# Supplementary material for: Defined chromosome structure in the genome-reduced bacterium Mycoplasma pneumoniae
Source: Nat Commun. 2017 Mar 8;8:14665. doi: 10.1038/ncomms14665 (PMC5344976; doi:10.1038/ncomms14665)
Supplement: Supplementary Data 1 — : List of DNA-binding proteins with their average copy numbers per basepair of DNA for M. pneumoniae, E. Coli and B. subtilis. [file ncomms14665-s2.xlsx]

## Sheet: Comparison MPN, Ecoli, Bsubt.
MPN Gene number	MPN Gene Name	MPN Protein name	MPN Copy nb/bp (96h)	Log	E COLI Gene names	E COLI Protein names	E COLI Copy nb /bp (96h)	Log	B SUBTILIS Gene Name	B SUBTILIS Nb of Proteins by cell (Condition: S)	B SUBTILIS Copy nb/bp (Cond:S)	Log
MPN003	gyrB	DNA gyrase subunit B	0.000167946	-12.5397	gyrB	DNA gyrase subunit B	7.24342e-05	-13.753	gyrA	422.31	0.000100196	-13.2849
MPN004	gyrA	DNA gyrase subunit A	0.000168371	-12.5361	gyrA	DNA gyrase subunit A	7.13322e-05	-13.7751	gyrB	146.048	3.46512e-05	-14.8167
MPN122	parB	DNA topoisomerase 4 subunit B	1.44947e-05	-16.0741	parE	DNA topoisomerase 4 subunit B	1.2553e-05	-16.2816
MPN123	parC	DNA topoisomerase 4 subunit A	1.25182e-05	-16.2856	parC	DNA topoisomerase 4 subunit A	1.09368e-05	-16.4805	parC	67.0195	1.59009e-05	-15.9405
MPN229	ssbA	SSB binding single stranded DNA (ssDNA)	0.000230939	-12.0802	ssb	Single-stranded DNA-binding protein	0.000252008	-11.9542	ssbB	143.568	3.40626e-05	-14.8415
MPN002	cbpA	cbpA	1.86912e-05	-15.7073	cbpA	Curved DNA-binding protein	5.26461e-05	-11.9542	dnaJ	352.513	8.36367e-05	-13.5455
MPN261	topA	DNA topoisomerase 1	0.000541213	-10.8515	topA	DNA topoisomerase 1	2.43887e-05	-15.3234	topA	323.648	7.67883e-05	-13.6688
MPN529	ihf/HU	Histone-like bacterial DNA-binding protein	9.66496e-05	-13.3369	ihfA+IhfB	Integration host factor subunit alpha	0.0008025	-10.2832	hbs	19917.4	0.00472556	-7.7253
MPN426	smc	SMC family, chromosome/DNA binding/protecting functions	9.64093e-05	-13.3405	mukB	Chromosome partition protein MukB	3.02659e-05	-15.0119	smc	NA	NA	NA
					stpA	DNA-binding protein stpA	0.000364742	-11.4208
					fis	DNA-binding protein fis	4.01597e-05	-14.6039
					hns	DNA-binding protein H-NS	0.00118097	-9.72581
					dps	DNA protection during starvation protein	0.00084572	-10.2075
					hupA + hupB	DNA-binding protein HU-alpha	0.0064015	-7.28737
									topB	234.255	5.55789e-05	-14.1351
									mrgA	187.181	4.44102e-05	-14.4587
									hbs	19917.4	0.00472556	-7.7253
			MPN Copy nb/bp (96h)	Log			E COLI Copy nb /bp (96h)	Log			B SUBTILIS Copy nb/bp (Cond:S)	Log
		SUM ALL COPY NUMBER	0.00134723	-9.53579		SUM ALL COPY NUMBER	0.00376066	-8.0548		SUM ALL COPY NUMBER	0.00989635	-6.65889
References:
Wisniewski, J. R. and D. Rakus (2014). "Quantitative analysis of the Escherichia coli proteome." Data Brief 1: 7-11.
Muntel, J., et al. (2014). "Comprehensive absolute quantification of the cytosolic proteome of Bacillus subtilis by data independent, parallel fragmentation in liquid chromatography/mass spectrometry (LC/MS(E))." Mol Cell Proteomics 13(4): 1008-1019.
