# Supplementary material for: Defined chromosome structure in the genome-reduced bacterium Mycoplasma pneumoniae
Source: Nat Commun. 2017 Mar 8;8:14665. doi: 10.1038/ncomms14665 (PMC5344976; doi:10.1038/ncomms14665)
Supplement: Supplementary Software — We provide a folder containing all the data and scripts used to reproduce the analysis of identification of chromosomal interactions domains (CIDs). 1. Matrices_for_TADbit: contains the input raw and normalized matrices of the sum of the five HpaII replicates described in Figure 4a, of the HpaII with novobiocin described in Figure 5a, and of each of the five HpaII replicates, to calculate the CIDs borders. 2. Script_TADbit: contains the python script, iPython notebook script and html version, used in TADbit to detect the CIDs borders, and is saved in the Output_CIDs_detected/ directory. 3. Coexpression_Data: contains the two co-expression matrices (basal and Pearson) with their corresponding genes, as well as the co-expression for all genes pairs to compute the coexpression per CIDs. 4. Script_coexpression_CIDs: contains the R script used to compute the absolute mean coexpression of pairs of genes within and between CIDs. [file ncomms14665-s6.zip]

Archive with 99 entries (86 files):
- 2017_Trussart_et_al_Coexpression_CIDs_borders/
- 2017_Trussart_et_al_Coexpression_CIDs_borders/.DS_Store
- __MACOSX/
- __MACOSX/2017_Trussart_et_al_Coexpression_CIDs_borders/
- __MACOSX/2017_Trussart_et_al_Coexpression_CIDs_borders/._.DS_Store
- 2017_Trussart_et_al_Coexpression_CIDs_borders/.Rhistory
- __MACOSX/2017_Trussart_et_al_Coexpression_CIDs_borders/._.Rhistory
- 2017_Trussart_et_al_Coexpression_CIDs_borders/0README.txt
- __MACOSX/2017_Trussart_et_al_Coexpression_CIDs_borders/._0README.txt
- 2017_Trussart_et_al_Coexpression_CIDs_borders/1.Matrices_for_TADbit/
- 2017_Trussart_et_al_Coexpression_CIDs_borders/1.Matrices_for_TADbit/.DS_Store
- __MACOSX/2017_Trussart_et_al_Coexpression_CIDs_borders/1.Matrices_for_TADbit/
- __MACOSX/2017_Trussart_et_al_Coexpression_CIDs_borders/1.Matrices_for_TADbit/._.DS_Store
- 2017_Trussart_et_al_Coexpression_CIDs_borders/1.Matrices_for_TADbit/All_5HpaII_Stat_norm_filt_3kb.txt
- __MACOSX/2017_Trussart_et_al_Coexpression_CIDs_borders/1.Matrices_for_TADbit/._All_5HpaII_Stat_norm_filt_3kb.txt
- 2017_Trussart_et_al_Coexpression_CIDs_borders/1.Matrices_for_TADbit/All_5HpaII_Stat_raw_filt_3kb.txt
- __MACOSX/2017_Trussart_et_al_Coexpression_CIDs_borders/1.Matrices_for_TADbit/._All_5HpaII_Stat_raw_filt_3kb.txt
- 2017_Trussart_et_al_Coexpression_CIDs_borders/1.Matrices_for_TADbit/HpaII1_Stat_norm_filt_3kb.txt
- __MACOSX/2017_Trussart_et_al_Coexpression_CIDs_borders/1.Matrices_for_TADbit/._HpaII1_Stat_norm_filt_3kb.txt
- 2017_Trussart_et_al_Coexpression_CIDs_borders/1.Matrices_for_TADbit/HpaII1_Stat_raw_filt_3kb.txt
- __MACOSX/2017_Trussart_et_al_Coexpression_CIDs_borders/1.Matrices_for_TADbit/._HpaII1_Stat_raw_filt_3kb.txt
- 2017_Trussart_et_al_Coexpression_CIDs_borders/1.Matrices_for_TADbit/HpaII2_Stat_norm_filt_3kb.txt
- __MACOSX/2017_Trussart_et_al_Coexpression_CIDs_borders/1.Matrices_for_TADbit/._HpaII2_Stat_norm_filt_3kb.txt
- 2017_Trussart_et_al_Coexpression_CIDs_borders/1.Matrices_for_TADbit/HpaII2_Stat_raw_filt_3kb.txt
- __MACOSX/2017_Trussart_et_al_Coexpression_CIDs_borders/1.Matrices_for_TADbit/._HpaII2_Stat_raw_filt_3kb.txt
- 2017_Trussart_et_al_Coexpression_CIDs_borders/1.Matrices_for_TADbit/HpaII3_Stat_norm_filt_3kb.txt
- __MACOSX/2017_Trussart_et_al_Coexpression_CIDs_borders/1.Matrices_for_TADbit/._HpaII3_Stat_norm_filt_3kb.txt
- 2017_Trussart_et_al_Coexpression_CIDs_borders/1.Matrices_for_TADbit/HpaII3_Stat_raw_filt_3kb.txt
- __MACOSX/2017_Trussart_et_al_Coexpression_CIDs_borders/1.Matrices_for_TADbit/._HpaII3_Stat_raw_filt_3kb.txt
- 2017_Trussart_et_al_Coexpression_CIDs_borders/1.Matrices_for_TADbit/HpaII4_Stat_norm_filt_3kb.txt
- __MACOSX/2017_Trussart_et_al_Coexpression_CIDs_borders/1.Matrices_for_TADbit/._HpaII4_Stat_norm_filt_3kb.txt
- 2017_Trussart_et_al_Coexpression_CIDs_borders/1.Matrices_for_TADbit/HpaII4_Stat_raw_filt_3kb.txt
- __MACOSX/2017_Trussart_et_al_Coexpression_CIDs_borders/1.Matrices_for_TADbit/._HpaII4_Stat_raw_filt_3kb.txt
- 2017_Trussart_et_al_Coexpression_CIDs_borders/1.Matrices_for_TADbit/HpaII5_Stat_norm_filt_3kb.txt
- __MACOSX/2017_Trussart_et_al_Coexpression_CIDs_borders/1.Matrices_for_TADbit/._HpaII5_Stat_norm_filt_3kb.txt
- 2017_Trussart_et_al_Coexpression_CIDs_borders/1.Matrices_for_TADbit/HpaII5_Stat_raw_filt_3kb.txt
- __MACOSX/2017_Trussart_et_al_Coexpression_CIDs_borders/1.Matrices_for_TADbit/._HpaII5_Stat_raw_filt_3kb.txt
- 2017_Trussart_et_al_Coexpression_CIDs_borders/1.Matrices_for_TADbit/HpaII_Nov_Stat_norm_filt_3kb.txt
- __MACOSX/2017_Trussart_et_al_Coexpression_CIDs_borders/1.Matrices_for_TADbit/._HpaII_Nov_Stat_norm_filt_3kb.txt
- 2017_Trussart_et_al_Coexpression_CIDs_borders/1.Matrices_for_TADbit/HpaII_Nov_Stat_raw_filt_3kb.txt
- __MACOSX/2017_Trussart_et_al_Coexpression_CIDs_borders/1.Matrices_for_TADbit/._HpaII_Nov_Stat_raw_filt_3kb.txt
- __MACOSX/2017_Trussart_et_al_Coexpression_CIDs_borders/._1.Matrices_for_TADbit
- 2017_Trussart_et_al_Coexpression_CIDs_borders/2.Script_TADbit/
- 2017_Trussart_et_al_Coexpression_CIDs_borders/2.Script_TADbit/.DS_Store
- __MACOSX/2017_Trussart_et_al_Coexpression_CIDs_borders/2.Script_TADbit/
- __MACOSX/2017_Trussart_et_al_Coexpression_CIDs_borders/2.Script_TADbit/._.DS_Store
- 2017_Trussart_et_al_Coexpression_CIDs_borders/2.Script_TADbit/CIDs_detection.html
- __MACOSX/2017_Trussart_et_al_Coexpression_CIDs_borders/2.Script_TADbit/._CIDs_detection.html
- 2017_Trussart_et_al_Coexpression_CIDs_borders/2.Script_TADbit/CIDs_detection.ipynb
- __MACOSX/2017_Trussart_et_al_Coexpression_CIDs_borders/2.Script_TADbit/._CIDs_detection.ipynb
- 2017_Trussart_et_al_Coexpression_CIDs_borders/2.Script_TADbit/CIDs_detection.py
- __MACOSX/2017_Trussart_et_al_Coexpression_CIDs_borders/2.Script_TADbit/._CIDs_detection.py
- 2017_Trussart_et_al_Coexpression_CIDs_borders/2.Script_TADbit/Output_CIDs_detected/
- 2017_Trussart_et_al_Coexpression_CIDs_borders/2.Script_TADbit/Output_CIDs_detected/All_5HpaII_Stat_CID_TADbit_3kb.txt
- __MACOSX/2017_Trussart_et_al_Coexpression_CIDs_borders/2.Script_TADbit/Output_CIDs_detected/
- __MACOSX/2017_Trussart_et_al_Coexpression_CIDs_borders/2.Script_TADbit/Output_CIDs_detected/._All_5HpaII_Stat_CID_TADbit_3kb.txt
- 2017_Trussart_et_al_Coexpression_CIDs_borders/2.Script_TADbit/Output_CIDs_detected/HpaII1_Stat_CID_TADbit_3kb.txt
- __MACOSX/2017_Trussart_et_al_Coexpression_CIDs_borders/2.Script_TADbit/Output_CIDs_detected/._HpaII1_Stat_CID_TADbit_3kb.txt
- 2017_Trussart_et_al_Coexpression_CIDs_borders/2.Script_TADbit/Output_CIDs_detected/HpaII2_Stat_CID_TADbit_3kb.txt
- __MACOSX/2017_Trussart_et_al_Coexpression_CIDs_borders/2.Script_TADbit/Output_CIDs_detected/._HpaII2_Stat_CID_TADbit_3kb.txt
- 2017_Trussart_et_al_Coexpression_CIDs_borders/2.Script_TADbit/Output_CIDs_detected/HpaII3_Stat_CID_TADbit_3kb.txt
- __MACOSX/2017_Trussart_et_al_Coexpression_CIDs_borders/2.Script_TADbit/Output_CIDs_detected/._HpaII3_Stat_CID_TADbit_3kb.txt
- 2017_Trussart_et_al_Coexpression_CIDs_borders/2.Script_TADbit/Output_CIDs_detected/HpaII4_Stat_CID_TADbit_3kb.txt
- __MACOSX/2017_Trussart_et_al_Coexpression_CIDs_borders/2.Script_TADbit/Output_CIDs_detected/._HpaII4_Stat_CID_TADbit_3kb.txt
- 2017_Trussart_et_al_Coexpression_CIDs_borders/2.Script_TADbit/Output_CIDs_detected/HpaII5_Stat_CID_TADbit_3kb.txt
- __MACOSX/2017_Trussart_et_al_Coexpression_CIDs_borders/2.Script_TADbit/Output_CIDs_detected/._HpaII5_Stat_CID_TADbit_3kb.txt
- 2017_Trussart_et_al_Coexpression_CIDs_borders/2.Script_TADbit/Output_CIDs_detected/HpaII_Nov_Stat_CID_TADbit_3kb.txt
- __MACOSX/2017_Trussart_et_al_Coexpression_CIDs_borders/2.Script_TADbit/Output_CIDs_detected/._HpaII_Nov_Stat_CID_TADbit_3kb.txt
- __MACOSX/2017_Trussart_et_al_Coexpression_CIDs_borders/2.Script_TADbit/._Output_CIDs_detected
- __MACOSX/2017_Trussart_et_al_Coexpression_CIDs_borders/._2.Script_TADbit
- 2017_Trussart_et_al_Coexpression_CIDs_borders/3.Coexpression_Data/
- 2017_Trussart_et_al_Coexpression_CIDs_borders/3.Coexpression_Data/.DS_Store
- __MACOSX/2017_Trussart_et_al_Coexpression_CIDs_borders/3.Coexpression_Data/
- __MACOSX/2017_Trussart_et_al_Coexpression_CIDs_borders/3.Coexpression_Data/._.DS_Store
- 2017_Trussart_et_al_Coexpression_CIDs_borders/3.Coexpression_Data/All_genes_pairs_Coexpression_pearson_3kb.txt
- __MACOSX/2017_Trussart_et_al_Coexpression_CIDs_borders/3.Coexpression_Data/._All_genes_pairs_Coexpression_pearson_3kb.txt
- 2017_Trussart_et_al_Coexpression_CIDs_borders/3.Coexpression_Data/Coexpression_matrix_basal.txt
- __MACOSX/2017_Trussart_et_al_Coexpression_CIDs_borders/3.Coexpression_Data/._Coexpression_matrix_basal.txt
- 2017_Trussart_et_al_Coexpression_CIDs_borders/3.Coexpression_Data/Coexpression_matrix_pearson.txt
- __MACOSX/2017_Trussart_et_al_Coexpression_CIDs_borders/3.Coexpression_Data/._Coexpression_matrix_pearson.txt
- 2017_Trussart_et_al_Coexpression_CIDs_borders/3.Coexpression_Data/Genes_basal.txt
- __MACOSX/2017_Trussart_et_al_Coexpression_CIDs_borders/3.Coexpression_Data/._Genes_basal.txt
- 2017_Trussart_et_al_Coexpression_CIDs_borders/3.Coexpression_Data/Genes_pearson.txt
- __MACOSX/2017_Trussart_et_al_Coexpression_CIDs_borders/3.Coexpression_Data/._Genes_pearson.txt
- __MACOSX/2017_Trussart_et_al_Coexpression_CIDs_borders/._3.Coexpression_Data
- 2017_Trussart_et_al_Coexpression_CIDs_borders/4.Script_coexpression_CIDs/
- 2017_Trussart_et_al_Coexpression_CIDs_borders/4.Script_coexpression_CIDs/.DS_Store
- __MACOSX/2017_Trussart_et_al_Coexpression_CIDs_borders/4.Script_coexpression_CIDs/
- __MACOSX/2017_Trussart_et_al_Coexpression_CIDs_borders/4.Script_coexpression_CIDs/._.DS_Store
- 2017_Trussart_et_al_Coexpression_CIDs_borders/4.Script_coexpression_CIDs/.Rapp.history
- __MACOSX/2017_Trussart_et_al_Coexpression_CIDs_borders/4.Script_coexpression_CIDs/._.Rapp.history
- 2017_Trussart_et_al_Coexpression_CIDs_borders/4.Script_coexpression_CIDs/Coexpression_CIDs_borders.R
- __MACOSX/2017_Trussart_et_al_Coexpression_CIDs_borders/4.Script_coexpression_CIDs/._Coexpression_CIDs_borders.R
- 2017_Trussart_et_al_Coexpression_CIDs_borders/4.Script_coexpression_CIDs/Statistics_coexpression_pairs_genes_between_TAD.txt
- __MACOSX/2017_Trussart_et_al_Coexpression_CIDs_borders/4.Script_coexpression_CIDs/._Statistics_coexpression_pairs_genes_between_TAD.txt
- 2017_Trussart_et_al_Coexpression_CIDs_borders/4.Script_coexpression_CIDs/Statistics_coexpression_pairs_genes_within_TAD.txt
- __MACOSX/2017_Trussart_et_al_Coexpression_CIDs_borders/4.Script_coexpression_CIDs/._Statistics_coexpression_pairs_genes_within_TAD.txt
- __MACOSX/2017_Trussart_et_al_Coexpression_CIDs_borders/._4.Script_coexpression_CIDs
- __MACOSX/._2017_Trussart_et_al_Coexpression_CIDs_borders
