# Supplementary material for: Defined chromosome structure in the genome-reduced bacterium Mycoplasma pneumoniae
Source: Nat Commun. 2017 Mar 8;8:14665. doi: 10.1038/ncomms14665 (PMC5344976; doi:10.1038/ncomms14665)
Supplement: Supplementary Software — We provide a folder containing all the data and scripts used to reproduce the analysis of identification of chromosomal interactions domains (CIDs). 1. Matrices_for_TADbit: contains the input raw and normalized matrices of the sum of the five HpaII replicates described in Figure 4a, of the HpaII with novobiocin described in Figure 5a, and of each of the five HpaII replicates, to calculate the CIDs borders. 2. Script_TADbit: contains the python script, iPython notebook script and html version, used in TADbit to detect the CIDs borders, and is saved in the Output_CIDs_detected/ directory. 3. Coexpression_Data: contains the two co-expression matrices (basal and Pearson) with their corresponding genes, as well as the co-expression for all genes pairs to compute the coexpression per CIDs. 4. Script_coexpression_CIDs: contains the R script used to compute the absolute mean coexpression of pairs of genes within and between CIDs. [file ncomms14665-s6.zip › 2017_Trussart_et_al_Coexpression_CIDs_borders/0README.txt]

============= 2016-08-16

This dataset corresponds to the data used in the paper:

Defined chromosome structure in a genome-reduced bacterium, Mycoplasma pneumoniae
Marie Trussart, Eva Yus, Sira Martinez, Davide Baù, Yuhei O Tahara, Thomas Pengo, Simon Kretschmer, Jim Swoger, Makoto Miyata, Marc A. Marti-Renom, Maria Lluch-Senar, Luís Serrano

Directories:
	1.Matrices_for_TADbit		--> contains the input raw and normalized matrices of the sum of the 5 HpaII replicates described in Figure 4a, the HpaII with novobiocin described in Figure 5a, as well as the five HpaII replicates to calculate the CIDs borders.
	2.Script_TADbit 		--> contains the python script, ipython notebook script and html version, used in TADbit to detect the CIDs borders, saved into the Output_CIDs_detected/ directory. usage : python CIDs_detection.py 
	3.Coexpression_Data 		--> contains the two co-expression matrices (basal and pearson) with their corresponding genes, as well as the co-expression for all genes pairs to compute the co-expression per CIDs.
	4.Script_coexpression_CIDs 	--> contains the R script used to compute the absolute mean co-expression of pairs of genes within and between domains.
