# Supplementary material for: Defined chromosome structure in the genome-reduced bacterium Mycoplasma pneumoniae
Source: Nat Commun. 2017 Mar 8;8:14665. doi: 10.1038/ncomms14665 (PMC5344976; doi:10.1038/ncomms14665)
Supplement: Supplementary Software — We provide a folder containing all the data and scripts used to reproduce the analysis of identification of chromosomal interactions domains (CIDs). 1. Matrices_for_TADbit: contains the input raw and normalized matrices of the sum of the five HpaII replicates described in Figure 4a, of the HpaII with novobiocin described in Figure 5a, and of each of the five HpaII replicates, to calculate the CIDs borders. 2. Script_TADbit: contains the python script, iPython notebook script and html version, used in TADbit to detect the CIDs borders, and is saved in the Output_CIDs_detected/ directory. 3. Coexpression_Data: contains the two co-expression matrices (basal and Pearson) with their corresponding genes, as well as the co-expression for all genes pairs to compute the coexpression per CIDs. 4. Script_coexpression_CIDs: contains the R script used to compute the absolute mean coexpression of pairs of genes within and between CIDs. [file ncomms14665-s6.zip › 2017_Trussart_et_al_Coexpression_CIDs_borders/1.Matrices_for_TADbit/All_5HpaII_Stat_norm_filt_3kb.txt]

1158.60087604427 926.880763142103 604.732438010009 563.219333438568 536.868300566749 499.991064616625 494.506535536669 483.817498971769 463.062999403166 447.997998820738 410.872167515699 458.668882024696 452.025033480494 454.563372837697 476.346821687473 507.931224301903 543.139402440083 459.699160096268 457.127216742777 492.846260087557 474.731929910685 476.479006086686 471.2884033161 501.089421375236 476.737356751578 433.565298528798 443.64489237495 431.110560951881 438.160513330783 420.366780294514 455.540371121101 407.307814400055 400.168741609851 407.063521872789 440.340137719619 495.310389859195 549.18822084309 538.65730528826 460.251469851032 458.736908460139 461.279974304148 459.564014628189 420.415701752821 0 437.670601811957 449.740424354384 424.611055258228 484.176835342847 490.029180213946 470.089279522375 448.239565601138 470.554898253089 435.113030311433 466.274462791545 427.848409592873 399.581927572981 427.198499158623 408.404959842334 409.853792488624 430.64762295747 381.085838964052 397.827312030589 358.295505768157 424.915992340375 414.566852115472 471.339846130539 486.824303442624 463.222496971819 433.708219291915 400.49204639929 388.919672881505 463.734236690073 411.243366414663 417.405078466097 386.297349625952 378.662741579596 394.483218412217 373.483257565387 405.322593405207 419.139822861086 438.540471020627 459.999712085891 0 418.327251205126 416.37200057284 420.775099020614 405.162524785005 452.547630031639 450.462624477075 403.584596925982 427.427703904199 415.115272481171 373.82596528628 371.961922427209 416.221634472588 367.112090452588 384.641360725995 412.502893209946 394.478043673307 380.167015100848 409.057550963284 429.529223613637 472.1451420165 412.833895127028 386.132335909836 409.492554021759 484.020631108402 426.304996891816 426.816501794335 386.387935643644 378.728433291273 425.655006172586 453.42723269234 447.406069567505 387.403413982581 453.284069473411 379.966176967936 417.713633795354 402.85161705721 395.672666357785 429.930425891164 416.214526731675 442.833788256243 466.129356226612 441.197281628192 430.176800644981 439.983799479863 412.910792948031 380.413249882967 443.10234571025 417.162051353118 443.955203021855 435.976821729074 404.24928548209 412.836655274633 436.241714822036 468.620126727144 506.500952243271 490.320773769859 443.304790373582 400.108502662809 392.781616934445 411.117821231713 413.556029161336 438.863110638272 379.54570892449 404.200611571131 380.279116775695 509.125651460983 472.4849021551 455.471723880326 416.102444042624 471.596192505738 440.787560618965 449.112084341745 423.897142419988 408.05135284277 430.430202969193 445.771897528698 463.865685350822 442.643205520213 435.753108329159 429.042814935266 397.288890293853 396.430567301716 419.848403350691 0 415.795510023717 399.235203609298 409.714348538664 387.617373395739 414.12636776908 437.630293445929 440.486215707307 389.822461926136 425.793379161213 433.552052631244 425.064413453185 470.180467691557 424.037879707403 394.55223523732 396.134520864902 408.07536267897 398.290950291295 415.004834347122 398.241226272721 371.639757745949 399.787718339851 442.069320139579 0 435.974309228092 411.818440251468 399.66107194646 396.507323336954 414.46949832069 404.150804899942 0 431.299786921131 418.258302297492 428.526422829626 426.168190297193 440.096829378163 458.952769084243 0 0 484.6087479343 454.055395105533 459.385958774046 420.160597383438 428.81963181319 408.915679335676 398.801619344381 443.66324958379 434.92726393013 428.530005678938 0 0 460.354127812211 453.754136275491 445.714690684603 401.16652818738 476.912138666312 423.658234599053 387.107755242631 424.910418432575 404.003380479094 437.273984963719 396.572491915572 464.838160900303 445.780072599256 440.756518507095 447.846882645892 432.287332083153 423.536425205933 461.710344956452 461.178843235705 474.056029807166 479.362955486427 426.02222278999 478.045632278087 387.490670223049 433.149658479108 443.991167785662 436.414828455428 497.418426884207 472.296910758132 476.784589255298 437.949807098368 439.58626264596 420.218403538946 415.085601020894 404.687676671637 429.887722860363 464.826830741529 472.961801656213 473.611731562856 500.93505026109 524.785964589058 548.463991364896 561.571570828576 495.792382617882 511.278205710539 485.688956832438 476.424911820953 484.860862494334 514.342724814051 537.486488259832 480.218315636543 503.359380173519 483.53472710935 592.049457750316 0 1158.60087604427
926.880763142103 1158.60087604427 926.880763142103 731.739446131628 575.867082602758 574.638087624959 550.571256921776 567.617886680748 576.624437315908 538.069057629438 547.340038839058 539.442129144263 562.124986212834 557.447258233173 546.564063036968 548.074725049711 521.799736135221 554.937825967116 562.864643315277 504.471987154669 508.347120625808 523.413657372238 517.700017834686 499.730518471468 520.916461642181 519.093426215937 500.236914624802 525.98229852482 517.957651202766 496.16587693708 488.305104687273 497.779373283931 506.716448365835 510.223637196187 490.446550931305 540.007352107493 486.123348185283 491.381386929996 561.675532388414 503.960308398052 490.608719383141 476.603376115939 501.002935556415 507.875661392556 478.195155298724 467.390139423605 500.598265110513 452.243372849732 488.249281748156 507.967411521629 472.698489555763 515.334401650193 0 487.527622527558 465.571108249692 464.46676186385 500.189043380891 462.991043860319 459.420789606757 432.933304575923 450.761306518737 516.395159538593 484.645088875897 478.970390470651 476.937219387479 445.877731646967 474.013108833482 469.541269471644 490.038270621165 472.952569598437 513.593029765514 480.49727806625 512.805284886281 493.458365372107 483.291862454534 479.942456410331 491.023945681387 469.415043669206 481.064559246649 459.675038453092 480.654781695499 481.383353795291 489.458630798643 499.418794305724 495.240176527774 491.863080123397 476.359806898825 462.92166319677 440.508381499917 448.498263499976 460.808439459572 441.384498958575 482.609264720196 468.176863352371 439.023243081327 456.239946101117 457.751871630646 449.502041326466 469.147155001593 463.532482027916 433.556006383898 455.948190770598 446.239642145186 467.803765301866 471.551651255569 449.740497652857 453.410712671189 422.365703685486 471.985149265498 487.573615538636 477.728328084246 422.856050000308 470.294305238498 452.044556297806 444.855511837376 418.230160986492 427.987699008962 436.491089969426 462.570049610498 469.497156261814 469.523974476123 447.404910930714 462.055062942914 445.785494635429 467.297644793001 474.86143870846 468.077793895337 467.657152523409 424.379923632652 425.524799037495 448.818275460351 449.161257101079 433.805469477812 453.772104542063 459.608311446769 455.295449656069 456.229652952804 473.779595620114 453.980357640946 471.74677552844 485.885203796977 465.162203780098 466.786681267727 451.682630303882 477.028705873686 408.032015735516 456.790573562277 459.070448637853 449.724748069483 470.556888699843 435.114839558744 470.678506730292 443.324348159523 498.708421525169 501.33616680671 512.938258178324 467.896679899177 497.765717310655 479.037565929862 477.843589067031 505.452170991303 488.924089200521 461.512105694418 470.353213676094 505.519851177056 472.774166748928 469.484944323841 439.813486526263 463.817292462033 479.184236736627 439.383653964537 453.220539827802 453.354846886022 485.100820163613 471.522175789728 448.251066953911 440.824307701228 461.031213605675 449.727760783173 465.090615990871 484.289257443769 456.67860445646 454.600924245914 463.607770255335 459.270133110782 447.362719306131 497.101367140259 464.883462048892 490.748729392385 0 499.510550191669 473.885165097848 472.971442418135 473.287709451213 494.191660161325 443.610582342594 440.686874302519 449.323648048772 468.278904904209 483.443673140073 435.848789931556 510.395059471697 516.359518958118 525.087946209521 462.565822782541 482.613370940717 452.766883556389 443.854830426839 449.247670745547 493.611665215737 511.478693242367 493.633179756589 485.597389304742 518.597299842814 511.039483593831 0 0 529.002543799898 518.826815466962 463.727163835307 481.202379132277 441.847532063876 481.67045763648 491.743662722536 470.250955714763 522.250556820918 508.968481759854 491.515666957545 490.573777005051 498.783327476179 496.482546523894 486.650423013012 504.920549841136 494.219459295314 502.697033773427 494.580272856196 547.357801884146 525.890981979733 509.202027465794 485.533977762942 507.079630184936 457.539332778333 439.556809836256 479.433872660645 474.073206950593 467.862180546987 496.088123918709 501.557395204684 509.197251266746 490.030272606399 514.908292450349 505.937906898408 486.078913853615 425.45023399801 492.843819789827 448.940303452877 444.638081288887 459.711987622848 487.56630943493 505.263318996319 555.682628514103 502.63971112327 565.053400432001 555.700975783199 551.471738759796 563.552276668951 558.23681248705 591.752814364775 588.482359129545 637.169292103683 710.12537409154 754.733779619568 709.249275809767
604.732438010009 926.880763142103 1158.60087604427 926.880763142103 617.372129945798 629.97677827375 567.684801706897 597.658434653447 603.581799324307 561.879339604759 613.384297782247 568.012136165905 589.851707582969 561.336608686485 570.035313659748 590.560815959905 481.77777220482 612.346245212254 589.405623179019 476.681366007559 485.924754071669 556.613658620428 550.562006527405 527.493287092533 533.962634086083 601.686397921093 538.659949544421 534.182860656096 515.72817182944 498.487422933823 480.570943463183 555.708786152076 515.218867700326 516.922650436451 529.315418788109 521.445045318911 367.435237066958 370.964822867469 514.574376718361 525.963936888565 528.788893605627 482.43558714519 525.660563693222 576.902250223433 545.588940730393 443.58250281783 497.190492242598 416.101099957174 424.928912017817 490.663171632175 469.441940359128 481.743849135197 539.594371429064 486.084443143081 494.378685525538 415.501266713755 545.840331230852 515.951898628152 480.636130882227 447.392031496426 512.169207668519 535.11291497275 574.720241581941 495.582523071969 481.299561890705 423.094523891489 477.825284347957 492.284945733701 483.019883801962 523.808720177474 533.795089903291 435.244319499272 514.864898226453 483.479333747513 526.473595086191 512.375758203887 524.119682141042 468.505553775818 503.026180664029 424.481125375403 405.977857180112 384.057367727509 514.89333846072 508.453420282512 511.959617520539 500.101434163891 536.119820693869 428.906900477133 426.90792147967 473.929947961355 460.213874074627 447.483159182218 527.394662511281 487.126193708673 466.186256202744 514.252865015195 474.811879233252 423.607266313809 457.044481411657 469.989545227305 449.683259416356 415.315779440373 387.886718976613 477.366417020861 494.591893018537 472.426771890021 381.692786536733 450.46362224056 439.373535825961 487.169134890828 487.811730035381 386.044825508843 419.936773280134 433.471992677697 479.471995940101 412.709740868688 457.276541900536 414.794972339436 478.383364937784 472.897992540419 444.564093885192 444.061869857509 413.190714756147 388.463321126589 469.062570796484 482.516852821091 511.939662951329 527.127294648155 518.653148815199 443.194781199476 474.735099050548 457.264760965097 407.071174001831 414.069899280384 484.805775554961 447.24242132185 377.845878192789 420.911568423895 407.175731705365 421.950164034855 487.99709686254 444.96472337049 430.34735731788 474.382603599647 430.129616750813 412.391251037333 455.128160032448 486.345971112925 430.492813496273 441.606898599022 401.844069874401 467.687152268407 426.609312637955 496.282431250834 441.808908427462 465.703807673589 472.248856053943 463.559866359917 432.692184497488 405.631430563073 485.337075259023 480.795866665327 440.47741809488 478.629364756594 498.868955047529 440.676973015695 443.10921660735 431.165367008034 495.425078819868 480.206147104966 452.56317611694 493.277356476795 416.987544230486 450.481972970638 453.637060447165 457.290537954786 414.591545903619 495.024795307924 437.778787242732 438.378028788863 505.067569985022 475.474795051891 483.119290138449 462.176460381064 448.602425534585 469.762805572049 489.297973012187 472.411846161423 462.520330153104 438.528992891776 491.069744373151 462.731016233213 481.919934643174 495.557240465628 456.053795328523 471.924022918357 463.340157687343 471.596776967929 505.09006214185 473.736901632727 520.131422711803 480.695012680975 573.479384676253 618.11250430837 431.810556675629 434.007079729419 477.182423802453 396.621639019867 449.57210141954 472.940623936698 530.123456238201 518.284486997952 469.683648667261 541.747969058977 533.785500435122 0 0 536.704242644846 469.569267653655 443.407863209566 503.199929803008 369.749619557804 457.793663713697 546.14872516879 493.876562562352 511.079362474288 468.809819947693 523.440491826946 481.211857359293 454.854638158421 472.456100182111 489.278218280232 516.026634246837 477.167179519798 496.462857766658 458.717103416298 538.433087487479 546.127499019519 560.03188237063 485.230558804218 575.307760149558 439.883579780241 443.227386264139 514.792549139884 424.835599741478 434.080336180561 463.451128847256 556.469212821824 544.634601069779 508.113573254522 555.48294888804 551.856255550435 517.071946932335 450.604805330137 504.697147462273 418.945434336211 410.0409713283 406.535997015001 403.722051463054 484.741309601464 551.759599214242 518.522750613645 555.679631626656 583.831038812115 547.719221893792 524.220135091388 547.92240433561 622.799703534726 594.902749107552 681.875265057951 688.194663086387 699.351343618432 617.713064688835
563.219333438568 731.739446131628 926.880763142103 1158.60087604427 926.880763142103 696.701708514417 592.384557454698 621.156246782511 594.610171382 548.699253272418 578.415931060402 588.984785081344 581.70643222285 554.490698885628 561.724182023738 558.755984585085 527.130534960271 588.887636513516 575.917062675415 494.296086687112 514.454766725724 546.198547774052 540.194614646132 566.103157897451 533.137484205959 534.861003627585 538.417158187818 553.763920034819 523.160516149843 521.919950992042 446.907342498611 536.775026197457 529.371527695227 501.782913561946 519.905569017403 505.647854813859 448.763857559292 448.27235640038 536.329850159064 520.302403925745 493.719464261358 487.02080392195 509.559459914153 475.942203931216 506.196383699331 469.664381453047 517.117724383856 411.510668374182 430.663756392218 519.024736824481 447.242461009737 488.196204921421 501.286269664487 504.578269893774 499.36272501136 431.201524199651 483.843422608638 504.601971421605 498.531050091399 481.193314165076 496.940080275208 500.906637566406 527.657318553863 466.662413725935 480.326278499541 430.498872428335 453.606593204799 485.824591743936 491.367919169262 500.447593553214 513.825805658461 457.457405393674 503.589940299356 483.753170657284 490.825644816769 499.891184970088 534.467317436418 522.487333063392 460.481398872768 470.87239287611 434.391345178908 428.250912676558 533.241422443676 473.616398981475 491.261187088487 490.734652637538 462.357258967656 442.733511134919 444.13536141707 472.5876897042 469.60086484687 475.379627106228 509.791323680301 489.087651268207 467.93579102023 470.876670795199 453.953456099115 467.769995775803 484.790732487763 480.305072139764 443.836655948648 441.574950765972 424.546010255159 474.100884325908 467.670604997011 450.652357190342 414.996808868559 435.794493278709 432.486830932737 489.567719370337 467.796205802408 409.81811566296 451.493281296296 442.48640964961 455.111145472095 418.814818059528 468.344947849438 435.072137389601 461.501488725626 436.467754854829 457.398710999441 458.331917209725 431.224649381245 403.657874537243 441.049019511915 459.293782661868 448.0327472679 494.635853276071 490.791866671928 451.445688467564 453.503599592167 441.671760046579 436.829308819035 452.301321819292 454.956036001812 443.639363841285 453.132763691274 442.377742763056 429.483502950611 427.319633478938 468.43051361302 435.618207131203 455.173533705498 452.572154768895 453.669124135073 435.181861345315 486.623006611958 490.179943335809 413.909155264199 429.294803296437 435.915001920945 455.451572967488 433.43384070818 478.066638975542 423.938527680916 485.129703050066 463.67321060931 450.138166337399 479.94815633677 420.172349824585 453.162540858451 453.993413842124 456.057489959748 460.446643248037 471.372147650816 441.525103258718 516.129079395077 447.089086894547 469.962939690098 493.623539534039 445.571119733317 485.489605505388 404.491957010693 452.07447767546 445.705174049957 466.711756622311 448.774755275103 466.353250440517 416.612176709083 446.281892600919 494.552917176293 472.248680152612 465.961484256006 483.052288390879 450.858279280838 456.881364428757 486.971188088659 484.291456276606 426.299065098343 491.222949801903 496.073351045513 468.030050801616 467.577111949901 487.913188363789 490.745690859927 475.051833175576 460.233618836948 453.573802097186 520.186238840212 495.907044444755 513.757826423423 486.213920805494 500.360036156726 532.139938995201 419.480109793086 466.056303039822 465.826335673622 417.524569609585 478.949175829489 462.45810617766 518.189263596589 485.800953467178 469.203925446211 519.352620319239 511.764562309347 0 0 508.409222374675 516.258631952381 467.456539877784 489.349819993612 465.898656978597 481.338197408822 527.43112721687 506.969167727893 489.72201434355 476.385018503355 502.827566307653 467.015597027219 475.10390329829 482.201976995721 488.071457553851 505.562311407247 475.630058218118 501.862769421002 482.64061254797 482.349366462774 488.924784888191 541.047524667911 499.717080251412 553.442506666688 480.719696946127 450.906967083211 511.55471440595 458.518648084319 475.581884594246 510.071603930844 525.240435685112 537.482043671244 501.213649570486 536.97797315615 558.97502071652 526.366511236655 461.309906434137 503.21086213647 463.051656382214 451.411747453128 444.327101001002 448.613386442743 483.630662949115 539.597826232784 557.017195955198 552.926255277705 553.438975052213 557.75756318111 538.645330721728 574.063830052097 600.253420356868 572.9462504883 602.837339894758 613.483476006874 645.008605903684 640.044416947582
536.868300566749 575.867082602758 617.372129945798 926.880763142103 1158.60087604427 926.880763142103 695.694987392116 623.812601118967 586.488408780539 569.786998487055 551.921828360559 566.117562366192 515.02129267419 547.184742671957 528.273467891756 556.958780081779 587.771521602908 521.242056749955 504.573185039744 576.007691669388 518.045933128662 518.346223794431 0 511.109422341429 495.990434690616 482.024850617515 487.184042146885 507.886802850875 512.898906229127 538.728905889962 524.218111451021 437.695174225694 459.47489349602 473.891840786148 496.337301765081 520.848774645105 0 0 446.079531946444 498.392766515437 502.483506785269 517.156189854886 0 434.003722924454 460.149476776611 503.070959248587 513.373223231906 0 0 486.912102944684 479.760500375923 467.384246734963 415.627818903076 478.252339115832 0 0 478.692618309682 452.849152605904 490.664207984517 488.594800503897 472.860618926391 401.005562880323 427.881065411469 539.987945043593 0 566.831387814725 462.381912576653 460.342097104171 455.903026631818 425.496015917497 427.024060390085 512.511547668429 467.470326138544 446.588003374751 412.827216007029 0 408.958886844503 465.299303189057 439.553627792388 487.895209321267 509.534652108907 556.67254299965 321.570317063923 0 458.721694331084 439.985223247922 410.336415283234 480.941051926565 510.975890780891 456.354637648121 502.981062849738 465.176512263632 398.882255735902 430.590272359983 491.984388749732 467.207147884885 476.3458246381 516.970625854563 451.47994446212 461.505767356557 478.800418662302 506.851223325472 506.267606640138 453.992657005707 417.862979978269 460.884572584096 584.54442170241 0 492.944221582638 446.881092255264 452.410384332585 509.48634306066 0 492.960873756866 438.836479453971 521.746836684038 433.719670335916 515.311980932656 467.702100779083 461.674287683808 429.286990810679 477.055404843997 492.493560288701 495.488820059353 446.975466479965 440.124986008142 434.33689578503 450.898899885348 432.94096982808 477.24161957538 440.631551397612 503.754567825312 534.622378908775 488.302805641599 419.845040659121 504.313937987263 517.314265294713 0 0 521.843694501511 440.858907903759 454.512040114055 463.978396905817 419.523840804616 477.531945523826 550.933096623434 0 414.966274689523 538.982814885797 503.461661029127 484.153641849538 426.641686431397 517.548485073413 463.119922978591 450.397415242887 440.770741963036 424.874598295084 437.807051631239 430.405773709047 522.070187718717 425.186969775369 465.371161779616 494.50599243666 457.087004525428 458.376349879271 0 465.315061265582 488.646973400073 444.702202334323 459.870531370857 483.796659174219 438.3189665771 497.319440864611 487.310780134692 467.404574427665 484.692409998741 525.741983994347 447.169659283419 490.868843580406 478.396776506101 422.798274568379 417.362657059633 416.476627926415 453.764703081035 424.622478040885 437.105351847194 436.481113382423 439.557426365768 463.979856640164 0 447.510973735142 490.874290498229 442.663468892262 409.979754295883 466.827299569391 453.036135169013 476.335953836651 467.708759350938 0 465.063243334101 461.903193904635 446.633931436174 403.047937869948 0 0 519.419464643526 0 525.660297801507 0 494.366615798651 424.738771240128 435.348850404446 510.776055023361 497.836079511631 490.537354447208 0 0 477.797399088963 518.117083186475 541.823837913519 539.855925531367 596.922295360011 525.08677794061 429.540689455533 480.958752405123 457.346065006506 510.77026054924 469.053432050339 498.09308324042 512.267996264215 520.943592527461 481.228208295546 478.603799308824 481.631220763363 462.681941791649 472.715538346135 416.003663648111 465.705186589595 456.59399564991 500.190153037225 437.573092697437 531.111948690293 547.134853289135 499.770509742444 0 0 532.297472336762 486.627171996781 452.030603743674 525.880277106043 463.276042334915 496.657173379624 522.79207900025 581.298649537875 549.712177712682 0 0 0 0 0 497.526371255843 527.271072758764 504.243507577803 494.057673935084 468.208373173495 537.816936760531 500.547239801489 463.553950876762 505.273830480691 448.334722635684 492.733843953507 543.923076267961 508.911146600766
499.991064616625 574.638087624959 629.97677827375 696.701708514417 926.880763142103 1158.60087604427 926.880763142103 739.999492677115 639.595561076318 622.93928889069 580.833033193337 597.792763727996 583.88477283121 583.306538890377 568.390194980795 565.700796685382 566.244236835052 541.727365235323 505.84004132351 536.271112267718 524.944227581612 532.130005924543 526.285162409016 548.386650748889 532.746966364828 516.929159569926 512.596532551349 517.653871972807 538.277529982411 530.809694451158 490.455289235241 488.451269733402 499.35340912267 509.309993729681 501.598656988003 497.398930274924 512.247804001497 527.386036003848 470.23718965336 489.509773652991 519.070626300074 469.697233601572 461.623487320384 552.616720386949 485.028069513561 537.39624128818 503.018787505262 490.974920612679 479.427984420483 478.534906372826 493.366593559556 483.503675693627 481.870749934556 490.88773896251 473.773636500301 476.723213827957 450.271896076145 498.686302874059 476.980696215046 480.86749860358 516.967051019044 495.933539700139 447.232158724157 483.111227645701 0 456.397781220425 468.010883067541 489.218419983855 489.23773841473 458.06085231234 481.742820597113 500.134567161558 482.298354193211 488.170416140449 454.399890646249 466.464161162012 458.593326683807 470.944037282152 475.625581819529 467.887848433629 464.661184717723 476.642884574494 495.737486849168 467.904347363774 451.042276070484 434.636167257382 457.961318936489 473.097549661219 465.41091693361 464.388811519803 484.566650013091 460.071224065563 404.707530609916 456.76576669349 471.610038271986 456.257484851018 453.184435501603 475.923405088359 444.381268779845 474.748395196045 478.311801510902 446.212047033791 466.049911949088 468.795009339011 448.554572468391 455.679525650429 539.756187476789 503.222847843292 487.335246329118 447.744545333628 466.443844657117 477.476801096535 0 500.057996432546 531.127532210358 496.650940612658 440.666623751294 474.1695478308 426.127938330821 457.604472961997 454.872486338991 435.941569690371 450.827563617216 477.143208444688 462.575511869518 432.908247952836 453.083353770927 439.077999027378 423.043192466518 477.680233169153 469.684244889661 476.681107703661 474.833700169506 464.48480352177 452.722864541249 460.246454230262 492.817169083514 0 472.905987460849 487.371279874806 408.443883267663 449.147068757248 463.936531281702 440.475073015121 468.925032221556 478.714567703955 451.382314295383 430.654353046367 474.091189171978 466.513326569651 485.3377720966 443.81984232877 477.872023720886 452.37463389571 464.561278131023 440.849012442826 450.415911856371 440.306999267326 459.747669359696 464.28340822713 440.018713130259 463.345649445345 455.618734257813 444.356086936017 441.563796601093 499.949818199547 420.800321608404 426.878171309657 446.846254092897 433.448929296175 463.887328535658 471.435475920806 475.263728156941 470.756861730181 453.85660437043 467.522851663195 491.026297675943 450.16673360173 460.753999666056 468.626786529522 455.816300717086 433.056396234593 437.129827434964 466.690619544216 456.288312809758 441.549045370009 481.957820281307 474.988259511054 482.240316553661 453.814151059452 481.113881434898 459.724238825473 448.010391542161 480.367882319037 465.854426051275 453.332115857281 440.936219162497 476.927994928254 476.666693221952 480.980204470956 469.698205704712 464.553323352027 478.440351733516 399.566626243746 487.818638904718 478.541418338048 498.248993460085 520.369645844722 491.126000807158 474.849289692775 475.149560207068 459.47655670759 470.134368047723 513.90126749658 506.391470625419 0 0 468.027743795668 486.540186767588 492.4779753882 481.734537112479 547.544041705331 500.080558086759 465.514304216727 508.397595124064 499.354258232999 501.214671043919 497.504182934183 490.656111919709 514.072054643579 507.143132941199 518.706711766063 505.479262360906 515.504118543956 495.657070202812 487.605131200552 469.74670037835 504.528471912903 479.531090204742 514.577376064159 523.933496487953 484.064611307329 498.86749528567 501.234311557083 491.960098569237 504.244996636017 527.822634533626 508.053913702168 495.232717350583 529.376113415804 491.4269845347 499.649280441021 535.470095439604 522.036064500173 513.268108994207 519.297984601669 525.830877342428 559.186576653563 566.560169999997 507.782230909571 0 514.990827418674 526.127840882537 515.171050271999 507.685009442914 519.459510908564 537.079810002314 524.736038900912 549.570238657577 508.080913079772 531.335552277089 536.010778942371 480.45381627172
494.506535536669 550.571256921776 567.684801706897 592.384557454698 695.694987392116 926.880763142103 1158.60087604427 926.880763142103 716.900931431067 651.981119694441 604.186842960828 610.920677204083 566.877991916671 597.672702027124 599.739273965803 535.919202772445 606.486898928748 531.861616268541 542.524460320632 548.013706874187 506.662029851989 517.565280610476 511.946896673958 486.437782812725 511.20924680838 494.710644027557 523.444768563084 503.670833502813 540.461716001786 551.610402488202 526.098979205122 480.051302369862 493.374803943555 477.669656650789 478.099784823286 493.975559769055 588.714496310041 519.898877468489 463.104632844787 488.536884054652 481.948781851417 497.851517246437 468.345213599009 516.88553434904 454.059411721636 507.449075490501 484.744477370272 548.130117671061 525.386858347714 482.042454371584 522.394283357265 494.789076169426 468.425381811314 455.751137000774 492.332229194386 497.221134973465 494.43286710935 425.396138834976 444.12948827018 488.702974709483 459.618891472133 457.609252061964 446.846613882252 475.69429632881 475.688822011224 501.836974877903 481.196760936103 500.034114173902 462.718755465879 419.34735769209 449.474218611636 529.555586662857 455.21471191269 487.31628923012 427.942909105865 446.264069443267 448.263569277781 476.676972761773 467.35678772664 502.716104992515 509.287971871985 484.915544760597 386.69458171439 431.506042153582 436.697175685827 444.517395453454 453.001917431503 474.707145586687 524.444036260742 438.044583896237 470.041193150621 467.179155447107 428.597105800372 426.799537220446 461.512814120388 448.531409602587 482.262815994124 496.511652994333 436.268116480124 476.155168167855 499.299332958809 469.132214644113 541.083673282123 483.317627911571 432.098558700864 432.415875323056 525.470142087814 504.111541437774 513.989962029507 463.634168497167 443.943564535143 498.910763478431 464.54253523884 456.159918546366 452.444175806078 483.800461473047 449.306117403485 497.127741562357 461.504681996952 469.768041422251 503.938307045226 429.582707302203 467.28169751171 514.456968747903 457.931770792057 475.649402226246 462.395815421748 421.836137873635 429.22286976954 477.789302514182 445.665532494133 468.243126116427 496.195849417039 450.175664030784 426.478639038099 488.273741062237 498.685121083077 471.22329342993 519.326096832041 469.754835462279 399.773367654174 459.379337899707 443.447541562231 465.804872100751 462.781711578197 521.341465085028 476.470744240851 422.015019381646 510.597139568974 481.561550506142 501.862820280308 453.204239823325 487.620722310775 452.134893605213 498.917234083125 444.219523916265 425.848874651334 442.415457330867 440.248814080861 532.093231947909 438.164688424092 467.872094672445 441.728499790125 471.840804780457 471.575676362944 441.793970521621 478.756374776695 470.945519871727 435.552523307506 418.421620910776 451.798657313633 460.87823397187 503.256502753293 481.976355788717 478.015226493858 440.871016053602 505.961851554101 461.597510707839 497.909590735087 483.91314034901 460.429258900428 426.460513527533 454.122604188603 462.015374566118 433.143567768728 445.767449429986 434.625330751804 447.797150882113 476.29512698977 428.540448498343 477.952167609715 434.249077917872 474.208959031697 461.268277975664 487.575965660329 445.747419991127 498.512903309068 459.067069503466 463.659510147717 435.524884947534 426.889514720484 471.92825353602 392.043949542295 380.724698791717 502.229351948768 488.070719784375 504.322064673754 549.069176095324 498.651532124828 494.876381411884 443.98819433733 445.97952835788 469.643349882225 473.698699150244 466.791681383344 0 0 516.577517037265 504.469959981199 520.697161415813 450.523608003875 578.440489357393 490.743495510036 451.573218244303 492.272440589584 496.696345993298 509.730705606769 474.650650359202 514.091855869443 537.734053062964 520.719892089806 496.281145681587 474.678592191443 477.014234622565 486.25497009989 494.419057606246 464.572525875949 479.281395401793 486.5486973314 496.956397415239 488.26807237661 555.494281553118 561.712576008082 473.832482900055 553.46029075728 542.122547458693 540.645081271148 463.852263897457 484.960599025387 508.685913311527 469.923539961118 545.950975583266 514.210023623082 569.518564184718 556.506609169927 596.742211198583 594.075502568816 578.178807628133 575.530710425734 555.707519632507 509.889296851035 506.326829534469 512.997323006284 497.640215784204 513.185457206742 531.295594577084 512.073830180584 520.042244977694 528.102239821102 460.20048028902 471.356946317107 487.880291425056 486.362393232379
483.817498971769 567.617886680748 597.658434653447 621.156246782511 623.812601118967 739.999492677115 926.880763142103 1158.60087604427 926.880763142103 758.628772326432 711.420282695009 662.777320577404 661.431571212402 592.864563461368 599.624924094091 590.634053400096 539.661072284026 568.834870702068 565.712522199924 548.715033990158 527.277620059242 546.443769498863 540.463308287516 553.546928858701 540.30837122906 519.002248640166 518.141695031499 522.763275262689 527.020831645277 501.689933564189 500.577479215923 511.479546058209 524.804927952944 521.135236717422 486.244703974226 502.166847445646 456.765660744601 461.264522215797 509.439810096948 500.26330658321 502.649827994431 483.708047709028 488.676471389824 487.45391411032 489.797256269575 482.537572701928 503.402400384739 485.173908628526 489.148905958906 477.642780575933 487.983271467067 466.538287839459 501.101332284346 514.558313244289 492.72212845792 468.348124540185 512.333015361228 472.374969228517 487.301295887388 481.186525060704 508.719113008604 486.607536708185 523.793656919453 483.999483138935 483.528395177345 471.563511067412 490.444165825668 490.126851893318 470.321109210396 485.492803194137 486.276540154634 481.59013059976 485.406592100982 489.050004712657 486.715461635788 498.252057510831 485.352607365115 486.484390516701 469.880649033183 469.060854598519 469.902183013499 417.558364036863 437.89116450032 449.364232123425 473.019017443334 465.605826957991 457.691586489895 481.7957770498 470.175707154093 470.735249657656 468.423479341772 476.160694488453 444.117279800174 470.648162292982 487.283890400704 472.874603577377 478.232239608637 475.284379399598 475.487816999263 453.111729630369 471.073818689532 432.09745036624 460.116751053968 472.525599741761 450.531237145103 467.381303141828 439.402147002426 482.005505508569 475.108699236237 485.678984062422 455.856489729186 444.961159852481 416.711673779732 455.898525948329 444.15459711848 481.826563039111 461.993769291995 446.50162913078 433.791898321836 441.873924542243 458.1973566662 438.47903989934 442.702295879656 448.007810761205 448.808760969974 453.294204135115 454.603420035114 430.348042768139 486.908813617305 460.5230095598 464.754137518995 448.908597350096 447.422248569702 453.238640753276 468.323085701053 456.497348827488 428.548130417093 443.094045999155 450.794902472057 429.378616129895 454.516834071455 467.128973602074 440.525338830124 434.859569511385 451.443489707155 424.27583594015 457.102945370754 433.362935334749 457.358678116452 458.239166321407 461.792386310613 451.068978505139 435.62846956804 434.251543040017 413.776449248158 463.023652802653 477.769777800044 452.236962518781 464.513320740248 491.478590573863 454.499771188835 454.548451299735 442.491249695361 453.508801338743 457.29317132641 0 477.756235757654 465.125219852256 471.865256398452 466.066909437941 455.957319375828 465.627212070493 464.054940880846 459.633602651943 453.019488246056 459.120035827736 458.52283982943 447.248415997153 465.678603133296 466.658087899496 447.915946157968 478.85533839433 474.455740237209 476.945695523028 458.309346977737 453.445401849518 473.902083196012 490.90376163446 500.339693042805 425.638597274158 443.471619194045 470.648312047535 482.250940736845 470.333665725791 456.768540585314 452.635162823405 455.297191079381 489.319492086694 502.84146314093 517.38944320247 472.876640493911 469.535877105865 431.79098908561 486.81075709696 422.755025261792 476.065155970103 463.428093015032 445.698068204081 472.045884254755 509.014698278495 489.215526223426 500.777732107632 470.082535511345 453.341094033904 446.694112551164 0 0 477.72090330782 466.47513903545 498.280987656441 498.70690483387 467.210632956085 494.62773016218 483.552632769546 499.54472077341 487.287711786695 483.553682717413 496.96691647556 528.980417598226 508.26683377116 498.755162273694 494.179221878694 473.303870967164 478.896500211655 488.48404692135 485.450965272918 468.293300062014 505.499921660712 503.800406815029 477.804012604295 533.007074167238 513.083411838226 517.594414250903 521.582877193272 506.530000819643 513.281697994314 507.543470346172 505.008294578115 541.002208994511 528.525095966078 541.696088120414 574.930102031848 537.813505077461 505.106909900626 507.101684737565 488.000142515602 476.968306799978 476.659162174603 497.9072157724 520.91211752013 527.015542224377 525.586440256836 552.366367123562 548.133903319126 554.590959779859 524.225815879927 531.490067119052 543.270650442131 557.740850391847 532.66872018757 532.891939700358 548.212660224084 0
463.062999403166 576.624437315908 603.581799324307 594.610171382 586.488408780539 639.595561076318 716.900931431067 926.880763142103 1158.60087604427 926.880763142103 806.534773612924 701.808591781006 691.422305482252 618.243467339651 597.202277254596 576.760559810927 517.12668893884 585.483693062138 567.025012056046 517.316715100066 497.310681480922 525.073234337977 519.380299317354 595.435957744605 552.752313321852 569.663064677424 539.408558200454 580.650062444675 537.458585657129 536.415306788205 513.336242019788 530.897555931499 507.653785841246 532.651895802382 515.019591253012 477.125847005215 419.271784409034 406.132158591459 514.671222904416 506.420534670869 505.134508843477 475.001219006202 508.040335805576 509.101241341262 511.216268630175 490.47451844712 486.781211617384 458.322155556635 465.840702131117 490.675212273098 464.757222213183 497.463820334799 489.588684122075 493.300183684288 482.217088514177 497.693465955704 488.505863574219 473.492683621124 516.823986743854 462.679545423694 511.919648198594 519.623538371954 526.449941614835 515.082305160927 461.180822937936 430.210256499246 464.007681385338 475.070366917771 473.751434092512 507.22438137867 513.764006613594 460.862447535443 504.968833489987 499.09998150567 497.749766892686 514.976680249992 490.420415067508 506.285446267557 466.361753491186 482.578336150435 457.289689070696 476.674414366439 475.646198739075 474.035591090391 489.188588957442 474.682264342002 472.265236956427 452.842333735295 466.326105940607 483.849415799166 485.871608747695 465.625834228432 494.203665721342 493.484925684049 482.613411873318 467.45443747506 477.841555885366 437.401357088821 494.931085211112 464.287210566092 451.677740655502 471.514097699528 441.944098391916 470.08257123879 497.258367904632 466.207770094446 434.389284671105 446.149814063262 447.963791698531 466.3348784761 458.950842215446 447.009842705029 439.216003749192 453.888886161012 487.895408317344 412.58607737451 451.176246681456 450.996514461676 458.342004855445 497.139138296822 465.201063460158 422.699259664848 415.921194972818 424.61952816246 452.906627897322 450.585405466857 477.593789470126 447.302438976162 474.084738550469 434.170954894872 479.519630304569 461.935470283737 453.960185731694 446.71748759075 446.773198239022 437.857154755409 409.823499658548 437.04262590752 437.320461759324 429.286880171099 469.078400047471 447.723564533202 466.713267519152 468.025294502227 431.822191330884 422.037468003746 427.331754632129 440.550870902678 412.616714288878 414.737371845361 430.817308914627 439.672265391046 431.044599427978 465.223275393176 406.142581420831 454.902547008805 457.771263661132 469.444131736829 440.787271253501 424.562309981545 461.603193903766 452.725364181767 465.947363119168 454.816308334 458.053662760209 428.681347848924 443.282782022874 437.924036895527 483.37244135583 490.120191996987 457.632057374348 460.103768467609 460.991738133626 451.017578251341 452.441589371692 479.975670915218 450.270738951059 458.767046979206 442.385083194926 472.863134906771 456.758857325774 488.859130334875 480.493471789617 488.153217125378 466.358576651699 483.557921185783 511.901391502415 492.508535402626 464.118953682901 491.236231448406 470.898947939894 473.7156465299 461.315447487088 487.38280519394 473.23918392079 464.49000341137 496.144432875736 503.584580586618 496.268920001511 468.310211719703 493.736286395086 493.471896638827 473.363587203688 0 446.079122921441 426.557270002163 479.44434600306 424.01742099004 477.194892269054 480.138783437497 516.808983271214 490.557923750695 456.061856997906 471.47288048163 464.587864239861 0 0 469.812718019081 452.048937312058 480.937888343185 512.018784463582 425.275796189842 475.392079392113 533.443808452414 497.826078661148 507.067329297024 484.08823723178 501.824926156954 512.699316553729 485.983039947374 527.422490536664 501.313514336343 497.749063079275 509.15426383869 491.18629840123 489.726837398161 500.835917536789 519.776530575351 521.136976527491 474.78866507973 550.487300622809 507.948920259063 476.468088847257 529.894171476461 475.516258996167 466.253569021167 474.355664304225 528.524772331885 518.177453858269 520.166924448842 541.694290769245 538.467617648289 522.536730028785 492.262764729834 510.03278868343 503.38321936208 473.588381003849 447.009669219218 438.710533656894 485.620729540308 517.102974636807 497.164217252818 529.828191275782 512.247425213317 543.999204864739 501.012732519329 523.350069691522 557.600152992549 536.850324883989 595.762015828716 525.071463376969 545.415472820987 493.000767992819
447.997998820738 538.069057629438 561.879339604759 548.699253272418 569.786998487055 622.93928889069 651.981119694441 758.628772326432 926.880763142103 1158.60087604427 926.880763142103 740.308656416889 671.867635379663 642.838040049432 608.253612853558 581.350044113634 569.161396129874 584.686939245949 551.693927218117 519.881436159483 515.050471624139 518.72147394065 513.06097178697 495.636553209615 529.393741105068 516.790168161395 552.514994615008 523.59260508221 528.833347679326 524.539728779171 516.229110181422 522.701159490832 514.709341474891 523.042471983804 507.014279361397 486.50695002389 486.148779967571 473.255169204806 504.748390372715 476.616437794437 498.057366855743 465.696573995028 501.818296957526 507.18621928542 513.470798889559 498.200929541028 480.278574862842 455.265353585932 481.073634211069 472.182275138296 486.436096969645 476.112997587266 455.456140066424 486.556399550724 494.631267797693 491.619276714986 431.470348989477 469.908908270038 498.818282222043 497.792288594918 503.490222681713 530.336426379416 505.358440967469 509.43717127709 468.47725291534 511.041672775981 476.032528122205 491.785230166257 469.919931991642 500.306034124253 490.659563467935 470.201312911284 459.84379274695 475.128556736817 492.267641914455 472.077967315769 482.769826457016 485.657567683443 469.525925956128 463.814886921083 470.635158749322 415.223103303383 472.072905382485 482.242614231077 460.783350861653 504.675394812598 482.625070257917 469.207055820915 473.091045415602 506.618558696412 475.819404978837 474.554718408344 500.369706042397 500.437190676793 466.929163820569 465.881672972354 475.747970011832 486.817981367443 464.635939665848 487.908162665569 468.617763368284 456.309866342363 499.50596846226 480.224153383379 468.718525809719 501.076655460307 469.054939975887 461.349695343033 510.044574611712 466.520319885866 466.858609516738 462.596415040517 471.096080035809 427.412181519432 432.89433160069 456.31619112193 448.349427995003 462.819211508936 500.580956504009 459.677311411973 437.023760326031 454.709225632184 443.926256689029 457.322809149318 467.38462949353 441.633124282435 491.633613190535 479.80966819784 465.591901443395 483.390895163149 467.486308027275 452.578902446821 461.061364156144 473.205837241207 446.750863195309 433.573614847513 426.041813067451 447.930335579402 447.841986886668 475.203107274156 461.98921991497 470.117115182192 466.275265084441 480.219243561422 436.910835663211 437.650334531256 429.629298643281 434.772452890621 417.454824533917 450.20803050784 465.542543566057 454.72263267133 448.115709632933 437.275073097856 468.40936953842 460.126605224335 432.034970473539 443.612702160429 440.019915287718 437.408354034792 451.397708587829 467.30948705029 459.505647163952 454.007866381571 457.335037919769 441.736321999183 0 455.679153682385 451.609360516305 430.399121595751 461.929236184875 472.335506519501 469.08333568514 459.020681861764 466.591769084142 464.289553967935 464.206365204957 488.833538794241 453.70045535103 476.842259043551 502.384253859564 482.603099461227 501.053762114178 474.192205832961 497.864214004675 476.657673699935 464.379433884532 470.769175439513 445.021727925655 434.671716570055 467.437939367684 482.752247097606 462.367057658843 488.291721822763 459.36459080616 476.517852577422 465.569714193576 486.179633706574 489.867571045628 487.682799095188 477.31065447279 479.433035192264 475.376644028182 498.003448622818 427.770646056429 497.607046430044 449.418172340749 493.886552261947 448.775457702247 470.700626799112 497.65623232346 483.975256464474 473.564134803245 465.954649069572 459.109209095423 0 0 483.190494985566 485.469217682837 490.646836460543 478.948366438334 503.040254230245 474.652470445296 523.546889033263 519.187328436139 489.237317785058 479.827477759035 446.478229805422 481.916692868329 497.400254815819 504.99797056483 461.323198822136 526.192764815988 475.642073234611 480.698318434762 486.005986422547 495.215677628115 497.114351698404 481.177686817457 500.981880260367 507.345566505713 505.713136530008 510.060455815554 501.904777086651 508.188554791736 496.020952434687 496.196553675271 513.798124501127 506.632578658203 512.991449594192 532.958984104092 512.17457077806 539.469479173679 534.647501944397 523.569029976824 505.261612520169 517.635144519238 497.024153503531 492.036119844176 493.890175429257 517.544970201585 529.214202874361 531.3962677661 544.728046048344 520.631933282318 525.742708412185 496.307975230618 528.562866125497 527.433967750319 527.946655290755 534.50404138705 490.39379086419 446.560543204762
410.872167515699 547.340038839058 613.384297782247 578.415931060402 551.921828360559 580.833033193337 604.186842960828 711.420282695009 806.534773612924 926.880763142103 1158.60087604427 926.880763142103 745.760246900313 641.268497631868 628.107483799997 627.052119008703 511.027305135118 595.461347263539 566.775723690523 521.683594684384 488.018072977993 517.573616367049 511.962803754937 522.250317744516 514.406348646385 571.152234302151 545.886542691012 541.447282439355 541.827354989632 512.53229565227 473.923404212851 562.89846568323 555.33632195279 526.971231492018 534.321613397237 508.276412597496 432.345778021191 459.897791408272 509.546600881653 500.160524485633 500.354975877998 461.49779510025 494.740052484393 574.190405841132 515.466467581593 458.23563419546 465.362104032571 443.697874191181 427.264521947538 459.854518823789 452.578843836208 454.131025035472 500.401479967688 532.174304057957 469.313711984636 406.149300258717 543.958860806897 562.130458876495 519.635899265058 437.113434699486 497.719752039419 523.723019199535 586.053351132263 500.602514631855 482.749373441423 447.100658671781 525.174242136344 479.504686029307 466.856621652586 526.001790816961 534.362896040303 438.920790488082 513.298095202387 486.109046215214 550.677549710912 513.477690928837 531.905476388667 481.496291601213 489.451450124141 461.962721492433 452.313575143034 426.254461533618 504.911048316157 499.449146872224 475.687364790132 495.817470790437 499.953299915849 449.325050839875 473.984910514613 510.901380986902 474.695738854693 496.243379903668 547.157719561289 501.615218823248 449.715041165137 490.906671883337 476.035618122334 449.552730185012 482.391580222721 463.954696627591 472.75418277633 413.745745818031 407.382930488093 474.911318312765 499.419126164575 448.531151820691 440.249552420793 414.519489521364 463.685573783003 473.177126428388 467.178481309004 391.806226253285 433.369373191455 487.539830650165 517.037976053806 409.483244856383 456.557930262239 421.469817880813 466.78205348358 434.208345960965 452.455763125134 418.785079161126 421.113376450617 399.875029475636 476.960440317926 458.530476493112 500.144852094271 510.08633714755 499.400574235404 443.354724669281 473.40495307016 445.028537426054 418.121247684903 433.352626472551 456.021872887299 468.396993993089 439.834876878173 419.268172298513 425.12260009935 413.881588306929 519.377733065193 456.81912334644 445.348566197329 475.076441764672 454.162720837076 425.768675422973 451.807133726089 470.967576512143 403.697864150295 394.605791852012 411.15191462705 453.46963907749 410.088049991465 448.993280524635 441.330075646351 458.80678810146 451.508826986424 426.248609065017 422.090921057064 442.069897838393 461.658869536679 460.610409985322 448.034990494615 461.938939541763 490.771563124436 469.903474292165 440.23532775477 439.696161230356 496.050570763576 483.465945959664 441.999977032288 474.498320783812 423.103659358687 458.338881139213 477.139372088495 474.323946186447 444.579143609323 443.871602143041 430.936184822491 450.587428429609 499.416324423654 495.982753610127 481.908219714792 453.999597236483 487.995503619394 478.123262969036 481.413037923045 465.335338894256 458.253413654 509.802201354365 505.063658609029 475.515575685372 483.549588572767 509.357250762181 498.239366100051 486.965667364656 442.251683400274 465.919607141418 490.983269973659 481.043712055704 509.065199876806 457.489544924545 538.077855252459 606.538130654238 455.576472490413 446.958829798038 442.420664007881 432.397848709106 466.455475497393 463.517251589051 522.370411623822 471.531902549899 474.92015878011 471.206442434013 464.288046108258 0 0 500.114696227003 493.663719320119 453.792253909892 505.242331063393 433.57701268295 458.282295348817 537.181430409269 496.169895894781 517.87360844724 495.462733263076 503.46939225854 492.932681895693 492.118803023834 479.3808665326 489.657522369132 497.523688104692 479.373951209724 468.060929235171 469.56471295831 479.579254400172 495.377757894306 529.525582460075 476.541347859426 575.788876094511 461.343721602729 468.791336224742 488.603676061166 456.634940673175 463.590485602185 449.787606846585 536.78208833407 535.057074211392 531.521388345878 565.244930546167 545.696810453592 515.156104634607 462.692663819818 499.658685911595 470.824976707281 462.236452114476 452.387337405213 436.322699245737 463.09504210794 544.829822483273 512.152615295998 536.93687771023 539.403185542845 549.712243583448 491.582082986677 505.64954303026 579.59904037346 556.83183099941 572.192240286443 555.715601753122 523.244610806745 470.307519117152
458.668882024696 539.442129144263 568.012136165905 588.984785081344 566.117562366192 597.792763727996 610.920677204083 662.777320577404 701.808591781006 740.308656416889 926.880763142103 1158.60087604427 926.880763142103 712.367606462114 703.120429733395 601.136739002181 548.671449826143 580.432825605222 596.395222787191 531.374226223636 506.048807083004 547.028263086042 541.017515324291 547.813182990421 536.589512803178 521.858387216733 541.236510966747 523.957261784903 502.590415142243 500.344475273736 500.02079532466 522.580585318712 551.481357815245 505.458712420166 526.186955378373 491.064406182739 443.378201989146 439.270037017546 543.938263754768 514.77611774913 516.898142812785 477.02819960093 476.765172539095 542.862167085678 484.582460494764 480.123092484143 490.904981172443 483.380741349433 474.937344845353 489.101406096482 471.514633378665 468.624784779434 490.862801063324 490.838265652624 460.009000312287 473.933804265066 512.028800263055 476.558927209841 504.707693444009 500.894870910538 478.519360868523 511.987221999848 524.873045939678 479.103303321922 509.028164909834 465.693841113038 432.509941862118 476.192944131615 473.736992056769 505.907969132494 459.268908275075 460.516342334561 480.068868913506 488.822611526119 474.672554757307 492.81113871014 480.906415726547 468.601702823209 475.936960256292 490.397298369855 452.924604328189 434.06227880563 478.083161593156 453.18274318307 476.557317496166 464.575549465691 465.205250018515 454.628557463052 472.889336768642 482.703032138979 486.063584546718 496.220923616159 488.632646366642 498.800874754095 462.906081180527 483.619375437851 480.045124710006 466.692092838273 480.386446477506 494.620159872554 487.195481276867 451.13229016656 447.399660681346 479.256708353027 465.152926698466 471.139606165617 464.362206382414 440.306026754293 438.319512020796 473.029769953153 464.520777773223 462.666053138718 423.433010562875 445.688653571434 448.805905576033 461.310932317425 453.483943073829 447.096424431256 453.138964956775 464.895249960362 463.177512368784 469.848264537656 430.630074512644 446.442758963364 445.905372458774 455.725608513986 452.915966540987 440.495597131508 453.354952073107 445.534269930536 465.980891729994 448.240350017425 435.893498234364 461.256783443194 478.518136933613 468.960579340787 468.978975690409 450.859916500951 457.254788482786 442.215280795245 474.801718623934 446.305260181379 457.492101912616 457.46077889119 451.472470559666 439.100832905066 482.588630087335 427.449988833044 441.993522670953 470.22508361457 460.444378633221 485.797935600675 469.964879514324 444.908724700226 448.486329507197 466.500239272594 446.288760905096 437.892903840531 445.828013056803 468.401872379318 428.612924069883 466.033341854943 447.060111991171 465.835237275864 475.270324285977 481.471055453031 465.280963223363 474.402472275173 481.631412078661 465.515992897531 464.687650997131 435.503799822788 451.631195701959 457.037865047116 452.440705363805 457.138558535243 446.4693091225 448.130791669894 469.76754594846 451.644025911817 466.055126212806 469.18199899126 476.236499933188 434.897410062151 468.820643248807 492.918191986036 458.144867474109 469.44141801797 450.528590857122 449.125324511241 475.153516590386 469.233200686338 472.746364990796 470.356771139643 462.086037018806 447.022300022682 455.162012116543 496.239301031606 479.539569170596 498.848513385554 487.944168136193 476.620704871523 441.954888841415 494.404335441067 437.683625640168 442.34243421031 490.810982030936 454.35398100171 499.65228253502 483.927127924612 474.367408033252 478.429532294505 442.138155829016 484.25056894491 477.206397618221 0 0 463.144213251244 470.039701678038 490.559695977927 482.469502073196 495.717804169929 491.476118115426 492.557744214054 505.397168650795 491.811018267305 495.46861133642 497.744588831683 503.008434593483 493.999097798368 499.821248594778 477.473225353879 499.756931353678 477.068026729876 501.450327839783 489.441483078653 500.689119575354 506.880155987537 497.289236269963 474.49544301114 507.570959661679 487.775256261715 485.200842796626 516.685972187202 496.562734204132 522.32894304103 540.330169308483 510.212513181053 505.27832555161 546.023597911923 521.93918123727 530.333158685185 494.177462888588 496.310743261274 507.401523405517 519.739240509165 503.0197436141 495.680553510714 486.749362486148 526.049572516014 516.934912491775 537.884155674182 537.431653749318 551.641044124745 516.626704024065 518.314555802934 535.134059112311 531.474411263885 548.096920303665 522.024665638522 543.257595025107 534.924391637625 472.829902027239
452.025033480494 562.124986212834 589.851707582969 581.70643222285 515.02129267419 583.88477283121 566.877991916671 661.431571212402 691.422305482252 671.867635379663 745.760246900313 926.880763142103 1158.60087604427 926.880763142103 741.688442530538 650.568108865526 552.875962508418 602.67660992784 563.683841303979 529.595619010021 511.2390624462 584.075601052172 577.711757746953 554.236460835293 534.09260513573 535.635223059587 534.759977116264 544.142905422984 525.788274481538 511.780940329717 509.814983603077 551.79581980618 539.102689810153 555.731586269139 537.165152935762 524.140274477775 479.509775672744 459.150983117328 506.80831795441 509.930039118409 493.500033743403 498.413445489442 499.687174368095 490.409310032365 524.244390054753 510.161020356787 511.785292693172 471.564615910345 443.410728275583 484.669870951622 487.347909159697 473.25398104667 491.625615998144 484.726167295266 509.940929467636 477.08397035344 468.652845156512 474.283551928118 483.008716512515 463.717228721227 535.883359832483 500.779421829273 510.778223193268 475.444930165126 486.708028803769 457.347737193155 496.305802777838 468.906926441378 480.913834631665 485.360077931289 502.049737544993 464.860204207451 509.355817841443 488.008913523369 477.926230365671 493.295747182142 516.247550162327 486.256475365618 463.206159915205 487.140112340543 446.575910993283 423.132856035778 490.357721226489 442.703467377086 444.944313746499 486.486446131427 466.308848721027 465.046630309487 426.944681829845 477.462089899862 487.253638693695 473.025160310622 461.857095603612 469.530473419617 485.734175857198 464.393014288768 489.644252402697 473.586476801697 468.254390227171 461.387642788095 461.378975906974 445.984842984647 434.071955936285 474.822453001289 468.344351395137 457.027136044949 483.801361128895 457.33941499661 472.215463396765 474.161277621905 447.303159243049 413.212672401539 397.833432036383 427.813020187028 472.7013435517 453.224019706243 467.255035962297 443.335145442078 458.053076595432 455.568777825971 465.937005562224 459.59540885138 448.393314068947 431.995854747005 454.856417736534 457.151164178966 463.693984668691 453.6472139996 481.415556268641 447.521118157712 440.80496967586 442.419207487944 429.461547445785 429.971098647866 431.176035407872 434.450333358493 424.24553523521 430.265052466303 425.033677320589 464.358842705413 483.993382268138 441.568395318765 431.973161660265 452.833321347314 444.724863137426 431.745184442887 402.159269018128 384.13797858862 414.749008523888 440.315060612683 437.830000515895 457.627432207362 441.266102748379 451.297184998549 437.761743456639 440.983951346994 445.593668329523 460.803836946757 440.78299007944 433.634138251597 449.481379366251 445.173460411083 443.236863083871 459.179126194657 449.228861371379 437.410906211156 452.245706467278 474.97831587414 487.438174421957 499.820929698111 456.853570079 463.307334691694 452.639174793337 470.284523735932 474.34398528311 445.961611607336 450.170403040134 488.039484057317 480.192505194936 443.091064641752 452.892049039973 463.138051797358 461.296676264641 437.625583996603 471.629748225909 484.140579955101 526.634026028496 470.3891475156 472.198936546315 465.239571005698 476.328234850996 486.42018390889 477.290590750931 492.599392567157 498.403261396428 478.561107329895 489.336581688273 439.858543266755 477.916516396958 500.767456848039 488.723264393584 472.016899973477 503.597148895855 556.804708527429 436.191300296542 441.040498242893 459.687078282906 457.580051494302 464.191367051201 479.497212199324 527.447332706774 494.678081998581 501.460518646203 462.560567142361 455.796149143464 0 0 494.800705986378 478.399754169058 469.521401333265 497.179359226662 456.966273969434 515.52714250393 523.507130998767 489.285315760435 502.002477680067 497.397249698156 504.131668050011 514.637075339833 542.0145498566 464.497710518699 474.01445227166 484.874615207059 497.018945640094 494.17438676895 495.467167820271 492.543826065148 506.490336621869 527.175488188498 511.910827107937 557.624601875517 495.426821082487 493.0218057325 532.261978908516 500.40116694876 501.203141822824 520.500698515486 535.266267628725 515.817040300972 515.157243511181 525.653933574935 538.518245173391 522.359489999178 485.899900664009 499.216022582522 478.328503021073 471.801749385675 476.203850386241 466.499398705585 475.624021365188 524.660459671486 517.010989344917 527.860707327148 546.521617274973 534.481461751177 530.143078754116 520.634735607505 512.77995231865 557.139174665466 524.668511632217 565.609358876849 543.880920964733 475.988882537842
454.563372837697 557.447258233173 561.336608686485 554.490698885628 547.184742671957 583.306538890377 597.672702027124 592.864563461368 618.243467339651 642.838040049432 641.268497631868 712.367606462114 926.880763142103 1158.60087604427 926.880763142103 0 574.697133080633 577.409118212458 574.874857344391 540.066218222848 534.739535655574 534.463573364112 528.555979538446 557.457334736107 514.414131356776 543.829616701969 545.23789899697 528.08631990698 513.592886099134 519.42646469602 501.954770157529 541.452510842602 531.522662708602 528.28913405333 525.144238912243 518.402276255299 488.932928764508 463.533544621316 481.48264606213 511.231047884179 500.195827316068 537.834251921604 525.615775857147 527.78853762567 481.588072108286 474.560013857516 467.877381919636 437.10587217654 450.272318152462 481.998353854036 501.251801914256 490.242188450909 486.888956934495 481.052580344542 482.551458258778 467.959533473808 486.29711405416 502.823364734834 473.409479133359 465.522996934819 500.398496996158 517.098689318682 509.095894791593 455.153796488675 465.087457864883 484.637757798623 466.45665830976 474.671254662799 489.797965925819 502.502410278125 485.701969505651 490.33983004326 465.5695392146 473.463881061822 515.230780886026 474.95494080503 499.674111549761 485.482315508755 469.335133427908 481.451235090413 472.219941328981 482.442395161128 492.28648015267 480.799984915573 488.867667655487 492.342352552456 463.041181248399 452.10927728334 463.277738413278 451.8639144893 472.729396501848 470.00783450623 506.460281568583 488.283079184939 453.279181145739 464.54375559594 464.062246821937 464.150801324943 485.854995935658 462.347741562515 464.923084248781 462.497030200309 490.483951362083 456.697126254783 464.053353521837 453.244598462698 479.092650900926 449.472750281251 450.834996820309 483.982586649233 489.53276109571 479.290164885507 432.615815933115 469.418891877073 462.2348501663 455.150445473689 446.176400228098 435.836937052107 468.54958775098 460.6512456425 450.785412798712 461.100567483598 446.180119353798 439.098056053866 454.227182652609 451.597195495204 471.818916726739 489.746971410592 463.436083263054 447.23845611909 486.648675920922 414.840112469676 453.07248444971 484.923423517584 461.499374096486 448.542805913993 445.141930420315 413.614270803637 436.537582465295 477.155440493302 489.0198204549 471.916697819211 459.262031445171 474.048753025345 446.165688433665 451.031398899979 414.002297180185 427.063958957039 451.730190695853 467.504194759439 431.155023504701 460.325818739228 467.205282223869 450.848459994219 459.42895808964 459.820087959036 462.760543762852 444.596342272603 463.622358013275 443.044337260122 446.974776842736 446.002265821717 446.451946156995 455.176206999967 481.448224475245 435.693257960019 437.908134121491 432.991485175275 467.848340232939 467.122298079719 446.136843767591 473.080731713287 440.251327051484 443.204247864779 466.445369651736 490.742852163094 449.216578433801 478.866699359312 446.0164518026 448.097348003435 483.57322096765 477.792903840924 463.071690293541 445.631073766048 479.924720645516 495.669773392446 464.689719301786 487.105701363925 467.684464340878 425.398622312321 468.777204827 487.354038394193 480.310118413776 481.794330791017 501.465924225153 474.684750331154 484.165451617325 459.340294455355 512.062762118978 478.720215248648 499.035307308069 450.639132657189 507.592093245653 502.032291253918 397.96343548028 457.806283394775 475.711401591302 456.400475272323 479.33747396794 472.229831153856 457.801560801556 481.677038798958 475.087946385862 479.024322776655 472.06685982523 0 0 487.350302416673 484.163797711045 502.519435816001 496.81733042869 475.982043281769 493.942560410188 530.383880056887 508.589517285822 507.418792054216 482.724397661666 498.343778195452 483.333516770738 469.079873363183 495.981215700797 525.743099460132 479.430145606059 499.495573574502 495.199643944763 489.010245697649 483.076002107837 503.72573239562 501.308468684187 507.76367487722 519.528626658529 478.743847399687 502.159602432475 475.980090662673 514.606985240776 547.576132448361 502.110503304035 482.004916542064 538.402667376241 527.240933193553 542.437838090368 523.973851790499 497.556206660628 506.647354597908 525.867145998105 505.693540825359 494.738884249903 503.067985498241 520.23442929524 464.532417552486 540.415893809388 511.841239325119 526.689661102747 517.64750909027 527.585006900147 521.847666796728 537.657296399159 534.863473851667 534.800875594069 554.91590705342 521.029377266475 506.004649434861 449.527718909133
476.346821687473 546.564063036968 570.035313659748 561.724182023738 528.273467891756 568.390194980795 599.739273965803 599.624924094091 597.202277254596 608.253612853558 628.107483799997 703.120429733395 741.688442530538 926.880763142103 1158.60087604427 926.880763142103 0 634.091559435345 577.745868212154 541.506912063861 527.581512735936 552.201132182758 546.184684843981 521.231157884518 539.432044271749 525.29615639246 517.019313499924 521.322357093446 517.873719898268 543.604506129767 514.203328375728 525.402990898197 529.542293294282 494.672327507823 492.240227336385 488.308321240892 479.287613082508 475.499388354241 475.215048194478 511.07127572928 510.301461014324 502.068905980826 485.831313490404 546.740025218484 514.984293345957 500.289753789513 507.323185393232 476.354318193115 0 473.285424265613 502.422337244475 492.983683008009 493.542532723199 460.199014239593 475.275775206795 464.001429718941 490.937685452364 485.859227868968 504.260370963181 506.873626688504 452.761696101649 535.388162131709 508.171908724254 470.365427515492 466.328279422955 480.749843623981 466.999142916648 465.98908162814 480.759548926432 488.122112219131 504.338221632582 474.672389269503 487.757143224129 478.988032773441 472.833282815377 490.944996162943 485.041653716164 479.161242032962 450.043848515156 479.146501930651 462.864274084981 437.393314056019 419.557298928143 475.501215841281 471.332559018359 466.973006983285 441.196218361101 481.574084327371 459.390998706127 448.233525060263 465.01959337442 461.39613125335 494.292515134934 474.681329121275 473.565779651857 466.62627003819 488.339402407771 468.325650955468 460.93917013437 462.858165558596 462.037562829175 445.656257216268 445.779778650405 462.852931917416 438.454714274043 448.92771612146 457.232096540749 441.764298876649 450.231076568825 487.164228564407 467.451552487773 484.141282277594 494.47698761079 465.487466148242 434.735358248332 464.697143091632 450.681207722909 440.071515113741 472.518840688336 466.426392165443 435.816736430037 466.432241193655 468.140630127579 428.045898189525 460.90171598632 477.870486346556 487.417231425391 460.594721570004 474.972963005799 443.6374976517 459.577581017072 427.335222146467 445.334546143 476.136678091124 463.01965510265 464.513932290091 468.704317209788 437.251452403157 0 470.081570428657 445.941978901071 447.939313355261 468.481060020006 484.096869245351 449.179655684986 428.225476269973 395.389764451411 462.651293652421 444.764467589557 449.948081947178 440.902156730889 442.723270206377 460.759986354826 445.111136975501 446.769584483712 441.854803676314 445.816634977228 467.288961059861 442.812301392689 446.97847141736 453.179821142069 464.321188652392 450.911900878506 447.611475443818 437.181238012881 423.645635909367 454.156206290812 462.804545431949 448.209334006724 448.08933638096 448.456961533752 460.019464436704 454.113112261881 474.037996936126 482.623002272037 439.212624395699 459.59197200043 472.239430710229 468.15997875828 467.488238850939 471.792182553724 477.554469750209 462.066376328988 481.04923803507 477.980133982265 488.177327721382 487.921902066776 455.920781492043 468.919558187508 423.782006252047 492.121250955997 474.384238121185 485.957506452334 496.002866132729 492.371700164498 477.020101098511 472.768553665827 471.526082968498 463.76812780958 472.322307211088 495.175572412578 497.28294304931 488.372060093851 557.202690396188 508.051430047876 472.732464166576 484.488890221968 472.660091274558 463.985334838038 493.685114942303 488.620907838088 474.141758427152 494.21352267613 455.953253586105 449.285486846266 0 0 470.621588866549 481.904619478004 496.375819961006 475.565032691149 470.819464312005 504.826092974287 522.308659554044 517.93327250043 495.874624587692 519.533593990492 484.58525031651 503.330593406841 488.630228630871 488.664505945111 502.573170015859 526.139300471554 495.940632659613 492.517216806443 486.946968842564 502.226734452406 490.924663226814 522.733996260891 488.575069970384 532.087564367597 504.835775992383 510.268893079888 512.918333946265 496.850265857218 508.48483390315 512.35314427696 483.835898344831 510.037488629981 528.81501378182 526.76366796999 531.870599440017 535.726654293732 507.117988661898 500.383738665037 493.606984925166 484.616653961284 482.873455361323 486.852785035667 508.579105004118 516.545972954563 537.486538316284 536.241375376026 512.26291243412 509.401231651617 513.156134441956 528.620663735742 532.993625141971 548.101523090311 521.803829620964 520.818620276076 529.474857278543 503.926598531693
507.931224301903 548.074725049711 590.560815959905 558.755984585085 556.958780081779 565.700796685382 535.919202772445 590.634053400096 576.760559810927 581.350044113634 627.052119008703 601.136739002181 650.568108865526 0 926.880763142103 1158.60087604427 926.880763142103 0 622.598137904132 574.985920382548 517.476462318192 534.184332325521 528.293739245062 563.265450510205 552.126887567364 525.747694443505 497.203261926287 512.067909713806 496.070439692103 511.109858909577 497.209613922089 530.808494134028 499.268641981038 508.924657029375 473.271382363872 498.9542687277 471.263002636308 434.580325415741 477.977906619811 483.185999384433 475.040505172791 494.937592406296 499.775899677102 499.930787839149 495.944836077594 489.304150032744 498.820912450807 498.511594882378 475.476325555207 477.504664157354 483.681002680707 463.179701087318 506.810331994941 472.990194265072 468.331285844092 447.869725163366 522.638455010968 454.752525215947 502.191997678625 0 464.518875992433 465.697286340258 464.273646358919 459.288706967267 472.107530269201 474.117907130608 481.238707423849 473.249783202676 469.540586468052 454.354082732258 488.444509378575 463.312689283722 476.382041777298 474.137523477933 476.099555284212 489.441688523897 473.383565405887 463.040730715989 478.371868167159 468.752285881453 495.86087493514 472.5400914429 0 437.695292533881 458.937403528795 448.944595742088 464.667639281852 481.194376360898 477.748831873348 439.52939984418 441.013981983659 426.906964645709 477.317623736609 470.898615270385 464.929245591316 461.875342729172 460.825678883099 473.797188869294 479.825368901677 435.431262216515 459.300550803859 463.068805530419 465.32064754376 447.652924016534 482.181093090039 465.453291039931 436.440251900485 0 428.37593365889 444.084146712244 464.056212749569 453.656327995308 453.509112563322 433.35817389991 473.125272738468 468.090588977882 471.707816357232 458.847179604666 456.403672550111 452.226493222248 440.401208095853 459.329117262842 441.954540198648 451.698923656979 445.347693885351 447.204323501339 470.46191050155 446.322871289615 459.751897077907 441.14989135091 440.688306755745 462.681743867649 443.941393910066 422.907479488098 482.546992237281 454.233573739828 455.424305824501 447.5932082463 442.088442478803 444.410998727017 450.771172536749 447.840526207144 461.704689220513 452.364243434976 457.54365281733 435.271407685113 458.012143869848 427.297860352072 440.583345495308 436.637409482732 444.248173705917 445.181291880261 437.427556132185 439.190349069985 464.273180407738 444.109029319042 453.820214061912 429.930895359122 435.16227973953 434.41293557369 452.684992097933 445.161051723215 456.329266285894 458.509772934865 480.667836557204 450.419883457937 453.017526860119 459.05298699751 482.291625473909 445.107423934521 465.711680190569 458.735978047532 455.729662004893 460.013768739787 437.898975838232 440.096986568047 472.800874993867 488.514496234569 429.605428982813 444.743786091452 486.632850863253 478.26919249609 469.653398542926 480.165257833108 464.862892366999 467.151343328 482.10617163453 472.900990688521 469.998621146367 439.603203945232 459.433351406688 477.221280690653 448.305696236935 479.388272891301 466.917022718777 459.752914309454 455.403986104733 466.30847881394 456.758779903318 453.688032155256 454.334137717709 474.160362398037 430.589108626187 457.713842752572 456.344096364759 481.675407090274 470.901950715968 483.583795068177 466.220775970251 473.729497559641 465.125146025685 438.393173809749 487.970974731872 462.199974145081 455.503630757456 0 0 480.042770307439 485.156091735284 487.686519468478 492.169927765525 483.590961413703 490.772781963793 515.084829345608 477.84632371067 502.112161169871 497.575130965414 491.303477773255 474.121328655145 488.468241139282 507.318161906404 475.941568126513 495.143296996473 482.452537987982 492.466930024782 487.218197942884 505.857234005513 523.14969650706 496.552056050414 475.092341379915 521.808054725308 465.292391331292 474.772774012845 530.038758420585 505.585475854756 474.66846070852 459.772307063338 493.158007542654 504.65477830551 504.312204579843 507.602725148652 496.425305486455 483.579409484904 523.408738778057 489.837246249028 482.889208349022 486.696145243266 488.731899252818 492.3586030369 497.266816197317 510.340484403509 516.359450891937 510.644576714479 527.536163127328 535.919698495142 510.201714601222 0 524.028317781866 536.714161774378 532.356323433658 495.656073615769 536.78664532427 497.317283909272
543.139402440083 521.799736135221 481.77777220482 527.130534960271 587.771521602908 566.244236835052 606.486898928748 539.661072284026 517.12668893884 569.161396129874 511.027305135118 548.671449826143 552.875962508418 574.697133080633 0 926.880763142103 1158.60087604427 926.880763142103 611.883197156524 649.219697884569 595.83577183115 514.113928854261 508.501992040304 504.42478296068 512.452083531236 487.835629704668 492.8986854061 502.469681602277 522.417105050307 533.654578725588 581.451533180398 471.844256260015 457.981723608554 500.066337455699 464.346252601115 483.29265846804 610.841626683624 595.936093913059 486.055135524255 467.573707307437 478.742131976529 531.131418420627 457.738080577647 407.982753951342 457.212669116789 539.031731493301 500.308185945153 580.032549768871 573.221163259621 477.61421089836 552.085790181805 506.927118367465 458.075148441569 449.231900425067 501.167946891662 496.591867459341 422.489291638822 432.650562046081 479.631815291414 563.743172346956 456.916530779712 435.524818782848 397.650457184998 460.202982934838 455.119650685 509.574315509598 498.185246777515 483.486238038139 453.750683659003 434.53390036998 411.300341021679 494.310831537719 420.525634949522 467.953148156066 401.510378390563 435.104064764278 430.525868173532 458.520979990552 444.48049824833 484.080410810588 517.840938552146 556.637686744297 373.41500788546 414.449344096468 439.781883504287 407.441274742527 420.912521077881 468.693778081456 487.576318881806 435.576869586264 474.568670639042 445.95134089746 401.326188682715 434.505457089187 473.130237690815 439.512823482228 427.464370104928 503.739300803768 465.780658291882 455.44992753445 473.7341806845 507.046716772387 552.834067986715 430.125939790384 433.692184310427 462.165220755116 550.034925613478 497.018965057217 483.385788049476 432.286112541529 429.086156527841 528.21904848799 486.912750536703 456.120710688498 442.017627581265 519.400049734465 461.919232538725 533.599383049585 487.17122746597 463.555638527571 468.669825463944 445.682644843176 484.898022838783 540.165004500088 489.430786060409 461.271431677467 428.058100044445 403.496908488745 418.727165202883 485.676146386708 437.850740660505 456.129195950131 536.417114938067 489.035091538963 426.099475684359 499.702524731568 520.483108833464 539.814478479334 0 490.223444491013 402.502983117531 481.662188199407 466.404204967761 441.235826923762 472.123887009252 523.546365733923 461.824927124059 392.45598023511 568.985829219015 534.943496081268 486.008687304657 412.52745714222 529.343220972069 450.168077801713 510.993066894115 430.955344753533 438.935826295233 444.64551010793 491.065847485151 545.514896480655 431.488944319216 491.874624254663 490.697969042383 455.550138871728 429.320748542801 465.237456116765 408.91944142434 513.929962700647 450.105098372008 432.252693591114 491.865465435872 488.069174451644 504.238817113989 477.631671705986 443.220610751519 444.802236493909 535.214265057074 494.371683765506 532.604324321783 518.703248513529 427.742144688622 438.09521134715 418.290917558872 472.21115768797 456.840890563576 462.512862939219 441.088691752469 445.111062758587 467.452120632385 408.288162513064 428.461493479894 484.773953113282 442.902343534513 435.024107156228 472.722431867266 476.446540936996 493.768637551251 464.167810544564 418.554736854176 462.113221858944 440.290002311145 460.338709953954 387.581933591963 363.072626323025 498.230624864308 519.07770974616 518.441635472059 578.44450056584 484.89544112006 509.364837508693 415.253969244918 443.193920427718 494.791702797005 489.949988285563 482.729054518421 0 0 480.700897860211 489.323402359698 541.347485252311 486.662289374452 600.339612300889 487.382119588937 426.601982312109 494.145033071524 481.332742431287 522.056140951078 477.577112678765 518.254960667382 507.486302951207 507.54577803166 492.660878169489 501.560569479095 513.293502242647 490.362863797644 519.211304047275 458.881247167254 474.767312226563 446.525495764465 550.138124032708 431.875834296368 564.433936294556 569.801282777753 523.938487689819 592.282138571011 565.394592233188 544.895122247145 472.352870907991 469.975799360889 509.893080489266 451.141063853422 462.273749718963 519.127145695547 550.315845324051 543.323446085673 617.616789072462 652.992342493742 644.230546457937 635.447428250523 575.194701610728 497.059184319241 538.905212197875 506.951813384133 443.004969623621 483.704153430548 561.513004507242 504.034615411848 432.204916887803 457.190083126493 415.361511484035 463.204171685701 519.128292165007 500.094881442066
459.699160096268 554.937825967116 612.346245212254 588.887636513516 521.242056749955 541.727365235323 531.861616268541 568.834870702068 585.483693062138 584.686939245949 595.461347263539 580.432825605222 602.67660992784 577.409118212458 634.091559435345 0 926.880763142103 1158.60087604427 926.880763142103 645.317386937319 571.121119090305 649.369282863719 642.259124838179 572.551324011466 540.409184882234 559.899236734055 570.708602350154 551.83651247939 522.837741846456 500.092777647916 478.927658297514 555.698559836691 542.476694071694 528.678477847828 545.62123225843 506.8685054027 427.345595483545 435.734952090565 545.319257355047 517.614964459079 528.2853297542 517.523853698002 484.224776554977 493.811898315723 519.370564617282 468.512460614873 524.830562069223 434.434614081558 437.006804689509 492.25085373754 459.889624272459 496.568905717187 529.782467030119 509.943590852213 486.958981217747 427.301891604662 502.055954119973 508.983563593972 489.130571518954 468.934174106222 497.109451821648 504.233594620432 516.227502500802 458.471210336467 512.037872297169 448.00972933263 499.402325288683 457.521553926198 495.06392222942 523.155748184577 512.25647693207 474.477449612679 486.07401511586 481.42353047078 508.901182954431 522.566405894601 505.423888127387 493.534654955807 512.215935599702 463.492759169016 448.387737178757 401.210907439163 446.589354755808 501.524187318329 490.562013270772 487.189449077019 512.645869724403 434.504148364925 435.968961843633 484.780262769405 468.879616305489 442.06481954202 503.682526148819 492.388286126251 441.633070753705 484.316881200533 481.668324483803 462.197515804102 488.714098559689 462.395527238487 451.86032271035 446.374930891696 412.913808928257 469.085827447464 472.219051054684 445.560194673414 430.673726515894 446.10859448525 440.759388220699 485.233221833399 446.627251754074 422.811811909438 434.48770493337 442.835510620252 504.989190421817 428.374153982095 478.169958573704 421.359260343363 448.164519994867 429.566215450196 441.577874205571 457.053269036941 435.863398355146 433.03422071998 453.119106447488 462.782257991193 472.445925114395 490.178627087989 485.558928831602 454.154095255268 484.307919974631 472.304751660862 424.902846005543 425.715460440065 470.856349451001 427.33511370206 435.955922305588 439.773894356604 455.555087615522 452.227519539776 470.872265047215 458.621008073742 449.414870800129 443.771984103316 461.931015621346 462.140018411214 496.326481038149 456.706449265931 412.676529263122 413.599418891134 443.862466406349 468.047625227787 430.502653577251 482.740771394306 452.183243402193 485.295730670621 493.367588435041 457.73979703832 459.221864522383 428.519626258135 463.904408017869 471.615962750534 454.595205119319 481.08720487106 467.801649453876 483.073864185646 466.260737044589 435.979040415521 472.354622966233 466.913655349654 450.74578226363 465.583998209814 420.864229244138 464.226194749168 461.08513153341 438.678341418203 449.271021880303 467.394600048775 447.609866495248 447.549473227804 481.983490535318 477.651281298916 462.36912632718 463.435321733904 471.107450862041 457.631320085758 496.626346976937 482.201907490324 458.951092883968 400.709092408491 482.083753059294 464.14356609853 499.680855950213 467.708953998316 461.249595008279 487.859851520376 434.906769786895 468.166524861192 485.166079333634 472.111598039832 513.798789170456 480.740293288507 480.673721131297 0 423.191600120529 428.562294691246 484.103512090067 418.373167071361 481.190890087955 480.338635490249 502.361143484159 491.292604276312 466.972092056439 534.954958274653 527.07718673652 0 0 495.089868874077 472.824048134743 470.160095483926 476.260780428588 440.549974427084 475.047477563181 510.947883764846 482.475364331386 485.425367514193 474.00883838991 495.850821070528 500.905202237093 473.441207831962 470.289651173886 493.329581284938 491.428960372757 473.166503041197 527.402040456599 506.605285015478 495.783410390008 510.557051876701 520.86155607718 464.382107234975 537.518175202902 497.732865301388 465.444889154787 501.521126751648 475.584709023398 462.403623638824 466.217768411046 513.027161746235 511.987118249148 521.369039416433 537.154514149363 537.005833731816 490.696203870593 478.265930462152 481.571005543531 457.188152531621 450.035401157363 441.435105751296 437.239322536529 498.178501477057 516.894656238463 508.607192546025 550.615835244114 524.113023926503 525.783583464843 508.701893692488 506.021130263063 558.220484436123 524.068652113247 567.110192014332 575.408575488454 579.57833330437 504.99264561647
457.127216742777 562.864643315277 589.405623179019 575.917062675415 504.573185039744 505.84004132351 542.524460320632 565.712522199924 567.025012056046 551.693927218117 566.775723690523 596.395222787191 563.683841303979 574.874857344391 577.745868212154 622.598137904132 611.883197156524 926.880763142103 1158.60087604427 926.880763142103 0 650.354231301989 643.252874037724 581.875372187446 545.857389770297 582.28199010291 534.045399340099 553.661958963822 541.265594617224 512.466134542142 486.991706533686 548.028471271511 534.595855215435 507.611909309685 565.408453286675 517.26686117686 471.137131360231 449.684970531999 514.98250261759 506.843566439445 514.275550271498 492.777492522084 514.076146201814 547.12543007867 499.321214586752 478.772462044813 488.053636904615 482.250527378844 471.346204129913 487.720147742483 483.775405934959 467.108862200997 512.37963390761 501.833301441139 496.271364128681 451.339282800894 465.723188159791 493.001184312971 501.673927694567 504.568566534397 510.5361021407 513.729435728446 514.951277729143 476.080623846815 486.339919445433 451.467116634033 456.799876528468 500.274185528332 489.889230480185 494.084396684185 498.12908897876 442.514125420518 515.01426533353 476.909613035573 512.964358167084 487.750125619657 490.263845203895 477.857159044419 500.686996248268 443.205540884779 433.009337502239 466.84269196309 488.562536115245 472.478067618019 495.23671741152 503.379246518529 480.34746561096 465.764479959904 440.530981674556 472.793319482202 472.62131294302 468.907530954868 487.131407177669 482.274091807899 468.292070100214 473.056262308486 487.992059823601 459.447440593195 478.413315255331 462.73929520935 474.633632798192 453.125662304974 450.023523651367 471.228402164936 492.044547796213 469.334924212093 464.747505432412 468.529780978158 460.686532782175 462.672628823885 483.283595314437 419.144804678125 421.559502941203 438.913646550743 463.074152125736 434.372759066518 484.824322279948 428.457220964763 436.734966580648 435.826036098957 460.816300294659 461.925814553573 457.581769659979 432.407172575716 445.027236209081 449.600478146554 470.84531326786 464.850067002183 462.265257043592 463.235570482839 438.429693658779 465.074314974007 442.657920728869 458.031854411312 471.562981339842 464.780861241768 429.55270804657 441.516495328812 450.440020027926 445.415130556318 473.423192155134 427.650397940816 450.855670587056 457.37381587888 451.390661570777 451.893094099499 419.174294142646 439.735566455553 456.754961523799 429.17998684668 438.182903753812 447.44351201438 456.745134555209 470.417083542329 473.345722545867 479.806955521284 487.7838648769 450.287427908105 436.603055383592 438.500355214781 476.455828329275 479.629049488229 450.270549574015 466.45058006251 472.679631637246 473.03348458879 455.388793183905 457.066143820112 475.1678662977 474.631945399131 439.537069569819 446.35434670525 438.248367849033 457.203127185566 465.851289457339 471.654511317572 458.343528934519 462.108637674051 441.722885457459 468.477296111874 475.76465505678 491.466525781491 481.930061434581 449.199750353255 472.293912049494 449.84108608159 490.23400426224 474.801815124959 489.678193585926 404.852797472912 477.068802071974 458.900451519836 478.110164320897 478.331721243563 497.508254153875 498.334771845572 464.585432125508 466.50764754503 473.260863575179 486.6482575259 506.932932726312 472.74328080563 515.060328364559 443.115188838432 408.388074647236 442.181867203423 482.093494961474 461.363925705047 475.801769766993 489.278791729923 509.585989812171 514.54124731001 469.635636871632 498.092441166446 490.844608886016 0 0 484.261371001909 495.492231532735 487.407197067507 486.39689913731 452.703474902978 488.432752264068 519.08104181295 476.623780132028 491.910992070104 481.262897546508 504.618922836475 506.162317415528 507.137800765432 472.493196372301 478.9983519216 496.295440515759 475.222503134469 492.120499651519 484.92374702028 485.331467671967 513.597112805526 510.694514469951 491.368286459769 529.965796691673 495.453499743328 470.099753912897 505.902704051645 467.35094228638 480.695353299053 497.916003985767 517.871510368719 520.72819459893 494.095689425049 516.211275620857 544.746058855949 521.77398712099 480.24683866506 495.215328768029 491.159436151941 467.884692366082 466.911323867711 475.482503457728 478.640370103589 515.349609497362 528.625533363764 527.724275994815 569.090366377555 508.896774283706 486.596953399345 515.944727722647 561.067722364963 553.392128622922 557.293732750314 545.50413020654 567.29046735157 511.84647663416
492.846260087557 504.471987154669 476.681366007559 494.296086687112 576.007691669388 536.271112267718 548.013706874187 548.715033990158 517.316715100066 519.881436159483 521.683594684384 531.374226223636 529.595619010021 540.066218222848 541.506912063861 574.985920382548 649.219697884569 645.317386937319 926.880763142103 1158.60087604427 926.880763142103 697.444819369982 689.569108300949 540.865449982857 517.618056430345 463.000770559264 538.736387499043 527.974889331609 512.193011343915 536.956384149259 549.249075258477 478.904771786309 468.326582223389 496.072394990553 502.860254191929 501.985087239085 593.171337534206 572.258514673952 470.700555681934 473.150904027442 509.900582567903 523.111436302198 491.398210384198 396.316486893129 460.563019275386 520.87986957742 468.84933830569 554.665064019038 556.371835844882 489.123451927443 533.109894485453 505.935801631627 448.531676828508 474.526859646585 465.127919043547 509.273908860313 480.087546885554 445.346770401082 485.79909200485 516.459319404023 475.21261267003 434.713722127393 409.567481419756 474.301477151907 459.179337230263 487.825928891823 494.898995642425 482.639401535697 470.346014163748 451.199030679443 447.134772786984 508.234766665018 470.199849456671 466.924084122687 437.245432351816 443.631126395774 458.037269091531 451.424219143741 476.45122168597 461.421243940321 487.197077439065 552.035404730464 408.521669589374 442.933225761313 463.908759304972 454.965906980501 434.912638733793 511.43761816666 502.162887575943 442.396843947965 450.673281512009 492.386528853555 414.259619869581 445.005929695896 460.41961648957 413.909618247477 460.177155527602 472.722733386376 449.787535774972 459.265157310207 505.755618224615 466.472932999642 533.697876057145 460.786564554035 466.451098392783 454.654406499058 566.595364997478 497.372132486066 509.031004864135 438.873630617467 445.604822782644 483.94261309208 485.097013412908 473.114725433759 451.799193371573 477.817784054381 462.627265914455 502.402807966103 462.836877632686 438.845855991101 454.113526553153 449.055095163133 494.982856350192 513.046116540947 470.785590657561 464.578947737502 430.659325675627 440.214283108306 415.351611057758 489.501607625794 431.068447035455 467.809403975114 522.35790704134 501.976603769607 441.356926205008 473.91660449589 511.721530465534 493.077509695502 481.148307732821 483.895582354189 444.248600430149 473.862016269623 480.607750913015 459.778055753933 450.955323809312 485.481396184045 453.638739381639 426.128853126141 518.121138785479 496.001591222529 504.565520627569 440.66547477603 516.888437457999 437.884505640112 502.935616835831 438.110726563022 473.591840114051 475.334027007959 474.659483926548 518.366148485237 455.309206482234 453.515269914637 495.575396787482 461.652371241608 458.8945434588 415.87104861766 440.084216339474 483.455406970962 452.028298013906 481.140597504256 462.581945990474 442.554718302181 488.664287428602 484.719650508861 464.645805218669 485.851646998181 501.688684654741 470.7163433971 507.079329992079 517.286410728059 414.957556865237 439.310963934815 453.146844212602 498.151819980326 487.429794402596 442.231231298767 452.646769936733 438.317564610921 482.417368378376 445.22602771385 468.946195308313 486.967909856199 452.954487436361 440.479120749897 461.298757999175 473.84834197989 512.234496578885 483.349373913564 438.586765870015 461.91241785598 432.474361662686 451.251037180553 421.018553974292 414.557339273588 451.972159170112 496.658426839787 511.196899682593 588.919619346812 472.070886910898 487.970369402547 447.829377184591 463.122504199563 467.892216039235 458.275090196056 451.566900031897 0 0 470.407209124558 503.876721399249 531.609430361519 511.46708354428 545.224005344731 484.522025453868 448.624768052409 490.138174542727 467.553745100057 485.236939347263 480.557911377624 512.200225768129 506.53434691527 502.537917378084 509.114922737087 518.139749701595 479.882983440854 480.895847778443 502.316789784766 477.157651687168 460.630290543809 481.626579989821 538.909977460956 446.075998120776 539.990140417757 544.584140131718 487.193029792652 561.740944738967 553.688321325486 529.054233303742 503.598657156651 513.066603928592 471.796737613204 488.626565642693 482.213982095176 535.209833208833 552.433496068546 518.457143465153 553.77443393319 577.913129374537 585.902797420733 583.036445571162 548.954644010442 486.4108033665 534.373390105407 495.793793332623 495.380232598966 483.120076220221 539.160283046058 514.226043683909 461.28168762389 510.914014736841 461.865659973779 494.199820838325 515.255139462634 495.384509774422
474.731929910685 508.347120625808 485.924754071669 514.454766725724 518.045933128662 524.944227581612 506.662029851989 527.277620059242 497.310681480922 515.050471624139 488.018072977993 506.048807083004 511.2390624462 534.739535655574 527.581512735936 517.476462318192 595.83577183115 571.121119090305 0 926.880763142103 1158.60087604427 926.880763142103 2107.71465370544 554.167148897812 516.46385251856 478.00846432628 511.410511284489 538.950047976606 508.592226194733 508.161638507793 539.752940020405 494.386821072706 485.011257025987 488.476474841526 488.116794894452 507.680933689129 569.905318489361 546.711453908838 476.004568325941 473.924241733037 463.327351200804 517.325834663603 521.640554938471 429.918742267726 473.835612049939 498.176428260693 487.014743893803 549.769447132796 545.708215392162 493.186072518481 503.495877388523 503.434101412074 450.220972114109 476.093006894564 452.532120997809 470.705384816824 459.136936945373 463.529960900199 509.194082758318 506.448992842811 493.542219520782 458.677453973922 441.14281371936 492.065898296658 468.324715443759 508.128945986983 448.996383059735 484.242486050267 480.168443964015 461.05149657049 460.273134805171 496.753101195324 464.074183485338 481.176456759268 434.627848552208 443.153143460301 465.89478842832 473.397323935957 458.213058128542 467.101488186955 481.913363872056 512.338176129758 420.008317247352 438.985300577057 458.767296925612 441.592898315293 438.151021677125 510.726209368778 500.312221056967 428.231417168489 477.494126760537 487.369117541464 465.38429398037 453.257960436195 449.544832140053 0 417.774391417191 462.18556995572 442.638880251338 455.485496910368 487.699434701416 474.665439720082 527.811196965217 459.885404807369 457.924899297939 458.97260507204 505.369317847312 472.025127532589 519.413636360302 467.194881215484 445.980915973837 465.735672651911 475.181002207027 476.828122721554 457.231552532773 469.938555468378 443.794695089496 482.829751246725 466.45118017331 459.749080764205 437.369882035734 440.834635838587 479.336878390705 493.269134547684 454.043767012087 470.983761346272 434.055952204225 447.209711098795 408.654946355441 466.165781151326 453.832612576588 451.777586544748 508.307119654767 476.53167659574 417.647342289133 467.425859548561 489.488597204584 475.145892792307 494.057204628492 495.956682454875 464.942400133008 454.715130749349 463.773577905104 469.653930403733 455.999726092081 491.952388502536 457.876656272198 430.737774110167 505.690495495477 510.882583259083 498.093055141571 433.038307719666 499.493821896894 422.562104664939 468.996814939138 450.354697228172 448.561411886301 462.439258990835 452.038482206558 493.913296314944 430.30286403623 448.865941416992 463.035972890225 473.544375444487 465.561033421218 427.539284217119 480.558623185738 472.199451812772 454.729988777688 463.064239649193 440.299142773154 452.065273345613 468.279487643003 446.865970150642 466.902666156617 473.058013151226 501.099065827106 473.895651153968 511.325340332538 511.507721924243 446.978343318388 424.865601687176 428.734499094107 501.275331201994 467.910829669053 442.513008525755 469.858037032893 432.27688093952 458.828865556651 451.602003536067 469.26243314093 465.301392178292 450.018729340409 452.025524468642 487.292934791905 456.959339605476 494.115227841056 478.957501862055 451.246402274161 468.871678778438 433.991828755888 454.51643956385 460.905566348867 426.354615459165 465.566604988672 482.67907866965 524.044112628351 567.999673692034 466.256760208672 489.295685636446 473.140528776571 461.553759557466 462.830253318626 471.904150011865 464.986080971299 0 0 448.617299574736 495.929433246443 491.310640584267 503.457675831026 517.463206367073 471.020934234385 483.738130054856 475.72530834829 466.582823956543 500.315481958188 482.103622774851 456.043620690723 468.393494547734 492.207882403947 493.836110767569 494.404856437058 464.07125639064 479.758405060907 507.949136591514 502.047297518526 459.535873643635 453.9956377298 551.867495048683 434.636910436524 518.484456634866 546.26801508072 468.545625577269 559.6737954692 552.710298524055 517.2192569821 508.963607911374 518.437221880899 491.728995135272 487.803929344255 478.934365209115 499.799458996352 546.464450468324 497.747324642625 537.586698031396 547.018540245733 545.293721091513 550.793049626421 546.001016245685 467.714258207661 518.637923329229 483.817125333348 475.030633892627 490.348403442853 501.053384076359 501.39386328136 480.66322606128 527.233445105536 491.784987395211 503.593730680426 501.438734241443 482.72683262802
476.479006086686 523.413657372238 556.613658620428 546.198547774052 518.346223794431 532.130005924543 517.565280610476 546.443769498863 525.073234337977 518.72147394065 517.573616367049 547.028263086042 584.075601052172 534.463573364112 552.201132182758 534.184332325521 514.113928854261 649.369282863719 650.354231301989 697.444819369982 926.880763142103 1158.60087604427 926.880763142103 0 645.738582486344 598.99131179912 608.440399038499 610.08709012505 549.742996291273 550.802898973102 516.261612626218 528.834559382089 563.747977830248 566.139178683356 554.413943733656 541.119356437926 475.190861939035 466.833456289113 503.248650186083 520.976011783029 521.829079987043 482.019890105356 475.076101746115 499.707058964871 472.68448229788 504.738268601422 509.849159666131 502.106525655114 510.867351361996 537.045281695489 478.091582098987 492.421061369088 505.299527837295 521.887393241621 453.433094487901 482.104375175928 505.089153806214 471.955756811079 488.968305483735 464.981279931089 473.195109615636 490.532699623919 507.247279815507 491.273999925166 503.982174675194 474.663270779795 495.629938691524 488.068974634212 488.310728373685 465.433309585351 461.834131602518 471.290717525088 476.683066803181 468.338368189803 479.488809885204 457.517406752332 496.825779656536 469.752002223712 460.906782312984 479.76723020329 469.799889941857 425.287899298585 479.110089839856 478.470659112712 509.414865204899 460.871838951209 458.493000242959 498.393561962538 442.9015769604 469.80353074405 481.868207275192 472.944277890673 478.609308420671 495.719945858348 482.052717716554 479.378034171598 464.521611013843 455.174071477916 479.449059704814 444.17320259594 434.973721434936 441.458797663224 429.581345320327 491.299717207987 472.136405825036 457.974418008559 432.674062335399 452.32851167012 455.643071960439 457.057979468712 474.727929671905 456.312179685219 452.853395213987 450.549835717776 463.821117766017 421.564310821519 444.258480743583 413.457719495993 443.396916312542 459.723097014196 454.206952613606 461.435659911958 450.615307358379 449.955580648427 458.952461607469 452.168780611313 457.804687629061 478.442167974729 489.899744306321 429.335186733461 454.830257161327 430.35256895555 426.693437887764 434.744029900985 483.609116887354 467.047097155741 462.140118789688 464.778118165754 464.905937007941 468.105197807684 462.727223663719 452.825641647612 443.187092766603 452.151229690501 425.157634915185 433.910001111208 458.770022104181 472.596546680965 437.032835451267 476.545907261899 439.472986748679 469.468093933475 450.431901515887 476.556200893872 444.149606784178 440.895661725236 484.617738268672 477.688356093301 487.320504488747 449.711673663483 498.945408895161 469.700607181215 457.016118029249 453.038861927728 401.648634875983 442.328595276133 487.340989605269 485.363334563694 453.363568112659 461.305703095767 461.135498682575 437.069426196653 446.024890154028 487.437928912849 472.442455749544 484.819510065437 455.512828090403 469.314463559479 465.206527841467 475.309000035078 459.597165918714 485.65638209085 441.26914541504 488.343023172789 489.164075462311 452.719413407265 475.836047218624 496.838107804052 472.515460476713 469.934748095134 484.235276623384 458.050597010666 490.13921475476 488.170278834299 474.582372637903 435.251930013471 432.970991960266 467.309177711226 461.888943575799 483.747504096849 495.26622017483 479.071715517809 477.569360449897 0 483.138908023155 486.32810189644 463.356810002338 481.813465284103 475.731023087712 484.236629346405 495.53039805479 495.591133790512 490.512073566594 518.240713274174 510.603355110438 0 0 517.835630819547 510.25392573622 488.268535971408 503.983844510657 432.15920364754 500.494391055096 465.658445337476 494.877210312766 501.199742172556 502.877776726606 495.537827519933 476.814611455683 478.488329027903 489.611223223615 491.714306087002 464.523786590994 496.843960813856 508.299772465362 479.25230512035 509.914002124176 513.404289883782 526.428957991284 492.272369644325 508.459656048808 483.489257914344 485.687573238961 499.446405105991 487.212503160205 479.840341419965 479.269147123683 497.675394273218 496.209166768449 508.987025767859 524.80171007698 552.547196928904 518.005699923121 504.753858606327 502.607725197728 468.78642591823 467.54256796727 480.311828703166 465.766291416012 483.028032273613 508.89768354733 526.650660880655 522.011524447826 540.118278826779 501.205577824297 532.818024265707 523.586862915732 517.908787527016 529.978337677148 548.537633543781 550.105321425564 549.815578194452 520.055332857119
471.2884033161 517.700017834686 550.562006527405 540.194614646132 0 526.285162409016 511.946896673958 540.463308287516 519.380299317354 513.06097178697 511.962803754937 541.017515324291 577.711757746953 528.555979538446 546.184684843981 528.293739245062 508.501992040304 642.259124838179 643.252874037724 689.569108300949 2107.71465370544 926.880763142103 1158.60087604427 926.880763142103 0 592.463734149226 601.812862059369 603.495304693448 543.814490662277 544.822762319404 510.649854995246 523.017245697349 557.622648668439 560.000141640217 548.381651126639 535.181881199034 0 461.632690648391 497.922690398411 515.338391697849 516.123040340468 476.72618613968 469.917446293823 494.30750118271 467.661656626362 499.262719068907 504.22652146086 0 0 531.279231253003 472.871180762726 487.119794466608 499.799887758285 516.178471228089 448.532778301813 476.881450498422 499.402933683224 466.72177383843 483.6569674939 459.884040163964 468.017355202137 485.273584596212 501.754913823502 485.92861322232 498.545350425882 469.579023132352 0 482.716265455009 482.928752174779 460.318733548097 456.815289633913 466.171148741346 471.467593103638 463.23765160587 474.298414014986 452.605606513687 491.488173479965 464.666187095491 455.934499354227 474.610160490997 464.744507412906 420.677043632419 473.909446643433 473.265188444387 503.883432031406 455.92257696714 453.493310099644 492.97960241797 438.089597247951 464.705954233433 476.657178437866 467.795845348758 473.406362172389 490.283031594898 476.781454799871 474.189636711633 459.476424455167 450.170457121042 474.177198677295 439.377529182266 430.216227133384 436.638852415239 424.908330487853 485.946319422259 466.981591966497 453.004166918683 427.88815935425 0 450.666260505345 452.097970776088 469.571283356994 451.347854016906 447.978270016407 445.640681328532 458.862134879936 0 439.365347946432 408.955696441291 438.563359763312 454.75296835268 449.336952845489 456.422632587885 445.688756597989 445.025710704763 453.965847332904 447.207838616765 452.734491763674 473.215959292022 484.503796210485 424.651106943995 449.921650300965 425.713382990357 422.090996923702 430.03590188247 478.312997838658 461.952622647045 457.073159398322 459.695424166226 0 462.945083087707 457.687571171316 447.834308647644 438.370201725017 447.281500917985 420.531429457013 429.238994823771 453.638154832458 467.537881106363 432.289630778829 471.38002656148 434.687183886892 464.318663573917 445.500227657113 471.363616181947 439.298932563381 436.119891226752 479.328693779806 472.483425748191 482.000648272323 444.821507045443 493.501905943458 464.537970299771 451.982524121044 448.15145269219 397.311218338879 437.534220041143 482.122453070611 480.102130947848 448.402247391222 456.255805155603 456.146669626326 432.352723252381 441.138509802332 482.119152814592 467.32075395671 479.532618709658 450.58300042514 464.203456029638 460.106622091752 470.079823137526 454.559032540573 480.416605575704 436.495469425029 483.068119985476 483.779544581385 447.748459560098 470.711040954925 491.432117467195 467.347398545309 464.816618646303 478.98262838214 453.089234786541 484.797406568422 482.833998213133 469.402839183198 430.56040086916 428.259169205954 462.202826173566 456.874709118444 478.444540690838 489.80159904776 473.844159371408 472.472781253659 0 0 481.004218339271 458.329983297643 476.560058461033 470.616067988856 479.003321534854 490.190721020201 490.208313908471 485.124979171293 512.542788330473 504.992256947926 0 0 512.219896177086 504.653401950755 482.882211684885 498.506269015484 0 495.044889386295 460.656054145307 489.448921797437 495.759821708852 497.350260913743 490.134070567449 471.607134286641 473.292642568056 484.307308112502 486.296205835325 459.540070374353 491.546699610851 502.788399964215 474.035486314105 504.364585892859 507.843358160211 520.67412395474 486.921729478875 502.908028217978 478.272725098292 480.458799314214 494.038048465203 481.867508319151 0 474.026188609996 492.235208253085 490.831322536143 503.526115824576 519.156237011196 546.611552644007 512.403265484204 499.230167219438 497.176291293628 463.683248676703 462.467847387275 475.111227897112 460.685147505317 0 503.395913420437 520.8951328367 516.335045063929 534.248093639985 495.80888063039 526.98376135977 517.929427497843 512.309722649958 524.242772460778 542.566504602457 544.054741926742 543.780078876854 514.374916742184
501.089421375236 499.730518471468 527.493287092533 566.103157897451 511.109422341429 548.386650748889 486.437782812725 553.546928858701 595.435957744605 495.636553209615 522.250317744516 547.813182990421 554.236460835293 557.457334736107 521.231157884518 563.265450510205 504.42478296068 572.551324011466 581.875372187446 540.865449982857 554.167148897812 0 926.880763142103 1158.60087604427 926.880763142103 782.054440948505 700.100388006576 678.228872615395 669.288014556311 599.350749899046 538.580226576851 589.266919169783 609.017429569797 584.561591751161 542.609288809661 508.116298614894 0 491.82725153816 499.372685453024 470.185658986738 552.960729211024 508.224287529078 502.246772369719 345.313747541267 473.561574359856 534.974895410933 530.554167506564 491.192886494409 503.730143271397 518.834541679962 463.771617334292 517.246634220583 520.20902463599 523.973340758581 496.006805138032 480.592634749788 553.081587113161 483.126971182188 482.818789288319 462.383627132584 451.719882630682 457.441967491849 471.837624150914 402.647133026648 493.118477171414 422.392117600986 462.494637226154 472.898881757925 486.390606804945 536.500842737186 464.312047512389 469.704166883114 485.52096046316 542.69289534822 463.590235601503 484.956776512856 524.240473940148 492.424760788074 444.879609796503 482.098221453041 456.856272980843 442.515061494111 475.597907082136 437.153797528157 467.524645685464 469.842378045165 461.937053320208 502.15109517915 482.609939142376 471.471318708712 496.45741317596 472.558463609709 497.448525191345 510.566364068073 468.521779751027 445.249615373743 490.343573183478 474.107496690844 462.114183265215 509.24637905989 446.02347132318 476.404399269081 488.695549641983 475.278335521711 443.95223473678 454.530851403613 447.230274163227 463.057552233579 481.721215730631 510.584289301992 498.786354056582 460.556045300722 393.957815018692 476.982649265367 394.171540726517 0 503.395193206691 474.555024641527 474.206695344046 457.836872016248 437.287292730727 477.198149338356 440.08650545055 453.087845631941 429.659891384087 417.754795485925 461.755369733142 428.472344957822 410.996620339216 408.813833818513 467.389430280509 402.849831458404 425.900078432061 456.352653605443 470.223002684792 419.904395544838 419.708277888369 475.97187056434 479.913583372798 439.93338906655 444.74770423129 457.789617659213 447.194104891091 429.451430392321 452.391264761764 435.489883220737 478.685684762053 488.939645142454 487.061101124579 470.883943652144 491.121524134626 462.882327311291 446.735790110145 483.876796493938 470.75817813894 480.343445440861 477.831765326163 471.354110750917 491.787921856994 459.027414964734 480.000481383324 462.837385542082 479.047695679405 447.020720417017 446.055471340601 504.198059638222 466.967698583447 418.407911314769 452.496836737761 470.410977602284 451.313861971282 433.973659323398 428.257898366994 474.232151143189 424.011999264097 449.813850769708 482.386125754413 418.580441512893 439.93601760798 479.221890848459 475.519289280973 491.542784038206 499.55527160688 443.295171002978 455.038796404713 440.002187835992 513.970280370639 462.365525079032 480.884303919624 424.567838235297 427.282351330405 433.284257954948 474.66092084096 455.92040662676 481.261773123681 443.614200954411 451.510202548841 451.486327341968 461.135457270608 546.138225774301 438.332925334737 480.453224065908 498.717843525548 0 0 477.171567307326 519.656710692968 474.423453707833 517.562220219046 514.046950797023 540.227195776744 533.865640241093 448.388998057425 485.710368138708 478.721015357933 0 0 505.481639918202 487.570295924468 450.492522229199 481.56912545968 435.753624013187 458.892169776273 519.157918753671 498.792415289566 499.473262308734 479.78470419605 497.669680464254 462.283227011597 493.707503890537 440.525661513817 527.233058292873 498.041944456918 474.415814114747 530.812051826373 525.117073618641 533.098743365446 549.572386974593 505.857918161569 501.346496058735 499.519755379523 461.134587310252 496.407439920113 491.331122865598 437.370700287623 431.134985316057 476.286352239078 521.263949614919 504.734005106647 506.244217300221 516.647859887922 573.709037030878 494.108964424561 487.931316974138 432.508966456768 471.950771294782 456.812846138573 0 0 0 517.926546127607 547.682096536847 552.518397874096 514.417180510569 557.490550180863 530.977629010401 500.809295104041 556.395051691173 493.576971565005 523.324705105926 536.663511528781 556.118224671331 527.673652071564
476.737356751578 520.916461642181 533.962634086083 533.137484205959 495.990434690616 532.746966364828 511.20924680838 540.30837122906 552.752313321852 529.393741105068 514.406348646385 536.589512803178 534.09260513573 514.414131356776 539.432044271749 552.126887567364 512.452083531236 540.409184882234 545.857389770297 517.618056430345 516.46385251856 645.738582486344 0 926.880763142103 1158.60087604427 926.880763142103 767.394193713566 695.249630038314 662.591972327328 596.344897692304 554.76020543191 578.895481938008 571.308847979769 566.878253592181 541.658713777483 536.874226252364 0 458.636658210424 541.567826235366 531.681073733213 535.534875371269 486.981127314303 499.462635525823 476.646872816244 494.495431932584 521.859526629941 525.276838043494 485.116856393696 475.008609752636 492.390672552408 482.805495755871 529.568169601138 500.510441411972 518.141625733205 517.699343231404 468.17913881585 474.757013101624 488.282350403673 492.973439656611 472.18473129233 502.949479205383 498.012353812707 509.83206325387 440.964990317913 510.803505983751 496.107971605459 486.032872206373 475.118623196093 500.157124310164 488.308630857691 466.419600238759 473.873405183306 465.54903907286 494.561047562136 491.052309999234 489.714311587896 509.67410625295 494.929093319712 480.050583701457 487.627472378169 474.51340556096 455.990261108093 517.473902088272 481.291638784287 441.04698822374 493.857748435787 477.099656041749 458.624730833767 476.768102770351 468.407783271123 497.438834085346 477.520141194357 488.403031689637 504.780191096009 487.221727967646 474.097590979807 458.47901923601 472.178619087609 460.024748640372 490.805557512846 456.695910663339 452.163257824268 445.333445666789 476.666229187348 470.427027560215 469.981851191133 483.282128824522 492.413513571976 452.99574418406 461.427696153733 473.512838582107 457.944703960106 457.410520396448 444.116896632828 423.221364903708 448.454320602578 459.837313456131 455.332542897314 459.751638225109 438.66022309465 457.637633478289 454.314291785068 433.696226195875 439.135295888004 447.940006281379 471.538077344926 455.019886794503 449.804604074171 463.526099892077 456.712436307739 457.061643390502 453.757759565893 463.455856743792 478.170709863557 480.535632963714 478.128988208195 440.793180971833 443.090611522852 424.794462759006 470.909796591312 461.721363701277 462.161351032388 440.094183649174 436.766373420904 452.869944900593 436.35259499752 444.908145664626 450.861272314166 449.900562452739 464.808698190815 450.621371446072 471.376288371189 442.799308331549 470.901559683673 462.893941460327 474.339436953047 452.323215625631 430.16947638319 491.748347464684 448.634909054182 476.643698940615 476.335179426254 462.033395851355 475.342334365048 463.930004930903 458.723016019678 453.265268901786 449.602295322942 460.015956438879 465.2053352708 470.156400352975 441.469960606001 440.640241338724 439.457990832391 452.78344280172 442.621536634099 450.859924604856 449.587460979735 442.269313191348 468.222951972654 471.887097915195 462.980358303957 466.602009286629 471.262975441386 486.078997511137 467.988000788727 440.670682024448 472.112825611106 458.484146004145 0 449.493108363936 444.037298982989 464.596029046037 459.450060522364 475.943672662305 465.25840920424 474.706161780055 462.683119940261 505.55598586738 506.80850396806 467.310742665383 473.491169380812 499.96319236472 455.305899158264 450.596171474036 467.369722699463 471.078177952838 466.077560233562 483.971038316197 485.231734842423 514.074587800817 481.45920944586 488.383717847899 496.615607827652 489.358960938193 0 0 510.251365233999 487.5162201018 487.267367751492 490.551263023665 452.371507715431 459.877464798471 499.782813545505 490.880337228197 495.695548465311 494.048934474435 497.621206260025 489.705370351516 497.266970243302 476.345943916646 502.254499907898 480.798103330924 507.728180324968 507.587425434937 493.908362064623 496.812089440426 527.779501728925 512.672707242868 493.086096675586 492.729479589348 503.474843258165 502.458678835177 516.918459118705 470.58166246446 478.326210491127 486.141649094324 534.881111940465 511.166664933177 500.131633328797 502.491385141081 520.830468128583 495.837349444612 495.091866994968 499.490607160642 503.703250495432 491.646117008694 503.409565617686 500.970556291706 485.295972384588 524.807130990778 509.73020356237 532.876353611692 505.676379484656 517.822867230241 499.332403623083 525.347516160643 519.959385436249 517.275645958832 521.040359753409 534.539828301064 540.92444029614 484.681269946593
433.565298528798 519.093426215937 601.686397921093 534.861003627585 482.024850617515 516.929159569926 494.710644027557 519.002248640166 569.663064677424 516.790168161395 571.152234302151 521.858387216733 535.635223059587 543.829616701969 525.29615639246 525.747694443505 487.835629704668 559.899236734055 582.28199010291 463.000770559264 478.00846432628 598.99131179912 592.463734149226 782.054440948505 926.880763142103 1158.60087604427 926.880763142103 750.00752428094 681.764907420443 602.392825831843 523.526372549189 665.702857979188 603.982778429845 584.081401204042 576.292122646269 546.162110061074 418.789433040773 422.807890779586 527.843869233392 544.393848933208 500.692870448146 491.020569851351 535.880027038632 533.603904681779 547.282177291257 479.370090924138 506.019074668813 438.334708656551 425.566248679434 486.570908170864 448.277323805807 480.03204237308 537.552633724315 507.145128559543 484.50474607552 451.874367165145 552.26403951954 524.235204124931 503.148065551335 461.340032993345 511.083933345474 547.395317310046 558.206096232604 493.582251685401 497.782536331438 405.806543052027 474.662046021399 452.694384580523 473.317055389678 544.115068364232 495.852759838341 423.437967724149 489.900231730423 473.884193994212 554.591075238847 501.255942607866 521.725810247284 506.120113098558 520.429090440136 465.941246835429 450.841759313923 442.768883919457 529.873827184079 542.91887272887 514.999684139702 523.258832258691 480.375726047177 441.29456436888 431.981684531675 496.079824276892 474.672149452788 444.501571558172 552.82983807751 486.337443531306 455.864196524832 470.913059699814 457.367701237233 462.685100538593 486.403141819415 489.206448399559 473.358988091837 437.577356449312 417.022195368542 474.303726853537 505.424817025729 440.280235263113 401.664204550972 422.609155418845 445.285920505363 501.905530827065 486.326999634801 414.66531319596 446.412116674222 486.698982420202 476.615723145545 421.022788306999 484.278218523984 401.292590943258 491.932258434064 472.908658786803 441.927792918328 447.081097552649 459.050529021698 424.392933645674 457.738136786482 489.067805841652 506.500259390704 519.951647300821 496.331803298582 433.785410337058 464.540805802252 431.175749187998 397.728395946494 418.821804057219 499.264968355966 443.723336180834 406.338190779052 416.822415654765 423.548501409383 437.760807595227 496.724685829446 466.311738727696 450.679557205465 467.010267074392 454.488818965155 403.043169163084 495.473566513556 441.261676039913 405.02869409496 401.480603326641 421.182029113151 475.910284589692 400.763163889656 475.352526985972 445.488062927711 480.681569487037 467.367692003864 437.870338490346 440.675774748481 386.139642661753 447.926769073595 459.579556502182 449.997025757379 482.70764038723 514.569147168807 491.865291138732 467.110584964466 427.893079639282 468.034197767347 494.901677633477 463.361701538441 472.837125179562 426.230353088351 451.378536864776 459.243769978741 477.317500112501 436.986013472234 463.28900464301 440.384199627136 456.582654230833 481.708262222046 493.494741001998 510.582734512178 475.433509199416 490.820934330759 445.223001872873 475.952236332247 507.907178618141 451.980867337794 501.923417742525 477.499567062378 460.548575576136 478.934632346179 528.775341870685 462.054173400656 489.272015953574 460.083092937106 461.965164910777 539.588956514715 469.963019652346 496.68875288488 481.597365593218 551.736380888404 657.590212414235 428.031873377644 416.883875685694 464.150610255754 416.489986458528 491.934432410434 464.024276733567 521.980681512905 484.860826801781 441.775427437143 499.543316741498 492.259129792706 0 0 520.243334140178 484.362198526813 452.126909700104 459.284393836454 391.119534045424 446.114375618869 560.073269182589 498.149660676192 491.473987227269 478.65274099756 510.625025051979 480.418358805698 490.311102683133 480.671599225893 495.731518232085 513.212356016092 517.480727304673 493.303095114021 473.313879368031 532.879097852584 515.944602498794 551.535757627862 476.064896748299 536.608087589501 466.931524556979 440.868553655385 507.708771865282 461.642922206718 464.406320549026 471.243145193068 526.984699779201 533.123270290045 542.143218586394 532.386388495562 538.084900646417 519.037053165611 450.140440824183 456.319590075133 422.435652247757 386.095363670248 402.498845182524 423.837133105581 439.728493022927 516.251117233529 494.04950835536 551.328528802561 539.567583331696 526.558233602305 487.28824700139 506.063961755294 556.470473211467 536.987184648251 621.471537345978 554.12434280167 521.827467906867 460.272426447144
443.64489237495 500.236914624802 538.659949544421 538.417158187818 487.184042146885 512.596532551349 523.444768563084 518.141695031499 539.408558200454 552.514994615008 545.886542691012 541.236510966747 534.759977116264 545.23789899697 517.019313499924 497.203261926287 492.8986854061 570.708602350154 534.045399340099 538.736387499043 511.410511284489 608.440399038499 601.812862059369 700.100388006576 767.394193713566 926.880763142103 1158.60087604427 926.880763142103 774.3689021063 681.221058567204 616.289489244785 653.959853824546 639.877982545772 627.809677502415 561.026288375158 573.726292845055 465.25489858734 479.425216582873 580.896063328827 527.022026151479 549.2724819996 524.727808110972 510.695394950197 519.019954395815 512.449131079915 511.117098499809 534.675889442897 470.747514470098 472.087987799694 517.918066513514 463.692196478043 488.69529950752 510.724386723368 504.463302469549 495.07113321827 462.991230645478 487.542143130419 495.920164403005 488.261788264502 482.822886694981 478.015058033587 506.413580411153 541.789445733609 462.642721847191 484.332843182948 452.065902625124 474.944220938177 483.652384144492 497.320864497833 499.031393336247 496.911688451578 460.99201850137 481.796245086331 496.951405910267 476.255818670748 474.238985208823 480.312138410817 476.988843507248 488.619609908151 487.44415915355 488.038519565697 435.633696984227 473.108450067971 491.111814031112 487.382229350955 505.423714688923 504.237245735136 442.395513948767 436.539555260881 469.129002312826 470.696006370894 499.030973542182 481.986787706146 464.036466166507 457.723594834476 505.871106772688 484.193111189242 466.630979626749 472.523147102215 461.609590805078 491.908418702915 467.244818108074 428.522512318226 468.178262053781 477.46621690557 440.999704709288 450.799405421068 460.570009982907 468.443359148634 494.339053032426 472.913985901274 437.532176680411 458.31776747651 449.376001497686 441.62527571097 436.560413764259 461.989396263876 429.514714276986 461.351354680266 478.670313550574 457.525007262637 456.721657872817 456.404868192223 437.327093689477 439.41693381925 462.621661832344 456.282712104057 479.339434550154 488.704704131911 440.59994691744 462.035076473441 427.584035504452 451.124590329811 458.079865407093 457.539095526135 447.514644483572 439.903678673272 448.455687565357 443.935809744553 429.084271659009 458.050733680757 466.158552439211 455.961706276742 456.583252510048 465.032611720638 456.063532232768 472.454225834068 423.427433610504 430.349514322424 435.521412007143 439.812837118124 453.411902444778 446.580508856755 459.124240732067 441.495493097668 472.380363352223 470.101045408447 439.946339008883 431.826010731146 423.089141790332 452.923022118542 474.280510047527 434.134042112624 455.764641460273 482.239033348098 426.665426246054 446.801687631339 470.444653275276 451.070704104059 472.474351543915 449.459138683102 469.10977305316 433.934462304978 464.764723153757 461.603075240205 452.137506596293 447.078757071142 470.594282986695 435.693481712504 423.828956465281 466.469617244882 490.948530676755 470.753470234469 482.815067541207 508.91688863227 490.461405858399 494.416745913865 471.328706386082 461.311124853511 420.409231673149 449.681359701592 467.32624696195 503.569884709436 488.909919434255 456.894766954726 482.408764190094 475.622285807765 450.909583580813 473.747644937845 472.24596758 487.287255915783 488.042870266629 474.405140907864 469.888565371729 437.649758997341 476.012082259508 485.665818222958 444.890064208787 467.472459855397 484.933776231127 487.894777261595 492.777620393052 473.333911395498 469.173605968043 462.319992325088 0 0 466.240850065257 480.830366059505 489.082788270082 490.071583195371 454.5680111596 482.365320623159 495.494828166312 489.203304902811 486.992009880213 490.334825212587 497.024312674032 495.499106028507 479.632940040624 525.193797049955 494.903284398177 493.881650825315 497.747298678624 513.792553621581 473.746334083454 524.209921399333 491.024284450629 503.52015292584 501.494204929132 541.819026143766 530.638753883596 477.978576307823 524.617744036287 503.69559332909 488.25625003567 480.50710642167 494.310860095083 516.869160105171 515.091977234146 541.452245011612 536.177118482977 534.407784308058 497.536266194486 486.667893071381 469.681226141353 476.673160596387 460.967703427131 445.108125734531 487.607778368799 482.958168939459 484.437299062237 531.651486742861 517.827761921761 536.098437118362 500.970922649216 534.880713804184 524.73379110497 501.358182884965 500.303322652115 518.254266134574 491.152240272785 444.634444199609
431.110560951881 525.98229852482 534.182860656096 553.763920034819 507.886802850875 517.653871972807 503.670833502813 522.763275262689 580.650062444675 523.59260508221 541.447282439355 523.957261784903 544.142905422984 528.08631990698 521.322357093446 512.067909713806 502.469681602277 551.83651247939 553.661958963822 527.974889331609 538.950047976606 610.08709012505 603.495304693448 678.228872615395 695.249630038314 750.00752428094 926.880763142103 1158.60087604427 926.880763142103 767.408731782952 609.477961484679 663.683408669486 639.143131078895 585.505890050339 608.75138912002 556.263497554277 451.814091778213 483.33822875803 575.925855332548 520.268149461752 530.506785925963 485.747052039481 527.52643672825 0 508.749163298987 508.543464735723 526.323623884219 483.788215575317 461.157772316937 506.368599937153 460.36474610131 486.90311074936 509.716532448697 496.892480535302 500.423027974265 451.46278947906 517.946899295512 490.383952620653 483.962668726227 469.480773061302 484.847956644592 519.254972623052 501.365111308096 516.547474850853 478.281045361202 471.714871585341 481.817317192782 452.791318226277 482.31283500865 505.991261371628 517.6924726899 467.646190826954 493.71858811456 481.239628389057 508.676176585405 490.991361592151 502.599370457373 493.540342912935 459.228648095976 484.060053620468 458.693738653193 423.882187561731 477.882921930048 527.417165086668 497.545330118207 470.332428882753 502.043024669373 422.368355326512 442.542801107563 493.159595488163 462.144623551319 495.340656426155 514.597011678268 471.54041688441 473.979174848669 491.053997655577 470.070234428153 440.262750011089 485.672914664928 481.89465533879 466.054073760904 479.26795408396 435.35124076332 492.307135903106 482.563074569748 462.634816699601 418.45848516807 457.819527620212 456.936988035141 484.841493505785 468.145190008494 433.060979414405 469.246897337843 470.576318647922 451.010886152023 436.434790745174 483.589955412502 435.269092692493 458.019712979925 453.108637657048 449.367987120659 450.173361221326 439.618583169817 414.833190543835 431.23472430123 487.37025469604 465.155429250603 487.156166667896 480.623447744568 449.06581354004 473.438233520421 432.607346697214 418.956856837229 453.49094269225 480.122097157961 454.44301079606 431.31849432567 417.804681584128 402.511124415694 450.443791413621 485.885814751204 461.004119817156 435.63382482231 469.749229531296 463.123866977514 444.570164759734 407.918513712546 419.958573697096 418.901628888591 427.667735002923 421.131955513025 465.521423844257 448.072267488944 472.000446508553 436.923340369596 495.038770274181 433.12682202349 415.71490798111 438.22712490331 419.668480858444 441.466583933695 449.848122770346 457.575817990615 475.404990629238 468.027079941509 463.476322067104 486.708431582627 446.815417734157 469.995492681863 478.873590524203 451.677865181486 464.006769067454 409.800075699832 464.242487849708 462.914551833384 445.439076169956 427.589833347402 449.379033652204 425.387020772943 437.922137427014 464.632556110406 482.153885216263 481.954084120022 460.714977692904 461.344458704825 476.086492681975 474.039990002112 475.258824550201 458.974786696487 453.520219469176 460.368547332707 466.519293304091 487.838333433676 526.320780580639 484.506767096409 497.334328434703 444.287872672976 440.684064270301 471.64350510648 481.835035403798 482.766659459782 483.117849995964 494.848645915474 550.086192723433 446.646713317154 445.979436598032 440.729210224626 435.430151485363 492.497657692301 490.148334499532 489.080162528119 469.822387611627 457.289048520044 479.904486756437 472.879827851135 0 0 465.470731727199 502.395767981187 494.548508410339 479.10620330608 437.551094883414 496.563742584146 503.373469065846 503.852886709526 490.782644293912 475.415293416583 515.692112753758 505.318200163618 523.479791790186 503.733673617955 518.773870115698 492.871913903844 487.059002138173 507.273430306734 493.91855613576 529.531119942219 500.641907912132 520.176393089924 497.166897993045 527.314050962421 462.272071127433 483.467819540812 542.338357305076 477.695530016342 488.333388128345 505.70946324157 494.817767280329 522.549208882292 543.665784604943 521.335938742025 560.931358895247 527.771986470501 499.660273148144 497.729644249967 433.536106008632 428.789449803072 435.400362190863 435.702854486982 471.620019089212 481.215037648522 490.5809675865 541.884761605772 517.803448551183 538.007838421018 493.377571125358 507.766509516515 532.516470319169 539.402031005575 542.188678527915 530.229700254548 526.064127395538 448.410560391222
438.160513330783 517.957651202766 515.72817182944 523.160516149843 512.898906229127 538.277529982411 540.461716001786 527.020831645277 537.458585657129 528.833347679326 541.827354989632 502.590415142243 525.788274481538 513.592886099134 517.873719898268 496.070439692103 522.417105050307 522.837741846456 541.265594617224 512.193011343915 508.592226194733 549.742996291273 543.814490662277 669.288014556311 662.591972327328 681.764907420443 774.3689021063 926.880763142103 1158.60087604427 926.880763142103 699.972276605057 678.386937890821 646.980951342578 603.169449737914 598.984897635717 564.657243492372 503.755420419182 504.344076161864 509.655865108752 537.33218897651 544.118463842449 499.191691875352 514.336349302222 556.842488198272 506.643814242786 524.786794302277 538.757132863881 504.240304567815 499.231063232594 523.858498638633 495.868251616283 510.383835354532 474.682113124747 531.35193971462 495.205001574181 485.404895396805 479.343285960891 473.601638124571 516.893298802123 457.037398158721 488.290951444892 471.451124819774 487.734059838218 481.525096731028 486.012638818173 450.468431076733 485.544701346711 467.352998771557 493.766366264752 484.165437966973 507.141002922525 477.049940309345 479.489934803681 474.397954317167 482.142898945012 495.77364012561 484.385162168544 485.641172902473 465.532267862258 483.344016822388 466.119638099649 470.691167773106 451.936992162402 470.222858627844 499.783909488352 466.939645981805 497.781739782338 458.042792317322 486.025474862031 457.491974571313 453.081081117563 474.287268434449 488.273587911299 479.100645203601 489.77703827963 483.698153643571 488.13840297272 473.294816443897 477.523971627448 461.593132953571 471.364887877223 476.760761895767 482.067696621892 466.078989227116 485.275486867522 451.806480266102 454.631457446727 472.885488128121 418.106795037357 443.887497926097 471.148853890517 448.858027048032 446.516217068253 458.553316838503 440.257149420597 422.004412948782 479.78701038335 460.892076323798 446.788083936094 485.321352433907 462.030057609359 464.834198150549 448.108851096053 416.288044229442 457.301351884135 487.578093271507 463.398347548656 469.095734622874 444.294297486484 472.61514753035 476.307910533359 474.42460307836 444.396277639758 467.722066969465 459.5130739253 451.279151042452 459.608671734037 427.1543978544 460.395578246939 445.721364120584 433.645830859957 468.8864213272 467.741190915582 471.527620097389 455.539158376823 428.849202605411 472.773609884859 423.858176887892 448.032871734791 445.41969267488 445.099469310349 447.768063971906 453.844676863443 433.790242328425 437.298469832628 464.905398744418 467.532610270233 443.034192901417 449.369814643485 470.132451866477 463.263500882557 482.684586919298 489.686255502115 461.671651288324 427.773581737735 455.987370750447 467.444594608226 453.959736775121 466.537964168264 489.443779779731 448.730660458195 450.703162475256 436.80926672341 449.736489858784 451.148689573578 443.768049839332 443.92944605402 469.740374948098 450.382406379967 483.115870514063 477.735183065439 473.988221354268 476.076044475699 475.531681111775 459.405553542637 475.640041157691 444.71956881765 504.614194984768 458.875809360046 0 458.757130975632 469.022997196887 487.561555109653 474.755663867731 492.317609379569 481.90715938192 479.561425646329 475.077913090716 477.393659899617 472.291945394145 483.119596225047 481.591354213812 453.394420705907 477.222732446248 464.300361987778 456.410044987524 464.155636740064 455.237606700145 493.282936853395 492.650945666079 488.448629106441 492.193355786368 476.77184020649 494.271642087501 487.085723210607 0 0 477.822864274014 460.945806977711 472.930401335819 485.703446476294 474.273858317695 492.109181374542 488.208649045925 510.192430687908 503.700633425873 480.987400157744 498.037866343862 499.066230949713 485.815901615048 489.053886377309 493.950750184553 512.702259846067 509.729883519044 478.543786329844 479.476934318727 495.913182181349 489.396944603985 522.497134947709 476.481848865556 531.438562422116 486.70666571035 494.969462527997 538.420002839797 476.999073474287 479.299329878728 492.237967791369 518.301710299282 511.012429060686 515.95285310598 512.815774063187 512.948628973209 511.523292621707 493.345002155584 489.979050717692 436.285524242714 457.610739700772 465.878062450541 460.818338325126 509.793532054325 500.887040964107 492.313723882268 510.222787937989 530.350743283071 522.855369450688 504.88126839481 505.800498845377 501.066795621651 521.092406395002 496.459259691505 523.893423709349 514.768447563508 457.628583221299
420.366780294514 496.16587693708 498.487422933823 521.919950992042 538.728905889962 530.809694451158 551.610402488202 501.689933564189 536.415306788205 524.539728779171 512.53229565227 500.344475273736 511.780940329717 519.42646469602 543.604506129767 511.109858909577 533.654578725588 500.092777647916 512.466134542142 536.956384149259 508.161638507793 550.802898973102 544.822762319404 599.350749899046 596.344897692304 602.392825831843 681.221058567204 767.408731782952 926.880763142103 1158.60087604427 926.880763142103 755.953234643052 649.105014169389 599.219091500533 563.216206137563 556.243318866031 561.016682256135 562.816491646936 505.299453909086 539.527157764037 521.937830874358 507.335287252244 463.85808645338 443.489313025755 478.585393726757 499.700970753864 489.778227465823 512.572693370523 495.174347757276 497.554140809982 523.74002031817 492.652100147509 485.684619345127 501.978202395093 523.73122090065 516.822021344858 479.037518769595 510.165423588257 494.837933266866 504.292539503092 479.983591222761 436.364268330603 471.311023894028 465.880105828593 473.629425294697 449.163231421355 478.398442181342 455.510217423684 478.479143788271 457.607445839553 476.481992454304 519.375660251133 493.857872408155 476.597189410009 447.643293396875 464.850207817656 462.723353556929 486.035114389373 474.617090286689 500.882309496309 496.53553303691 485.07798186423 415.255272329528 460.712827164047 453.051082959342 482.261903028222 445.050222064415 489.494369942512 477.610805463684 451.576800748277 465.402525827084 482.301692653755 452.581674385351 468.891944437715 457.238768322468 456.870033376191 473.458160456253 468.258496602477 475.483312749523 473.206145675664 498.083686442347 500.972855566461 481.016122315773 472.910909170604 449.578092731868 449.361006238148 502.532455594708 469.498517084475 508.171084627406 452.130646434241 458.223708025173 449.461200404277 470.056750201573 490.880212102064 419.756945808265 488.708029683475 445.534013084611 481.156457527687 479.535320656184 447.845777721283 462.360459064916 493.598269109292 468.756445030754 455.384946959641 444.784151343364 428.684561389974 446.207616521605 435.879993969961 465.363252677923 482.61028412836 460.53112589914 461.757691281591 464.621131942943 467.624968095091 438.428518616558 462.446991583627 454.442218733992 438.610452662199 467.38642805729 460.36659797339 442.083876257549 463.806450025232 462.600792381748 470.447086948984 486.264832740052 447.988308559908 470.396642556499 397.785766507019 464.606096195227 448.285883865733 457.479870437094 474.511000313323 461.331833878049 428.681204703837 451.721010704213 444.063156670862 442.481212911855 442.560259680731 449.367100606588 451.533313961442 440.990536224996 438.516170307261 482.784463176871 457.899628961016 455.950582737581 480.706733094662 448.537376546271 489.669359428133 453.650826487231 467.871883408304 484.724198184541 452.323761493035 458.132079687387 499.326857336424 458.269458810687 462.015189213274 460.652209259405 453.782221346665 485.115970996189 493.306312980459 456.589900555127 452.03269382529 454.768502545579 475.95502412322 480.202685582635 469.705104603547 457.307729812334 449.481787978724 446.458221595822 441.554380915002 492.103716258759 467.642160968091 472.770106495598 467.506287711295 482.123666258467 499.971638518417 472.310893713159 480.459452273621 458.730348433387 481.372600103554 443.058918138222 463.332548833579 468.508006610253 455.193472704887 485.091780755347 466.91258599727 498.092470512124 505.583214141917 484.038611997083 482.922910876448 462.22249635358 468.430579238842 480.05239652551 500.384111139121 493.08673422005 0 0 474.639101914572 454.921032965719 482.358520479384 494.040522382169 517.889319099095 488.376943805423 472.873020074452 510.547146934295 518.095848679484 512.938670721292 502.303788193864 512.543699187987 522.416106745631 520.353580868746 510.209827260585 526.744766201028 512.208500994564 510.004209792265 509.594454980985 470.469405366286 500.165061011259 494.102630928237 504.970432731849 483.702566515318 512.828229346776 515.894483069925 521.383999410207 515.176478123886 479.290943423273 514.809745177918 500.385740119354 502.022248358353 515.939537776102 508.55258453788 504.902033271051 517.528349285591 524.391272793461 515.34505363231 523.170845699269 523.551708868242 519.792528607863 514.000119946512 526.041380451088 490.53555036672 536.313384340623 522.556365897435 507.385538261014 512.667893691581 517.304192395016 480.475135334177 469.898714639049 492.032996983721 463.696632650335 489.330593310613 496.533397490748 427.015058799824
455.540371121101 488.305104687273 480.570943463183 446.907342498611 524.218111451021 490.455289235241 526.098979205122 500.577479215923 513.336242019788 516.229110181422 473.923404212851 500.02079532466 509.814983603077 501.954770157529 514.203328375728 497.209613922089 581.451533180398 478.927658297514 486.991706533686 549.249075258477 539.752940020405 516.261612626218 510.649854995246 538.580226576851 554.76020543191 523.526372549189 616.289489244785 609.477961484679 699.972276605057 926.880763142103 1158.60087604427 926.880763142103 645.462356612574 601.001912775172 586.606652791876 567.190163600766 629.075825181973 614.297869091067 469.978029733414 514.055498470122 526.046671467279 530.854746208568 446.019656372736 432.582927907095 488.148600015743 528.241516585307 496.934302775491 596.253983514903 543.702143674124 506.408326298547 539.427507154621 487.269174109157 462.085856908502 479.468464537092 487.954572140329 517.161514530021 477.909082343289 433.549154079604 500.535912182249 523.306878621293 413.216903389944 426.955662102074 420.818104797839 466.915619274242 482.55122089509 493.700182568539 520.308791085112 468.030729910291 454.439928604221 434.957912953711 430.378105427529 541.682883234767 443.624060403367 464.147284769236 455.816403031078 446.237227075481 451.538093906978 464.716126302017 438.853728151583 495.486856655285 525.98079274115 571.893561193813 361.396648669081 445.225995921865 449.230131815791 443.899011601299 434.140095321385 520.194390381524 526.399373350163 465.844122379619 497.325149685277 476.653602336971 423.269519516286 435.272386089342 444.869882147771 431.974013662012 455.011021380609 490.684285088563 449.288705463673 449.993565256467 504.317691120663 483.026662164924 517.024330099341 464.142173466959 449.120418944302 469.329031761817 579.316498371246 486.690248639547 525.430481220635 442.076560659064 438.693852814803 492.477413023203 495.915056812583 516.764584499498 448.773379887037 465.773229407444 434.05421172651 551.537811474801 480.425051726398 448.511487560572 481.099658361781 503.488154133248 498.582475005424 548.433145005392 485.311528986906 436.082048433936 440.985388909307 426.972011564771 413.076389572122 475.79665228666 433.67456372445 480.508057779248 509.089764287257 506.442114036398 432.954455583163 491.324348403921 488.114412082068 497.052309977593 502.561884432685 482.792197019991 425.090649359054 432.210897135747 464.41137675071 457.912672271634 495.802655441205 484.255713828416 448.209623268036 420.045820280971 496.603321556101 476.750057246353 505.749414001052 458.600984639518 506.123725540509 450.136041365726 501.925603673494 455.220570989525 426.62601119576 447.071925171195 481.637734960204 524.849712796274 417.906462116479 428.120012498695 469.864870072396 423.350729786526 454.481539015567 462.773555069456 479.896017783482 502.359792308582 442.225991848447 443.803482919987 495.255388324173 476.288507404715 516.985210047453 505.874996602597 446.700059160948 485.635114808022 506.894488915485 461.016440455173 499.58197016265 500.820209364254 457.375740460307 421.836934155768 443.732366835132 442.974818124325 457.374522119482 448.736089830554 448.112991928084 433.324223690364 491.872881299553 442.925287570872 475.793806347313 482.302510034419 462.435176778025 466.908897591678 477.021386187245 480.493958369776 506.337544454131 456.15516209329 432.790480246001 458.71200943362 455.010631748654 473.296156502353 403.013979677684 378.452059532519 490.505516663578 515.198915439709 534.426833584377 590.89074479368 504.873232656508 520.385586466615 429.336418936445 459.098545400503 502.948065559976 478.324920346512 471.402846802236 0 0 437.009392248852 468.110039191383 525.056097314257 471.914810365261 608.864520277149 523.781029273751 444.255550739701 491.138207994886 527.13826053541 496.388653828128 473.071613727424 519.300419871239 517.828502737673 481.18761207248 469.736159747557 518.589592547128 542.196640698069 533.282462124641 541.621562832368 445.922314538938 481.327960584272 451.686760333415 535.464129030052 438.739286973526 516.916822142511 547.567137823948 497.08379635061 551.641654498346 517.683966893955 533.941542927904 481.689753837316 474.110156293034 477.206582540751 467.153368436752 476.212173727014 511.10240314425 574.167044546158 516.465539176935 566.35252373502 589.249637034616 605.419948756789 602.138507022977 555.523535409724 485.824449054844 516.236414668765 480.966530904676 471.448655004696 487.680009019171 495.608026482677 463.444607055715 430.696153119484 478.823840147325 438.413129482472 446.376523955919 486.415438292284 430.833554144897
407.307814400055 497.779373283931 555.708786152076 536.775026197457 437.695174225694 488.451269733402 480.051302369862 511.479546058209 530.897555931499 522.701159490832 562.89846568323 522.580585318712 551.79581980618 541.452510842602 525.402990898197 530.808494134028 471.844256260015 555.698559836691 548.028471271511 478.904771786309 494.386821072706 528.834559382089 523.017245697349 589.266919169783 578.895481938008 665.702857979188 653.959853824546 663.683408669486 678.386937890821 755.953234643052 926.880763142103 1158.60087604427 926.880763142103 783.897525865983 689.901740118377 605.226287401608 431.683258714901 432.333815063187 529.036129323108 524.179167215204 547.208023229252 517.689759562995 538.196290885563 614.894600670923 562.402910029395 490.643047424502 504.556392459507 439.070154828178 454.183660623065 507.02645090752 480.218970748408 494.879096462382 536.866624909674 521.533696050909 512.913050103873 449.770125947073 566.984826922655 534.992699882803 510.869484090415 441.982346814759 492.207739999473 552.717479430923 579.544519472302 486.374325026031 463.838347959174 438.096105561375 451.179880257938 489.900046727307 465.942415422121 520.023826551782 539.563891061615 435.774747255095 496.853205138895 503.120712391258 557.359486840771 525.9069502403 526.80191260549 506.677470305428 528.330367757918 475.094735206612 434.602049310512 409.905531131206 552.329197985071 490.622924860513 491.38378051487 475.911524402538 509.009469413748 445.512157636757 423.585263196608 492.151299718001 495.313974201843 470.975084317122 558.483320976125 494.19278888419 447.917228873666 520.762821640038 493.124102819902 447.427027261114 502.992911831574 482.335755182174 467.509934685937 443.570654730546 390.72232293076 466.098830812489 488.448390357578 453.699615352185 410.624321834738 436.589663585312 473.25316929346 495.083044533394 485.786543004141 409.978780726909 461.496384682004 470.328996356817 448.477307900632 427.556085215319 475.609059496933 395.251395229308 456.295236254408 446.378523468286 461.129381330644 417.609599137984 430.575603024035 415.051363485809 453.997196659702 490.773426977238 485.380700146535 495.017414213981 493.36002163729 429.546660209054 473.458567688391 436.85279756297 404.948891090421 423.285187769117 503.195184929742 450.99017484403 392.15707556195 433.786396095354 399.965062626316 422.967302845799 475.421341531322 469.813108672093 445.834434437555 469.460392347588 453.266057971101 414.777525289398 464.815483650132 500.100736280096 394.717639934748 432.362582297625 418.196629907337 465.688542875983 419.513557850713 453.628128885211 422.214975735069 477.731671217761 484.936718699691 415.091587486103 417.388088461334 404.59865448055 450.252383126731 469.574249085887 433.723807059547 458.637068092993 499.018740215121 447.656527392998 480.784688250392 449.268941732341 489.837814351925 470.163958195552 454.832563237065 500.225478116185 409.294781343591 470.222920873072 464.395720077855 479.377160704505 407.634418133257 479.391328704741 438.263254406134 469.400174021048 494.349594415717 504.517938086324 484.273286759255 444.478260958443 464.147965454322 454.586710609407 502.843272750895 496.894223100663 456.937538378073 446.419598164626 478.471487064456 465.508892945174 496.63802956875 513.730928580391 480.501867029971 505.915247785536 458.957424993127 472.873683552687 508.837694259531 471.850332506979 509.896416794895 490.416302390084 538.93584930927 543.387336337491 400.536663565687 433.095126040276 437.955504110012 427.442739437131 471.689787821447 486.863540260058 532.357251916738 522.559573022632 445.987891104918 490.627791834128 483.474704382921 0 0 502.584466637404 466.595545932816 467.170847818737 476.729592715321 422.319930567442 496.166647114102 565.730943877211 532.979039502382 510.534409290858 486.341069244871 546.218444683619 480.266242270844 490.365470201568 471.208190398042 493.573117146924 523.383280309441 485.863201864092 519.337883544558 495.57796132834 540.678193737564 526.930030494296 526.557945250276 455.800160835652 553.179705706478 453.839501416149 434.220978655468 519.160011415286 437.680430548037 437.043812971511 471.590362902265 529.706030742563 539.295527461639 517.44917951566 576.213096767123 565.607004405641 532.946394880486 465.475567391118 471.33199256675 416.994916744921 407.104461768151 407.608937478699 405.514783502904 442.78641124168 525.52164037122 481.501023846079 502.291994697598 527.693953836987 518.220687959374 470.224705305638 492.810817510422 555.830191705471 506.315464779234 566.472473315793 531.150438901583 478.101390313922 441.491538696117
400.168741609851 506.716448365835 515.218867700326 529.371527695227 459.47489349602 499.35340912267 493.374803943555 524.804927952944 507.653785841246 514.709341474891 555.33632195279 551.481357815245 539.102689810153 531.522662708602 529.542293294282 499.268641981038 457.981723608554 542.476694071694 534.595855215435 468.326582223389 485.011257025987 563.747977830248 557.622648668439 609.017429569797 571.308847979769 603.982778429845 639.877982545772 639.143131078895 646.980951342578 649.105014169389 645.462356612574 926.880763142103 1158.60087604427 926.880763142103 760.105254366938 644.184368946542 472.43774773744 465.557317701681 546.829609513304 524.202685960051 530.813429014795 508.714689605397 520.007190985815 551.00405121127 546.891704202703 501.928333563864 540.120447266775 461.695782646571 466.186197796667 501.73667775213 484.97066420503 488.417307889158 513.824399659617 504.684034070533 486.783639605647 458.20622907779 545.075910084131 502.386589000656 517.734762459868 475.382354194672 508.405678224613 520.782100807196 539.479108126855 529.836794340525 502.457128795708 472.116287802175 473.198321463471 491.623350089093 488.896433594057 544.857280694184 512.275016533932 451.824161594997 508.266365734516 496.738169108463 528.768128542898 489.19822591711 497.045110882996 493.541860600248 484.355918491468 520.323804729518 480.819014379155 434.261183705492 483.905531177146 516.434651838575 488.991671892996 465.772811854845 472.637136251464 443.599850660015 452.885594430957 492.49174581477 463.230145793025 480.200957981942 524.115210072854 505.878852870626 488.866856774597 508.1039756857 474.499959647726 483.880181119673 507.857886340288 494.958070543422 444.011128262385 444.365065427425 414.598352506526 477.657379236595 471.439661275708 456.98339307337 399.921114977699 454.151638806084 443.46783685532 480.404854955775 473.852415761966 420.308760144994 438.355679712543 442.915190250486 463.987557915835 454.283373115609 482.530537621821 455.550915808129 481.317019853323 480.692399385883 432.966623400632 461.56746084983 481.249871720826 430.451137813861 430.94847873413 454.69587219046 481.052494005263 498.978190399405 465.810119172015 449.86069795828 490.896546789908 454.189061676026 426.312167909628 446.212148160219 471.188571901107 418.341763035671 401.727783813921 400.469707787422 417.842315996402 428.05922460428 465.780631540888 419.225115528941 456.90210274969 486.638597152819 467.608984856181 431.079062539844 466.1785006033 460.656333938259 421.478612442667 450.850696028644 417.816522383655 450.800349240761 415.953531849054 472.106763929512 419.378575809718 467.626013388897 468.925967232597 436.804321575424 431.111735676444 416.789161369474 441.396075339178 452.769940276992 444.895760977924 449.97251810508 485.335681991846 465.255873679321 463.844435004627 459.820376801025 496.560320379713 486.66370879051 453.280221306545 454.214902945396 418.075548826209 435.073592163439 480.522430235925 473.172665972465 424.728266900186 485.834635634487 448.869169696306 448.633601245221 482.897506826145 484.241490718798 490.219036344942 472.725768499135 455.091470219753 479.911792602282 483.36436370516 490.840162553249 470.03926026014 435.522580615763 466.34382620171 466.510283985716 493.823014631924 488.198885852264 491.208622845693 490.951909928986 477.937956596308 482.862250200418 506.555194817047 480.108944450783 496.315561303055 488.22956871757 522.741893363219 606.91747916888 462.738468277238 433.228252956924 457.20122785303 440.92335181428 487.449760171597 478.24157679267 509.161047941657 485.634169532422 461.850391951973 488.673298307699 481.559835285775 0 0 488.57472383631 475.281384276409 479.559762109713 471.669008936444 417.893397935676 471.065716487705 523.921807602959 495.497236922451 499.890496777588 503.535441263563 504.844106635734 494.162817981941 487.558718385908 469.329254751294 498.46818590231 497.381092148397 461.798276101795 506.041447934045 465.009554217396 510.149775748822 506.167533100641 521.214197181826 493.362507040297 553.847234318076 479.287423200152 457.609427313817 547.382839525202 464.872482626493 470.359945784139 511.698090944739 513.105559093775 515.835024561425 505.528054104488 553.157396132074 540.28374447841 525.80357972075 471.338267802218 512.151532768778 469.737277379568 463.121657005321 466.778082951548 465.748490726052 472.856988692189 509.005191905027 481.420565330843 514.356978416892 543.472807074586 508.35046575545 482.256661317859 510.029251447417 553.224446826432 526.895805695381 546.392751482336 511.512519549612 479.370225450085 424.267988311842
407.063521872789 510.223637196187 516.922650436451 501.782913561946 473.891840786148 509.309993729681 477.669656650789 521.135236717422 532.651895802382 523.042471983804 526.971231492018 505.458712420166 555.731586269139 528.28913405333 494.672327507823 508.924657029375 500.066337455699 528.678477847828 507.611909309685 496.072394990553 488.476474841526 566.139178683356 560.000141640217 584.561591751161 566.878253592181 584.081401204042 627.809677502415 585.505890050339 603.169449737914 599.219091500533 601.001912775172 783.897525865983 926.880763142103 1158.60087604427 926.880763142103 696.774004640311 559.751581775715 528.012813603576 562.584465620772 523.875728915511 509.219749795286 496.418118481277 551.168825831527 531.20118426514 525.142985831683 522.069180519528 519.235568825496 483.268550993031 461.864570578699 511.872320468254 500.266433479832 511.673973391453 537.501555063512 503.261837800809 499.056379126138 457.501793137398 499.112013228258 527.415954380624 500.536163324532 497.883412029892 525.804791509487 506.608793572024 492.409887362962 504.977833862962 491.223341823955 433.268322944195 506.84401997084 484.847493610221 492.289510212183 510.461935955565 524.682223567333 481.662739922561 494.967636414019 494.916466657231 520.904738759584 486.791345091824 498.5399615956 509.817430877602 496.801658303312 476.747470257883 484.323344002548 482.45651110064 529.726008854456 486.160776175446 468.028234247416 485.775100692842 464.892811762997 419.600939637296 454.877789513537 481.888927906619 486.072438326324 478.603377016284 487.805318477121 456.934955568669 471.90438654389 481.176424726978 496.187782415492 488.024791748281 482.295154093037 483.029910477902 476.466044203808 468.684440106693 459.008131528553 479.786409242146 482.698515525542 447.962853822092 424.596003531257 429.165288087702 457.918343970424 488.912527861085 452.183674078551 422.261958226384 451.710512363283 427.005953415334 441.804017097144 424.610322957107 484.108135778064 459.886729605435 473.277300826435 456.589328510507 439.528235666931 447.945236879618 441.938640764313 438.405894295249 428.165967360468 455.766551011926 461.693331154116 481.744674387744 491.677026237164 435.038882364761 473.671289192476 461.313068884272 443.698105838664 438.429702747323 471.407709569901 461.553214360308 450.342697846708 423.082254111178 445.778114565611 418.571926246327 463.88564814208 472.962725976353 435.34709792687 461.493003166083 464.348631136201 436.67170568917 476.486232337184 450.502820823448 464.591817245156 447.213140985001 434.719922972406 452.890581167874 440.209129147916 459.58367151292 421.910681501058 441.310108567485 459.69755941363 441.208036851902 418.220967044028 428.154761844214 446.705945513162 457.452061861545 459.875006652909 462.960524286555 452.562806089246 467.484407022292 459.514237300007 444.578353976127 493.618508219384 463.825183764518 469.67597670764 465.118696786566 455.019832165092 464.545757784958 462.396498234481 505.157755989576 454.015647904993 462.563253889833 461.540966170195 467.917243098552 478.329739360014 469.855607771866 479.771225368112 457.28715011503 464.98193523435 457.376695880472 487.628600037859 469.84315944059 499.274305421763 0 478.831936069148 466.303518403263 500.066972997412 522.869923390133 521.442577120653 499.280787220942 458.762096887367 469.677207853363 462.603561605794 467.514833669009 497.596708113663 491.111385928205 467.026063877999 525.212660254235 437.708108043677 472.32293250098 454.19947546278 424.902318140224 475.139089090664 501.756458796102 497.519015651692 494.244151916186 473.184072526595 469.34511980699 462.526178551554 0 0 505.816712023763 474.535370415743 472.708668299099 485.416462432749 454.326151807528 492.498835707741 534.256843646349 471.099777032131 509.957704224742 494.859240573598 509.619965645115 495.548398719378 496.286956609684 509.838597307293 522.204565401701 499.098860439639 510.890602612771 490.698265885939 474.307243221837 489.841453936401 496.582161651882 503.568801920612 502.183115496334 550.208487027097 485.840576758081 487.083238549423 532.516618375956 501.362005977103 474.027381557299 494.319024541492 512.121595022504 500.009798993647 496.886393738325 540.339323231754 524.555221621688 540.920816766915 481.384994025908 510.060480303309 472.564011028838 470.311756680886 456.65651568589 450.879125281554 491.685343239447 524.742508619351 505.783833846935 518.171444236909 528.189930851646 513.019678967532 469.942508859747 499.389050983641 533.878575114055 513.20152273847 529.51732954198 497.425149644284 490.650490738842 433.345450634305
440.340137719619 490.446550931305 529.315418788109 519.905569017403 496.337301765081 501.598656988003 478.099784823286 486.244703974226 515.019591253012 507.014279361397 534.321613397237 526.186955378373 537.165152935762 525.144238912243 492.240227336385 473.271382363872 464.346252601115 545.62123225843 565.408453286675 502.860254191929 488.116794894452 554.413943733656 548.381651126639 542.609288809661 541.658713777483 576.292122646269 561.026288375158 608.75138912002 598.984897635717 563.216206137563 586.606652791876 689.901740118377 760.105254366938 926.880763142103 1158.60087604427 926.880763142103 538.757326986261 534.514994355358 576.046159037961 537.345208211412 544.738993205284 522.318888304586 530.272485613839 593.605104805614 535.04012490276 496.593251865848 515.262826453406 453.493963421092 493.726583554793 499.766696054785 476.732073260763 497.164988872729 554.879788023012 510.249330801097 503.306048443007 459.773969406478 535.299520865214 523.981803983727 492.780356902976 452.022397143057 507.947558295923 528.869430529368 560.752925065879 476.648283974458 471.881185608763 452.177328018745 478.787605287811 504.672585972454 477.479246313788 514.306280775369 522.103925412545 458.991678336922 508.244043087312 497.947681826169 529.813727356398 512.037275057876 515.774551561127 493.028214086299 495.233713976496 463.955129314651 451.960736368117 434.022337604041 555.587040706671 501.290115976841 485.973588293228 481.814502267831 505.357775754696 432.202087847589 475.005620951727 491.943801390044 477.67155756024 481.329330068726 491.171615556162 510.851651865366 464.195244681506 484.484488054508 456.739106496282 459.567901765872 488.194036591165 491.270194963966 464.83740442994 478.642593105298 451.076489353794 470.678849251136 477.094112333549 439.839528050051 392.326720805214 455.441607175895 455.359848256389 474.129367146854 483.823980936158 429.776266230286 455.84306356496 441.128736299425 0 458.477130791405 482.255166793029 444.05697276599 469.199034430068 421.973836010662 438.254141764819 447.885386493245 439.884654058463 422.010293049593 451.860770960285 461.571278556995 464.681344209767 477.00447767591 493.508435194307 451.698136859575 448.109338170981 462.687836836083 426.747538873787 439.277147079 473.615887308221 429.585215221585 424.561105674927 404.213671546715 443.754183508005 433.746456584617 493.346624307135 459.063065255826 450.02189169111 481.066780920185 450.651863644201 417.431131300091 482.622062107917 473.027230947615 443.06291265179 448.288984432878 450.787986559429 474.128951387578 429.962786645298 457.796812230254 457.981126686195 471.62439624977 449.213939729162 439.282931515886 446.363611395264 450.168144821838 460.815258556852 456.205039860725 472.084606771083 455.453715725579 447.909875996693 464.573355166986 498.839529356924 458.212276058177 493.004387217645 458.208519495385 467.969105439133 479.810009176057 454.236394571731 469.238075190447 478.498576614496 463.26783687713 453.937408609089 478.051508352165 454.907365801221 474.046255717383 502.868809274846 466.010685235633 475.385412734715 461.479086947665 461.927753729691 452.223989086217 485.774033600251 488.635334611504 446.620638224625 0 436.752582679856 470.281194672842 479.689384437975 488.997904957258 483.130696619764 491.110516440719 476.505196492464 439.875214591254 482.269915299643 498.157580692468 476.509335699599 507.709591928324 543.87374719406 497.289053314407 454.071161152545 461.05883406398 492.851641262137 437.833765195171 484.605348117191 470.607953705341 530.310008013833 488.285453717151 481.106846213693 516.475878233731 508.901512831556 0 0 491.28679113691 497.676896845349 473.643700669424 487.054872943761 429.559833784807 478.055165191966 558.185885175267 484.224392490568 548.489608296675 493.147524469666 523.115945437 491.498088215164 498.4696944397 485.378023505036 498.283754599195 488.189182964822 484.74736342608 472.606651072001 451.222640017883 527.399125608261 533.253246675014 540.816756812393 498.213638538259 536.522748271365 458.008451112528 447.143793859902 513.819075079463 467.961388073778 482.858449543686 485.238467553739 519.066349232463 526.366913049002 528.366324759686 502.363589523627 503.737534766186 489.474352107157 482.34683095264 488.492015721153 453.737452610762 447.421896967184 443.816900183034 454.99256774477 445.366637295198 514.382235349764 514.102828502287 535.959530529407 521.225569708402 503.589414457999 484.350086253749 516.360254783134 509.73517722867 508.01134035371 527.00293882518 542.217808210356 523.121480381826 481.899218342861
495.310389859195 540.007352107493 521.445045318911 505.647854813859 520.848774645105 497.398930274924 493.975559769055 502.166847445646 477.125847005215 486.50695002389 508.276412597496 491.064406182739 524.140274477775 518.402276255299 488.308321240892 498.9542687277 483.29265846804 506.8685054027 517.26686117686 501.985087239085 507.680933689129 541.119356437926 535.181881199034 508.116298614894 536.874226252364 546.162110061074 573.726292845055 556.263497554277 564.657243492372 556.243318866031 567.190163600766 605.226287401608 644.184368946542 696.774004640311 926.880763142103 1158.60087604427 926.880763142103 0 634.748371495574 569.919442505186 549.203965005443 537.695351245338 511.914356490645 545.910751144011 523.607583533672 501.278538984553 525.629308169906 503.82011666817 518.675712024656 516.608856325414 506.755932033888 501.040988696584 507.942933605645 509.685414515803 479.499388937909 467.39939664422 496.135945723206 493.330240583475 496.099921906352 485.65110019212 507.38780909222 481.889671736854 487.801846162953 519.531952579021 498.53170298285 526.362863376272 496.96371979692 506.842493991193 468.513180361665 502.757277245525 516.7016909833 490.67302417395 496.019888469754 473.712178410083 499.230286214647 486.515514875692 472.54915125773 496.189738901352 473.951767608238 493.978794505429 453.693705370334 470.516047773373 502.96634170972 493.268265160342 483.684081027261 475.12242990383 472.423385891609 464.479083488542 478.175013975686 471.672075684965 466.962588807219 475.914379969832 481.14001987978 479.302203664392 434.369244023272 478.442668053431 440.19502989684 481.255767181412 469.109107593714 481.268048845776 445.164843379453 453.242643679326 463.508067501539 447.501390098455 469.902192339365 464.012287591594 446.405103353465 440.285309814871 470.462427596354 480.470741980715 467.816311973093 466.240658040906 457.279739092895 473.031080784246 462.763418645583 453.327016355664 471.669905635477 470.484799788108 473.687334974805 445.368414399332 450.919614747519 468.498228349781 438.855647965692 467.09077460816 454.5688715959 465.267062200269 438.632065549772 466.502673931791 472.576839481561 443.586577753924 470.209740524083 458.447289281672 475.363281596848 460.37768690867 453.59858304073 456.201203593037 459.666959173869 454.701192527732 465.120815437625 428.635027002949 472.769902258666 463.742115570699 450.902286400243 474.744333805128 452.108500529234 448.223974741937 446.940695687483 483.065308495227 472.342845749819 470.340441542681 480.673582204832 471.887372745617 440.635315345275 451.744308509573 459.918351235503 475.691997421062 453.759727023973 459.981728868546 459.321719002169 455.719461878957 469.555553081585 458.731842821978 475.705433486341 459.198870208355 459.121989195178 466.245923843741 452.028616826167 455.009372515022 462.85276908168 477.581722298803 477.25181066904 493.36317594004 445.500376864964 467.292330631911 460.000711004871 455.081668793458 470.961745607807 485.251788625437 459.681910466034 455.559887749991 475.050801552845 459.887653811967 456.088114507985 464.121501268863 437.491349444478 457.463975252206 461.138079995167 481.008312901799 497.83791582593 0 469.731853491 453.962206801778 455.259358384423 456.344132115298 482.041292645111 494.249609706654 493.977273253616 433.887810737447 458.610465800524 486.468180200638 450.293910544377 478.942082413817 448.004939400511 464.617614775977 476.236539620207 487.813547776509 506.018824269219 484.126591003669 463.372136804734 451.147418070301 479.70557958669 490.628220132942 467.714358022068 498.902464503653 491.610574118279 0 0 508.137484697504 506.470278370598 472.990023836741 484.108531164177 450.742705295942 470.245350714583 509.21977857938 455.664662474735 490.221493904456 494.553047039377 487.03767384957 465.076266769123 512.299166790536 464.817898008849 499.268053213349 504.505097112374 480.189519858054 462.074451444958 466.774057716311 503.256731502643 524.81672724596 502.765751168516 497.993050749212 503.350554885052 478.758706577979 495.400788175676 477.224829330854 490.856990091553 478.688414596338 488.162909337613 510.031937552351 509.561572231206 498.543481585584 483.468165744728 489.003666955747 489.445151139791 507.624533882495 499.349830333516 479.013493227524 475.686475895556 484.468444061599 477.120219310876 478.772080818821 502.797771211871 491.01532390964 496.15267336546 494.444144041721 480.91948038166 516.392015855652 498.725253334548 518.293094939625 509.060502033441 529.648853075066 510.021340294735 530.470889465991 504.933723444995
549.18822084309 486.123348185283 367.435237066958 448.763857559292 0 512.247804001497 588.714496310041 456.765660744601 419.271784409034 486.148779967571 432.345778021191 443.378201989146 479.509775672744 488.932928764508 479.287613082508 471.263002636308 610.841626683624 427.345595483545 471.137131360231 593.171337534206 569.905318489361 475.190861939035 0 0 0 418.789433040773 465.25489858734 451.814091778213 503.755420419182 561.016682256135 629.075825181973 431.683258714901 472.43774773744 559.751581775715 538.757326986261 926.880763142103 1158.60087604427 926.880763142103 900.951517788146 0 519.665004111771 591.230450747597 462.105299490316 0 459.637568946193 564.123645762298 517.890997024921 0 0 500.362880298384 555.345479733468 507.706668400716 425.220643406006 489.5398109975 448.423182701885 570.729913666265 442.157498377269 425.445191563015 481.690438238769 556.311515463885 424.476902465382 388.549278894717 308.489525623237 458.554911944423 466.084263196388 569.722547639049 508.131151170249 495.912719386947 446.432456397752 400.979608339432 401.19862882419 572.314720850664 438.563606895534 479.997329465328 359.643729503738 420.99084982456 364.944876039872 437.826995967923 446.868544355788 490.723878918659 553.444160419205 679.942884773439 0 416.50817710565 443.26857157314 411.44846611204 422.105299857023 521.896924264485 557.402715749177 440.329346396611 458.199483118894 445.263171985578 371.843072852923 393.686187452811 432.43365086851 421.404477029992 426.879958679481 489.653064441654 415.055094327345 436.100224162824 497.938542737818 542.646626407633 619.123818017331 444.995549146537 418.082589164105 498.321206950528 649.48042121355 0 579.924842364132 446.588098422419 444.682648672357 582.369020719638 552.974561631859 506.852695200782 466.354584483747 558.511894393345 427.507721152432 564.412239678101 483.930595354538 452.383678811126 463.839730350681 450.540037789648 532.630736856677 601.900587750242 467.352054464237 466.391730996018 382.714092100285 379.86866976034 366.044855547005 497.364867557344 401.955470782166 469.389100360208 634.878737948986 550.309795981659 406.876298275059 528.251594349715 602.450805620798 602.587382810911 0 550.356035035078 423.949055578132 412.000873850688 492.675073210359 446.623848744528 532.631047929964 519.214354910135 414.154905488933 0 605.494292587008 548.323927190133 556.405529806813 443.474027213713 555.780984697134 419.683811926487 548.284554905708 445.016287539063 404.280257090446 458.512999253364 491.212508781227 584.180901768581 429.389131941289 442.790408380871 512.17262303664 456.781281123551 418.918476540346 398.191736061306 442.159580104029 534.878378266252 415.196613199206 424.020854236803 518.691495442274 458.045310054734 527.886436775112 475.42186801278 455.356594434891 494.052173772996 546.783165616987 505.970029130099 570.691675416708 517.872861962566 427.952242755745 417.0825236584 427.120149045681 454.556558008595 462.849040099425 445.378821063824 408.759814193179 435.568309776812 489.419692966059 0 472.86573181138 486.347999472847 446.774678740158 394.385275722548 481.088749480525 472.563738594006 554.266170557196 475.004665158237 393.540588587544 444.237118776113 377.727141492744 455.309936532421 350.549640066086 335.827981655644 0 597.076655720219 0 673.943411965104 476.003051590392 504.427382774483 380.011964049867 439.445718961186 0 493.192136122511 485.951733932648 0 0 470.435906932106 512.705535971083 564.668899640319 481.620467426644 691.028364554844 514.337247947466 405.007239088169 466.348315956114 472.7987926692 521.89227474979 446.279548704599 488.142162895997 502.242110014425 485.498300166859 482.831759742184 481.695991511314 480.371934510045 456.183983764633 516.942705269826 409.189573501397 467.890174775702 417.735962703713 592.138635756993 406.203528213584 583.97870475523 630.259121639787 453.216936390807 620.341297410383 0 575.142519712088 487.527472974433 443.304153558608 484.649044449667 402.902029257298 404.758343242127 508.885647037588 603.562609094713 554.651261087271 0 0 0 0 0 480.782724925064 503.710381475457 456.923812376506 426.807157610459 467.280287231018 525.873852178742 490.236480692611 412.327643357719 436.867668578299 349.737216070388 439.375902782992 478.200666344687 0
538.65730528826 491.381386929996 370.964822867469 448.27235640038 0 527.386036003848 519.898877468489 461.264522215797 406.132158591459 473.255169204806 459.897791408272 439.270037017546 459.150983117328 463.533544621316 475.499388354241 434.580325415741 595.936093913059 435.734952090565 449.684970531999 572.258514673952 546.711453908838 466.833456289113 461.632690648391 491.82725153816 458.636658210424 422.807890779586 479.425216582873 483.33822875803 504.344076161864 562.816491646936 614.297869091067 432.333815063187 465.557317701681 528.012813603576 534.514994355358 0 926.880763142103 1158.60087604427 926.880763142103 599.595637966741 564.366575699353 570.608500717176 538.170684452968 0 436.479104757717 550.869159331163 505.254591524397 639.673423406018 621.250109769253 470.19669414909 557.748106127472 518.612910439652 417.166337270637 437.25111223866 488.954726146825 550.965284780841 397.565698939926 402.153786267736 508.513825223311 525.633280598097 423.292943756119 441.01443924365 336.037040801645 431.703453080969 449.041915857676 631.016640768887 497.789844848019 480.548344823038 450.085638786562 433.304619476828 410.441809691452 601.505384571607 437.270124349442 486.119513386462 352.973140485671 437.941480642374 418.873952088785 464.080539521673 436.134210194384 482.443951893841 596.217916799628 0 297.007777922231 392.561651310605 437.349842471633 449.650618645403 419.023013124756 507.603375553716 518.939706230101 456.898597021396 435.504708619697 461.177053379133 348.298389583854 401.160290573427 444.477503334064 415.432922972581 428.557749507938 499.930118292523 431.864663776812 430.596343399768 496.681653789658 523.107402088815 598.327653864966 455.311099844712 410.154036391335 488.059074343469 599.169504709177 553.861665824855 544.411342313671 403.12611337966 430.300373330591 573.591688165992 531.565648835088 0 445.035922257364 0 436.266851617137 585.423287701992 483.498418400836 413.676068416525 494.628230029739 467.763654312248 571.682421575425 610.067116417069 472.67427813905 446.053758142256 383.459569297396 407.353090563418 364.484445856795 518.062338936701 438.743456636699 477.566157298054 609.822557999846 524.002871077776 400.599925606463 486.930350680219 0 560.561431687746 573.850490866387 585.02694259732 426.760753139153 440.473937873551 463.242206167618 438.268758110168 463.581174121117 0 463.224032295775 367.6693673975 586.02871951598 565.072646512835 566.293162732363 439.213867307242 535.694499506822 430.932226657332 532.567055591159 490.75039959272 430.662029354894 511.385534711049 494.643741990702 554.197004720619 445.856121939116 456.150001710266 529.966422751343 451.726331839075 425.996935243633 0 450.11092337043 511.679605745269 429.793862620724 382.776136411654 475.555888588119 431.76490277364 558.353985530994 472.625809501078 459.194030344936 446.920106573813 575.460892459419 453.313913708962 550.393490488764 500.315822066456 407.085100368638 421.726362433281 414.369776891011 466.064780340236 461.164391787078 443.716846877258 445.10396650519 427.776232679715 477.93650098275 0 468.709225546505 494.479184997449 462.994138868253 423.931430425203 416.904424973366 485.945418882931 541.2475514809 453.665674267703 394.991608889776 456.515934681865 363.424046619551 430.97577514304 345.295961417419 0 539.47842993565 591.839069763824 569.39201879797 686.625693738505 512.972853436361 499.53977897796 412.062443154518 427.032172661595 455.158371796105 468.118874423349 461.197464282528 0 0 446.731584156766 499.000685854024 538.447838440809 473.064169421913 690.934280487598 530.602112810889 378.9836649152 483.300470769495 496.074508434167 538.957795674765 439.106983442767 491.339992172018 500.633070738691 490.264030030584 458.509601534543 467.573480823976 469.134771680074 452.805215649308 482.471670668565 442.524660773004 441.9957797298 421.115922284571 520.453037634005 418.436296706646 589.44724054114 600.162563768263 443.818032534198 607.431158410183 576.786963232454 556.958037224523 510.853981674941 461.45226146785 451.856412088512 392.162864612446 430.323238790895 518.362830835924 561.0286187999 555.633764752659 637.748489473104 0 653.206309780877 661.066888786651 0 473.610960970631 502.943749196659 468.140289889917 401.173677873477 437.640588056334 544.86399117355 497.621768539508 452.34765313647 458.427811798945 348.867458376919 448.460366632934 473.530714855528 0
460.251469851032 561.675532388414 514.574376718361 536.329850159064 446.079531946444 470.23718965336 463.104632844787 509.439810096948 514.671222904416 504.748390372715 509.546600881653 543.938263754768 506.80831795441 481.48264606213 475.215048194478 477.977906619811 486.055135524255 545.319257355047 514.98250261759 470.700555681934 476.004568325941 503.248650186083 497.922690398411 499.372685453024 541.567826235366 527.843869233392 580.896063328827 575.925855332548 509.655865108752 505.299453909086 469.978029733414 529.036129323108 546.829609513304 562.584465620772 576.046159037961 634.748371495574 900.951517788146 926.880763142103 1158.60087604427 926.880763142103 785.452172744494 658.183292402045 652.957749077694 534.293515444967 0 731.429220786988 581.233418923111 548.540421865065 541.544004913612 572.090186753775 476.507650393451 492.571789009177 524.773195949352 518.717599806774 0 440.387254048081 0 509.256936374319 508.176307194782 513.865456640244 479.954230258678 496.578211063176 0 532.293141152733 436.153487232985 427.345885178607 0 488.350118373989 520.891180721531 510.242479590002 482.823283854424 495.942498913238 507.437362467848 447.304945652804 468.811440044807 480.22524808497 529.970935823489 482.837193511899 448.528800520768 480.713894087406 401.060416577931 455.891530270074 0 467.011755582633 465.96956503118 500.589960448007 489.082371619127 419.084866983743 406.699106782705 514.624021742615 482.221970681425 463.723070351732 518.688974225581 507.231385530837 486.524521965323 467.702731360581 472.281612313999 411.78741952735 457.48498065145 426.988945636446 437.121040528717 429.566559229931 438.417631683712 406.870783316287 437.243894572022 404.632059237382 387.843200328842 460.084033130669 467.138371531122 436.126637513221 422.031057644969 453.94816104896 419.098125447122 464.677059214054 382.220887748079 484.918622830844 426.709538474046 432.350792804279 466.917790208083 463.32823839071 497.499974886161 476.832758640847 413.017291082699 422.097778683893 0 477.415505911757 528.26149118409 487.634048050383 430.201378534852 474.640695481039 481.225926369216 436.171475931804 435.630455347156 441.627152377962 461.284245491972 427.32089244596 478.743939471327 416.058547058936 468.64826838265 497.7521449547 468.269329296191 483.224638964473 415.911248046789 453.88823384745 423.808247850773 431.73384742664 0 483.457400246119 460.812436282208 464.018254564979 464.265380433769 439.386992125399 446.951022283017 446.22689465377 444.573462266005 476.970641439813 470.769979845007 453.071204172076 465.706953968617 442.985097039863 498.565534168624 491.508572038778 461.761863705309 466.086030908382 0 481.531764735941 0 454.670804951398 419.301506478638 430.465870824081 432.203543213139 436.754741650981 444.365608046963 512.290935135271 439.87281422255 442.551672479838 501.449622187853 496.247547172211 449.040463425408 412.466878002486 449.234892911803 512.887047982891 478.635081827965 437.464266393652 485.668486595361 443.845649749138 497.439272898647 454.533960668533 456.871425571748 0 407.902315612139 495.099945175504 495.069266442497 466.573832315875 457.574423219016 474.659515027831 441.693206173179 465.185993756519 453.170523363745 464.323811007183 485.592163989491 507.236919395738 0 0 0 497.613750636483 526.7311482678 458.008224791189 466.879190381351 433.241511510269 502.939550999403 483.1244666199 430.336864871177 446.789391716835 440.208528891936 0 0 485.872903707407 449.143876618161 477.1356948003 471.27759651134 0 502.902271903364 561.698705926601 515.26629882867 510.731743228459 452.722349840253 515.953930754229 516.58208006273 493.271315719527 531.171381040384 531.908962056853 424.681431418283 496.082158182352 477.397390566058 467.965413862948 507.810499152017 0 528.561415537983 421.913308248618 533.820752602814 513.031233116617 503.87205110673 477.999167789427 446.924744246091 470.073761827818 468.587416794618 475.766269987557 523.259415494606 500.309209231607 469.526983956341 502.372047785775 475.37199426972 474.934661607277 462.952021479453 397.1642931816 425.264631028365 461.492497793014 0 0 504.236319910795 477.81905619058 533.153072799773 522.732471467631 563.131558774963 538.628031077619 517.34534493997 504.639407262795 493.676862899472 562.893520700038 525.210200351639 480.568618422485 361.389444015508
458.736908460139 503.960308398052 525.963936888565 520.302403925745 498.392766515437 489.509773652991 488.536884054652 500.26330658321 506.420534670869 476.616437794437 500.160524485633 514.77611774913 509.930039118409 511.231047884179 511.07127572928 483.185999384433 467.573707307437 517.614964459079 506.843566439445 473.150904027442 473.924241733037 520.976011783029 515.338391697849 470.185658986738 531.681073733213 544.393848933208 527.022026151479 520.268149461752 537.33218897651 539.527157764037 514.055498470122 524.179167215204 524.202685960051 523.875728915511 537.345208211412 569.919442505186 0 599.595637966741 926.880763142103 1158.60087604427 926.880763142103 777.154244724918 0 672.383910540483 626.47186207342 577.828224970788 587.280685784057 512.428774011552 512.478417694246 560.767106216036 514.656238492643 551.16264558888 503.856022955413 508.599178256325 510.077279613777 498.435379325143 0 512.397727167697 489.271143893122 535.567886535934 523.182109154578 0 0 0 455.054078716319 457.78079853044 506.250114876373 515.012536502445 488.417095203691 526.014013441707 489.264357989269 469.04575861831 502.296530296471 461.441057922187 485.430899729189 480.554575625304 507.474167484943 482.361677432984 490.9339620836 469.788450863755 437.385214847765 419.214871593655 0 473.261089462888 496.140657116198 480.941289139167 502.886322153872 464.407378076639 455.240625533817 480.588825921073 470.890034801161 474.543625364172 453.39659537677 506.206010014347 446.523735192128 456.387305140762 478.185493136898 489.976823372039 483.139215921763 453.913666689379 448.851563998878 436.921276744508 420.946039815904 479.680043679201 473.627922893939 474.943553432255 458.212819775135 450.417109517357 458.578865795964 484.68855320889 433.84498147819 451.659756579055 442.461491783503 479.728552932534 498.362395829982 436.130232310313 461.380274571856 454.630606277614 469.049048536053 462.695008658685 486.216878359913 441.996046432923 449.544814600064 422.81222600707 454.017326362434 464.587822143426 457.648683774719 460.46095203088 473.14129895692 442.100572515257 445.387269288421 435.212086327106 448.355729803479 452.562623958491 482.589913819132 449.191741595803 455.308461918514 449.894644156863 460.423095685187 449.462763399313 486.855692209191 431.331185714897 451.973640186258 483.591128660144 474.106693275885 464.054593871517 476.820924157332 0 437.692956703544 443.906619700856 466.282772068713 476.283765610254 434.388019268584 454.501742633018 459.862823775959 469.202110122934 483.033347334187 470.481655255379 433.640336161198 457.642737882726 484.643323113957 482.425962311519 478.422570134459 464.607646413385 0 486.387982005984 427.202063748736 432.09025861338 490.788088679635 466.822057676666 476.613879961208 474.818825917435 449.997182164999 450.244003356436 490.166487419871 484.196305122003 444.242000538089 440.562615532654 442.427666238474 473.813861167529 493.341484961358 469.022503803158 460.41500925136 476.823968781737 474.691774968504 465.858888518498 500.257425782035 491.218547429084 461.112661747172 0 0 496.402273663175 466.730169387673 470.362817807578 456.522870819166 462.900311712839 448.792887172773 464.120242489395 493.189375588799 480.72070254379 489.367668301276 511.362696125833 0 603.950526178963 467.957360070071 425.075874440842 443.416500910603 461.387343682635 456.523016548723 498.274738870986 523.175423568619 486.172536935121 509.324785417942 480.548271509509 473.500659748137 0 0 493.517590980621 469.131851001811 479.381036914915 501.982956505259 439.946231659352 462.945072318725 487.709717144001 504.154186337501 514.404280307741 485.183229019214 488.835116536247 456.108763756323 488.926836655345 479.266274919311 501.872476139041 489.623581535759 509.972386838244 507.807215105488 479.129659857802 554.133851913414 512.28172206254 491.539024646291 504.529955074702 520.442033892148 495.672887540334 504.221156562206 482.558844969979 466.504912865184 471.364700923596 463.618862332818 530.198318726861 491.760600662664 497.569430592222 508.946730136036 502.460205975715 491.141953328043 476.823828253836 473.764248530429 452.024774646437 447.150335200523 441.317577357273 443.710590366754 494.215433391465 487.204433033763 477.109341715005 502.012777685379 519.688399529112 539.774537500174 490.449750720153 515.698543934809 507.847336105467 520.78178301111 535.057263891312 542.724276531737 508.12841461687 473.833252667891
461.279974304148 490.608719383141 528.788893605627 493.719464261358 502.483506785269 519.070626300074 481.948781851417 502.649827994431 505.134508843477 498.057366855743 500.354975877998 516.898142812785 493.500033743403 500.195827316068 510.301461014324 475.040505172791 478.742131976529 528.2853297542 514.275550271498 509.900582567903 463.327351200804 521.829079987043 516.123040340468 552.960729211024 535.534875371269 500.692870448146 549.2724819996 530.506785925963 544.118463842449 521.937830874358 526.046671467279 547.208023229252 530.813429014795 509.219749795286 544.738993205284 549.203965005443 519.665004111771 564.366575699353 785.452172744494 926.880763142103 1158.60087604427 926.880763142103 781.045846998818 638.951959388125 636.270638974852 589.561940385138 600.318513216667 532.564756953664 518.40590190131 564.21748169324 533.772234792897 534.09735882353 543.341798818778 544.218977343786 521.306740471086 509.557650819327 493.166817411785 510.288013229644 539.237029471635 498.585135592122 497.381243507616 494.951036600934 535.960159997789 535.61741909992 526.602572640118 470.892942346421 482.008999370709 515.533685077154 513.582512190082 508.333240248842 501.492053857455 488.861445015163 465.258997491866 460.04283099681 473.730885969799 497.630443432922 504.931564219536 500.271789236144 483.465695939504 491.73903037227 460.444859219264 443.916325173608 442.939887173648 492.112689792034 482.31445264702 471.661987890435 482.801423992279 455.281373630381 439.619627536804 461.477757637342 474.826593262748 476.424268134384 471.487106444514 455.974469954971 451.264247780241 475.590477405078 486.859270486224 477.748006289405 468.755805089048 473.618454082319 483.240238002684 467.080958853155 482.717296490947 480.000587685412 467.713889026605 468.292680942574 453.028343253757 446.659948489398 483.380012327307 477.952248165489 455.122775801128 466.646698247302 464.238101352626 443.159302523903 459.968368010682 0 481.914667607388 464.826350688122 468.138300349617 497.874017180457 469.23168253691 472.878639082729 457.610159022965 472.311350724363 447.297797871658 445.736756264367 464.017210376363 493.986679334197 480.045769974686 469.697766476525 468.169084951347 476.462408937519 452.519006413126 462.121469397046 482.577629413743 451.258959814622 443.706834955158 440.142393894976 434.589052114534 455.810837174568 446.423453494218 469.723657442313 475.034156809877 465.309798227016 433.792775356887 439.150910606411 458.863512284667 436.248293474767 430.767084925786 432.220962638449 453.577650101144 467.738165000296 464.295872085244 472.328651009295 457.890282750329 443.059697648208 472.775168288361 468.364658360507 455.305921951101 447.87946888095 471.940194709488 454.131183021903 464.865712363756 472.63764063333 425.96584320568 468.418913335312 435.353894486777 461.665237456447 454.931968484505 478.579562761851 474.967226382867 452.598109456637 473.450775744811 470.88563695445 472.21689958831 461.31810429959 480.561634464737 459.116585994602 454.862418863348 459.810469201986 488.842840046259 468.36781480212 488.496900357527 482.798742714916 462.608007295658 464.140063151846 486.837566979302 471.897035416113 486.993193811142 402.177085203041 456.379060511555 466.212217338432 477.102395298389 488.822744873008 481.928050651467 481.638833843576 476.498898921992 462.029415381562 501.858639756887 482.371667201677 475.239138594583 473.467630885382 483.334077822982 566.845753139263 507.000871813684 460.927001053373 473.943307437643 465.348757579303 459.948109388409 498.772673288571 481.621810167897 492.393955682949 463.022253030201 493.053971413103 485.850480321102 0 0 500.64116201539 479.53126392913 478.094573382479 482.358648057149 478.316846061047 494.255476603366 457.421062309463 489.144896880504 469.638715272854 511.901969721035 502.055910080731 480.879970456556 472.76161022665 476.139400901619 510.925674852526 489.720928708252 498.050406021102 496.708367490685 489.78091182256 518.772379712194 513.815830567246 514.577403958067 470.747576687657 523.122992079774 500.702760551909 508.027154314235 483.243265769348 464.66492422621 474.728517145612 480.613487423232 493.054733949967 497.129014178267 512.892349883341 456.080459354361 493.543555925848 494.355982771867 447.717191892452 480.082446445341 465.180836653323 459.151828615831 453.460212725817 444.189021806743 498.161007598819 486.736262003693 517.34155904 503.88512074811 507.595294920326 500.837912930334 530.488243014959 500.092832110938 502.748892649846 518.002550065027 517.306105050782 491.438309452927 495.566880994549 432.535181516557
459.564014628189 476.603376115939 482.43558714519 487.02080392195 517.156189854886 469.697233601572 497.851517246437 483.708047709028 475.001219006202 465.696573995028 461.49779510025 477.02819960093 498.413445489442 537.834251921604 502.068905980826 494.937592406296 531.131418420627 517.523853698002 492.777492522084 523.111436302198 517.325834663603 482.019890105356 476.72618613968 508.224287529078 486.981127314303 491.020569851351 524.727808110972 485.747052039481 499.191691875352 507.335287252244 530.854746208568 517.689759562995 508.714689605397 496.418118481277 522.318888304586 537.695351245338 591.230450747597 570.608500717176 658.183292402045 777.154244724918 926.880763142103 1158.60087604427 926.880763142103 645.672903464131 631.692006491602 597.19515845464 603.226011406742 599.790390400566 576.061947232797 545.147242174772 541.767705123158 505.786412206421 495.127863932791 498.03641892124 488.489360531388 501.11903678596 486.716745243054 491.020019050027 512.80444759964 516.05201793224 525.671445612752 465.458293139412 446.3170020852 513.572516267487 0 497.956382788715 0 523.391434808921 482.326241701886 499.987788563891 458.93656866676 483.108777158988 481.645879004552 493.650851676675 498.902561573965 470.120824475965 485.660577164131 476.238850928227 465.764009663956 464.087961345202 0 506.159436325438 446.031716153371 485.457709018273 457.971176198882 466.190097295342 472.033631719462 481.702480866864 483.435715116843 440.164861727031 455.591359605243 476.54696609968 455.10231004989 462.740228081843 459.115730351009 446.971146133222 460.516302458566 474.191902830079 433.659481859144 476.308027629036 497.623031323216 490.373346581314 503.014216912045 488.464034069849 441.380794790934 472.566469621311 499.280645917988 450.641320498444 500.441964144761 444.227395478661 483.015444147397 990.37942781904 0 489.81216953046 478.845255973111 587.155361100164 487.90797111799 470.299963877215 468.034527321836 446.170741648284 464.241893782009 471.681891407998 443.308544176163 500.544458997693 451.953617375023 474.248599692221 442.641317994805 476.018981135985 446.283325109249 494.948622583635 463.55770186678 466.414578521436 509.254159094923 490.717916295439 448.556090154619 467.646910009562 447.266776828362 444.138388008679 489.044293522897 455.086589827329 444.393863413702 488.092648885809 474.434186243195 459.618833184858 0 435.663629712451 411.082570876366 460.01833330562 492.941335159299 480.195217646119 483.787136028888 468.520080310699 468.503795520907 476.679142603428 473.122018191789 468.709364356677 451.010453819338 451.344644513914 454.34767219938 457.427304756377 449.854417174459 445.437290462716 451.199298891874 482.597082992297 481.498468550684 426.816511325116 469.34766076262 466.726973173179 449.51244416242 467.563202467693 446.100848347598 491.050838353181 513.721340213399 511.062520518302 468.913893719243 471.963119546477 488.686929512507 481.124603791326 497.775953652383 500.173959222359 475.171430113336 468.328970348215 463.562507839418 480.978035813871 459.40006203684 470.442644815973 447.705716737926 441.458592401549 426.53591782354 387.685528629102 482.110772479847 469.29536167197 461.770008097434 464.607244513213 457.087912584483 430.258380088808 488.141952929031 474.900424271561 474.272642660874 480.659170109742 461.83550068897 466.755126067889 397.170851795209 463.057471961269 448.573308778122 604.337762608749 495.701280514425 510.07003775092 473.081901077344 483.558448238249 460.824180751064 493.715129599779 485.318956678991 483.00098511663 475.92135598256 0 0 494.16421334529 497.414736543431 495.956255150456 487.623974350966 526.181806512036 509.832249668091 454.598769119712 458.610466479115 489.646030302963 473.436726109406 496.128899747585 494.220483771717 512.091415082701 474.1027488673 469.566831982972 482.317713420108 495.940856502844 480.002747493087 490.367705467548 468.02323467604 467.91381401828 482.23969414554 522.929285739308 490.114876492866 502.597614419737 499.944731140616 475.026153668797 511.327989056493 542.285372478015 510.765181895265 477.324857333349 472.712322747571 489.840620367691 467.487948192115 473.669180294169 465.525325101063 501.810028947537 517.926600597487 480.730378408668 494.837970194397 505.114174578417 513.507563428956 501.032634324705 478.308803230538 480.758983683618 474.093618211005 493.406646286634 474.928777575549 508.743764547208 489.897649732381 473.777323102364 479.011525000185 483.143117240678 465.114006525125 466.740728443636 423.821922289297
420.415701752821 501.002935556415 525.660563693222 509.559459914153 0 461.623487320384 468.345213599009 488.676471389824 508.040335805576 501.818296957526 494.740052484393 476.765172539095 499.687174368095 525.615775857147 485.831313490404 499.775899677102 457.738080577647 484.224776554977 514.076146201814 491.398210384198 521.640554938471 475.076101746115 469.917446293823 502.246772369719 499.462635525823 535.880027038632 510.695394950197 527.52643672825 514.336349302222 463.85808645338 446.019656372736 538.196290885563 520.007190985815 551.168825831527 530.272485613839 511.914356490645 462.105299490316 538.170684452968 652.957749077694 0 781.045846998818 926.880763142103 1158.60087604427 926.880763142103 719.239475324712 610.50844626484 558.259766966852 496.373038842472 478.380078371929 504.805485760154 518.204289494299 524.761408802747 531.252121784411 483.095214822071 490.18056797044 497.433069446046 0 517.368542259622 518.915987047319 488.448859539971 518.503913121392 0 502.270891293339 0 498.490216557135 490.377809892129 495.838024919894 0 491.648474254892 510.228932687755 537.109369808827 460.743616708976 522.927481773724 501.239347811477 529.742570598987 516.279488468133 488.935919445826 516.917886809096 484.624900513513 480.699174181478 497.256517106544 0 0 506.148334277799 497.907975586139 460.705842357488 503.779534006166 476.430684698514 463.63778771694 492.91992634644 484.928723536571 483.741819768324 559.456643006456 468.354068862112 476.893496486535 438.643915452453 474.694971831855 488.487907157004 497.134275715268 486.734503553991 503.142011690243 461.759989495938 434.227503104234 494.969082490055 443.821175452124 458.139466874547 465.222318041294 485.048782330751 482.158810104705 478.39758783729 566.757569781724 0 466.374861946287 0 0 0 491.026010821662 462.858872703762 442.862203004096 442.954789248047 469.089948861672 458.177336865128 428.376865975198 455.152152152264 492.345821692388 486.769563116195 478.327444618426 498.554478885301 482.355623553742 505.172477586593 430.51346980498 448.018356330124 468.025393977124 458.876361077786 469.917176043145 478.446630227464 429.876790310998 0 0 440.937943934512 492.334047967802 490.430437211938 457.377441123113 492.708632015067 481.356379537144 483.025414883958 373.893256656109 0 457.738055895807 447.466601211707 460.909097205369 462.332152921621 447.245013025747 446.781460830097 478.717325589555 464.944169988774 464.802178979441 436.40392111155 425.437653028723 452.03149582909 460.510392557394 465.176343377704 430.185164746874 486.722673902073 0 461.736198051646 453.896697293396 430.115688174314 484.312749295165 484.111980792348 475.770768382576 529.25033199614 0 471.870134878654 447.776322351946 486.047961591159 484.334549941426 481.566488817777 493.794091694341 481.781436068229 452.414680800954 469.802991219775 442.862622281626 460.056001188756 508.139667910713 442.161000336079 490.699960361309 463.243416496702 446.739445281886 466.799191947365 0 442.903936122423 468.437626834415 499.862409583655 478.309141710969 436.317146329555 486.959685116063 446.54099520559 460.364742274932 451.385286913212 483.635421760745 481.948292155066 0 503.640328749255 424.103539630146 0 466.537374908524 443.933344953223 411.626412673816 473.91032219068 496.993243370781 505.464072416375 477.257609658534 469.032076605549 462.171474417085 0 0 504.163154844875 490.870928346671 472.323825170229 516.58576298258 436.99372368766 468.024230992336 499.527370424759 483.491878183619 463.714951998661 467.664308498023 485.377920163087 490.996739866821 497.950893276771 480.854894978239 509.769230146699 497.917312370954 483.887494198972 475.720876119104 471.995000647251 515.759865744206 491.243252652692 471.852066123461 506.677740979287 515.546076116042 488.094332568443 462.986348260139 461.480112277653 430.351184226879 474.803799322105 474.661704395085 504.824887337788 513.408425508784 504.53210727751 509.687639156641 480.559079993261 444.861743161023 470.675272649577 452.317954732433 456.886848586805 462.73903759646 471.982897489985 478.999381593978 454.098286718453 493.534014590422 462.964464336418 494.477707596607 506.300417199167 488.51160737204 450.661985189574 458.083187689398 491.780374300787 516.795994307964 524.212131461092 498.680623398851 471.467577202332 420.934622980239
0 507.875661392556 576.902250223433 475.942203931216 434.003722924454 552.616720386949 516.88553434904 487.45391411032 509.101241341262 507.18621928542 574.190405841132 542.862167085678 490.409310032365 527.78853762567 546.740025218484 499.930787839149 407.982753951342 493.811898315723 547.12543007867 396.316486893129 429.918742267726 499.707058964871 494.30750118271 345.313747541267 476.646872816244 533.603904681779 519.019954395815 0 556.842488198272 443.489313025755 432.582927907095 614.894600670923 551.00405121127 531.20118426514 593.605104805614 545.910751144011 0 0 534.293515444967 672.383910540483 638.951959388125 645.672903464131 926.880763142103 1158.60087604427 926.880763142103 615.286132229322 672.409615273763 549.714828598157 446.077710551749 0 444.923067567917 0 556.936685257071 0 486.978494421319 0 0 534.659105724468 519.814276160582 557.731408623626 0 452.437280964507 678.245913840986 621.115234154498 536.549089305346 528.502133130643 0 422.644909231953 568.705593338801 466.593331590372 618.141643240097 415.324606529796 0 484.412199566618 621.22795226678 542.698083754217 0 502.72101250918 515.875288642441 0 436.04858528977 485.162116200775 0 0 532.818792297166 499.482153750718 518.783370241695 0 436.001509965446 507.019398318508 483.271791220558 432.876104679458 529.754655227934 568.723902556824 465.107180351096 499.517413833881 480.729904108305 471.163899350788 0 419.131241648881 416.838319675431 516.812054878373 380.178815464789 421.80993192702 555.164287466382 447.351134356064 344.005937745696 410.821029344708 0 489.375606482356 470.55135804634 340.516416960478 0 409.103907327718 0 402.115751558675 489.266592152433 411.299509297583 422.761094453749 464.775837447944 421.13172972353 436.223198152162 431.323763200511 421.69504343899 411.809765381416 484.227253221441 489.142907120444 497.206519186162 0 420.997214301353 522.522619377478 465.458108756987 411.885791560185 422.124920555437 500.40560294468 408.151849067028 370.963259109245 433.491736746955 399.081284109223 404.423985440377 482.553536936889 477.327699404535 409.733282566129 437.689277210851 445.385665153288 522.077819979137 0 0 393.238846630927 415.928465046087 399.202722217695 432.77415019215 0 447.056205385267 416.511722653729 435.022628571539 506.490097506306 453.819059279088 458.233994679311 384.945265339323 443.752403982316 434.025865139363 427.193895887635 476.503170468373 0 0 514.019716408835 400.273167419766 463.899638286443 472.324342475245 495.93824403018 0 405.303266803615 468.748105763495 0 506.465106408589 422.462868796146 442.835330538929 406.113019260414 477.536266412155 533.620668039469 481.873982674375 428.382926993241 473.527239576682 456.527101144825 490.048745016132 463.825865278875 490.502836824291 0 0 521.436410017021 425.561405762744 478.48925184592 523.190269675192 478.384223348093 439.573833870446 492.284026448819 474.869347197493 537.096216774232 473.825583185189 556.269809845001 457.23855543247 0 0 0 0 466.985856400948 0 469.095677672276 451.719073971249 509.975503691723 518.576140689148 416.063670662413 468.730719460481 461.846607661973 0 0 510.705348503713 477.750298821648 412.594708919943 424.315374371596 415.254198673715 454.899512398123 0 524.511017472523 500.299106334871 0 574.25297889077 435.443612053819 428.144869032373 494.644935362342 513.376813567095 524.002013400645 471.732288347389 494.879642196016 462.259195932768 510.127919255549 469.138633576459 553.755788114061 429.054631129897 605.301720409546 452.415895462555 408.372508355994 504.792385848622 389.909394930223 426.337979115517 429.874020840974 525.184896127565 525.705864601242 502.886370476751 559.62921332117 517.520472764522 408.452977649889 449.044395592007 400.208497368263 340.507439664909 355.085332214626 374.514835202257 378.412932486465 419.581544966756 462.908826500612 0 576.889015109681 557.056178747651 0 475.292373959728 459.851722125915 560.404910583465 539.296278044373 576.463362824778 0 0 0
437.670601811957 478.195155298724 545.588940730393 506.196383699331 460.149476776611 485.028069513561 454.059411721636 489.797256269575 511.216268630175 513.470798889559 515.466467581593 484.582460494764 524.244390054753 481.588072108286 514.984293345957 495.944836077594 457.212669116789 519.370564617282 499.321214586752 460.563019275386 473.835612049939 472.68448229788 467.661656626362 473.561574359856 494.495431932584 547.282177291257 512.449131079915 508.749163298987 506.643814242786 478.585393726757 488.148600015743 562.402910029395 546.891704202703 525.142985831683 535.04012490276 523.607583533672 459.637568946193 436.479104757717 0 626.47186207342 636.270638974852 631.692006491602 719.239475324712 926.880763142103 1158.60087604427 926.880763142103 765.099115125201 549.25638749581 504.605661792041 573.387895859339 534.144423849475 514.490921238846 546.867571688276 549.403532396728 533.116228462072 460.106491946566 541.876110051202 578.371865571172 525.777385703704 506.82787887041 497.321879412841 522.860358138348 0 535.148585241921 550.496064625429 0 0 490.242965236628 526.995356687355 487.069000620704 537.214689603657 446.308389108189 542.8950188473 517.15108329061 558.066805811049 525.282525491074 528.875123536852 527.919570135579 496.398569728 418.657025958128 431.280405623884 473.703690644685 524.401887419021 531.763787421264 512.038660490899 489.142941235026 504.17262831483 453.959781731942 444.632536747414 486.036166430391 475.467283168339 467.705568611263 541.302948814463 483.543741587824 460.533861800794 491.67353956718 458.064675653914 445.314326871356 528.278262596728 483.456864146131 483.554405585849 443.978823094432 424.940234407837 426.987970958978 495.089417098268 476.365291892615 434.24234227391 435.236335543354 450.819579339641 497.254031823119 476.264189689324 452.982654232434 465.311344683259 493.92865616535 499.317715205114 450.460251935062 475.913784565401 422.652516173591 484.839226862228 456.896082493596 487.021106946356 456.113245426029 420.99564080707 398.383026533489 455.640272393987 444.808316865962 479.982299774621 513.354450466822 475.906945366814 454.058840115641 445.202946412816 459.05436963733 432.948605019507 449.910613762038 450.375459454585 461.109158441421 462.417351274247 429.666800299053 443.960952645635 451.50102502389 485.727382422104 474.636757456565 448.809416530751 473.113808563043 468.872390208983 453.649202610324 0 467.842891051062 412.146489256839 427.30667230762 427.843458343993 456.629901589036 427.883336348473 491.100298782441 447.218106105752 468.570219960878 489.526168695749 418.782115771966 420.522184760952 418.409009140111 471.00414480844 451.478441608812 440.948106053776 472.273404090083 462.54470771674 479.073226868154 0 448.82380789139 475.987227651032 481.931157822387 436.358217031528 479.230622030592 426.475577631695 436.800976597588 467.398889228773 475.680492533286 452.955518536231 466.761328786363 442.165877239792 470.43602677054 511.208938530354 489.734390436487 476.23185653036 441.5880003623 490.492844959282 490.318264781441 533.375205158375 494.803452552839 448.527979618055 0 460.358678325127 464.162844857308 463.558984066073 495.945111627294 484.561588080376 483.612175904932 481.374277919756 455.929813527429 495.564477209377 480.076689933103 513.410748373965 481.338850803835 509.198996098485 0 0 455.919393704217 457.450104189567 443.002844138839 466.703395766265 474.235962228349 528.263318141589 492.046414679573 477.752140150363 474.584985274009 467.645861028298 0 0 514.822763362472 463.503232629618 477.845221113583 495.586951838024 407.639861016807 476.643177139248 536.135803798845 495.899599849329 517.044231496344 466.992709757014 524.30297182296 501.308537029816 501.823891569015 463.481613343113 488.997704335056 507.190864298574 532.027057796278 493.392638397173 477.597039966224 510.906961156672 488.819300044697 494.388922008301 455.538166717786 517.113935001707 445.990728815977 434.987742968344 495.295073368781 427.329745368416 472.768857412428 466.632079846453 524.782618274198 526.768124133734 484.531077584509 530.916732208554 503.34564504531 497.241258309001 450.020085438783 468.642406381272 471.83253489568 445.058620800257 419.165937905014 419.305170865271 449.42149796074 501.497201016321 450.717904571424 484.61445073023 509.87281591473 490.200025393129 475.864916147364 460.952298001135 535.705821062984 524.930232113211 577.780739829028 523.32015092926 463.025319020617 377.436001039448
449.740424354384 467.390139423605 443.58250281783 469.664381453047 503.070959248587 537.39624128818 507.449075490501 482.537572701928 490.47451844712 498.200929541028 458.23563419546 480.123092484143 510.161020356787 474.560013857516 500.289753789513 489.304150032744 539.031731493301 468.512460614873 478.772462044813 520.87986957742 498.176428260693 504.738268601422 499.262719068907 534.974895410933 521.859526629941 479.370090924138 511.117098499809 508.543464735723 524.786794302277 499.700970753864 528.241516585307 490.643047424502 501.928333563864 522.069180519528 496.593251865848 501.278538984553 564.123645762298 550.869159331163 731.429220786988 577.828224970788 589.561940385138 597.19515845464 610.50844626484 615.286132229322 926.880763142103 1158.60087604427 926.880763142103 695.310231756545 0 590.90078028356 573.304853660167 552.68055064472 537.512727270373 520.068238032189 505.511728048269 516.546330590763 532.203608367182 483.978544029268 521.217510295234 518.288352254967 481.513037882549 460.790232106879 463.03795063836 516.846260160539 528.788593190149 513.954110296884 0 521.371904012308 516.389915105008 454.322883274236 470.140176165022 501.065206056526 483.923446451867 463.177141278286 474.266279909456 492.82418212391 494.721476943571 481.882894085955 479.563640136059 510.652926059931 500.513992134312 537.272962364046 417.983261155068 489.512808115455 486.378202865032 448.059005079695 483.195646433451 486.051882480693 500.666789588829 418.539971788577 497.386067027062 479.152134681161 474.657193999236 471.975058982688 492.299785621268 482.97882666279 467.686866685376 459.447234173742 468.466639814975 480.109868645672 491.953580298941 513.047685899686 504.480428987944 496.453630575677 449.887849601994 490.875282446614 494.296686867382 491.777210909223 495.565195743264 443.335717272179 420.118286792943 495.538439215037 489.235754798052 508.585168627418 464.396775022745 491.817238644903 479.512604066118 473.698123861176 460.367275421321 489.516392216631 437.19511777835 451.855020418454 463.195370289508 479.071827483529 454.058524370605 437.370529305725 438.933796412434 442.502434395601 435.237625111401 477.483014318792 450.686409876685 485.073962976606 486.488029984613 494.150356988442 460.612445786046 460.420459770789 485.758273196196 505.79893803772 492.026537758656 463.271439406196 452.594923596052 458.656298054679 460.837542523251 455.608871380695 433.661728927999 510.49176417509 0 388.968854127542 497.66933246126 484.258369461456 484.244243156206 466.730530450485 492.429678610656 456.691873290528 471.570563222209 465.239505529574 470.215917491495 468.862538399182 470.889301242725 447.088548120471 451.209174169056 447.28257767085 473.03838240961 442.467658631708 439.618370376407 470.783802706687 441.464775606688 482.641294918236 433.875797285389 453.258240383475 484.825965023761 442.453002910204 490.037921576246 442.464898988111 477.922061156871 455.175857048927 485.796342733357 500.651825105267 502.949563873112 472.748350563444 454.597568846183 461.509730851817 462.602409620649 472.740680622366 441.514105422221 473.176330638753 463.07245252288 481.325132941382 473.67467090878 411.021262130932 448.491882434115 463.470505893661 474.338994141949 461.882353646474 465.5281441461 461.684140806795 477.314694495469 477.910916091673 454.11742404477 458.930309971564 467.975902641745 457.851303781516 481.140085827735 443.942509493803 0 484.112636913916 518.525385296446 526.484261023298 508.239587932719 519.106849360766 468.935584095816 504.88443966428 474.577662026753 479.127314876012 472.107516489897 0 0 486.51971646652 480.527274986578 499.796392513585 482.628210031799 530.797339018878 509.332153683512 441.771075534269 473.826962784116 500.752335938998 509.078654856343 482.908744827122 515.586987381145 492.758415706683 485.189591813398 500.313476167423 515.176484433315 508.893764933487 500.602223016432 506.901326654879 445.745037069451 476.020869682685 441.575069037219 492.16480624805 472.087355195138 472.358570062106 471.602675017332 509.689430573374 512.379084613562 520.797289483118 518.724103872176 474.608129778135 472.809249803351 500.879613245331 485.52765786681 463.161149864329 511.667861554328 528.448828737809 506.641288507198 501.440853754825 515.913100837539 518.279628041083 510.778423522495 507.078957824322 480.361377053899 490.618224085676 494.663734846394 503.904628455292 489.309855381891 487.26281442952 507.430487814917 456.459639512517 481.211378010206 453.975306475285 459.538225849463 500.111651063662 447.67401820827
424.611055258228 500.598265110513 497.190492242598 517.117724383856 513.373223231906 503.018787505262 484.744477370272 503.402400384739 486.781211617384 480.278574862842 465.362104032571 490.904981172443 511.785292693172 467.877381919636 507.323185393232 498.820912450807 500.308185945153 524.830562069223 488.053636904615 468.84933830569 487.014743893803 509.849159666131 504.22652146086 530.554167506564 525.276838043494 506.019074668813 534.675889442897 526.323623884219 538.757132863881 489.778227465823 496.934302775491 504.556392459507 540.120447266775 519.235568825496 515.262826453406 525.629308169906 517.890997024921 505.254591524397 581.233418923111 587.280685784057 600.318513216667 603.226011406742 558.259766966852 672.409615273763 765.099115125201 926.880763142103 1158.60087604427 926.880763142103 0 641.067082080742 571.942880856508 582.802612460397 559.862367607246 531.30103381175 533.825444706211 494.790285380937 564.881780971339 492.3404019711 512.991578573626 505.725133908817 482.918564924931 505.79492146432 513.55153812609 514.949562495416 502.637697382879 510.090351118278 515.599048273514 539.131594870879 490.363204884563 502.875387710707 483.333141130627 463.588515255488 506.241112036606 491.333752034301 509.82750889853 502.192219963488 471.931174705493 475.648028843657 497.254779991103 502.334550024555 477.483328214584 457.696265858802 493.922020245471 499.728228354866 477.375036876467 484.464805369078 497.942321549959 459.324809124925 475.184376193315 454.287432439007 507.58324123822 461.437662175866 489.225381116204 468.122837955551 470.036454965016 482.506260420679 481.953305078702 473.91782410611 479.8821417118 483.673497782257 478.773142626724 465.866341780279 449.681042890113 464.557760063691 473.610497361721 462.073795716266 442.358011051523 448.188297114863 456.537097520906 438.337356976657 459.369128545458 0 462.399178803453 447.936296248332 437.996040376872 460.272453685652 451.781487546352 482.141601096471 447.049910397489 448.153076065758 450.897344798655 447.917509277797 456.351604331629 467.482795476122 479.233116526153 461.075986973868 464.055896363842 446.649363447115 457.449189179285 455.85174155127 467.478326588439 453.626251724014 435.476801319117 463.216715053408 460.063959326682 486.159992956801 455.345285038921 0 0 451.475121829649 449.237168974578 463.491080194404 443.754218411392 442.244946226999 454.432759497618 452.923149486201 0 453.759735342537 446.231470109448 463.086220030381 447.202115936509 454.904313123194 455.406000135506 461.764261617404 444.237777251537 472.794419452161 457.926588018241 458.206815080249 463.39236635154 464.129257744906 444.930526048249 467.524234020681 455.359017695241 440.256156983537 452.898959515413 454.895817317214 476.596844313652 482.573919065715 465.612976389893 460.013364010204 452.188891651295 479.509947284953 463.421763762374 463.678896868949 457.475443459022 441.648012240145 471.264303778564 483.795233809346 459.46852673542 441.446840422526 441.611744073546 467.477411807983 487.466103476613 440.156124530914 469.670596367299 495.566589893157 455.463172067715 475.33436239613 472.086606495574 0 460.105013348792 489.887703331228 473.996440139133 485.659036008695 453.933639313678 497.271406837586 463.602786302755 488.270485145581 484.410391174844 468.082181379086 492.566615339999 450.067879640957 419.212643027625 431.730874637984 483.935003217207 466.000539648732 493.625813170883 451.130983155795 473.889461227231 468.129243151724 488.063918897381 459.504446652054 465.689082024964 529.943882472091 522.134273704298 0 0 481.968716828944 532.304899692245 499.153461609103 479.676042436371 464.324963476951 504.310392532139 514.454965478241 504.733166595975 498.54977269716 469.474895441585 496.029563131388 486.431903574176 528.755664112114 493.540748301403 501.904704466211 494.5382918149 476.116462503223 504.264507885763 484.087147018271 489.684458135909 495.052160341591 494.913448217017 487.969456169448 542.018678688785 486.804216280143 456.521195619697 509.723851019841 485.998626032233 479.318822017713 472.51941694311 476.267690408872 519.269997284831 490.032726729331 474.100956928338 503.246480867946 494.093035345062 501.480446012696 470.387445444275 495.837541419255 486.011169940563 0 491.912931202184 499.282066644443 493.555845208225 518.584391434123 498.06178706129 500.894413361361 492.350525376834 460.661838295769 491.20999817084 482.507155147117 476.72302557934 503.478757314307 477.188000400415 484.395658275394 443.887833944347
484.176835342847 452.243372849732 416.101099957174 411.510668374182 0 490.974920612679 548.130117671061 485.173908628526 458.322155556635 455.265353585932 443.697874191181 483.380741349433 471.564615910345 437.10587217654 476.354318193115 498.511594882378 580.032549768871 434.434614081558 482.250527378844 554.665064019038 549.769447132796 502.106525655114 0 491.192886494409 485.116856393696 438.334708656551 470.747514470098 483.788215575317 504.240304567815 512.572693370523 596.253983514903 439.070154828178 461.695782646571 483.268550993031 453.493963421092 503.82011666817 0 639.673423406018 548.540421865065 512.428774011552 532.564756953664 599.790390400566 496.373038842472 549.714828598157 549.25638749581 695.310231756545 926.880763142103 1158.60087604427 926.880763142103 0 606.471480551326 592.878622406416 479.683349726235 519.416860980371 529.829985843058 599.27374583879 448.474837289509 474.486542553405 513.22471097996 500.037382699604 436.972335084939 435.320168736592 405.089097402734 457.785363962983 489.21938105767 533.960692792334 521.187649251464 512.792585386289 454.461823146307 425.231307969806 436.347547135665 526.687534220223 462.66565145383 470.680632412498 415.849087734027 428.780811525149 420.568337184586 442.931239501585 483.53303167934 514.91639194095 549.231778763699 622.090487333319 0 434.769033947257 441.976511462188 416.584870247897 420.579409730932 505.520834501022 545.949130286191 436.304997970392 471.546431478101 486.939465056264 386.554686839237 451.288808055374 441.499520632815 424.170765078937 450.178873965423 487.027449333277 430.175437980631 465.922625318855 511.600888431901 476.089067223001 519.136828504467 511.780991695765 428.437482292341 470.846543998494 629.018574213465 504.578855427191 486.463229447538 435.859064166961 425.315355570801 0 0 523.075311245509 487.520312708708 540.505292668648 434.322307038055 549.382057707045 448.834482511373 457.023683934898 441.612870816231 451.068801903661 490.600183031682 582.131227761003 493.016380618626 461.668414617914 409.453400163277 423.825447468114 392.414242064448 503.18704041307 459.89598729352 507.101425013179 583.277029857494 0 415.813127785772 540.815872556352 557.086604143666 0 0 523.697970342288 401.531598593791 454.614037113805 464.870777800649 477.419582802797 521.097276897568 532.398905432209 0 0 548.207956007544 499.222824188942 498.593700096021 457.45854390069 584.336084456849 422.568303961912 513.085658358915 436.758704223032 436.216607337336 461.44008141419 489.71316866964 530.732125043336 426.448445890768 446.884287396569 508.291691226354 480.16454944915 454.358583305681 0 469.531102820992 501.968319403683 440.510882614655 404.40319077154 495.506598882427 421.491522533853 526.257355838256 467.222412944793 449.389889972971 442.871855491599 514.901895189198 484.406471765718 511.25835819292 509.367891205509 452.133606767661 420.193514582649 434.54992447048 450.783320147072 460.417246338244 445.62375467429 395.601944444133 430.650775049155 478.634544019086 459.51305331016 450.032747900307 470.745309481904 465.953875222884 422.819603866939 451.468262145152 485.349279284699 501.193091014963 479.450891986863 412.895208624664 447.765999459132 429.368387500148 446.312372337163 390.56071596959 0 0 0 524.617961443443 589.930561997321 482.664340910314 476.684417512404 419.224439019083 437.453793330548 508.761472592951 480.544129805379 473.500828567655 0 0 472.14948979893 500.647385255688 547.298893668116 481.188335163692 617.82656674467 505.532158359293 389.01427970402 507.319191907543 472.470934796698 484.770522587643 454.839198240477 495.526488459565 534.298382821487 500.458338763357 509.828305906253 501.00318493925 454.290401691805 500.206900535935 523.710366483017 448.246445945466 458.839513519227 428.823124632533 521.644306247993 412.358712470717 553.11326496671 584.095575942792 471.427255233154 576.396486352944 561.107547203794 526.249716254476 465.490919238481 468.237024286303 463.003633163358 408.471722252769 463.251842765824 503.327681688415 562.487844289582 564.851317565325 603.217488472597 615.683331790281 628.252564375414 0 0 492.762058361537 504.436581073456 458.235709562827 409.655245075881 486.044752737898 497.583613087731 488.970067403341 433.145908026175 448.908838781731 394.664860697335 425.712948385017 459.412767282277 0
490.029180213946 488.249281748156 424.928912017817 430.663756392218 0 479.427984420483 525.386858347714 489.148905958906 465.840702131117 481.073634211069 427.264521947538 474.937344845353 443.410728275583 450.272318152462 0 475.476325555207 573.221163259621 437.006804689509 471.346204129913 556.371835844882 545.708215392162 510.867351361996 0 503.730143271397 475.008609752636 425.566248679434 472.087987799694 461.157772316937 499.231063232594 495.174347757276 543.702143674124 454.183660623065 466.186197796667 461.864570578699 493.726583554793 518.675712024656 0 621.250109769253 541.544004913612 512.478417694246 518.40590190131 576.061947232797 478.380078371929 446.077710551749 504.605661792041 0 0 926.880763142103 1158.60087604427 926.880763142103 664.451691515796 617.270949124545 507.473879848864 542.806723809691 527.067822195154 581.229190944434 453.188423122379 466.269169461717 499.273093722035 551.325983274559 424.391143911248 417.276339871008 374.714825154032 477.512641348751 486.215477719008 0 511.063427187946 499.688457927118 461.452428267922 451.655363688205 430.870591305611 556.101883148721 462.829274080293 488.505628808832 418.123884043983 413.106475379269 420.852632312682 455.061270752592 485.996894112732 498.961566395506 528.639192039757 0 0 445.872524388195 451.302493813128 431.310129827938 447.899404223267 505.798652010669 513.211601189976 459.87029823539 475.874952131724 507.210484319701 407.686444173201 436.771132427414 481.524043458148 429.87272663699 445.085741743877 0 432.718566262208 457.366488684966 482.074719383909 508.111761116875 546.644591925874 488.901582213819 426.953354788432 478.515978363212 586.830590712154 497.873950958808 494.122038453838 462.776441576163 435.108529183629 536.911145688294 0 512.743921762941 463.914697076392 0 416.65537160036 554.731087822497 470.599757617424 457.110970766794 461.793373772834 459.658394039796 482.741239526662 586.238916794812 498.855414222809 469.389427218822 408.975757911941 403.521297697163 426.074471831551 484.20229092855 463.232364100837 479.202493579259 545.177450058347 485.147634035364 444.068160549059 539.702511611236 579.846926464693 0 0 518.592514835346 417.737718303253 473.867885585962 484.206838602578 455.962559372915 499.250359488797 577.457231969655 0 0 512.510291132954 510.245022509469 525.14252221442 471.886429957962 537.821274775084 468.952144588215 497.682853958636 430.799178948913 453.029446065492 460.762402587574 482.708818114642 559.241560152241 440.5208760565 454.33015432706 489.868436056471 492.065196371098 481.732382415604 0 508.913087448784 520.794647214564 445.488548076257 410.357984959902 487.42896942271 433.361200244563 515.00937889879 472.03181022428 457.612533268543 451.871462263164 514.054993870707 463.895812848786 517.216193565413 476.854089136908 428.184599291007 433.481585517802 443.694484796399 441.461465362762 457.203532165748 459.801747053896 400.192797838256 449.172988858813 463.182647598052 474.054711822296 459.060023569959 484.908693902409 475.280697771762 431.401723159676 456.900464022596 467.217638337688 477.126955152807 473.046273391186 402.173743166094 475.3716971187 434.713950361369 471.600787719661 373.206616473806 401.488417033965 0 0 545.471031624268 573.135618928786 466.468227971019 473.652377404851 434.112302053317 441.766825833707 488.242438924145 479.266564667493 472.258907801776 0 0 497.535244439533 475.345767916967 540.113288708226 507.668953053901 650.245579644847 524.598299978163 388.797280493198 489.855436251064 475.306322174669 495.453043256541 466.11264878216 536.681331054119 547.882402936308 523.807981399424 494.653178193541 466.753005750492 473.386729267772 506.688746484771 531.523026974574 438.346810917648 481.672795871626 443.666509595196 540.379831977639 400.986705945218 529.204625447552 548.760659125225 487.176799041017 560.105950539079 568.801583391758 550.606156530579 448.871226026602 476.856146428014 458.886841536883 426.437579774166 485.409282358619 497.068238953838 579.742875539639 531.770261227834 558.71348147384 589.426756844782 0 606.986530480689 0 471.768139454504 475.571194312629 462.066934897811 426.995838488396 464.971111861478 484.740275971292 487.364406108983 430.152648761387 458.140769796696 417.414995726865 443.231338983715 479.754622707985 456.452225283794
470.089279522375 507.967411521629 490.663171632175 519.024736824481 486.912102944684 478.534906372826 482.042454371584 477.642780575933 490.675212273098 472.182275138296 459.854518823789 489.101406096482 484.669870951622 481.998353854036 473.285424265613 477.504664157354 477.61421089836 492.25085373754 487.720147742483 489.123451927443 493.186072518481 537.045281695489 531.279231253003 518.834541679962 492.390672552408 486.570908170864 517.918066513514 506.368599937153 523.858498638633 497.554140809982 506.408326298547 507.02645090752 501.73667775213 511.872320468254 499.766696054785 516.608856325414 500.362880298384 470.19669414909 572.090186753775 560.767106216036 564.21748169324 545.147242174772 504.805485760154 0 573.387895859339 590.90078028356 641.067082080742 0 926.880763142103 1158.60087604427 926.880763142103 0 688.36283082828 593.501752045139 582.088625565017 548.662243505643 532.505756894889 535.600004328261 532.49998524694 515.303785915874 521.729455349238 498.105043362517 528.315803666925 475.796511827321 512.015665951698 497.816295927649 493.023975238877 533.697796746037 527.092955421207 505.715256078225 498.157409813703 510.928567897421 498.856866299762 501.867084640973 444.493935531249 478.332127963353 491.557391940719 462.364672465267 466.684897821038 505.270883831342 519.604255940268 477.835267668144 440.884219676527 512.174896980492 515.933533631474 498.203855323286 464.381457445025 491.057878104527 478.992813909029 471.121512337212 448.991014781001 458.949751851156 480.875435962957 469.56524765832 458.80203993658 498.106837770081 493.828309573629 467.150504432651 489.519078062378 476.783351433236 463.762599386654 496.531026486305 481.628077886401 464.210660641167 490.236194737632 445.294250432671 479.101329838762 477.064073097151 468.949052239802 483.137913927908 413.999338580787 463.502869161762 437.874737114992 450.257160634974 464.525474266997 481.6136305378 450.815863709647 479.212129300444 457.212110247435 474.437948338645 463.079215919412 441.843081768097 475.716316698867 464.715162112701 484.908824068178 466.647743902818 472.614144939232 475.152267861604 468.713799838879 444.863898893667 428.336681602728 431.482544907288 467.120094586321 474.171313106591 478.664354419976 467.495557060554 470.824292928367 479.157864281932 463.973872229582 479.484455604543 456.102374152509 471.958635389808 458.057221968048 442.507744588495 467.126434219447 488.809300459479 424.289388901609 0 468.491983889059 459.791796943398 427.254494628262 460.283479435044 475.795272211371 464.734490632443 482.778676971727 452.113991126173 458.481381119886 486.063217978908 499.417197088988 473.950776195735 452.240640216447 491.20078031579 466.888672813691 484.810505128309 432.70311497233 448.273830733418 494.512403667911 487.927084462971 479.012228767668 485.074337971093 472.886422176843 454.833975131137 445.455699553144 460.299537535443 456.253346958016 438.405834507153 474.696856610136 476.872614722747 473.445444534497 452.601235024909 453.138675967482 453.976851844042 460.022865666891 465.347764322963 462.973594700015 459.31878586925 471.013062610705 472.466400216006 453.791297966804 0 482.803370984084 479.465869505445 459.950510489036 473.940070831323 475.885193776921 453.550843107552 456.020870116913 455.409353478514 473.095424224663 503.879113805666 474.412929937202 488.487501556308 0 494.037986186284 514.967137279671 495.747745312819 511.652838337786 457.921440289041 471.74146276787 485.072774349381 483.756193192954 460.985981456068 466.967827865035 516.138906001014 508.597312693109 0 0 512.963082456988 506.233756571293 514.487598179081 499.047099039342 455.798585890003 501.385189015117 461.135834631719 463.903868989464 467.524711326649 495.364802522327 470.251888317119 506.919011081083 494.312048922924 498.171558492603 480.316508547725 508.563595768694 508.884247110933 494.57190015573 493.019607970371 514.129095217307 491.361170255723 508.063790480728 482.500706352645 493.086374916456 485.632678588387 471.930395144794 481.967491377829 487.246753575775 468.197193300078 471.077078979893 477.47022009392 486.689833709464 506.793908788201 481.325909308896 483.064373977416 487.608393247084 469.792147504095 474.216389872678 490.474910489227 496.88630056137 484.957791648477 476.191030437942 463.469500495071 492.303420516461 488.89702316196 472.812491316271 492.886255960757 462.702488609399 501.911304003381 500.972290176884 473.758383010336 489.410995240882 483.995955763127 525.405113885737 515.315487593017 435.851665206745
448.239565601138 472.698489555763 469.441940359128 447.242461009737 479.760500375923 493.366593559556 522.394283357265 487.983271467067 464.757222213183 486.436096969645 452.578843836208 471.514633378665 487.347909159697 501.251801914256 502.422337244475 483.681002680707 552.085790181805 459.889624272459 483.775405934959 533.109894485453 503.495877388523 478.091582098987 472.871180762726 463.771617334292 482.805495755871 448.277323805807 463.692196478043 460.36474610131 495.868251616283 523.74002031817 539.427507154621 480.218970748408 484.97066420503 500.266433479832 476.732073260763 506.755932033888 555.345479733468 557.748106127472 476.507650393451 514.656238492643 533.772234792897 541.767705123158 518.204289494299 444.923067567917 534.144423849475 573.304853660167 571.942880856508 606.471480551326 664.451691515796 926.880763142103 1158.60087604427 926.880763142103 708.952896918552 599.46963243696 562.342066582088 579.211032923108 543.983225277831 480.002189770293 548.409118832163 535.967521685136 510.093711444245 510.072143514432 486.863502354239 539.584455725552 522.890123735305 581.910027309875 536.359747316076 543.676708019632 498.82883001881 506.262376957666 484.490970810649 538.821266491461 462.424579919521 505.496002105041 439.4733264424 468.119397701426 460.106834746326 487.286029978941 472.650664982862 502.8699509526 535.315901165585 530.534944143496 485.034775121227 467.465859334262 466.739552051002 456.142379636263 482.001587013854 509.401187828763 507.334055964777 452.661246869047 475.912942448627 468.118135685451 446.751684737081 458.232055643789 460.351230698629 453.83360751142 488.01628632809 506.882332906305 454.946838631876 450.458126885345 466.711003618241 506.454193527576 529.921019970927 451.874180453516 447.162239405266 494.27323750178 526.531338535076 472.8133773064 440.466648899151 467.422545849457 446.258488222183 515.774825649143 490.814601338132 472.87910824498 464.423739129105 473.927529256955 435.042290559141 499.451581157805 504.835027406892 449.166701888602 475.150271151493 462.722841926895 501.372149232943 521.088042377876 479.938223649996 475.640905415821 482.51927804264 449.817711737396 445.422832359351 477.407059145476 466.157568877202 483.70914907731 486.969735468507 486.988060865512 426.557142737756 486.809011454444 508.136830133133 509.229944847234 486.558661970558 484.379373081888 469.664833225337 443.081366412125 459.254030482513 459.18571769248 453.562965060446 486.35438536471 419.474288773524 393.290364818622 505.70541456228 494.673391740524 478.410334587964 472.692046541008 501.994346517039 458.304575941165 510.621137977806 449.52746914498 466.845962072841 464.349885491187 469.545739445998 471.565214466918 457.24820174551 445.706805120244 471.73582733777 456.111032966333 504.646018496832 481.969571701104 475.802678864992 494.970016594475 451.064693480407 432.376824528092 480.554191053012 464.519391555887 502.129255420446 450.52078587781 506.224603399181 448.55936859066 443.076395935886 456.369627572497 489.865114591512 489.646907738567 483.519055082014 442.802257094325 446.860502476249 467.163717890786 470.09185823789 462.024514338598 458.639016287539 445.825066660553 479.943568274013 491.967675729792 502.952106639748 478.759885984879 468.575202568617 466.904464652529 502.733469750587 474.718867762201 507.205586592175 463.93596455014 441.457954940505 507.276798143322 478.091627974411 468.282920822207 422.362213559937 0 484.083474440399 515.792124293768 484.454039784731 528.135357627655 496.319997123335 492.03660496989 464.033902464084 466.463482730919 481.057363122235 490.659382586552 483.435917495138 0 0 473.928054410027 497.269326351435 516.348087382722 494.837285441062 586.952652672173 506.330084978788 452.558194011805 489.617577249353 484.409814489706 500.128447391611 481.65923857693 485.374383545861 473.865085960509 499.378728605099 515.719135646087 495.613046394625 489.590153233642 494.471046589807 505.0499035656 501.837016797082 496.056550067498 482.912838020652 483.005176643696 456.755633662468 500.545191762278 520.303020589559 481.984034167127 533.313881917434 518.91790731816 501.754030822848 498.868741944716 475.364633968253 490.708408769739 454.560625402025 449.06041135323 477.981765776052 516.555947984534 477.787420071416 550.531859135638 538.406284259303 519.854994783849 536.017287907349 488.497366882752 491.435947175276 507.88313283997 471.809945339854 461.248873108188 491.164150047145 507.56902425231 466.23006380093 447.606203719145 486.149466471033 446.416627643034 454.572872325065 482.350650702165 453.990025385977
470.554898253089 515.334401650193 481.743849135197 488.196204921421 467.384246734963 483.503675693627 494.789076169426 466.538287839459 497.463820334799 476.112997587266 454.131025035472 468.624784779434 473.25398104667 490.242188450909 492.983683008009 463.179701087318 506.927118367465 496.568905717187 467.108862200997 505.935801631627 503.434101412074 492.421061369088 487.119794466608 517.246634220583 529.568169601138 480.03204237308 488.69529950752 486.90311074936 510.383835354532 492.652100147509 487.269174109157 494.879096462382 488.417307889158 511.673973391453 497.164988872729 501.040988696584 507.706668400716 518.612910439652 492.571789009177 551.16264558888 534.09735882353 505.786412206421 524.761408802747 0 514.490921238846 552.68055064472 582.802612460397 592.878622406416 617.270949124545 0 926.880763142103 1158.60087604427 926.880763142103 729.584337799104 674.254489367162 610.123032532271 651.388234712007 533.277105119547 550.480657034903 552.104473895943 562.429862397809 508.04757909553 547.68891089586 525.215580568034 527.081660991617 531.765953738354 511.018803886121 536.626995956339 515.330470726434 505.754164862697 494.73314750092 489.071005973044 502.095421880822 515.313923230643 475.398822334962 491.513749549044 496.229678945445 504.332049979408 497.081509809182 503.282738304419 476.234911509723 486.445583557512 527.407673287162 503.187797778861 474.319235088017 466.345291938607 483.690229949949 499.027914606962 493.499851835869 468.190557958308 462.11890605015 492.261157941962 467.666563512374 496.901810854388 498.132030866708 491.94882308898 517.282344392416 491.832421722455 472.208760345581 472.179248916506 466.262213931688 464.821513103572 488.456710205941 482.069350959433 464.994794943237 444.366391674727 462.218341233287 451.270631874222 458.207024301212 454.977369470059 448.039301171723 474.363898861379 445.607724030776 435.882960489377 407.10982305096 472.95645914615 457.343851178864 485.379311539874 475.11840097418 482.706102418737 459.396050731583 482.918281993012 478.410735362114 466.845491314126 472.572536050479 460.806369531394 441.886426225331 462.104746315281 451.484490210656 460.144799843386 461.508348854807 475.626473129999 476.670792448018 499.104814660791 454.067270386461 475.953793889534 456.81799468202 473.667222956321 490.621119085648 467.930010241414 456.460964984269 456.004841012113 477.464693233089 456.906076043146 485.656923041831 495.616555502489 424.660317719265 421.23631181764 455.937780506852 469.32307501854 450.201668226476 448.169927472776 486.402192251925 458.975429352704 464.925614415271 437.145765256564 465.250926888208 463.489363210369 444.539539034975 488.590841757953 485.797315122443 460.947807609551 482.995990860234 451.683013003422 458.243874854008 434.828871655014 456.785014475215 481.896149312664 451.975712951062 466.786880316753 471.315791544269 482.028036886781 520.193311904104 493.616905084325 477.908187359749 470.630466625301 461.959334921185 476.550434470047 472.248078910855 485.198314947255 459.777332801285 459.651523476385 469.242121021245 440.282360784364 457.207349273444 458.178426110163 469.68812637123 455.80713127057 488.252878728856 425.02141422659 456.676970473785 488.808438128752 470.349289897623 463.852071706311 490.417409350619 468.491148946948 451.544034299312 489.161359857863 477.049843808481 481.825831512298 465.068132215979 468.254918313301 448.820765019924 502.504941064781 478.091998747839 501.955865425883 452.028367844746 511.420765391062 465.015485751679 477.319149923873 478.169236683317 498.258628275925 485.475575880069 483.633964159027 476.572106209465 0 0 477.46189104212 515.624562244729 505.411073390442 475.344267501052 513.006673505539 493.011302363628 486.755995364392 475.295594600196 479.882416519297 491.124609899601 489.878195724219 473.833277418141 485.353884539253 480.274369636106 477.073139501851 459.505035851662 483.554085863648 502.157883510069 492.651749054321 489.423592372967 454.597354120705 501.603604027211 504.212716528394 481.449984982703 489.859661407253 494.441793797665 491.417451827688 514.873630061537 488.790321726306 503.908589250958 511.090923464424 476.043211146506 509.849255045091 469.373785270841 512.570000233007 513.300679954045 520.727602649463 497.299131673249 479.730750846302 484.448791274883 481.413985793376 490.272640584476 505.457425424723 501.169791562123 520.954741781319 462.632435049626 471.229970767272 492.89453278594 499.969346181774 484.517701203662 465.338205581735 482.38822858388 462.808762357489 484.055432559646 482.282723919419 449.035973808652
435.113030311433 0 539.594371429064 501.286269664487 415.627818903076 481.870749934556 468.425381811314 501.101332284346 489.588684122075 455.456140066424 500.401479967688 490.862801063324 491.625615998144 486.888956934495 493.542532723199 506.810331994941 458.075148441569 529.782467030119 512.37963390761 448.531676828508 450.220972114109 505.299527837295 499.799887758285 520.20902463599 500.510441411972 537.552633724315 510.724386723368 509.716532448697 474.682113124747 485.684619345127 462.085856908502 536.866624909674 513.824399659617 537.501555063512 554.879788023012 507.942933605645 425.220643406006 417.166337270637 524.773195949352 503.856022955413 543.341798818778 495.127863932791 531.252121784411 556.936685257071 546.867571688276 537.512727270373 559.862367607246 479.683349726235 507.473879848864 688.36283082828 708.952896918552 926.880763142103 1158.60087604427 926.880763142103 755.677919098091 604.485827591706 695.327794386797 596.510603200264 583.836082818501 569.288220021009 564.562629611431 565.815967298273 623.965719960493 563.092053368193 514.072712612557 467.276409574584 539.691432184226 546.336030617144 548.266575911106 561.972513124268 526.578447982457 469.912410662034 501.243586279707 535.9103181305 537.303457444534 573.88496155947 561.229783560074 525.035288430487 494.224149475306 521.176750115836 450.85179043461 437.091649276948 500.534099414076 539.043540634189 542.034591975466 539.728598108891 504.977943194327 484.196493409897 483.301014145088 513.005771244918 474.488071652938 501.5938017664 508.887996668543 508.253269373558 466.863827575021 499.730015253845 512.838931604077 478.992512620764 480.455305932925 486.129474102602 460.451675888565 445.608905620442 446.23526571554 505.823724476442 488.803467968291 466.817913589598 412.7591557602 469.483005275611 441.63337234544 480.406189573436 463.939655841097 435.080362850832 434.27813974201 447.485925790365 457.486840404045 440.323869530935 482.954596904762 434.525708964974 428.377840656684 480.956289661371 453.379300150972 466.81812675179 447.57160294798 417.106330333536 496.578398622397 447.964213949545 482.156234879324 492.065621771988 497.443152603783 455.501835230494 481.30671632099 472.397995248071 413.238267303796 478.751798645325 466.032948197568 460.717594189779 445.821069227586 425.318307076913 414.083986057835 424.173717742454 463.302123500972 453.900995098625 457.848748593664 444.304761265687 437.986170646916 452.697907492327 429.424196871477 463.323484390089 440.747609306967 432.396006727633 421.450069352188 466.355309204187 455.849134846711 478.043143429439 451.040168274246 494.752150248017 479.450952481058 485.488976496601 453.882396492575 448.836452700273 486.354837471509 453.355364619366 459.432939697972 480.67094988361 480.752127971992 453.892177281789 392.091995117014 457.674049294849 495.857120355716 492.880198713578 470.505333665974 464.897954878148 442.825555477874 428.483220421309 444.877799710444 480.924325987469 452.924836491957 485.122106843847 433.338537526907 438.133360984958 470.332178381463 468.85168301334 508.508211878671 453.725076779247 486.478819714638 465.086800034399 489.749032575668 455.822409097693 476.214428674283 403.903124576114 431.418341493727 463.589695170504 495.865951357491 505.032202651202 502.769340531709 456.804268245644 453.579574256602 455.634268813385 494.213026311057 490.734194779332 501.59490882714 486.638148662491 541.743625373852 552.344004095598 485.374971838112 469.368058104458 415.480625059668 445.511813646443 500.572174321435 464.226094074892 532.056798777365 522.025131484129 480.727055929203 520.190298960634 512.586645681179 0 0 509.513126723612 476.638880858498 465.121277207556 492.251518697554 420.644229860607 462.186741927409 511.377763803774 481.995354287047 507.172653590236 478.268504635106 503.48779803685 460.411790986597 465.095363403153 500.894774964555 488.648824339593 496.138236554791 450.326382449126 511.956035858167 488.77315510599 522.513017781013 508.648101867139 525.806991902951 470.0088973554 514.972440584101 452.986272406096 461.891038837288 485.245600326789 436.612867323786 428.349443653471 467.558699042083 499.958989458678 532.971714088415 499.189176859872 509.432118702014 500.114474196744 493.33247925362 440.954609715508 466.931303071902 440.58373200914 415.828387803764 410.502872043158 417.194220056393 446.738485011391 496.123247348624 493.623011799263 491.633071066939 522.453245743925 486.051132959315 469.899268093181 483.944676160054 528.950478582429 522.200471487101 540.255848486324 523.894435410289 502.21270436482 465.093157089741
466.274462791545 487.527622527558 486.084443143081 504.578269893774 478.252339115832 490.88773896251 455.751137000774 514.558313244289 493.300183684288 486.556399550724 532.174304057957 490.838265652624 484.726167295266 481.052580344542 460.199014239593 472.990194265072 449.231900425067 509.943590852213 501.833301441139 474.526859646585 476.093006894564 521.887393241621 516.178471228089 523.973340758581 518.141625733205 507.145128559543 504.463302469549 496.892480535302 531.35193971462 501.978202395093 479.468464537092 521.533696050909 504.684034070533 503.261837800809 510.249330801097 509.685414515803 489.5398109975 437.25111223866 518.717599806774 508.599178256325 544.218977343786 498.03641892124 483.095214822071 0 549.403532396728 520.068238032189 531.30103381175 519.416860980371 542.806723809691 593.501752045139 599.46963243696 729.584337799104 926.880763142103 1158.60087604427 926.880763142103 678.419418544807 660.009033847646 618.099479097138 578.961058468622 565.113346626416 571.212018009159 616.108838571017 624.983156406625 539.338908607947 537.184370084115 520.553830366199 551.128273602226 532.325101278888 544.554826088585 523.756508111134 544.17283324494 484.061249062118 528.86662186801 521.186676456012 531.705020794616 557.912373081099 505.833118174468 502.875418109575 506.198820011014 506.945068801347 504.215379100557 452.705752279462 427.847687333856 502.387229779784 490.145666705914 493.951338042214 472.015541425513 482.457854781433 464.689887696721 492.664664058919 512.855386533574 488.441334126601 518.768228529582 504.94485359799 460.144950382233 492.772451117589 471.391914924861 502.607233879954 500.995599444503 484.689855132147 500.118312318545 479.202323067405 443.302159061475 481.787589815087 493.799590011963 452.996458516696 437.206822164902 440.610992860869 446.151253840138 472.393533322887 489.745420982218 449.830449585324 434.810284855693 438.515490741218 474.46056158441 435.668065332132 483.233367719898 468.142210868499 453.989137399688 487.830883109033 448.003074093604 504.20392842662 450.527549792241 470.264624490725 452.360196633144 475.789570037926 473.596604178441 481.222706634662 496.384033101235 451.963028376043 455.960106329043 477.209417031051 449.879767733315 461.561470079037 470.992046652365 446.47228397538 452.862939329692 443.885445440377 445.521487825345 467.380902929408 508.379735877753 489.590888569648 489.366896119397 473.36765349116 472.274285454436 413.385481240194 458.46656684789 462.312543011512 436.220784967063 458.37701246414 422.523120769419 461.359639241956 451.958869713395 442.734961533917 425.204858264695 465.625646153479 459.966155520378 464.575108030011 458.503861120607 421.203990104586 461.418746974015 449.061141711679 458.008880140598 465.787088031077 450.944454386878 468.388241161205 451.005127149503 451.352668263451 494.208667540085 497.048321425051 475.746989066503 490.804847805827 448.48088341701 470.234542197184 479.105116088385 473.813054182583 448.190405408107 470.554570846634 441.94069964742 441.360948623485 497.988549271073 483.974955305333 462.874139302159 469.84807851385 469.880266389587 478.059197347759 487.698910749448 491.202955208863 473.191187390991 439.070416081378 463.000911456374 465.083649404555 477.380234146185 468.186792337796 473.285908894045 475.639197194656 467.163605391312 527.473463214852 481.278031967587 487.4739702911 489.581917661186 512.420916653444 432.719698615382 0 486.900742777497 482.600684052776 472.10555139284 0 502.537965516103 506.039832950571 484.521146172967 473.081063508609 478.133077303399 505.926830869626 498.469305013428 0 0 498.104698797609 497.99815122479 479.332404347855 462.351132042092 449.543984928047 489.121093768309 513.017370026217 493.069110187929 484.858469703267 487.602392306835 499.550077228103 484.040845722396 464.414265655537 457.764993727513 488.289835182147 496.451971352055 494.196199724761 487.435755927101 480.032920289496 492.768830444936 508.903219604395 509.656433510575 468.059956179664 523.30699934533 468.995155780785 460.793895401569 484.648376704324 475.982688147051 469.670293545932 484.506574390485 489.70373986839 508.681781974838 479.681897478772 495.971510310189 481.841590275851 480.739820092955 470.099246278651 466.761231703478 430.237445101174 419.294534302639 433.685271193965 458.591714332396 468.735266433437 477.852249239624 482.682137656184 484.222345053514 529.666634141479 521.07502845371 477.600150431929 482.969949874119 517.101437549952 504.616862083697 513.651653072404 524.760074999518 472.166597723186 418.679352261072
427.848409592873 465.571108249692 494.378685525538 499.36272501136 0 473.773636500301 492.332229194386 492.72212845792 482.217088514177 494.631267797693 469.313711984636 460.009000312287 509.940929467636 482.551458258778 475.275775206795 468.331285844092 501.167946891662 486.958981217747 496.271364128681 465.127919043547 452.532120997809 453.433094487901 448.532778301813 496.006805138032 517.699343231404 484.50474607552 495.07113321827 500.423027974265 495.205001574181 523.73122090065 487.954572140329 512.913050103873 486.783639605647 499.056379126138 503.306048443007 479.499388937909 448.423182701885 488.954726146825 0 510.077279613777 521.306740471086 488.489360531388 490.18056797044 486.978494421319 533.116228462072 505.511728048269 533.825444706211 529.829985843058 527.067822195154 582.088625565017 562.342066582088 674.254489367162 755.677919098091 926.880763142103 1158.60087604427 926.880763142103 748.328766550188 642.338173541466 639.415358401591 0 602.23853435523 557.396769701877 582.42409389761 522.366336578554 566.817931267515 484.980250944212 0 490.357337663669 519.841834094136 512.623035003628 490.940457182697 499.649736385998 489.125794108201 498.386317919311 498.93656517489 504.374364969969 514.13582367222 495.648129068903 494.38004409926 481.577021146747 463.403956807582 474.682354838852 452.133747447826 498.242277912516 474.791976183668 499.029253676523 462.19500942321 476.16851353108 447.342681052202 505.541940019411 495.632569779428 470.441546508635 467.13420635688 484.975138733381 504.923109070474 486.246064612653 493.718188697659 460.033693698269 462.268985931996 449.895094436226 435.932007579461 464.048757971203 457.837539341057 455.806201966889 468.451946227358 456.539749136804 461.976802109974 481.67806671703 444.487470089577 478.832398308407 470.954232889513 526.466712406236 0 477.50354131908 0 442.064136203586 463.980782802677 460.401215857913 476.86479717026 464.990280602229 495.559146953637 453.56561345017 449.182404617501 460.558349100292 458.587353617405 464.237730582991 440.181493374183 445.411276779749 472.232729386326 474.79542230638 457.085386878362 481.893957249137 471.970590601646 442.668825600813 479.352236900996 458.850304870621 470.391348570357 483.480483352068 445.981890645558 475.971625017721 499.631099177883 461.376248277752 436.175253045698 440.940695868502 492.800073916052 476.517975793837 430.826185691482 421.383618253163 443.352827379786 450.87095303253 468.516061920996 435.806501786149 432.991894978595 463.978300715466 431.356040911161 423.653968788048 469.143534627815 466.266879710854 417.474345209016 439.314428691781 451.714905276439 450.390700029339 478.366494450871 482.04083649427 483.321880806941 508.571364530977 494.24284505103 441.693027775724 459.004238369181 476.715065670609 476.901780213229 445.612468502259 475.997120957747 445.966740772052 476.827062317761 468.535982344065 449.862308700641 488.598697482423 480.96166475641 469.007101663671 472.020649659876 460.655010855443 462.476624361614 480.776036608556 476.795120949477 484.336823520216 458.307182063716 469.859391671671 461.247786070149 0 533.182973332734 468.219032302917 471.457258822245 478.027790939528 475.900755573416 452.996941097547 446.403819010405 477.111460554951 458.478027324882 464.150995575273 495.554367148779 452.126584261125 396.018473698561 0 493.172890769508 443.366693700952 475.345457565064 437.395428225045 473.645212221762 493.995812856617 507.741160771929 456.779436087074 489.300443337835 491.996781305402 484.764685752221 0 0 470.333838362531 472.848823163057 479.158228011692 465.562742286394 508.339394008525 466.274277626164 471.175588980449 480.03722198443 463.934323165798 456.647323349335 490.391562145658 494.327491946317 498.097289491381 470.410998112126 486.050491772233 461.634338343492 466.906266383224 462.903103224492 489.575789243861 484.864708495249 497.902547015058 466.965957651566 476.253340970283 497.758704372929 482.442920917789 476.518989546877 476.986198096028 473.94080819074 472.380345894824 458.84751239294 476.377533114623 492.322236976865 494.924009038005 504.044289406603 476.724521927403 465.247439145749 481.729470264144 480.047028101665 457.839077353354 449.739434925006 433.01040547803 455.216228848032 456.073872078352 462.633381632811 460.334852225925 478.545618135641 488.954779685745 489.986418587862 520.963348624289 470.384688839132 472.274500275312 466.619656125618 466.621081436002 470.722139693393 456.531742501362 388.444209869518
399.581927572981 464.46676186385 415.501266713755 431.201524199651 0 476.723213827957 497.221134973465 468.348124540185 497.693465955704 491.619276714986 406.149300258717 473.933804265066 477.08397035344 467.959533473808 464.001429718941 447.869725163366 496.591867459341 427.301891604662 451.339282800894 509.273908860313 470.705384816824 482.104375175928 476.881450498422 480.592634749788 468.17913881585 451.874367165145 462.991230645478 451.46278947906 485.404895396805 516.822021344858 517.161514530021 449.770125947073 458.20622907779 457.501793137398 459.773969406478 467.39939664422 570.729913666265 550.965284780841 440.387254048081 498.435379325143 509.557650819327 501.11903678596 497.433069446046 0 460.106491946566 516.546330590763 494.790285380937 599.27374583879 581.229190944434 548.662243505643 579.211032923108 610.123032532271 604.485827591706 678.419418544807 926.880763142103 1158.60087604427 926.880763142103 624.038363843981 664.636386328498 0 0 515.365242131237 472.095084233085 545.605902464441 547.786942329468 0 545.798478867336 500.149446954145 498.966793720365 486.12207993038 464.499594716518 553.370706281429 445.904816451591 482.984567481687 448.319091959693 438.844799261093 422.274586092205 469.046828957698 473.233295779166 499.19100116442 513.593166192345 505.852910716255 369.791257294814 458.461137656629 414.568294676992 455.607287421883 439.906528466986 484.579240723641 504.484363996193 467.73408012435 489.067807212268 440.031560855756 422.814175367289 461.555452300515 465.393004428746 447.045884644138 489.974454414211 455.632715303159 477.843109368855 431.291216339284 482.377956068498 498.30094298363 508.462323929672 444.937550670157 406.696504566505 442.370089465195 534.360732455932 472.49720748086 463.368730340081 443.083831781739 420.970581047479 588.432679280301 0 442.126214574358 498.728992704386 473.74390363233 450.50992333827 472.351458072271 458.82873572287 436.156188365159 489.966307916986 455.174757057708 467.878722566435 486.430584399301 454.863359517376 425.650214740637 415.378287083899 417.739271957019 419.396613909058 0 398.936120590838 454.635990140742 505.18881483791 467.339001793263 421.138738010641 507.817321417071 474.981686390034 473.69026724443 0 480.558138685484 421.89872310049 434.671852394315 513.640486703376 449.155581343086 447.467319738418 468.77285999956 468.771121230986 0 469.092254145306 469.885090396753 493.936467028941 425.956627707262 472.929257545925 424.648833813264 477.060244191172 448.594268978742 455.931075545701 458.354809241743 470.614471351274 500.808326723085 434.039929739442 458.144205881394 475.677666583151 467.889954500635 447.142545413545 0 499.933339051956 464.945783067973 407.223531137151 450.332139381753 480.303458967948 455.416987473854 481.277424814892 482.64916709109 451.322737278504 458.203418710664 500.403524240043 469.320145904776 505.31812916736 462.151449107189 408.382045825204 432.154145571358 448.467903907629 455.081552920558 493.728260087922 456.837172319589 431.531297597673 418.81265910392 0 0 0 482.950554667278 439.969906462697 416.712312441203 466.541589291648 466.895521684458 489.162367729857 458.066679774501 465.962270443096 405.27132185587 445.931685721877 461.560571541661 582.705885422923 0 528.088002819001 513.467369645667 506.357531341115 541.435768655459 469.305052956875 458.168031767699 439.167398884936 483.992841449062 479.981994947704 485.931249397451 478.863268341996 0 0 462.662944955609 442.865699132316 478.101437532324 486.689432087406 0 485.033332378232 397.43227972082 441.10830467065 455.508229412555 483.285802065045 446.859201557079 475.605810230951 472.285518952592 488.407082077503 460.292691311743 498.946715933607 464.63386502267 435.992882847524 453.619141834159 437.904359103889 486.121606945771 442.65829750905 477.01002316049 459.178492744838 499.773279904163 493.368116873301 454.505177994975 539.965379458687 525.845128084987 512.113994016235 486.941040549279 477.801957995456 466.021672825727 454.823717104729 440.658320488046 503.039788557454 543.607567444324 516.049490173915 512.113445879009 511.209809834322 474.645128839659 483.170038722504 491.558924575888 433.540739968146 492.877110136646 458.829030139577 438.248933502941 472.799679916827 497.4198221424 486.089439433448 440.44982038305 465.301696972914 411.546058956518 489.651163160802 452.383172560194 411.773268901211
427.198499158623 500.189043380891 545.840331230852 483.843422608638 478.692618309682 450.271896076145 494.43286710935 512.333015361228 488.505863574219 431.470348989477 543.958860806897 512.028800263055 468.652845156512 486.29711405416 490.937685452364 522.638455010968 422.489291638822 502.055954119973 465.723188159791 480.087546885554 459.136936945373 505.089153806214 499.402933683224 553.081587113161 474.757013101624 552.26403951954 487.542143130419 517.946899295512 479.343285960891 479.037518769595 477.909082343289 566.984826922655 545.075910084131 499.112013228258 535.299520865214 496.135945723206 442.157498377269 397.565698939926 0 0 493.166817411785 486.716745243054 0 0 541.876110051202 532.203608367182 564.881780971339 448.474837289509 453.188423122379 532.505756894889 543.983225277831 651.388234712007 695.327794386797 660.009033847646 748.328766550188 926.880763142103 1158.60087604427 926.880763142103 810.230001832194 0 680.200595882291 0 595.496121478568 0 614.264595807068 0 0 487.488764112313 553.502747606378 575.09905844319 519.238572330207 478.288471896448 473.44652867571 493.221497480173 508.588424800896 544.409157416462 0 517.798159998997 529.568390246737 498.782543273197 486.780871725688 0 0 492.729401366468 468.291234920412 483.395944296394 463.429426471887 436.617152255645 496.34182494403 519.854187437272 546.878699446652 473.519827544145 507.731935090546 488.658134062975 451.548105734989 456.823131536872 497.994183939973 461.74026730855 499.946411426283 493.556987020111 479.3708418586 465.489762742633 414.931490908526 478.201446190969 454.249137115355 483.592516452125 406.977305894753 490.453856846771 477.207963649908 476.886286610655 476.872584721417 423.92374916812 0 0 0 456.822915948879 460.476248583726 454.280612078894 463.912414818596 497.80536184175 466.422741334804 448.806804242399 422.930504752005 428.350321524316 466.086937577172 510.614691475152 490.68305808875 433.344126899443 462.003798376161 472.337129734254 486.185778006254 451.944062979003 432.532948177302 445.574354876859 443.957048944982 435.872624984929 391.016582475913 399.659592899068 450.711892260641 431.232201404085 490.190892449116 460.805109649862 451.849062130335 493.687402569111 436.348676335823 492.458446053928 0 0 440.739190613506 457.724281440657 422.229446291524 461.885046752803 411.825085096173 474.386552180473 421.434877887658 416.042224947726 411.427770064672 477.370408022033 444.869400152902 488.209620858039 464.796496037581 435.703653823304 441.701853921541 477.696589766702 0 508.25561262931 466.615231776387 475.841214426749 478.935001302496 455.577079921394 427.969879680331 412.101352779601 0 446.302793581174 503.017158506793 477.627532344072 440.138070736585 456.759619764733 431.939007956299 458.718293029462 485.510398271117 462.954422968127 472.947832373766 419.619388862229 469.772333490242 483.096989398508 508.947986838031 468.471814794695 472.694151596502 0 0 497.128321720976 476.403087909249 496.439117146109 480.819081847237 475.357011842357 422.387246303379 492.409476753914 486.479068129634 486.328282932862 465.858825604582 469.616717504232 0 569.411664728936 0 424.202301580363 420.88127706711 398.965398982535 489.72644945064 487.058957042357 458.213644925137 493.327798867104 455.47423225071 463.488776922132 456.800718952043 0 0 542.387155047275 463.112085403672 433.073509563493 516.759371770339 385.541045837198 454.080603814221 526.541702089611 427.038723601815 504.395910352721 438.444266379507 443.355142204562 485.152268413331 504.580641467727 493.18480308824 484.663315544347 454.387526239335 454.214385251832 483.280867416248 461.181049117608 465.43175235963 517.374424921596 514.39822886668 485.394064280705 480.993677024645 438.127933700514 424.981642070427 463.165872201958 420.527896651516 444.372719868527 468.015230347296 491.180490270583 463.840765693088 519.591052310696 524.893437008855 474.600343370167 464.743076086207 400.393564175189 461.036607996403 426.146128307718 414.334860711904 401.643957315853 409.904442477954 413.817463508824 471.96066045644 433.594331450761 435.660807281473 498.366456799409 473.418098499082 531.771697009237 446.044126218633 475.805615000136 475.612962654973 499.755499829885 518.53046112731 492.327255075437 404.535014676959
408.404959842334 462.991043860319 515.951898628152 504.601971421605 452.849152605904 498.686302874059 425.396138834976 472.374969228517 473.492683621124 469.908908270038 562.130458876495 476.558927209841 474.283551928118 502.823364734834 485.859227868968 454.752525215947 432.650562046081 508.983563593972 493.001184312971 445.346770401082 463.529960900199 471.955756811079 466.72177383843 483.126971182188 488.282350403673 524.235204124931 495.920164403005 490.383952620653 473.601638124571 510.165423588257 433.549154079604 534.992699882803 502.386589000656 527.415954380624 523.981803983727 493.330240583475 425.445191563015 402.153786267736 509.256936374319 512.397727167697 510.288013229644 491.020019050027 517.368542259622 534.659105724468 578.371865571172 483.978544029268 492.3404019711 474.486542553405 466.269169461717 535.600004328261 480.002189770293 533.277105119547 596.510603200264 618.099479097138 642.338173541466 624.038363843981 926.880763142103 1158.60087604427 926.880763142103 667.310682797623 703.283575577794 0 703.719821902978 591.213343229171 570.011689220556 519.567575321142 529.900943945664 512.168708900599 541.42581455301 562.322619857861 554.691907826994 459.764800126807 536.031808095288 529.58947064561 583.710459742835 563.753289873798 529.51446212504 524.866778365037 519.202048408553 445.889093774491 445.988762810469 454.047374011738 0 491.83501528149 528.526616115634 540.917336372595 517.184715760613 470.611492354766 461.549931138325 511.925897977161 472.204780837454 481.827265709203 538.303888763006 495.600744652662 461.217411171064 479.291450105864 479.730181736558 455.031485997241 494.016732318045 497.401321514218 446.529587436804 439.505820991615 431.493790116273 479.36133472697 527.109632552175 462.49560408297 434.730688573969 476.070306327159 466.486805875771 492.831680538685 505.838097463424 423.727701381406 454.873091006595 482.2595476323 0 442.816314805333 466.992085937721 434.544736521973 478.81516318441 462.136807354873 459.277778832562 486.244721030888 439.469504235999 401.566550358674 445.701307873071 479.97112988975 504.71739179911 544.053965192885 483.588766462874 468.030260667803 465.227661274388 466.785569941451 407.145917839804 430.228173317407 476.852226772635 439.830141451692 400.558987550478 408.959037967664 428.489099056219 426.144869737458 495.193576870834 493.602124949317 455.259305559892 482.24663217087 464.122774270108 410.55968102643 463.529662488472 0 400.366318868486 414.795132019005 437.1568497773 467.88526220975 424.020320953364 474.591746698104 434.767522009797 468.944379165384 442.446485172581 437.087011892818 440.152151098113 426.452223114385 470.11937624342 469.481712026097 412.390205468947 473.80655155352 522.529778735161 497.983073665629 463.349578763214 424.722034761338 497.973858333645 492.31270941726 415.053741817541 467.576410818621 421.406538564761 438.645173158275 485.743553064135 499.627996511913 439.660114674502 474.887697148627 421.310981237788 446.231775548469 526.65649301041 519.72256552652 514.189280722809 473.32083619224 480.669514698872 471.971660769115 491.077976899571 484.687761822578 463.191505768825 441.694671836331 490.481231665226 464.868709184614 474.950622071072 522.498559425146 495.592792373534 481.574894689089 491.465375540763 468.619500231867 527.032118447244 447.219473909791 516.755478417089 518.602826515836 0 560.954160807741 458.264089669516 444.487861061759 460.270684622238 439.248015749145 463.047104298761 444.49700777786 515.769475692348 477.212494125189 463.416338206524 480.638245517868 473.697523683628 0 0 500.066616175521 466.781503579705 463.5094169786 495.455353276554 426.820638354796 462.716438174208 560.918051011218 495.854393896178 482.89614342532 468.11826946767 530.201041259847 465.306894851291 465.81061914586 462.457758292543 502.736356695701 481.121733954643 453.398331817778 450.934657056771 431.826119717768 463.971160959727 481.095499851534 484.47887773321 446.217514487595 504.002657796612 440.703820753726 444.094226587497 473.831005008276 431.782584381039 412.175556749072 442.05593227662 493.49204759446 507.586745287161 479.812625512942 521.361233564283 492.395817007706 478.831934757765 429.580045888334 455.337242684814 415.183061619567 396.425639966836 399.673957954034 397.15408814663 428.700595579014 499.044578468759 454.266404887056 490.167934826683 490.566050055044 508.759457033123 415.726418204555 465.878942943869 512.21040653594 501.572723941273 542.817074492582 509.356201816719 485.479188108646 0
409.853792488624 459.420789606757 480.636130882227 498.531050091399 490.664207984517 476.980696215046 444.12948827018 487.301295887388 516.823986743854 498.818282222043 519.635899265058 504.707693444009 483.008716512515 473.409479133359 504.260370963181 502.191997678625 479.631815291414 489.130571518954 501.673927694567 485.79909200485 509.194082758318 488.968305483735 483.6569674939 482.818789288319 492.973439656611 503.148065551335 488.261788264502 483.962668726227 516.893298802123 494.837933266866 500.535912182249 510.869484090415 517.734762459868 500.536163324532 492.780356902976 496.099921906352 481.690438238769 508.513825223311 508.176307194782 489.271143893122 539.237029471635 512.80444759964 518.915987047319 519.814276160582 525.777385703704 521.217510295234 512.991578573626 513.22471097996 499.273093722035 532.49998524694 548.409118832163 550.480657034903 583.836082818501 578.961058468622 639.415358401591 664.636386328498 810.230001832194 926.880763142103 1158.60087604427 926.880763142103 812.61653090124 651.080904878404 637.066362391559 584.078174433052 597.498523597428 542.289854211207 554.404865787837 524.786257735393 528.933637192778 531.2461976753 520.543638385877 511.987148251659 536.171128803752 496.834866833775 538.184707596165 508.528259401555 552.861052213287 521.829202060004 512.696301649468 508.076480760045 502.605429567625 478.90188271794 518.406553527323 476.648226433884 477.294497746826 475.532180851682 478.70835722099 474.113661992658 484.342659991702 504.766865756726 479.907806580254 466.991158206638 501.173778064043 486.759002395993 465.929562692053 468.423672130488 486.297284348648 473.524996721219 483.74895197892 514.229289116762 463.135529404981 448.392044552017 453.681395371824 492.563127756367 483.687806794551 489.077693501187 474.468885671258 445.410290262729 471.87140273933 497.447683703874 469.925695069016 489.276922373969 446.576559057649 476.028412598068 498.07522063455 449.748477535501 453.334990256462 473.712363939882 444.243106590307 462.296371438126 466.104690701658 459.634481762123 460.584192623121 459.887120113586 446.139409011016 469.379511241905 476.428614925242 471.816866197288 467.653675713841 492.335437915349 448.574443240759 490.025077460779 483.737080173 460.074630196821 470.772415344603 463.445146162216 456.788158153637 460.593002779085 458.213517628626 429.732564120342 454.291048907295 469.494290242262 479.453841343159 454.529211803861 446.872216452459 394.311512021697 473.795524611739 460.125062022728 476.261833402321 464.232385482344 486.72399384124 478.707354485184 455.898099470692 456.61676043335 452.2016218405 464.056672472232 438.667904511363 462.540100893224 467.265529513794 487.11881921178 484.542229219091 469.468354142322 485.102674037608 454.658301033415 414.142907461048 435.898401905398 461.119329058711 471.146732980328 471.408803589807 467.440762959477 465.212196756672 465.343259591884 478.817328353084 460.036472378405 470.253352057756 467.820124387582 478.786330834275 493.004089737438 453.779447426804 463.620374899302 465.188213128266 490.445960199423 467.607845824228 477.222522722601 476.565500571719 479.872509856558 476.396997959561 448.382838570522 474.066787297464 442.060031637025 473.636027950374 491.407473894717 456.667897303942 488.126781849372 458.97254654845 464.938102682037 460.228334198321 487.824386574208 507.523548242086 483.546377874133 469.237414955336 480.059986799479 470.688220535694 458.776368733638 425.903294602731 498.282671013271 506.202669356754 491.393702568253 452.627202379788 465.049237212088 480.622059405778 464.535196901391 489.986392582874 454.22892001513 447.616653042427 0 0 478.830409277428 496.381280542023 489.011031352273 477.112536643834 478.99163625586 496.776449792475 490.48109699095 496.493820668934 515.585408430154 508.903405043044 482.352769493958 496.6681055165 489.067275503412 478.547778630709 492.559527670545 460.142537624227 467.874642822122 492.135539511224 489.185706651985 487.720492569239 465.654074396619 497.407893431343 486.713472355711 473.771969564486 468.134698650843 485.202979043947 480.649643291904 491.822588285037 467.394276815579 476.804524076503 474.750171137477 475.452183988493 495.002588862937 499.576509734323 496.84892098495 494.736249701839 459.710408064705 480.575937370696 459.446772437008 464.310609107707 468.737541928962 469.614906519178 462.25007997146 468.804805056161 479.391768412186 471.037313897923 479.153137850041 484.213568831369 483.511669235222 475.354092556235 465.721644925445 501.660560948904 492.875842516157 497.216022660122 477.157850742382 438.609248437354
430.64762295747 432.933304575923 447.392031496426 481.193314165076 488.594800503897 480.86749860358 488.702974709483 481.186525060704 462.679545423694 497.792288594918 437.113434699486 500.894870910538 463.717228721227 465.522996934819 506.873626688504 0 563.743172346956 468.934174106222 504.568566534397 516.459319404023 506.448992842811 464.981279931089 459.884040163964 462.383627132584 472.18473129233 461.340032993345 482.822886694981 469.480773061302 457.037398158721 504.292539503092 523.306878621293 441.982346814759 475.382354194672 497.883412029892 452.022397143057 485.65110019212 556.311515463885 525.633280598097 513.865456640244 535.567886535934 498.585135592122 516.05201793224 488.448859539971 557.731408623626 506.82787887041 518.288352254967 505.725133908817 500.037382699604 551.325983274559 515.303785915874 535.967521685136 552.104473895943 569.288220021009 565.113346626416 0 0 0 667.310682797623 926.880763142103 1158.60087604427 926.880763142103 725.468283635471 618.634749219229 621.817028617892 0 580.540441715861 506.177387529021 530.467815645279 518.159125292256 532.670096118286 493.893643093449 529.955190650383 495.18669130596 490.017455999458 469.509817273936 498.590745031548 474.341978635492 469.993070765419 537.606708076069 539.507671738954 541.598224853465 510.013103361844 549.112893256821 457.127920343172 464.833063672291 498.009949734179 440.271908869368 510.161038894165 519.20260351462 486.609021039562 487.646970994013 493.702520395384 481.342803604198 458.309498141977 501.259520244847 440.050260422521 461.221258112235 468.747253672977 478.02858789896 456.729291172333 491.69954884201 480.572257725956 484.518324984707 477.662111458022 494.057502538907 484.729727754425 514.08177837049 0 460.44301582414 437.479456557391 491.794443575368 512.866364738951 494.821059269526 501.340342674471 468.581096120781 523.440506061228 437.517696125155 483.773892060022 458.470321585865 448.064198112317 444.612848761356 464.814204371242 490.742496980441 521.907153109215 504.501644369112 470.493582275801 461.771627543058 437.633436865276 460.610830574034 512.777538346053 466.462318037105 480.198162385665 489.524039395409 499.478106417968 447.456690397504 475.115821599168 511.873219711433 519.577267859056 0 483.138340861105 420.061830267951 466.809554430401 515.745041997857 457.329890569939 488.836935499777 505.376709407526 0 413.831845009201 476.594586515701 490.187118080394 476.812227578029 462.410663117011 464.583217530423 446.235205448975 478.235665739725 463.423440877229 457.125148362715 477.289735556235 460.957620577014 502.276561498147 455.005517408258 437.586100370343 473.472684665526 469.612800843384 463.750470443018 524.389534352512 453.653343015662 463.248949180633 444.891260185292 427.155207535922 483.262208848183 451.034076185983 457.967055916867 480.669239248962 462.05713834942 453.86915064029 0 447.716224095179 462.441267702933 495.547331848673 455.008731675637 454.366596133921 452.105557752903 492.758510691714 503.39642755071 513.378994784398 431.749369275488 447.0082355099 472.01993378644 531.45840063942 470.695968655804 468.911666128759 494.50578658647 475.860322663279 466.105716446101 485.229549174929 512.724137052721 477.165774141872 439.844398452839 467.669299448745 504.035502776124 475.817373898456 464.072974469897 321.133589420599 473.671512345772 451.560650223352 502.509472820047 542.346335080882 459.789611293834 474.772646207411 473.248128145732 483.456160166985 478.715191488829 464.00689532725 457.263729369204 0 0 449.479509278473 490.195779703705 500.694202987202 476.556668123418 560.507736532847 484.616137308155 424.346238175592 468.912563606925 465.036553122499 498.05235169424 455.897568118184 550.507349049164 477.265536080416 509.795825404026 490.130882191565 472.192164754898 467.60325113443 477.073032073085 483.889808627774 466.904317407923 438.051274625135 437.495339652431 487.908272193428 445.423852560791 521.343593837796 520.486250122353 478.7921813243 530.225122256225 486.680286200301 509.011401273629 496.446393500283 433.005948540817 488.786372487472 440.00372180601 469.598901139215 452.724474356036 469.169843540281 507.260099715975 531.98361489364 555.387263460348 522.087058695442 493.459004823033 460.887336288923 499.986771807725 457.990095151845 439.791226977453 466.260301967476 450.321512870297 493.421411653527 0 424.034854125837 458.53632576097 448.248483391225 468.752344049386 448.899291337515 438.8567848051
381.085838964052 450.761306518737 512.169207668519 496.940080275208 472.860618926391 516.967051019044 459.618891472133 508.719113008604 511.919648198594 503.490222681713 497.719752039419 478.519360868523 535.883359832483 500.398496996158 452.761696101649 464.518875992433 456.916530779712 497.109451821648 510.5361021407 475.21261267003 493.542219520782 473.195109615636 468.017355202137 451.719882630682 502.949479205383 511.083933345474 478.015058033587 484.847956644592 488.290951444892 479.983591222761 413.216903389944 492.207739999473 508.405678224613 525.804791509487 507.947558295923 507.38780909222 424.476902465382 423.292943756119 479.954230258678 523.182109154578 497.381243507616 525.671445612752 518.503913121392 0 497.321879412841 481.513037882549 482.918564924931 436.972335084939 424.391143911248 521.729455349238 510.093711444245 562.429862397809 564.562629611431 571.212018009159 602.23853435523 0 680.200595882291 703.283575577794 812.61653090124 926.880763142103 1158.60087604427 926.880763142103 797.242686404088 791.867242028889 645.182679596011 513.753104883902 537.495807046069 567.868103096396 518.775455166488 575.784450702091 561.047126788687 517.665011093535 521.391047718591 502.593426032059 576.634175918784 519.142892346702 569.090226312375 520.389172039035 495.043919843002 513.646665768225 492.706912027403 419.02409527305 586.937340270427 0 517.085375899965 517.780260905092 541.428270294381 519.98690893175 442.026979480787 527.618416590839 482.758689651643 504.479484600611 553.317119638264 519.875407878563 462.746709513112 528.767435490327 483.175345454521 461.412912192807 496.325268401269 486.319881771989 476.851038717552 489.667637872872 469.998135401286 475.711565520536 485.455643428806 499.854573669275 401.794967912219 440.875846326809 479.336490699269 490.747640835453 501.068762497469 460.960503294068 435.460192314398 385.082558081123 473.572027973142 433.20885972408 500.082215822183 460.523488470814 466.773197895321 494.305159633717 454.57043984051 450.836646464873 436.79983516268 422.08096778375 440.797300466322 435.577089510644 454.062676996445 502.919443593805 464.043189982325 454.698412542315 450.683234753855 434.919188153811 403.689039199165 436.142000153355 502.365409956361 451.419513452947 441.365750225358 425.865491533891 460.032955079375 444.106944141051 459.149165942218 462.438411464329 464.609623403355 466.177245038642 472.490238408364 434.758059144549 498.536880111524 0 412.863297627228 443.010184920397 457.819294470246 488.340849188582 439.743020147164 474.318799329027 440.931457979476 465.018512450124 427.517504800973 470.947830797523 420.966529893865 406.180320976053 463.387052634691 486.596893082503 456.2590714474 474.110986860606 503.030274519881 0 461.309256693204 454.535192223883 486.400224555786 491.845498591222 458.096945181751 467.412900549732 458.497923843405 468.622157555609 487.800727719699 424.005745703558 415.115686289798 475.019928354624 416.002690808148 450.937205605784 513.882224006168 459.911018213554 489.936326254034 508.05351740648 514.164672087796 544.929780762548 501.772682277547 470.77098484948 0 457.149884158533 472.898328540585 532.332509172544 495.631119070441 484.931683705955 494.616956418627 510.512757567624 458.070191105719 491.147444334034 513.376262900071 467.772637275887 466.108565547166 489.328798472071 503.566155459502 0 419.146507192754 466.468385608016 431.050035833415 437.768375329661 482.933041483269 490.6395287145 494.429178611274 511.8733552706 481.156173191608 469.997991854424 463.255403629685 0 0 461.904133421962 474.127110118612 470.367637761786 497.312651383868 393.985328828454 454.55046237045 507.791128877703 521.873825360901 496.771606731414 491.745508775343 506.671672229292 494.83693869053 477.588368918222 494.233953741046 491.104877890069 455.147801617455 461.90728082326 523.980094481303 506.991637752887 512.803309277612 464.540089937175 498.424752953821 467.718833810152 533.638078750117 502.954953114158 500.516048590409 460.750559568715 453.73892029861 442.176555672478 436.887970090467 503.309134005123 465.780587835226 492.170598541428 509.866549541455 506.026375811078 470.618516370655 450.19090230887 474.589750479245 429.653283533431 424.355999696227 427.353220352285 419.132553111276 441.316505429225 453.205987124199 486.831246335233 517.126371645117 485.891624196073 458.773942516339 451.743884531817 495.487573835711 527.039048733087 536.350902869785 507.996112830059 490.176202994753 447.51501798229 457.027839360234
397.827312030589 516.395159538593 535.11291497275 500.906637566406 401.005562880323 495.933539700139 457.609252061964 486.607536708185 519.623538371954 530.336426379416 523.723019199535 511.987221999848 500.779421829273 517.098689318682 535.388162131709 465.697286340258 435.524818782848 504.233594620432 513.729435728446 434.713722127393 458.677453973922 490.532699623919 485.273584596212 457.441967491849 498.012353812707 547.395317310046 506.413580411153 519.254972623052 471.451124819774 436.364268330603 426.955662102074 552.717479430923 520.782100807196 506.608793572024 528.869430529368 481.889671736854 388.549278894717 441.01443924365 496.578211063176 0 494.951036600934 465.458293139412 0 452.437280964507 522.860358138348 460.790232106879 505.79492146432 435.320168736592 417.276339871008 498.105043362517 510.072143514432 508.04757909553 565.815967298273 616.108838571017 557.396769701877 515.365242131237 0 0 651.080904878404 725.468283635471 926.880763142103 1158.60087604427 926.880763142103 0 730.85611703984 596.999740000742 569.588437753367 540.169370361096 541.942133935451 557.794341470637 556.049631275011 484.406338701698 537.152464235329 534.429087650386 574.435313878111 515.622725140019 538.758191200522 510.725888339885 545.675353518853 512.38909213513 452.864849841171 438.338306605645 0 541.386348197451 546.487186025068 546.225858029216 525.412815714975 480.044488588129 453.361589179623 522.432850166758 486.057486901225 516.840361186677 572.172923806301 524.114769295094 515.914703886968 527.556360797206 487.301443235139 464.398515199989 509.504238961747 467.817918846956 434.469062342509 452.313822194731 407.896665477783 448.330628647908 510.112574458837 450.865165076373 419.884312862294 461.923853272899 457.625712098772 529.919216426517 544.082866277408 418.562587702449 394.13460636082 439.162622021079 0 429.312395709658 504.461142331533 405.530767778617 475.323202255231 490.042357063031 487.474449219431 431.785476858503 420.113577016587 358.967544445184 457.83384475146 469.958880145307 557.732945903059 527.649892533716 474.667793709002 417.696750755838 484.573240833714 426.094064892546 397.362471230027 454.444597455944 472.229247086144 432.397062864001 377.809130841676 430.385297201128 378.456940175446 409.792496717984 486.410712858583 440.662486235824 431.69335718638 465.646833364532 446.749271369563 0 485.253805975023 0 422.759004942849 427.668342415188 439.147515329924 510.499134904955 417.434022055961 445.38531559546 418.051640132634 448.169957325073 448.144730947547 439.64059432172 452.232485599601 359.778904265607 470.708887344821 486.524080476184 426.293466700875 460.685164679148 0 504.899960592733 455.078349001915 388.805870964738 486.757547468064 482.752511424649 439.196944125707 490.269544620322 411.050073323362 494.22059611766 519.511247743004 451.714062930281 435.278495041716 474.880730591634 410.158007421304 463.026562103497 512.502796145186 526.250496957921 523.921478533324 505.456931336317 497.723586538144 465.460601597548 496.976764096501 483.288575780464 476.072974426483 474.475993767317 0 466.857022998364 501.817499097426 523.048074066568 481.737853331867 463.076903453872 486.296485404761 503.731306879225 522.874963606078 517.717755222612 515.619057260457 493.190813696593 0 628.313494069515 405.615685005867 437.608958298213 438.879384378616 389.330419197643 475.682185800205 412.382261856352 549.422361081199 505.267347083182 494.708379433429 503.746552382396 496.40830905649 0 0 512.591178010866 481.251007074731 466.971287870777 478.820239486527 393.153230666852 419.765062392123 516.52695682409 505.968075070043 503.831440854553 472.327706001159 502.867617364133 460.62020931849 495.311778150999 465.656409319564 482.372575868512 442.067087591373 492.282669736768 504.583118759543 477.379691297313 508.580922661214 508.009563252717 542.199534183113 479.816999570392 552.342621962629 423.129397464793 431.304891742123 457.522541420833 418.058602670062 444.944570807697 428.329894382779 514.149713860304 555.110980609138 494.20114567464 529.125608707986 546.962016295845 439.211031323007 434.593582821855 461.375531997789 420.276384660681 391.531181312697 386.917208943318 381.631368461873 432.605806892664 468.376781878417 441.232720381007 526.303150009418 491.188835495635 490.926221423358 453.35722194933 459.993244466687 559.15362223271 506.26001325881 559.170673787854 493.921639732046 431.759493316025 455.374902476748
358.295505768157 484.645088875897 574.720241581941 527.657318553863 427.881065411469 447.232158724157 446.846613882252 523.793656919453 526.449941614835 505.358440967469 586.053351132263 524.873045939678 510.778223193268 509.095894791593 508.171908724254 464.273646358919 397.650457184998 516.227502500802 514.951277729143 409.567481419756 441.14281371936 507.247279815507 501.754913823502 471.837624150914 509.83206325387 558.206096232604 541.789445733609 501.365111308096 487.734059838218 471.311023894028 420.818104797839 579.544519472302 539.479108126855 492.409887362962 560.752925065879 487.801846162953 308.489525623237 336.037040801645 0 0 535.960159997789 446.3170020852 502.270891293339 678.245913840986 0 463.03795063836 513.55153812609 405.089097402734 374.714825154032 528.315803666925 486.863502354239 547.68891089586 623.965719960493 624.983156406625 582.42409389761 472.095084233085 595.496121478568 703.719821902978 637.066362391559 618.634749219229 797.242686404088 926.880763142103 1158.60087604427 926.880763142103 781.74336142844 0 0 550.40383917196 577.493994638465 593.698107362952 631.833701725772 446.627709521145 577.744329820174 519.256540457903 663.496341408394 604.778171023719 561.050861964624 512.720247857988 517.816370667218 439.211522711259 454.931118097518 0 640.747846531456 540.39857948907 560.091710973253 533.982332689931 594.544339155502 417.715393524578 448.17226833004 538.24163481556 489.99554252717 502.504971722724 559.253902396774 521.458837362017 472.173424757919 510.460885822063 524.357937875106 442.836032369641 491.127265193785 521.543063842247 449.707258504101 450.923176908222 379.648304052697 461.769840750295 545.058541706315 465.451958680169 369.887043587546 479.747955587421 445.72326079314 545.233948637021 569.660157333937 385.142142272738 398.760983567363 473.08246996752 516.774713877935 414.954573984046 520.624531050407 391.428614490551 487.013973453744 493.045764460419 469.512797290337 458.536197601295 426.885161053018 412.26319820132 459.853670199071 472.004158341042 520.328124893166 534.333562911586 553.080545950536 477.274018254173 504.845374599526 447.439070509801 382.266590683383 423.805958561901 485.400275056649 411.03271886512 386.256031263399 420.552351377929 396.3659976521 355.341397688728 539.938170537386 498.166966925221 411.140611763601 485.550701811167 494.871000874992 0 0 532.20607590539 405.343311097662 413.214454608422 385.360265137148 481.250551774923 414.61685658231 460.584952692087 426.593432006035 571.646213965141 460.785820068883 486.50782592337 427.002888924176 382.429022520169 519.440437543575 463.376723700089 403.000338015148 496.07308075583 515.42039824125 523.422014416827 0 430.864814021846 513.802078286312 536.607298446515 441.958394552077 464.820021418876 376.703647249736 416.259102175715 465.243056393127 502.27624964804 426.901348435739 458.978645752884 395.8938368197 427.633509493143 501.830320312283 501.582786893309 510.687164671312 497.491793789458 476.159465176951 446.019456757651 526.484569695853 510.679342502626 431.707796683116 0 484.101143711132 455.718434359191 489.412972145153 551.426619815979 517.641867565064 501.824790770539 487.75777878886 508.471343821516 526.116768844591 519.307877618913 511.776325547804 497.697693854036 659.51954337244 0 388.36746745503 407.12056174835 425.828894942469 358.239131719963 473.799633153887 477.661804939435 555.763544677588 565.204907737996 473.975503537157 447.315542655613 440.783569310726 0 0 519.345095464619 448.398489434393 391.44315709486 462.567932195889 336.373342544503 455.786710003296 632.44787784594 479.058325423928 475.800842248959 446.950874211807 520.462522743184 432.673278409706 466.268310485318 464.342261690166 495.684787815109 471.820279176952 464.922301614191 510.149808305173 483.766643814923 555.526861555006 515.719582446514 568.925337371871 426.886783302065 561.42792069367 399.733557239411 385.700161551441 474.956781686735 396.474043650507 398.41904800381 392.057436337058 508.524809071969 541.051372874321 503.887463731651 547.917245170269 552.278068518812 494.53231666974 389.764600737686 445.184994416331 374.818196104579 352.722906327627 348.748901404274 333.243182309128 417.795240038937 487.16352561676 447.900152152285 509.01357350246 501.06727098247 465.057528102374 450.034495263411 472.639143089193 578.210454391645 592.806581425535 637.266746771279 544.582163154089 474.780530794348 407.782346842582
424.915992340375 478.970390470651 495.582523071969 466.662413725935 539.987945043593 483.111227645701 475.69429632881 483.999483138935 515.082305160927 509.43717127709 500.602514631855 479.103303321922 475.444930165126 455.153796488675 470.365427515492 459.288706967267 460.202982934838 458.471210336467 476.080623846815 474.301477151907 492.065898296658 491.273999925166 485.92861322232 402.647133026648 440.964990317913 493.582251685401 462.642721847191 516.547474850853 481.525096731028 465.880105828593 466.915619274242 486.374325026031 529.836794340525 504.977833862962 476.648283974458 519.531952579021 458.554911944423 431.703453080969 532.293141152733 0 535.61741909992 513.572516267487 0 621.115234154498 535.148585241921 516.846260160539 514.949562495416 457.785363962983 477.512641348751 475.796511827321 539.584455725552 525.215580568034 563.092053368193 539.338908607947 522.366336578554 545.605902464441 0 591.213343229171 584.078174433052 621.817028617892 791.867242028889 0 926.880763142103 1158.60087604427 926.880763142103 661.765765684122 593.61901237982 573.333543677434 582.856752998846 541.270852633313 536.940855656184 512.807262166582 494.10438206437 565.398497753865 581.880661204031 548.982391970819 533.304702541399 590.086088477368 552.451989359283 536.514578820966 489.212795976394 493.29681336848 0 472.955297635258 489.885660877083 500.596173279541 531.517418841789 508.200777991359 494.462561635751 515.621626006359 485.145037319601 489.628299580919 551.18408024408 496.547496266244 494.364736130951 544.261660290006 470.390613246273 481.984013309563 464.049898970128 457.708851148985 484.095988200114 486.531303008236 432.227548126589 470.962132867649 447.824421845426 483.392072922277 475.537200212471 475.386825789748 466.677811660194 473.860814358697 497.0315328909 436.24976598061 455.53421137099 455.844776354438 0 409.913933801924 483.808286114531 472.322641088438 491.739065575473 485.277922370277 469.16072739804 476.575932045537 460.002292731027 475.192714947448 643.616042730642 486.612708245443 479.681750361393 466.202513110648 467.88484636129 436.846786607478 455.256220940602 458.477830131662 455.838191617981 471.370160993559 475.178636597754 413.773483000614 450.322656452255 419.439583827444 405.386697462903 429.778921519081 491.663243924296 466.333613570974 461.836652261487 457.991662386297 452.87053631466 472.483527541578 0 0 401.742876369059 439.981273815775 435.975780797347 468.843325595455 439.381286609315 472.365741327494 467.91487668099 478.516323781575 455.567078711343 453.656884391932 431.59933953597 470.238393160033 450.280046785382 427.817053351588 431.501982690099 444.498671015875 0 436.260930940775 481.735331676255 462.970902266976 470.083539904549 466.216279874991 476.311775971699 467.339723862851 464.385335738842 439.933650874436 473.879259723262 486.944952509369 494.914421499053 468.752934896768 458.320635671666 474.033311394355 467.11599710397 485.061207176031 457.465455608562 498.128788138678 428.006681000499 418.089363814358 450.716376623189 464.727256005878 478.713674787657 432.207780210153 0 489.772789855411 490.896886468322 512.918001246023 504.139542504161 496.126131203651 519.941048422165 455.955632942125 569.530465170778 502.36481334632 516.071491075998 477.374560268022 0 0 462.55847888311 433.328694590553 465.221393582705 441.20252114654 508.295475117825 508.042072118271 506.140284058301 518.536454806002 453.649741708127 505.460363521641 498.062472864279 0 0 468.200679959433 480.261025702099 441.001949388576 448.8438330428 430.629410174326 460.854968472518 543.984217217254 462.461251985644 474.480183787216 433.527689407694 489.87569696496 486.611359266617 467.820842455821 484.8232925853 461.593715360913 459.149406034924 488.632543861997 490.031282520474 490.292066357294 485.958659427482 510.37030982383 471.108403925569 455.716094890823 518.237398344765 461.590829693107 494.896138716955 512.358275264395 473.945336899495 464.294770923658 479.294146039621 451.304424043287 511.799009417862 529.170654668021 482.206268746297 488.245271328305 490.246099699695 455.85867109322 469.130212254962 443.694886631477 425.969842266996 446.539577826601 451.66119759157 453.825503320953 467.391550951283 498.816837127543 470.081480283405 490.326585718512 513.962167574843 465.602427963048 472.60759328659 493.320890105277 480.553997675972 500.515297308356 481.204838758146 453.437820869541 373.064579147084
414.566852115472 476.937219387479 481.299561890705 480.326278499541 0 0 475.688822011224 483.528395177345 461.180822937936 468.47725291534 482.749373441423 509.028164909834 486.708028803769 465.087457864883 466.328279422955 472.107530269201 455.119650685 512.037872297169 486.339919445433 459.179337230263 468.324715443759 503.982174675194 498.545350425882 493.118477171414 510.803505983751 497.782536331438 484.332843182948 478.281045361202 486.012638818173 473.629425294697 482.55122089509 463.838347959174 502.457128795708 491.223341823955 471.881185608763 498.53170298285 466.084263196388 449.041915857676 436.153487232985 455.054078716319 526.602572640118 0 498.490216557135 536.549089305346 550.496064625429 528.788593190149 502.637697382879 489.21938105767 486.215477719008 512.015665951698 522.890123735305 527.081660991617 514.072712612557 537.184370084115 566.817931267515 547.786942329468 614.264595807068 570.011689220556 597.498523597428 0 645.182679596011 730.85611703984 781.74336142844 926.880763142103 1158.60087604427 926.880763142103 0 609.005139434181 569.075007971105 584.145715091838 548.344590740789 505.510744370436 515.962536132216 518.037737326608 546.298600579948 567.793075412016 515.622107611288 537.172092333733 514.010133068467 516.850305657231 0 501.485073326361 610.444887077919 520.724579339831 509.056638483845 493.405131964767 482.241434042215 500.527831661299 495.839049944058 481.544649764554 471.857684263958 499.646351197605 492.714197643895 493.565529598432 510.9053382887 476.781774178998 482.60608812783 479.023756308471 475.011196673882 507.340026972717 474.402162734542 456.907014451724 484.504947478121 486.621641568787 489.766040791844 449.652186060075 429.21529211868 491.055809227264 481.07640082985 481.644716627084 487.655149309646 0 0 0 469.661749555162 0 475.036895877562 429.400801075876 460.295448828204 466.920599242778 460.929340876718 484.478540183117 460.152582250683 473.621670131314 461.857145192584 470.381987322001 508.698724991389 476.039433911336 482.41296622755 441.378360229593 489.237549567309 476.650739672993 456.613385872955 474.775618690919 499.787779711293 451.891078963472 468.669248494449 0 431.252673135259 456.414225769405 482.989855832911 487.424248337844 443.818225395757 454.136400942461 0 409.556445043274 456.713066996395 468.283435919945 448.27589390943 467.411991638309 466.79197510265 467.036687529224 442.134093778139 464.04238089366 473.759715180479 469.086923892453 465.874107873347 482.468127421175 479.63236222088 421.145750571566 451.670592905423 426.041070196448 433.728236324534 0 505.602172101852 431.578168830231 466.937078172956 481.321860773188 483.822960904953 473.678233866953 457.346863269279 424.364111847618 490.061277691469 470.088615110968 482.106341474991 481.502560177918 459.403530215429 453.229070545742 461.57653950836 466.476565259954 479.540007744115 498.645891876187 470.753336216275 468.446940774943 482.014876407179 449.562839434269 488.991783691858 486.337877529323 478.680759484199 455.714764658895 461.266073682218 488.650557970877 486.190373671069 457.006541605488 493.0013715677 487.132597584123 448.217441890613 459.171700676525 504.162183885024 491.283066846828 498.109304590818 483.557178568542 511.254072456613 565.268860582177 0 0 474.528307922698 447.331461897492 467.419299064364 472.520687789519 485.046820376407 484.55191635579 480.727612930114 484.890972125902 477.856326925053 0 0 477.695893959498 489.482714918685 471.24195281289 474.056215805975 433.6025764269 451.192003586763 506.095301725453 489.507266371055 484.343298897383 474.29006448035 460.996229289463 476.44941401888 454.362773305616 473.220443002728 502.440198250051 451.203163303849 453.513303933892 476.204000307266 457.023448848751 493.565332329729 494.759397389356 524.098900280273 469.198265782299 482.002898237153 459.460884298824 461.644078337946 468.017381029594 461.592459093442 447.005053343307 451.90367879166 500.283150926927 454.52705355973 500.293368467942 501.450804479611 512.77276478714 452.179247961999 459.201497557977 451.312068322528 474.899558234953 469.668967377945 447.037698518775 449.183037439089 493.788808782261 495.060760509514 475.828739396322 481.134545340388 526.429296236364 498.999127752973 486.956761800139 481.103628223752 509.293263310196 484.567099062713 490.935299565283 497.517717117164 468.667700674805 0
471.339846130539 445.877731646967 423.094523891489 430.498872428335 566.831387814725 456.397781220425 501.836974877903 471.563511067412 430.210256499246 511.041672775981 447.100658671781 465.693841113038 457.347737193155 484.637757798623 480.749843623981 474.117907130608 509.574315509598 448.00972933263 451.467116634033 487.825928891823 508.128945986983 474.663270779795 469.579023132352 422.392117600986 496.107971605459 405.806543052027 452.065902625124 471.714871585341 450.468431076733 449.163231421355 493.700182568539 438.096105561375 472.116287802175 433.268322944195 452.177328018745 526.362863376272 569.722547639049 631.016640768887 427.345885178607 457.78079853044 470.892942346421 497.956382788715 490.377809892129 528.502133130643 0 513.954110296884 510.090351118278 533.960692792334 0 497.816295927649 581.910027309875 531.765953738354 467.276409574584 520.553830366199 484.980250944212 0 0 519.567575321142 542.289854211207 580.540441715861 513.753104883902 596.999740000742 0 661.765765684122 926.880763142103 1158.60087604427 926.880763142103 619.374044922811 552.85206228905 551.58157988529 527.584923592836 547.153912890033 492.170108766565 532.453989769162 506.738307359076 447.894420540591 492.794183717584 462.363252745928 477.994933947922 519.891826606694 539.504008202525 577.465483536579 451.746521759905 449.00627945271 464.446339852987 489.63116542469 486.785595793713 482.461528501832 509.642600251144 492.029150930829 469.26262323331 459.382687790972 434.463266360655 496.945826205462 498.937203022311 464.742028823288 466.029037864212 477.329785112271 448.270220232951 490.964124748011 485.699630928109 503.113570633413 536.329561963518 481.579455063039 437.133332292113 515.562091100174 530.640318462225 0 501.673297455711 492.728385927221 463.850675145463 531.89717135031 0 509.470655823142 471.152624997411 512.46959623939 476.288519939264 499.852351368152 488.60133491088 436.128950082451 439.31234023776 456.141907635776 453.55135526046 537.723987970114 464.887703792717 433.177175868786 453.229269163729 451.404949069183 0 512.663983111957 453.684113926811 448.272906245646 522.084548525231 474.948194299267 492.076912437552 479.54594698635 499.909415831283 532.471639536799 488.402585650196 501.767192681104 436.826282962854 473.188699125713 466.113348199885 456.311946617754 480.322009230111 0 505.025244817411 425.972020872687 494.418608128668 496.885787878869 480.765617140907 429.796590060651 513.809407227897 447.137152193159 515.7982652964 498.417367628773 447.728810086218 441.937450505246 460.524602923019 483.10438030536 456.855967828315 432.880087986955 469.227248362915 512.064742308359 547.691236932535 0 703.196586083155 525.71810060161 475.26938999936 446.958826131342 471.129580556282 452.347611223257 518.404327345615 490.882299316142 498.086557636374 476.752304241495 534.002373606647 473.975178645868 496.88703647673 504.918584001246 445.308001383087 448.54147591189 447.849109965667 404.281766425202 473.436257985279 475.09719205277 481.432829844539 466.952505728183 0 0 461.721292198847 479.630982692905 421.341030325613 432.022539114407 454.114678539127 465.267322254279 504.599173570904 452.763035356471 484.734350322528 463.97169247767 441.355466716786 438.776477109433 451.008874648654 0 0 499.699489688503 521.49958723041 561.016189851814 452.376268624594 450.925873586169 425.031565070356 447.54431439207 477.037625142093 451.587054939147 445.023782705088 0 0 442.850080867091 533.859791366806 490.317963927077 451.336472242965 553.724320816914 490.253965746929 425.120574516582 462.704169233765 473.464461203534 461.797636377896 438.280256115622 507.673555423167 484.916747761482 483.362831194436 483.949399148994 428.026451632212 489.570148219845 480.9598823473 496.740872373263 448.772125253846 0 452.311880516299 536.196967897732 447.823844182031 503.997151789061 548.526290282656 439.662649000258 528.287138525337 529.687123612381 493.930810410312 504.132919056022 446.944506494674 434.054045152144 428.114403329857 460.361577695897 430.40933573619 515.322388859289 505.945154683538 544.933405059165 558.244749064186 539.371492278822 536.905779125495 597.078932273375 474.554978839722 497.071111563726 443.077902790611 442.910175259674 469.420897354364 471.811581508128 482.128320285061 483.539195432424 483.83922031997 446.06722538645 437.154638376335 433.015752519406 0
486.824303442624 474.013108833482 477.825284347957 453.606593204799 462.381912576653 468.010883067541 481.196760936103 490.444165825668 464.007681385338 476.032528122205 525.174242136344 432.509941862118 496.305802777838 466.45665830976 466.999142916648 481.238707423849 498.185246777515 499.402325288683 456.799876528468 494.898995642425 448.996383059735 495.629938691524 0 462.494637226154 486.032872206373 474.662046021399 474.944220938177 481.817317192782 485.544701346711 478.398442181342 520.308791085112 451.179880257938 473.198321463471 506.84401997084 478.787605287811 496.96371979692 508.131151170249 497.789844848019 0 506.250114876373 482.008999370709 0 495.838024919894 0 0 0 515.599048273514 521.187649251464 511.063427187946 493.023975238877 536.359747316076 511.018803886121 539.691432184226 551.128273602226 0 545.798478867336 0 529.900943945664 554.404865787837 506.177387529021 537.495807046069 569.588437753367 0 593.61901237982 0 926.880763142103 1158.60087604427 926.880763142103 650.325927614081 573.118651386274 593.373746007499 544.246815921664 531.441785125886 534.461992192378 524.833306989788 508.664118723491 515.120871599867 511.278258176179 486.321979656411 499.609155087873 0 589.362126721706 0 578.543861259899 495.053342536346 520.650090949699 509.539655613389 542.192224872456 504.316068331891 519.248878541091 461.802908466853 506.622092191202 492.879348496892 476.455725954932 476.653829744435 464.388380179276 461.135651442986 468.062926194441 481.097915561926 482.275054324897 450.876150379699 464.963212227127 502.238859331306 468.327569997368 464.624090065156 482.854491960612 468.002958606383 474.879038157159 500.618096057795 480.22446335272 499.964052333074 0 0 549.490202413598 0 0 452.244471454216 483.917808258253 487.343505892655 454.347129965513 486.896296525794 463.607542841011 455.818292919367 466.237370102938 502.094891928849 473.486835176384 460.523278883221 445.25337782462 469.616801905617 449.842222989966 437.512152052683 466.657776325941 455.92197471844 472.585436748933 438.891313343346 483.619404837201 524.658966125278 493.222849697627 478.670352161102 436.350126028926 469.104245366246 466.758085093753 445.005961864748 478.203924830074 0 481.680050063197 0 415.410744597226 482.018273575058 449.859886050384 460.927521566066 418.376024274866 479.723803389133 463.626271311998 457.604094710194 474.758885026486 464.573669756607 463.984339854197 450.998512054928 457.567457822896 470.814534692216 495.339297805648 475.958101758251 0 490.126181584578 499.615067326623 0 456.340826535578 496.792001008276 467.855526728557 450.641516933864 456.876804314263 482.628070817344 447.142015438839 478.055743790955 452.597152676535 449.23461022218 432.37989739577 457.93321303951 458.022750421079 461.296072667762 452.469296530797 465.694453896685 463.509071081185 461.390784350953 442.86439005329 462.095660298244 480.403573992754 510.831469158693 0 466.408810620502 459.382568646713 454.791386308091 490.722107273178 480.373147859833 483.852075842441 491.072321909907 489.614580165032 492.357519089321 511.779105268835 464.910207302283 438.284462145635 471.880092715667 471.979567915169 0 525.727856280999 501.910070823634 465.895752577176 481.957471779112 470.272211309016 466.642560008193 475.959256833931 493.556963521782 470.498494592772 463.616309707042 0 0 484.941994977223 502.585333755342 478.102563801397 493.88464164452 476.287203368504 465.396161117147 470.74291497387 468.565510623731 486.497615577923 483.227151348171 478.753072159002 465.617734262586 447.855359628285 499.48361817574 460.058948820636 490.379128634022 520.670485072233 443.093336473328 455.130584996479 509.336703950588 496.554258959783 499.170995069802 466.196472014706 467.725754926816 477.584502121235 482.314660087268 445.647916916284 478.971291608912 486.494874066889 472.404144077595 496.077952169999 504.370727707976 491.857985291723 493.026069491696 457.801579467981 492.960258003147 464.510284167499 501.007745513469 469.97485192629 467.217627562501 449.06745227865 472.90769533185 513.098535516369 481.954528115337 460.077621836608 483.315409322673 477.422290266433 501.472987077584 510.271249878771 495.007679025716 484.714326612151 523.97869477555 444.95279696189 499.800996184401 503.21829938934 443.76119222545
463.222496971819 469.541269471644 492.284945733701 485.824591743936 460.342097104171 489.218419983855 500.034114173902 490.126851893318 475.070366917771 491.785230166257 479.504686029307 476.192944131615 468.906926441378 474.671254662799 465.98908162814 473.249783202676 483.486238038139 457.521553926198 500.274185528332 482.639401535697 484.242486050267 488.068974634212 482.716265455009 472.898881757925 475.118623196093 452.694384580523 483.652384144492 452.791318226277 467.352998771557 455.510217423684 468.030729910291 489.900046727307 491.623350089093 484.847493610221 504.672585972454 506.842493991193 495.912719386947 480.548344823038 488.350118373989 515.012536502445 515.533685077154 523.391434808921 0 422.644909231953 490.242965236628 521.371904012308 539.131594870879 512.792585386289 499.688457927118 533.697796746037 543.676708019632 536.626995956339 546.336030617144 532.325101278888 490.357337663669 500.149446954145 487.488764112313 512.168708900599 524.786257735393 530.467815645279 567.868103096396 540.169370361096 550.40383917196 573.333543677434 609.005139434181 619.374044922811 926.880763142103 1158.60087604427 926.880763142103 712.92460925626 649.875088591349 607.758509649562 586.475532205412 603.599123610221 565.67326741043 590.138700402601 539.859054560257 534.768342764841 561.090639479046 551.652430381647 542.362988512613 0 494.173129401376 514.023351364895 541.198348485624 502.610541786285 542.114724643182 486.327985553743 469.043550385279 510.111126378075 488.4004845118 473.989538345858 494.488665562493 487.75767556081 512.014231628921 470.854584696521 512.570477236922 482.864381627438 483.563515277927 508.333908664642 475.045704939354 475.974189528055 493.174264442753 499.938246273344 460.686952385133 480.218061320904 462.279180987754 466.212871691503 487.447939815407 483.120873287883 483.647983648788 471.092920917825 481.173332024491 0 500.312982191868 0 498.834612664054 453.416971425271 445.827958485719 480.777368662913 466.43652625292 460.157872775771 490.679601039884 452.436620613234 467.232641777476 467.721752221665 490.345263714298 475.174435480963 472.820067375922 472.707785620439 461.715542255717 477.099351344793 454.690824576174 450.235605671401 471.041943209138 458.886263074816 458.626798628909 482.751361238136 452.138329535467 467.176173130198 481.371186135014 463.183638526257 495.740174575611 459.770263506244 446.15282654508 497.704152165634 493.580188966774 473.010457944558 459.797977617028 494.322721686298 468.228618125155 453.408220682456 496.221827019904 479.698224378056 450.202860812876 475.430895265801 463.821177108505 486.785429682026 495.171556129399 462.885799815939 452.302186691213 474.200233574046 478.520964931289 465.496174696654 466.401984821168 0 444.029799064458 497.395214637581 482.604466975077 492.856486839722 487.565121693573 495.157952986528 487.267076102656 483.02180864841 480.618495705737 472.625780066031 469.662560772779 462.153326418463 474.322543927782 469.74638339087 470.609250164249 472.324957384355 466.923871353356 468.251186909908 471.055929998238 449.630966464717 466.352987543856 487.887537265878 491.889524434162 463.796910774159 448.7314327711 491.15722279337 468.181670340151 462.115157750682 477.278333202175 454.054871188963 481.640753687916 480.69708009429 473.4057609193 485.670704603105 478.038065083676 463.91969017216 490.997320355722 0 510.510378756619 0 484.995400023964 464.424972840091 478.277407873719 483.526784893765 455.478878430202 491.956558340459 484.868323091735 482.662973678464 475.64165871732 0 0 463.523974037478 474.039395197586 509.058084827249 493.748242594035 468.238852577784 502.995964849352 487.337546731817 502.751486844224 483.507523638575 469.673920390857 466.141118955897 494.337930979599 481.777501502528 477.082372928066 475.407598785534 495.640824473116 490.025130789057 462.493107029414 462.00469251519 461.372545224202 513.022756765493 481.681610894145 453.407515291858 483.5887890676 466.224924405291 468.691560400122 472.412213752844 461.851381529436 467.123775790399 493.286413327118 463.488848299585 437.386555058801 501.731271421898 482.180630596324 436.640315919174 479.144872711464 494.652061015262 488.040110998158 484.750169214231 471.564976145977 447.471627205576 445.84928798467 0 468.70278204736 497.595893367785 464.752025085777 492.681768523537 501.183930386746 470.559119480583 486.475595977395 490.07061638125 507.747482771298 483.520256193374 472.311669310326 477.554435455778 429.21501620863
433.708219291915 490.038270621165 483.019883801962 491.367919169262 455.903026631818 489.23773841473 462.718755465879 470.321109210396 473.751434092512 469.919931991642 466.856621652586 473.736992056769 480.913834631665 489.797965925819 480.759548926432 469.540586468052 453.750683659003 495.06392222942 489.889230480185 470.346014163748 480.168443964015 488.310728373685 482.928752174779 486.390606804945 500.157124310164 473.317055389678 497.320864497833 482.31283500865 493.766366264752 478.479143788271 454.439928604221 465.942415422121 488.896433594057 492.289510212183 477.479246313788 468.513180361665 446.432456397752 450.085638786562 520.891180721531 488.417095203691 513.582512190082 482.326241701886 491.648474254892 568.705593338801 526.995356687355 516.389915105008 490.363204884563 454.461823146307 461.452428267922 527.092955421207 498.82883001881 515.330470726434 548.266575911106 544.554826088585 519.841834094136 498.966793720365 553.502747606378 541.42581455301 528.933637192778 518.159125292256 518.775455166488 541.942133935451 577.493994638465 582.856752998846 569.075007971105 552.85206228905 650.325927614081 926.880763142103 1158.60087604427 926.880763142103 774.229594346556 626.987303016601 632.129593348702 633.853188198082 598.230696528552 610.678968368549 599.817645580279 571.625531448953 559.147650787505 502.131185781797 529.937775637245 491.449153973568 499.03269085917 551.023457197379 536.305531671378 500.109188110911 538.108966502292 514.368170912261 496.615628778066 528.538124642627 495.783914757963 487.863616178718 509.009785801808 527.758737707433 481.06469640696 481.636227689407 529.25475606842 480.496652787324 502.407420100791 502.582892817617 476.655767502401 474.160149887724 458.123080491722 507.843399588306 517.253189765593 501.036206069601 447.546771999212 431.040171174908 495.474354543146 512.665616797604 494.02658416283 442.637665309773 460.309610099948 425.052067497135 513.149318207232 420.401700300478 489.980119511241 440.817753036748 450.248150362428 464.079025657356 451.023610634589 470.170839212657 465.188433726724 466.621264294591 466.560845890637 481.357946054831 493.217077137218 480.35205712514 495.22568956789 478.40174372106 485.861463392311 465.00143809023 462.382248344676 466.938335019331 482.68740939451 470.472203580488 435.339898116136 457.554357633374 447.837704177707 444.915108413769 479.351033309449 470.273880677429 471.070117402936 476.175193429725 489.155712440015 463.273858288539 448.520658900367 500.555252302349 461.55845162985 479.586229435637 475.778224247167 459.328038836202 437.432840877841 466.75806193546 433.369101981091 467.569628683359 479.64973891031 477.266785169995 499.148001109732 447.392850340755 486.609480847052 498.627274081226 479.939694575593 496.823592246802 509.479327687188 468.237229694267 483.625808256251 430.880290726656 486.933197904142 480.314407971087 474.955576748298 482.233358095094 441.261952254496 476.634933719659 478.490896003905 482.180587026077 468.683595656127 473.527070876857 470.249724374912 452.134308798839 491.434850290239 484.104060491337 483.686418962026 491.293807345632 482.777183714356 470.666758047041 457.970186713992 493.933682835391 483.51476156571 500.100379159356 485.089369786207 485.838195444581 493.611139789965 502.332122650152 476.601992254542 469.854166960331 438.949396163346 474.052802788663 486.242909642089 493.618167423403 510.882487875968 487.213434213609 486.048867469138 0 431.49789865146 465.201901834996 479.8493494926 421.931196267524 490.31614841857 488.314289982343 496.114850339628 495.959320319603 482.929072157167 478.890966050922 471.866759151848 0 0 503.639123305915 470.818888410178 437.402148530916 466.194457200526 425.615736180226 460.018039302563 504.688311496703 464.029523991766 454.395852164504 466.024359561284 489.590355105828 471.869310341925 468.971527525484 466.946223997045 492.132170852077 472.039342375955 469.066723180221 486.238582743826 479.140674980993 473.942203935802 501.407225811229 519.844394476275 464.242041382097 495.462021550348 459.654148484021 437.639423108925 477.251221820355 452.807594640674 458.846489844193 449.659387481674 499.607544255416 486.195933009457 482.46678043182 476.668135473319 503.566683649254 483.282338352437 471.165582992482 475.060168815856 490.460367787766 457.373787371316 432.621719685823 431.843575042199 442.695095751976 488.361431817532 464.563781911722 499.251846771015 493.619043613304 493.77285742652 449.360776174774 487.658995885618 478.125046158841 500.382115901404 500.628311303168 495.855739984532 484.753145594689 446.312546612297
400.49204639929 472.952569598437 523.808720177474 500.447593553214 425.496015917497 458.06085231234 419.34735769209 485.492803194137 507.22438137867 500.306034124253 526.001790816961 505.907969132494 485.360077931289 502.502410278125 488.122112219131 454.354082732258 434.53390036998 523.155748184577 494.084396684185 451.199030679443 461.05149657049 465.433309585351 460.318733548097 536.500842737186 488.308630857691 544.115068364232 499.031393336247 505.991261371628 484.165437966973 457.607445839553 434.957912953711 520.023826551782 544.857280694184 510.461935955565 514.306280775369 502.757277245525 400.979608339432 433.304619476828 510.242479590002 526.014013441707 508.333240248842 499.987788563891 510.228932687755 466.593331590372 487.069000620704 454.322883274236 502.875387710707 425.231307969806 451.655363688205 505.715256078225 506.262376957666 505.754164862697 561.972513124268 523.756508111134 512.623035003628 486.12207993038 575.09905844319 562.322619857861 531.2461976753 532.670096118286 575.784450702091 557.794341470637 593.698107362952 541.270852633313 584.145715091838 551.58157988529 573.118651386274 712.92460925626 926.880763142103 1158.60087604427 926.880763142103 684.975454533223 680.378632111213 675.704279594563 644.481157939291 643.951150370444 601.00131928651 586.822445762604 537.368316090837 550.887488387852 511.265774797951 490.244183075114 551.709990955675 552.174444410066 566.949362560239 567.789512312344 567.751790404659 442.284957790795 449.788017425269 530.888770805359 529.392516032682 503.655679096149 549.506842957333 542.371141379699 485.257527866416 532.863396078253 499.020577661744 507.993286817769 497.471314012947 479.210279678509 495.952105933706 463.031154765095 457.198006521128 469.831636931729 494.055851564732 484.308501921829 428.052170031076 453.266731649283 479.712158395427 514.373417537725 488.375979268909 397.008365356106 437.211761274521 474.478561339458 489.213189477087 448.968704651335 493.330903856257 454.241752568661 475.532366956564 454.163744506823 470.767466139575 460.186272974941 454.751874649171 422.266984478305 447.53451586716 474.037114413301 483.227536929995 503.044718413502 529.506525125723 466.480379581484 473.669650019502 456.420512252448 414.412140940518 437.327157633508 501.255044809964 469.474512876387 438.725879420873 430.260289480896 402.906897178507 481.364775749428 515.684371869484 469.456014549608 447.657625954762 470.512002720692 483.832124530525 408.352315274553 470.490708211361 511.925675124569 449.747444337767 452.692325152579 443.534971795936 476.465983098968 399.64268344067 466.636173529 455.249874236677 502.687179321471 476.103293445188 484.932427459209 480.514703921107 445.032446555347 484.737682585849 486.589496636294 461.51239700028 484.957620103307 495.452325268346 418.825621493649 437.176627364995 444.752828064271 485.564817045048 500.775989094553 463.853003616895 504.104707149811 441.465990475572 455.812046899406 474.596306722619 467.024232962893 467.840085050917 462.761875932265 443.135760507444 448.921831117342 501.99124179743 518.492390548267 529.914670223101 490.916092633226 472.51593625201 492.327954754219 506.736252360796 490.799777641899 480.060784458372 519.490878676142 466.374778295006 477.357332585886 481.179988347771 512.886619117247 484.789120466037 484.951291088745 501.413505169402 478.486335801393 492.780188932138 496.380355951702 490.025032372787 483.141255474754 565.837858963772 580.489621153961 405.433411270518 409.223965608636 421.620359064315 400.271519667366 473.743237862168 469.58629890959 531.932553231249 490.709758361476 459.904885178388 499.530609871093 492.227232938865 0 0 544.601140749291 455.945700400083 429.811780668823 496.985351950491 401.14461356227 447.675103668161 553.847107584075 479.575665369061 476.532244941925 478.345572065155 494.583619756649 461.994841875043 436.783800236962 449.030323578283 470.911002478756 482.328797638165 481.817706046528 478.376615404699 462.483050704742 514.554750226951 486.254542795846 531.206933721993 473.567065308077 515.517966282185 440.113454180479 411.909916400062 464.575504882476 420.193751910717 438.332515778688 431.466654884081 463.838407214736 497.782139130813 475.623000247418 513.554652711299 496.960552507552 489.759318564741 441.732800385971 449.697296061661 427.733935929598 398.736018149306 390.554687732119 392.56537247395 416.115708009787 475.09740900266 459.834139142169 525.972071451019 510.136729822517 479.284831000507 474.670781881086 477.474365977769 537.731364944162 511.717146822803 556.804281571272 503.449383669258 486.207441267394 458.343832266012
388.919672881505 513.593029765514 533.795089903291 513.825805658461 427.024060390085 481.742820597113 449.474218611636 486.276540154634 513.764006613594 490.659563467935 534.362896040303 459.268908275075 502.049737544993 485.701969505651 504.338221632582 488.444509378575 411.300341021679 512.25647693207 498.12908897876 447.134772786984 460.273134805171 461.834131602518 456.815289633913 464.312047512389 466.419600238759 495.852759838341 496.911688451578 517.6924726899 507.141002922525 476.481992454304 430.378105427529 539.563891061615 512.275016533932 524.682223567333 522.103925412545 516.7016909833 401.19862882419 410.441809691452 482.823283854424 489.264357989269 501.492053857455 458.93656866676 537.109369808827 618.141643240097 537.214689603657 470.140176165022 483.333141130627 436.347547135665 430.870591305611 498.157409813703 484.490970810649 494.73314750092 526.578447982457 544.17283324494 490.940457182697 464.499594716518 519.238572330207 554.691907826994 520.543638385877 493.893643093449 561.047126788687 556.049631275011 631.833701725772 536.940855656184 548.344590740789 527.584923592836 593.373746007499 649.875088591349 774.229594346556 926.880763142103 1158.60087604427 926.880763142103 805.958655716196 659.350280874728 660.935935703537 632.416104926323 629.712237005309 577.756717513379 592.813764123572 558.471605708207 505.89146669575 448.09062719766 598.254516616121 554.5707924909 579.366446694757 577.522298779094 556.127544474318 450.200191778585 481.657308907623 562.502975228989 527.840141902685 499.34982487844 553.916464368856 550.20208124271 469.132913554056 518.394206440635 513.332677925258 480.564366318422 498.596546408642 512.563947955214 476.542035431282 455.048580244517 418.496625977768 500.508871737516 532.40099582951 478.133286154664 403.57656422826 502.273039362139 470.02681896047 504.237978470862 513.87070837816 407.623012722776 446.793676183685 494.158749309315 503.928704180143 435.601769812356 462.085462753496 456.13474951523 486.500114121429 477.738842803766 482.462976996537 465.865866677038 449.858822060533 439.124955676218 472.543435305753 460.525234192258 499.735559992128 536.015013573532 537.759711905749 444.72526376521 486.736528651625 464.313756880169 422.833265509598 442.95749523266 486.791993361846 463.513414048452 397.186926288781 408.390930079549 400.845330647264 453.090667852422 521.460732120652 501.0573635493 472.974414840233 494.544771559075 473.399623801559 439.031615648252 0 528.199888953379 429.512567487061 422.144896143592 429.850002986902 480.915670938725 414.072286131679 513.947970839441 477.472086196384 501.472218455438 505.232409387064 456.235676895895 494.054958116838 418.101877399956 478.368218690537 479.852669237913 458.829482207599 478.2453931421 503.527281311035 546.91144052422 480.704264186651 440.450491506248 471.780475515819 511.613414247288 446.951932533948 481.02655429868 426.553364363313 460.897349851343 479.211318983118 477.128116888242 433.695951940464 461.14081127277 426.200789727596 442.615180527137 510.395938699393 510.252959005321 485.29727763824 479.370471460476 450.539838042813 480.456613546314 520.511476629288 486.77858048975 457.342319694743 503.208618393701 483.845582076533 474.357516430491 479.726163128318 523.369525871554 492.259347393258 477.942471635746 463.524870362048 487.188879541275 495.80675059847 484.892771452313 522.908867728796 492.823666329425 562.103572234653 666.24499945611 419.448540449498 416.033845563615 462.292216922782 406.398571994499 455.361768087217 458.651993922119 519.182075020089 476.991877230396 450.460443975683 470.498902579426 463.634436411404 0 0 506.292714384956 480.815002971027 435.800803188176 458.816977735935 395.597436491814 426.549056123944 551.951860882415 495.554356798453 470.597225117561 440.911965437092 494.618567912296 454.78714160822 457.704532240838 449.789979120028 478.217038028361 462.005481172216 485.861184437245 452.785882124895 430.915347733497 497.365125809906 490.727359458563 517.641018599649 435.305679370797 503.30179635492 453.694362536335 443.793206884321 470.297873008666 403.713922831976 423.941723710924 430.481334809371 507.327030661908 497.074440146876 465.27201678186 505.499102003538 482.504147673059 448.170727522006 418.211317111721 429.613546966422 412.170428176927 399.338396134397 382.187262730045 381.257571780787 407.524951097842 472.597154609591 468.801095668054 478.943644659909 519.149387331949 494.785822262537 445.487597616097 477.140206146567 546.605341367177 490.241698192215 574.078824812643 527.287685688186 492.857844276515 434.3139591577
463.734236690073 480.49727806625 435.244319499272 457.457405393674 512.511547668429 500.134567161558 529.555586662857 481.59013059976 460.862447535443 470.201312911284 438.920790488082 460.516342334561 464.860204207451 490.33983004326 474.672389269503 463.312689283722 494.310831537719 474.477449612679 442.514125420518 508.234766665018 496.753101195324 471.290717525088 466.171148741346 469.704166883114 473.873405183306 423.437967724149 460.99201850137 467.646190826954 477.049940309345 519.375660251133 541.682883234767 435.774747255095 451.824161594997 481.662739922561 458.991678336922 490.67302417395 572.314720850664 601.505384571607 495.942498913238 469.04575861831 488.861445015163 483.108777158988 460.743616708976 415.324606529796 446.308389108189 501.065206056526 463.588515255488 526.687534220223 556.101883148721 510.928567897421 538.821266491461 489.071005973044 469.912410662034 484.061249062118 499.649736385998 553.370706281429 478.288471896448 459.764800126807 511.987148251659 529.955190650383 517.665011093535 484.406338701698 446.627709521145 512.807262166582 505.510744370436 547.153912890033 544.246815921664 607.758509649562 626.987303016601 684.975454533223 926.880763142103 1158.60087604427 926.880763142103 688.214102670216 548.960950233621 558.825106460355 580.312383160905 579.517162770146 568.750296259019 574.921273756815 553.618443536169 602.940460881237 499.826626519953 529.777354612989 508.782518681031 477.391624531236 473.884995197857 547.256209829867 505.58093564526 469.567575092802 492.876342398079 486.643359841892 473.035818556071 463.174761239921 507.27491038735 485.648255716617 495.994981320477 469.191332165453 459.358823625212 502.49609267004 513.593525489523 518.460826871468 559.1780618965 500.116136625607 481.32788228789 528.809913076766 591.173480421677 491.894555300786 492.261176304001 477.600415941694 460.55585892509 501.810896076172 560.979298217646 514.164661281947 443.754794191546 0 476.203947491664 533.846221842227 485.504314525929 482.26974751392 484.751048218958 498.478134300061 529.948931759059 538.135335263309 497.032030615841 471.24220150613 454.048935230774 444.241621259497 441.775195342043 481.818221702807 473.147656619643 471.9080896316 533.593716308921 518.646082300214 443.271557500211 514.320587250636 527.352312351658 516.766273581029 540.518585967095 520.173976445302 457.423834761121 477.099160151376 506.493835043284 463.895924326237 477.775926371558 498.646870578677 423.873162137439 450.339765286386 533.116455186693 512.916803157143 519.716023002418 439.839939835103 513.434331441244 445.388866583028 495.475833124253 437.643066044247 452.659807902605 456.902146397871 461.09189607782 542.324777872842 464.520335515811 474.306821639695 483.341596666117 456.444317699626 447.652376885127 434.192706696822 456.632960959531 495.228540309629 453.789018403208 438.869419922519 483.357221415646 495.306864927341 546.826746958305 513.515335418202 513.33375248428 468.504122026492 510.293693227887 481.349988069531 541.594969089468 502.306591406463 453.138108123807 432.511667446711 453.792432192012 480.889088125932 453.71834673017 487.064353557799 456.746074208803 459.245390849457 472.327045811653 442.166947908343 502.754911111034 458.743943034252 451.997068236676 425.159338201443 473.012404600174 493.417623283169 499.325367065504 478.237387995754 482.732159831374 477.849160701468 456.671079857318 471.838962894566 402.697876555527 445.317638588073 0 510.665696406186 509.519282497349 560.582538157662 479.290901486025 465.429904296318 436.985054368036 473.941122595605 466.571587542379 426.587930092988 420.311863246223 0 0 428.609359452835 485.829672873788 502.927928240456 467.309458542836 564.2769906872 454.561186883921 399.481901427854 463.902305431498 462.549288544582 528.283885830539 453.854730945762 525.982250404656 483.29322560608 478.027687299221 475.953601850367 475.344069500019 485.013850592991 446.929679744955 443.048631292421 444.585517166247 478.681337480125 452.910385952845 528.600541016054 431.052064804395 526.524664314566 524.594958551894 441.368899826137 501.015609156397 505.41826292096 477.744306372791 459.966614807943 447.277194768674 470.530578209562 425.000885738903 454.046258318876 464.733867857789 512.5166936476 486.525124276921 504.331902143476 510.715353147179 529.429003512164 543.78531126867 494.748429097368 461.319868297398 483.390383559149 471.095347262592 451.665941653523 470.354282095562 479.134237014915 465.886277703888 434.075563754869 452.955188119695 414.227132836447 430.344276559313 473.33186826948 443.4985493913
411.243366414663 512.805284886281 514.864898226453 503.589940299356 467.470326138544 482.298354193211 455.21471191269 485.406592100982 504.968833489987 459.84379274695 513.298095202387 480.068868913506 509.355817841443 465.5695392146 487.757143224129 476.382041777298 420.525634949522 486.07401511586 515.01426533353 470.199849456671 464.074183485338 476.683066803181 471.467593103638 485.52096046316 465.54903907286 489.900231730423 481.796245086331 493.71858811456 479.489934803681 493.857872408155 443.624060403367 496.853205138895 508.266365734516 494.967636414019 508.244043087312 496.019888469754 438.563606895534 437.270124349442 507.437362467848 502.296530296471 465.258997491866 481.645879004552 522.927481773724 0 542.8950188473 483.923446451867 506.241112036606 462.66565145383 462.829274080293 498.856866299762 462.424579919521 502.095421880822 501.243586279707 528.86662186801 489.125794108201 445.904816451591 473.44652867571 536.031808095288 536.171128803752 495.18669130596 521.391047718591 537.152464235329 577.744329820174 494.10438206437 515.962536132216 492.170108766565 531.441785125886 586.475532205412 632.129593348702 680.378632111213 805.958655716196 926.880763142103 1158.60087604427 926.880763142103 756.945937162059 682.440604026329 666.202751151303 629.257303267134 593.263155367659 571.627579137254 537.176606349629 479.279543846558 607.430079914218 569.448187148728 553.246988454787 532.743330343323 563.615739431907 496.521059892371 489.776029236021 510.46775918037 494.91062862527 490.319065185265 558.113256835067 506.512624501456 509.475041845568 500.559591473747 461.603008813759 507.194976884708 496.893345571711 505.489126486241 468.036476386215 476.658423620193 486.795112323789 444.620033881799 506.019239530639 507.311344283498 466.178816041651 475.258999149457 475.506309386159 506.037672868457 500.175943999676 464.05695094104 447.43606760009 489.180966496981 464.635622235366 491.891809486095 500.064064422108 456.269589352196 493.101688323549 465.673412237443 493.260618618132 463.235650729018 423.924101009406 439.57344084507 465.914459318143 493.242666343062 488.568950242796 524.22368319476 487.413533908501 462.034835432856 499.389775885296 475.954494685449 440.753385510158 472.404556724348 512.374169515477 435.982225968754 424.523460346549 431.358246137768 428.443156504496 454.319214556229 476.456471651611 490.007838965977 474.934302689956 510.059843552328 471.303385352108 475.487234521274 406.135649811605 480.284799298292 439.391172239654 441.050618874294 448.368460509308 479.859831209662 456.894376446069 491.587005748354 450.952941562101 501.819514646692 459.28435352924 436.658901103675 470.108620396796 470.047414096299 479.164537985003 464.797480941152 467.846261814606 466.674380458576 474.706677583627 494.718475882957 468.317855676238 439.24509219905 465.143424037446 499.024849546171 458.022980328256 477.611622623672 450.583121903783 468.818665892082 492.103307728206 502.264529984289 420.377015210856 481.020942565235 441.551655345542 460.772767817153 493.902359978866 493.495024356117 462.823962528833 490.906874449684 511.358306377754 463.862290943509 480.538573040102 482.932755573039 473.277742670682 0 493.704219125772 459.640895257973 468.213180398316 525.794037980001 484.784606633959 473.137295684305 456.375442972651 490.596677013405 492.397932421413 486.102423485488 494.014866669286 482.9939835298 578.651875690153 597.712288350653 462.201972753917 439.186172249553 458.594687983689 403.21819182855 483.368849428866 452.400881510231 514.611472098696 493.611988361135 452.257426182531 461.242081179088 454.490031215868 0 0 490.614321957164 461.442577022508 444.539345567372 489.02958190962 412.095387485515 459.959002601793 563.20055300476 461.995554528701 462.843070908505 499.045360338258 535.900234000414 464.749144347543 460.645352235982 433.312561695301 480.860889428201 470.175100116536 495.159575110031 456.407064815894 449.301268222586 491.58445038177 473.571004821218 492.337765498609 474.007042719859 514.752650313342 450.642807846395 465.849743831595 459.774691535843 410.892931489447 458.065792556515 458.451841178321 507.54503042745 526.755605887725 480.995488897717 486.807127433164 511.407527050872 467.750188598308 432.152796122442 452.26114194876 436.201222928056 419.49346180831 404.068197961296 401.18046368888 432.103020775433 499.24801927621 477.90721183305 498.988678263901 491.962063724703 494.929959809473 470.182425725991 473.380768442426 522.36408945958 512.443984561631 534.229921289114 478.187152823689 475.900764576503 445.698721661877
417.405078466097 493.458365372107 483.479333747513 483.753170657284 446.588003374751 488.170416140449 487.31628923012 489.050004712657 499.09998150567 475.128556736817 486.109046215214 488.822611526119 488.008913523369 473.463881061822 478.988032773441 474.137523477933 467.953148156066 481.42353047078 476.909613035573 466.924084122687 481.176456759268 468.338368189803 463.23765160587 542.69289534822 494.561047562136 473.884193994212 496.951405910267 481.239628389057 474.397954317167 476.597189410009 464.147284769236 503.120712391258 496.738169108463 494.916466657231 497.947681826169 473.712178410083 479.997329465328 486.119513386462 447.304945652804 461.441057922187 460.04283099681 493.650851676675 501.239347811477 484.412199566618 517.15108329061 463.177141278286 491.333752034301 470.680632412498 488.505628808832 501.867084640973 505.496002105041 515.313923230643 535.9103181305 521.186676456012 498.386317919311 482.984567481687 493.221497480173 529.58947064561 496.834866833775 490.017455999458 502.593426032059 534.429087650386 519.256540457903 565.398497753865 518.037737326608 532.453989769162 534.461992192378 603.599123610221 633.853188198082 675.704279594563 659.350280874728 688.214102670216 926.880763142103 1158.60087604427 926.880763142103 820.073018810305 700.508045572037 677.148017160009 626.295875043567 657.358913784644 563.697832581886 521.218201661531 523.061091644772 557.790350999941 553.841328666984 568.197912044602 549.130897926827 487.162339969127 518.693130495025 540.392964119471 500.452047515959 527.5836175238 502.977663018529 525.008628696153 503.364889507448 512.005893759652 524.192020871134 503.119830913934 504.715347092618 522.879446858251 505.185972986643 457.12118258153 486.627601083997 495.361242772164 523.485208121783 514.340929649035 462.175662780802 453.768562332525 497.322970574363 498.399604597812 481.50229603974 492.196653225213 448.692919413532 443.899842142434 518.48213988386 453.49780776614 492.402463471455 443.78289564127 459.835105401595 494.350382226631 490.278699547109 498.696069724889 462.949490168874 478.343429489701 488.87130055955 504.777196191341 463.619649257926 488.438410277529 465.886137780839 454.325183942963 489.10624364433 471.872976052961 469.537845323817 486.510305350821 474.695793278376 456.480072698161 473.086600979593 436.435803857279 453.73365569605 448.716573645947 455.464589817514 448.802828352037 464.686693893739 462.722836657759 447.805150950105 402.203339744406 506.400408901149 470.125769424233 454.658510147429 463.419039757084 497.766852187553 465.699415600282 450.693533402058 462.911704544522 466.813559486475 467.170116787416 467.143993185813 444.265372661276 486.82811656665 466.552217177066 477.609971545219 470.732283608344 499.813880267655 469.59344847106 468.964092268866 463.505138588558 442.064946613143 492.176826264277 487.313566932977 512.165601005087 464.699780519389 487.818120755294 464.113808564022 493.272522655419 475.211424316789 463.109835231505 433.447994436249 478.336297081551 441.427681394558 484.668984890987 481.05266077047 481.396000385357 494.643639230933 485.977545853657 465.16335196519 467.372424956365 467.430348034252 464.884589927818 492.296116698501 410.185687632723 450.754697519715 445.359415789922 465.292907569851 470.515123390589 458.431948357828 482.249574298067 477.115548866755 454.831772159582 433.187932130769 457.888267284723 474.380790082444 517.599735922709 479.038858876683 452.669836586789 411.440769997501 458.613139443151 461.01891266839 454.972312387763 476.20352521114 468.731886040739 487.008557437777 480.942960504869 501.856020718148 494.252805907171 487.015054153482 0 0 511.657619514377 485.86054842886 468.628497799678 474.176675644973 464.789868587554 468.910831732625 498.417989175989 497.929262298963 487.005366269077 487.643978844296 484.196498997241 483.390991321728 481.473247098704 469.299240930561 472.594055191335 485.141878745494 455.993787176378 471.870571711615 473.959475270728 497.146295111631 500.560682656339 452.050698078481 459.751841311644 488.429535162994 432.490441937935 459.211607985796 457.240333555559 462.402679164424 456.135578217009 461.521703805758 493.474604432925 493.985928932159 478.08049987059 480.048103409094 523.891687625326 451.63237781569 471.696817118492 489.373539412642 437.821429353949 443.317805529047 446.96837650661 441.669448817216 446.021914063686 499.287118126177 495.491515301031 481.549615484375 468.441436753218 470.572733168899 478.942422635059 462.406167566833 468.300076062548 457.794408096866 517.803399147872 496.448393419131 440.02773824868 407.292267192198
386.297349625952 483.291862454534 526.473595086191 490.825644816769 412.827216007029 454.399890646249 427.942909105865 486.715461635788 497.749766892686 492.267641914455 550.677549710912 474.672554757307 477.926230365671 515.230780886026 472.833282815377 476.099555284212 401.510378390563 508.901182954431 512.964358167084 437.245432351816 434.627848552208 479.488809885204 474.298414014986 463.590235601503 491.052309999234 554.591075238847 476.255818670748 508.676176585405 482.142898945012 447.643293396875 455.816403031078 557.359486840771 528.768128542898 520.904738759584 529.813727356398 499.230286214647 359.643729503738 352.973140485671 468.811440044807 485.430899729189 473.730885969799 498.902561573965 529.742570598987 621.22795226678 558.066805811049 474.266279909456 509.82750889853 415.849087734027 418.123884043983 444.493935531249 439.4733264424 475.398822334962 537.303457444534 531.705020794616 498.93656517489 448.319091959693 508.588424800896 583.710459742835 538.184707596165 469.509817273936 576.634175918784 574.435313878111 663.496341408394 581.880661204031 546.298600579948 506.738307359076 524.833306989788 565.67326741043 598.230696528552 644.481157939291 660.935935703537 548.960950233621 756.945937162059 926.880763142103 1158.60087604427 926.880763142103 826.117254725033 697.585545732431 671.35987666228 583.926119893915 533.097606068254 466.005366524108 658.609302327233 613.842018444058 563.570396476398 572.901444174896 569.691510365919 467.258123976365 478.667526916223 518.956423815046 527.138161833404 498.61918933339 590.282969863637 532.467680670049 510.190759072064 534.934772208505 515.795280231576 470.54026835914 535.888316345872 537.281615858693 467.513443685469 452.415374968801 420.579942668943 494.28086441682 542.095663111038 497.06298034851 400.568183940077 443.020902453099 492.478777689893 527.255187691208 513.511481536636 415.210854136393 438.408429775581 484.261171630132 528.797812558755 399.384916092763 507.9423809953 416.194593991983 492.854171748581 464.500881312017 491.585610773747 456.772621055555 426.309658220108 414.020604687112 496.986205205985 481.320932907351 529.106932435008 574.2760657465 524.092191203588 453.903802273281 522.426486058047 449.239270625023 427.872248955171 470.721372477579 510.362650425474 435.004580751738 406.554388774715 418.074170705563 390.403038079793 372.656421971803 529.239991765667 510.427104012104 445.442988643533 497.898002837731 438.23562991299 428.481218562655 478.379032721903 534.355766009273 381.039389235476 431.982932902336 430.352940327518 493.994146119205 415.655492902055 495.74766354543 448.68100182614 484.511911272581 453.830980326954 438.23447227595 437.887366089872 384.915166900808 463.00428866587 491.828253441305 462.314664364455 526.015552125241 518.521937668801 456.060059127222 473.411204873208 442.765837066749 531.78161334182 505.806778656671 458.426223260098 490.610139896099 411.665405401983 448.847915268835 483.462846918609 491.05002384032 416.277315591122 499.063387923894 402.237451350664 442.833742602691 533.332063781579 493.063113542585 488.479337820167 484.257744048439 493.308277197848 440.750301286873 511.281688706811 493.776021017809 431.61633373431 468.032566201586 499.698050755541 484.75954350559 514.573950099223 548.466562376833 548.103258858436 534.324868943707 479.796186162431 484.428405658513 529.121225350138 502.213491048318 501.554240447415 477.550645678481 547.750920671247 656.923376926752 389.701011171456 423.192867945894 457.685898849283 406.679768173003 465.209644666446 457.23771339466 534.060038952165 508.002090081079 468.233343457813 496.738502428533 489.488660873251 0 0 519.385419245565 480.862343823408 438.829526344043 485.073628437886 374.547814689242 432.626338387252 556.743653064945 491.831035949126 483.368559755868 440.387736890774 506.989714431087 455.396502352488 460.241610241002 454.737243597003 466.033513387852 479.96525846971 451.621962508099 423.700160383348 420.928788932471 509.402050621379 472.264691333621 483.479744290069 471.150817165421 525.607759053496 417.209153774052 414.662417302217 486.876223233066 408.12526425571 446.746486881957 412.629501501207 513.949526185997 533.999653275414 476.925289189073 558.835837819824 527.317092073693 453.839003950656 438.340004469698 437.499212990191 403.582031287004 382.793900324355 357.904361490571 349.412233692784 404.010953566882 497.656452603164 466.589635110376 509.319605645634 480.288441338196 481.22161969646 428.876209580892 469.725451863059 548.577379014017 505.926836920228 608.365661400053 525.136390065736 456.513855022727 394.57196440998
378.662741579596 479.942456410331 512.375758203887 499.891184970088 0 466.464161162012 446.264069443267 498.252057510831 514.976680249992 472.077967315769 513.477690928837 492.81113871014 493.295747182142 474.95494080503 490.944996162943 489.441688523897 435.104064764278 522.566405894601 487.750125619657 443.631126395774 443.153143460301 457.517406752332 452.605606513687 484.956776512856 489.714311587896 501.255942607866 474.238985208823 490.991361592151 495.77364012561 464.850207817656 446.237227075481 525.9069502403 489.19822591711 486.791345091824 512.037275057876 486.515514875692 420.99084982456 437.941480642374 480.22524808497 480.554575625304 497.630443432922 470.120824475965 516.279488468133 542.698083754217 525.282525491074 492.82418212391 502.192219963488 428.780811525149 413.106475379269 478.332127963353 468.119397701426 491.513749549044 573.88496155947 557.912373081099 504.374364969969 438.844799261093 544.409157416462 563.753289873798 508.528259401555 498.590745031548 519.142892346702 515.622725140019 604.778171023719 548.982391970819 567.793075412016 447.894420540591 508.664118723491 590.138700402601 610.678968368549 643.951150370444 632.416104926323 558.825106460355 682.440604026329 820.073018810305 926.880763142103 1158.60087604427 926.880763142103 838.987875847793 723.586171123966 644.280772016931 590.922144380623 503.221167734574 618.961300847345 553.958015518488 541.917536340006 565.539450557791 575.986440858886 494.989068134806 490.844079572075 534.17003869148 538.538808304379 527.784776552539 558.17202821664 534.530565080849 509.519189696401 520.844593018969 512.559323220991 503.092294189342 537.256532441786 525.840991513788 467.110822651667 477.139097414921 492.379843970914 498.710965178319 517.648365821184 472.902215139184 409.838202256883 490.49096740231 460.224134293793 494.466915862213 510.475859806437 437.894920471676 439.900222904393 489.60719022004 466.99374814013 490.789828906001 528.56854071037 431.817526425559 469.202885958617 488.22759913166 503.424157332952 469.132490574578 469.579382848546 449.481071635992 475.048984281616 506.318181348907 501.143786754021 520.835885880438 520.033799943248 439.871233506003 481.571563427593 476.675684325425 454.014335070087 460.772615496896 497.92590847716 420.490464700683 436.374263504945 416.617411246928 380.080567599536 419.928743907905 487.643581681221 464.879433905529 461.299909243143 479.255691491429 464.584418102847 420.765685749898 459.024093353593 453.305438023889 438.080738866204 423.292596295031 435.878648298163 476.537611957759 415.667429302364 478.071195771927 454.427480889832 489.42240904316 488.880763621192 462.313124217877 461.975780891566 413.772374315308 477.209633868805 487.700181867697 461.165630687586 474.798258605583 492.597793150679 473.167114584474 433.865300316324 438.083279431082 490.665051221913 485.131179099211 464.755813136505 493.218169114118 446.704078024001 469.486431132688 487.272741809361 514.611105924189 434.304457224199 465.096659296101 430.774737017143 450.548707542721 493.806027838103 512.743732022281 524.707477965824 463.779358629857 456.220397254124 482.27731508946 505.199509763064 461.232516600733 456.565706783888 477.03426520866 464.274552007175 482.300435393208 491.829895937597 539.466870605588 521.135756441316 494.560904112956 466.002686442402 508.275401173498 498.229558397174 485.551051132072 501.851812318537 491.93559359892 480.42339893937 474.419875857515 461.109330078089 459.078730527987 442.694500893706 412.67078042534 490.731591009733 486.737418481625 503.550412398639 489.486509353301 461.06333590187 487.809683673793 480.635613828894 0 0 515.330565896315 453.169935287288 456.663758970841 488.811598334352 416.558624435724 480.769694940924 553.570352344057 474.745101998669 480.650052493216 465.959185080736 542.807688619121 464.190248696547 460.904535496836 441.422057587282 472.037509708004 489.393768940963 489.583673383117 474.66560035665 452.452142189409 482.684653525973 480.637854444334 493.701878516096 459.693380216078 528.703848781055 446.734696493642 444.485902251088 478.754746093705 421.55574194911 435.110428048058 447.632960279341 482.338950997609 500.710397794634 479.556735428088 518.096125541038 505.506157020487 473.21466807233 465.118786163496 447.117307647082 394.439389747167 392.575203738167 393.849687784846 392.033452719371 390.934681383274 477.529190935677 474.759622997667 490.489582807954 518.034027647641 476.1456469619 450.663706157299 499.308220090355 504.411359169662 488.769625914812 532.16992750713 493.833052942883 457.169767450119 0
394.483218412217 491.023945681387 524.119682141042 534.467317436418 408.958886844503 458.593326683807 448.263569277781 485.352607365115 490.420415067508 482.769826457016 531.905476388667 480.906415726547 516.247550162327 499.674111549761 485.041653716164 473.383565405887 430.525868173532 505.423888127387 490.263845203895 458.037269091531 465.89478842832 496.825779656536 491.488173479965 524.240473940148 509.67410625295 521.725810247284 480.312138410817 502.599370457373 484.385162168544 462.723353556929 451.538093906978 526.80191260549 497.045110882996 498.5399615956 515.774551561127 472.54915125773 364.944876039872 418.873952088785 529.970935823489 507.474167484943 504.931564219536 485.660577164131 488.935919445826 0 528.875123536852 494.721476943571 471.931174705493 420.568337184586 420.852632312682 491.557391940719 460.106834746326 496.229678945445 561.229783560074 505.833118174468 514.13582367222 422.274586092205 0 529.51446212504 552.861052213287 474.341978635492 569.090226312375 538.758191200522 561.050861964624 533.304702541399 515.622107611288 492.794183717584 515.120871599867 539.859054560257 599.817645580279 601.00131928651 629.712237005309 580.312383160905 666.202751151303 700.508045572037 826.117254725033 926.880763142103 1158.60087604427 926.880763142103 784.11775204753 699.207416672916 615.631575679578 537.488904186219 596.181141646917 563.849395488249 585.790766305686 576.703345160587 575.893150360097 519.431304642595 500.256503428099 536.89885064602 498.008546925682 522.785057643474 552.915828538956 529.226060646022 530.148938643636 552.769060698127 522.818428581757 513.426518607294 486.926206183086 520.063277238573 526.902841160794 500.824297475089 477.29408959074 507.676823989539 533.408261562259 511.057117107791 437.432791508806 468.1336621693 448.56476662519 519.444471647703 496.568541446234 454.751903238548 477.394391455863 473.971596080579 476.684231743754 488.668697192799 526.226362661661 448.65180487821 474.558158877763 513.092496218417 498.20320131273 471.973787933491 464.895256015917 439.142477453617 458.650560805806 497.285751401266 516.057880345148 485.505720180115 516.214952618821 475.061636373118 521.538756020682 477.319901797267 436.64878437411 422.883708812879 497.861935423477 461.387296348067 425.55242562113 407.015609952055 418.789061017081 461.915016894263 481.382747123501 478.559211013085 459.092705817294 470.479837122356 456.578959657309 463.206486604873 459.071291137845 519.421176417069 415.338679822141 445.258505511499 443.825972112571 483.025590961442 438.215536593806 475.637842831154 455.605180882244 490.240075481657 505.031574842179 453.028252651129 454.42567976879 403.699335312183 512.974606217057 462.919407095274 448.561743127603 464.971980392525 419.16128403268 442.820013569091 483.610753471531 453.71268379427 478.907764894695 518.383899266007 474.616701029984 458.208671926122 437.360204196848 473.156566726408 466.929609685146 478.699633653483 418.12602143424 459.67714392286 451.401671781435 445.141685180205 496.938408949665 501.476361325535 494.280942223251 482.423397936989 500.287722681566 498.082121221933 499.701069797646 502.906711223141 478.613663798184 436.213247547092 472.457736193575 468.800447776465 498.652883291552 502.026000560162 493.87464867334 490.303880894931 485.930489190859 484.038545455341 489.109700903309 502.714967001748 488.787401611362 512.530484930464 504.857251041366 496.172666159133 432.261172503432 429.581672066355 434.731432718409 380.720625842436 478.456649318789 475.417659491754 491.496779814452 501.721132200137 465.197048167553 478.523112630545 471.533474265129 0 0 475.893460778777 435.272019248345 438.682089645821 440.71336879737 423.708304540869 459.015549673816 500.671864372113 479.045001312903 484.891933257611 459.553317195963 488.040649809953 487.798017841645 459.805294115109 455.567176872927 449.972107912308 471.769017494352 470.155471416545 440.091813350241 421.554668293003 504.398051484448 481.164098278116 503.063928533479 452.577574835898 546.131509640652 489.143430358356 440.984856378184 463.523743972527 448.203401203578 434.330170129107 423.096150047563 477.324971101332 492.222242598754 476.771647617589 510.879583388715 526.780346779799 485.842155016779 463.789340784606 440.15419304238 405.683845522061 401.814461645151 402.048479243701 400.146353795525 411.212816238852 472.600174803471 461.244030889227 476.796599746088 507.544430238158 467.786037872644 449.993605910124 478.171615496179 493.829446011398 477.161041469754 523.344510646719 479.49566072978 467.98275748716 0
373.483257565387 469.415043669206 468.505553775818 522.487333063392 465.299303189057 470.944037282152 476.676972761773 486.484390516701 506.285446267557 485.657567683443 481.496291601213 468.601702823209 486.256475365618 485.482315508755 479.161242032962 463.040730715989 458.520979990552 493.534654955807 477.857159044419 451.424219143741 473.397323935957 469.752002223712 464.666187095491 492.424760788074 494.929093319712 506.120113098558 476.988843507248 493.540342912935 485.641172902473 486.035114389373 464.716126302017 506.677470305428 493.541860600248 509.817430877602 493.028214086299 496.189738901352 437.826995967923 464.080539521673 482.837193511899 482.361677432984 500.271789236144 476.238850928227 516.917886809096 502.72101250918 527.919570135579 481.882894085955 475.648028843657 442.931239501585 455.061270752592 462.364672465267 487.286029978941 504.332049979408 525.035288430487 502.875418109575 495.648129068903 469.046828957698 517.798159998997 524.866778365037 521.829202060004 469.993070765419 520.389172039035 510.725888339885 512.720247857988 590.086088477368 537.172092333733 462.363252745928 511.278258176179 534.768342764841 571.625531448953 586.822445762604 577.756717513379 579.517162770146 629.257303267134 677.148017160009 697.585545732431 838.987875847793 926.880763142103 1158.60087604427 926.880763142103 729.227789459543 688.150349075675 561.785543321962 612.318265448094 560.616760750368 546.753859940423 553.516431643268 549.837666404698 493.044357614361 474.257617603035 544.286739866996 545.181451232641 543.779213911048 516.798660230027 512.037737740307 549.070181922681 544.829742074743 510.179468544206 517.040458724487 516.573613288985 497.723881875757 492.301099894464 499.086551006595 465.949803555621 481.320883415605 498.996400328385 479.639216492634 446.448552040622 466.166922197402 484.368105485226 502.859447730271 505.309008634273 439.205531846848 456.563892617791 457.859748270692 467.620507481115 0 498.445761408903 461.301239341392 500.402246977481 528.514681341113 493.367552216071 491.337279246924 488.944022280747 476.46906403672 479.94165056822 479.618005068272 498.046706910153 493.953218633116 488.158490281714 471.909634589384 480.529209951745 477.822169487954 439.459973931377 455.064977505905 512.220492781644 482.620019869797 430.914217920032 427.71297323163 436.247952924197 464.869393903115 483.519456702316 470.210824967386 449.600011457476 470.322135216029 473.878701873926 431.315978275672 468.641117801641 466.573417205997 440.329548915683 446.306763686203 447.952927660539 468.490443733649 467.873279652317 461.926413625124 463.173597788587 482.737327217326 474.204430304088 448.974045847539 447.019748545425 423.727554736695 453.29535415643 457.281708769652 461.409289597179 471.88046733387 468.361380246816 477.780791992022 451.740980004175 449.179271130086 491.688506793917 493.35840642804 482.24450998356 470.340194707435 451.332852870689 458.112452754871 484.704171964722 482.095566008082 439.079702631403 448.669215694881 453.641515037238 464.532226089557 472.703963544835 483.021386718256 496.929443193989 480.314026710194 490.420335279277 489.601292528141 501.741751485507 490.987819472493 515.463413988845 477.385286234787 473.124204135826 485.56553869978 488.356951647695 509.351131657487 484.787542841932 476.16948109028 472.659813695582 501.090806536531 497.218990612738 503.240170428132 465.966557833679 500.634686697115 538.732988053807 536.313333973058 436.848685072616 436.283950079633 467.683793055073 427.646592907828 482.956045171451 475.493357641629 500.437120018592 489.275326586669 470.192809926391 482.014529753539 474.919743287319 0 0 501.905383311214 459.106934147328 467.043923503775 469.9277609737 475.210776023303 471.343552490414 512.199377773273 460.559374502065 493.228041561192 462.431721111904 483.653310603128 449.428240757432 454.566377734974 486.229790292791 496.136069478474 479.510807281349 444.193151491259 476.556478379523 452.439825031311 497.068370796131 469.449266524717 481.301117034733 454.692556559725 489.771026460077 469.292199195149 452.405526641353 468.568650905164 446.058802758169 456.072500888323 457.352548661072 488.314631104957 481.420134729372 477.742441583834 502.810773307684 498.906482729922 476.004938114897 465.559957914333 441.297827713971 438.903313806589 437.876926749699 431.340708563982 439.935386556095 469.529337634383 444.281111955874 471.046115553996 477.526920588265 502.530821284501 483.214432569809 480.550405278395 473.477587226225 489.055314650828 468.829267292365 489.21381970877 491.329082430112 477.420662575943 425.577392212295
405.322593405207 481.064559246649 503.026180664029 460.481398872768 439.553627792388 475.625581819529 467.35678772664 469.880649033183 466.361753491186 469.525925956128 489.451450124141 475.936960256292 463.206159915205 469.335133427908 450.043848515156 478.371868167159 444.48049824833 512.215935599702 500.686996248268 476.45122168597 458.213058128542 460.906782312984 455.934499354227 444.879609796503 480.050583701457 520.429090440136 488.619609908151 459.228648095976 465.532267862258 474.617090286689 438.853728151583 528.330367757918 484.355918491468 496.801658303312 495.233713976496 473.951767608238 446.868544355788 436.134210194384 448.528800520768 490.9339620836 483.465695939504 465.764009663956 484.624900513513 515.875288642441 496.398569728 479.563640136059 497.254779991103 483.53303167934 485.996894112732 466.684897821038 472.650664982862 497.081509809182 494.224149475306 506.198820011014 494.38004409926 473.233295779166 529.568390246737 519.202048408553 512.696301649468 537.606708076069 495.043919843002 545.675353518853 517.816370667218 552.451989359283 514.010133068467 477.994933947922 486.321979656411 561.090639479046 559.147650787505 537.368316090837 592.813764123572 568.750296259019 593.263155367659 626.295875043567 671.35987666228 723.586171123966 784.11775204753 926.880763142103 1158.60087604427 926.880763142103 722.693866607758 599.44761058769 600.888024934861 610.959098483378 554.55782856255 562.963573645662 565.246865760071 519.309592484376 505.142371741517 551.65380320631 507.866214160893 497.734509968208 549.038672326668 545.423191799823 499.439140837464 516.703406067034 544.289866826392 483.29368700556 546.624063590866 498.132017173893 469.304017009283 531.871224018604 504.976099093993 504.519484270599 534.816911966412 508.492099533545 459.840384411754 501.299688698607 460.713237341504 508.311661724798 514.041308441077 428.991852149263 468.298873985012 430.668563594541 541.359577020879 485.214886526337 499.748646932888 445.482215380125 514.270316972857 501.735934318244 482.740015303735 486.117834287765 479.515023165005 486.239434392299 459.542290435791 469.85604373693 502.801054218306 499.068296498592 509.052521336789 476.720788908605 487.497104819083 504.561028297394 454.630905906468 467.394839582154 481.443129229361 465.660451518837 420.750866934778 405.58679549443 445.401732766349 465.757089806741 504.856810311912 466.261136179774 463.572661044315 484.15236865986 469.576591526838 449.704125259348 498.290118377597 491.840004621734 453.963183597221 444.566043068859 423.751228465635 476.905084861558 433.671387706096 457.684321485386 466.103091041067 465.545757818997 478.329441714569 470.553701589171 450.658999521579 439.792307326828 451.769100181412 475.057963655643 454.522382249149 481.047783864496 504.435452199523 498.496027941519 469.586786482239 465.911255204479 484.629339302371 470.67072183189 451.886875295633 488.599057166294 433.566668375088 490.044649408534 489.086576512079 471.65170603575 439.195313453473 485.788205703219 443.67780514179 486.065170894779 476.672306084051 484.708509840532 514.452210793836 532.961856019475 459.111310062204 466.109456567741 495.148723123021 489.421172660946 466.102914838165 427.898891134985 456.425680085205 460.16267864314 498.792778434912 524.875165685946 508.464589289812 508.153073561853 481.353230174046 483.883996917051 518.809191954954 469.310024949038 480.824227398469 484.805314533022 520.652225463444 549.694148699173 417.224210065626 420.607142861356 450.090422677634 435.081007739128 479.21372475019 489.939932909331 517.388072197276 481.238672603783 458.500038509048 454.131701145757 447.458565985212 0 0 480.376133954008 459.223627825073 458.134240270674 460.190254149233 438.150297518894 463.844773324008 508.489590176763 487.218418619343 505.491195401294 490.549248075847 507.226218348929 456.276563407892 466.954001201887 464.738548753792 489.205001611996 477.503637940252 464.865056033297 462.380779439369 459.013517074105 478.98378451635 470.410708570091 492.453842111581 484.394561294077 495.542351721751 467.361600356304 441.925241605542 486.209140143268 476.302756812963 470.553411296612 456.749123872003 509.782455142073 486.95519961465 456.69036041626 502.931582674373 510.64889988041 476.669906095621 476.717673351673 456.839392240827 456.561286616171 440.814572917999 448.86988752063 454.988473931422 461.94740621235 455.36723601189 465.315668526191 487.3002544035 447.94391225024 503.244199311178 458.661572214741 484.63443820566 502.825330602318 472.926625677647 527.138804071911 473.261399075896 456.917799550971 381.501873602861
419.139822861086 459.675038453092 424.481125375403 470.87239287611 487.895209321267 467.887848433629 502.716104992515 469.060854598519 482.578336150435 463.814886921083 461.962721492433 490.397298369855 487.140112340543 481.451235090413 479.146501930651 468.752285881453 484.080410810588 463.492759169016 443.205540884779 461.421243940321 467.101488186955 479.76723020329 474.610160490997 482.098221453041 487.627472378169 465.941246835429 487.44415915355 484.060053620468 483.344016822388 500.882309496309 495.486856655285 475.094735206612 520.323804729518 476.747470257883 463.955129314651 493.978794505429 490.723878918659 482.443951893841 480.713894087406 469.788450863755 491.73903037227 464.087961345202 480.699174181478 0 418.657025958128 510.652926059931 502.334550024555 514.91639194095 498.961566395506 505.270883831342 502.8699509526 503.282738304419 521.176750115836 506.945068801347 481.577021146747 499.19100116442 498.782543273197 445.889093774491 508.076480760045 539.507671738954 513.646665768225 512.38909213513 439.211522711259 536.514578820966 516.850305657231 519.891826606694 499.609155087873 551.652430381647 502.131185781797 550.887488387852 558.471605708207 574.921273756815 571.627579137254 657.358913784644 583.926119893915 644.280772016931 699.207416672916 729.227789459543 926.880763142103 1158.60087604427 926.880763142103 689.268157029801 608.188943284499 606.52849449337 558.234488112139 544.134889616258 534.749123308475 527.040912301426 569.287722264446 543.379686340908 542.725463641214 544.352434876284 492.131252925602 550.198708810165 532.953372896222 517.805625275843 515.279719863452 536.586170790871 526.520854038122 528.956127504785 502.7328788958 527.815832740981 479.872160087629 516.059380821482 488.718798851091 470.721208216833 476.917577309534 539.027267516061 500.948769334512 497.331550867095 486.705447546487 501.498383588245 467.51701303026 506.446767409914 490.198480233474 546.597159342328 487.877644327623 494.12868739335 483.23810051571 501.20102484207 507.753432052628 519.269942389368 502.050699419638 469.802453676199 468.97251489249 446.699036945781 452.321788547475 464.407022078065 469.641020829824 477.092768625308 480.66295079089 488.285673201654 471.81377548526 504.390755368439 483.284333661236 495.023913630699 492.805685249598 475.699619497021 466.120812107148 476.067871034571 469.773976623793 471.720051552067 498.906411779059 491.060574268692 465.135124751041 464.082252127755 0 438.872952231435 495.999110092697 497.553543951127 467.642670311947 467.253729792158 481.542921165072 460.873320670053 492.673314370187 466.658664126362 442.931424497304 470.988094584912 446.05965387474 464.164700461241 452.416754481611 461.64873877195 469.676433040925 426.497953756973 469.842749054097 518.275378817047 457.722033317635 487.208104664926 477.207303870649 478.585654216969 500.933397610115 494.525077122646 472.428315273307 478.670240419479 502.61098214994 488.043940140153 468.083394436135 507.295915905102 489.010567404494 500.676250479624 467.519874452435 470.408036826204 479.728790561746 447.602858558152 457.621813280835 439.694769586967 486.442413829193 463.342870510943 501.519903423173 0 492.086755801898 463.644712063626 490.949514094761 447.317010061055 499.491544973773 473.012923712606 485.486621462754 443.345243605234 499.597179443139 454.138522740463 457.885333703061 466.010021588356 476.941694274672 424.331370307072 477.008734427634 449.871712114669 454.376865931217 458.147721057266 456.892810899225 489.560196237149 470.638573579186 460.660536651898 440.695114842178 459.469425308753 452.791101470504 0 0 470.338849525543 467.914605798786 473.273636718716 454.181460133864 499.139995513734 491.567229447078 450.760325801376 468.144475762131 465.822428388212 455.292955851932 427.968152198332 488.143423797911 478.843725866121 501.043792938909 467.219029000265 494.865114843599 467.066040206415 473.253769671214 492.688598830267 455.206338916725 451.893611993857 448.961148240326 469.916351336011 466.986883968496 466.767283075273 476.938229409062 488.307575979889 497.952101323778 472.069184393907 459.506921827137 452.524113129222 479.248804930645 469.230202810459 493.787819966392 475.332449512475 469.123022757434 478.453106988015 492.162336849421 493.441224371947 490.399838545051 479.569667701084 484.869034636913 486.945335577336 461.715786817171 478.680342088144 462.752714258865 448.372529235433 469.826286291937 475.884787151851 491.768217791143 446.082211019095 470.500636737815 467.387215049863 447.163467616367 455.443642474498 415.964153149685
438.540471020627 480.654781695499 405.977857180112 434.391345178908 509.534652108907 464.661184717723 509.287971871985 469.902183013499 457.289689070696 470.635158749322 452.313575143034 452.924604328189 446.575910993283 472.219941328981 462.864274084981 495.86087493514 517.840938552146 448.387737178757 433.009337502239 487.197077439065 481.913363872056 469.799889941857 464.744507412906 456.856272980843 474.51340556096 450.841759313923 488.038519565697 458.693738653193 466.119638099649 496.53553303691 525.98079274115 434.602049310512 480.819014379155 484.323344002548 451.960736368117 453.693705370334 553.444160419205 596.217916799628 401.060416577931 437.385214847765 460.444859219264 0 497.256517106544 436.04858528977 431.280405623884 500.513992134312 477.483328214584 549.231778763699 528.639192039757 519.604255940268 535.315901165585 476.234911509723 450.85179043461 504.215379100557 463.403956807582 513.593166192345 486.780871725688 445.988762810469 502.605429567625 541.598224853465 492.706912027403 452.864849841171 454.931118097518 489.212795976394 0 539.504008202525 0 542.362988512613 529.937775637245 511.265774797951 505.89146669575 553.618443536169 537.176606349629 563.697832581886 533.097606068254 590.922144380623 615.631575679578 688.150349075675 722.693866607758 926.880763142103 1158.60087604427 926.880763142103 586.38220499816 561.851351400956 564.967326399064 526.140162081026 532.239014047833 585.04440950442 599.64121827303 546.623460342715 552.111699049726 560.554421558061 485.038247855378 509.94172339951 529.06773250822 527.131795260819 490.401295914904 530.810797038182 490.746063553579 492.82403549131 519.832693275459 528.366628563369 523.582127988842 491.332705608213 477.156438852871 495.168502209739 541.626243705657 547.799344454409 504.838425600058 480.561367417315 481.789565058058 0 0 541.400507501425 496.929533055188 0 497.757563433437 483.848296637178 463.150978857584 471.132367603148 464.973279090595 460.325979126847 515.267886358862 536.272995493896 497.669805411436 482.536604892851 460.171595900342 458.122990356182 431.81528390461 499.676388555568 481.990203187388 484.808131808561 515.040890523724 466.384212318085 429.300506633496 513.295262906851 531.97107080906 456.043006375334 483.355798081486 513.563614871589 448.518046107358 471.896627976402 464.994496396063 468.237380855334 0 458.189962938986 451.693891048763 377.362357777117 506.371093315886 496.688841741713 504.821079078753 462.966536283888 496.492900931208 435.212145078913 485.622035604952 462.143531500795 446.327386639721 451.829625588455 464.642955669524 523.252767335742 444.672183544249 447.39874465916 491.931428789282 0 452.376730256424 468.313700445412 483.404540093783 530.669774711485 446.491714984671 444.840144964379 516.755037217917 462.395154352375 495.959894060446 502.385389524908 495.789944305064 460.306653798442 479.130713448364 499.932830332541 525.248325492037 509.641530598612 454.054800412192 458.479832761588 459.674267873953 497.614541534851 467.431628178598 502.107598236425 449.892161434406 464.499450019149 505.565828637182 408.541432162039 456.088373535901 459.232699629049 463.724501779268 490.591324093571 467.571912863282 515.486113656484 488.090073721043 485.569978897344 425.302973723647 464.068850696133 447.492138886368 459.566171004479 359.090141480445 0 515.479495736032 0 518.40769553762 555.98321524521 456.713374851156 486.848429897792 476.742187346283 447.316744174352 465.40885200698 470.243698708592 463.383759748783 0 0 430.43910688252 536.848563852187 528.400899461131 492.06291575344 529.413020471613 486.370334000345 431.649905338821 478.640376916362 483.893018841282 480.658190261514 462.030889128617 515.184699106608 502.134275080916 483.445366703348 452.550751084445 482.770741087517 497.8653769793 462.920461162941 469.868013693412 462.839660178106 450.239678445208 443.646117610251 500.527672553456 461.911284367713 497.736532172482 502.33789602667 466.026970958185 509.737948327058 524.16098731664 486.611437746987 482.706668446218 455.815508636653 457.293167208955 461.376739607526 440.531402363784 474.051161603297 532.770263100374 494.708604435044 561.353927125884 556.677597599518 514.252035878222 516.711771601372 522.7972298915 455.801889050746 509.425820348015 458.977686146763 467.855291221192 449.91893072455 484.432397721938 471.62182245895 423.908425519146 440.257176539201 396.338717139788 439.506947054318 446.789400631522 444.390742032042
459.999712085891 481.383353795291 384.057367727509 428.250912676558 556.67254299965 476.642884574494 484.915544760597 417.558364036863 476.674414366439 415.223103303383 426.254461533618 434.06227880563 423.132856035778 482.442395161128 437.393314056019 472.5400914429 556.637686744297 401.210907439163 466.84269196309 552.035404730464 512.338176129758 425.287899298585 420.677043632419 442.515061494111 455.990261108093 442.768883919457 435.633696984227 423.882187561731 470.691167773106 485.07798186423 571.893561193813 409.905531131206 434.261183705492 482.45651110064 434.022337604041 470.516047773373 679.942884773439 0 455.891530270074 419.214871593655 443.916325173608 506.159436325438 0 485.162116200775 473.703690644685 537.272962364046 457.696265858802 622.090487333319 0 477.835267668144 530.534944143496 486.445583557512 437.091649276948 452.705752279462 474.682354838852 505.852910716255 0 454.047374011738 478.90188271794 510.013103361844 419.02409527305 438.338306605645 0 493.29681336848 501.485073326361 577.465483536579 589.362126721706 0 491.449153973568 490.244183075114 448.09062719766 602.940460881237 479.279543846558 521.218201661531 466.005366524108 503.221167734574 537.488904186219 561.785543321962 599.44761058769 689.268157029801 926.880763142103 1158.60087604427 926.880763142103 553.822217879717 519.909923082472 514.333931019859 461.938049944358 595.186938367322 607.9153424518 509.878930014355 542.972575869317 535.280993624576 434.724243349308 468.304877643454 532.398722218487 497.668024211049 494.804280573717 518.473465738207 502.217702247648 435.077477029626 554.960230137771 542.016858037973 621.323122985735 479.402618380844 465.15311024854 507.699961937693 645.393832624788 528.072056614531 540.29116596282 471.769077313448 448.093560417016 0 530.11333683781 0 441.627070284018 0 460.591039501052 559.765834124471 482.827720112852 448.805068011416 490.448444759094 438.059038576879 475.503138362471 525.470572823373 467.412398421476 474.133991052231 408.902930991307 382.274004421917 416.534467304359 487.572844334363 454.52340434505 493.57099383424 553.841987921121 526.331529612816 434.184656501614 486.989010465089 0 535.89211602809 535.427373496098 503.478493618976 450.091359521855 453.516596982406 507.937514550548 430.944270127388 0 0 486.151899955841 0 576.592889756542 503.142221792742 569.920039549218 466.441134194569 526.310087296855 483.374058220376 554.136363812731 480.491817070633 412.618057666106 426.557814866538 442.714999454873 641.765734692571 434.439457409752 434.405429068174 490.657732006447 487.414891919919 472.190183144909 428.316396640271 0 501.676760245544 434.115677169698 408.527030782825 474.287181533989 463.181816057408 523.859326989102 452.431817195486 459.948799324909 445.421311951326 526.667984512547 502.302407030163 547.524524291813 534.029269184048 428.060747636802 406.89723910128 437.893763254627 447.075733000886 459.498685475764 497.484795712957 407.960533965716 409.583411532431 435.665052511856 408.733227970764 587.405727427958 448.658598665126 411.742926974054 425.698147549606 466.650641422868 535.588040993144 596.432306617231 460.367710504962 426.444695039676 436.045414285104 424.329182396455 450.593670493232 407.067286239074 307.008987159815 0 0 519.393426373052 632.436520585703 461.098585247982 461.257472510522 381.082293555976 446.266142159216 528.99338009246 438.997278495713 432.608230658836 0 0 421.224527943059 500.168748986021 508.642309899133 472.459515398746 605.457815772044 510.853295114549 403.097422897964 469.899815541153 444.467741033724 499.020857181087 445.604091798818 455.54481020669 495.381790600216 486.23314872774 434.532768991747 483.016025622666 507.467599127563 507.775702549277 516.395996211035 425.092947819366 424.234302138825 412.709925375511 493.629358633584 380.956578714879 551.091363740808 520.562550165087 442.496948737391 527.584261026624 532.413550565845 495.362545191192 461.04413878125 417.659403409525 422.797350351252 398.319904465619 418.110663627291 443.664529791719 536.59453909536 530.138337037296 589.810172825599 634.177488155098 630.294065199842 613.895084431647 499.808224687916 441.364036224927 487.322659123745 397.092549338495 405.991591612496 479.035511279947 470.798763143047 452.618942303772 417.97920310985 422.902957746878 412.779721042805 420.494599112206 416.934771388717 424.548608466039
0 489.458630798643 514.89333846072 533.241422443676 321.570317063923 495.737486849168 386.69458171439 437.89116450032 475.646198739075 472.072905382485 504.911048316157 478.083161593156 490.357721226489 492.28648015267 419.557298928143 0 373.41500788546 446.589354755808 488.562536115245 408.521669589374 420.008317247352 479.110089839856 473.909446643433 475.597907082136 517.473902088272 529.873827184079 473.108450067971 477.882921930048 451.936992162402 415.255272329528 361.396648669081 552.329197985071 483.905531177146 529.726008854456 555.587040706671 502.96634170972 0 297.007777922231 0 0 442.939887173648 446.031716153371 0 0 524.401887419021 417.983261155068 493.922020245471 0 0 440.884219676527 485.034775121227 527.407673287162 500.534099414076 427.847687333856 452.133747447826 369.791257294814 0 0 518.406553527323 549.112893256821 586.937340270427 0 640.747846531456 0 610.444887077919 451.746521759905 0 494.173129401376 499.03269085917 551.709990955675 598.254516616121 499.826626519953 607.430079914218 523.061091644772 658.609302327233 618.961300847345 596.181141646917 612.318265448094 600.888024934861 608.188943284499 586.38220499816 926.880763142103 1158.60087604427 926.880763142103 755.741025186363 659.165935730949 632.510960206548 485.35738802432 525.580989077673 575.654729208851 557.250023650242 518.447643159612 587.462055160054 547.627323476949 553.800339078813 565.87896382834 520.516898554614 463.312579269829 526.16199037723 539.361001716131 469.535381518583 458.849810070899 378.952223784008 484.832425619563 584.927311279259 500.32405537545 383.288283405048 424.744960845366 0 478.31469049333 511.147479678218 466.045044460982 471.89042611698 470.542569713745 0 393.023828958272 518.464926371342 357.755291878068 456.737778022587 435.557479726176 462.412388234754 422.239688704095 391.332663649612 366.683871698294 433.322709442843 482.186770655508 512.215889752038 578.917365593502 506.198466359796 482.041005502664 453.856846190452 427.272207048213 391.505129077811 405.569346009533 469.732150342907 0 0 391.470092294273 333.206521651919 349.601841621077 511.440723466867 479.017545645325 455.85781443689 472.298029755583 422.385433626526 392.827990311938 0 0 395.689572462717 396.236848748025 393.905011883451 462.048770427184 380.257239518974 526.720930285276 427.446190614252 491.127864284758 468.023295873824 445.718150070879 414.753371020595 377.416735446314 513.341509089813 499.84484316057 465.710546202391 477.715648663813 0 0 0 454.999307068192 518.260771216692 525.562847640426 424.191929271763 523.965432304277 0 385.560620464548 381.461564818116 425.40478149379 450.176395542641 453.184163926305 374.590758975269 407.85427194164 454.700435470231 492.973832008416 444.823731547073 431.994767830564 492.835187020041 462.956054241115 482.250583628522 536.434759864519 509.247173388585 0 804.650661857629 446.181678883846 495.387025314612 494.54712738151 469.396197818849 405.500054822777 407.892054300525 469.492711637617 529.078610407615 467.870297591606 498.533685509074 512.129077993757 0 445.375636404611 398.302860958999 411.555571949794 450.764504159223 369.83616336412 454.315051765791 473.079652236696 509.251735345006 506.147044023938 454.623785389393 440.193101326693 433.732873949988 0 0 509.412468648828 419.65661696093 398.38557124897 456.010133836912 342.829204134496 377.269827524697 548.724134542651 512.159679858195 444.236477172386 436.756411473458 485.086768575619 377.425062444346 404.947826636601 425.415860759291 454.2636894245 442.798746283037 462.063745512594 487.413928667302 448.105228593126 502.960102579918 477.741277601397 483.560120841151 437.659704475008 533.986504460568 373.564028085681 385.608153164557 453.485653539715 385.54698091215 366.489692558684 358.549150630093 506.533724365594 535.825914962258 435.952783814345 0 434.454600927432 451.201342389042 375.089823848317 405.076234895539 361.572848474373 328.822608924935 356.524283183419 382.123356182286 377.82813004669 486.548710752705 0 453.39758805845 498.397870288528 449.303671524444 462.539694533861 397.296451636112 559.262378022235 477.837129004919 558.236128520811 477.735183258953 470.727959335286 460.062410095389
418.327251205126 499.418794305724 508.453420282512 473.616398981475 0 467.904347363774 431.506042153582 449.364232123425 474.035591090391 482.242614231077 499.449146872224 453.18274318307 442.703467377086 480.799984915573 475.501215841281 437.695292533881 414.449344096468 501.524187318329 472.478067618019 442.933225761313 438.985300577057 478.470659112712 473.265188444387 437.153797528157 481.291638784287 542.91887272887 491.111814031112 527.417165086668 470.222858627844 460.712827164047 445.225995921865 490.622924860513 516.434651838575 486.160776175446 501.290115976841 493.268265160342 416.50817710565 392.561651310605 467.011755582633 473.261089462888 492.112689792034 485.457709018273 506.148334277799 0 531.763787421264 489.512808115455 499.728228354866 434.769033947257 445.872524388195 512.174896980492 467.465859334262 503.187797778861 539.043540634189 502.387229779784 498.242277912516 458.461137656629 492.729401366468 491.83501528149 476.648226433884 457.127920343172 0 541.386348197451 540.39857948907 472.955297635258 520.724579339831 449.00627945271 578.543861259899 514.023351364895 551.023457197379 552.174444410066 554.5707924909 529.777354612989 569.448187148728 557.790350999941 613.842018444058 553.958015518488 563.849395488249 560.616760750368 610.959098483378 606.52849449337 561.851351400956 553.822217879717 926.880763142103 1158.60087604427 926.880763142103 795.096188257665 717.477266858698 603.895817216225 583.519490659803 610.04510880435 559.996503087191 559.30498869544 611.855138454526 581.468628735424 533.302467181323 587.034834177602 544.108259535358 544.472330103489 560.509686037604 526.785620192536 519.04384993211 484.499074695358 451.058747375981 502.805250116756 517.981043889976 506.89165840654 453.083214250871 506.459076096555 494.416442286674 524.203865307063 505.481461050593 471.007155270591 472.396115880489 505.057196274837 536.00974226023 446.844564699679 519.395416914535 446.679907608136 493.864804866792 551.30417610517 474.793309633442 464.242412545533 451.950008728291 431.271517723457 508.074225413618 489.014010734885 534.733157918492 542.586552245923 530.717450091169 463.245332163042 497.749347684972 475.452142697763 416.259252761976 457.572125341232 538.214270421847 471.281516111122 464.573557418005 447.185051469085 439.924906203175 467.126262865219 519.608832346228 496.430477705716 461.883706685776 456.100765989133 481.943477607681 458.179606220569 0 514.655396617098 0 457.35983174648 424.659927057504 476.428465891127 439.514420078301 473.64938489281 467.34513166804 513.23899005501 501.989355906319 483.415248108917 474.44969663229 445.053838395239 495.857695079966 506.54663226132 477.724150908822 485.313277125543 491.169788931984 474.046403653656 487.314280877351 450.216548492017 507.495831688083 474.586704927127 454.511934664406 462.596196967525 459.201519260129 459.544748530488 503.448315771342 478.440961572906 458.567458983222 485.284507174216 447.501808882683 469.751670759224 488.63114763074 469.42431249309 476.659436682198 490.827957928187 457.102234217092 479.231474482365 495.961299310435 501.902392126205 0 0 459.208978543502 455.670312288235 495.801693371115 516.463329814568 490.629075594414 479.756722548511 458.148696947138 452.996532947587 545.96049143321 475.530617484715 510.97304504812 466.34882891568 519.674542130666 0 417.875124314889 423.136369814175 449.559244716829 405.53147561237 456.773128844598 477.285751830789 490.10372987075 476.72904209829 442.272399438402 509.041465928841 501.571150763981 0 0 480.542195068128 492.693784327383 438.870984612056 455.827622503776 416.063491349508 455.288847412718 494.25081918937 474.307627999741 478.039652130285 446.161320692535 479.108731914228 455.556271208224 428.683755725369 456.780818320037 461.732652254009 475.689693988419 462.139863027597 509.404618785875 508.067893129158 502.451396569561 536.539299792832 526.353273426834 449.579941105805 476.96904515419 410.273445949661 410.74112690512 490.136237498684 404.146267093939 437.847396550564 413.995594662793 460.718782170514 449.467598507098 469.78837323383 504.638024684052 491.423608178781 447.762231183727 426.168261249651 458.635725681173 408.862932914937 419.322773497228 433.590433098669 430.228449806708 411.757238412729 460.260658420378 494.354891290091 483.309742562681 478.881419901011 475.999389548231 446.121816325522 482.909426977432 528.904649292998 486.246546999133 544.364255611525 492.879788970612 471.202106964045 393.976446036255
416.37200057284 495.240176527774 511.959617520539 491.261187088487 458.721694331084 451.042276070484 436.697175685827 473.019017443334 489.188588957442 460.783350861653 475.687364790132 476.557317496166 444.944313746499 488.867667655487 471.332559018359 458.937403528795 439.781883504287 490.562013270772 495.23671741152 463.908759304972 458.767296925612 509.414865204899 503.883432031406 467.524645685464 441.04698822374 514.999684139702 487.382229350955 497.545330118207 499.783909488352 453.051082959342 449.230131815791 491.38378051487 488.991671892996 468.028234247416 485.973588293228 483.684081027261 443.26857157314 437.349842471633 465.96956503118 496.140657116198 482.31445264702 457.971176198882 497.907975586139 532.818792297166 512.038660490899 486.378202865032 477.375036876467 441.976511462188 451.302493813128 515.933533631474 466.739552051002 474.319235088017 542.034591975466 490.145666705914 474.791976183668 414.568294676992 468.291234920412 528.526616115634 477.294497746826 464.833063672291 517.085375899965 546.487186025068 560.091710973253 489.885660877083 509.056638483845 464.446339852987 495.053342536346 541.198348485624 536.305531671378 566.949362560239 579.366446694757 508.782518681031 553.246988454787 553.841328666984 563.570396476398 541.917536340006 585.790766305686 546.753859940423 554.55782856255 558.234488112139 564.967326399064 519.909923082472 755.741025186363 926.880763142103 1158.60087604427 926.880763142103 804.856069593862 634.272261401875 592.491178273849 637.613165302724 589.785235512771 557.822993543317 608.156406366004 586.121119704903 558.957526535408 560.584806480937 557.193573705822 525.179855046712 539.488353475916 550.846613057451 526.16481586345 508.902401345321 468.067122147796 538.010769087241 535.988401133111 519.37136596592 457.737943851736 478.633713785952 510.384112106194 512.266248615518 543.588865176125 481.749346417115 494.057141508553 474.792615345881 486.626927564051 432.393924182578 498.401770060971 448.631751706072 490.925589544521 479.792168840959 491.058551676664 479.847817197312 454.743076003843 427.760583730451 467.176143860261 506.365756814186 554.638398586902 546.115250388718 502.280554458076 450.932122529267 485.6312399287 463.601940033884 436.292846071602 468.77304261113 498.255866940413 461.902650821259 436.802123088967 440.75050139304 452.111206481499 457.582000962285 515.092778846385 493.979521979524 461.127307453083 504.659894183356 502.560810619538 505.258714295337 0 497.177807753951 445.818970734287 453.498585209702 477.650460050633 506.668440070811 465.223904275275 453.450942205935 493.369830014217 490.542557453365 488.748053079073 487.40066672572 477.201484368347 452.019580746438 490.576858625383 506.542222332753 489.31881565678 505.836439891044 454.541796207672 484.582659150664 477.326457345025 450.855821690923 511.345304071602 486.734224081096 465.007137128177 477.730063252331 454.223231236865 480.080936439774 475.590486599599 494.974555729241 448.275227434268 474.807013123271 477.309975264171 460.513223883848 514.560669098294 497.012246913759 497.954943485955 483.391640806219 489.140695948864 515.242780602721 489.808050828293 518.574698540526 494.214942270694 467.499452403958 519.631567051831 474.534510980521 490.950743675724 500.710517199404 478.474888898941 460.749778781778 453.040325303514 470.677028806722 452.083335833311 478.785472235395 512.010096762844 512.219570658258 548.127658862765 508.48050571619 435.252026347696 426.86744422288 430.664895310622 407.92143523062 476.257881342217 467.151484606736 469.815338072327 471.460312121119 472.823147270863 485.113420322149 478.0144114236 0 0 444.780625384717 474.289425409652 455.134719365596 467.441112018867 434.159648130073 438.638903561433 498.637166359476 483.785108868431 476.271536900126 445.850801167211 484.021299069204 487.782278697562 455.748745922697 476.068107474182 450.952779040502 458.525213934299 466.670949331201 477.773739361015 449.005277021553 482.070760733019 463.929541894051 461.118461386861 439.962042929009 487.304052724419 426.193371235093 435.603166891473 482.354867564117 448.63265754535 421.729210611519 427.842502607751 486.051977225347 489.515241496333 456.58180927456 456.545310364065 502.506640029503 467.062430126848 447.342508383514 451.493269540761 430.177772264325 415.841782451526 405.98184539357 414.945426522158 421.231858239912 474.668040418044 489.668621827285 495.196254690725 485.527961212924 450.849496494519 463.37558554488 480.81945231652 502.980992769949 465.867405164196 520.676973316926 497.073392596885 470.637959163053 416.02183278879
420.775099020614 491.863080123397 500.101434163891 490.734652637538 439.985223247922 434.636167257382 444.517395453454 465.605826957991 474.682264342002 504.675394812598 495.817470790437 464.575549465691 486.486446131427 492.342352552456 466.973006983285 448.944595742088 407.441274742527 487.189449077019 503.379246518529 454.965906980501 441.592898315293 460.871838951209 455.92257696714 469.842378045165 493.857748435787 523.258832258691 505.423714688923 470.332428882753 466.939645981805 482.261903028222 443.899011601299 475.911524402538 465.772811854845 485.775100692842 481.814502267831 475.12242990383 411.44846611204 449.650618645403 500.589960448007 480.941289139167 471.661987890435 466.190097295342 460.705842357488 499.482153750718 489.142941235026 448.059005079695 484.464805369078 416.584870247897 431.310129827938 498.203855323286 456.142379636263 466.345291938607 539.728598108891 493.951338042214 499.029253676523 455.607287421883 483.395944296394 540.917336372595 475.532180851682 498.009949734179 517.780260905092 546.225858029216 533.982332689931 500.596173279541 493.405131964767 489.63116542469 520.650090949699 502.610541786285 500.109188110911 567.789512312344 577.522298779094 477.391624531236 532.743330343323 568.197912044602 572.901444174896 565.539450557791 576.703345160587 553.516431643268 562.963573645662 544.134889616258 526.140162081026 514.333931019859 659.165935730949 795.096188257665 926.880763142103 1158.60087604427 926.880763142103 771.669499668449 618.057893070322 658.909515162651 620.57271250827 577.163806212043 650.226106583821 592.808266921022 554.635519881673 574.218876093209 546.638162652289 535.459441147256 527.925595139151 542.591866804074 518.98791142603 505.991792997302 485.654698578546 542.22110054871 553.39802801113 496.72781944656 459.663200044269 473.409500798288 489.182784904003 556.520619899731 544.764676205934 455.13497067897 428.640344651385 474.695134759115 501.661297232092 427.419983823191 507.885645470589 460.927873614287 448.50598601234 503.816622193965 485.441591802911 520.687149656789 479.056190558861 461.182102849569 504.594029149981 511.507449470913 524.243944519018 550.261448503271 518.842305066127 456.811585969605 504.634420317028 489.629629265973 447.252181633286 467.353693850552 481.446683079224 466.838485703368 467.294072871448 439.139508294391 438.742682947371 477.342327145332 512.729328322685 484.274359174386 467.325400249484 499.662450324977 475.86324107139 423.583958103185 485.940819281191 524.87834952649 459.621624513581 444.521187748665 434.12172309948 506.985608270458 458.418486936119 494.882826086894 464.325827925906 489.817328655117 478.884526539178 473.316272713335 468.697398715274 424.810014247273 480.355571552118 481.687120559699 475.350048679615 492.483369010349 478.882022135762 409.242724197463 482.687047637903 438.620860870067 519.94538357499 494.006321242325 476.705891395274 495.494495259385 436.81013021504 461.691037506991 469.750958346858 473.274766641294 442.893509100919 481.290668835803 460.10915123962 460.824108675519 517.035985596059 486.237141903023 502.201589428371 479.455320912717 481.258808142084 487.687974726006 503.626859051146 487.72638797694 468.824460661586 413.587230155575 453.620328018094 475.109613326255 497.378845850847 510.594545268816 498.039511802425 468.471211283886 472.06771892823 475.929412669575 471.245113808381 482.099792316796 479.980875396099 481.76737518645 542.89909334746 508.585547232207 438.435519420021 472.212679142415 445.025323187678 438.088003389648 476.078130695324 493.206499401286 498.87875156771 521.927049597435 469.514266243628 464.803506653414 458.020523780067 0 0 499.806462874539 474.353379817276 443.024930134536 445.770829814324 430.015627363004 455.503104075105 533.723206797186 466.240311446328 453.992603360047 441.596159587245 497.46485246117 466.115919608137 464.556577228854 446.855526803645 495.058799555905 476.966448010314 467.429714191858 470.987659373693 452.499819714006 499.902972382275 506.420541663427 506.80196827704 463.286280295986 506.57540299745 443.730358799347 442.246728040833 466.56027474792 438.894140179108 431.670914528201 424.446266807284 508.635696138942 507.840410865415 473.602933611214 482.237976567427 475.599967738149 445.548008365864 419.627247022979 443.534402964841 404.77904830334 411.720328617646 432.942921171256 428.826889095996 440.010989696231 483.935996524709 482.078050186152 495.568721561789 504.286996649332 497.337627988895 454.094884206548 457.940190576289 528.166005072829 476.981328579575 537.987397182147 478.96283943222 495.726343086813 433.142513080533
405.162524785005 476.359806898825 536.119820693869 462.357258967656 410.336415283234 457.961318936489 453.001917431503 457.691586489895 472.265236956427 482.625070257917 499.953299915849 465.205250018515 466.308848721027 463.041181248399 441.196218361101 464.667639281852 420.912521077881 512.645869724403 480.34746561096 434.912638733793 438.151021677125 458.493000242959 453.493310099644 461.937053320208 477.099656041749 480.375726047177 504.237245735136 502.043024669373 497.781739782338 445.050222064415 434.140095321385 509.009469413748 472.637136251464 464.892811762997 505.357775754696 472.423385891609 422.105299857023 419.023013124756 489.082371619127 502.886322153872 482.801423992279 472.033631719462 503.779534006166 518.783370241695 504.17262831483 483.195646433451 497.942321549959 420.579409730932 447.899404223267 464.381457445025 482.001587013854 483.690229949949 504.977943194327 472.015541425513 462.19500942321 439.906528466986 463.429426471887 517.184715760613 478.70835722099 440.271908869368 541.428270294381 525.412815714975 594.544339155502 531.517418841789 482.241434042215 486.785595793713 509.539655613389 542.114724643182 538.108966502292 567.751790404659 556.127544474318 473.884995197857 563.615739431907 549.130897926827 569.691510365919 575.986440858886 575.893150360097 549.837666404698 565.246865760071 534.749123308475 532.239014047833 461.938049944358 632.510960206548 717.477266858698 804.856069593862 926.880763142103 1158.60087604427 926.880763142103 676.80480111195 721.62474593239 640.528501747159 610.578447746553 652.105691073625 595.1468523759 559.162856788749 593.263890964502 593.699844573011 546.528675262029 575.321104282834 560.610235065891 534.747584376824 501.747786602469 504.832222549607 541.612037042298 565.756855771714 507.909802923178 449.203409682988 467.381751071525 485.103809612358 526.805951394818 532.869535732452 462.093032762439 442.008492151027 474.807951010533 487.329172810323 458.201154200379 529.11601812335 454.909596320422 470.374829407188 506.066914519775 486.718312456558 518.287831203956 481.995017407909 445.163264345583 490.078569438726 509.691690960926 506.950349389047 523.974122511469 516.942245537448 465.560877219065 501.698980362471 484.995442248879 427.992954375484 458.276520650078 501.646180848054 448.006563788148 433.579779269545 437.584442028367 441.006451722437 422.998864354499 521.876888350201 470.195225516534 438.449708557898 488.083178170019 477.42131248804 455.994884967002 0 550.628569223624 463.843941022356 436.866942660659 425.926037374459 475.250612252568 446.18060452339 482.305276070265 441.179617703635 509.776732104647 480.313628403632 458.502784234844 469.151459896688 459.232265060744 480.190654102653 461.881307553872 472.256595498105 467.525476068954 512.792981711415 469.583803058846 497.245808937601 447.753528659038 515.576825142966 498.934489239584 465.117248926848 502.845184986181 463.345662682374 477.069835141682 479.879338537397 497.869499536682 449.37612943539 455.156696205846 451.292903142819 484.227262708897 492.429932577267 503.065467685467 489.171482725559 478.171282692186 510.485513752374 471.505091641557 490.86849450179 482.72974738044 496.174730556673 0 465.78007553851 474.078439757065 491.39089621773 518.358882767517 470.492394828925 503.03001114786 446.354172480613 481.179175223123 504.120347952585 486.012923498682 497.159382387801 508.785171856527 551.241002627005 544.705082286355 458.703476530209 419.993568877387 436.168254608827 446.506239692496 473.533457471529 472.846072440583 521.021349436673 501.755374786059 456.492118413517 497.292915987324 490.001740783808 0 0 486.567431747649 451.729942061349 459.892472896789 462.274399879102 407.010089746993 457.805252915958 533.766538918851 504.704562522703 478.200627623984 476.619639853747 463.803123735838 451.806056837089 485.501960405109 461.36190869154 461.46491843793 490.119054420036 479.831629941338 467.048701075517 450.396577166971 476.82968472986 472.707865402305 486.174896793709 461.984702844388 516.212163009781 447.64589148952 423.027699013754 465.436841368809 411.675710693507 414.190067821957 424.505396865947 481.906743819563 493.325523187289 462.758872510065 492.398259336965 490.27005920989 455.449398673058 426.112922656859 451.40440941381 417.173405328679 410.788416121297 403.848042123921 394.142741193526 432.559189427204 480.578748202897 456.791826541548 493.280440618583 490.368862569247 468.950878660237 422.383980491158 436.136126357398 490.346105098102 474.149562485074 530.716417264788 499.561833778938 484.080011573304 438.922701421538
452.547630031639 462.92166319677 428.906900477133 442.733511134919 480.941051926565 473.097549661219 474.707145586687 481.7957770498 452.842333735295 469.207055820915 449.325050839875 454.628557463052 465.046630309487 452.10927728334 481.574084327371 481.194376360898 468.693778081456 434.504148364925 465.764479959904 511.43761816666 510.726209368778 498.393561962538 492.97960241797 502.15109517915 458.624730833767 441.29456436888 442.395513948767 422.368355326512 458.042792317322 489.494369942512 520.194390381524 445.512157636757 443.599850660015 419.600939637296 432.202087847589 464.479083488542 521.896924264485 507.603375553716 419.084866983743 464.407378076639 455.281373630381 481.702480866864 476.430684698514 0 453.959781731942 486.051882480693 459.324809124925 505.520834501022 505.798652010669 491.057878104527 509.401187828763 499.027914606962 484.196493409897 482.457854781433 476.16851353108 484.579240723641 436.617152255645 470.611492354766 474.113661992658 510.161038894165 519.98690893175 480.044488588129 417.715393524578 508.200777991359 500.527831661299 482.461528501832 542.192224872456 486.327985553743 514.368170912261 442.284957790795 450.200191778585 547.256209829867 496.521059892371 487.162339969127 467.258123976365 494.989068134806 519.431304642595 493.044357614361 519.309592484376 527.040912301426 585.04440950442 595.186938367322 485.35738802432 603.895817216225 634.272261401875 771.669499668449 926.880763142103 1158.60087604427 926.880763142103 758.157889772207 649.582075888242 651.703018710374 552.825444096236 593.068415254874 575.404178738086 542.624294798699 546.649289932728 564.05345096922 524.01495085762 496.876440642811 563.585631204177 578.232806370083 584.030470118016 528.77745228725 507.183098612089 521.411397611828 562.621836953436 511.760187990313 518.164222845762 499.390647152365 480.224886647891 513.411760939236 497.835855051432 505.389835692599 472.353804132009 502.922671396024 474.014608996467 505.339523417431 505.038958115023 488.645528526828 514.175273811996 506.840031252968 509.049061265047 544.313040539088 478.864897100814 464.695629627403 468.082493383047 462.840659944445 470.14258093735 524.114249467029 486.211612180849 494.606465982201 558.045486818246 525.479698191939 466.444427075828 0 517.280151746577 507.754352081679 0 515.874105583205 451.566246309506 488.045317498121 484.267629311011 466.914467771509 498.724225222807 471.887176692381 449.035604993651 426.03291860615 513.606871999748 489.582855026996 499.979179163867 494.157199343713 511.597764370096 445.728053495819 484.573476872421 441.647968943235 480.151952104729 482.84163933133 471.336355889123 515.282198554306 485.204901149512 445.975697547188 489.024874289546 488.758529945315 454.14317463358 472.364767223463 489.2830923622 513.772851006251 501.658642747098 449.708010095817 498.496685514259 491.199317629775 516.359012256862 479.074457454155 448.619673953825 475.65149821856 481.428678733141 485.133058916064 499.806319939349 465.005790254122 436.825686092288 483.31996837134 455.862289337455 448.00264061241 470.626989567879 492.329914541245 480.091063929263 447.447001940793 484.127052933272 451.137226563445 442.820966006477 457.771024214015 468.033779225513 467.479334476928 467.798697471677 466.360825086318 489.610435836808 498.300307160292 426.939873435988 452.660193096035 453.041639370858 475.410585573487 389.374960065824 0 478.006850882272 533.827082157632 495.79803321649 509.032818600248 478.00379460444 477.603155672104 459.999506372916 459.771920241653 495.483512602397 475.7274961507 468.790512968542 0 0 501.706956200577 484.958054844983 485.925964549851 482.612375729816 544.036233460245 493.543444322852 424.38109254345 468.777667965097 474.686779831043 447.813467074775 448.321961055344 495.126034549121 488.082719820114 496.603282461373 470.907548972649 465.803098736554 482.515345596226 453.548455770585 478.190480108681 452.166497355746 440.487056601934 466.642603120453 511.12024491618 442.577120094276 508.784759280215 526.707293828232 453.720525286664 507.946128840884 494.036129197596 478.25104159356 462.177856575707 464.518294447786 455.762358281541 407.582500010606 440.555665154286 454.135141766765 482.8416594056 496.978375405392 535.987148561332 552.094273283272 532.83802206184 531.94008271275 508.801111095288 461.478850306471 468.513194506665 465.304143328498 449.776150684603 450.095472207931 490.911543611563 463.480079287207 451.292394749629 464.457727202577 435.059443752341 438.400266670281 474.966279031404 433.752321716169
450.462624477075 440.508381499917 426.90792147967 444.13536141707 510.975890780891 465.41091693361 524.444036260742 470.175707154093 466.326105940607 473.091045415602 473.984910514613 472.889336768642 426.944681829845 463.277738413278 459.390998706127 477.748831873348 487.576318881806 435.968961843633 440.530981674556 502.162887575943 500.312221056967 442.9015769604 438.089597247951 482.609939142376 476.768102770351 431.981684531675 436.539555260881 442.542801107563 486.025474862031 477.610805463684 526.399373350163 423.585263196608 452.885594430957 454.877789513537 475.005620951727 478.175013975686 557.402715749177 518.939706230101 406.699106782705 455.240625533817 439.619627536804 483.435715116843 463.63778771694 436.001509965446 444.632536747414 500.666789588829 475.184376193315 545.949130286191 513.211601189976 478.992813909029 507.334055964777 493.499851835869 483.301014145088 464.689887696721 447.342681052202 504.484363996193 496.34182494403 461.549931138325 484.342659991702 519.20260351462 442.026979480787 453.361589179623 448.17226833004 494.462561635751 495.839049944058 509.642600251144 504.316068331891 469.043550385279 496.615628778066 449.788017425269 481.657308907623 505.58093564526 489.776029236021 518.693130495025 478.667526916223 490.844079572075 500.256503428099 474.257617603035 505.142371741517 569.287722264446 599.64121827303 607.9153424518 525.580989077673 583.519490659803 592.491178273849 618.057893070322 676.80480111195 926.880763142103 1158.60087604427 926.880763142103 720.689791256573 658.285829833138 595.838096481132 604.133424123467 601.614264776119 536.603109659435 555.102919996881 544.377609272291 522.232339160966 522.038628600872 511.584837827653 603.554746191688 561.738538347201 538.831107190569 478.901035410217 526.149548617278 590.40911418974 530.908354015403 546.546455905332 493.531444045327 479.827434013779 531.121803955348 515.31530159382 518.019490701277 471.377049278642 521.335671911884 451.044280490771 558.025859863668 519.892503684444 474.816060362998 482.82070232482 509.487977400212 515.891178553398 551.048465844241 504.808389865328 494.317688786008 464.428380899699 460.595939521783 463.862120606733 514.026584762749 490.68052822613 526.247119652222 537.381772032942 497.300725420651 445.160862531022 493.971165621866 554.218240350543 502.534882265534 484.003114580648 534.31375966629 475.301779234567 435.457058668037 485.105640039791 449.450982668642 479.780286914842 446.316870072464 459.10538019364 384.07614095668 504.540870829719 494.252067205971 494.395065488966 458.330077313239 532.216582990805 486.522606588046 484.829069196543 468.348021386726 462.473910762641 452.69338123436 492.238322830824 505.125588223567 442.714482854898 462.299203457222 475.269079719528 489.333372201394 495.478463672426 459.949812699524 461.92440209119 480.084710121979 472.538061232051 450.651666176359 482.246261991887 484.46416972007 478.196951286319 485.60124833275 446.841909003954 494.393793976199 521.958507673761 489.683454742755 528.947488829896 508.200052635657 454.844470544096 433.555831486948 445.49725186483 453.084359512478 471.416916151805 472.771956934906 477.78672286701 456.324455901167 489.568166389736 437.524417526892 442.234229437095 460.228515816049 416.889814551001 477.818172972453 478.052121613493 502.609875657075 538.884462688448 478.209839141308 463.743606863651 483.032718351703 434.688963036207 462.80463531032 456.948427590947 0 466.636626761841 553.625768889098 518.890130104255 512.003318607718 485.240475644423 471.812964667845 438.183369293953 443.627416007063 477.00854293303 456.183484112531 449.521394663343 0 0 464.986621362495 497.883493010462 479.799293918486 472.57388286919 567.882847125096 495.379642840619 412.627236393918 448.374995147583 464.283023867662 472.402614190059 424.705264731463 486.405195080785 466.558387370796 478.092849367784 431.584862821363 476.381525772773 492.356581623303 478.486677993533 472.264634955311 492.61068675692 463.121216620696 435.267605389658 511.352237951337 431.405570286392 512.270250531278 536.022752668847 450.455112511054 503.163443289536 498.83902374674 480.506132824631 454.497847752888 473.713139437606 452.711415455794 431.292312519697 457.597503639831 490.851729699231 534.724198787543 522.663733357242 533.248010364455 546.502048147702 538.886138237178 535.729443104929 500.432904987534 460.47617254271 471.815943622454 458.462012206243 448.829953872117 458.212662951953 494.938412256769 461.964423003576 457.971808032419 465.883672565211 410.440735569727 466.416836684567 452.485506645725 388.783619678987
[truncated: 819,833 more chars]
