# Supplementary material for: Defined chromosome structure in the genome-reduced bacterium Mycoplasma pneumoniae
Source: Nat Commun. 2017 Mar 8;8:14665. doi: 10.1038/ncomms14665 (PMC5344976; doi:10.1038/ncomms14665)
Supplement: Supplementary Software — We provide a folder containing all the data and scripts used to reproduce the analysis of identification of chromosomal interactions domains (CIDs). 1. Matrices_for_TADbit: contains the input raw and normalized matrices of the sum of the five HpaII replicates described in Figure 4a, of the HpaII with novobiocin described in Figure 5a, and of each of the five HpaII replicates, to calculate the CIDs borders. 2. Script_TADbit: contains the python script, iPython notebook script and html version, used in TADbit to detect the CIDs borders, and is saved in the Output_CIDs_detected/ directory. 3. Coexpression_Data: contains the two co-expression matrices (basal and Pearson) with their corresponding genes, as well as the co-expression for all genes pairs to compute the coexpression per CIDs. 4. Script_coexpression_CIDs: contains the R script used to compute the absolute mean coexpression of pairs of genes within and between CIDs. [file ncomms14665-s6.zip › 2017_Trussart_et_al_Coexpression_CIDs_borders/1.Matrices_for_TADbit/All_5HpaII_Stat_raw_filt_3kb.txt]

1557.49119216811 1575.35676002222 1027.57253567619 903.287630253304 555.232906024882 633.939142242542 541.053537602217 736.564024351605 711.553315803148 623.366942898232 600.078373894015 675.060104474378 653.791266314283 644.643522241662 710.831620368063 673.965387706879 535.15115177625 690.122187017494 630.199233558935 495.403514636495 480.226464979698 728.386470699586 0 81.3877768958416 716.370672479934 678.269661251063 646.267829473086 676.134216165003 651.823197029481 522.940608887314 458.994136859463 683.751916489954 586.961434473543 594.866315150833 631.607222822773 641.620858691302 392.55120799079 275.339302895165 184.678879482525 531.567822039478 672.139578833277 554.271427696871 306.983351544559 0 337.581474230849 513.453472432029 559.053397267123 431.031839279876 437.889269756219 654.934844306573 516.991609571558 621.581122157232 641.424584018868 666.018717746926 501.986276201237 274.057540580342 168.813733611949 491.597798618386 501.351971982488 366.231958590889 267.87499947611 233.389220610858 212.706557515489 285.864411606287 427.644084445684 261.647509371811 360.662987962327 603.564128661099 621.285565166296 553.422135950178 566.244659192068 500.45818346178 561.946941070307 529.38133328347 565.032566209613 520.230322774075 522.329388277456 474.717289525678 535.428132274552 506.426156891647 431.927485137564 245.837545028561 0 458.068709096169 578.323012742741 582.999352605318 565.851147541008 505.166642360571 439.867653064215 547.822384700193 535.637771232625 516.761223859269 550.717290375139 503.416655143657 524.314610957086 493.316490969245 514.337816565483 508.814087733081 532.805092971802 499.897776748462 485.714058788511 455.846773126235 418.698415184576 479.714838559561 524.437498355287 497.155336474208 358.564334031832 349.710395644527 419.301634300305 504.837103549568 467.771012837981 400.679119850444 395.797026791978 293.412713107606 232.742244830725 282.012972325537 507.214895655218 402.279625415667 426.978028983409 522.772456284102 483.807958112226 481.601039337462 483.812941804905 413.0213343563 540.738673040875 497.031715959521 572.703028452061 510.625744765043 529.318803464837 472.163146641249 449.586776697192 505.738366535607 366.457036859903 396.435596504376 563.399803138066 447.796824154583 374.277596041029 482.545857915352 403.225113055325 453.161888453658 507.585252901288 475.87884980329 473.346124484807 520.889166757277 483.729822815811 160.453404150368 156.21021275582 144.088897657336 430.546463637197 512.590642466845 520.865567700556 545.204145605876 448.526988629021 561.291406092137 487.700166517991 529.862116951645 599.331308795175 542.265655219802 534.676589221605 429.753850348755 668.370657988007 583.713453145414 498.282563274934 503.037646659643 221.141231011578 203.381821606475 0 444.944601748815 527.270586715704 548.222275091649 445.069389707458 448.190978644949 464.183947827943 517.449366456204 511.205953984287 540.104263097496 485.854683462472 503.691330998088 495.098202879121 471.314350889484 519.508300263151 564.214672878316 575.106314440218 530.517746037483 470.724455888574 405.644301059636 391.508499740608 513.52109903899 257.656970392463 0 386.554827884277 532.845673007607 597.997550736975 573.968253013168 555.993425052181 384.203852962676 0 553.163895655388 361.912334590641 563.693293479512 598.512504978141 622.831292750452 156.146089508791 0 0 445.595794077562 498.344777413773 396.448078521428 555.138709438655 539.897212441206 624.085086078879 566.315638310792 573.099652797176 569.429799508275 0 0 0 457.318663001967 533.714230985729 507.064147912646 517.18433568455 359.292542729534 525.494207867707 604.977146965075 591.648820360614 537.665303444335 526.179734694447 591.251130205685 620.769732355485 602.904757196556 593.328351654818 557.863797853606 610.586848491067 568.582699652647 507.419290586184 46.5456793796242 473.39967823287 663.160483680816 742.026850982356 558.037324769262 579.002991041465 476.053684569611 447.260274838578 640.816705042373 528.776158420907 416.80055168295 494.946943568042 601.899807692738 632.543750191403 603.092449002533 683.65661768084 636.814869596246 521.995359230423 507.158074818925 554.704077831123 412.907461905004 390.438751369727 416.913895178001 478.375826407106 623.555780797941 658.072763558654 671.167623895405 740.590187242105 782.462701432808 747.417110900935 674.80269927627 824.154388127253 787.217373729731 757.532051207975 736.635029105434 941.923888531058 0 3969.23927534372
1575.35676002222 5682.49169825924 1959.38916493978 1249.10187110554 628.766797465878 778.452598962161 632.801188885316 926.990189775741 952.935772719958 802.019051543639 855.556616720199 853.881366802453 871.574230415247 845.004954454279 871.217203635909 780.240082124856 541.862887527033 893.075280835134 831.306433958124 541.994154196435 549.664313970428 858.969425661615 0 87.1733128381327 837.157128668571 872.201577450336 786.424317172703 888.777336365887 827.40336590314 659.930480540169 526.67195883606 903.21045093739 798.562376237874 799.46308597274 749.192375184978 741.201553175588 366.225508477289 268.412156308128 240.088224771091 625.897140590809 761.28396963191 615.517041149412 391.812013480045 138.099006028862 398.095004578824 572.556361719059 705.169868176254 427.306510593905 466.586537760014 756.214354252222 577.661144002716 726.011271608999 0 745.130863840797 582.628442150078 339.094716178904 213.483814854629 598.889243899392 600.924339086306 393.028348447657 336.683553527104 325.372594796848 308.47580564776 344.68268762649 526.357679456722 264.034528641894 373.66383720192 657.176807765709 754.587123809429 696.642115402681 801.744012239384 543.971636704612 747.420271169609 669.989778744572 760.14524447206 709.451981128183 696.914552878788 639.138554055409 681.507675387572 594.677098654321 506.999377539979 274.863709915269 186.111630863762 583.41081268695 728.784854562541 727.222466235139 712.904977520173 544.201187594129 459.209698269821 649.284834059486 617.444946536036 592.219889194107 763.367038110978 677.341981486797 593.104897210278 655.889941547083 655.831480454304 592.800172173237 679.108646946102 651.947790191933 546.191910828892 518.018167528679 423.064458861307 574.936532096786 684.669855596274 583.949464430648 354.715834819114 365.272102838679 493.860690185624 678.603594672327 627.42811979095 420.737487952363 434.950795237705 320.07667719048 285.282963190373 279.134779614605 606.622775487587 449.380201815201 526.795206361366 654.111997872213 565.283772702288 554.272992324915 538.75320145115 418.105671545923 607.933186328732 582.606187318952 646.030709276447 616.591476173614 627.432122874785 484.004846360727 512.725062805314 545.136965123166 388.367601756269 477.950988971938 672.879994895679 489.183612937662 375.034640144437 469.973582914762 393.361297818453 513.015669390926 662.05256260563 603.373453355809 570.44884437789 602.836273930269 554.742923466236 179.438080671089 186.621417177853 182.993563715763 399.230368486687 537.628146885213 520.648819388882 649.951767854726 445.860655444259 673.796222856022 569.3725061607 680.133261069965 723.140518601628 663.68024787093 598.705957074397 469.364399367219 799.39273607285 693.394474385896 568.024695549242 633.466396548416 299.150529510547 243.81797539903 321.898970614937 500.777659507951 657.990603143167 685.744518457502 535.896925696314 523.712913801825 509.408324018713 605.091393986564 655.771352150787 607.322593226629 527.586794856615 583.782017559051 502.458695497013 553.566833725191 678.376288526604 700.107524925676 684.467595701305 659.181264527809 553.885812230093 484.630847071228 557.767831397261 632.844639945862 300.140093552187 0 472.030041809756 648.572908766881 759.470202381581 739.478697183824 707.749831460792 454.727013383974 294.399208135778 618.430952140715 432.473321376062 678.143350501973 662.283929986029 769.976861224532 187.046664990691 93.6457797265072 249.339688836966 469.899046837477 525.878529107241 404.196911400104 635.758909464516 667.014004079184 839.059559571599 753.032866902406 669.841559525328 726.246281110178 0 0 0 563.384745043862 648.368320119338 560.712984980816 664.348093662064 358.875755381105 639.22336422416 826.393501230708 703.74974273802 744.498622148859 654.845917454672 788.067708384909 700.986206328177 722.550652649686 714.530047307422 649.359715909418 760.930933602526 709.279161102343 591.355887483225 60.0328601344762 587.169719159315 777.762722830684 942.017474307641 608.465159643911 818.931603672457 539.299821809672 472.82574304944 757.088769916072 536.43186827893 440.424705197456 551.89239555145 738.551480902697 785.670740166557 753.072779972166 911.402858448927 858.082433726253 635.09951986151 495.98769676877 619.075791489723 415.069583271545 355.795207434464 380.340891889673 452.13847997786 603.433034069072 786.608209405585 702.488796779416 916.725498967701 977.078653704143 906.614641193726 783.48179859463 907.459120971794 1043.59828923822 954.922376789951 1044.82391834915 1210.05931929826 1276.24308921822 153.844549551539
1027.57253567619 1959.38916493978 5063.09858791819 2799.90235669777 800.937750190845 1030.60697251002 780.026930118189 1174.44648402725 1199.82191104945 1008.36821462896 1154.74646194571 1085.70633416966 1101.42558658412 1024.47555907462 1094.27565048626 1010.13559125508 595.725114453964 1184.2054518361 1050.59172562707 611.623628047707 629.350393480466 1096.48723741059 0 111.902711553984 1034.44174181596 1212.76880652737 1019.90283646365 1091.11274547024 989.985511950952 798.580424788371 622.76907720632 1218.03328063532 985.508832627465 972.714283734196 973.181432336468 857.512482811863 332.816945834118 240.71481275216 266.284037455449 782.242247445422 988.319787869941 749.181789107224 495.057074551159 188.783117433083 546.507593259483 656.661321812273 844.422731528297 470.464280375456 487.116600126143 875.183227583083 684.448452458632 815.775824900788 1031.02656143738 904.870750263285 742.010538063396 364.980206577468 275.739099462763 800.705325703516 755.095459293456 486.637664737217 458.950914438508 410.684547308024 444.545498996795 431.42138046159 639.896765634036 300.673569568539 449.404286572226 823.298231674661 890.342368537074 935.005402965583 999.685447344894 588.316816816632 903.619212681748 788.010276946703 996.907293516279 910.928016207552 896.155857067825 766.967762532158 854.866306852452 660.491143556888 513.569438514416 261.481749110403 232.772596018556 717.45058641565 903.49103154304 886.974933660216 962.10357003859 605.286870612729 534.063968821922 829.518659928656 741.827179973213 721.93465002842 1000.36419664951 842.81278577528 756.152417111899 887.704228570805 819.952067878387 669.301019309978 794.415502279056 795.644273145553 678.723523376785 563.297102469796 436.062580599134 701.696382992065 868.377246046891 734.696221559669 356.782622674157 464.743017854225 548.733298219508 815.578668036508 768.173307756439 458.725506000957 466.770973227021 367.834589930298 368.494075691589 331.593624867061 779.914028074385 509.157751808571 651.705787310119 786.23795287249 641.346803736683 660.025047574376 578.491248074124 435.192765147166 726.565364115036 710.947910490614 856.917403099828 833.9857277389 920.993944585978 601.802063402821 650.634964370273 663.557801490188 435.143623141259 522.120071012104 862.077496838933 575.660848472347 371.596708786286 497.951635686856 422.670150367082 546.385697284253 804.957201945474 693.801765332189 630.393148673899 758.360847408792 599.063886081719 216.862929022501 221.397903832752 232.572651377249 455.27309244576 604.565968860968 571.160389551917 776.309957665097 512.102231997147 805.078987413236 595.831100935186 740.590106892802 870.5194242676 741.052091529579 644.213522538499 479.409722011938 912.639896980003 817.382208942273 650.593198582013 772.900508113192 355.152134707408 273.610576175114 364.377168690367 591.23492149776 847.03036244914 830.5088090909 661.039536557049 684.938438790164 557.579696572637 675.549554167784 751.338905013025 746.608379626296 593.817675282193 751.497457939443 587.409630504095 630.383472343477 848.75421684317 878.144937652553 877.795879554106 786.535108763484 646.894335110429 611.656962647366 659.059509162963 768.897427484888 338.254678561872 186.945444920153 553.611317418697 760.108136334097 933.428938903193 932.105884639318 783.580946411965 581.332290497688 372.506801448156 782.685739089492 556.436189134865 799.060406803568 954.197429355871 869.970978224248 248.532180353141 129.093931287783 277.45734999611 506.889182121079 662.573999752611 429.053261038592 766.202785623224 764.599188298821 1045.46610677019 953.732830591777 775.887016749979 911.638555346156 0 0 0 689.68990890942 699.547959613072 640.418658528351 832.406057885891 357.972246012169 731.964450449801 1106.24972895259 884.720021262346 875.924996302357 729.16118731427 1008.68458242964 826.476782696441 791.63949377338 819.069402972264 785.425238067336 934.302983760481 824.876290631024 706.121807374287 58.2676342755133 699.062359686286 974.801578972358 1245.43506630014 726.675284754239 1121.05450506287 622.060190073814 570.901874579641 986.124176348283 573.735524729466 488.333926260897 616.472133357576 982.312403891238 1010.00443613528 939.426896199615 1186.14491816659 1126.27884170666 810.69999323912 630.505500606225 762.081760942048 462.003043840664 394.300384663174 404.167302230629 447.597859922314 696.227544706247 942.782157867348 872.552553057277 1088.52957109359 1245.66537227562 1090.38842047026 872.929478776246 1071.50958039306 1326.51837533606 1156.51042837394 1355.55279657925 1423.28490799118 1424.50748188538 160.993600614747
903.287630253304 1249.10187110554 2799.90235669777 8735.83142357309 2238.02878596642 1067.37755288102 769.340609580918 1158.47351612657 1124.98310457861 934.216820259837 1030.3944940243 1056.47130933931 1032.3917705554 956.842913334127 1019.79654759541 902.491007542542 615.136937770834 1079.02522782564 963.612910360281 600.537347922856 629.824398966496 1017.30462615459 0 112.919345064387 977.798577556897 1028.52188132227 972.561684889197 1072.34175612304 955.674314959978 788.639450645122 553.855246021043 1114.91842458459 951.579303359323 893.721206962078 904.267067293381 787.101137900612 383.011264962403 277.750846333702 263.117929867877 731.953522647145 870.803325428064 711.309374702359 450.128667974753 146.285027375206 482.050996381942 655.072349068775 827.074120189314 439.251728762036 464.7584590829 875.969380954672 616.20225130618 783.325790556732 913.75365359814 886.718188793877 706.718323299096 356.743578285483 233.580358626513 743.907529294967 741.54958873908 497.308404756546 419.671594605636 359.444431135909 385.535259332344 383.059067074605 607.20091263335 289.646972212944 405.951375437594 773.775986006686 858.687378221486 847.32739741535 910.84517916371 584.741059954725 833.840372531257 748.344180155605 885.178673603871 845.770860479962 860.610651828797 808.814718395982 738.913402984861 692.973276259693 518.787210933538 277.534310401833 230.627805028587 633.802647320181 823.629563437529 823.421006690538 786.735438915739 590.174404202681 522.525576940526 774.498970240117 715.010479650548 726.075445398617 916.043411166254 804.898804797189 720.127622597141 773.179810899683 742.090428682678 700.163554075059 793.202491956552 765.197321001542 632.430339163796 565.875885378796 454.42932304952 660.639491416531 779.809727137399 663.430759126046 367.222436459568 427.066935547521 509.895297311228 774.803753986764 693.479226079446 460.554829897941 473.271048823663 354.72468958498 329.005676887028 316.35104427693 753.011404648839 504.303419866441 595.723039102783 684.019382373529 623.356718362723 642.149943867209 569.824653736085 427.723080129539 645.622953438468 639.299482866605 702.936660767151 742.116285424264 823.545988621259 580.087702302809 586.397871127937 608.834217785303 441.414051242124 539.208913037122 761.108855505108 540.564495764654 421.405343370934 494.126892612753 424.147318546082 522.438386788554 729.403802207238 641.275857867197 630.01213413996 685.030479000573 596.769793787927 216.021865415114 226.366623944794 223.048223859214 413.758182638532 555.549606043691 584.15127574421 717.442976800358 490.543456146449 734.872025429397 539.096200330912 728.850643413955 806.933882526281 680.685581848785 676.073803570723 464.708689285346 797.085015075129 731.627372230726 637.039259209865 703.885010175458 317.660597578327 259.709410219396 395.979807572443 577.6473842414 759.414478638711 803.743870429049 616.479881748388 637.417863271599 510.953477183119 638.177825270462 698.09583358685 714.60013595404 607.918367164374 675.751484235349 530.433445018293 600.907733252435 783.595338901359 819.212451869699 800.452453558563 777.788258015102 613.096929069314 560.515732617849 617.290684138927 748.009249391723 295.827813068538 198.394446056401 528.602447541781 725.605811056135 852.26948687706 864.284869245191 795.930304289175 547.449416081744 344.705142076571 707.962320403775 542.426930489627 789.594620749682 888.769723986675 832.094820035668 206.913548259931 106.745654432988 258.379696594214 511.940133177886 614.488193115404 429.501557453274 768.43896937164 713.969782746193 964.854810779416 844.462746435511 733.193046983992 830.442239588974 0 0 0 619.821559299693 729.333274287227 640.041348068542 766.329238514244 425.497345567395 729.061745247395 1009.92594855942 856.866987304787 793.940358692365 700.41972004132 918.307958377968 756.890150222092 785.952709052315 790.49182226382 740.110959586618 865.897953198158 773.136581194662 668.205850970592 58.4205188887327 596.806375422967 826.467673653238 1134.34254625009 706.52533671521 1023.35971630719 644.684733192043 548.556696769867 921.744635430151 588.688538385828 505.472216880213 638.436544141781 882.098125819828 945.731981429423 877.540615607902 1082.91352585636 1073.67686504489 785.020279492245 608.492902330005 720.748461804873 485.520697626492 410.806198158259 423.172645582655 473.023878549632 660.303413306014 874.911548659971 883.316081674416 1019.03601990874 1112.96312620955 1049.98823254468 849.165689248697 1061.5179076551 1210.43809052391 1059.94142864417 1131.59503609105 1200.22165968634 1236.26545978142 157.169277272921
555.232906024882 628.766797465878 800.937750190845 2238.02878596642 1525.13832776938 1376.84232125972 576.43941618654 729.331323464653 698.634785930546 611.103904120488 623.331834573844 642.064276029301 579.63670020181 601.107966061005 609.426158181235 573.741171681641 444.599717353483 603.083555400568 539.878802707205 446.969450932053 408.111860889646 613.910722377521 0 64.2170508478886 575.806538485289 583.063166324779 551.979403294202 620.676777791994 593.016134375939 518.329487847001 412.188568835329 572.196474527481 526.060345419601 537.188252063376 546.096400484223 516.17140040019 0 0 140.061540102934 445.604527719869 561.618428000422 483.485347297223 0 84.8869319435549 274.972924962903 445.686050113634 522.061468786756 0 0 526.971434331261 422.268630365555 480.380323040282 476.566903402119 531.769195925506 0 0 147.185628576857 421.636068745941 465.239482548122 321.572500863289 254.009283054079 182.633039633175 197.569510690879 281.725596366028 0 242.29018391378 267.507486457569 464.112335291011 507.496662931261 454.380492232302 484.889339599079 421.694541921452 492.99146602612 442.185901044563 469.399414771161 0 419.019640176899 458.203690501516 452.821324027039 455.63362206 388.416613837332 230.303670346221 88.4561553287553 0 486.545583551405 468.550688465127 441.505177672617 412.54831210898 388.155051161181 477.698788851454 488.372874899455 451.508499630783 455.404446271592 451.017935837447 477.547834860493 487.397553170444 493.321728124192 492.602209160962 471.794274551479 468.843096651717 436.273620001716 417.564904084759 347.170934851216 402.912004403086 439.835051898466 433.812786868631 331.861762320542 0 372.025934451703 449.305742901356 427.166113977313 369.361413614758 0 252.263758638316 204.89119828412 256.434233508872 444.695968283629 385.019026243114 386.475587004729 460.206497050498 374.529107774762 426.992498795141 415.332302687814 336.960342972725 419.502208754788 390.85154627862 434.163925005204 430.177658778504 461.498957935843 395.015052888764 364.082798349987 444.249987549932 350.261766259052 372.596290931601 447.527317897907 392.823645664529 307.471858809092 0 0 411.499758141593 432.947820551136 428.253677005593 409.698929436685 404.333962320985 400.478091559352 176.145951957325 0 118.978712823964 346.346974635793 417.106072637886 416.037186044686 425.227804693428 380.360836083607 453.2740166503 367.869459130532 422.411859137049 470.53527227031 422.566477485523 389.4825440258 375.295881521396 478.630162894933 477.743896177668 445.036357595694 446.53290410831 197.22614259446 0 231.930129620596 407.209103678015 455.102246091943 474.482642941004 426.947588694447 367.527925732398 403.742318681798 442.724201307703 466.46194305695 474.55530025647 458.356623336141 407.825694650612 401.547086916359 413.550029138933 427.061863459408 461.232067081402 454.817667289814 467.819604511233 368.247114126425 342.113566218334 353.694507860722 432.488083027002 205.329730847599 0 307.589768147612 487.412716845489 512.210747344557 459.046310172651 482.984681007895 341.285875506013 232.211938778973 466.040257734455 0 472.181974198145 502.511619126289 485.845331771478 105.659319429143 0 0 373.403313436118 0 346.101684498163 0 482.903801904926 501.464626743403 483.601198942244 512.626313875629 504.462839493762 0 0 0 368.997397000244 470.29708223143 476.731635375319 539.765640898103 354.745127533139 506.390036375177 524.17171238452 521.682369685063 470.409214992671 476.249401225755 543.84013718584 514.928298258563 543.06491177447 543.99817400407 468.151137364316 528.195736595517 502.773045226363 394.490231732831 44.992100982735 325.120719826182 499.682793168971 610.159786748007 454.258966613085 504.97588316776 452.755721897198 429.430854551268 569.156008864147 0 0 429.046399206548 519.35450375717 505.175653301205 585.079062797543 594.028382182331 604.182920794307 495.32029891011 492.914817867985 504.454812900041 0 0 0 0 0 516.398482752553 535.549034544221 592.153871329789 631.323421833167 565.456998829677 541.267961278422 588.711826119159 590.946086110086 591.862448015835 530.193639242825 613.175807050037 664.47043591859 80.4250870551583
633.939142242542 778.452598962161 1030.60697251002 1067.37755288102 1376.84232125972 3411.3081461069 2765.93235571642 1071.68587310324 935.870503109738 827.682099172379 810.26388148689 844.310138514109 811.621316165589 792.992676095191 809.729368550711 718.097191077241 523.930051781658 776.121944887838 671.215380533208 512.980532412079 508.05519824713 777.102729170187 0 85.5329507245253 766.221330033506 775.081314982627 714.722199618744 778.849033859287 767.025945207323 631.127145706557 473.531065166701 786.296415520884 703.511269053931 714.210278132054 687.988530138999 611.132085717455 349.513723381925 259.337854789806 179.921558731925 545.663398483875 719.970196997838 544.584675894825 323.988196260787 134.129676290749 360.111098034384 586.518861284681 633.034306694278 420.791675256331 413.6210729555 637.650124981098 536.289862970807 611.873989061539 680.259014551382 670.568801987401 530.691435168512 313.342280138392 171.734675427268 573.104020307985 558.201914851216 394.359453124921 344.823530165061 279.498087105199 253.339712370187 311.045634765203 0 242.631486314548 332.479020212279 610.463562173187 673.031048795288 605.405066594468 670.839999926332 508.314435652209 627.804601541938 591.765584545153 639.407542322292 618.263236504515 581.395676655093 574.965363692007 605.75530934782 543.369498638872 440.713275707449 245.592188585323 167.147686541135 489.184102865051 592.789745431827 574.008948106425 611.036936266206 500.818603529851 436.072465779543 602.184437378592 580.789779698492 555.679137581747 572.572092288111 591.359872044734 567.540401520288 585.321598205121 581.484641665073 562.078225652203 576.118202405102 597.575612414266 542.180688220862 455.028777538994 393.5427569673 517.59966929771 581.701282379529 530.261977116035 381.284144238277 388.637389596404 455.475138601681 557.155063824011 548.527882506497 427.462576373049 0 318.773456179756 305.072268864496 298.627315722093 560.548081359992 437.156043441409 434.953700519759 573.464475718343 490.868142938236 480.931156609476 471.832316857396 402.768675393267 536.405542919186 476.01532153267 560.915713851921 518.06363108248 558.317323764448 489.451126949899 480.767628617325 518.262085491053 381.576100583228 437.615869107268 591.030612115691 447.079823883599 368.376239601194 0 366.196779661602 473.194455183568 497.703858029783 520.604806478359 508.679138916468 528.322559690075 486.915077813212 188.719414946469 165.29991566 153.415293265223 374.6540573302 478.229638037503 517.136552143392 548.279952881238 428.817790190387 546.348049986586 471.289702502988 521.167529134382 617.853598213175 521.924626892981 511.699439448246 408.267118987933 616.418527112269 587.301314942333 504.283728240217 534.388107885946 233.910091238389 232.293908509159 261.017960538914 436.557187217266 565.999534120438 554.737430455563 506.915369397408 487.684569749519 481.847311340887 524.68009059806 563.078337576404 566.202999900402 528.391856634996 512.600162326058 462.370837200887 498.927944846894 569.367585632965 592.574822609815 588.05291861682 593.67165211082 493.791905439547 428.226580761035 482.246574293921 577.744713713121 263.965066449705 144.948257798426 403.901247251095 566.427656127845 641.102191412387 667.357809302569 597.195966858063 417.182579085729 264.375228898415 587.554906853023 393.566229849343 601.511721337069 632.14314577568 624.445447502444 154.871328928856 63.3485563644772 241.279680568965 422.132601215622 523.20007130333 423.819430412452 626.248730673092 574.857477970772 696.170758141572 626.005925474878 582.978245347019 643.623937644647 0 0 0 444.691744040749 543.871095718501 534.580680928579 595.878248382608 398.536452164543 594.221339180597 697.881517996251 682.261228479679 635.162338954549 580.27051798969 713.843752818568 626.816876292781 669.454564761838 652.202854717725 621.358767294948 686.66152265463 658.833804463001 520.898727615352 51.9112524871739 449.559263999572 662.916502118559 793.927554963955 572.997500506188 749.742496850593 511.87673081183 485.424278188048 709.801119438318 504.713968740119 426.458600777483 527.652776102301 669.020976315897 686.093660477387 727.191161641765 776.877843613987 750.83423874227 623.336936236088 545.769641802518 580.275520434953 431.344347682238 391.667029817117 417.710175954027 471.992381250412 543.113339936738 0 648.282255778256 763.115819542201 809.22224773061 754.265411851802 648.711213450813 779.074595741863 822.745880677046 790.23491137747 740.963668891549 812.735477052222 806.581693501255 94.0881022811222
541.053537602217 632.801188885316 780.026930118189 769.340609580918 576.43941618654 2765.93235571642 357.220087580765 1563.40682341477 887.308567620752 732.692366135433 711.045049711256 728.878303422777 662.559492440355 686.106404388065 723.594999807734 578.727690988763 476.870117218923 643.0515915811 606.401695659711 446.817020121111 416.129613942545 641.424990794941 0 63.9124639440508 621.101873050893 625.360158878892 617.502558534914 639.516788839017 651.960185310333 554.938519266088 429.679100179289 652.701816110302 586.973645793746 568.556888478737 554.709069451712 512.774975160595 332.814727381149 214.098775337474 149.676284555647 459.20874428729 567.880076701017 486.725108821743 278.604816419061 106.252044843992 284.928026548182 468.193683696456 515.448913858565 395.316526847171 379.804655560415 545.073474350468 480.401674052517 530.652616295584 558.560202201997 526.95923399859 464.919154350535 274.072047926736 158.43474918064 414.808999019827 441.604260733783 339.147081233948 260.739846746611 218.634118567912 214.436691441599 259.435350753695 397.555259796008 225.730924252237 286.598447291008 526.508747622108 541.177647624797 466.777166904052 529.831631854308 457.168383300043 501.369500364003 500.924684575352 506.645430566676 499.74912221822 482.735578815676 492.718766597155 502.570229599543 490.984090917562 410.431569211396 211.866911609954 110.925469605047 380.908986292488 487.122096039169 497.052110571904 510.017019811659 427.514704442298 410.841240739218 479.59074699748 477.1981565932 473.855243414233 515.157464425704 467.749841932529 471.652837454191 490.616553705328 522.073084736471 494.649860418687 479.46755573585 506.710808310628 476.483335222917 404.12080173725 386.404881010837 451.673399348158 474.893647849849 427.995475277027 310.822135506263 331.820954453654 412.68839175233 489.477786544406 444.147656617967 379.007708351244 330.533181798642 248.400259982235 219.249950518365 245.567771866329 485.650202610783 388.99056739263 399.350994815735 508.884336688299 462.00557880752 407.669162500033 413.650179014952 367.763970548336 452.310313017908 441.990455983079 483.158477093786 421.957792331964 479.680194390026 413.799124630507 384.429119119892 430.904142639 335.531620498859 359.137690205592 470.853858763386 397.545766859051 308.558241057679 358.44170660982 345.225906398135 389.636169402359 413.601845030137 452.937753890295 410.804945551876 473.763618639245 406.143853747815 172.959202590398 145.629608317368 126.559601802814 343.828443913023 418.822865644331 461.898209858818 478.096379076501 370.790819850506 460.999586152894 431.317400704169 449.36976496211 497.772693469809 448.577512990637 425.274402654373 396.582619526644 531.079691564678 503.51957904436 412.708902543196 482.935522649096 211.052797568045 173.958289112474 248.698514013044 410.14219538343 467.438185267575 453.310069347427 419.546164668061 402.965802362079 433.254888975529 458.190110963143 500.934618326934 453.306026379402 459.958802681444 443.679662779705 421.902887714686 433.971264524304 490.464704198173 494.214795127713 518.131120684195 499.063213414749 397.46674862066 369.500087624255 368.798629995559 464.201482759381 224.09387269208 114.981118623583 344.027041713622 456.473068923674 578.129235695776 543.424086717827 530.71642822836 344.522610924446 252.719104453728 478.915960190272 326.028770750134 465.693167844776 486.355677468305 538.465878545634 107.833011804465 51.2109918827955 210.243890359904 361.934414632682 454.227911512033 378.927406536118 533.929749667268 503.54742342803 548.834551824985 514.026023619683 494.219338356298 502.361700270115 0 0 0 414.978667309831 481.297638458296 482.434780900389 474.45760986476 357.871914792507 493.154757048721 570.726654032845 556.291870590251 539.410575513473 499.00712530125 576.502925737024 559.657113597178 591.09039075004 569.548106939653 502.154654447652 542.724455005301 518.297057996776 429.835258820066 45.22209206824 372.459834954427 535.733261164546 682.226004214583 473.17113548792 588.722918930601 496.860074304667 458.013901703658 564.542693546383 480.309811707665 386.702417659626 456.601800144791 518.373173041946 566.507732957365 589.471251048585 625.472664738016 694.9896757613 509.747550478155 503.069885403213 532.630101922469 420.304907589207 371.936084279006 374.869715838866 407.420870552508 502.138563518712 550.616024079746 540.02428081498 630.839022835855 660.952223119679 638.939724902016 563.649568430338 630.618379048669 690.245514684921 645.459278491078 566.754718440621 607.772883008121 623.468627274798 80.6462845676597
736.564024351605 926.990189775741 1174.44648402725 1158.47351612657 729.331323464653 1071.68587310324 1563.40682341477 7881.62696549743 4035.47959591787 1208.94226756822 1187.61422720687 1119.95160699369 1104.17576836674 963.133995188113 1026.11428895699 898.754927084996 600.483197888355 983.206981211809 899.640445267855 630.513815559768 611.587171063485 960.973583382071 0 104.045597975553 933.887296170972 931.369271266667 870.162123276236 950.534125875519 904.97002565915 715.989749852991 579.900934753033 1000.69444961874 895.157489499897 877.495933686802 799.037118302728 740.179201698469 369.496611731594 267.49196905591 234.685583583048 666.5875614947 842.356960552519 670.091353700224 409.951462289759 142.589226015184 438.424782770191 634.068876483187 762.750203749487 490.38870776137 503.060014694664 763.940856646644 636.022635955996 707.062805866512 855.191038024947 849.692930318432 660.817089664187 367.319459589319 233.770077479602 654.889107933883 683.278274927857 467.51631064317 405.72050465121 331.725380269742 358.185186693067 373.026282281062 574.620610469106 299.515106800173 412.441947869798 731.93043941283 776.237569159591 775.914295562823 813.483659427396 583.060844495608 762.311358571121 714.438476923906 823.761047419828 788.522575077496 740.030765700356 710.61207751273 715.766964405956 652.008472581557 531.422227649913 255.476846364451 181.247059901939 564.352088056771 749.411960187342 741.297101615574 734.283660569603 608.640775867966 525.911275691414 731.845500415725 674.01151330925 683.559925882656 757.92729100927 731.406549110599 707.287107757835 731.565443461111 734.677258364476 670.852310189101 740.13906497898 684.804020573178 636.9599730171 524.952284373065 464.322433660797 623.05571936218 704.017986989447 650.817075470187 368.355349498511 445.746838922011 531.388306869635 726.415203669363 641.02616319745 473.998212806228 413.298686052242 346.463231679282 304.38877217031 344.864711528318 706.590126927882 492.114490932776 532.026348390132 662.217239161144 592.60044037947 582.811429135149 553.08653784829 449.113628359913 624.171114564906 597.058188570688 676.820792045497 609.528566168868 776.239309627521 560.415284775246 568.790379309934 585.139055445859 429.992816453525 512.246726225563 738.274453407965 526.614625973543 376.93956601839 468.429199263937 419.325987454629 497.360327072799 667.742963104797 653.381882314416 579.138287951322 625.262607426374 562.612238290187 199.749106356198 199.648957691382 185.947020437318 432.875219748963 561.537724684527 591.195048230037 672.134225140194 468.905998081951 633.622947619244 501.642916570982 659.063964424379 791.498141377926 650.449806730063 621.553554830066 520.035131497511 759.01439447841 692.834052313535 584.783275381059 655.31162170722 290.435100252908 0 352.69550545297 567.758190919224 719.692139470066 717.976302038211 597.020236883297 578.201438966374 557.528773452297 614.460974913083 673.031410165452 669.025290968276 588.465909100525 606.15412902776 558.951294134664 597.346249384924 671.948171954603 788.024534855309 767.116180863952 730.511225713815 591.991788168257 527.667872632514 571.839360341882 720.08682940861 328.127297485972 162.307347308258 447.841437176318 691.247132563103 831.731812841328 789.540143959108 701.945777623442 497.538349795951 326.528218218594 723.815559538322 496.107697432828 781.037843923791 768.259040376908 758.792657844709 168.456086366004 92.9239734172232 246.106249922324 496.814410003993 577.384393285333 434.37392973014 716.178366241494 737.477680956803 868.370799599858 819.840790209023 695.160721215712 680.869620633441 0 0 0 549.261182933441 624.286905082316 645.429273684228 737.575820790586 403.583759919423 703.021030523432 871.641838222595 799.070158439382 745.457885708484 667.731881931757 858.132678607891 810.600381222737 788.929543140974 772.678826852864 709.467366686311 765.827603798054 738.740179185703 617.403365521682 70.1032563828029 551.01936912183 801.324108771097 1004.90457588278 638.816990913221 919.965993207795 649.456996567747 596.206089907442 882.08101552545 614.343508024803 518.606136556078 606.594603595783 800.8144803836 894.810633874376 869.301288387339 1028.17716564001 1041.14589431708 752.774259596615 627.351825165271 681.575506701879 484.262467374825 402.44964460972 421.157635075485 494.348467680794 667.191874502088 805.773941212808 789.143844529109 963.613089054292 1038.1927378326 990.711837569062 781.236367931272 930.541281312076 1030.76184736512 965.392247299389 933.567184110978 981.115886903726 996.305904996517 0
711.553315803148 952.935772719958 1199.82191104945 1124.98310457861 698.634785930546 935.870503109738 887.308567620752 4035.47959591787 6895.74316991828 2335.33890008965 1359.932611482 1206.41790290163 1168.44595287244 1018.51745725639 1033.25958942084 894.814589234925 583.838821515838 1028.06612551591 913.133494028333 604.337606887866 583.132175134973 938.954768745507 0 113.32574545096 965.232273087263 1034.33045082381 923.518295536838 1069.7861663573 935.362948721179 774.746940664388 603.510073895472 1050.82698150572 877.717150665499 906.65333362978 854.939193418037 712.166106443647 346.461753341095 242.327137360609 238.507204826362 681.331105920603 853.983577123323 668.331865516832 430.339516020963 149.78460829913 464.248330467643 656.521449195426 746.556755588026 471.031974985314 484.727968264922 792.427146899505 612.19055258665 760.458195794776 849.971074875964 825.245052593538 651.650875529589 394.311836224157 229.084959224082 668.73444921884 733.399291985678 454.071016946493 414.967825882493 355.848685633766 365.518895859201 401.436061686041 553.720439827723 277.14175432422 393.983976086232 718.929113157192 796.011086060152 817.165283597001 877.285282831264 564.185919795099 802.862612304098 733.64440417046 857.329038772614 825.133623858215 754.927697509325 747.987880929383 719.835035601312 676.424462868952 525.943879692275 295.548475019015 196.204545213944 605.442274585987 783.346850301309 761.681044495352 762.170528003176 577.374128523159 527.264769912104 764.913935808076 708.641541664769 677.757822856908 849.482571172748 775.333909190442 708.773279175918 732.22068239192 747.266915415942 626.70421005417 777.249240054803 709.055467872688 616.030351183247 578.681513331048 451.891888855863 627.581050740939 784.662142454511 656.237923716176 367.88658226255 417.807849743062 507.014596645721 704.666539929144 654.261150444716 482.384023457682 439.087844818155 348.150903666122 337.832758763144 299.823408825776 695.501570305309 500.638392693973 566.622142138349 752.413404856062 608.452660761242 568.471974042712 527.084253717781 430.573712699417 634.545019100583 600.521113732007 723.646677118444 643.149727418455 760.994220607229 533.552612736399 594.193131597695 607.022829322307 440.173815373555 511.287848274766 712.855895183347 510.046694318084 362.378449209616 467.478973276312 412.059550501869 503.246639446211 695.780289007635 628.55686484474 617.963991978075 679.201008470176 545.439805639971 200.025884056786 188.675480352264 190.392567178583 394.977922883643 514.036797940115 555.119490369824 659.861785933901 468.314466098012 684.798015850588 494.791063719365 655.68569759482 763.682861227056 680.446573262654 595.165034457757 454.311990075776 779.448545309343 697.713970279811 623.9003109959 665.880562420822 294.100941174131 239.662945087357 330.540811350248 540.687513690406 741.857785211246 760.553214128862 605.602047606193 578.362822094825 556.422966479609 609.040673896582 676.526827923307 708.113788579216 583.406771478667 631.805019659279 540.164383181407 611.720370109098 693.043315672446 813.540368562956 786.732357847117 752.131822905592 608.365674661115 568.803206369373 621.799312118694 728.309597839984 306.476814750666 190.288630317836 481.774330016622 703.157794489415 805.99802893879 823.22592456569 734.903697480209 516.826991989058 357.519786899971 752.597431054089 494.442387810026 713.802506777228 815.16727684027 803.586686271498 186.997011007629 0 262.469269959747 453.74287513988 604.121073341365 418.412717376857 730.290099825295 707.061959391969 920.282684564097 818.332834636764 681.764296344121 715.895746911313 0 0 0 549.39224754716 611.070513438669 630.281326030908 764.09962832593 377.672360769738 683.802290534515 974.350110258785 805.430221200236 783.160603376832 678.103793285732 875.717402950012 795.743802461471 763.759555738104 827.407266447582 730.168347549061 814.993106569999 796.625855544793 628.107028212098 70.4798066941372 598.867162642913 833.906009242981 1046.30992354094 643.922891136795 965.45900100156 647.76954910893 555.209687391217 909.925286985428 586.181691245465 478.323083374318 573.821610131881 846.822101872543 870.391900106177 872.49219730877 1044.06579994003 988.94302195604 738.922065932985 616.442613409502 696.117650474842 503.620219221748 412.065407907145 401.69519238574 440.806743125967 633.760851018953 802.678842472425 755.958617072667 935.474875409884 984.353968392701 975.650947920138 755.912698089447 924.430572591863 1069.49983463219 944.101501966184 1070.35640904416 984.173457900831 1005.09333792771 115.640785939244
623.366942898232 802.019051543639 1008.36821462896 934.216820259837 611.103904120488 827.682099172379 732.692366135433 1208.94226756822 2335.33890008965 3634.94496627842 3083.45883315632 1134.9926421671 1023.04737451513 953.993786297925 949.403896295295 810.908706805299 580.161981248122 920.775364450356 800.437852067775 547.454298996224 544.873151529286 835.575842294502 0 84.8184276307056 834.573025965142 848.756608161952 848.428912058521 866.635869906719 828.850452145929 683.677234907261 547.073713150663 928.992105381381 797.186877140102 805.495327316327 759.944483966354 655.214159961391 360.882479215381 254.010035108292 213.982135811459 580.170769102114 757.001888039756 590.0929872581 385.709260425966 135.494430218894 417.11376630463 598.270588558396 665.217200102594 419.527627941271 450.6243867512 688.272642964677 579.539330532351 658.829398106109 708.928282033344 731.640082811319 606.954250848929 351.953400789063 179.696655114594 595.126014501953 640.27609313857 442.56332364394 369.61692260355 329.917304976256 315.919560318762 359.720742967764 507.79870937839 296.327798588964 366.058018728556 670.926790310143 709.200850027821 724.780128823827 752.853053112175 520.551460670918 658.511852980321 633.085403120161 761.355586873598 685.053292747875 672.972997398395 648.769080411795 652.328793385762 588.3971248647 486.483692238766 233.225498702713 176.202831251941 553.715521763368 666.741080307108 732.112704945796 707.709083113237 544.463098793722 486.830590330085 719.167107198152 625.265872799876 624.02853502476 777.290413940159 709.199533928571 618.106152353112 658.439480757098 667.518450258716 629.319052077044 660.274083334866 673.880336098116 577.805720407814 507.63973549267 462.608566446751 578.080621675764 671.02877377747 638.369482566785 360.123187391491 391.405002167973 521.207854360792 637.660086589753 600.918117390782 452.691924124738 430.440995389832 297.148448803859 272.206493378541 299.632282406129 624.131048627318 467.264097298831 559.117250436073 626.495145105188 516.914309260475 553.197317856763 507.544229320534 419.46219391173 592.986134275799 531.81909627314 670.990076417279 621.110552588882 673.949324796637 537.25694623706 523.578957975338 538.947348821368 407.208490266649 488.706015144109 644.23465831983 457.677162990469 343.907133902746 434.800847598799 380.263993165344 505.902806041316 617.437706092645 599.419685499965 559.08913472982 630.125382893832 498.304783564502 188.671581571915 171.671534445342 170.033605211318 362.442388657721 504.868121587256 544.076821405002 616.254101039743 442.279723351446 580.813174758373 520.409806602294 596.52498733286 656.357176953268 579.119407164086 536.413162939757 422.152071854018 693.692843359969 650.365530890808 555.651574476447 600.112472539631 266.250939143266 225.508812728614 0 508.887389731898 629.778956915828 605.42715411766 552.501945287887 535.726062707661 517.140675117772 561.844061128975 635.184797124369 616.93443350664 545.278924744284 605.78197978233 500.522069788477 556.642089909229 690.038283106406 723.98103661396 741.574273210662 661.771234621538 587.839556176037 507.569907927307 509.837789806219 626.725492474436 266.108198812278 151.926741760447 432.189284006885 648.253488522663 727.383212610807 745.714533585104 645.350767927711 478.59770735325 305.021357631442 658.084103161555 443.310824729098 671.201346561871 708.860893382871 710.515419704858 169.466180723706 86.2824853643251 229.614106012622 477.641929723984 513.728038368303 442.176261444956 622.743291772508 622.080985327047 799.437810509584 722.827286467706 640.835642489223 639.427780442082 0 0 0 506.493314932044 594.401957875813 580.877065456353 648.40083515557 401.063005375482 616.132757476694 861.494465322522 757.911697015086 683.951668748312 606.809239214404 703.535546595326 675.77618866094 708.819251507026 712.523660115705 604.875766881639 777.106323084309 668.53627894359 554.932647253614 63.4546416970397 524.129473960431 719.988145499885 873.299044100812 613.294940434525 803.922849268212 584.618202013592 540.086046277156 776.034813376365 563.872844286317 455.421823896741 541.468676483012 742.722376169459 766.33235235853 772.896240621001 926.56186020922 850.640415815129 690.709937829006 606.46323023911 645.36323866559 460.208068393348 409.775367034115 415.036274591575 448.281380021424 580.020342731542 725.228373600991 726.307004406119 846.648357638264 943.322076834783 847.366796954157 717.074909890643 791.925192785796 915.888901043295 839.657650014923 858.673805039423 897.995450979468 814.882835013849 95.1844326036581
600.078373894015 855.556616720199 1154.74646194571 1030.3944940243 623.331834573844 810.26388148689 711.045049711256 1187.61422720687 1359.932611482 3083.45883315632 5690.3167148577 1834.86802803202 1184.34862034498 997.845622878849 1028.01195331472 913.305730906742 545.176713138687 983.831955549116 864.076400499694 576.308676891204 543.53665802762 875.931412481904 0 93.925495731827 851.64784342935 987.453686105395 879.038844507626 940.823113260555 890.037028781773 700.714359761424 525.043719036704 1050.85828262244 902.942230638695 850.568217773186 840.380733347304 717.992429487648 336.868135060329 257.151517660989 225.358573162889 639.237566560914 798.776323731393 613.636909917983 398.85395412262 161.127810576641 440.188124487672 576.301749078585 677.15626769583 430.319319234749 419.910907521479 706.25350933387 564.861838798789 658.523911324486 816.971982422342 837.856446297215 602.756458101222 305.702662967388 236.57636872025 746.217597443519 699.450562554961 407.414420745105 381.951417412416 339.697330578019 386.886792868496 370.198426137152 549.235174914012 271.51563593927 425.350006005421 686.59714326194 738.188287051854 801.401074787602 860.320964951794 512.488950898246 770.257631120933 678.974967389165 894.410430712503 779.421936859437 777.692452094505 674.795559593346 713.193597089101 614.158205015787 489.715046899233 249.799773338356 197.167095488291 602.39233874136 723.562298586751 754.873458044813 767.647036533602 545.196357733992 509.253101424087 763.477309954759 653.397602426658 684.894360003451 892.671578617901 743.501274653081 624.68288445227 724.209808872823 704.929556258652 609.454248796606 719.867848012919 671.558527055133 612.38614186092 482.716433008356 395.778733959421 599.927288083788 750.034190511404 598.899605667943 353.385686470246 368.219568897525 498.406720193362 678.137420225455 630.572380311486 402.140786572785 413.108573419032 356.470589935196 339.666852769628 280.933030426831 666.438422333228 445.746198563914 546.931632899162 620.179895537778 560.529448398734 533.454121454733 504.560690897815 385.294002025707 633.670584357035 579.182335707244 713.491928085289 693.094735327959 759.274672091517 519.300473106743 556.161958932582 556.139722477885 384.812932596242 468.677250097253 686.760259734171 517.116014913085 368.928222380593 426.840930766039 379.098545046813 461.993728661699 726.988770535568 610.076095013937 559.823302672343 653.985349090143 543.04241516461 191.870246039116 189.335803756513 192.255688977353 367.73672222291 463.843823821156 507.300979304491 645.969435815409 423.834940774986 625.587782885337 510.642631118242 624.095182069228 714.007101807766 584.054030228427 540.276738555148 449.523707915556 740.843318714625 671.6403746278 568.583402705579 641.657412910773 300.13250687315 249.271919228406 311.652332989356 515.290920254561 724.827082918655 715.098502649419 554.511182415398 564.418000009873 487.846721759985 587.925144811539 677.407369014297 663.531731809219 546.665605115318 579.529200339033 497.105146663406 551.512668904698 718.991652018997 782.729073390352 746.875033983818 664.260041036126 605.726319397034 533.293055128792 554.375240330746 651.674855008832 287.886088482517 186.879418472456 489.702009591472 669.502355032494 798.711884677 814.146101685141 733.6558981448 513.583448137258 303.697536329502 660.625150184285 463.813077498192 694.525195019703 792.311408100132 710.448145456689 201.134531149931 110.086006914696 253.165963755711 449.180349702263 527.943581864596 406.280870777726 679.979942864885 644.305322155376 882.884119027708 739.299038486866 673.617889708758 678.38091793957 0 0 0 549.016793683545 633.743481478759 563.488998758685 718.227131652156 363.11565824525 626.240969776355 933.314106714582 762.247224154676 759.859102018772 656.588981024074 829.883134576225 724.542951509835 734.435112192595 710.651713520837 672.088843775421 771.027666325852 705.499644766033 564.457255731159 61.4355780421109 533.531857404005 752.117713059697 1008.5483460489 611.532470552507 948.64452477978 559.099699973003 517.409204553977 796.13445843303 533.801838876029 446.966396970239 514.74094678015 812.93094279336 850.526485215713 836.496599286517 1031.70938053312 951.779408212425 692.305388698761 553.561159318872 644.180734745442 448.394396432491 386.732683410102 389.817660611699 415.638484195148 565.351506616635 799.456387634241 737.737784811185 896.195499020873 979.903657687861 942.067905627824 701.68248815152 845.786671872129 1054.09095071569 931.951244542798 972.495230135213 980.315786437236 909.92228596206 104.838094741261
675.060104474378 853.881366802453 1085.70633416966 1056.47130933931 642.064276029301 844.310138514109 728.878303422777 1119.95160699369 1206.41790290163 1134.9926421671 1834.86802803202 6854.92908003208 3744.23028966715 1111.57089132822 1155.75806867846 882.219370684539 591.884829243933 967.6426805599 912.930783531118 589.065071980011 567.337995679275 931.948484279833 0 100.803492798551 894.551529741632 913.581639157891 885.129425563422 921.650153260998 839.514366559672 690.388535729952 560.741551077341 983.725120335165 904.683133234356 827.682632037795 837.610668267622 699.224034008499 349.271821835293 248.948165781272 241.611974278024 663.297074261111 834.36938755227 641.18808943602 391.356738318998 154.553061705673 416.162467547114 611.125526634189 725.368054435361 475.134802571942 470.367109950807 756.737873941519 594.331373928245 687.192433305441 812.581166169317 781.383277475317 595.379707387385 358.101165278562 226.587434645344 640.945865334649 687.693501700358 472.132740928236 369.576213352487 332.282327464441 346.449006140446 358.203433587496 583.541883208821 288.86174802556 354.290721840807 690.497940500093 758.362112039449 778.365225851453 746.231715346474 539.724564747042 728.796951655915 687.496589762958 776.066509290473 753.660958358141 707.357999843541 661.764479381561 698.377898825782 657.273273192584 496.172459195129 257.39720148234 188.803035780426 550.930966106632 730.542044331089 715.736633999828 724.527923843607 555.804633245783 512.726002121816 726.971022300956 675.204137993971 690.880699737072 804.581495379527 746.800158072769 648.845118094487 721.601791078205 713.697963723103 639.612850578706 721.429157015983 721.106401035668 635.943674676474 530.823637619055 439.780975712567 610.116501737722 704.858278007554 633.940586592949 375.215909124671 393.342555653273 472.813979524229 682.816717632874 632.349583813083 478.906830361578 407.194016790152 328.46827218177 297.892518173083 319.213158622997 667.356130524791 475.574322938511 535.245208026447 670.949990082007 578.49752902393 603.501990015267 519.626367533749 433.093086787792 597.520709733717 581.190391137696 652.920052318279 603.860161420702 695.019492377899 524.008735202173 552.9179749837 566.309113052559 403.552080829592 503.554200385218 729.003296321902 525.056304781779 400.258778230881 460.702491108562 410.565216794507 496.143920082675 670.696370915248 602.104413615631 580.58521090702 634.470168143296 545.312766101587 200.089215183752 204.352946181457 176.637946745782 405.15937559551 557.269273088328 566.595880899618 696.076384602389 491.076246674873 624.432618661576 524.365183715261 640.628855167233 709.878676640109 604.699719821195 575.187982833099 481.284325453718 696.716425246837 684.944412673552 573.144927642575 653.203539293496 292.473791959739 261.85616597771 330.398675679029 560.77077698589 708.551662704935 691.158369085862 588.096150753996 520.902656965386 524.694323626272 592.078012092309 648.716285585584 646.594588596674 553.586753612661 589.500157516748 547.139711734493 559.992017391716 675.824820445473 746.127870624176 747.906451177226 641.092214489914 585.309190711129 554.927584839461 534.009651238781 661.029623896859 284.946419661886 166.065328132852 463.72433349297 666.768788934228 788.02748846148 761.511796484524 688.492201876962 476.903268248063 317.416574684305 707.555286207734 457.322347339907 726.279435182512 769.090581004399 747.138397555379 166.87550022548 91.2427927701337 247.327960546843 447.616712032955 593.029958902146 429.667461104227 734.017167146503 676.948153156037 809.600403922554 759.520307833042 632.114989553521 707.374702399503 0 0 0 513.639760727993 609.528255523516 617.808079781413 690.557608489468 418.161719795962 676.843885754543 861.429985544801 782.53858674832 729.457304280199 663.326564131011 829.635860050469 745.530472998143 745.122717117986 746.141576715585 666.255008441275 783.887933024034 707.198878366233 614.829782984322 65.4689613114259 558.745999344618 783.273986576419 955.815702884345 612.898135770024 848.58936014674 597.732793375973 542.23755234844 840.858352553262 583.618829404819 509.246626445308 624.499639265308 782.062626255447 811.228074342073 868.480877984929 960.087911572157 935.134547063442 671.123671159946 597.433668342051 659.682446395055 502.651655545852 427.974736809401 426.097810174169 469.20826090228 646.275949723904 766.778004872008 780.968310106191 906.767483015764 1010.20926103457 892.439479111407 747.846548682613 903.70382090421 973.833341728479 917.712262143291 884.394656255789 966.777677618167 942.663352181475 106.45201215631
653.791266314283 871.574230415247 1101.42558658412 1032.3917705554 579.63670020181 811.621316165589 662.559492440355 1104.17576836674 1168.44595287244 1023.04737451513 1184.34862034498 3744.23028966715 4472.82937814897 2563.74321824766 1198.88331662359 936.953162784563 582.55981706547 989.410189489312 852.971621033813 579.98255131001 564.220565773694 983.130166490806 0 100.527379683214 878.222908581888 918.631219189383 859.133723739931 942.257266626932 860.423422891337 696.439865083281 560.929858371194 1023.63530091462 875.877455250086 890.723451318767 839.032975499024 733.551185821675 368.607210678187 255.976106623038 223.226823357744 645.57871114417 782.988001229436 655.031123438502 398.086185781346 137.212695706283 446.455334430597 638.126660582507 743.198444592396 452.453923099881 433.917873696038 738.768113978712 604.043876508887 683.262599208603 797.135236735573 756.778400071311 650.430253207581 356.507115991646 208.425345348618 627.713354483514 646.37665554306 427.595869640529 407.927803327569 321.069774671719 331.592774776806 351.174602887339 547.228733988436 276.005196380011 396.124769347051 667.949633775853 756.237579393832 736.063263096444 801.722177400168 536.431681893716 761.694230257031 677.27530440383 770.023521188874 744.219707898457 748.921769453818 675.685443503482 672.360961862504 644.707652144029 482.997747711571 247.30699138999 191.537891388886 530.490485617306 669.867621198963 736.174675641986 711.117871421893 557.518144136054 454.911518584272 706.090738278422 669.0457009698 647.436806214714 745.901444462927 695.928082662733 670.494092819245 679.349488513691 721.797295295508 637.018178033857 692.76574315594 661.445514071278 592.358577308457 515.49102604981 418.499948596264 593.627492760927 695.587218084773 603.912541753062 386.551357965625 402.62942400871 502.830603553356 673.533954228453 599.059164003413 419.368462405596 376.250171103722 309.419088322172 308.724690547546 308.766955661903 676.407901364014 462.920679312144 532.07982083672 645.855360841076 573.442883974266 580.548006384188 533.093767223268 412.421533158406 599.063998651912 573.351155898979 658.725530935072 610.41350381033 726.512498603678 518.378807731241 514.754502860903 548.758639879985 391.934921988889 461.144759720443 649.181747498356 477.540832577498 355.292129244597 432.912993098541 376.247416379209 511.680457307424 673.861365408017 588.78819905517 539.411307805185 618.340858674006 526.805659240193 193.35288221407 167.627552176317 157.092286178615 374.19719210383 512.666019454022 530.386341482673 645.468236539969 451.758697333554 625.65497687755 502.133998272713 597.038164580318 696.478988853313 626.606700617654 558.77069069204 437.467695749111 709.64112917203 644.177444327748 558.793744383581 630.848487941524 272.860286053199 233.731869806402 317.548173181863 551.753363822134 706.549922436714 733.859747123615 568.415854999957 546.800120133401 516.789794577393 598.580990196457 670.275898757636 618.98365513452 550.362417489808 631.672831934797 550.472341190525 540.355210605353 647.278565937559 724.378506953007 708.129887646401 635.273825130381 579.152470837823 536.887814829961 603.298196175983 654.484623396811 294.212044171822 168.281829143371 456.880848227135 679.912526747138 783.874110090402 782.372672271896 728.323551657867 499.726204504211 331.80468171163 619.517096053576 448.891469730952 716.388285754306 758.492421892862 730.095048977287 187.853411649734 102.153559210954 241.260386899239 439.44315148285 546.104904492002 425.623969134623 670.619028163226 657.508052097721 879.5949036065 768.292076839557 704.429357773712 661.767124242783 0 0 0 538.64959785113 610.259606837896 580.779377400098 701.85265352224 379.184447537605 699.599636374334 897.271355691043 746.075888316523 730.482456094674 654.148483935054 824.893791074591 752.318945749313 803.232857081625 685.210864506116 647.004116262823 744.45131299417 729.634508828418 590.139697498596 64.9352251234469 544.02365227702 770.400862405504 997.30162326768 651.309221993186 912.420256752965 595.425147578579 540.701012105622 860.180739080048 576.290926372888 480.222393254371 590.980403648448 805.738415224296 811.019545869523 807.793649437114 953.260936657572 933.460610783971 696.93809501499 575.695024711965 636.688242233139 453.329930251516 393.812577334645 403.17108017252 444.507060310884 583.523607120089 766.30218375246 738.855223101125 879.098174869397 985.875727548006 905.548555117075 752.333183696048 865.583076210067 927.844868307083 918.386134940964 879.636532031891 990.49622305426 946.39563460604 105.892413788199
644.643522241662 845.004954454279 1024.47555907462 956.842913334127 601.107966061005 792.992676095191 686.106404388065 963.133995188113 1018.51745725639 953.993786297925 997.845622878849 1111.57089132822 2563.74321824766 4873.79044331099 3539.44901175835 0 594.29446336393 925.707761182278 846.92351303548 575.685322502873 574.37285661854 869.653438242134 0 96.8486143967651 822.269657595653 910.434137872789 849.949757881104 886.997381599887 818.29545965846 688.264869526301 539.872891203553 974.727452760769 835.936138292699 826.148303896818 799.335813297199 709.31852245546 371.424889231724 253.340498309144 206.323540384322 634.616062374252 773.799498015086 692.257577309346 408.891233079542 143.482055966383 397.99999413213 578.774444782528 659.320673032012 411.020890434047 432.797954937841 715.645206960933 609.071072996094 688.221864208198 769.895066965086 732.78491000979 601.512323217411 340.296704854533 207.263110966165 645.053372295744 619.374393745797 420.607104738566 370.918300570349 324.828452437672 321.111868112959 328.164828486799 512.392145989563 286.431324671141 365.952088208997 659.333666383626 750.336257217817 739.434213816895 756.960596960777 552.649705451266 676.577967951734 641.065639063577 807.894937763379 697.680829061575 707.085968098323 659.271334503745 663.37054181531 622.763046852032 497.65173821374 273.887867993589 185.975906048665 560.794063626201 717.567910518434 725.732671038957 690.418727168083 531.109011276726 486.461194373654 653.158038359175 630.99366867987 626.881059363888 798.577535007427 703.318639139665 609.907456347787 665.858966339224 664.104527057271 610.376829338966 700.768550411357 648.476416039819 584.030931370849 523.945083106671 462.19734211552 559.476191216045 672.288009438186 587.573505464847 374.392776164025 387.118651830194 474.782793074839 671.520911786404 640.638626210999 475.131757772951 401.438208566943 334.018242160399 294.028473866771 303.958971967993 632.373980180663 444.198555505986 533.512551092387 638.514986256238 541.501543876659 568.462309053643 517.853097419576 410.71339058448 586.285555593756 552.275627186289 650.678717167733 644.029068911301 682.711633559112 507.720653321352 554.451969131125 503.093333714156 403.634754365517 509.560234614259 673.563658017685 482.294681067974 366.448017392337 409.258110002896 377.770996572481 514.615675656143 664.819870106794 610.26964632138 559.031090718157 633.313599840041 517.534416676679 197.562455938549 168.333098767341 169.425935976151 395.927771534698 532.612306869321 513.809233839671 635.427554037594 468.395310169572 607.259242127949 518.152255120869 607.973369309115 711.192890832169 589.743012798749 576.522291292896 436.957404863585 694.485181010366 629.909725777474 548.747789380144 612.382135870722 285.925520924916 225.085099012237 301.091649435545 490.845229627348 661.827935536371 666.349883932517 542.582372552763 544.998349554225 492.804641864181 552.491298770304 645.623229332294 665.766007931472 536.352451029228 607.282748239714 499.118044523594 532.700907179796 674.57524973327 729.086667710039 694.907978112773 632.770178787162 578.982469145729 536.377339770447 518.780909763743 660.895559602312 285.777457488487 151.275591378686 443.003093919018 666.30043105424 767.680005587136 748.422218836467 715.807059267809 481.972363254241 323.963560771041 631.052333735491 470.496994951267 669.126364764333 751.154042872834 675.911138923443 183.553067661576 87.2841863240463 218.229031973822 443.720673536617 555.267267647149 414.001532722092 677.747686445306 635.807735939255 747.599372305519 732.285780865784 653.941253838208 670.102499490709 0 0 0 517.05914428501 603.642737824571 604.287416560086 685.464774879511 384.716884976387 651.624842769373 884.202867772256 755.672026348063 719.56142269564 620.388947691362 794.453760871554 688.625631045957 679.739126243249 710.74118088526 699.29311141087 720.566275678534 715.461267262713 581.884753561505 63.7537060128449 517.318586227473 742.821318402108 923.841240623596 632.683224821232 834.045103667267 562.170687334803 541.046199202597 751.597891869757 581.827121837955 513.245538678671 557.210756962791 709.67780727253 824.757964825167 808.742632058689 957.180001365501 883.923605276092 648.471722731026 583.048803599868 658.682388729364 465.566211470719 397.181314896425 421.747679715485 483.421335483394 555.244462890729 765.879387821617 714.239346024856 850.273743795712 909.387984545978 874.662823275931 722.773082822108 872.937768461646 937.453292434521 861.110204087252 908.429351010788 889.114808082836 849.831138073561 96.892586926147
710.831620368063 871.217203635909 1094.27565048626 1019.79654759541 609.426158181235 809.729368550711 723.594999807734 1026.11428895699 1033.25958942084 949.403896295295 1028.01195331472 1155.75806867846 1198.88331662359 3539.44901175835 4658.30564999542 2884.8257027335 0 1067.22582852682 897.762941719119 607.726736092716 598.995018765623 948.341806383598 0 93.9656430536047 907.062261748423 923.477056409327 850.761237427773 921.029356006997 866.611904039066 757.255763209636 579.924910475648 993.764679804387 873.28428025604 814.569611894755 789.103495253036 703.489914158396 382.04743564134 272.89612841671 213.788483560024 666.842099046053 830.816382797252 680.543230816499 397.539201230264 154.870795137894 446.969154608189 642.429656176849 750.347697662299 471.854619177058 0 740.621302809779 644.007185205492 730.105558260997 818.503074685327 738.723071282369 623.336538961515 355.520624298642 218.504908879706 657.46374235592 691.933378610386 481.619882339296 353.96477430484 353.438131403201 338.213014345929 355.688617655692 539.730840462615 299.415872539307 385.910105133513 682.05196503136 776.496654892616 757.969381891449 826.53781615199 564.404955699924 746.083100363427 682.08976208475 781.406516890747 760.934845260866 721.639131622564 684.773641966974 668.009830828564 650.823236235838 511.660997185921 261.294732018163 167.129420601464 584.478023375964 728.383264775111 724.247249325771 692.641643995012 596.289708738669 506.520360006795 681.578371241574 652.866468373925 648.49439533661 820.335463009329 719.497237506423 670.558274023921 703.042536702668 734.101722689137 647.983760096925 700.662651618334 684.441180164621 611.568993408681 531.808096484566 442.645309462932 597.395616330137 667.19255676056 611.321608934588 373.849041289118 399.052555976144 494.299434789278 711.364723625627 644.463090386398 507.98333128432 481.143597207506 346.427978651378 291.9640775471 326.501849815512 672.025328868782 474.102695166144 564.852174229896 686.293602217818 552.042780479403 606.22324674741 572.429831030947 421.415238024106 628.599152869801 615.370499811833 710.121731573552 637.623690658958 735.414642101123 530.28854207606 550.653507743921 544.436838832232 419.091398624727 526.193192370862 709.612296785393 524.261288182812 402.40241795714 453.943728363434 0 537.236105824117 638.084540992631 609.97578496615 600.870704711056 678.565558564864 549.381405023772 198.350795231642 169.064951557065 193.217051533486 413.132687699656 539.625901842773 551.273153077227 644.142564927791 487.129276736888 630.741177211735 527.297428546564 615.250325953195 717.442294564349 652.234466382572 583.084103205656 463.778910703312 742.719404415917 691.142927148824 582.419845518875 631.833984073637 272.018005175422 232.022789064051 328.692530520378 553.251583090226 665.271633201555 674.870921385949 573.64460221489 557.818718883908 537.774028822535 620.479066015777 700.86950559952 625.818461293623 576.94238398731 627.440485873462 550.9378557113 585.3270244481 694.352586619239 767.928045987191 731.01417705684 717.378488008638 604.454251072272 555.636073702984 573.697499302015 651.44310236283 301.142274531481 158.582266368312 486.726963602355 683.678821978193 817.426683883601 809.520366468349 739.830302065843 509.144900088455 331.436544180429 680.451955284721 447.718798763885 695.039035236158 785.355838782165 785.49840286727 185.923959935843 102.712575871371 291.895181104837 483.644818716651 592.330008702429 452.625777260456 688.945991292487 699.080261339902 839.356832148024 757.210858108029 713.952248424786 669.280044442946 0 0 0 528.26918156912 630.681922855585 629.520180422535 689.116148329851 404.010744624734 702.499868111365 918.505293416143 810.771463905756 741.08095737636 701.28007709387 815.249386192462 754.897875901432 742.569056773142 738.023391093139 705.218898426986 833.567955930538 744.195043821857 607.890629128938 65.8541141496108 568.326262233666 760.630613351741 1015.28350388035 641.143748024423 895.738614921142 623.915456799797 576.785356567232 850.34026530875 590.939099642976 501.322657618584 598.964347946812 749.713204760771 825.60770316546 851.583363493375 974.687943262905 940.145746568348 730.905632821023 619.931262893649 660.872868705102 477.900865335445 407.335961249315 421.35079203741 475.418997278539 636.49200538506 772.342929869617 789.503641732324 911.919122006989 949.38855536644 884.41400492447 748.639091615803 902.490323753715 984.786963819984 930.815578687467 900.598115031924 938.414611337856 939.450439988824 114.979833334353
673.965387706879 780.240082124856 1010.13559125508 902.491007542542 573.741171681641 718.097191077241 578.727690988763 898.754927084996 894.814589234925 810.908706805299 913.305730906742 882.219370684539 936.953162784563 0 2884.8257027335 4207.87698060653 2156.93543070974 0 860.446611333566 575.936880855477 522.368897056752 814.858794472982 0 91.9344413102059 829.941969705844 824.960337712967 728.604445070004 810.349429082286 744.363072221474 637.557698179521 503.318407771627 895.45241731354 736.039796803341 750.748884048363 677.557720905541 640.139019047833 335.855897881726 225.134837125755 192.409638128396 560.253869910088 691.710256359274 596.774532226488 369.033350923379 127.771326648905 384.988582726011 561.11392196871 660.972116161939 440.657198088554 425.48874939991 665.636144085606 550.972228208666 608.934288255764 751.225588656624 680.269151130162 548.488278382037 306.319259172607 206.151004065278 549.223431931827 612.561915526612 0 322.903315917781 274.40938619622 275.889800941399 308.889813658503 485.429668152395 261.56245561694 355.700111371155 617.480133425676 674.165897314384 628.07018153675 714.14614452432 492.188628215761 649.080881359961 604.347330268961 701.585457992161 674.483224805687 627.741064223706 589.045480307264 634.529517100452 568.626963716406 491.51053044292 252.373775623848 0 480.773448562712 631.313977410867 618.554891398017 648.825770157076 529.543599266198 470.096470259286 596.410296453248 554.521544236669 537.599781804627 707.996238041332 636.584823038673 587.465413846789 619.690749596712 619.401651037481 581.523253422143 646.599614141423 571.918785667797 540.910409712324 491.02758791939 410.08162754905 513.02351611786 656.428974053841 564.47299046697 318.391277667128 0 419.813577951483 578.144422010185 568.418416521701 427.444948299252 392.740190068034 287.075352904941 281.196911789352 291.65219621439 624.601200511671 441.758943837789 485.635016343565 587.700461115232 495.875018515367 531.129623229827 480.529413700749 394.946582937584 537.473635749273 513.969181623528 608.910576091453 552.272552170122 634.755891622669 469.849788018102 470.321375182264 523.2126258377 371.270672881121 416.375725559342 661.132015549386 459.448063362459 351.162581938337 414.843406884895 359.42189614294 448.663146662523 574.54450796557 541.61958043737 526.440509230335 563.512165181155 501.05719480244 179.215940445338 173.725724800485 159.050289139032 363.633558186746 466.748991287469 490.359321324488 573.628806975983 411.285587675786 555.503017324502 488.19131155919 548.2792946053 651.086559270602 534.198505057451 507.408282760553 402.936548933983 658.880175565767 588.776371842223 525.983873611415 577.212854675391 266.483058434438 221.186818322786 289.841550041954 489.913504694301 638.469125283677 595.917455777275 531.533204162059 495.848251672642 477.274224328551 535.913165761963 567.231534344967 555.14348953984 531.5413346755 575.458956246041 450.779018929567 496.662382810884 635.107004266013 683.655910599407 661.254627590303 638.413912920805 522.38679793901 473.218276236463 504.485897171416 599.516090357882 268.238999484126 146.338464552314 404.428924911842 611.544433132306 671.464498285647 698.899328468771 624.599146446976 437.720571316475 285.015391541501 600.084345120943 392.117083095692 594.281179580117 644.174106739092 666.938500161422 145.840009128788 76.222589260937 232.692635131408 444.290586989191 514.471650127985 411.149887431883 616.996044791714 599.214570164667 712.561682731443 625.74162173304 629.950235599341 608.381556335008 0 0 0 480.908534273455 566.378362268911 551.279885487239 637.456637855781 374.690380334763 611.241252394787 812.694492889641 664.632580996976 667.993979807965 599.018475296219 737.471830991114 633.451031184222 663.295042080694 683.403982123264 596.544158400746 697.191029695234 651.337272047251 541.082713484746 54.0899056659556 507.667267781605 721.871483549342 857.695101814247 560.661595354278 785.847807814778 514.544658345574 477.227165951397 782.840846056524 537.718114797789 418.337451459908 480.011778810196 684.883475068006 732.158425645448 723.669352851923 837.593222135558 782.613518702963 590.981754282327 568.004893464221 575.811654648643 419.482008794203 374.654790177611 388.811387469297 431.994662073878 561.111749338795 683.460425398641 675.950538545951 774.370312705293 861.554008153645 824.389665695337 660.993252047403 0 864.742747093568 811.254842190178 813.430897837816 801.108149301787 846.877729020418 100.695230738311
535.15115177625 541.862887527033 595.725114453964 615.136937770834 444.599717353483 523.930051781658 476.870117218923 600.483197888355 583.838821515838 580.161981248122 545.176713138687 591.884829243933 582.55981706547 594.29446336393 0 2156.93543070974 904.97149242232 2471.34357557769 614.678063228548 473.997148936283 439.392005690136 574.05023131071 0 59.4512865395675 563.428693101403 556.589434591335 525.438969259013 576.203379075612 569.551424592394 484.268533011563 428.814183774685 579.652948704009 493.041710552138 535.862843882032 486.31654470396 452.529633723913 318.520239508858 225.50497475966 141.775405469039 398.891091732189 507.05806698198 469.103308237567 245.510322699693 75.2829737919342 258.664150523756 451.639987824169 484.959925848714 375.318131388413 371.955447987743 487.23382002205 463.839693884693 491.313073792426 493.074904792873 468.237864673685 426.496079797322 248.661787688554 123.117751674553 381.764344634268 429.996920087143 349.999821984828 233.390027882363 187.372348261438 171.829131900469 226.24959374312 343.106234256037 207.965180357947 269.466349902814 464.942517659924 475.447866175351 437.80596076075 437.055556463784 383.332961506081 419.490113173486 433.182973314719 429.535654625333 438.911485680348 416.30989573661 425.716030534746 431.409041952087 429.658048817764 378.510882456873 217.66972176869 96.0951886180555 330.523419929004 442.739446903261 412.827001141175 430.725518808699 379.793100878562 352.176205489099 431.524054308488 435.50545990432 409.389985180357 432.699155017878 427.648498826794 439.281791079929 432.469804495983 418.697891597061 456.369105959253 460.591662898983 438.061951176732 409.554430738473 391.641259476351 357.078059539409 360.974018882175 430.199888033685 411.939770340841 301.693424972523 300.123017841091 347.54717733439 411.059889173435 385.047288812558 363.225665038856 307.710924375543 220.922198178509 196.787642977503 241.049931598297 449.802486242066 377.086875682422 380.70205010075 441.668735807686 387.673368335929 378.760581787172 387.104373294082 346.616136239023 436.165237317084 387.208300265183 404.11197703158 363.845334059161 421.923885300986 378.572059098306 342.426176479447 382.125562240771 330.24998232455 352.559596383573 423.293038350315 370.004929201297 295.834586421327 369.297087505173 0 364.674903639761 375.877330735971 428.211516410679 388.991275763839 402.89434728122 377.274093113748 158.171480007803 129.436751206613 106.503300911458 345.649207859177 418.809859167498 392.803048445876 389.805044440354 367.157419765142 416.074662281396 397.428573263982 389.233719708653 464.768127798399 404.346886652021 423.169874642612 372.132314081528 466.016639423389 476.019812113573 413.081750593839 420.232062109738 174.361066250295 164.502756694648 192.634711024101 400.001165764881 434.392177020939 422.099250012128 412.265700066028 386.581716699178 385.904680963281 408.759958878881 419.91850254214 413.176603593264 440.193398729128 429.210042447537 411.253177098022 424.288489912709 409.470966475156 458.651008772918 429.787709764587 460.00444745897 379.591482807857 342.930236755625 337.106421906157 413.204730997324 195.835687744307 100.142595141243 277.779833217388 457.590678073483 484.887185223576 463.058420989676 461.598982882953 330.63462443831 225.760374034889 439.749655375184 263.256359632608 445.227447541112 454.104684830146 471.792291281402 95.9248915265913 44.054670656303 187.319808599722 351.935703094856 416.416944531522 362.471894622797 470.302156743252 470.515500956171 463.401327831506 461.666352731635 469.928882530996 466.642237816668 0 0 0 348.977941995799 418.26619464026 446.596450959785 461.20353691398 336.457395247079 445.938935737341 488.946791074682 504.358404060188 467.124172427994 460.159440000098 523.561166727176 507.679292322874 505.396310574181 499.966166453367 448.789019624446 519.937309824361 505.503183512284 394.125037658829 46.1519240145888 335.739705242192 480.066992060004 565.364040300481 472.854296542969 469.549563966747 456.907848029113 420.456121164397 561.684375611827 459.528437392437 360.951985013631 414.279653198893 479.319525262449 500.869280525741 534.531854589792 543.202504938162 531.791821840847 464.521323913956 439.656694359293 471.680645821148 397.200819662849 372.333328756929 379.865643902498 408.406958201453 470.825010345741 486.695063481066 519.357520564515 563.298379655995 529.855761878813 546.911202221985 531.805843003207 561.444800252654 519.532517643734 505.545898694877 461.12862730834 540.370165144629 597.823392298857 75.0598398600457
690.122187017494 893.075280835134 1184.2054518361 1079.02522782564 603.083555400568 776.121944887838 643.0515915811 983.206981211809 1028.06612551591 920.775364450356 983.831955549116 967.6426805599 989.410189489312 925.707761182278 1067.22582852682 0 2471.34357557769 6568.44534241708 3192.52728732134 726.211652627989 649.832935877089 1126.67117381786 0 107.036572829303 922.070584187041 999.649782829463 951.237697590044 987.563606132138 885.477432423559 705.634217427758 545.269201953015 1071.37749170288 911.543591148628 877.145875121137 881.499783751291 737.162284579903 341.65530497285 251.031165127378 248.159512755003 679.587725569793 867.539844065341 707.06530243672 401.550404861633 142.350108260655 457.74486826394 610.363003230146 782.949205828193 434.393832790898 441.630648177297 775.514283054977 591.971130898974 741.176079600944 891.334148521104 832.333405538893 643.526142823058 330.623838633246 226.700455712852 698.526346963899 675.523885312067 449.550744706096 392.450158560746 340.430140670674 349.840883836517 351.475396564748 597.017657423447 279.904488701521 414.825476127766 675.725899819711 805.017662493783 818.323876124309 845.676549690767 566.255884928915 752.105092253772 695.370701462105 853.257868313607 817.075354585411 760.285633073934 711.928938518834 768.339704932967 634.444472775182 501.146252858967 241.725975769585 181.660596212914 620.726567685329 765.69733676807 762.946505328614 811.769956146386 541.670393190979 479.238546116932 742.597456615422 665.708293505639 627.07252103755 843.72738596191 753.629876112592 632.390900244691 736.574559119282 733.609068654264 642.798881235161 748.266928135589 688.464638032113 601.009364931503 533.777454878857 411.511716059322 608.907801075705 728.685763483295 611.228757856097 355.068195897328 408.537918176922 485.181548203951 714.577151886877 619.841038683831 444.027863449224 423.740784536824 330.951093899615 341.056053016368 303.947643746402 718.335594848224 456.7290106574 540.128853849827 631.6438892264 562.441571752751 598.353496749129 536.407513398545 428.175183720176 619.271105784927 600.533665085386 694.765300813558 686.110582876977 760.083837873585 545.094999462968 584.250078856601 606.392153514205 401.468173973391 473.958978972999 729.385467441535 485.753179085513 378.809479844389 460.145680166358 417.00275245866 517.144005978443 679.65793495571 629.702627153817 581.041635301501 627.986651224556 566.9191065326 214.383850293364 212.856423872963 192.81588954303 385.668333450154 499.564948164381 557.83821245441 683.43411656598 456.989871610091 690.633292048443 538.231914887281 680.216901984602 799.719001293656 644.403061896642 606.220479760677 447.215222395789 766.35225905333 705.978197460133 591.676450205786 685.582979633105 293.410812293913 265.363987123114 337.621661265024 525.201102117765 706.539797035127 709.807364015646 580.895483478648 569.524369298276 497.082518827913 612.727434836002 673.573181187696 630.779441843735 567.609494295348 625.911561965269 532.38479776549 565.805827267882 713.011951639982 774.734087826956 735.621816504522 695.942662579992 599.529459874439 524.603741756893 587.879471079021 693.050471934095 296.730727042659 151.75613028751 479.747831152302 672.063273235402 849.278603389801 771.159125635344 699.289345057833 528.253667153587 305.32831027368 681.012455200415 471.807072179231 700.594876889009 825.593867824504 766.658697923147 183.921420562192 0 243.521333328009 440.638979838646 593.362498238557 403.640707251292 722.368045709844 684.956705833756 870.709650102975 795.879056567299 680.548389475266 789.48261008652 0 0 0 557.830312367279 624.142306579389 599.515341658672 694.714823511567 378.646284478833 666.365996597459 912.650400968522 761.027455474924 730.352332881673 645.005726131009 842.753599784166 756.918015463874 729.202576686134 716.567788321333 696.336767612952 784.501325473106 719.102630548402 654.832897211548 56.7664933400882 565.039406926042 796.742447160722 1019.51512968945 611.91332418891 917.077452785436 621.213405311127 529.076989141766 837.21371941593 565.084206606966 460.67893886982 549.443009769099 799.514055901995 835.919353131758 847.36121223145 1010.4445852772 962.327457550335 677.909630173961 583.981195426293 637.612477101074 447.075304046778 385.145805802375 389.765537231605 429.8106417722 628.822540414127 777.451132719826 753.445343772571 944.048481362629 981.992201014079 924.993583751402 747.061830972698 870.264846084197 1047.5581584387 901.150283854234 990.31805713282 1047.84260401196 1041.62448396649 115.577817149542
630.199233558935 831.306433958124 1050.59172562707 963.612910360281 539.878802707205 671.215380533208 606.401695659711 899.640445267855 913.133494028333 800.437852067775 864.076400499694 912.930783531118 852.971621033813 846.92351303548 897.762941719119 860.446611333566 614.678063228548 3192.52728732134 4367.19068131984 2411.63767809556 0 1037.11781413048 0 99.4115517496224 855.506162158505 950.699022799127 821.869182626858 918.012379433131 842.506275709973 662.168645619865 512.089199323408 968.146494227373 821.84110652229 778.176582606287 842.483578177799 690.831883820372 346.455239156557 237.762138728405 214.53928135136 612.383254551336 777.034351385299 621.072706743731 390.997247439446 144.449358930456 404.04736677682 571.293277552428 673.346933177005 442.566252670697 437.963541795508 707.240223066829 572.139641757524 643.55521104196 798.924818671778 751.438085101084 603.115798916259 320.930526001858 193.647488514358 618.87519670307 638.926026319059 446.539696495161 370.127671411686 317.206971058445 320.365772759362 333.916696040342 522.398968087601 259.978609198514 348.371142698026 678.662556641179 735.23209682895 713.168497662857 762.854184506589 485.83352896917 733.159108334973 631.168023387845 785.568599957838 704.933232923741 680.228046675567 633.656732879476 691.756842000274 558.820835729055 444.857516532521 258.864180166355 182.298536033904 537.84733710466 713.606114150541 728.950262405263 701.060222549168 532.731254605913 446.301534176789 667.074914104308 616.758551957895 611.614570863272 749.912192309457 681.179548295653 618.173745602887 660.903520294672 682.351450731171 588.505184930228 674.410910349376 633.621609274934 580.834323089407 499.06102486894 413.120327589199 562.268321767451 700.532542297317 591.593247121254 352.269973214655 392.975688188658 466.780165949177 626.952481349962 616.788841153935 405.779906320818 379.82525967011 301.908229840999 288.28464183508 281.72256673592 668.78541183653 427.387717983239 483.948607417571 587.614513471813 540.195378406212 555.42221292997 519.700979565348 393.378067070584 558.639618803438 537.613940036959 635.179691643782 597.629560951159 665.323271146453 510.662878070411 486.695214666115 550.428778104284 385.156913278109 470.00934148853 677.321772794879 484.942855865979 340.860967328194 422.887028096954 380.316574141744 469.174567274817 628.19279966823 541.599701242324 537.331603827363 595.01496610661 511.178930655476 192.459402017495 166.536493238656 170.794264224593 392.700219573805 476.485987958577 506.385918902866 600.316820878513 445.276053781829 621.211558961785 517.807222022589 617.379911449872 728.64962838481 583.183540608465 529.031214403364 419.853819668043 721.130700831107 660.775058192023 538.957232367281 610.480591173703 271.7263501272 238.239372206328 304.205836643465 506.575257205485 655.937063513051 664.246547733787 522.0148745623 502.943171329421 478.229687202409 554.754273199235 626.031442070331 621.148370343928 533.910725670361 569.413084752646 482.918788272683 543.166047835447 648.343403645472 734.49720547977 707.619739578425 621.226196037578 553.794023191545 475.305055287821 535.099507944559 628.609318286653 290.774510289602 140.481471331828 437.488471575943 611.764395847469 745.931924182028 723.749576100289 691.513792125048 492.702515254876 304.07282086688 626.819649269003 423.234078215203 665.858281660822 750.827383081621 693.986161496958 181.018314857981 75.3377426411323 214.136159218789 421.161704023253 544.234975627761 407.210345277661 656.196694801464 644.315541841659 814.113814691998 760.372997260648 629.439478230032 680.241619282556 0 0 0 504.522048486376 601.788619703811 572.017242119864 655.764913411787 358.993085704715 628.241214195414 854.945871185128 693.453458632582 683.857629921785 603.561480809869 789.004693507055 703.790827695558 718.048388867163 662.59550358349 625.497874650115 727.590059104803 665.064717391826 564.254707926367 60.5152974307213 518.318996467462 739.733970354396 922.567766033665 593.8933970174 829.773461320016 566.335853688124 491.847491781129 783.658348441213 514.778751838909 439.854543766094 538.226454440457 741.886272878823 784.581308918523 740.635006038594 888.152573617095 902.466107672354 663.586140900941 542.231134672032 604.679803869693 444.383233275348 366.883068468915 375.134543971168 429.448587156686 559.768548787188 714.965933682043 720.569645005946 834.509552535283 978.654544128951 825.79663555127 657.651306192901 818.792640477918 962.792767500641 871.70077617928 889.569695155658 915.461735368758 933.265993149192 107.777945362984
495.403514636495 541.994154196435 611.623628047707 600.537347922856 446.969450932053 512.980532412079 446.817020121111 630.513815559768 604.337606887866 547.454298996224 576.308676891204 589.065071980011 579.98255131001 575.685322502873 607.726736092716 575.936880855477 473.997148936283 726.211652627989 2411.63767809556 1118.41685677127 1498.74201382869 796.335166388789 0 66.5638447860312 587.403997799788 547.95409278536 595.014164060063 628.534834539935 576.584429550687 504.542431606485 417.315587832635 609.050449871863 519.296473723843 547.701004454439 541.738370638675 486.374745903847 318.835956863202 220.697558851637 142.116299750734 413.312051361051 557.766831553626 477.847259265702 270.665103636652 75.5383804079198 270.159927355056 449.288414327314 467.85349413892 371.745610485031 374.118072933252 515.300525276047 458.299117734105 503.604071962617 502.376351372172 511.457475479866 410.906148738017 264.029035402221 143.896645175016 404.594830467487 448.365785915894 331.052383550939 248.637024706999 193.354215139941 183.384972555857 240.592299182919 357.442989649808 204.062968124601 272.685219897558 475.883329135208 509.715698506621 470.308655804515 491.256740736698 405.291828284755 482.336314151638 446.391240328536 482.630521292359 463.8442349001 458.30663485183 433.776255132596 477.396068644586 422.711810164602 363.850758985236 221.816146806414 109.330496935439 365.248406917448 481.709528375069 474.548299783027 458.506463239799 427.653270221332 369.775261290136 452.536461851887 425.175774744297 465.484620841009 462.227473846363 453.053681538807 439.37042835157 420.091922113674 464.875764181078 439.882113659876 458.822449124283 455.571882036376 449.026678494993 374.249658705717 357.139620358647 399.356584391688 477.568928257089 416.679713611708 313.312769752751 304.541323191867 373.289024393841 431.167369653405 412.64986211775 340.76122148791 315.574523954064 237.418674144209 204.406979399347 224.610057940433 463.425144216262 366.614036082958 371.88189029071 433.465927512759 385.57270531332 392.398381733348 406.332844666851 339.546413005115 430.547604001282 402.09497965498 420.924524809615 409.431272787542 432.968082030785 392.234945868121 347.426693375957 402.090562356408 332.32268216707 372.823772636424 454.303716227025 360.038367829549 297.131499698853 345.70140679249 294.967997491229 369.418481112412 426.537354352281 433.557457471045 414.172081303722 433.96369157025 370.129776576135 150.933757835857 130.691602348291 119.543874423907 323.494372418863 400.212722553158 424.456676606428 429.259458109327 366.96452675276 417.011158280959 402.12650285512 409.842258508384 515.970412868685 446.618295904215 418.91890378167 360.787820431324 499.377465071692 453.274501972091 430.917822301239 436.861538024218 192.368704068287 151.933528863734 214.013827483708 389.258822703485 452.050050231225 485.574143666317 398.391957262439 362.03357316096 388.102494606424 426.474877631842 454.13015634682 464.863427329325 424.364133898641 421.510160215152 400.799260772425 434.657097495491 409.57914374643 473.946958085243 480.556289545224 499.849578053497 415.115594757755 338.601581870323 357.136803581896 420.256560581215 207.503763966454 111.450472599788 313.935159258429 471.407077182244 511.773425729766 483.819555693316 466.726015263779 340.708428942675 242.708508352862 469.931957660102 286.236267629982 456.860477467428 460.321572915471 478.854376657989 107.595715396145 51.4262225660593 176.055871566859 342.809369172366 421.233560308812 380.445394106512 471.05278590024 465.121113634092 516.36634215093 498.769311194171 456.156146593827 451.788456086535 0 0 0 351.891598079924 445.41764204349 454.191483002243 497.972528452547 315.851796463765 455.131589812343 534.050268398462 516.209702460844 469.784147117155 441.532182232781 544.410584314748 516.966545666092 518.101433451314 512.117214578942 480.307592272564 550.974180569017 485.932886667319 398.138669306181 52.2986824648193 358.902721969662 479.883250119454 628.484132419528 475.279149964832 505.89577650207 449.235116965412 415.331476084802 542.870786506649 450.084467258723 369.009008890881 416.063310535563 521.764075138047 558.517615931305 511.570898998345 607.015525759056 574.98619248535 492.953910097038 451.720554981831 462.755609919678 363.869423233475 335.741384981085 348.971209101862 382.652201220156 462.28104439097 488.624444108966 529.95165702286 566.534253897017 614.450101585944 566.141949892374 529.333056617758 590.060991388295 571.636864240799 583.644256538778 532.260382370632 599.330912812654 613.770685619038 76.1421275064471
480.226464979698 549.664313970428 629.350393480466 629.824398966496 408.111860889646 508.05519824713 416.129613942545 611.587171063485 583.132175134973 544.873151529286 543.53665802762 567.337995679275 564.220565773694 574.37285661854 598.995018765623 522.368897056752 439.392005690136 649.832935877089 0 1498.74201382869 1106.71715779618 2728.1428971285 0 67.9463526917691 588.717443569599 569.915015877663 568.933281985916 644.459275441531 576.883281426602 480.42077080508 413.909898281661 635.534182964577 542.056607328426 543.867867717114 530.094308637998 495.827373408723 308.939379437289 212.26433923188 144.999457447241 417.314862784973 510.704372500168 475.612398462329 290.296246168599 83.0545275346595 279.045335746213 433.405014764523 489.814988680763 371.377942480058 370.687402488763 521.957430539298 438.999417905504 504.270060847151 506.528421035363 517.827397981762 402.932705069269 245.384725236516 138.563326745563 424.543474899276 474.462766118152 327.858909772215 261.807520597166 204.587620108345 200.225262541677 251.768628377879 368.08505893014 214.500205885413 251.775185110934 480.96335024793 524.461367343545 485.069048689067 508.828449759864 400.76673233411 481.91215892274 463.502116675032 485.708638728026 464.9626543735 468.219161806125 458.826815888635 462.621972227465 431.006760886372 363.793163241096 208.182892038249 113.288841859726 365.93355069615 480.447665339467 464.093741341898 465.845448979106 432.107507687721 370.240443591562 441.4579942849 454.206657038051 464.895720020367 523.935299182474 465.503105830354 431.634793429107 0 425.9501851901 432.110170559543 456.180826114406 455.148403819784 436.475719340796 381.945784891661 356.602844455109 402.552269135358 473.666823357541 423.634754235102 281.876150652354 292.688605730626 387.515985019693 461.495045497202 417.095832367974 331.213411851074 312.696193554485 239.36912205684 208.580675807792 222.433000723812 448.518840866698 356.745886361907 378.22435939912 457.431495752647 375.154375027007 389.639274639019 396.666196644393 329.369325565881 418.490760208678 411.637567519973 427.654954877806 419.093638433565 429.898023575599 379.142782250462 369.149895013542 390.945853325845 325.082725102291 357.664934136014 434.042164241039 358.749280594 288.065237303414 335.974274649983 305.524316170197 383.578054230014 449.70120438064 420.008974314635 403.206764987955 447.333913932899 378.014944062225 154.071910301734 132.353114555524 122.091850052964 317.840962827244 416.288773913913 423.376012162517 424.940215586473 358.060749203067 406.172250970444 380.301548146064 424.399512291631 489.898159490429 438.562860304183 403.294955467652 346.433901494714 476.713997755785 452.430584354132 406.062271681257 452.966542518193 195.750028714934 158.260013967751 233.763940115331 382.972890189016 458.199421354399 471.50639670443 381.769081367574 372.469326151282 372.988522240805 397.139074545876 460.179742545289 457.011102068658 428.37107526816 425.498968761271 407.000871685695 433.298683719006 443.768910264965 462.923598933295 458.374771176904 507.390745375273 402.591548602448 341.54052582061 374.133514330939 417.882182968116 199.980542621864 114.446383572566 317.041199065492 452.201454635347 512.819966745023 500.703539331398 495.884922626745 331.860512966101 235.850608886783 468.673939159586 294.416241974318 467.79353009906 466.227942362593 485.878160223825 118.842673513854 53.3848177546021 181.082088828187 334.683451986237 434.912519359505 368.698396492255 469.239603178712 468.361732105726 550.779463335718 500.219230460385 454.154597662579 467.336558921734 0 0 0 337.906588201758 440.552262031876 422.038415505375 494.169491073452 301.263012451049 445.318960840987 579.203107292178 506.053459219378 472.036348762559 459.582230843438 548.989100016814 464.512395498059 482.079621418174 504.930354537119 469.752335383366 530.579021235465 472.654130373692 400.223630167384 51.6555170749911 381.39318751094 482.799474228595 599.002297658657 490.019520925061 498.312841404249 435.219120374005 419.144689766639 525.981446046741 450.161951995262 370.87632438656 411.423355914786 533.524152559643 567.414184172885 536.803883593029 613.531233369771 576.789918868662 464.297616159851 452.773309960814 446.638536054952 357.700658632599 322.736232001161 329.958777648347 364.296787419544 462.157847583553 475.512926271441 518.040774571273 558.011326421895 593.667424724675 576.585415226808 498.205764378717 579.584700570532 600.486894787119 605.54268899532 574.048789382381 614.784887563627 602.384357681496 74.339089570087
728.386470699586 858.969425661615 1096.48723741059 1017.30462615459 613.910722377521 777.102729170187 641.424990794941 960.973583382071 938.954768745507 835.575842294502 875.931412481904 931.948484279833 983.130166490806 869.653438242134 948.341806383598 814.858794472982 574.05023131071 1126.67117381786 1037.11781413048 796.335166388789 2728.1428971285 8549.55017860671 0 0 1114.35398034151 1088.2332182892 1030.52407048989 1115.40931083949 954.749459245584 790.122977350383 601.532768430077 1034.48619948264 961.259762406649 959.64047319187 915.795545680813 801.388558601581 388.885249933536 272.87967536288 235.413783524377 696.810201405792 872.160080968871 669.19585916705 402.217462931083 146.851669726563 425.817712730549 668.582204873282 775.943446891898 510.512393565965 527.755467583397 865.595689245913 626.885186650314 750.817561320251 865.809493004635 864.70773493466 611.337107111657 379.973465003156 229.203652035504 655.007160621573 690.494126349897 453.619024625232 380.844706146451 335.747009356984 350.792988184749 383.824863356402 602.092961252713 304.241625757933 419.55046992899 730.693957693296 811.649889834173 740.374166241872 781.260371758853 573.93895325056 751.215995170182 686.356921947059 817.732593905095 735.926104795647 760.338179652678 691.082019805921 705.868507156699 671.384439146263 536.611743821339 261.541633920668 197.159531073536 603.706004673348 809.786510158417 738.500532719902 739.587929660906 631.973556000138 498.323163980005 735.821174868944 699.438725437407 683.68110471771 817.985545682625 770.907995867473 700.266459210011 744.073397371328 718.565000289277 645.897223982012 746.878810173484 672.543820530573 589.708567319598 538.259563327908 437.641115681618 649.093825052579 741.879409069572 640.855120357001 363.282406531185 421.662748760276 511.841097637951 687.298639261461 670.146403609199 488.491207413834 451.764590718982 343.772941523632 321.033198552541 303.98614236974 680.111828544317 457.713863715062 543.989304987156 688.155392215449 589.860621267917 615.696431762171 564.628119846561 453.652040024177 638.194426449793 596.953812943245 685.371492851048 682.806166192369 783.312280184206 524.654250869977 560.156837350316 564.241186304256 410.651008787508 493.59058684791 766.389576798552 541.286543106881 407.516162893956 494.391396345348 433.952033412266 546.260560539638 679.044217637704 635.009154715259 583.144317549263 648.618552259304 532.595906522299 205.135112567841 200.41118853174 204.008675006518 415.69480742914 586.32397711702 562.683060645176 701.686656054181 486.434318275995 696.995271390476 539.523420783537 629.048016106671 804.319851143774 687.066490617078 654.891452970048 477.139116474508 843.54042799519 718.606872996052 605.701012375258 659.593951572305 257.275151854249 250.026403820833 362.630956142699 596.27660988923 693.997772521242 712.349128975573 606.672401571719 544.842056597536 538.037392529987 655.213684370974 704.531311006688 707.962591880223 587.503682761103 640.762096581153 561.132288598913 607.802936807393 696.020704910361 805.094996390538 719.378163555365 749.367840521477 635.806436145517 529.659220491416 575.460322283572 728.542089598616 311.123970816352 180.045066131507 490.800676111063 675.20630332673 848.769231779921 821.672905295569 731.558117188451 481.427274109341 311.591778657556 694.522321369897 457.236752007841 730.226360096323 806.019196639378 777.647147576563 187.783893300166 0 284.56084889189 510.485757578071 580.734104731013 473.282384275604 728.708330595581 708.678098047221 878.681412906623 816.245008975667 727.689602082743 780.020820022128 0 0 0 596.512367853613 685.009730360513 633.488457996324 749.902805818369 375.095733126615 716.818375864891 848.584097916325 794.377580317209 769.937592374756 697.130470301838 857.476308750798 733.971984140531 748.214960860761 760.204107284093 707.297425924612 758.015691666306 772.920675052308 649.081497150757 62.171726626574 592.263529232749 821.120129486863 1053.86896257444 662.371055410893 882.808605274295 615.251771467542 563.281134417303 852.090305062113 591.883218537342 487.500699641854 573.834843066223 791.587350451806 829.986633770163 844.863288033484 1007.87996602053 1012.75545989107 731.212331555323 629.05589685851 683.005524333881 468.528755668934 408.436934360253 420.963534848927 463.514756798647 624.873804443531 783.796183350058 793.936881169829 913.068372858583 1029.53679378148 902.878981531146 796.813301276808 919.813115182862 987.084999071794 927.129196642815 973.281114754926 1013.13541636515 1000.21946355401 121.585446946988
0 0 0 0 0 0 0 0 0 0 0 0 0 0 0 0 0 0 0 0 0 0 0 0 0 0 0 0 0 0 0 0 0 0 0 0 0 0 0 0 0 0 0 0 0 0 0 0 0 0 0 0 0 0 0 0 0 0 0 0 0 0 0 0 0 0 0 0 0 0 0 0 0 0 0 0 0 0 0 0 0 0 0 0 0 0 0 0 0 0 0 0 0 0 0 0 0 0 0 0 0 0 0 0 0 0 0 0 0 0 0 0 0 0 0 0 0 0 0 0 0 0 0 0 0 0 0 0 0 0 0 0 0 0 0 0 0 0 0 0 0 0 0 0 0 0 0 0 0 0 0 0 0 0 0 0 0 0 0 0 0 0 0 0 0 0 0 0 0 0 0 0 0 0 0 0 0 0 0 0 0 0 0 0 0 0 0 0 0 0 0 0 0 0 0 0 0 0 0 0 0 0 0 0 0 0 0 0 0 0 0 0 0 0 0 0 0 0 0 0 0 0 0 0 0 0 0 0 0 0 0 0 0 0 0 0 0 0 0 0 0 0 0 0 0 0 0 0 0 0 0 0 0 0 0 0 0 0 0 0 0 0 0 0 0 0 0 0 0 0 0 0 0
81.3877768958416 87.1733128381327 111.902711553984 112.919345064387 64.2170508478886 85.5329507245253 63.9124639440508 104.045597975553 113.32574545096 84.8184276307056 93.925495731827 100.803492798551 100.527379683214 96.8486143967651 93.9656430536047 91.9344413102059 59.4512865395675 107.036572829303 99.4115517496224 66.5638447860312 67.9463526917691 0 0 0 1000.88532954951 150.193840642223 125.122158890167 131.217124485576 122.065515190612 91.2408138278951 66.4786195682613 121.68405220794 108.812614610722 105.213841438996 94.9266942758983 80.4795411686994 0 30.675419869081 25.5608261013537 66.8971929292815 98.9557678052918 74.6043400560605 44.9167776241042 11.0568260653272 45.64991844988 75.5661077616631 85.7729481653011 52.9164830599088 54.9890350839972 89.4468401349123 64.7571929283272 83.1637914098415 95.7793238272366 92.4772390103751 70.5193898869026 40.4597370968884 27.4344841574964 71.6510184243122 72.3462818269109 48.1077126966481 38.3707322122165 33.1868415480559 35.4107603442712 34.0962553575813 62.829316550058 28.7959296427873 41.4351582470055 75.6180661912163 86.2676380472959 91.1688818153411 83.2060443787979 60.6828668018591 81.1249265152652 84.1647604880259 84.6644599106634 82.9515844499207 86.3990111624313 77.2038102893485 73.0049168253058 71.1225129024917 55.5824965388643 29.1314858354365 21.0030078947526 58.6540583719836 79.971326967072 79.6389997499924 79.3061892438351 67.6816941719369 57.7132552283223 78.3916634792282 76.3284765564493 72.8605275872631 90.6025884819137 85.0068339790282 72.1800078345385 73.3140769372155 81.2920389855317 72.1050310459391 76.9984219657405 81.5221599551975 64.2180559748247 61.6298153941502 52.5247240984589 67.2730571199537 74.5907573554669 67.9201240525966 39.9304370659447 45.611325305788 57.3650646862289 80.3378786806429 75.1886559436115 52.3901225728395 41.7282513888026 38.7182496562648 28.9179756303497 0 82.1455611143351 55.6497064945063 61.7125144464216 73.5711493817696 60.125499597906 67.6354643362162 59.0189231168711 48.5726490836569 63.6864580988859 58.4946153286685 74.2545679446919 64.714326164378 70.1089617423782 52.897098020915 60.9650830326005 56.4220639835345 43.6213856234314 55.2283402177237 78.9161019371269 51.6817569549154 39.3215094402217 53.6098431616137 47.4053907569246 54.6375597652644 70.2067397735989 68.7501570676422 63.2346093059636 66.2536703964602 60.4155574853537 21.9375639974403 22.6352174788553 22.4570261985919 49.262241856614 61.812071167511 65.8799821935594 73.5411840863235 51.2089644373118 75.790679588717 60.5145167610323 72.9107673660386 84.0867969872813 72.7248477506517 70.1458409820178 51.5609959024563 86.1474402691152 75.4230342847772 68.1835951561105 69.3935893069453 30.458251677719 29.8786461650404 36.5807010492251 54.821499047737 73.8163920015295 77.1552161160745 62.9425039641991 57.8561728169936 55.0284475625613 67.6589911113446 67.6858581420476 69.6986162035067 65.874476066197 61.3681410351762 56.8550426956752 65.8612789800044 77.1055647408234 87.717332983992 86.3119866078388 72.7926163232594 62.9753317885837 54.8908800651385 65.8104454145973 72.5520126304362 33.8883856708916 17.0372768216181 45.9119187555885 68.5930119116139 87.2340622446107 81.3470740190917 79.3811860661765 52.0785826002125 34.4689456680837 71.9215717482524 48.4348990168718 88.2164828009206 76.3057194406939 84.2371367544844 20.6492656304327 0 0 52.7508955052262 68.6455375519512 49.1559154276568 84.5738199455813 79.0242228763461 101.379769343676 92.7816365595174 70.7999686039974 78.4270726959866 0 0 0 61.9810024140579 69.6747055050324 62.4906341011042 76.597002236752 40.3623516234594 69.7341747116074 100.806265584772 85.0851874642359 82.0745968917824 71.1469647098884 91.743880242445 75.8822730283156 81.2889841020936 72.9370568560655 81.444267190558 86.4617418724211 77.7821364031088 71.9365945894167 8.35722832758453 67.426525357082 94.9654813423269 107.501444214095 71.9740469984513 93.1952986459961 62.6497728362417 61.0744714485862 89.9838242543644 56.4693533881711 46.7479608437801 61.200398144908 88.2329523221797 90.050077186284 89.273120500967 106.386037323431 112.537102712296 74.7969536137722 64.8108231759825 62.6424133260352 50.2553028716471 43.6885512075718 0 0 0 84.9360214255416 88.4680219382098 102.962129647609 104.459002028754 106.350241084874 84.2200046458264 93.195095005201 113.277221917328 92.0724792683442 99.7486243437058 106.285142314866 107.907114392085 13.1090703882234
716.370672479934 837.157128668571 1034.44174181596 977.798577556897 575.806538485289 766.221330033506 621.101873050893 933.887296170972 965.232273087263 834.573025965142 851.64784342935 894.551529741632 878.222908581888 822.269657595653 907.062261748423 829.941969705844 563.428693101403 922.070584187041 855.506162158505 587.403997799788 588.717443569599 1114.35398034151 0 1000.88532954951 6464.57223016301 2769.3825103075 1265.41413169409 1230.37798635888 1112.63484768298 836.283360411565 632.120685212087 1107.58705482704 950.69379503959 938.583596188321 872.879916728847 779.036759040902 0 263.436549597721 247.292890694045 697.903444728914 878.390405774797 664.727323399186 411.721307116187 138.751567392627 435.709843733572 673.785429562486 783.315713453373 482.589336514072 479.263824971679 773.785160312503 621.668591301728 786.698437343874 837.656021876764 838.718332278765 682.282528482233 362.907201939407 212.194606097319 665.233331818965 681.490192275173 453.559347897649 396.331288754126 331.871343916483 344.047369709465 335.97829784509 596.602150591449 310.791901605152 403.946974675457 700.300967687388 812.108487260928 762.424670921915 770.019177174236 565.941617715642 717.173272519489 709.520411616001 815.005995862967 768.606989176806 765.078160521183 711.373102504407 718.581158080894 668.0913637456 528.257243327016 274.725562460116 207.349363358504 592.946113761619 685.566081100815 772.397857464939 751.673389571265 571.765244836603 527.980139515559 717.824837069913 703.176077717767 676.066231836705 817.047622408404 768.711462036731 695.175870435022 721.630056358787 695.259648958395 657.914150710302 702.455613717439 728.586433009928 607.50766561952 540.66248137248 444.542182820308 617.469717526087 722.940704364039 644.753093530398 399.853168107779 448.373754130426 500.543325510205 677.211076011358 656.692775269277 481.367504279285 446.121887291012 333.168298667677 285.344694950973 317.665218842961 689.428749508168 492.823457819336 552.791407238242 640.827917928622 582.416511418096 593.830797469392 534.235022836093 434.325301876182 610.228002914356 610.500591084341 666.775922982465 626.962943465058 724.085570519585 549.065961560881 551.245093008012 582.565587140628 438.50474687322 532.041440447743 741.943304010884 543.105502972376 380.844571591789 462.28250916728 388.073825873749 538.169393834422 666.441000267246 632.657260597634 568.014742476659 615.937158847045 555.126843122239 201.970268433154 191.262538975667 189.163732466184 419.348201596501 560.638902044245 566.525054126924 686.485654251938 469.773782359517 673.034909516252 551.019391490759 664.06120965154 732.29624502179 605.091229785872 648.738767931511 466.590669267993 788.706419234126 713.00963656418 602.284330235682 677.084611073406 291.668625949447 252.551606354931 329.43522105707 541.249391202919 689.623247413412 702.794685988158 604.498360376755 539.454452986203 522.05378178677 579.215461629499 662.073188698892 634.370959476762 569.407654717049 600.113309899518 524.823388426792 591.838721513371 697.226216547568 750.00459874999 742.663221540032 708.100338841749 618.692491765118 535.516495222 521.914093836907 678.766558532566 297.00798040266 0 448.417973725072 642.549199026347 785.786829873988 755.208370127468 720.128685456953 501.868698021447 333.196841716886 672.345365854642 491.213500651246 750.855045327973 747.32409100214 755.547605025454 192.587785402023 85.0421796808358 259.352839859887 481.175803446966 579.720898902239 446.490390150375 723.375695199099 690.677822818749 889.528223682911 775.676114792055 710.590123472759 733.750036257932 0 0 0 573.078186919381 643.277837997079 623.170588226949 714.081458665113 387.701729626505 643.70812510536 886.673492414595 774.410323871263 746.312757220978 671.854270949767 842.099246379799 739.71672948749 761.845165077281 725.034811411985 711.315956850673 766.879486895266 769.012815782796 631.20380748535 61.8004896406474 563.521226536573 827.896806165409 1002.64053299204 652.100660069685 837.709506078133 626.970816526321 569.779405295605 863.600373719837 560.499264345307 476.500596052087 572.837655093692 830.347291392712 835.526390143147 812.585991512129 941.447018524241 933.142775216228 683.727193176327 605.085762949858 662.534512894354 495.269408405039 426.076583736417 437.421086330505 488.746564340516 616.598000526436 788.255345001633 753.863571499109 913.454102766756 939.887287321387 905.593545284002 732.651966177955 901.584690436699 969.521317565898 883.179819583209 906.434310468734 965.943515094548 964.634999173747 110.764778612441
678.269661251063 872.201577450336 1212.76880652737 1028.52188132227 583.063166324779 775.081314982627 625.360158878892 931.369271266667 1034.33045082381 848.756608161952 987.453686105395 913.581639157891 918.631219189383 910.434137872789 923.477056409327 824.960337712967 556.589434591335 999.649782829463 950.699022799127 547.95409278536 569.915015877663 1088.2332182892 0 150.193840642223 2769.3825103075 4663.68840015988 2307.60669106249 1384.97496227628 1197.37018709821 882.534408541692 622.450389740955 1336.46690235068 1053.78604298367 1006.2821566788 970.145093667541 827.328150209461 348.575456892718 252.300395949216 251.320794356631 744.671275204687 860.002700536301 700.281441127025 462.308322877869 160.810661727177 502.36498712342 648.96978456717 793.488411393459 453.245136193829 448.205263073294 795.30096115764 601.224836309235 749.08904094343 942.390776707719 861.087468092487 667.198391503805 364.257011435263 255.676407430967 746.307772911191 725.802961361653 461.375089218505 422.431544953004 380.14196055994 393.836343555888 392.571195492484 606.087712110683 264.690670410227 410.318080703191 698.324574324807 803.449901239411 888.894342676693 854.094167614646 527.444356899483 791.451005169713 709.526099659776 962.032643602069 811.370461119488 819.07736628117 759.665082507982 810.604038927403 664.725240960281 524.502017027809 278.605443576118 223.566968489374 703.310216983542 835.841636797382 853.743242767431 792.886080727415 572.036310364895 497.072378319033 795.66385952604 700.926830430397 656.519482474982 961.706154865213 774.134641388302 678.675806517415 748.111806633694 726.772093170945 672.051102466601 776.796578126163 758.292726774001 656.539643309967 546.08583456345 431.091893020439 640.799186359093 813.247744297357 630.732591361661 345.364280178122 402.7346579809 512.848315095951 768.574960032144 704.167174964702 454.752859780095 454.965410032068 380.130219855673 333.885189278509 309.26611539755 756.363894367453 453.553803205686 617.509098926172 725.321595806061 585.660076699808 609.548556779466 589.877554180588 437.360105944917 651.848477070232 661.810107075812 775.082728793181 758.975654886303 809.334665817986 542.753726695477 585.192361904365 577.585930825082 391.962564696095 487.040284176453 808.459803422306 525.816724984903 364.804323528447 453.887804573592 403.621162524858 522.824602699564 746.413544676507 667.04850310197 607.059831903392 687.713246875608 581.699132603317 194.81102060529 221.642606836504 194.514624206305 393.833855504571 505.132952219884 548.954042374268 725.837057454531 442.993488290892 708.101817791336 553.287874053746 702.037726806282 792.772115557108 643.606707094743 604.265347789328 417.886214003168 771.602520680427 717.356475188708 611.739332846546 716.636012679225 335.354671946402 281.114882908969 350.681953952178 536.807960559771 734.04955753293 780.958593762734 623.555331403724 601.970228742276 526.490763734865 620.269370631663 701.104143232495 713.13646794194 575.613088809359 646.386273759579 543.74669971098 597.502355120854 741.437215928883 835.878467172471 851.61392581933 745.635597256343 652.199610764829 533.572416104008 588.667344151357 759.143629952304 304.135149226294 196.726078613807 495.065026362201 695.33260205892 847.565066819935 911.76417411956 729.058736104183 550.691638422683 337.095494195193 703.955673426051 546.958365386037 726.750145424902 830.71585012458 804.732411287861 220.361007080621 127.909775521085 255.71378603155 449.178772414753 594.859217062085 416.249763266225 766.350224701319 689.987554949078 945.054698086138 820.284790772789 670.591337979846 773.644560979718 0 0 0 613.047135328188 666.556641831542 600.811802038856 699.687710690549 347.911518885613 652.199065465557 1038.34212418489 820.96537110497 774.963624616611 679.453709363671 903.45904468859 756.65213011723 783.504977945902 763.946696850231 732.373660601904 854.704288344879 820.518387285983 636.566156563032 53.1458415979791 632.832666588014 843.40533218605 1126.11123869701 652.760136194398 944.572644924197 606.670404062828 522.531509228769 887.390828367973 574.397951185523 479.853429200124 578.760274513351 857.109412915368 906.784713168355 918.87792976432 1037.79930443404 1007.50653289244 747.166243480923 575.891845280002 631.52715438241 430.905580475596 345.474630759066 362.605394197212 431.706726414624 580.052562630602 815.853629938363 762.587786958349 986.761441287618 1053.75758724053 966.077043647354 744.559539597619 907.556379231389 1087.29748874146 958.254761666729 1134.82689497218 1046.39873768973 976.88395135992 109.832599174053
646.267829473086 786.424317172703 1019.90283646365 972.561684889197 551.979403294202 714.722199618744 617.502558534914 870.162123276236 923.518295536838 848.428912058521 879.038844507626 885.129425563422 859.133723739931 849.949757881104 850.761237427773 728.604445070004 525.438969259013 951.237697590044 821.869182626858 595.014164060063 568.933281985916 1030.52407048989 0 125.122158890167 1265.41413169409 2307.60669106249 5075.61608760499 4380.68785737098 1271.8822944356 929.994166963536 681.077733005074 1223.67902770768 1043.85191252453 1013.19187056311 881.562449233776 814.105048741482 362.188786630445 267.359594618352 259.587142913798 673.830246093703 877.58752176997 696.646883407805 410.711107932949 144.25867873075 439.52846160073 645.932716101921 781.203351048837 455.405483496346 463.543398929239 792.547374545498 580.845676631335 710.254475934872 842.568308795414 796.974120796736 635.641527670345 347.529519163522 216.908420187741 662.707598050315 658.031922818279 450.444229754 368.611904260257 333.529823378248 358.592093527427 344.565989230027 550.199901061245 275.261240217096 382.968784906347 697.300014388375 789.981881823237 763.264824549232 799.365817090602 535.145223568975 724.664131107286 698.464344655565 771.974352596463 719.686344538264 708.429471312369 668.123012465364 713.239608923422 650.321851252756 529.247861073377 254.687831267837 186.499996203599 593.380935245438 747.837236946475 773.326680266962 779.575344254173 535.595960347332 466.667229163197 701.763899568177 650.600976414091 688.077525533685 785.857523177653 690.971912628178 639.508385084756 751.671863528226 718.133986652051 633.659939250233 703.484680917605 668.577006605889 637.192942160128 543.993948451725 415.305980849242 592.364971177922 718.893541357228 590.653751337093 360.540312870458 407.619658571155 501.750123818783 710.277004758262 639.385731346519 446.654126175428 435.654082366415 327.265173385369 289.135638876648 299.460972171786 674.854057399248 451.764759737788 538.612307214969 685.655551224402 565.67778318293 584.341851533908 546.852660755939 421.693934661878 586.430530013646 584.505066376832 650.983799197198 650.4370038298 743.456938236855 513.905904076375 544.979411063936 532.692381420915 414.466645101487 496.925643865698 689.27994335002 494.307399886983 369.869062099351 454.304261928295 395.08567959343 477.24856539398 644.803571150647 623.787994750747 573.410475413953 627.179240652932 555.845550943992 205.885695289806 197.462861698693 174.815801533158 390.705016191361 511.435932130177 534.896944202914 646.240245553587 460.18418659504 641.049714090729 509.780768562929 648.337798391155 747.154799298643 605.50393751957 553.350165589625 427.524513711453 730.067252635086 694.430813066859 550.670638303322 632.43534169976 295.200970672153 227.959962211204 314.293026431509 551.173847164418 666.841068123933 703.680193872798 563.365350123284 558.391759361332 498.688870716272 595.764112853668 654.803255882217 630.237104988633 550.450900950534 613.207938904046 504.05138087211 523.448955536001 672.759946394264 773.874678210371 733.898256236657 708.64401171611 634.323205645423 549.752097251039 572.583158478934 661.84049703706 290.615612452083 153.250538072145 434.449541547765 659.897447242341 832.294619587223 787.768061634811 675.303575433817 507.262656206796 326.837693738013 641.33710677677 447.643446075855 683.649322408507 763.942033041413 762.608163928099 178.72178394967 87.5707850324316 243.104822935295 477.356811257645 579.757352372194 415.128818279042 682.208991733079 675.535144115917 829.290148640504 777.255741038072 672.511661691062 678.371395323282 0 0 0 518.141369431994 616.387516378523 607.207369714485 695.188084428627 376.67611884623 658.233918245962 857.521813348732 750.291027515292 713.432657919852 650.60025969614 825.994593316936 728.929438781155 716.402832887366 774.576971427267 683.571231191086 767.932377267386 736.192770122557 623.267647488515 46.8510690828196 577.859278254591 748.416552127107 961.973190165483 643.064891368398 906.513717526562 644.071153740758 527.235605551686 855.689709996297 583.548384600841 471.293675517727 550.126857483993 753.266681218675 826.467056118512 813.946363590293 990.990720524377 935.045164814886 716.869059231273 590.210613811278 628.44518481066 445.673087649911 390.431171001983 392.132167946238 422.995093340333 601.02835439316 710.963648904241 699.051456173194 892.047612210835 945.920423154193 917.693148090644 714.953897076929 894.580674363087 956.344964825071 839.821412116637 851.241323528732 914.670409910658 857.489101642052 99.0796996515659
676.134216165003 888.777336365887 1091.11274547024 1072.34175612304 620.676777791994 778.849033859287 639.516788839017 950.534125875519 1069.7861663573 866.635869906719 940.823113260555 921.650153260998 942.257266626932 886.997381599887 921.029356006997 810.349429082286 576.203379075612 987.563606132138 918.012379433131 628.534834539935 644.459275441531 1115.40931083949 0 131.217124485576 1230.37798635888 1384.97496227628 4380.68785737098 5978.81977825119 4903.85373354178 1118.39701729244 721.44297541584 1332.76876590476 1118.51785839704 1016.76235074612 1031.40138032822 846.108533668669 378.255626395951 290.483609576367 276.990570059485 714.356647955537 914.852744010057 696.780733058085 459.121672695702 0 470.761799382681 691.650945739963 827.919134442712 502.924924283089 488.471436814953 831.748644933196 618.956368490307 760.152348112889 900.91719655431 846.913796060141 693.244347358684 364.95283116352 244.890537037501 698.457497510937 701.205323344749 471.765053606393 401.344283265497 366.889683417313 355.625400157908 413.171899276115 586.123463254193 309.913511312482 415.781093204847 699.060144992593 821.077324537525 830.809739244125 900.552981047966 584.121253742457 799.505001268147 726.160800777519 888.390254385164 807.559132424419 793.462760539545 745.1953299089 722.319223818745 692.965221399657 534.627948078175 268.333056341797 201.583720911738 685.690956909535 809.13802774559 773.522510735477 830.093343438877 549.720418512657 509.156657566026 790.618740461958 685.918124882339 734.379614516004 901.359019859559 757.304407351399 707.737752402876 782.649177605875 747.51422547381 643.246300066381 779.135438618689 750.219073685512 649.253484536423 600.102590015344 454.710064467083 668.580152636184 779.78853173016 666.48221497828 360.969640866965 434.893701364076 526.242034633838 745.234904403101 679.492330909717 473.8863556813 479.682851863778 368.108372030362 319.633772684347 323.038631408772 758.762014778252 493.335593916752 577.319671032894 698.886533174388 600.049237927018 619.117249589101 565.069903513668 429.259983917056 615.803474613727 662.110040252648 713.681716630182 707.971208607854 789.134109758758 563.196949554088 599.136412816593 581.330478187781 413.467590009781 529.942046053625 787.434695184835 538.826324852591 389.525846906897 455.317231576706 386.3243478239 538.733692743118 735.575554107148 662.986220896037 588.648641272723 693.912365735063 596.212541530679 215.19667594662 183.605425397251 186.001432010105 408.900365723067 540.295302403213 552.99535310817 713.070900022813 496.716470111709 707.881934614615 543.327796427385 727.386736298182 733.218613461314 613.881499625885 602.69516969904 457.45491756576 756.466590227319 706.85893197624 624.344819718071 707.922778966974 306.354736783596 268.131141535041 370.926250475375 563.04104004196 743.947595344752 764.451748431675 610.857260523277 594.16956357787 506.20602542352 641.174466963194 707.119456840479 669.546319439918 564.718753569361 635.082011930367 531.232564839595 580.746673766764 719.097397921386 819.482709113186 804.33628367674 725.189976579021 615.117379018465 570.610531531431 588.854635939401 715.362703621284 309.9817748835 179.268500407891 480.470626984453 706.956490994318 868.77515927594 911.319698669318 767.147597146669 563.806354744719 327.118334322631 672.407238410242 479.785024266675 746.269292825585 808.062939017618 808.989813145765 201.125938333395 108.242534885066 269.50730473604 482.970801273974 566.722709429611 437.145905138372 772.00610690913 734.586997643414 892.533797073404 801.577799689774 699.651501820885 747.310682070524 0 0 0 556.986378189952 694.884903592189 661.593922973822 730.693173941412 390.610011960026 728.627093186521 942.76704669767 831.452782356479 771.986535363049 681.405253608758 919.507048112096 799.250384090381 844.426081083412 800.617018922805 764.520731828084 826.840819017022 775.410175827226 662.647756468937 66.6925442481722 634.122467672886 822.064542381415 1066.3405176824 685.606008828259 948.483977778091 604.437195880425 573.978781600065 952.822841607983 597.551947153328 508.108928776815 624.523060838822 808.713554967009 895.710077357892 928.218399128209 1022.40723238476 1053.42386666458 763.166340739946 638.093313145077 690.921640873315 444.840776945502 387.056041427684 401.039499640718 447.216645276315 622.791696216265 759.32965849685 758.067793632757 974.655563281755 1011.83559666761 991.389058819537 759.338326269213 916.494775360665 1043.17464634917 960.080630116931 991.111042717302 1014.15555093079 992.026114970746 107.747942453118
651.823197029481 827.40336590314 989.985511950952 955.674314959978 593.016134375939 767.025945207323 651.960185310333 904.97002565915 935.362948721179 828.850452145929 890.037028781773 839.514366559672 860.423422891337 818.29545965846 866.611904039066 744.363072221474 569.551424592394 885.477432423559 842.506275709973 576.584429550687 576.883281426602 954.749459245584 0 122.065515190612 1112.63484768298 1197.37018709821 1271.8822944356 4903.85373354178 6661.27783782959 1748.16463884015 786.833236824038 1283.84025627024 1074.7588718717 990.585176161335 960.631769866124 814.143317380802 399.930923816847 288.197896040555 231.294059572741 700.761768231381 888.465091651145 676.858509279035 421.86900925155 159.693440077973 439.423009077836 675.564461598242 798.952151769223 498.253450902971 501.646984452241 819.540938421842 634.382871785618 755.432382217509 795.689531357595 855.67469811341 649.862508770871 372.678206329269 216.565032035821 642.980725510372 709.567623116954 435.455669655974 381.841418855237 313.394020067577 325.180488279721 366.348201189991 563.241654317948 280.258181556835 400.139330880294 684.664498496002 798.532486157012 753.868287333709 830.048378316616 565.895161345046 735.529208575333 680.339643610961 802.054573876815 771.010536188321 724.337304816093 695.778491848801 693.821934277965 655.827606460138 516.619846940953 282.20946224637 179.94216122208 579.858922662784 775.12490393139 727.894619883419 785.296818836573 567.222987505447 531.07506159008 695.84626330141 638.939855749781 665.101421672157 812.043069176838 728.448712640356 696.21449421712 730.837301825518 735.786389112164 654.856007819038 726.181922184453 683.593681836678 623.017416978587 566.868410140053 477.778323970096 599.444838789605 741.760911264091 615.707111447689 372.268082527568 428.425376290993 458.327183288034 648.53480729861 647.611305469325 468.062796934223 433.01078517144 340.167747712677 295.577671522423 296.172355672722 715.912989733234 497.643829713818 534.820593037995 711.775035108448 584.271488917904 605.990181956611 548.165279974161 409.130043461318 620.8298023661 629.250728421967 678.463306175281 652.496521721708 691.744987494096 563.918467250595 571.50244058995 605.447204717715 417.427744227864 517.322343764823 712.93076589848 509.178950611173 399.262845587892 441.32488272926 419.546411847649 507.365020015398 621.484880199731 639.123106600941 601.039384903973 661.72202734631 555.648302405169 197.522173576294 201.97448984729 177.657334273164 415.795098549357 534.430153457265 551.820328588851 650.95697116417 478.373359772166 617.365001180224 519.601054742928 647.028829319787 758.278114051288 620.301230922837 587.402499990677 485.864669156189 765.199468158597 720.199990240124 635.001195827659 653.033434811012 266.053315822351 248.274899749987 336.875582960894 543.205005398001 696.5236561153 739.766245860278 574.840894625909 547.065706273896 517.442125408942 588.732502619668 655.041679984768 631.760671505089 557.750358369436 624.077984617246 531.192123583978 607.233460683654 704.146586946404 762.918669583901 755.613368035625 710.697727969119 581.773223106041 542.886822783749 524.56201229291 720.663492509662 294.61590255141 0 453.820574515995 674.670815386547 821.211979453568 778.626997077413 739.861438061191 516.850761091924 333.508047493684 689.030263551856 461.460443225271 697.893761466386 771.208899550482 765.590581615949 171.847455481282 89.2947820460279 263.064840868733 466.817461652845 568.367135341355 435.004465186694 733.931421554724 698.749936113939 842.697595829081 787.322484224811 690.481435393526 730.116391870528 0 0 0 534.158090360795 603.842060802791 599.031783772722 703.746564027595 401.056049615375 687.118439575911 867.391787841163 799.209904174466 753.448378823385 649.750730216186 841.253553669096 749.848939631146 740.309683363019 739.306333205809 692.882157655387 814.353948627414 767.399025483075 591.882946417475 72.6573845570626 560.826897157988 759.649283181647 1019.18614531707 623.182303408355 902.88786301474 601.827907216719 558.201106992666 893.047960202292 565.51205134819 473.32343167824 574.778177503953 804.482407302632 827.177748574933 833.448420075061 954.235303800333 909.392389249736 701.714343051932 598.888137024722 646.910938283102 424.193889266405 392.602404590742 407.500738524005 447.018854213584 641.848247910459 750.169584401482 724.450240072837 871.767133341529 985.405008696454 915.793229984895 736.427228223259 864.87979474556 931.514870246234 888.449481179049 861.00419117916 947.729630476054 915.969768247861 104.367489925612
522.940608887314 659.930480540169 798.580424788371 788.639450645122 518.329487847001 631.127145706557 554.938519266088 715.989749852991 774.746940664388 683.677234907261 700.714359761424 690.388535729952 696.439865083281 688.264869526301 757.255763209636 637.557698179521 484.268533011563 705.634217427758 662.168645619865 504.542431606485 480.42077080508 790.122977350383 0 91.2408138278951 836.283360411565 882.534408541692 929.994166963536 1118.39701729244 1748.16463884015 3399.94045070194 2531.28404964645 1186.07245774279 890.105933445469 820.713893931714 752.688921196889 667.568226522734 370.166290414878 267.987609684503 189.305314879185 585.973417685001 708.325386628417 573.179199372231 317.260380299294 105.264538507854 346.378696922427 534.310083140961 605.074620582095 424.709704193085 416.409505561807 648.40780451781 558.083419812463 608.753606350145 674.789256166037 673.713039575561 571.086977254036 331.275694433174 178.242626744988 575.17527934805 564.888473252637 399.49233207845 312.211939025001 241.564925503523 262.739952685155 293.478513427903 457.043671142638 233.323396628576 329.550065555959 557.42061045711 644.212725564764 591.445387924329 648.945988314127 516.603564288675 630.34387020255 566.054360001993 615.44428841527 599.893944700898 574.153766686758 579.151706655877 587.434039772091 566.871716273749 458.696247734639 242.359720702789 138.012620213474 471.195306989183 584.117582212769 624.41150165595 582.34282583576 506.149779721658 437.638463301409 572.637239417889 545.477373150145 565.953143237761 627.435453802022 592.024700644083 540.225463927021 574.567807604327 594.649392912654 539.975541554944 601.560517518528 583.032882717049 549.991300957483 496.964971769134 397.274267929609 508.477166960054 570.744943785949 510.574619489454 345.481045750396 354.225148074031 466.163898614035 550.640751859873 525.752610282267 392.295922156893 382.435826165505 304.113325654537 234.650968788229 286.094502124423 554.269393589455 432.187837284223 477.959230177232 546.544817689994 487.876353115793 534.695977938271 478.008139512938 372.993310270263 503.336196717623 460.533430195783 541.553062460647 503.075973935939 603.156550517442 479.761558695102 459.768616752538 490.218982677501 364.749710004981 430.765837228376 562.619036511901 435.687721649868 325.526743647804 379.924855328469 355.053052956532 438.319051737451 526.156933342641 526.238307304863 494.213288728127 549.908518004272 495.448027834256 172.37418403261 167.713499216385 138.248543855392 358.721837081281 448.135297937268 478.671673181915 571.523824434148 405.701107172258 507.004388756665 447.017369857878 515.665625875751 594.006256238457 515.080383617026 491.164823685949 389.620455136461 603.238702038459 543.962067306873 521.394748912452 539.791604001495 235.881185453344 217.756200211204 269.761428198519 488.390843706681 562.067382733859 586.570486485324 517.276082112126 457.695253636641 450.022237052368 545.386913228104 554.98506723602 547.333567515293 481.553581159042 503.374450983363 475.436581112452 513.645747284405 560.141361617963 605.836897496645 599.062582607352 592.471233934402 506.020808404597 445.429786345501 447.918702765521 535.80690344585 238.919761935753 137.585729868514 405.982066982922 562.177195419024 663.188039662602 637.708358162416 603.800454447493 443.793346660459 276.202916137007 578.186116453289 369.981401425382 591.627443245827 587.450767256252 612.320114457893 148.667935737478 70.5921974710184 231.575936305368 398.987782506692 506.498058589871 402.173725784844 600.770468136722 571.120867874162 661.576122326877 624.030239768455 579.778534072672 613.578569391344 0 0 0 441.83036873577 497.872790586053 510.713733774073 597.144493847503 369.683460592404 566.038873880545 695.21410520018 667.301061837468 645.798603560175 577.897565619503 703.627914692855 641.228174721196 662.045776749722 655.901522025737 596.218825931453 693.893191850633 641.841858673785 523.239060157195 53.8700352002748 444.816127711556 647.470487102622 799.187707750819 553.808724992107 678.094051077366 528.34669292579 487.083408346173 716.744931597411 512.591688408403 395.354084972228 500.726455942113 645.121171177074 677.422251186339 692.527863391836 785.936508182274 745.405773103748 589.376173428486 530.082658957621 568.633365132011 424.144825409077 369.06208146594 375.534051652008 416.613842272501 553.490957300588 614.470870264387 656.844346484839 742.341927026015 781.621138751055 748.938038726286 629.730166404492 683.587570082393 725.193751446106 695.100363479572 663.192203034991 735.849127767937 734.219234649238 81.0544262989842
458.994136859463 526.67195883606 622.76907720632 553.855246021043 412.188568835329 473.531065166701 429.679100179289 579.900934753033 603.510073895472 547.073713150663 525.043719036704 560.741551077341 560.929858371194 539.872891203553 579.924910475648 503.318407771627 428.814183774685 545.269201953015 512.089199323408 417.315587832635 413.909898281661 601.532768430077 0 66.4786195682613 632.120685212087 622.450389740955 681.077733005074 721.44297541584 786.833236824038 2531.28404964645 1265.90480091719 2643.5804385875 715.67774691182 664.360236404601 635.507641024968 552.084795705172 338.892758929712 238.29467133111 142.962626411659 453.656545294101 578.821147333877 487.753917944021 248.830683501074 83.7020690441473 287.155686133972 458.397859036698 501.661637322447 401.783645028681 372.291440353176 536.970659970729 466.130767457361 488.469838151198 518.981410994352 520.667996600803 432.924048118848 270.324414601158 144.015581185031 396.879726808827 465.160871037273 336.972888895056 218.488403010385 191.418613784762 189.975695419181 239.010891769 378.267861228857 207.553359777944 290.167923895589 464.657730623308 495.5580218909 455.436279782576 477.32912794582 435.928981292223 458.761382523574 446.733158398687 507.02447441536 465.80734540839 454.565252844085 449.037945553375 442.66687404028 455.135235339473 394.861844216803 232.276517079107 97.6413846875812 370.586627010816 470.68172081096 465.905014826678 460.411857383262 435.389408982613 390.11437538001 479.172844049278 473.186339466267 453.485510958187 475.047198964392 446.530686918969 424.678276885989 441.378798528627 463.480703824873 459.832032099407 461.427638953479 449.397112342505 450.819106841633 388.697158379375 347.571140429138 404.542797157788 461.768572338462 432.862170734114 321.690680747897 300.180304945506 391.32016574322 437.546130951879 408.998254481683 349.78150138148 326.269413283933 259.537982582411 202.253578047997 222.382042311759 437.420622985572 403.156885414134 388.249881822077 443.730588011381 412.469029309858 442.252168945452 413.507152154385 365.801811870099 445.24610380883 380.0817754053 433.618345359264 399.569939648868 433.946183709153 383.759387891614 351.830439744355 415.557221250932 325.738550788029 379.061768755831 449.853266756004 375.49076165286 285.147235385726 348.008709202388 310.027383004272 371.222740390465 411.878337442876 397.737258395769 402.994360944583 434.782417072146 409.224692159785 151.970786272246 130.231496239852 118.748797904146 310.742164144662 386.739642208348 428.5603985834 448.907624004332 361.738173312756 431.930358494142 402.748130108832 427.998734081897 464.168222398911 422.09780229258 426.738116892757 366.28078271571 460.742578308584 430.694500203653 412.404758593479 404.885592556803 191.725591354716 170.716326132392 234.556754159738 406.245239269045 444.660842816224 451.462485502387 428.92661014558 391.213889853025 413.71792987971 448.641045868942 437.802683633273 467.660840440659 431.009966882855 415.005152413769 398.363756413872 423.219564951836 455.200293813969 457.94615712022 474.850171934148 447.243208169787 391.420688522706 345.472533624063 356.392083970226 418.571352165585 213.507120929187 111.951091248208 317.904091603464 470.680351324793 526.02736306268 516.257188985429 484.848572833287 347.23577206625 239.789949657572 446.217363031878 282.795359142201 456.519127504145 489.62282347676 505.689372442273 103.976011144664 47.6070780177434 191.069720260687 357.770176931985 442.668555712415 380.51293348966 507.264501039486 497.757832996939 499.376289376466 496.532348852232 493.099810398446 477.855193294138 0 0 0 330.180114009464 415.925527249214 451.128825641729 462.856035598557 352.53140412635 493.059905911082 528.380592248869 520.547501515183 532.775653294267 454.20544150556 538.784875186369 527.30417387262 534.228934310892 491.630476736196 445.88403132973 554.800661761189 550.911717271178 445.740141067149 53.1272449590521 346.58158951928 505.555316585356 593.695614747876 476.284193966029 500.689794429103 432.626223745536 418.653089835055 554.781561217844 443.244044634959 346.107816856473 422.79606053083 503.974591552321 521.1186556151 520.033903140261 587.364095650984 571.886630109009 474.202498966023 474.105133836207 462.611475494921 372.801723704024 336.608546952192 351.058381043318 396.864271106921 473.413872607667 493.438156261879 511.964726817362 554.190049705418 587.740314333966 578.795367893961 493.097346484626 535.029489011387 537.275321403644 550.745883874411 507.090165434608 546.691686064015 585.826321217428 66.8427851612706
683.751916489954 903.21045093739 1218.03328063532 1114.91842458459 572.196474527481 786.296415520884 652.701816110302 1000.69444961874 1050.82698150572 928.992105381381 1050.85828262244 983.725120335165 1023.63530091462 974.727452760769 993.764679804387 895.45241731354 579.652948704009 1071.37749170288 968.146494227373 609.050449871863 635.534182964577 1034.48619948264 0 121.68405220794 1107.58705482704 1336.46690235068 1223.67902770768 1332.76876590476 1283.84025627024 1186.07245774279 2643.5804385875 7085.51857824423 3370.45076088858 1452.54652650779 1258.1488848958 989.206110351712 386.234502697802 277.179592487011 269.883251279811 772.729722775685 1009.17901527878 794.879748153303 500.462040795888 199.115165987727 554.891326185337 718.816124296389 850.9647598775 488.401644579504 511.683721195309 899.412848467814 692.700676088781 832.068869742398 1022.91962935271 954.162655458487 761.464740250096 390.003364173152 287.037212685495 825.626263053768 793.465255982656 475.741890055308 436.221346586466 421.38542340083 445.073180905525 419.417028840296 608.342456943923 307.781652890969 420.343257908848 814.605320330677 852.116662726228 920.918102103055 1011.09192870397 583.013104982596 866.183929733259 811.441610685497 1042.68354648979 925.180918314827 892.767419453141 822.075212760118 892.600192638485 730.083650834111 543.979530420844 277.494711943687 251.929437440289 690.311331235701 866.344487135472 842.414175237438 904.054250978947 620.663243178494 522.958381294293 851.047343298813 791.009105695419 750.639050044803 1052.57274368657 855.218485117325 721.468659163311 886.844287630199 846.103494279657 702.555223729907 870.870142899317 809.195396932722 697.358281275125 596.798245052867 435.55832958248 678.062930607931 848.58382677744 701.406508771974 380.059680863237 445.80377788936 584.223759897458 820.887142991024 758.953193846451 481.943182756838 505.585010554854 394.622672751431 339.974001244101 338.088801984925 804.390378294814 480.304720935378 617.950165225853 736.714495488247 658.372107964238 618.413159138388 597.542255327293 459.886547848199 694.860557128109 717.459775830959 801.682769674245 778.09891180796 866.801710426149 577.475301586315 641.342199959616 630.772488095271 428.770620633609 527.873808719719 878.751814279483 574.371975261144 380.160386202251 506.471971105781 411.454918335412 540.782686513886 774.14248958557 728.804931991737 647.690346199425 748.020370751649 626.018743223457 216.23138370563 226.466844446099 238.406073854468 414.291816153071 586.774626146609 590.006376609097 767.74318266249 498.867539210115 735.357221221525 562.718023010954 752.239701836721 880.688065208374 660.520233760669 616.161553969928 471.051652265443 838.858965741758 793.709606762604 633.584010968727 737.745356571169 352.49500553637 276.994117505966 391.543309098884 606.651239595437 831.257973839107 807.297733904617 660.191146976398 686.973093384158 541.460879462489 699.529306466942 764.064702210651 775.731719831186 578.455235248761 724.233665563464 582.073215460047 666.37727734288 822.988146196471 922.240304490686 874.577666215879 751.48329687575 663.562068817834 586.370485127489 669.89830282081 801.356956491594 331.466723741849 188.297509075298 533.791190064686 756.98179894486 951.897100349781 953.976735654473 818.690474836621 614.156873346572 363.374165184399 772.900530509554 556.813409040199 788.16299936798 920.541260752433 883.500565906966 231.701930008788 114.228288561698 255.421790323335 500.834569686577 602.963586749198 459.450016502539 792.670096626058 785.635772481764 1051.45617525855 946.120268820901 728.891195882852 822.410495937966 0 0 0 645.68775411188 693.163501487154 668.850865187243 783.157682860472 403.793950241045 783.754447666885 1139.39442902802 943.56381250082 867.433103988464 742.300853045319 1044.18589679436 818.333963457632 844.185514165935 809.330130669518 785.571443492443 940.121265088362 830.721764345354 722.980375930348 60.1320422087534 697.420595868468 927.616198058133 1163.08655372159 675.365145077142 1074.76526790537 637.206480837747 552.445483714032 975.423224468897 583.965090319742 486.628123646361 623.554509430947 928.42340966757 987.606685736126 945.699226162601 1216.46338910673 1143.35832610657 824.571755236035 633.648936970008 699.410281291748 456.725606499413 377.293239115983 391.878332510256 448.729054626966 636.138424055259 888.003379462803 800.986651024623 975.941487310391 1111.12212849859 1022.20436309759 775.012989267025 955.899878318437 1170.6830275552 982.031084655288 1123.05876281666 1086.58597376774 965.899405141186 113.352059026878
586.961434473543 798.562376237874 985.508832627465 951.579303359323 526.060345419601 703.511269053931 586.973645793746 895.157489499897 877.717150665499 797.186877140102 902.942230638695 904.683133234356 875.877455250086 835.936138292699 873.28428025604 736.039796803341 493.041710552138 911.543591148628 821.84110652229 519.296473723843 542.056607328426 961.259762406649 0 108.812614610722 950.69379503959 1053.78604298367 1043.85191252453 1118.51785839704 1074.7588718717 890.105933445469 715.67774691182 3370.45076088858 3546.65882842519 2596.43310096666 1202.52703558735 916.055314122193 368.574129930346 261.151248021815 244.969018298706 674.083542949066 855.440995704376 680.029329050128 421.350086114998 155.982825346928 471.371950775534 637.240295380603 792.363996199576 448.165769858753 460.155928625518 775.366125245831 610.744401118727 714.765044450736 851.339777335854 806.938331349023 629.243013318771 346.297904198176 238.411111151887 671.530344737606 703.003850382286 446.195147630039 392.78800141448 345.143799664779 359.8889579171 398.018668107552 575.294213787698 289.705933683807 385.848424750568 714.101246279314 781.951669597006 838.120306175031 831.755807476839 528.186857503441 768.889183302151 699.246931709013 863.705095614675 754.137551235314 733.752317628662 698.631143615981 709.788616791679 696.392165400068 525.636335320223 256.02851201643 190.683563378712 629.545331626344 749.110155504022 715.381764715218 732.73763693323 539.729170247767 487.841056793365 741.013950995153 644.138710540651 664.302480322786 858.928454105096 757.84793699547 684.35138049151 760.008702484529 709.068808678307 661.881539881746 762.236355662558 723.631496433978 578.280672818218 520.60462438742 404.342135870234 607.088397455954 712.211641415647 613.947875571487 322.823567682246 405.203606336208 478.530636507742 693.646145834171 645.649868326531 431.793062425896 419.779905283294 324.507591536111 306.267107435042 313.853174866378 710.93420412917 483.293212579366 567.199832374437 692.559530065941 539.989454261797 592.603474316506 579.656103675065 416.97523086675 576.860769681225 579.940055518 695.734592444181 681.70067332513 712.406970015886 528.211261679378 579.980251681079 571.032916159865 394.975491588793 485.82481368384 719.729146020312 466.2714932068 340.109840018869 408.771916705019 375.465034110225 477.72480204735 660.845810069371 565.432613051541 579.39020901848 673.998066539693 561.928814318926 195.506815479779 196.22032897064 189.770128645168 385.204400011142 533.062067274215 514.210359002061 646.940374029414 432.124163836613 662.375248346423 487.390892010103 644.132000316282 746.855975340127 602.501744362705 555.204512757704 424.882915270944 713.726897848522 665.032836389198 568.814798070844 629.704438952048 298.5117498441 249.586454710397 331.054519071843 541.663784243024 731.170594819676 722.722056668031 571.870709176456 542.674627436177 484.252745720792 560.756584133628 688.967899107676 665.330388295692 525.14753140786 636.596883923372 524.043450324282 557.91624114375 698.923364673129 773.058143665068 768.537810850353 697.653862187371 569.25979838607 540.4190242909 561.59491652156 692.558243635978 298.167126652516 160.861312170167 454.488944767709 662.738513642785 822.182534274789 788.482692772328 727.424884497412 519.117859708876 329.447164447424 687.594122175737 482.484283361789 697.888489061299 782.898672754801 766.915363314715 196.491353778783 110.237997228626 257.877668230082 437.900551930006 549.676603719272 413.071543383021 713.645649700418 670.56338344606 864.274460662452 771.074271375913 660.515425650525 711.516968429685 0 0 0 546.536295433789 615.404381311524 599.25493982117 673.213517692455 348.292216533514 646.912446705708 912.320449845374 764.324895757754 738.06831787589 673.301022154105 840.147266881453 731.008952136046 730.42299812203 703.343186089284 691.202014130047 778.299623467286 688.571647158537 618.978793387838 45.7901751097474 573.863606375372 779.465104569155 1001.85734998933 638.220021172006 933.998579572988 585.291572672186 507.079176004797 893.624194090098 544.697405642534 457.667709708932 589.928880248145 784.440024561037 826.235442373915 803.81704749779 1022.56645452477 948.65101563158 707.877451642579 563.84535527267 665.729741208803 448.369360953614 384.102547497303 399.859072749835 446.129066445742 584.67698826863 752.142961087293 700.730250592633 867.666891529703 991.134052234269 878.295250134028 693.858871169901 861.379590660508 1013.08899895138 883.524153193679 933.853096196138 917.5867752297 843.51167631431 95.3387015404765
594.866315150833 799.46308597274 972.714283734196 893.721206962078 537.188252063376 714.210278132054 568.556888478737 877.495933686802 906.65333362978 805.495327316327 850.568217773186 827.682632037795 890.723451318767 826.148303896818 814.569611894755 750.748884048363 535.862843882032 877.145875121137 778.176582606287 547.701004454439 543.867867717114 959.64047319187 0 105.213841438996 938.583596188321 1006.2821566788 1013.19187056311 1016.76235074612 990.585176161335 820.713893931714 664.360236404601 1452.54652650779 2596.43310096666 4729.87928160203 3373.95463301098 986.959609664893 435.805290316028 294.323827446042 249.811399196605 671.102155731341 814.557603557604 661.10764552712 444.714775570054 149.012140629653 451.148808615024 659.552399456919 755.618780594813 472.389823030906 455.330769596117 784.771889935238 627.703711333447 744.332477439326 879.936109763614 795.613382312644 642.779644721018 343.95432817897 219.106742242773 702.92892636715 674.998100448784 465.916211322955 402.748195569032 330.607435315864 323.874771252806 375.819726837901 559.308866506784 264.829748970757 411.181412117393 697.222948186015 782.547127022522 777.481520162961 844.823941017223 563.450131163283 744.299529773072 691.910938294348 842.991178324588 740.311159055795 730.854876009451 717.146693146437 725.29746097021 635.410072295968 526.991061240012 283.179734740273 208.000473395236 586.627857792409 710.654835730298 742.695512241705 716.850242876295 510.14544562547 487.889048958173 720.790461850789 670.382983047753 661.518495735718 798.128370831562 683.436098324772 657.416192179767 714.430818318347 731.066773672643 663.090960234218 720.352648051257 701.27067575681 619.335169568266 547.882433792921 449.035597556129 608.333674099893 722.919352840834 599.546595041867 343.161372083807 382.266234061381 493.093879996266 701.749623756143 612.984729633595 432.445608569152 431.596875097645 311.254905719202 290.495159340665 292.778904909838 709.312503182171 486.97191116465 555.971534196155 658.765752883805 546.802408560798 572.326581504242 532.045720303839 423.663645266755 573.734599678953 576.521205499099 661.32680602918 655.39559333686 752.051262351271 510.574061077489 558.895097472618 577.512239089336 409.295969358982 476.221312282752 714.107594226362 511.547657891686 382.13389185851 430.958574203288 398.88139897542 467.457522079651 652.12880595952 633.173358428835 549.129845553111 635.411784291844 556.545657600831 197.099172868675 200.147868622873 184.969301827895 422.874134018344 526.393496848458 532.20985366362 645.584105753049 455.483525788591 640.885808750587 491.794521475407 603.404510624976 727.17819785845 605.757583033724 537.761722990297 436.275188555633 724.131235490788 668.973567450068 585.210993728515 643.266548001732 276.722956718845 250.254002487788 325.371735377343 522.824737207851 724.078045031895 684.179021668232 590.438335446472 554.541303165514 525.897730183873 598.111968690927 661.567894484651 705.304701919845 561.665915517205 603.463142526081 535.130488917851 576.938179312765 690.778751305503 741.353063166414 745.994994293105 672.0012200375 577.972951830519 511.430890697305 564.014850961724 659.815540236129 314.713024465972 0 465.753381920247 660.842377259696 827.034842193903 841.055437286307 769.980068640004 524.453275989074 316.712708036817 665.178242362768 439.830702906696 675.955729514412 778.227167102748 766.898597338081 175.635838422712 96.5485127349076 245.788881525803 473.08337741849 543.347230993794 399.380538974621 694.686153799929 697.525150702668 838.608605947547 777.541858425524 672.842912721592 680.951814171733 0 0 0 557.168822896141 610.539377032882 587.779222128688 690.503962859816 379.664411353552 672.371075445539 924.594267430726 724.907363820548 749.219633730631 657.115563961152 844.266172977182 730.728138245382 738.284412117212 757.445301549044 720.426024736303 774.953499449204 756.257886476785 594.194761644021 53.1879686779973 547.269185943798 759.915973809308 961.645330896974 646.421051933309 913.872483437521 590.357885951942 542.80025075362 869.356206398361 584.952671964015 458.490129530697 567.031192496862 779.231748978008 797.10318030762 784.968483801892 982.883164570188 920.260784138091 726.207808440323 576.891545653685 659.859645629896 450.878791175423 387.462422070413 393.033312684238 431.766385434827 605.076440088916 766.763260782684 729.040365711012 867.828493185428 960.853010328465 878.181273124669 673.469552544501 837.793222084633 966.752963064367 859.141703897476 896.978098697153 883.350217668026 857.767028353057 96.8774527207215
631.607222822773 749.192375184978 973.181432336468 904.267067293381 546.096400484223 687.988530138999 554.709069451712 799.037118302728 854.939193418037 759.944483966354 840.380733347304 837.610668267622 839.032975499024 799.335813297199 789.103495253036 677.557720905541 486.31654470396 881.499783751291 842.483578177799 541.738370638675 530.094308637998 915.795545680813 0 94.9266942758983 872.879916728847 970.145093667541 881.562449233776 1031.40138032822 960.631769866124 752.688921196889 635.507641024968 1258.1488848958 1202.52703558735 3373.95463301098 2007.16744740498 2675.67433876773 410.82387085889 291.575670576278 248.444185247353 672.48149953982 850.644343363776 677.990077443922 416.414761275606 161.973857734218 445.214141653902 612.474471108299 731.45380583568 429.355749867907 472.636858933472 748.257412105387 586.111665585744 705.434711692383 881.768194650243 785.259360757274 631.693183217556 337.462012650459 228.273199381774 677.800526545929 647.781054644863 412.267395944393 381.680873511797 335.459168058784 362.014129407483 346.0259051528 524.217800778483 269.411514702423 378.606236289185 706.342791493978 738.145652448502 764.827716866294 817.235441657248 522.045019572572 745.387684928466 680.085523085611 839.585744733636 760.748567279531 737.649849773122 674.879726992383 705.622223570785 604.166645079473 479.501945685096 249.86152328377 212.4202010395 590.99235334778 721.293241765163 719.284825049713 760.340222351836 513.670665170674 498.543077687959 717.969351402798 642.933960234951 648.496423173722 783.037130592577 741.665034002115 630.629953032923 700.991840349528 659.546265707753 609.801207241807 711.584258871067 696.654120566128 590.211741059842 546.81521515038 428.466796008862 580.47148397972 699.112402856651 574.8965102162 307.610747753189 396.281734032577 476.673258211573 663.984157261835 640.200294912606 429.668335885686 426.797625545641 316.493627691538 0 308.268008700124 690.980088950722 459.03197221926 538.277771927488 599.458997384215 531.684498321891 558.747301897278 515.991919536217 398.338436815711 587.692189125312 569.800458994608 649.504771427173 633.004248537536 733.775958780184 516.021672647522 516.239973897587 564.673991347605 383.552120403073 465.549095795749 696.967519039904 466.007502151205 354.855911779497 403.021887392432 387.254163467207 472.591332020217 677.357416206662 600.115479409915 552.250017697664 646.103959234496 527.823967852891 185.258537542655 197.51090601664 188.441044821468 394.415187744038 517.280236547035 546.761140187736 662.81427526064 434.528080519515 623.076116492056 524.487715931854 628.479123627742 696.040180945031 588.906924707987 561.895048086011 446.100577791136 726.385194484389 651.484938992723 585.462575490532 618.092456625186 267.044387278992 243.351966125045 344.11940832059 524.746558271919 703.987737360979 663.845893126469 574.034311960127 557.926329344988 513.554778213665 589.296090412343 668.107597304377 631.365131070027 547.668611412245 608.237169258203 512.984668983688 568.335622585062 709.179265257081 719.048807218404 722.669958060474 663.287879641149 562.704231226428 494.834901557744 547.999977544262 670.406524404678 273.904526319869 0 413.206184063535 653.974195320599 773.322919016721 765.872522607097 696.828909062724 504.697935050197 319.857287081605 608.871052350643 445.947111023205 703.853660893928 723.786063300951 772.695208794923 198.078667704359 88.6256177762741 248.556707785311 449.176050670062 577.563385718076 398.891639172366 689.774627704946 638.018435185988 875.608587627175 746.982090717587 667.029495910233 725.820186889901 0 0 0 526.17368351963 624.819559005048 575.285755105459 676.379914068308 350.661868107275 637.314407784863 941.266787245277 726.867288989608 785.663853245196 638.389033495871 843.732587478107 706.528632911748 725.315926733608 702.622288133899 669.10757317003 740.056979132279 698.580269839568 560.343806270449 53.1653237911407 569.061617081785 791.506619306181 1008.84493099716 624.516583563273 866.271588472793 542.707703581057 485.574469292839 814.687303038436 534.864212423719 455.841470742668 542.614548637897 769.038591320265 815.053133305991 814.922667405796 893.046756487853 858.966361785409 641.290498728381 563.177059881788 616.235546348364 419.895540995535 355.117553384257 372.380319961674 424.449789033434 534.731695837353 737.650587389988 723.5141608868 873.531190540465 922.788965831861 838.750060516602 676.252385208169 844.623750704265 903.217055318838 824.113177300804 868.900442866652 933.506652140803 889.251814072251 104.704846461844
641.620858691302 741.201553175588 857.512482811863 787.101137900612 516.17140040019 611.132085717455 512.774975160595 740.179201698469 712.166106443647 655.214159961391 717.992429487648 699.224034008499 733.551185821675 709.31852245546 703.489914158396 640.139019047833 452.529633723913 737.162284579903 690.831883820372 486.374745903847 495.827373408723 801.388558601581 0 80.4795411686994 779.036759040902 827.328150209461 814.105048741482 846.108533668669 814.143317380802 667.568226522734 552.084795705172 989.206110351712 916.055314122193 986.959609664893 2675.67433876773 3745.03984631077 537.744238670692 0 246.172260838591 639.270620701333 770.5177971878 627.038663909001 361.261816296071 134.063997990261 391.335745961684 553.554350850876 669.850075780096 429.414832495536 446.622565145022 694.29068206509 557.026146076407 638.611392320261 730.298579932932 705.758175495266 541.026762205553 308.115835039351 190.88028395751 573.637925930336 585.893954005124 397.374242042958 342.890148432849 274.428936284296 282.843880694182 339.697874370728 497.412301783962 281.366899225622 352.126477854921 638.265908265425 653.379644012171 676.279541562935 725.825081115663 502.557901474759 653.63992741507 580.622619618426 710.218978837895 649.973628418985 606.444293001911 610.884125167025 606.893135034067 577.635128177752 432.470230898823 242.495191674943 172.099589171977 523.008101837299 646.413148170706 636.760149352166 637.466021168849 498.296706000355 450.372733210846 615.706714262688 564.469314728964 575.891924406827 687.223100614822 626.091443735592 530.355157686763 620.775240982158 571.45367412437 573.625835327045 614.892006850627 612.632426368007 507.866065270079 465.588815662875 397.311170088073 496.654689545676 618.657818100181 545.848019681264 316.070850125133 343.506995967194 443.574671306987 604.804824328032 556.593881240361 419.860592190862 382.982541110381 302.875788928891 267.09494633564 274.26326499174 606.798282664963 436.687063678514 486.819494045933 567.124806417251 490.851758166572 526.698004667075 461.961252818168 396.739325007158 533.465033533316 515.945254698712 550.140390863249 557.288676046206 631.998174577195 455.298293808922 486.130715367082 503.202690317162 384.44340689947 437.974892494327 598.818775715881 443.459050647501 343.544460018319 406.834819861378 364.513081512403 421.291375003516 582.5693482705 543.311790592458 498.772722478932 575.994395325172 475.545456470217 178.42620907936 164.627592234921 173.69748068405 379.093876521482 486.805974807883 521.78771180698 591.95172624092 402.978845283498 553.837830891195 470.665479413748 571.174932850493 636.890685776617 556.428615346873 518.730352377556 404.984024755465 665.698318831024 589.794227425878 530.636659846409 559.46191141133 245.619767041802 219.030597502005 280.107310512861 468.026158788177 596.172776123265 621.555895636607 525.842997462355 516.00635358708 457.23693459684 527.565765409459 574.46381140698 557.30031240422 509.765743275434 553.873032652731 465.610382743604 490.569909900361 603.779173309661 638.07800520733 623.575321198617 597.976849195556 475.806066735871 449.878345713779 466.958304741067 590.899023320633 274.977297569484 0 400.692676643317 564.540581791857 661.004981355205 644.123725142927 623.765162094803 456.19911948723 297.6287988988 539.661235157621 381.340356070013 616.977184231167 616.003914723295 655.148849206741 147.538599983767 73.6689843144652 234.290033579524 429.095455939139 531.139918740792 397.599788074497 592.402386189876 549.916936901832 710.176011615185 673.881277033061 583.85313164447 629.891007269794 0 0 0 490.103692787426 571.923484375444 516.415037546255 603.057157089276 330.135747761891 563.396599175255 774.270755915391 613.400356909446 630.241731037052 574.628819597571 704.062528090391 601.455073219427 670.173683209121 604.640356451466 601.999418536347 686.664603882584 621.400578435292 490.610113356275 57.5483744753819 486.128361932862 701.142979098171 841.464116791071 562.186088350705 733.810382353232 508.841582879088 482.284910013043 678.700336166108 502.697530800706 406.068950613525 491.204904949253 678.867836569299 709.115347222471 689.94776074498 770.989659044799 749.469717341474 575.895294482682 528.708258444299 566.288299269076 401.866795641684 354.897860068085 365.6855093454 399.496757120754 514.821379813305 646.069381237596 620.361195380241 726.602917521564 786.997484467196 720.69282661643 647.451540265165 733.767984203008 823.763190749171 742.135272768089 784.371131458448 789.589727425375 808.003449763261 99.5349585489161
392.55120799079 366.225508477289 332.816945834118 383.011264962403 0 349.513723381925 332.814727381149 369.496611731594 346.461753341095 360.882479215381 336.868135060329 349.271821835293 368.607210678187 371.424889231724 382.04743564134 335.855897881726 318.520239508858 341.65530497285 346.455239156557 318.835956863202 308.939379437289 388.885249933536 0 0 0 348.575456892718 362.188786630445 378.255626395951 399.930923816847 370.166290414878 338.892758929712 386.234502697802 368.574129930346 435.805290316028 410.82387085889 537.744238670692 0 674.639801849954 192.739842042762 0 401.507430314461 380.812939264078 179.677207092961 0 189.320711873132 344.035294203171 362.656676058553 0 0 372.139025683558 337.970505078015 358.001271538956 335.315276469588 372.773377633215 281.948731093783 208.353092468082 93.0767840116396 273.44246573522 314.244497667644 252.602165116433 157.925859879681 121.993577134226 97.6927558893368 163.909128081074 256.410402183737 168.163699580504 200.670500101727 345.704353795502 342.032299556798 294.214952335491 310.591680249257 323.566792217819 317.407636164458 324.538403003051 280.079005008568 309.490665766149 257.911023884383 297.554526158209 314.982081347043 318.152431970089 292.494163437148 190.775120644181 0 242.463620480104 326.593266343898 303.157244413814 313.682698956613 310.491117965518 290.224610455739 317.035289630616 306.164087179147 297.441757634681 293.300169975769 284.373763820103 292.225102598758 302.768628070277 304.866075653071 322.813285049287 298.812185751831 306.417115219114 314.424265679581 307.997574733004 291.889876180108 274.046255664498 302.860618910935 322.879246953733 257.537145647853 0 300.03467495875 309.991783531754 290.745937739463 291.744052136759 256.985838328079 179.239735729483 149.029142796523 187.486636814023 302.496672558972 287.368386368807 275.104844064206 314.700989447994 279.510034429938 277.114049486076 308.817054472088 281.913251034023 300.476492247444 285.886557908743 264.757628547453 250.549866355727 269.688280571724 282.093058338648 229.861136071471 284.342022594543 284.887056568302 289.508634927497 295.052248835108 285.390268176269 249.363505112974 298.865592040553 0 298.50485780182 289.019852305103 266.032207362885 299.957517149855 297.202744370916 312.948494805405 113.95781994193 84.6829730759893 0 268.736867669033 312.894150578809 333.977418049991 308.196795295408 282.524631822426 283.567323890378 311.229252937721 294.377417194126 316.159975316368 308.187230542737 305.307243676171 288.060719191084 336.457420700702 312.239523212171 318.002214407935 307.815448492929 124.677484600062 104.051291204511 152.255709460954 304.874879117441 293.293536405088 302.608669762548 315.160945565085 265.371082717275 298.862443121184 295.429303139097 313.953969107246 334.823166627851 327.767525611786 320.048091579548 320.83418348801 308.502899461386 301.162366024876 318.590797322784 320.517064918781 324.390478474382 277.726893409797 242.150414889824 228.363998869639 296.570859255675 148.660040902831 0 222.800457748915 332.0547023281 355.18052927556 306.182539092778 342.763643208766 239.731075214543 183.871507573643 326.859763027818 181.992351550312 310.004792804885 284.926288496939 341.7400679426 62.8998652361935 29.5699574498592 0 294.064990824931 0 305.721807183144 337.973789622888 338.866150332051 308.975146097165 333.286269871275 0 344.528636203267 0 0 0 249.43246427171 318.882398790543 340.47638022721 331.700481040583 281.32096060036 342.324191783636 335.616365324775 347.34324589812 335.794638960115 337.653363952407 355.641185589411 348.61934770832 364.298840596455 348.469077401318 321.055649540499 363.407891521255 344.999195758592 266.36231952781 41.1831424580217 218.068363719162 345.21812289855 385.39189534542 367.517985423984 324.077639516263 342.906924133408 340.921048793128 356.631129896815 351.93880331688 0 321.593309540337 359.094399145876 341.262663097849 372.029583778306 353.551285634353 340.086866706114 329.501854097172 347.447691527497 346.495183949319 0 0 0 0 0 343.498860700461 353.342767953208 369.347093024697 372.840104409653 386.189002851013 366.375296251343 397.860352909261 359.894523080449 351.143514578973 283.303236964333 373.931646957962 400.506438935066 0
275.339302895165 268.412156308128 240.71481275216 277.750846333702 0 259.337854789806 214.098775337474 267.49196905591 242.327137360609 254.010035108292 257.151517660989 248.948165781272 255.976106623038 253.340498309144 272.89612841671 225.134837125755 225.50497475966 251.031165127378 237.762138728405 220.697558851637 212.26433923188 272.87967536288 0 30.675419869081 263.436549597721 252.300395949216 267.359594618352 290.483609576367 288.197896040555 267.987609684503 238.29467133111 277.179592487011 261.151248021815 294.323827446042 291.575670576278 0 674.639801849954 152.69365163287 111.309527732309 266.306024237539 313.021142751073 262.47485547263 148.774729716392 0 129.98633647741 241.179203505295 256.300806305012 218.817689957346 212.73479490044 251.795889976394 242.302328376561 261.256987461127 234.758246589793 238.342417476069 220.470961782067 144.845226581693 60.6197792217832 186.304862703382 238.540035162221 172.107696964038 113.088484759728 98.8378354256882 76.7651252533038 111.385623701097 177.88629483747 133.558272745011 140.989776441269 239.267704632311 247.095618662747 230.079211770205 229.186449586391 243.659867094479 228.086834557977 236.088039533641 197.959753303993 230.367612778736 212.34729256919 226.371523641699 220.606426486179 224.674261532591 226.04805449036 0 40.6300425196476 164.881905915117 230.623933107301 238.177418431762 224.9451984488 215.217412472828 193.823811933733 236.532866686544 208.903230020633 221.961661711448 197.2236533223 206.747545066055 215.14697046955 215.15029333714 219.159019397944 235.401523381983 223.365951686965 216.856272102095 223.730350832798 212.118853753998 203.136399542138 199.985741028845 212.969242639562 226.752839777411 168.659588101933 172.02298055456 204.15034955424 201.242199083318 202.592954902689 206.054583159723 175.865417200411 0 102.804769882239 0 221.173583041732 215.206568575562 197.158565853203 206.683946144874 214.737301819983 206.333782271702 239.291663967318 205.832066142777 218.95474709277 195.862790061999 190.56344780673 191.528445519523 192.393247246475 212.986382880297 179.780237621209 207.447541897105 196.422950035734 198.792423168477 209.794289795214 189.586821400308 0 200.549377992813 178.834869058772 227.131604515973 207.902163477643 204.68707816759 202.686776864889 209.354444230474 195.301434634818 0 67.1585618323547 52.2593149352384 185.25816356042 229.894002503787 238.756270507995 217.316710804301 193.665590625471 207.794921196789 213.966512944358 232.231654974078 237.037749009585 244.420877204098 221.81428265326 196.334875905797 248.002958682211 230.828169242469 235.586137403005 217.766075615844 90.8392727458613 0 111.530421044401 209.949267733801 218.203664121516 196.455876557509 206.340740739896 177.958411254226 224.863826883517 212.747722629613 227.489255691696 216.389847893361 248.264403637814 206.221094626959 220.958944473065 214.641567266403 204.385702694757 230.997880443429 223.247193458775 237.012172010233 198.399556243485 172.227495873409 177.325420605535 208.027489588222 104.298741955951 0 159.337285697742 241.585413558337 264.976448556053 236.636919298931 213.880626485101 179.059266403631 129.876507283434 224.379051677481 130.657074904304 229.40594290713 197.309461762195 232.165328182614 44.7719104056062 0 106.908110987246 207.844831019836 238.835524833299 223.377745311015 260.681803880878 243.201433320424 240.832529268335 233.274526604349 225.202811535774 234.651763507051 0 0 0 170.170801171765 224.2975105823 234.939836050189 233.811131788151 203.421778464681 252.313858487698 227.895658412699 258.518891510219 253.195584686421 250.429723702353 251.950406946874 251.713677212 262.079604793189 253.245974246567 220.103856770539 253.216826489435 241.627664748215 189.970145651727 27.9810469128428 171.295932374735 233.45834670526 278.899992446906 233.650681365767 241.07906644442 249.60082360883 235.087085515702 252.952296993059 248.394747330601 194.284398339786 223.294437831461 270.034554806172 256.643512942558 249.504741131188 247.090887413343 261.35564009136 243.329876310202 234.02424606811 251.818893939937 212.892700115341 0 200.257052040179 222.176609703585 0 243.976035609288 252.654942833805 272.844568204523 253.303442578693 259.837473228644 272.917816502759 288.453274918805 284.681297953559 264.360427085 206.316978314389 273.92203936627 283.862746674195 0
184.678879482525 240.088224771091 266.284037455449 263.117929867877 140.061540102934 179.921558731925 149.676284555647 234.685583583048 238.507204826362 213.982135811459 225.358573162889 241.611974278024 223.226823357744 206.323540384322 213.788483560024 192.409638128396 141.775405469039 248.159512755003 214.53928135136 142.116299750734 144.999457447241 235.413783524377 0 25.5608261013537 247.292890694045 251.320794356631 259.587142913798 276.990570059485 231.294059572741 189.305314879185 142.962626411659 269.883251279811 244.969018298706 249.811399196605 248.444185247353 246.172260838591 192.739842042762 111.309527732309 269.186941003467 360.237881066835 345.263840076856 239.648178002954 144.209020845617 41.366222008847 0 248.680379268711 232.232655633939 146.485282309414 145.649429085703 239.368287844354 163.19099368292 196.225999415983 236.909994375766 227.705775483155 0 91.4916128025105 0 186.95748894609 187.785092242505 131.17280279551 101.590941108008 88.6971338810479 0 107.567415618787 136.440698688026 71.0505901887545 0 191.301155864976 225.46274112559 214.668546069461 213.123940361717 157.891677894646 208.724535202946 171.500858131668 208.342904167291 200.739449340339 213.22152562321 186.138232335536 179.243456514047 175.76439086571 120.075444528269 73.4032003193 0 154.218831150432 193.877558401741 208.371026782676 207.047568338499 139.497852377574 120.117651774259 210.846364474276 181.440738203652 175.582115879229 231.5251413769 206.9696314823 185.875720772079 190.37650982145 192.508613336313 153.194505828265 186.78390542591 168.568698023597 155.085174633638 136.94043294792 116.288899131821 141.024654056891 180.329665905578 148.960900905739 85.5664221685874 112.178463898488 137.600860503282 171.588032797402 155.711556414476 127.501035137843 108.499251438634 92.8024813022518 68.6085079121991 91.3243054655395 172.113339514625 125.52776497599 149.679791026323 181.688528749985 168.93863781332 167.102999762619 136.228184175637 111.119720999575 0 165.219701680029 205.834497456529 181.127391224948 180.048405231995 152.539401635183 155.576227764019 149.725943103856 110.169089480556 130.980916895566 192.181576275366 129.986932583791 111.476581511097 115.686370295936 114.481238750333 152.30607473409 179.33795214897 178.047468775164 143.320850782025 171.179954827222 138.76269740118 53.4383911362745 0 54.389589486451 114.976918109268 149.605176319359 156.536970844209 170.406466157354 126.213848084155 170.339268232558 141.697014095532 178.506877070478 207.028936185747 170.611424704951 163.657293929091 121.98926191157 219.343841604063 196.387354996589 160.404588644158 176.876262531263 0 70.53599636306 0 146.119448641306 168.132664040073 175.137962539194 149.094366313219 142.340279695677 141.441414333574 179.568334273087 171.792583716865 169.405420770905 169.361792290443 177.508021072198 142.437270709779 138.851383865254 176.304753311274 221.781584753867 203.927262068935 175.104228196568 165.142942804748 135.397906421985 157.54055074764 173.899517803994 78.7100451382024 0 108.252417020449 190.567506444376 224.028154053403 204.608003676787 185.259008354477 137.130886089622 83.0342489169518 181.5409268772 117.450282853102 184.097285758357 206.778800987195 217.382910111632 0 0 0 137.279741956209 173.065834916335 117.249287295321 186.6825992694 165.203924708111 233.47802237826 209.394728692774 167.260519006177 175.958381078045 0 0 0 147.311165539813 158.382835365212 162.466921615382 183.939694885121 0 188.509697627362 264.887966210473 216.618695887156 205.626281884686 165.175857861025 233.885524083112 208.680999401707 202.239221860374 215.72137353058 200.830616041721 180.854202064972 200.524150930295 158.650081277393 16.418491779185 155.406931998251 0 276.174140475621 148.166264226806 242.965185635933 170.791736192473 152.439716461983 213.203750726383 141.88761701803 124.827769347251 146.705062789856 197.183054053283 228.691771686499 217.705108155736 234.395685151468 238.173691636316 175.048178366706 155.764449124424 163.972377450932 104.3861268345 99.4405375939787 106.517558797818 0 0 203.406247400479 188.008595996852 243.72235667092 260.563293913009 259.693110691827 211.007834567131 236.808383868453 250.548254633404 227.775645488546 261.366399129799 256.214633568937 230.592023689858 22.1180751575634
531.567822039478 625.897140590809 782.242247445422 731.953522647145 445.604527719869 545.663398483875 459.20874428729 666.5875614947 681.331105920603 580.170769102114 639.237566560914 663.297074261111 645.57871114417 634.616062374252 666.842099046053 560.253869910088 398.891091732189 679.587725569793 612.383254551336 413.312051361051 417.314862784973 696.810201405792 0 66.8971929292815 697.903444728914 744.671275204687 673.830246093703 714.356647955537 700.761768231381 585.973417685001 453.656545294101 772.729722775685 674.083542949066 671.102155731341 672.48149953982 639.270620701333 0 266.306024237539 360.237881066835 3961.45530697615 2366.37599212908 824.839310192212 0 149.224128330733 423.675474071777 577.371374195243 675.811502825462 397.08905494312 401.762203238356 683.113766082474 517.979004083174 634.760200933471 652.138609437061 635.753774163905 521.919683096999 299.343324207267 0 540.070217921143 524.535408965211 396.563570607336 325.406359929532 0 0 0 411.440636397364 221.73586278785 325.174643404329 585.889569735661 614.434380669762 635.941582394433 624.11360786278 433.929483953032 598.515676933462 513.11875965535 623.529395128212 579.908857956781 592.160851339463 538.304065338289 570.144276996186 498.317332596787 379.143981769882 197.400831647535 0 454.424557049983 599.25400143689 582.231784177321 615.744296148492 451.193753965938 390.519103405555 570.964252390453 515.034237942424 520.060063983471 589.574341846349 597.911838641921 492.947717242182 535.730216389655 562.159068378232 527.388781519159 573.402024004507 523.417838709086 462.856528407553 409.6843061029 326.402682546906 486.04090514571 562.806792322081 506.72867560037 292.856677156847 317.21510079213 393.227212299063 553.370916011555 465.15757863987 369.550323326388 337.550341604068 278.908817194899 259.8855007964 240.948225686278 536.405324465488 387.89837271981 439.539213521839 530.934419836173 480.000222382963 449.873220008486 429.699490113417 324.440891995494 482.355963006205 468.952898679227 520.235420486388 496.00217951035 575.155848134725 413.584202318051 416.208644070533 431.705124871048 327.014441822238 390.305682458029 577.528130279243 397.084973264804 308.06959782584 369.041500855728 326.684815931601 402.900356403646 543.158438569372 458.280689682977 454.071576508866 533.147217842151 451.95761836169 167.883684330568 159.050812330054 0 319.274091996062 418.120193643896 459.4598204748 543.18778627366 357.890682946452 503.629291280299 431.809926142334 513.011744585536 616.761499997534 516.226886023893 447.996399703694 367.661251957378 633.738722116505 562.633850955464 485.475739648325 511.268284384428 0 206.841738407616 239.4108669018 404.905006030882 570.74505035793 548.190280143287 476.400542487843 450.246841363413 417.733380996905 460.349178399175 558.205005578071 537.471826732977 434.048601005728 455.566626224673 405.036240677068 462.844224104537 568.623033085461 587.070983739463 568.185970082789 556.298638478489 470.794232378534 416.340892584189 457.314282889576 549.578465442151 230.895717858328 0 0 561.024993499587 615.241146164056 599.076449295094 535.901489972795 385.093200614724 244.421706766118 522.977093259261 376.057568273456 552.554135249093 603.923185234577 631.524339001348 0 86.7240505401073 212.332933548849 340.186332545462 426.772112961655 342.162626522435 527.888732220542 550.282814407641 698.909473177979 606.227724322106 575.542859728789 548.802140717414 0 0 0 428.783938491532 480.023722044106 477.504823069335 569.125818567107 291.916102320748 501.678310958424 668.390789179806 615.828221576546 598.655065179871 511.878970846811 640.220935806593 534.891947678026 578.782050836847 563.670898372255 548.145345624339 603.90711935007 598.146760684712 488.019469495657 40.4251712870628 484.40092764517 617.8294468386 748.690428252412 518.610387117127 681.389339343629 476.374673005878 445.117294332931 620.676126897411 434.976016451694 361.523031987252 421.483509518578 638.520749653291 619.287331233015 624.232269059127 733.578587649241 695.412769129101 522.346954957839 452.879665669563 487.797935469438 343.713114310044 299.602201417813 303.712894101969 337.259580842854 482.204540095036 567.239801175077 547.92347178361 667.226785790546 747.539741096485 728.426165312213 556.924750436682 687.500540497416 729.300771645494 686.4212807262 714.840787254861 757.685953077693 700.32182520574 85.3805153937597
672.139578833277 761.28396963191 988.319787869941 870.803325428064 561.618428000422 719.970196997838 567.880076701017 842.356960552519 853.983577123323 757.001888039756 798.776323731393 834.36938755227 782.988001229436 773.799498015086 830.816382797252 691.710256359274 507.05806698198 867.539844065341 777.034351385299 557.766831553626 510.704372500168 872.160080968871 0 98.9557678052918 878.390405774797 860.002700536301 877.58752176997 914.852744010057 888.465091651145 708.325386628417 578.821147333877 1009.17901527878 855.440995704376 814.557603557604 850.644343363776 770.5177971878 401.507430314461 313.021142751073 345.263840076856 2366.37599212908 6784.28759193012 1642.59801075073 621.236813823779 176.862629702237 538.382586265043 739.305314088571 864.386830808479 512.398956729753 504.213138424001 857.870244415727 666.229198784074 769.084640581375 877.559966100051 851.4188038151 665.227368838154 379.560964462319 215.136867701372 672.943685524594 720.264883345505 461.523857947291 380.413181598748 319.424784726063 350.621448716381 394.026263731925 593.318281654912 284.797961599422 385.797014001474 734.272268552442 808.563944140772 770.374051873256 798.826427087649 568.332911493991 692.907706029455 636.843715927396 760.943671158665 752.27568063759 734.934608573913 694.806676133567 699.478227260749 650.221555445341 496.366658729182 257.971493775156 172.082475663649 586.894808278025 728.349722597885 714.489725582878 737.747010140847 548.858920121013 468.769794695675 684.888734231248 651.51282688356 651.584643968521 762.0789823382 673.727530188299 622.655106379349 698.160257254669 714.606601085498 643.031423124598 694.838074298054 681.054640159999 622.495558789807 541.851084848862 466.495769301373 600.874513763991 696.671755418491 622.310485258756 362.764838684884 391.595547194459 516.465725688521 680.232435149791 610.295027469784 473.40920946481 439.727263047551 320.718472968039 299.54182428668 0 703.360180301854 489.296523936948 545.866128855417 715.895310065212 579.253027739674 600.324541626659 544.492989301218 451.579013820516 593.114602096022 558.773024974578 660.973347610629 665.87256531 727.845513844439 545.2906809704 547.258214737122 591.366721915487 415.4924180943 497.332814561465 720.494255534624 496.155085472468 373.605036116231 446.146756752229 384.641377467744 504.847473865954 621.942426508804 623.888512172177 593.883634232311 637.321073333177 514.918335432171 195.683435734625 191.33608559394 178.507834485169 390.439076221656 506.110122393441 556.40718268655 665.221469130675 477.370256024515 650.92082001654 530.85633259136 601.97037032419 743.487274668079 637.78501807088 579.929055021172 449.848719490927 763.08396206782 660.416397706354 585.589008232467 651.728486055833 257.877003568634 248.18414735914 305.065416196886 537.00950877453 659.34294928715 701.431428382412 591.668318815474 534.345381025771 541.027350238913 600.296444476853 672.340410394514 638.741323839228 586.73619216438 592.98311941484 521.057457124804 560.250478395285 701.266241892896 732.035502287978 754.25368544294 703.680979146417 567.453816046884 514.699691994555 556.95276309777 660.941927967312 303.976780519877 146.018234449642 439.803815226709 655.6108720412 781.541157750575 777.645527708024 705.426513296774 501.82192753715 323.272250156659 649.062969632572 472.430770757772 692.006465081189 733.691337624251 729.881922610697 178.967926770033 102.387321231471 279.782979760353 457.9718906269 563.011039053272 433.261592933325 664.587627582345 688.895672887538 806.321536372095 766.922873086447 652.855726094883 705.273200044974 0 0 0 543.725530412319 610.333959322515 589.891152184497 679.319631278815 397.390809140378 669.725444993807 787.003522800419 744.876671313433 685.114419768463 672.247853965686 820.571365567542 704.560342121516 698.50095194101 699.680994593165 696.077619957365 754.079972442676 728.755000154733 597.429093969893 65.4708589276429 569.846157968559 776.144865947637 974.089892664218 599.220230464766 861.02819354119 602.050417552938 559.790933626319 777.157666786632 536.610626056625 455.327129363183 545.69140585587 742.676302576806 783.701193975338 801.549667551787 826.748893006027 858.800248664963 658.927189546044 528.877510804618 614.906134640897 440.624535048467 383.38468942846 384.319510159781 420.921670957271 605.777135561835 706.571176958389 739.219194055383 835.664619056859 918.491507880401 847.353533109595 752.380755170097 831.034329315643 905.267155439132 855.934764802636 869.087567300714 857.68731282181 854.213614371249 95.8571858466641
554.271427696871 615.517041149412 749.181789107224 711.309374702359 483.485347297223 544.584675894825 486.725108821743 670.091353700224 668.331865516832 590.0929872581 613.636909917983 641.18808943602 655.031123438502 692.257577309346 680.543230816499 596.774532226488 469.103308237567 707.06530243672 621.072706743731 477.847259265702 475.612398462329 669.19585916705 0 74.6043400560605 664.727323399186 700.281441127025 696.646883407805 696.780733058085 676.858509279035 573.179199372231 487.753917944021 794.879748153303 680.029329050128 661.10764552712 677.990077443922 627.038663909001 380.812939264078 262.47485547263 239.648178002954 824.839310192212 1642.59801075073 2303.17640490621 2176.04262284744 148.121290879247 442.091382911167 620.208153443353 720.286997801237 482.60775641821 466.206943127899 687.902064786762 561.715733929973 605.372839983759 668.131893043234 647.893018191027 518.988546957102 310.571971148021 176.090968435039 537.843563537918 569.444224578992 398.198926804831 334.157303492336 249.554911119818 242.337632764048 313.956737127789 0 250.938193059821 0 620.996143712815 629.796169852223 628.552829698659 608.43110571003 466.003812173473 596.968620466279 569.16817299632 666.071525515953 590.280565360536 586.410237748464 551.015865028212 560.551390707357 510.668944530809 0 245.555333375781 143.776380725447 482.431772929774 573.090136112267 585.822942829817 599.363647278593 482.546616031668 429.710806955894 542.127226888999 518.171485214598 542.618145229746 611.594493109819 567.819307178666 526.938704586808 545.595506123037 561.695584700938 531.013870795558 533.634634451564 571.852287432743 533.254947154745 472.597522982558 402.811653463115 509.192342375481 545.950078468129 521.227936728138 335.235475743269 330.859493464198 446.492327466115 525.231319678192 538.787479444394 848.374410277981 0 294.700732274281 258.207744466439 335.44643558463 588.915578217086 411.316239358174 454.325132618494 528.299897479611 475.062952373885 497.900441227963 438.28274693973 397.644725295067 497.671101648231 494.832182090906 521.971940340041 533.73684791996 560.343731783556 477.621022916651 449.919381597363 480.924236105994 386.405058443435 438.198313267187 558.175238452249 427.974587441801 313.751370903194 375.083720111861 361.048538814811 420.361963639042 513.717116111277 538.117938506825 493.218336349647 522.179237445877 0 161.999529520291 142.496353471297 155.780488900501 370.200025843605 465.58555915143 490.00352444814 552.413202652531 400.854209221089 546.270926534813 454.026050254485 528.113518266965 589.243751377665 511.616062339819 483.478479874629 380.743453445447 599.388167813668 536.471629322753 472.646824251158 553.507214719543 242.469747422663 189.244517470501 272.683982288014 452.081679401273 542.623999222245 570.132042839088 462.264210656938 483.13773512914 491.338453499058 541.807000746709 552.538115044167 544.234638973903 497.315428854233 518.165323221637 476.262248162161 506.613537213576 565.863796762355 609.021557482565 593.920118420607 582.003755461185 469.455384511304 434.021537998861 425.376335610797 509.605434716306 221.643971229987 117.669409574247 386.150309707374 547.338166626859 628.983561456972 614.333120870275 555.945878669643 372.653611484706 275.977558208134 555.620488115678 372.276705473331 573.913430914704 591.544088049598 597.584080756821 122.407797102934 68.8902045324352 206.196046852552 501.297420777865 491.247560644556 394.401359126412 569.336194807167 555.198649415676 640.669077693325 638.483848837865 569.528631657257 573.717200324686 0 0 0 446.662160796375 527.808833520816 509.528563445117 572.114646852654 361.885710504374 574.010640691979 646.468790929196 581.088239688127 592.38439800394 517.531401828723 674.068684385137 600.59088517691 629.843432799339 579.940456269787 532.73338320111 618.389806671008 603.172638583831 478.689833606748 57.8182155014447 427.785259356802 586.434843221027 759.342459917047 554.217232071598 669.746275079592 502.978290968562 458.447178270612 636.790532534737 497.497024938347 433.597656166979 482.758926969772 597.139026522288 619.719633126018 638.729271215764 701.176753698075 681.178448020962 516.127882547405 494.922570629454 553.073316570962 379.384683852823 343.6993345041 361.24869410047 405.138105143881 510.388124643148 581.245716899405 571.168298813932 653.307673515981 735.631978259552 666.868687402227 600.675197951863 676.8098598114 707.242843973429 659.980408338542 673.01754255069 678.534768201053 670.162967191011 78.2498438260801
306.983351544559 391.812013480045 495.057074551159 450.128667974753 0 323.988196260787 278.604816419061 409.951462289759 430.339516020963 385.709260425966 398.85395412262 391.356738318998 398.086185781346 408.891233079542 397.539201230264 369.033350923379 245.510322699693 401.550404861633 390.997247439446 270.665103636652 290.296246168599 402.217462931083 0 44.9167776241042 411.721307116187 462.308322877869 410.711107932949 459.121672695702 421.86900925155 317.260380299294 248.830683501074 500.462040795888 421.350086114998 444.714775570054 416.414761275606 361.261816296071 179.677207092961 148.774729716392 144.209020845617 0 621.236813823779 2176.04262284744 1296.07164344503 144.42481676556 304.254721172372 383.443951705192 403.456832477285 241.509252413534 234.914549378863 387.768123870355 324.131101806996 379.191369459264 435.5450449657 380.985431428774 314.764615565512 186.244854119798 0 342.762542303041 349.899628665945 228.155087084278 198.44499345521 0 164.019826778995 0 282.151231451686 149.482105488432 199.854830093948 0 388.78608276188 386.704843187278 429.914665011071 268.260361377343 391.264180570753 348.965671903089 427.275663787711 392.665842105369 356.982440609079 362.221207017562 353.428882343811 320.321900095081 271.123101155506 0 0 305.715427100464 376.620496379661 350.554176297434 387.169491820712 288.734486562064 249.17968473377 368.176087531771 334.120242763942 332.918660591209 454.047539218666 347.643960124489 331.48145106437 323.823582707848 349.402388207112 331.217644098769 369.420366320084 352.118338705622 326.16014027668 268.935581801514 210.59700126752 313.079282712741 331.309075563306 305.955613401801 188.799325309545 213.701988802113 259.629277776238 342.408075459906 382.651352963041 0 222.705892444635 0 0 0 358.127021864871 244.861845036027 259.200512593355 314.854755316967 290.441836154439 291.401363966598 257.26985595924 218.242298722043 327.258059232314 307.286064337332 340.456375050508 337.492392297773 366.7137020948 295.415252028479 252.706865806849 279.034231822164 216.47186305092 248.434105141558 354.807458060681 264.169192059082 182.006665464953 0 0 244.061571287732 345.29587266886 327.388095397548 286.983442580551 339.188646757938 287.099829152523 109.354928399334 78.1775132797877 0 208.0477162144 262.557782430121 281.720958001308 327.921282974898 230.405195594546 309.931060912956 278.583352651881 316.718689921009 367.963105587212 298.754974663864 271.37261241686 227.820801297308 368.857353595561 338.848361343041 272.148073377107 336.323309833861 0 122.555041293798 159.386613733064 252.083437556384 353.782633019677 357.367288138595 298.094107956243 314.739030719188 0 302.922592968874 318.326661261708 339.551976850677 297.57503544279 315.384556910098 285.370628436129 295.196819420545 324.867497016304 369.705888489062 343.547149840883 336.813137829523 313.961012114895 246.823809457924 282.796353561079 324.053635580906 141.099875608877 85.5886144672615 0 313.769365074281 385.909482477222 399.845950787838 352.4913392597 229.708279058921 165.595939425645 317.031707381952 217.177684624653 325.379287645795 374.869470642282 372.368514544578 0 45.0332837939453 120.802161590045 0 280.510346166819 209.57552721798 300.791960659431 330.15617495987 417.63473155798 396.746438386758 338.394723591593 337.817932556258 0 0 0 274.014238028383 315.153486445644 293.583007976313 366.530650363631 183.336075720501 320.061753916201 431.405792331934 369.159244553582 339.626471916728 308.56611895285 400.507100505668 360.873477028359 370.330044561414 355.9445897734 350.752351439524 386.412983294323 356.887708230846 287.257329262659 29.1121526859455 284.936643599786 374.327073858188 448.402885203351 324.2441227043 423.615537471716 295.248764753058 256.925432725616 373.316568366846 251.5445226671 228.3682671746 271.226621780665 383.382798606164 407.735212521553 399.795566649211 463.24179603271 419.143293713968 299.029099152918 279.856634950347 291.275454079222 219.860248548918 198.717649398516 207.207090449956 228.20604725215 280.731902358496 362.702040873069 335.115816074025 412.970962730122 458.244406606669 415.850985421205 322.357871250331 382.923538581187 444.823859234526 430.505103521497 443.747153761842 441.022488095035 411.092045994674 46.9646725760127
0 138.099006028862 188.783117433083 146.285027375206 84.8869319435549 134.129676290749 106.252044843992 142.589226015184 149.78460829913 135.494430218894 161.127810576641 154.553061705673 137.212695706283 143.482055966383 154.870795137894 127.771326648905 75.2829737919342 142.350108260655 144.449358930456 75.5383804079198 83.0545275346595 146.851669726563 0 11.0568260653272 138.751567392627 160.810661727177 144.25867873075 0 159.693440077973 105.264538507854 83.7020690441473 199.115165987727 155.982825346928 149.012140629653 161.973857734218 134.063997990261 0 0 41.366222008847 149.224128330733 176.862629702237 148.121290879247 144.42481676556 55.2596951562385 158.213564819263 134.07726937812 168.671253967963 92.4557392050952 76.5286359098538 0 96.94101377502 0 158.83088406395 0 108.402093581355 0 0 122.343927637852 121.879751506693 91.1765908282904 0 50.7394506290443 76.8566987834162 80.0451360244748 105.969435153221 55.6370534089257 0 106.044119802725 156.93624774872 123.441504287706 171.372908379842 84.1219251480205 0 117.433749350259 174.748454907244 143.301944160118 0 122.370196603539 130.723075962486 0 80.9958888531621 49.0058668151392 0 0 139.705079704825 132.565584862265 138.550945985801 0 81.2219204898694 131.112267975725 115.388687117828 103.24020010648 149.66719062402 146.720335722283 112.633559265777 127.466395013373 122.766972721369 110.742073313637 0 105.463085661473 94.242739829121 104.664490914102 65.1533613747171 92.4610215248329 144.924273306585 103.856580357696 48.3883342317739 63.3652651608159 0 122.21611172638 110.339850222342 61.3081423834908 0 51.2958209190734 0 48.5240040036928 124.19958219938 76.4061371395244 86.1623169158595 116.782498966886 90.796553387551 96.2584883688188 89.9000086966774 70.415730548782 95.2242111558896 106.418857204244 120.945856975428 117.699706712423 0 85.2733034995611 106.583875498645 100.912379111956 66.4193351845296 79.4455560561932 129.632488675133 78.4048216345669 54.9658231151753 76.824673857743 61.5301582680131 78.0866485338072 118.072471212656 110.560317131808 89.6039111786133 104.685677581401 92.3256840755895 40.8896392277799 0 0 62.3439465944399 84.9421233518461 86.1612483991904 107.374980140617 0 108.320026479797 83.4985738969425 103.285545394172 139.390348926321 108.20945128498 101.686589386501 67.7099881020423 124.12013488602 109.801582371032 94.5390657480589 115.115445464853 0 0 62.6671738209218 81.5394861129314 117.855017444239 121.117847041956 107.85694831904 0 81.7131629030175 104.703720685991 0 122.583567714473 90.3050301560268 100.562550458358 81.5182384910539 101.969671783531 133.63697359347 131.860900721861 116.136094664003 120.360347109835 98.485258890672 94.7739807382899 93.204514434151 119.32513308928 0 0 88.1154812304688 104.248214206089 136.742977931951 145.544509542544 122.483725492569 79.7567906592045 57.8458431488717 117.148570103815 88.3804312242352 118.642489374148 150.72297316272 123.854045922304 0 0 0 0 97.0997035556805 0 119.015814972595 108.873234980436 149.167985863377 142.400089366777 102.328367060358 117.044771942382 0 0 0 97.9900256526034 106.462765700827 89.0956486550769 105.032200528476 62.0817488234596 108.247969280993 0 139.763549014583 127.330752853712 0 163.785898914002 111.230551434469 111.616855479952 126.96924246707 122.516460407411 141.47044134644 121.124587523777 103.935335928255 6.41476511395021 97.5087198435478 124.085147207963 183.034052063454 95.5004254855547 175.925267299467 95.3102506085195 80.0521121139952 141.774257518642 76.8800776096137 72.583529897942 85.9173229291682 137.752345492544 144.242538547111 138.278573781838 177.155372106116 157.014971902132 95.7534162482029 93.5789164114679 90.4360457786848 56.2821064894382 50.817475367813 54.0833894067774 62.8082340073682 90.2629370047973 118.856808769096 0 167.243525348571 176.745004406245 0 117.606242879857 133.865849952671 175.978676592342 154.924371944233 171.746332426392 0 0 0
337.581474230849 398.095004578824 546.507593259483 482.050996381942 274.972924962903 360.111098034384 284.928026548182 438.424782770191 464.248330467643 417.11376630463 440.188124487672 416.162467547114 446.455334430597 397.99999413213 446.969154608189 384.988582726011 258.664150523756 457.74486826394 404.04736677682 270.159927355056 279.045335746213 425.817712730549 0 45.64991844988 435.709843733572 502.36498712342 439.52846160073 470.761799382681 439.423009077836 346.378696922427 287.155686133972 554.891326185337 471.371950775534 451.148808615024 445.214141653902 391.335745961684 189.320711873132 129.98633647741 0 423.675474071777 538.382586265043 442.091382911167 304.254721172372 158.213564819263 597.177235618794 948.53255027213 583.956465577014 281.673768079018 263.220095209768 465.670042797398 354.010932554865 395.688983025114 476.72308473681 461.029785954609 361.839397503025 182.580662789043 125.33249440903 406.754931208458 373.420273836126 250.233163989525 201.889475581505 179.016405634065 0 209.717696047843 329.626783668938 0 0 372.572013317373 441.100297041907 394.116231042939 458.700325945624 275.093735818682 432.623973281421 383.63080667737 477.593547930392 421.155267726163 409.558173246692 392.179721039667 382.073379287583 295.209407627228 249.537356809444 147.764954087332 108.90587134414 338.632633042491 411.985081005813 394.329295271902 411.589918467006 291.749457063943 252.696277255252 384.796587058283 346.981219886595 341.759813906531 466.196055495351 381.511567165433 339.575836722973 384.392619394976 357.812845862532 319.953570481213 417.878000525357 370.166509461233 331.455667146562 273.86326455657 218.352672249896 285.611549889635 391.598848215041 336.780634874174 184.657983912314 204.197524710497 255.95907980638 376.038611630399 340.934676716513 247.081295686119 234.028831610407 190.905037710595 173.991550347068 163.736013187412 367.700451944569 237.238895790097 300.664335943681 346.558164123808 319.569380542541 307.559199382993 268.253545787572 203.199226843062 321.79441008802 297.251374003906 363.397201640896 369.878754167645 382.909129520154 280.239002934315 277.023794805277 303.503775472431 210.978559667012 257.637694374031 358.800698341816 270.260161362945 207.724587812805 230.876422462997 209.844655620892 266.114426955309 361.965469244545 335.865517820152 299.196507988443 344.321175662491 296.072461201273 108.658590027197 0 101.643020309092 198.688610184095 266.025822686006 275.684267723937 343.91587783735 234.253808265309 361.266229228423 274.14371581263 338.652318622359 409.549647462423 303.151423503448 284.842689050574 224.62106760064 399.712094417934 348.567055816722 295.624761776364 346.591308325321 149.682886495928 136.294719730442 0 278.935937029728 367.76649591104 377.01930794163 290.212534886441 301.624157963959 261.295701057213 296.568456531716 352.153945672612 352.58321426814 295.530949205816 321.024040997597 269.693209167048 305.686442979159 389.243704288562 408.973145841711 391.796911819875 342.219684676072 321.991337455948 290.255251744853 325.06974694438 365.921566276316 148.744943013113 0 236.14458773437 346.626857157358 405.991809320788 420.711960495627 377.73733222015 267.513177618046 175.029270485885 343.567890445434 248.671526929428 367.155280810101 424.774248089383 394.405424926171 100.594638249654 0 0 241.96378548043 291.743777181239 220.749847964849 359.24205773527 349.027389136206 472.266377151518 409.126249494259 359.182353872391 361.814089503371 0 0 0 297.820720356068 315.000908686366 314.292427091878 373.746453100938 180.165183171358 345.822292551757 490.780479816753 404.333873472807 402.191500950029 327.493687732887 458.490183201364 390.063690160342 396.820306340511 363.116477297527 358.392945324804 414.714970023415 413.991605212031 315.090717291834 30.547636100261 301.216153203389 394.156606385436 498.91959004883 310.875021356448 456.277976757301 286.736003457926 254.948858000352 428.248857554715 261.293625075426 241.213899777112 283.17497850758 422.566558102276 445.951290124036 404.651558660188 510.406108914136 465.749735316253 354.491695158559 284.173684510023 320.43793935226 238.862369571148 196.590600878129 193.789818365738 213.594536568606 289.35826646073 389.9727043394 346.332374995515 429.181189018107 490.992732323013 443.147858979037 361.089136335238 409.484360555754 515.115179529233 464.666563871983 516.699338850834 488.84005035592 427.935568316566 44.8015484624221
513.453472432029 572.556361719059 656.661321812273 655.072349068775 445.686050113634 586.518861284681 468.193683696456 634.068876483187 656.521449195426 598.270588558396 576.301749078585 611.125526634189 638.126660582507 578.774444782528 642.429656176849 561.11392196871 451.639987824169 610.363003230146 571.293277552428 449.288414327314 433.405014764523 668.582204873282 0 75.5661077616631 673.785429562486 648.96978456717 645.932716101921 691.650945739963 675.564461598242 534.310083140961 458.397859036698 718.816124296389 637.240295380603 659.552399456919 612.474471108299 553.554350850876 344.035294203171 241.179203505295 248.680379268711 577.371374195243 739.305314088571 620.208153443353 383.443951705192 134.07726937812 948.53255027213 1810.55473195868 3174.88512366239 527.017434110915 0 707.276622974464 562.208140695938 626.755365151826 688.736487022805 644.70047771485 507.514778897687 303.165005253981 183.792412379279 504.594143224201 548.217567455042 378.296262492822 288.402379236357 234.176984472184 236.759034227405 301.371456435417 469.616184105754 245.133156888987 0 586.646338134294 639.829232973462 542.974462916338 592.110772213576 455.525218672501 569.226689654695 506.149440466809 601.119576052902 591.031183556315 567.491179326778 528.754314068672 545.805445830814 531.986053788127 424.426145493994 247.097521690059 129.182070975755 460.976494939008 578.650785737328 532.950906870424 582.984238790846 462.553882448491 421.390274065087 489.071992927758 537.119305389565 517.529151295351 604.729433185948 551.343993797753 535.362146839754 558.534689206248 542.714163022185 487.05103827642 547.271733248926 545.030709679504 497.807721628001 468.466462114981 383.788049801496 490.59681191804 527.413894443003 513.286835834024 310.934981305317 341.093125409791 418.024377866732 497.455538236136 444.324650766483 396.806844494736 364.973640020819 290.846885014823 239.175628878194 264.574109330602 550.653694061538 391.166687468471 421.443733950441 550.263864149567 423.821543748707 451.288566336066 434.144060926557 361.634818254278 473.649496438128 432.000616700977 489.334736802082 470.571565507797 520.011896602044 436.946092302917 414.484405844047 474.188113070675 351.349823136796 418.797792034661 546.247876690098 398.861893223551 322.20350870279 402.121431413769 343.27840013733 404.696064533779 496.16954003158 480.374727022216 454.043550172374 490.655279021038 405.592319180146 180.321650914509 0 125.085710219837 353.500804168493 445.557780276079 463.823556432568 521.263601721179 397.735562087207 496.468493135153 428.899033931518 497.673341015341 582.298705687756 503.013034638624 472.552369628637 354.715888799561 571.858035406023 509.585114450322 469.67901278754 480.374035355858 209.890946176954 197.808292808986 243.62608351787 442.726725586784 495.548746469981 523.491461899298 476.132819416297 412.502176230168 446.894757131819 443.821767686079 535.09260460266 496.929555475655 467.878646797556 509.488076894917 453.047078895671 454.096766618813 511.594246306812 570.095786328335 562.13156691773 541.466355449009 429.627874492183 412.724016552164 417.771689252897 528.521349838129 232.921972926825 117.660816408074 339.510950761234 511.494057478458 612.990720378006 578.486409969692 537.365555104678 377.820506035544 255.956981176457 529.451270349237 336.57666504238 519.165644266212 571.730592902051 554.555102234957 140.515475244013 63.6186388379262 0 380.790102546254 487.424991105605 383.693326352546 578.766157005984 564.310128441197 617.71168782019 620.051587888802 526.766855035029 539.255586004843 0 0 0 416.984532701418 482.666896428715 485.98129046165 536.033265522439 346.836790584905 543.660617404891 597.536114406105 568.867940777338 574.308230228738 527.433726731599 622.944186035991 594.460016735647 574.577993948044 561.812792668677 538.776454559545 624.487365377321 585.899390627984 471.597236442456 52.1351712007845 390.756661015715 564.804872933692 662.931110111808 494.068040732515 615.101571051008 447.967085877823 408.679021394078 647.109775239783 464.419405982968 392.46717571619 464.562948516046 564.755693069161 586.231144404466 618.591525799633 690.77431282574 636.884360781525 536.669910817732 492.956494568997 512.92538356012 376.195469183231 351.244952692445 357.577323045625 381.912844951161 486.353121253622 549.577906188127 552.677321111342 648.879166048545 716.98628834233 654.059180905122 545.277352767171 664.992760199487 648.514785103219 626.218012946719 599.676994860031 635.994300121109 682.453468163839 77.9680931190737
559.053397267123 705.169868176254 844.422731528297 827.074120189314 522.061468786756 633.034306694278 515.448913858565 762.750203749487 746.556755588026 665.217200102594 677.15626769583 725.368054435361 743.198444592396 659.320673032012 750.347697662299 660.972116161939 484.959925848714 782.949205828193 673.346933177005 467.85349413892 489.814988680763 775.943446891898 0 85.7729481653011 783.315713453373 793.488411393459 781.203351048837 827.919134442712 798.952151769223 605.074620582095 501.661637322447 850.9647598775 792.363996199576 755.618780594813 731.45380583568 669.850075780096 362.656676058553 256.300806305012 232.232655633939 675.811502825462 864.386830808479 720.286997801237 403.456832477285 168.671253967963 583.956465577014 3174.88512366239 3459.24322706038 890.108578819797 0 880.80474737733 644.377824678807 761.643802553288 828.830163088596 758.060590859509 618.475403972537 334.869256072834 222.111714566257 591.967052416093 622.089453320285 425.381439181484 332.64719787643 295.885221743857 305.710199924714 346.866873033992 514.911666627881 281.201694439215 377.834884538961 697.289671868031 700.200194909273 694.806439242175 706.855499944046 485.0747832883 688.068457239439 618.965073054736 744.307763428247 694.441899249736 622.006891752456 599.879528480596 652.995520755303 600.25853225689 467.455208987587 242.078650802305 173.750067470787 543.276740084011 653.829894695825 665.381655062381 691.472906089516 501.313073365278 459.366598350559 612.152966282874 630.619784192899 572.767208490933 717.834237193606 628.69306845284 587.326147984887 646.858452221798 645.695761455607 577.788190536367 645.172746379044 631.033815335291 558.431399708281 488.665285690171 391.25112774314 528.646784074363 642.050608507993 556.686367967671 321.448838565797 359.873266403755 442.917889269767 565.924541215407 559.11870397671 0 397.181209439963 294.924488769078 260.575747958504 285.138311255902 594.079461398575 457.935001931082 472.299458734271 577.545205992008 502.442808687437 513.817048005233 491.381085939607 405.199510885377 573.717039822254 524.081660791572 600.089514631404 548.744998045266 628.093345454466 479.4200033016 495.271798454025 510.420380955136 362.374194923565 451.87615433586 627.94836780764 484.167290969851 347.73025547994 0 0 452.770117982243 570.445357798766 558.229337656792 502.35933080041 547.700442147415 488.967940423209 184.434719195247 0 167.691129495426 365.073349560802 490.110386369629 488.879083367477 582.392570706453 424.220198233824 579.437289024763 463.528927644086 580.27766118052 650.339015606834 565.74020602388 535.347596036559 423.229706553553 643.057199114059 614.575749804122 518.958683297029 550.827685998365 249.296848062609 217.848506857398 302.102515483799 509.019513605904 614.475894842963 611.965242493992 511.020691862507 512.409490554314 480.43415423634 535.199137906119 586.561326525168 556.358351722933 522.130952698447 567.791164335957 479.684631891676 490.173905934648 572.959315417652 663.66691442157 681.742580894303 580.623790188801 524.309311578111 499.047691058499 473.486859858627 599.435751316506 267.146484446134 0 401.072076767783 622.021619362342 706.283611039177 705.289042065506 602.204003700309 472.569264853306 286.90823924779 621.938140129901 413.026534387267 609.154732108159 694.026853372419 628.254522061465 141.774449453124 70.1085853960336 243.924632966216 422.568332249929 534.247267705469 380.400151330363 623.677231801082 587.806627793718 742.405754331985 652.747221613577 595.720226082811 687.490436613189 0 0 0 481.961335792254 615.902614818106 559.593394362943 613.731852752776 350.806600519908 622.373543904977 803.525342684605 697.909314174668 657.849195132133 562.348991802695 741.054580847278 645.706399557307 712.693995727068 659.669114398109 622.348322160835 692.555299347534 631.673090684939 549.517738635076 47.7905788718753 485.193898384077 675.829746898767 848.58541953133 562.112943601945 814.126400779272 533.115210712354 455.550265736122 751.341733926958 510.663812287955 416.902945576378 488.670375752578 653.683537288539 744.119639743589 699.383498646968 784.794427736865 795.570810387643 596.803756730776 538.66773104851 548.276621076732 423.028694865857 364.256489834215 0 428.227071758649 558.477872126254 652.896319961521 673.853142308491 749.365150985092 821.00886323751 767.382311652002 594.084536443129 742.148775435104 791.127201811073 718.221666524893 773.101298652869 764.562824708274 763.540290341386 89.0088516000323
431.031839279876 427.306510593905 470.464280375456 439.251728762036 0 420.791675256331 395.316526847171 490.38870776137 471.031974985314 419.527627941271 430.319319234749 475.134802571942 452.453923099881 411.020890434047 471.854619177058 440.657198088554 375.318131388413 434.393832790898 442.566252670697 371.745610485031 371.377942480058 510.512393565965 0 52.9164830599088 482.589336514072 453.245136193829 455.405483496346 502.924924283089 498.253450902971 424.709704193085 401.783645028681 488.401644579504 448.165769858753 472.389823030906 429.355749867907 429.414832495536 0 218.817689957346 146.485282309414 397.08905494312 512.398956729753 482.60775641821 241.509252413534 92.4557392050952 281.673768079018 527.017434110915 890.108578819797 486.65477814511 1916.41110694967 0 465.581771229021 518.594311857173 469.16675190147 490.357583867906 416.231997682105 274.059267079167 118.510813860275 378.705950101022 419.185966153663 281.328263339434 202.163750174971 169.975424525572 159.395257951077 204.573847285224 335.718111035764 196.62568164979 257.320950156723 444.817498698194 433.649669665202 389.794809270197 422.338489334569 373.839861983969 420.266373271524 397.176014348382 405.398942017308 391.941394965346 371.170608198129 374.848746227691 426.263374487589 416.307623708196 362.295244262835 220.11948708113 0 315.195454699823 404.519209707415 382.283211737038 390.825518686008 372.342973281931 354.036232416477 393.39091635414 391.185131707368 406.435567682728 379.855496492514 403.667370457511 370.220018022554 378.392935383135 401.193408885826 401.805580982168 387.272998688859 406.658375192338 405.618388474444 339.239866163526 306.052793670998 392.105601408154 385.426538774173 381.434489139262 309.940446113705 275.165577844121 320.620318707821 376.681093870106 347.796566096298 0 0 232.282628832492 197.971077203339 225.158789226806 384.855667101803 351.356985040517 317.749479745351 398.137877371575 332.713093639319 348.057947778882 357.710541523424 341.206885402636 398.217715729086 353.150964535227 352.252326132704 346.151080499273 360.073825352451 358.817812595725 327.88682582851 384.19903726101 329.248547627927 0 375.996541077363 363.865760803406 289.893604773914 0 0 355.6396637242 338.979057535038 366.656362788621 354.606267673751 400.286790085079 381.034958359264 147.479950315039 0 0 301.649412984202 353.75230680194 366.351869782034 392.796532250656 365.164591258297 353.6526659921 366.276890864305 361.532154472462 419.59907981502 383.487217358913 384.081423648212 328.922120448565 414.436974364966 394.643140834762 389.14382068043 403.454259982501 166.768494570772 0 201.635032019175 357.343151336745 386.813958027954 360.28283055969 377.53425013996 303.943725694638 366.825006858476 363.378545102059 387.006696696676 376.108462794483 386.38016274563 385.200439233962 356.306753237947 376.543680735396 392.500612107641 399.456459320028 404.56685552536 400.296710225001 350.132793647739 300.267762740305 274.699462197785 364.969415022442 183.190462774261 102.891557823476 262.945061292285 404.889189816312 462.854618626396 408.364779319326 404.918671510298 308.201735124787 207.717567045437 410.754680379344 235.228695475585 390.271702612911 401.563690583135 416.741055909994 87.2266181608287 0 0 0 382.568570900458 335.511390997501 422.662986127111 400.775671356718 424.51755073529 412.423676130244 442.295869104404 416.848468206863 0 0 0 311.861987660574 389.660997069439 412.320408253845 415.06749564376 311.368296738061 418.923905642824 403.712015353079 471.961373763406 419.050366663634 389.697198167454 452.880047438465 440.815386416953 481.447277884679 449.541499710437 423.20677369761 469.194967732914 404.480102002767 362.783209038664 45.5236865390013 298.102957109303 421.554694986323 492.946449605795 407.974312851781 407.351645472958 405.442853335728 392.855477013622 462.398845634679 408.598186979781 329.33586872905 366.553100313285 425.842269907921 448.080771476333 442.147008600204 448.320079225203 483.239912740857 406.184523931807 408.721833201155 439.263397399862 348.901417833891 320.431694023022 333.397076678344 0 0 435.898703781109 440.204424715571 460.918859550039 447.24166259266 500.459459119302 436.404635931194 496.392858194345 471.672096299247 451.328294137807 398.733849129976 455.371882220695 484.208167509683 0
437.889269756219 466.586537760014 487.116600126143 464.7584590829 0 413.6210729555 379.804655560415 503.060014694664 484.727968264922 450.6243867512 419.910907521479 470.367109950807 433.917873696038 432.797954937841 0 425.48874939991 371.955447987743 441.630648177297 437.963541795508 374.118072933252 370.687402488763 527.755467583397 0 54.9890350839972 479.263824971679 448.205263073294 463.543398929239 488.471436814953 501.646984452241 416.409505561807 372.291440353176 511.683721195309 460.155928625518 455.330769596117 472.636858933472 446.622565145022 0 212.73479490044 145.649429085703 401.762203238356 504.213138424001 466.206943127899 234.914549378863 76.5286359098538 263.220095209768 0 0 1916.41110694967 1124.36902004422 2547.53332776208 509.209497061951 548.35243939957 501.886942401302 518.398297570154 414.725623281331 266.894699532745 121.165447285474 375.688623534945 409.479696789783 315.676262591099 199.693766196389 165.766295825641 148.808616660298 215.027516553707 338.027106978572 0 253.299219732846 438.750356055153 444.960867528143 417.068223672226 421.063346313228 397.548904516286 423.046132698156 416.971734202598 412.809868819715 382.583045335696 374.817207162553 389.567165871784 435.697098424325 408.291256802178 352.558518244013 0 0 327.91034597462 417.193381667067 399.596201943152 420.24827701209 374.220231100827 335.592482489257 418.17162754386 399.881223150447 425.848509719529 403.402667334167 396.332107032656 410.535753008938 389.865305012347 399.778619690924 0 392.805274156583 405.253439287224 383.924006034443 362.422223543951 322.821650024712 379.307672702128 389.136186250116 392.457582030718 291.931905709948 271.678809242261 329.50492409787 404.021331158789 358.265517220986 335.414070169419 0 230.614154374881 187.127362812082 0 372.171882593493 359.449039445546 337.420837226613 399.245689106204 349.251642980845 357.831013307776 355.612337467244 345.006231973997 406.50381975144 363.50761036827 356.582944135653 334.294865481726 395.020041701464 348.055845107041 333.727371039491 364.332511975788 307.967687329385 323.005953226382 405.127661344989 365.696144808244 302.890104468313 0 0 353.344796184797 357.86502049254 386.737012667615 372.032768551749 384.815108980112 367.18284531708 159.966057989516 0 0 285.707028765749 366.643850976164 393.369778588551 410.439552384088 340.701192644809 397.645455226582 356.233663462626 360.305748020739 435.243866201461 386.402115187931 380.305038546491 348.869402308669 432.541586023882 404.654258695296 378.552790900489 415.147084417159 180.032185160856 0 222.100201073313 374.554887074171 395.883395809969 369.126937769699 374.759758177055 316.480663285539 364.228631559562 370.384734208314 397.54602017915 388.217405851918 388.183467590991 372.285603997322 365.11791487918 357.804756223227 375.1673533717 416.891653344306 419.137086191316 395.129195738235 348.063689031712 313.218935759515 281.826128429916 384.226575756144 179.216288250545 106.175632422399 272.876585559315 419.211554882996 477.373848354028 421.061742007972 411.702324141536 300.018803040533 201.167617177574 409.590474984463 232.149872796907 418.82910766024 411.558238315547 444.958931716285 84.5592806550756 44.2591174445152 0 0 402.021667668681 325.967718963089 414.65327656546 402.519199664882 446.156998906877 422.698318558781 425.305660325723 421.686720351673 0 0 0 331.065553148272 374.788130620113 411.720517101136 442.782979334943 333.995070822876 440.185877074964 410.296006067037 460.349783448166 426.374433855059 402.106426016977 469.531049385901 484.852187634048 499.578126302114 475.16723542312 416.898670648612 445.039524261084 430.352497135489 373.30018368741 47.1848597753966 296.140139506673 447.954627811827 515.725562778742 427.764749676208 401.321932351332 392.987311867527 373.834745793762 480.960570329752 403.319922137724 338.228219108343 386.541112962229 415.379400354784 460.617148510413 443.304583641393 472.273130856464 511.697653188591 409.569903988315 423.860758566271 417.650217792965 326.644440713376 309.30178394388 0 361.183252296632 0 423.390233281023 420.233593524058 470.996563457573 471.937061622793 485.55839252336 427.693060622425 500.171166792382 474.593906885846 466.727729641353 430.853330491726 479.070820999634 509.477573945873 62.3673669874153
654.934844306573 756.214354252222 875.183227583083 875.969380954672 526.971434331261 637.650124981098 545.073474350468 763.940856646644 792.427146899505 688.272642964677 706.25350933387 756.737873941519 738.768113978712 715.645206960933 740.621302809779 665.636144085606 487.23382002205 775.514283054977 707.240223066829 515.300525276047 521.957430539298 865.595689245913 0 89.4468401349123 773.785160312503 795.30096115764 792.547374545498 831.748644933196 819.540938421842 648.40780451781 536.970659970729 899.412848467814 775.366125245831 784.771889935238 748.257412105387 694.29068206509 372.139025683558 251.795889976394 239.368287844354 683.113766082474 857.870244415727 687.902064786762 387.768123870355 0 465.670042797398 707.276622974464 880.80474737733 0 2547.53332776208 4377.82143899206 1973.32159832042 0 1065.86192797398 888.095413764251 710.141361668373 389.663424284265 221.461422280654 676.941268340874 681.644781232661 456.267163241638 378.384135629086 305.872126718084 328.223199312697 335.549226620055 553.259979882293 289.135412475502 383.0156995478 727.976731207714 794.544295286105 730.062626393899 762.58355207359 567.795427531248 713.121529438883 668.531106022668 685.902634372381 693.785367716323 684.027087127703 616.770076485091 647.032100738397 642.651344582861 536.348932510992 267.683439623208 163.152952090403 587.685154991279 743.625597707023 721.563648501893 680.119380869575 566.972501901779 491.642262042721 669.113509404753 588.739395154036 601.568804885041 745.468340097684 665.460255292556 606.860188136243 701.988698671077 691.983835747612 603.589022080792 693.097114270614 657.52302287627 571.183648107874 553.811756136064 445.364467065746 558.978794060266 697.574450723597 566.258923229838 367.319539061602 400.803250079302 478.814179959188 659.314546252748 532.124719953738 452.413818086726 398.147404574012 312.270254726078 290.828586751559 315.294384783811 627.429814511726 484.356259193958 511.352212444735 649.181096931071 546.19068248714 536.414770721703 541.91084779227 425.414160418976 614.082923815337 561.378181043377 639.591705365884 614.672936779999 678.252440508426 498.187795669161 478.703172953306 513.12016035799 412.239281497068 489.337891865278 682.715947009218 492.263898477537 380.718569530812 462.773131723858 393.975024745622 509.770476459248 608.009645214522 599.787966387564 548.622470823446 580.262320757044 531.480994844915 210.24843430876 169.406613423214 0 406.825155743214 515.056484992456 499.30522091579 624.273378842098 468.804000642901 614.860261125576 531.963419764807 586.781537438849 692.473126894093 632.785663789146 611.395393369 458.557651913922 698.695404138693 682.73375707142 563.990692174182 639.759055236461 251.869337713118 230.11278363142 332.303223628384 543.75490553701 665.50493986777 680.401354078556 565.032010323495 516.398278783071 489.381905929512 562.742499532589 618.011766965778 583.872347797362 557.989789440547 592.513217927023 520.006905840187 528.539643088223 621.262463414693 681.024766653136 677.617917077825 648.285276073729 546.576820583382 488.2728424158 518.139376785403 628.472545586345 272.028071588461 0 444.964165958335 643.924101073371 722.345268743896 722.540420416627 667.314701857937 452.52943956318 299.107089639769 613.823006570053 426.492242824753 692.094566940388 702.047193342454 721.796750307132 0 85.2191282603011 274.339439036249 474.637527621031 582.203933297723 409.995395538029 654.386510603824 643.07225660504 776.214785279957 687.559391854085 630.851493279591 707.124467799451 0 0 0 534.371513487424 619.792090861409 609.849395195485 676.49802677609 368.205130198437 650.959885513806 757.865076584541 677.862602685699 652.480893149136 625.890840940682 739.103610552981 709.394443199657 700.356979751813 703.77790756654 628.867570134538 752.205184759587 715.508088557168 569.286629765091 62.9866262840441 541.907386977503 710.270234751967 920.359788363143 590.111249056198 773.304212783366 559.902800942548 500.714815003002 742.164414351663 544.991524019982 432.718330351877 513.500863712225 689.926240391211 735.920123596356 762.347897913674 830.991294783181 796.671784986547 623.972615251953 537.75021488222 585.157229529913 442.212465527374 389.40456543518 400.107571935876 434.569465652471 545.546361907774 688.294581064777 670.483216605985 751.445045201203 848.162482064024 755.669097963202 685.356645466063 799.63928259999 817.216346387613 773.759888778552 776.070581512164 881.067799019232 852.719247794657 92.5618631112133
516.991609571558 577.661144002716 684.448452458632 616.20225130618 422.268630365555 536.289862970807 480.401674052517 636.022635955996 612.19055258665 579.539330532351 564.861838798789 594.331373928245 604.043876508887 609.071072996094 644.007185205492 550.972228208666 463.839693884693 591.971130898974 572.139641757524 458.299117734105 438.999417905504 626.885186650314 0 64.7571929283272 621.668591301728 601.224836309235 580.845676631335 618.956368490307 634.382871785618 558.083419812463 466.130767457361 692.700676088781 610.744401118727 627.703711333447 586.111665585744 557.026146076407 337.970505078015 242.302328376561 163.19099368292 517.979004083174 666.229198784074 561.715733929973 324.131101806996 96.94101377502 354.010932554865 562.208140695938 644.377824678807 465.581771229021 509.209497061951 1973.32159832042 1780.88651505003 2781.00030934713 900.873306578936 733.357904751072 566.545089565533 339.031240545989 184.38462307331 496.017129484157 576.923250971475 392.541730776954 306.634350750061 258.36238303617 247.948416788949 310.94843468856 465.216885003025 276.789271869564 338.890236788762 608.423083132358 614.24052265456 599.089269342898 603.438742429661 489.420848891169 542.518961864496 552.587841936919 553.02620701116 552.143149708839 525.984528008638 533.221960163608 535.872858713979 526.270187097234 455.209656332627 243.891886692923 146.995565799981 440.304409025087 554.780610589417 541.098942446107 576.878235296777 488.489694266109 423.750884344706 525.60940739975 511.563925159193 505.964624575662 567.677830388087 531.209134762753 498.197104947769 522.009854522757 560.294545043849 532.497462335838 528.238673307 515.716456823274 473.961436913677 459.762797995161 403.820380765587 446.403557518438 519.75136631138 518.296933874425 327.863492375564 331.124530573302 370.041991729058 526.982627970776 472.037440358488 411.644300212001 367.696218736841 271.886022704936 237.237400950861 253.833302145079 497.00850386579 418.800186792671 467.884484799217 502.941749390031 460.78478763954 463.400828325889 469.993834580181 391.113117455533 503.236206893494 471.654173563584 538.67509714099 477.313648260806 531.041616658477 437.460017820692 428.67875543504 473.044589765253 353.026896568328 411.911944315381 499.576950328627 421.747923779829 344.070317616226 408.982653136565 340.880859530896 426.916027604295 514.299974912652 464.662377543348 452.340651822806 493.360681483428 425.869997042943 170.500592745903 136.797884859891 124.965154121961 358.219076346303 455.995966762927 471.217153153259 532.628294767634 405.878115468894 494.971661577343 470.395716263958 480.760595649729 585.941662190494 498.477477694583 470.096213214984 373.60160506023 594.515408424632 508.459429956421 467.191952558312 493.110587331684 239.996039522966 200.142993459913 262.173276982728 454.665229781985 514.327221186456 500.038045181509 471.989478642544 432.577929519922 461.731687069825 450.791745584462 570.95647017206 491.261037754232 426.270401066834 463.61470256002 440.160794713927 466.878326978328 543.198861616164 544.853328500185 541.264137697321 534.89317600425 456.25997667158 403.823291497542 412.299821513586 490.918109007018 234.246623428126 140.380904853345 385.226712603611 534.099956682036 603.03232728326 583.909645664867 579.029999346041 387.548272867949 270.524733506793 511.54147054543 330.833902702147 575.012155348983 577.445512378261 567.012963599679 123.569059982035 0 211.177182368154 401.235428272372 452.319830646371 389.983976665744 563.841264642021 532.480197432709 609.408034812301 568.336334226007 535.529314295079 550.643744939762 0 0 0 402.844049636391 501.74811494646 503.493659308776 547.831971444012 381.067136162807 537.59839273776 606.753230335257 586.733647711267 554.918818477843 515.828339978989 619.144641166074 556.232448249933 549.783635919873 578.728706662526 552.664417548575 597.275478464014 562.222565385661 464.775588944759 52.6112831096394 429.489109382795 586.436617589238 716.59010730411 483.747052102847 585.882920650553 474.043214618223 452.164125661891 607.382534503185 486.233940944205 392.046118695489 449.002608630394 589.60200804313 586.830950427327 603.873175186395 642.110187377005 608.229826032942 500.365557279562 480.285783588846 480.949998441239 409.773040557024 352.238144673511 355.942712845979 400.967358181512 465.733742345243 560.199842168806 574.246449891446 614.516029321716 649.099551280392 650.375751032305 567.911935674034 610.768951101772 629.999369070837 627.978675519554 583.968568869618 621.708337863192 651.236459687598 79.4783547083773
621.581122157232 726.011271608999 815.775824900788 783.325790556732 480.380323040282 611.873989061539 530.652616295584 707.062805866512 760.458195794776 658.829398106109 658.523911324486 687.192433305441 683.262599208603 688.221864208198 730.105558260997 608.934288255764 491.313073792426 741.176079600944 643.55521104196 503.604071962617 504.270060847151 750.817561320251 0 83.1637914098415 786.698437343874 749.08904094343 710.254475934872 760.152348112889 755.432382217509 608.753606350145 488.469838151198 832.068869742398 714.765044450736 744.332477439326 705.434711692383 638.611392320261 358.001271538956 261.256987461127 196.225999415983 634.760200933471 769.084640581375 605.372839983759 379.191369459264 0 395.688983025114 626.755365151826 761.643802553288 518.594311857173 548.35243939957 0 2781.00030934713 2351.50579648732 3394.98173762353 1033.75187338787 781.110841356543 411.286096702912 256.516306191714 638.132752649843 666.562936638306 463.580665134242 389.355000251669 298.363760467879 327.168236992298 350.591741912706 539.234873451888 292.637682012728 371.628463395808 695.472977132363 736.615280450469 696.563633304514 716.303013354222 514.230427189568 680.002676804924 649.019055651848 694.815702371729 673.879536550145 653.653746457937 637.485128813428 653.490090849921 604.450522291427 468.287196212041 258.081245332728 185.305268259941 546.307375761819 648.717782175532 639.819013059227 671.305251547986 547.755061623789 477.757657291752 630.028764360719 574.376976025343 612.523475826601 686.518952412618 665.588222135764 624.697944658935 656.385559871705 686.577763957207 602.113780726608 634.685843181163 616.621747778548 544.492017244551 489.800118141974 429.310738784562 551.423640878028 626.548788267743 535.422221626931 335.04918380585 362.308708969551 444.904621793568 586.749606920306 545.650811915542 437.648494175089 381.992081989978 286.012588821182 242.159575576333 293.647947685234 602.363646638312 462.971376130223 503.042612775285 622.194769198851 515.086113867837 556.582884904373 517.510306439462 406.602502109988 568.915887980143 525.159048923838 570.368354772101 565.435228491035 620.410466723137 486.705945746305 489.180755573749 536.565351063497 397.169741401177 487.805986531321 619.372127975096 476.244836672566 351.184474842644 433.734450692849 394.951065033996 471.338302716356 577.857086671673 548.924568525448 542.713431896015 566.611210405998 523.83643620524 201.46749583289 160.22511500897 155.542022365017 373.92402605651 498.140982683306 499.442942846822 576.686032141399 453.343328700413 576.73869465085 486.898654318868 538.041021511464 669.067656751259 572.067420848411 514.894329416754 448.103595976704 707.343229810598 605.730568559413 552.651533187722 564.907108947633 251.844321337323 208.160072033545 290.918328914277 509.340699783285 595.351848850919 620.782635647799 533.646059137538 517.635601955613 541.929957372981 571.570110904286 616.171830296947 591.514496565757 513.868531228912 559.61389953475 492.954394073788 537.049521057679 597.766406068776 654.243678125472 656.896590400834 581.57838442807 513.000412686401 460.193287193184 487.986272771523 576.443476477414 277.937006917466 140.428015883061 399.497530399095 623.060427128546 700.68061134048 671.544092873731 651.990149204776 444.62226793364 280.616851339807 625.619185475583 408.966652544026 627.341136259302 652.748570200106 654.326277556754 151.724956859111 82.3096771843472 241.589423123919 454.973845111941 487.273608010074 430.58533506275 610.620125342381 598.442264271058 726.517650777748 703.991000253182 620.361146285967 629.169923648215 0 0 0 471.65518316743 597.377930840928 566.971313370109 608.356611671488 387.240668640044 606.55870198375 757.931869106008 658.904303140152 634.472906008705 586.422977712641 728.249309120401 628.581643451421 652.666660370988 642.186382245522 592.045070492767 643.155392119182 642.652881618717 546.399667737276 50.3240862832431 488.596483757454 623.367138546717 863.344730630079 583.211005369011 713.732035555716 535.739326282395 494.214381450421 720.940390626891 543.887566968666 426.804773873574 519.943409040358 699.167715691562 684.297115743798 724.813614047801 768.544204657315 802.033651213965 621.801864909619 559.667500457773 580.734670069419 413.899211963137 366.475806041343 378.548224935863 423.603645911618 560.393553675711 660.218673902677 676.490060284559 697.450549035969 769.25918063296 755.628529227939 645.210643378644 731.744503893574 758.209361490721 723.81497253522 705.950855140609 770.210602886262 755.881841969618 90.6146002049001
641.424584018868 0 1031.02656143738 913.75365359814 476.566903402119 680.259014551382 558.560202201997 855.191038024947 849.971074875964 708.928282033344 816.971982422342 812.581166169317 797.135236735573 769.895066965086 818.503074685327 751.225588656624 493.074904792873 891.334148521104 798.924818671778 502.376351372172 506.528421035363 865.809493004635 0 95.7793238272366 837.656021876764 942.390776707719 842.568308795414 900.91719655431 795.689531357595 674.789256166037 518.981410994352 1022.91962935271 851.339777335854 879.936109763614 881.768194650243 730.298579932932 335.315276469588 234.758246589793 236.909994375766 652.138609437061 877.559966100051 668.131893043234 435.5450449657 158.83088406395 476.72308473681 688.736487022805 828.830163088596 469.16675190147 501.886942401302 1065.86192797398 900.873306578936 3394.98173762353 7687.07986607408 1940.19805069492 976.47542261119 456.798008631191 310.558942066334 805.299239613053 797.815799428571 537.674338243859 440.549065261098 374.409511577383 419.991177098829 424.008230473763 594.81888464102 288.525704373005 440.005378565369 793.970130411068 887.271978877699 875.777203461986 866.655485034134 550.898944972882 770.055450090752 762.92034392674 884.908769850213 890.571813547363 833.288917800151 746.460466880095 728.943021121754 702.836664238513 496.516257124432 259.865173785584 198.138622462051 658.296781672091 836.894743641364 838.789248395806 789.7957905681 593.252726439137 522.711205415953 776.164738975338 664.666598831836 703.734179965993 842.332465583845 769.6479887053 663.850525111422 751.044114295287 773.841694407208 659.559123591287 730.053762386567 713.856836174826 604.195259065817 526.06319291067 436.606605938869 648.115864026518 746.692241099487 630.639627268496 334.793619996151 419.755149185947 479.097057183702 695.285462839776 635.277224710932 448.296040164129 417.320627240855 329.380619184715 303.644890553959 305.440453453959 715.746223571197 462.83335297762 510.238746999764 698.093265873018 568.465968555158 603.049229206204 543.651945702271 406.149580443793 668.340777484978 574.405782912612 703.583080754248 677.881307931246 766.323934619337 538.566319213755 573.17522349918 597.899609646679 383.968993349013 523.895304743046 727.025439295741 514.179828675469 380.333725538825 436.127098652839 372.419903295474 477.799805318354 663.593747624201 619.795005099801 583.940526545071 618.942965929984 529.316781203848 207.17696103169 184.316216762061 192.684040795291 406.092425874506 515.062763695884 521.328954171056 670.168975366795 475.218072476058 676.476000622915 528.733593337502 686.672502090655 769.791312069115 672.950761327368 587.630513786068 459.862489989977 791.582302024491 669.92762421433 588.900130496396 674.83854775223 297.340109217785 248.344416837941 279.924100252303 542.090456779125 732.85961035241 746.043410759798 597.119791099715 559.8130422404 516.363210506454 560.049800162342 641.35130996715 678.601465243868 563.603130070621 639.92048297951 506.431518729846 543.671630634456 685.796913251023 749.860531801484 803.687551372209 672.582203151685 611.443579633257 525.707236822929 572.765017081412 648.732532731796 303.232299266311 149.794599797494 421.679970675009 662.403906761107 830.664584741569 825.180149597001 753.294553249045 484.103523216227 314.346360733141 658.093476448168 475.207417431782 721.498581938786 797.342749421431 768.257334795745 203.456388360378 102.040314848018 273.328952140556 473.080213046513 501.902398026167 419.45102553266 739.064715929491 659.102999992961 910.472164782746 837.949115286727 689.822555409331 765.43815378062 0 0 0 565.262970687499 617.96561974447 583.485031845165 706.824405010954 352.12871768401 643.798838436285 908.134673254153 747.921004373321 754.388803141343 644.242573725912 849.978600193119 688.766497383696 704.839735201205 753.103511559605 684.302098769569 782.432278680553 675.067779593438 624.837859650144 54.0823152010875 588.810089329655 788.405561652732 1013.0829768289 607.519868424101 868.097074146718 555.393543851576 515.649686539046 802.635263599878 512.299044915147 418.834297834926 542.188274450595 773.991264235088 857.741567920994 796.843658229022 941.352415678909 894.795291168446 669.866171404969 530.177334197785 610.419265758951 422.515122166048 344.66094311382 350.557301203981 401.122387522301 558.488182596509 737.691326319994 718.484004654384 834.074407508221 970.48768196053 838.461073126567 679.911401774205 822.346728820483 981.352083339292 881.752689358748 929.006896090764 935.548616603052 887.520967481415 104.894299539642
666.018717746926 745.130863840797 904.870750263285 886.718188793877 531.769195925506 670.568801987401 526.95923399859 849.692930318432 825.245052593538 731.640082811319 837.856446297215 781.383277475317 756.778400071311 732.78491000979 738.723071282369 680.269151130162 468.237864673685 832.333405538893 751.438085101084 511.457475479866 517.827397981762 864.70773493466 0 92.4772390103751 838.718332278765 861.087468092487 796.974120796736 846.913796060141 855.67469811341 673.713039575561 520.667996600803 954.162655458487 806.938331349023 795.613382312644 785.259360757274 705.758175495266 372.773377633215 238.342417476069 227.705775483155 635.753774163905 851.4188038151 647.893018191027 380.985431428774 0 461.029785954609 644.70047771485 758.060590859509 490.357583867906 518.398297570154 888.095413764251 733.357904751072 1033.75187338787 1940.19805069492 6790.39019518857 2870.297380384 497.216761034674 282.911657144525 806.951549541138 763.805856010653 513.801564518041 431.228269600251 393.119390746342 402.959389199949 394.177180967742 598.659559288226 310.255904112484 435.416951448271 749.742324871551 844.01993656998 787.255695045076 851.084644312595 550.266377417851 778.306478398115 714.328100313762 843.136859918029 834.596921752561 724.266695808699 690.77447851563 723.937044452713 660.40305243109 535.133599478389 260.017553349497 164.531864288823 593.200151703117 730.580175427238 740.189654541385 713.032324766586 571.356075321818 488.124895866434 719.277030694999 691.582737716201 659.470495401223 828.444339803528 735.368216771146 623.577822786276 713.445816330782 681.012885708903 667.970718314539 731.513474811752 684.50620691484 633.170053298087 546.392312381393 420.769255965431 595.567296464644 724.993497243102 590.741852641756 343.803362743608 383.189434655271 468.758664439729 662.634970889117 646.812992237796 449.69345322386 405.251355290963 312.267400373375 303.375517771448 292.534082490434 690.380542163727 483.462834454572 520.949901619311 682.232192924206 544.464759529793 629.153964857649 527.779482278782 442.868377586746 587.877788644915 589.263328081337 665.713419873428 641.69334645167 741.146395425005 515.917425618339 523.27165770045 581.249327244817 404.760545470657 488.99321781751 695.661921236804 482.830865479907 372.525093644037 440.267430733643 388.103286114672 509.338923647024 695.652039779353 641.518003965682 602.862976691571 637.366981691559 551.833248890318 182.448905713105 188.119372497131 185.315194484479 387.892039471086 526.886717786276 507.215838140064 644.024609073615 456.051654155332 604.601048882087 482.849615841634 622.154168137389 709.903567251405 625.244044774979 574.687812425735 417.101595106369 725.166186457393 641.680768483203 567.838784985609 631.765267178095 268.943944977548 246.4999810526 311.430331504597 516.772231785043 705.875894780892 717.515646220105 583.052408557636 570.451292984852 505.459450507745 590.847237061992 668.556581422695 646.311056904845 539.291319524459 601.312098666196 499.970713479724 531.228944116807 702.497405329039 749.400097278296 704.316764606847 671.756554425694 567.223816851112 522.167651900281 550.664611432563 672.336105777797 291.248601935329 157.090477702701 438.529646807048 640.885041266036 771.218850977425 737.031764760282 682.644544732794 490.264637516654 313.82301479673 729.296215511678 445.765480507392 690.120675345653 746.968138367483 778.36987949509 159.032050987706 0 265.592585930545 472.280794591305 552.34837220021 0 716.686251692041 690.212495551789 798.143446958378 730.644182660826 664.508589538251 709.677923261322 0 0 0 536.365527430835 624.377048889724 582.091729818223 641.984424832374 364.941761988021 655.172065502624 871.279158737826 739.814082574805 698.480346076949 634.049924768999 808.397309843777 697.390702793361 678.067764976892 664.390696701125 656.313728574574 754.539907233756 712.297019751678 576.747159833029 63.4323130795526 537.993498737486 759.212345624886 947.609931693926 587.536897574221 847.2246716545 556.322283475486 497.880870663908 769.798546239515 540.848405673819 443.131145839862 542.912682719599 727.673170455342 784.258507588014 742.771614080388 887.345627026839 820.144052428663 631.890606093338 546.782084226414 590.448581712849 403.892829538696 346.969958242367 365.917297056583 425.908163434812 566.824147538326 689.13887494403 681.152462566748 790.377777012981 938.447370470954 872.454205862651 667.41307910808 792.323057866214 917.433135368874 823.894602064433 851.357333155291 904.656018511602 803.773435277789 91.3337054357149
501.986276201237 582.628442150078 742.010538063396 706.718323299096 0 530.691435168512 464.919154350535 660.817089664187 651.650875529589 606.954250848929 602.756458101222 595.379707387385 650.430253207581 601.512323217411 623.336538961515 548.488278382037 426.496079797322 643.526142823058 603.115798916259 410.906148738017 402.932705069269 611.337107111657 0 70.5193898869026 682.282528482233 667.198391503805 635.641527670345 693.244347358684 649.862508770871 571.086977254036 432.924048118848 761.464740250096 629.243013318771 642.779644721018 631.693183217556 541.026762205553 281.948731093783 220.470961782067 0 521.919683096999 665.227368838154 518.988546957102 314.764615565512 108.402093581355 361.839397503025 507.514778897687 618.475403972537 416.231997682105 414.725623281331 710.141361668373 566.545089565533 781.110841356543 976.47542261119 2870.297380384 4852.4649531179 975.778994760877 258.356756221116 679.143608347957 685.922880797808 0 369.208257210643 288.692790555034 304.679636805432 308.615675088052 513.446196495037 237.025243217272 0 561.054545010817 656.861657742994 620.892812559079 629.576739473843 465.016460834092 586.16198498273 555.297609146838 644.411081362258 612.753201916863 598.245875437123 554.347907859955 574.780208275326 512.752784066006 401.857290401178 223.189634788075 140.713395397858 478.718504717576 574.933535006826 606.70094305332 567.479930575946 463.520345783153 382.78508742459 601.355710021144 545.343905760789 518.495021005462 607.460928880735 575.909600706923 559.858523801283 574.806164407631 582.132593725413 498.522950228637 550.182799054963 519.799732286348 450.761118219745 433.555137355624 354.302941188003 460.865546784426 558.380573884697 487.124185173964 298.12182394451 343.553566088329 381.549426405398 548.453172398162 508.272428521166 429.731372758392 0 277.508937610929 0 242.022242963593 541.904913191979 389.085007780312 447.373036440846 536.3198196311 491.178343963679 462.775865423801 431.105379082227 355.2946124867 488.045664900256 467.949989874232 501.346639739059 482.69170856139 573.826723295544 444.478647475475 428.682313664734 481.929378167672 350.427948681061 384.511433173913 575.929637526686 406.954244694063 320.868567157728 395.948764685187 317.91970556644 426.427402330341 558.566442207242 491.403216948805 438.004158166259 484.662866545974 473.514533217542 174.235798001959 144.637938895992 137.869515464934 322.737583068417 424.597281342479 461.158935367236 494.393664273565 356.839111138395 515.14135904077 400.357828630433 460.935022554602 596.479700184704 513.862638498988 431.457968314215 356.45235271151 586.199137322733 526.052616646011 486.445868122071 533.908104050751 234.738585534231 216.404226818385 278.730390444025 414.1456927405 534.681612297673 561.628740908759 477.840000880475 424.854437393355 440.821113826491 457.331587102653 546.141966387928 524.038146850077 444.116131569902 509.827984526396 441.659685886273 458.824375331789 544.219895789364 579.602904048417 573.008720964447 562.225388686293 474.221289627478 431.920449226569 422.473518656558 525.968916663135 232.811206013659 0 414.483569663819 528.693576564849 620.78619572557 611.576643522124 560.448416687205 380.056028052127 244.433423722303 538.866001782312 347.838062697453 536.06402049976 613.645898070125 558.688314481796 117.965561686142 0 220.066188553464 358.810439599169 456.65796657771 328.378050833437 551.747713486281 548.484162629511 681.888439948679 571.855065277555 555.410078677127 564.547759244664 0 0 0 410.309210825204 484.741726685938 475.651751426973 528.918216844583 338.445979885177 507.459329883199 649.155651623196 588.872140487032 543.019886903104 483.914472904924 645.454673172765 581.782180330484 592.248759250255 556.206917610503 533.940689001497 571.462779480734 549.55074316406 445.690446630109 56.2280763654405 428.848676224898 603.150569305852 709.810800900167 488.730181992061 652.608683346558 466.73255108654 422.947441056586 617.469216093364 441.501090876051 364.640501739431 419.990753263174 575.801978155482 622.234336352854 626.62762771633 732.001047175953 660.85213391866 498.94460026635 461.037835281665 495.569819476351 348.279809912952 294.374925723317 304.64873782264 350.623001111036 448.136096975659 540.687203944636 530.210591219245 637.684181175041 705.870656556628 665.739171174142 596.059175163505 629.66060630779 682.302306579831 620.053678294845 627.178195599586 663.034519696366 632.630649722149 70.0026292639264
274.057540580342 339.094716178904 364.980206577468 356.743578285483 0 313.342280138392 274.072047926736 367.319459589319 394.311836224157 351.953400789063 305.702662967388 358.101165278562 356.507115991646 340.296704854533 355.520624298642 306.319259172607 248.661787688554 330.623838633246 320.930526001858 264.029035402221 245.384725236516 379.973465003156 0 40.4597370968884 362.907201939407 364.257011435263 347.529519163522 364.95283116352 372.678206329269 331.275694433174 270.324414601158 390.003364173152 346.297904198176 343.95432817897 337.462012650459 308.115835039351 208.353092468082 144.845226581693 91.4916128025105 299.343324207267 379.560964462319 310.571971148021 186.244854119798 0 182.580662789043 303.165005253981 334.869256072834 274.059267079167 266.894699532745 389.663424284265 339.031240545989 411.286096702912 456.798008631191 497.216761034674 975.778994760877 67.226313280178 222.085488875815 385.182726794641 414.813212691219 0 0 156.012206356603 144.920158280514 188.774587442007 290.058315988426 0 206.935595481446 334.140824975735 368.192982232847 345.66481722373 346.241560475747 299.756875296196 312.351668914508 314.717479755038 337.562489506661 311.096581669645 287.657747221963 306.116982016425 321.722971541699 309.513719551736 259.283691370133 140.480591478319 67.4860405479052 257.343263067742 293.089271414424 323.603932383869 315.792263469575 274.234397098713 255.280752866705 325.188401030023 314.297285440227 283.702855343938 321.503758738615 320.562747262132 302.21994031487 308.227980316533 336.684283056256 288.265603608575 331.922073294558 291.098542474107 292.14121964675 271.865204126107 230.849479241993 262.180665982164 283.602048657444 276.285075377035 203.100513786642 199.365976549837 232.251776551895 296.011279312774 266.112044293965 282.077862169403 0 151.7021616784 152.143375499192 152.626627230807 306.667855479014 232.447689971132 251.103829796952 293.385539416735 283.070458741799 271.006591960056 261.30117244561 217.355477969655 283.944065327827 250.674070920057 276.265086146738 265.084044939102 297.873631100632 0 219.133151947359 266.519400917763 218.06353435351 236.588045370901 295.363796854936 263.320951353568 187.806739493995 227.521660071937 0 253.251288249265 275.31172904332 270.829005678256 301.671282887712 289.225435742209 251.055962264341 99.4131969853427 92.0547591508088 0 200.165807653185 259.298144186242 282.892036768427 284.044984751711 228.483360129922 275.437017094095 258.779531414921 284.962815661909 336.761203071744 294.602647665622 280.915781130617 235.909424638419 328.529170914336 311.650423896144 282.318695684819 302.468024339819 127.609622947338 0 164.195550598494 253.998007646059 277.199794199874 309.52045874203 281.577567166018 252.818878829495 260.694430556162 288.926409668846 301.09390178885 299.067054591244 289.205555309542 286.686788259703 273.814031505259 264.483572100792 274.078733301286 317.640986093457 324.982604268027 310.629923634039 286.389249426051 238.211778268181 232.92512448903 273.594162974164 0 0 0 317.979433536511 338.635533181869 310.983572594525 320.927755198312 229.367043497945 156.990596324067 302.353754566645 206.965180185053 272.680785204019 323.417422675637 333.433975437893 101.271279387393 0 137.015337691382 240.892522848247 287.284030072116 237.376066927091 318.596063269028 296.797923468882 344.273382246421 354.05840040111 318.548334387416 326.593324778318 0 0 0 235.470412386253 264.646152510183 278.066786426186 323.425877042504 0 309.002225615704 317.154330973459 316.710180537611 311.755337954213 298.96266156046 344.369657342108 327.595579124908 328.82202752068 337.606461628617 295.415038708743 360.430816681953 318.798942285043 246.474525322109 32.374344724656 226.748084675382 343.87334112255 394.480518353188 287.371077005444 350.367901800529 283.471779726949 256.360747849188 344.642053451702 296.413590259273 238.156923535103 274.593163776347 345.469875757415 352.128847813095 344.398364977454 385.209186086813 357.273985266413 315.037416601674 303.7721674937 313.300360929881 229.27830022168 197.035919365782 198.352399742211 218.295073866179 280.556113477915 299.401574341926 331.712563035115 357.354636727545 371.6388355561 374.714695977704 333.414850066597 379.774475837375 372.877984283485 360.483350655357 322.972875646282 401.424757165165 366.688489599617 43.272639205133
168.813733611949 213.483814854629 275.739099462763 233.580358626513 147.185628576857 171.734675427268 158.43474918064 233.770077479602 229.084959224082 179.696655114594 236.57636872025 226.587434645344 208.425345348618 207.263110966165 218.504908879706 206.151004065278 123.117751674553 226.700455712852 193.647488514358 143.896645175016 138.563326745563 229.203652035504 0 27.4344841574964 212.194606097319 255.676407430967 216.908420187741 244.890537037501 216.565032035821 178.242626744988 144.015581185031 287.037212685495 238.411111151887 219.106742242773 228.273199381774 190.88028395751 93.0767840116396 60.6197792217832 0 0 215.136867701372 176.090968435039 0 0 125.33249440903 183.792412379279 222.111714566257 118.510813860275 121.165447285474 221.461422280654 184.38462307331 256.516306191714 310.558942066334 282.911657144525 258.356756221116 222.085488875815 394.026914140402 360.329449676556 294.496032900615 0 140.733256002068 0 106.851000320484 0 189.700810162789 0 0 190.016923489348 240.49528001847 239.201374927231 226.4573392522 150.835880184706 193.937709421297 188.083753970888 226.627157869408 224.588605991828 0 198.955919319178 210.830540829709 179.936157601285 142.313633280294 0 0 160.5565871522 193.28370483107 200.4482989769 193.939079892358 143.132813238293 143.614134843349 211.46282877409 205.925432420924 178.440608617097 223.923366892569 197.186460030048 171.658121999702 183.123611381722 200.119901735831 170.351538509692 201.537091373788 193.881297746214 168.209904398797 146.967416760639 108.27528212787 163.172154524144 186.342561613627 176.459602333942 88.9857242254822 116.78077436785 138.514948461954 185.864979746847 174.362873407859 117.029657373041 0 0 0 85.1145777658727 182.523515618811 130.001307480176 147.644165982807 191.695809603459 157.38776124732 155.398985714693 137.582688539188 111.859777714099 168.222730897431 174.785027706404 190.682266799895 161.247810966558 189.226530084938 149.603349469538 155.497709441132 153.695286797053 108.1588162242 130.647484347588 182.224878758542 130.625564689333 89.2010579775168 110.023890700134 108.739504005242 129.753492422266 189.117213174498 168.126241748321 154.308102205299 183.558966327945 141.268210928588 59.9672731199417 0 0 108.416714224504 145.89720634419 138.925455226579 178.046694580514 115.38803651573 179.569005341354 132.034103154006 153.846408809168 176.777275030685 176.91326361107 154.072859416065 133.481098747125 202.683197050216 172.517030343088 152.896147643767 178.915525342648 0 75.5925503081885 88.7936231219908 150.432139772165 189.995203767396 183.991669595728 146.625054968898 133.478507742908 0 155.254599715028 194.013775821028 182.232433234916 147.22518170207 161.847153213522 136.360262954221 152.503995528476 189.300809620654 199.456302022311 199.858770118397 166.729235289126 158.043656986022 146.550261219982 160.190619733812 177.475890833682 80.175098804972 0 0 189.684194345618 213.350961904464 217.150677130807 192.061519953 134.669790625732 79.4095622049194 189.723315733301 124.685632472712 189.937199598366 199.138413702879 197.580721716239 0 28.7736877822303 0 114.976635479957 136.477289386122 101.459904754836 191.524794371959 184.406521567988 209.557083274048 210.108183572282 174.562284916382 182.604929584238 0 0 0 160.857436752114 161.729200642156 145.64099532332 197.933829375518 87.3713766094936 168.205889412982 245.20560124508 179.055430583668 200.529104793843 158.097847254946 200.671461560147 194.319891336157 205.397217549296 198.480848049302 179.983226563244 191.829442245071 181.400006353273 159.70185368134 17.6251226777257 142.323700310393 215.305330613423 264.900128109034 169.558926243113 219.605173755996 143.871463821286 126.8844193891 205.88578947954 133.287370836401 115.427272884829 144.488124178557 201.467894619916 202.281397660264 222.60431833527 257.492512159979 230.208054214345 170.128891812 129.978603109577 163.048643950514 109.85161575508 89.9144741441741 91.8670456704474 105.812554497041 140.824354972563 189.597497940122 169.595909109092 197.19664340934 247.880022794477 222.890564465141 204.912660693107 203.007680286698 231.979684156744 213.553962004568 231.078158240944 248.71999927241 232.226245070196 24.3633322696681
491.597798618386 598.889243899392 800.705325703516 743.907529294967 421.636068745941 573.104020307985 414.808999019827 654.889107933883 668.73444921884 595.126014501953 746.217597443519 640.945865334649 627.713354483514 645.053372295744 657.46374235592 549.223431931827 381.764344634268 698.526346963899 618.87519670307 404.594830467487 424.543474899276 655.007160621573 0 71.6510184243122 665.233331818965 746.307772911191 662.707598050315 698.457497510937 642.980725510372 575.17527934805 396.879726808827 825.626263053768 671.530344737606 702.92892636715 677.800526545929 573.637925930336 273.44246573522 186.304862703382 186.95748894609 540.070217921143 672.943685524594 537.843563537918 342.762542303041 122.343927637852 406.754931208458 504.594143224201 591.967052416093 378.705950101022 375.688623534945 676.941268340874 496.017129484157 638.132752649843 805.299239613053 806.951549541138 679.143608347957 385.182726794641 360.329449676556 4215.28178860169 1763.29711879012 510.257502514373 444.644467171063 0 383.008550053725 362.001775086859 533.234225110151 261.095746118887 351.901141253261 606.746673569255 709.528320783826 711.541609491675 736.999713840617 440.961712080893 664.583801390476 611.147262561788 782.468685873439 706.265445018684 639.766790695777 608.127371383842 624.101015119162 489.977432601454 400.010801815154 219.571792584837 0 491.412590190479 661.909041890339 682.358800744594 658.206944360688 470.549472928329 407.60548116032 630.608211730251 536.576974168 547.854474771387 723.355274730397 607.86569678489 529.044635918355 586.737357357019 584.599120063578 509.433361661753 607.814583326453 594.596999123534 477.175878860882 422.594258201394 343.757369778687 499.019395605285 653.692931813303 509.211166407224 288.155926610178 348.635502399169 413.042352389317 580.112130929514 564.450775319411 358.371436889273 356.537232548718 289.207011119114 0 250.395523174712 562.929786213109 377.870276421402 463.1834065616 545.822416261492 469.45592677221 512.362058514447 434.60041015655 318.81258889498 490.82959691171 500.897968392935 594.934496248456 608.842821580601 606.841507430996 450.931313983421 451.961642211027 481.024087258759 309.130486818197 384.415704885429 595.697919695422 400.657723813332 278.156147407762 341.96985331082 314.440004164815 390.937265642344 571.945454566942 543.965045088197 472.41636244443 546.924812861872 457.699798456969 152.75649173406 160.244726454075 0 299.457250150914 402.220539570421 438.769382082821 550.790278844768 360.530635581976 546.404789142267 415.838218045374 527.096407544753 579.297821645115 495.458788402325 467.145971699988 355.712858855374 627.262270479889 565.061605121868 431.217050194853 542.400890569968 263.01875566924 221.103278804384 269.529055326025 410.852887983159 602.35007401985 601.580048181654 429.175470017242 458.623530472062 400.377161060315 464.464117124672 569.306135871944 573.976184538814 445.615247368245 509.907545717614 398.835336118867 452.102253023631 626.190072728782 674.601540060616 657.276216262714 571.742107122112 491.443442659405 435.462861502521 466.714683951547 560.181639276805 240.894275815021 133.926289350767 392.896533648185 541.260450421697 649.536982094075 689.638691158723 601.783989515025 415.86987142222 276.691142556316 547.581156022326 410.583346008575 532.757855934978 664.721203115353 667.593963149581 0 82.8666382849587 209.170146340673 366.231194132556 453.140448815009 339.248582155831 557.2854119164 509.836559222766 719.541046098518 620.237908081081 542.547841527082 573.233506863458 0 0 0 453.808562633478 494.043956772153 474.367223456948 579.706150907618 292.913248815909 520.947042119935 797.299187015385 627.867977739364 583.243453094071 511.765614642976 723.036801039036 564.307281997061 571.131145006888 565.300501745322 569.902825241036 615.521008944262 553.406947554516 449.913788013667 40.478178033392 429.088041778855 601.799001255223 760.933911322006 472.243098085988 693.345843349826 441.427127621858 404.921635031374 637.119816296614 414.726969045474 329.109609105593 417.469010069868 616.036916080171 662.615637179384 623.924493606843 784.033885121142 712.619097743242 529.05282388501 419.582597044648 485.696173257236 327.21495807325 279.559121271985 285.259325569612 312.31797637961 439.139800623215 603.269654312898 539.650834659205 674.793454072824 736.82143360449 715.252855389928 489.935570804273 642.707514307942 767.083758564886 690.832660337332 760.852284994849 747.131474197183 696.898158224875 0
501.351971982488 600.924339086306 755.095459293456 741.54958873908 465.239482548122 558.201914851216 441.604260733783 683.278274927857 733.399291985678 640.27609313857 699.450562554961 687.693501700358 646.37665554306 619.374393745797 691.933378610386 612.561915526612 429.996920087143 675.523885312067 638.926026319059 448.365785915894 474.462766118152 690.494126349897 0 72.3462818269109 681.490192275173 725.802961361653 658.031922818279 701.205323344749 709.567623116954 564.888473252637 465.160871037273 793.465255982656 703.003850382286 674.998100448784 647.781054644863 585.893954005124 314.244497667644 238.540035162221 187.785092242505 524.535408965211 720.264883345505 569.444224578992 349.899628665945 121.879751506693 373.420273836126 548.217567455042 622.089453320285 419.185966153663 409.479696789783 681.644781232661 576.923250971475 666.562936638306 797.815799428571 763.805856010653 685.922880797808 414.813212691219 294.496032900615 1763.29711879012 1585.18056390226 1040.01603598076 525.071716601159 353.346477115186 350.373944412809 361.285310718765 566.293051462784 276.65437728039 374.674953723324 628.752475986709 699.837283367572 675.146807370407 697.604550031373 500.661549045823 672.735075505855 580.510979900877 727.563775190624 645.862498322022 674.17986414099 611.203708686227 624.652179980164 565.872987937365 458.642958549268 235.22207218777 169.133789331855 481.026177183487 604.950704441846 605.676695299349 615.562766272818 481.213618011455 435.813694098282 628.854436721495 553.122080746894 538.409494217459 682.406524214938 606.065714103347 540.538260695969 580.294187828147 599.80133165987 537.47906389768 602.333461638851 623.770905456851 501.61965085569 440.027804971615 368.843626394307 521.509438966877 604.651764628851 546.796322780893 320.043143021884 332.538818813119 426.360426932805 596.087274943281 529.968750411996 419.011566745323 354.568169295859 292.243183425321 273.568290575559 258.257280421685 554.078130263342 420.214704727203 435.642269473477 554.570511156193 483.594235881885 489.806080096141 461.602750453571 371.002673137305 497.615505863701 495.788936198005 568.773601488514 536.073091771484 595.613248316753 482.578138679438 440.974869729597 511.939433592915 374.02147206116 417.259171392412 594.483384374026 429.152156041019 322.97605147507 393.258442668838 342.452659712825 400.871423468197 533.173832660641 524.328358267029 504.864846860183 523.238898529975 446.946149302084 150.13382310993 166.609999999081 157.206890171012 360.997107211845 455.806978764222 499.110433839219 569.382777218709 393.848818945062 530.71142011864 439.171780821901 527.982971357127 585.306273131101 529.770319680738 502.486130511623 413.476728504995 656.73315860655 572.690387195565 515.044522679007 527.812474147271 212.205483301367 195.09000104522 271.672417948034 461.188013683736 575.516690945584 576.530925104587 488.191180333991 463.444308326967 464.662754009081 493.824944088233 561.023653321708 547.518881920555 494.797597093158 536.216021026259 437.114446539035 475.665210099456 559.735388414792 646.664791610415 607.122421339316 583.735900358863 495.013199649542 448.678292103559 458.519368064877 524.041725449292 249.115006023203 135.053358085562 383.612694202152 580.250005654305 629.54277589975 653.610475284646 565.591434910401 408.07689923901 262.617504600211 577.185429468311 402.171246184307 584.057931287204 610.278593507655 621.7078020875 146.74064350715 69.8830377770244 199.152920962944 417.25611113012 506.105835712231 386.793514453067 551.468949199691 540.805109705261 677.114340157521 609.246815107598 582.558502152249 547.659202728907 0 0 0 439.128606200312 533.999796032508 508.123041824238 567.021074363043 336.881504172798 566.633763099049 705.783805583291 638.20658913129 631.790068034208 563.187731494681 665.03428424031 611.561801566648 611.397082286595 592.746453302879 565.352428763649 597.289147975185 577.730616586664 497.829819403265 54.7929092204944 451.472370576809 591.290677365521 793.155788948997 521.778047306301 657.169713342456 475.031100128333 450.442977374969 654.424872604636 478.30144144091 378.386157009677 456.706679356951 601.127789185666 630.527222639682 653.386221515754 760.660130295181 720.443989106831 551.785775467937 458.713835124519 519.2062577679 367.211662959773 327.336116083005 337.831998182481 375.220907783929 471.212169111938 574.496122774482 578.467521447544 657.512001022881 727.84548336415 691.47072074877 578.216232832458 665.925474611569 705.143195810995 696.865728108239 695.175138638269 733.158211454472 695.213635352321 81.7339845420725
366.231958590889 393.028348447657 486.637664737217 497.308404756546 321.572500863289 394.359453124921 339.147081233948 467.51631064317 454.071016946493 442.56332364394 407.414420745105 472.132740928236 427.595869640529 420.607104738566 481.619882339296 0 349.999821984828 449.550744706096 446.539696495161 331.052383550939 327.858909772215 453.619024625232 0 48.1077126966481 453.559347897649 461.375089218505 450.444229754 471.765053606393 435.455669655974 399.49233207845 336.972888895056 475.741890055308 446.195147630039 465.916211322955 412.267395944393 397.374242042958 252.602165116433 172.107696964038 131.17280279551 396.563570607336 461.523857947291 398.198926804831 228.155087084278 91.1765908282904 250.233163989525 378.296262492822 425.381439181484 281.328263339434 315.676262591099 456.267163241638 392.541730776954 463.580665134242 537.674338243859 513.801564518041 0 0 0 510.257502514373 1040.01603598076 660.132958789576 734.087790016584 273.098288968603 234.674912299454 266.544104540307 0 205.641797879259 237.486862644812 439.94010252338 475.128510010134 468.914699214905 460.089018557168 360.350899990019 430.490265565412 396.776701447725 440.068697653666 439.765248174139 401.972710537824 381.086096520676 456.504469565535 417.957821760498 343.259421813188 173.381299492803 124.239496946114 318.855678428596 409.208699588621 439.315308615507 392.425037881827 358.275975754447 325.591720872035 420.822222850544 389.587410833477 395.155866310514 454.792332860168 396.320270774774 403.662807334098 377.849251362495 393.955492782122 369.422131364989 413.299372835622 383.226710618571 369.796739048689 327.554712878559 273.898223231783 351.568782976771 427.675024101814 376.746869369149 242.513791153191 0 286.62954209807 363.653127806069 385.236868532186 304.115525772001 275.348529662425 213.159444463878 179.613744921307 207.953605144859 369.381747538334 296.160159892098 311.823382395062 374.732522149476 321.028595604067 344.564148050238 341.208296693732 291.388327688585 389.909328340834 345.134072434665 381.521292100584 344.727187530748 406.966359289309 350.079999204204 318.811313254553 349.392963434296 264.526156829946 314.789103581607 390.155858384792 306.570515843255 250.65058235298 309.274729640852 0 309.459877854581 340.567099735904 361.52588259284 376.817567958717 365.596235258782 339.461162088857 132.928373990376 0 98.3497951626598 251.5850766841 334.981884648466 341.590842028838 382.960151237357 280.981045909079 359.708986104058 321.407622456124 364.397577905373 419.593015517587 381.235720754566 345.948697608529 296.460361824066 427.641796511808 369.98849650967 350.465597332433 378.387520268912 163.634475672907 160.980791144615 187.422901847786 315.779080989651 376.036198813754 365.142645322928 352.601125424651 312.954015493675 308.893220831836 357.59258690592 384.064699203835 369.496099929968 0 339.057388958395 310.618102850072 352.702864147369 381.207993571441 415.319036624634 406.464018494918 418.575860756996 363.536516591979 334.385553927047 290.052298062721 364.194609707804 174.435807414663 112.712258843789 263.70425621168 383.988673061976 472.958382236738 441.796593781369 398.166561571685 294.645532860402 202.230912939558 391.601414704927 241.949191918523 390.552167473263 453.927790333457 427.090443782631 100.328913826046 33.9729196170682 158.07120271226 267.815566639435 352.126685298497 297.863483021659 387.031026207398 382.519162470614 462.036526119612 439.158673666667 396.574297295573 387.96129413685 0 0 0 284.550533651466 366.65139701416 361.048770829014 393.363784585555 272.536000939097 384.338292730479 424.667501107922 419.331694612505 396.543787173793 382.125069805891 435.199420379774 470.427426416773 412.961467302312 438.816300125717 390.432422688232 426.052027018656 402.218615951283 333.759589268402 34.6120770216615 296.735144732067 385.42974271428 484.212057036991 363.438821619541 423.168396567676 365.773295576973 334.439368548578 451.333023835743 361.158038489505 274.384016743664 338.74550652873 435.542958590089 398.113262495006 449.278169508288 462.765888124181 471.721823754312 354.582460265588 330.211945756439 382.808336016875 297.141333906626 274.007195686912 272.229276829199 278.086039159761 329.462736742214 424.918293270508 384.64116301427 425.911407188612 488.13459616993 445.10596308745 411.714191007067 0 443.332263802595 441.428075831051 438.565614723418 478.861641648901 451.065927725543 56.7482177621898
267.87499947611 336.683553527104 458.950914438508 419.671594605636 254.009283054079 344.823530165061 260.739846746611 405.72050465121 414.967825882493 369.61692260355 381.951417412416 369.576213352487 407.927803327569 370.918300570349 353.96477430484 322.903315917781 233.390027882363 392.450158560746 370.127671411686 248.637024706999 261.807520597166 380.844706146451 0 38.3707322122165 396.331288754126 422.431544953004 368.611904260257 401.344283265497 381.841418855237 312.211939025001 218.488403010385 436.221346586466 392.78800141448 402.748195569032 381.680873511797 342.890148432849 157.925859879681 113.088484759728 101.590941108008 325.406359929532 380.413181598748 334.157303492336 198.44499345521 0 201.889475581505 288.402379236357 332.64719787643 202.163750174971 199.693766196389 378.384135629086 306.634350750061 389.355000251669 440.549065261098 431.228269600251 369.208257210643 0 140.733256002068 444.644467171063 525.071716601159 734.087790016584 430.896376049953 638.532279194446 250.957653482449 284.721847653092 351.113387349239 150.912029699051 208.476366700969 388.690167263736 392.43070613367 419.058948089341 428.903510269987 286.035329230931 372.309086644196 334.79093192453 443.491327644603 377.755421211265 397.112830726973 349.766909281541 342.898037355772 326.416543104899 254.897191580234 118.281051227655 108.47925973589 0 374.000756044656 377.413849880866 400.152828856286 305.408993428135 226.781898361296 374.889375172495 318.635676114064 331.506687832269 434.284110106283 370.194130627294 306.312187294135 374.675163790515 342.528706695193 299.719059142882 353.080452274832 334.493193149593 296.990879950327 274.273450247811 216.0973186411 292.489601140803 345.966437478359 319.169065513684 154.829539484087 184.64763900486 246.591812486947 334.977543845528 323.402653308183 225.190325384089 200.048120014396 135.304606392886 148.941516654927 143.952185144376 354.522849827554 235.374974904661 262.133847694725 346.115545403437 271.233189647269 277.480133490513 249.65834646726 195.273488700134 283.63639978797 263.663470727922 310.964033133743 325.836021720486 335.831335694431 255.3131063239 256.63085007001 260.237314471815 179.733548234293 226.967296021373 361.113538116604 238.004258695079 178.343363553145 206.985254668137 195.153890721862 240.270246672164 307.118568265915 294.743963368834 281.51301625458 311.779456011396 269.785755736168 94.5277461307313 99.8752140171668 0 179.615114452652 250.386127303412 273.075853045457 335.926608315172 216.240946428437 314.858626523099 244.677704040967 305.001021928969 325.477907699478 310.155667695611 262.409777583665 195.95252074748 365.301686566184 339.115990399546 276.156586520099 313.83014083374 146.373981996556 0 154.78961915943 255.068239782649 340.504969934729 349.33271274734 274.081884083359 266.607881655331 255.94793639192 288.123801127899 330.946811906104 281.754162692849 242.880763774288 295.743077489165 228.889955141732 263.47082810179 359.771590437551 348.093221048942 364.801456371249 353.680843203326 310.819369066233 291.798173268421 275.973371360868 317.570862228858 0 79.8904652648382 217.854458117273 362.522708249753 392.376410067544 370.289121468477 350.611501883103 255.657658646646 149.534217925786 333.003595105653 233.340692396167 325.010543706733 348.191579817186 363.589763221864 90.7064554344176 0 110.977165435824 223.274437439164 245.210843323447 196.969730734714 335.833098244605 324.469918886911 397.336784929272 383.499616114994 326.491023462412 320.416400156147 0 0 0 240.53759429893 291.912251874388 278.918122284926 337.39106255218 155.813968720999 295.837220869504 416.452600213173 381.953190520697 348.297728359176 311.580733783279 398.527390357786 352.777224082183 339.966269378213 347.935619487718 322.807627577553 335.337571053694 324.899741975853 299.893215778847 25.3154654127691 269.226325446991 336.189523909028 455.705814289869 286.718498941084 421.258808213794 292.428172226781 265.271041976619 355.964888334042 251.869788504387 203.175703645337 239.397122227322 363.680810665838 351.879913527779 369.595227681025 442.061334655427 420.025838590509 300.596266395067 256.154107497676 292.295694186444 194.305748059534 167.821769598656 171.925416477159 189.329644050947 256.995498571104 315.706822377659 334.37593214806 412.639120108449 420.2540904722 372.461694695908 306.712661336395 398.786928512812 454.521353390681 425.212320742495 408.252481559253 409.721703993266 369.819856034151 48.3301616301102
233.389220610858 325.372594796848 410.684547308024 359.444431135909 182.633039633175 279.498087105199 218.634118567912 331.725380269742 355.848685633766 329.917304976256 339.697330578019 332.282327464441 321.069774671719 324.828452437672 353.438131403201 274.40938619622 187.372348261438 340.430140670674 317.206971058445 193.354215139941 204.587620108345 335.747009356984 0 33.1868415480559 331.871343916483 380.14196055994 333.529823378248 366.889683417313 313.394020067577 241.564925503523 191.418613784762 421.38542340083 345.143799664779 330.607435315864 335.459168058784 274.428936284296 121.993577134226 98.8378354256882 88.6971338810479 0 319.424784726063 249.554911119818 0 50.7394506290443 179.016405634065 234.176984472184 295.885221743857 169.975424525572 165.766295825641 305.872126718084 258.36238303617 298.363760467879 374.409511577383 393.119390746342 288.692790555034 156.012206356603 0 0 353.346477115186 273.098288968603 638.532279194446 691.239445760642 471.062057310375 0 337.000650759471 146.520136223351 185.522663906244 313.656038838012 349.386733418896 346.854358373331 363.47228173933 227.872807674962 327.221197212778 302.84168511495 377.089919883776 318.570700646681 321.502011689177 289.41826376363 320.025092561525 276.0893747285 198.354623986205 103.409963990998 0 263.529938631885 335.405053423453 335.380926866005 324.884966199884 237.12258194806 196.135302155572 314.663827207587 271.093990144888 288.431710288779 377.118517712793 315.203519699907 290.540242041897 315.51388019145 290.961959592877 254.344915329246 307.983451237954 273.009755353268 227.659355752355 212.822836735294 159.253872218451 228.970002887156 306.724476145292 243.352583445309 135.944091679217 164.470064786939 197.642197071441 306.807174112221 296.681300892092 172.806816833803 151.20582402423 129.131425733175 0 118.923220629311 299.208658037133 173.087341392954 224.800337402406 286.27103441491 245.133702098649 223.575298797 202.530159702364 139.921734650098 245.993191637469 239.593432963806 323.956433395998 289.276248432085 292.022686335346 197.395032490833 231.781311289754 215.149080630991 147.250007582545 198.706421412155 290.849887709983 192.733782404318 130.057617886234 176.73032402999 136.523342896428 184.81562931435 276.050585410357 237.7443968629 220.681034695061 260.349631086962 215.338257870077 0 82.5206714317826 0 154.25238715061 202.415611103309 222.702843552055 293.601113464398 174.114530957851 252.897468218607 194.919897221425 246.709921219006 287.528450877781 246.316017130541 233.710846092814 147.167907354176 308.368170992256 286.47848681018 217.864493296858 257.422711674655 0 110.964459759923 129.061971628192 183.860668987218 290.006657320621 286.41930368362 222.149300416717 235.208191742429 191.344412341625 256.034203496733 300.428365282803 254.377777028168 216.21430747489 249.414193081224 190.719568108453 229.240417270924 300.03049473141 339.178063583726 330.491047958996 297.443364192347 249.983249777618 211.56163242917 232.732313921336 274.161111098544 121.256114259713 70.4681829077003 0 267.968625706402 334.394586283458 340.991303182442 285.800031883722 196.000008194677 134.757128990469 287.725446548579 199.715878224843 302.904494653098 327.766039476317 311.229202254062 0 46.3161081730046 91.6221719885912 176.315613329618 211.390978437344 146.564043033727 279.662517934537 232.594318937222 379.331127880543 322.01434312196 282.841253662486 292.418741079248 0 0 0 226.301223079627 248.721927029728 233.647576409516 273.855176813402 131.221134548933 232.422978379394 362.541431378364 312.978645099957 299.05455042221 253.025089520519 337.370311029429 272.821752256276 297.747092248618 278.717644499046 267.10085148968 277.565217673983 292.750086807317 244.747121114249 18.4594412744836 223.3920187406 311.469774303454 419.621797355106 248.093368791818 370.038541475753 207.993246970135 192.410081187175 300.747842625298 195.742875428571 173.314978588935 198.331326410605 316.564246410986 354.646046221182 315.560145932248 387.631227554754 383.562244076141 236.924044340534 208.07903278426 240.040176446123 161.614284698824 130.795827241464 130.197676704563 146.121745901785 213.730217944342 276.986481028064 256.687040501473 355.023394982698 361.593475794997 337.50130525388 261.434550135995 311.449101551185 407.496999610485 340.452954757946 384.410346107557 352.10072891007 305.008300597397 40.7782242077565
212.706557515489 308.47580564776 444.545498996795 385.535259332344 197.569510690879 253.339712370187 214.436691441599 358.185186693067 365.518895859201 315.919560318762 386.886792868496 346.449006140446 331.592774776806 321.111868112959 338.213014345929 275.889800941399 171.829131900469 349.840883836517 320.365772759362 183.384972555857 200.225262541677 350.792988184749 0 35.4107603442712 344.047369709465 393.836343555888 358.592093527427 355.625400157908 325.180488279721 262.739952685155 189.975695419181 445.073180905525 359.8889579171 323.874771252806 362.014129407483 282.843880694182 97.6927558893368 76.7651252533038 0 0 350.621448716381 242.337632764048 164.019826778995 76.8566987834162 0 236.759034227405 305.710199924714 159.395257951077 148.808616660298 328.223199312697 247.948416788949 327.168236992298 419.991177098829 402.959389199949 304.679636805432 144.920158280514 106.851000320484 383.008550053725 350.373944412809 234.674912299454 250.957653482449 471.062057310375 1256.64383576078 903.527225312143 363.382579020584 0 0 324.889618964958 371.925584600934 369.951404654785 415.405184288627 210.551023451827 353.536215127429 297.602006157456 435.999324323738 374.620962522384 337.199568537828 294.008091504568 308.440023088632 239.101131881346 200.20678381331 0 102.43713858009 267.404173385332 349.495393309435 334.688309021118 375.016903059713 206.441308194358 195.505661251027 328.258376817886 274.9561870166 282.751424358939 372.743477046773 318.556981432693 271.193343733844 306.805877450343 316.767537189123 244.371660206911 298.826973351423 307.936662128371 236.536630272428 214.38651022274 150.093400558526 237.255638394057 335.440853884659 255.382970130866 121.590682992728 172.64685153662 194.160386252354 321.142236657579 316.13024898158 159.836753679036 154.379756706954 140.261581309542 138.385924711328 115.973624507338 309.367654922311 167.598961817398 232.08810379389 287.003758494508 237.847146325656 238.866705059784 208.43485277058 161.253953444296 249.942151083013 241.597359593439 306.94685379249 297.160056531002 346.52446604714 227.027949815935 244.467800806679 227.830931303152 143.100761459665 187.258415986938 300.093207426771 185.133845937593 131.899836464769 173.762642637677 143.827927784573 160.725754083996 309.933738010386 269.978377710055 212.085517505372 274.627317516927 241.298316039904 0 0 87.2037041387152 150.531297876918 198.353262237716 190.482144935296 277.244739235916 173.956033811405 264.746261560311 201.238561917656 319.007633454769 299.913816047776 272.995054582692 221.346797008272 157.151732529019 340.000840902542 277.012165278342 208.094333184142 281.19781190658 127.30832346131 114.110372018171 0 205.915195852504 308.192789940332 326.629468856089 225.862031201329 225.598412973132 177.844044596094 218.594359541503 269.983328432447 284.448164101676 214.083976050102 243.646359604111 186.817577758205 214.64069723081 295.871284776869 326.30664646116 323.669929254603 296.385557288002 239.931931874317 203.229489425216 246.041419431739 291.360243873413 109.572557248023 0 190.428286276637 261.32608978918 332.098847767694 359.48991202415 311.733772075412 215.551249037733 134.788800518106 295.300271299372 202.540467112861 307.310377076859 331.143946882603 314.935095224401 99.26436143079 0 87.6112226032268 165.839231175913 206.661389238165 135.421772123725 280.823542531452 270.21397612577 382.967209554948 361.66722127672 273.86296644655 264.207593721807 0 0 0 232.723495020226 233.6788640323 197.867558166054 267.302427675925 113.19228687887 252.294448056337 446.361363986525 297.958179456964 284.11725747374 240.664565743702 349.841898086639 258.60660098859 281.74483886756 280.371517555715 275.634303439213 297.372474936622 280.130124924092 251.751933198066 22.5968771663661 251.09182178452 321.857428988003 440.890024507852 222.367201135026 387.864673362153 197.565826607163 173.44467324809 314.189490517974 186.753552980047 156.7551263381 182.427989163307 315.336062784608 348.84244901908 321.974126531247 407.465708487409 394.006415330287 270.817005761285 187.506003422968 233.506231907265 144.940073115557 119.213168166676 117.86487431818 128.060494860587 210.748511628641 292.620878284108 262.753242880914 346.277797386333 374.81699566149 326.052300486859 260.959636620807 322.735495909695 433.56491280124 403.783924936878 447.096791563686 395.110276143177 337.082116326525 36.9377552671446
285.864411606287 344.68268762649 431.42138046159 383.059067074605 281.725596366028 311.045634765203 259.435350753695 373.026282281062 401.436061686041 359.720742967764 370.198426137152 358.203433587496 351.174602887339 328.164828486799 355.688617655692 308.889813658503 226.24959374312 351.475396564748 333.916696040342 240.592299182919 251.768628377879 383.824863356402 0 34.0962553575813 335.97829784509 392.571195492484 344.565989230027 413.171899276115 366.348201189991 293.478513427903 239.010891769 419.417028840296 398.018668107552 375.819726837901 346.0259051528 339.697874370728 163.909128081074 111.385623701097 107.567415618787 0 394.026263731925 313.956737127789 0 80.0451360244748 209.717696047843 301.371456435417 346.866873033992 204.573847285224 215.027516553707 335.549226620055 310.94843468856 350.591741912706 424.008230473763 394.177180967742 308.615675088052 188.774587442007 0 362.001775086859 361.285310718765 266.544104540307 284.721847653092 0 903.527225312143 320.567280121222 988.40298928961 185.386556537587 220.516095151638 379.384362317154 425.392864490701 382.532408419216 400.139927904073 274.33114710912 342.146080716568 362.371018154418 433.386023980424 386.01318771452 360.993856954589 382.835078563148 370.462609849241 328.968207586406 243.553618855652 133.544337969215 0 262.238704828206 341.865262043147 350.18192781252 376.156243113849 284.470489820828 244.642449980286 354.716403493687 308.655913967587 311.27431712644 414.558474657996 340.520094502171 315.613021075663 371.413686795919 321.503546790065 300.490020533248 317.343656472601 304.688314249203 289.487257347353 261.080430758203 192.702263111214 274.493991404504 308.927145889942 298.115508345771 176.03319522705 194.631960714239 230.892279047353 312.37992569553 309.606949710705 205.724096287042 199.656586627663 152.584675912788 0 129.53821585953 326.156186651716 229.839102844445 266.172264064881 325.838047166175 267.764724093032 279.544279610952 253.741124618961 210.640450612916 391.763927776386 283.63907452161 316.716374550714 291.794918142228 330.324199047352 235.741228429914 245.816233454294 263.838188542152 193.385066555123 234.982376312417 330.202230826241 210.932589550548 173.982394655634 195.526716281543 166.745701878294 219.100058620086 317.599071121305 287.50002939653 267.528122980203 291.081107283227 249.325871333197 98.204419308767 0 0 168.369154277553 238.869433231421 248.955825551881 307.643860774606 209.022490816771 302.91019821674 250.080937243622 301.385223676795 332.469424365526 285.891341996717 254.214949618973 218.913361235308 336.695178107026 288.117023659134 251.918821309969 283.998415133498 0 108.113907565604 156.33475139359 249.88990269689 316.897171447505 316.452870644533 275.223689259365 256.337145379712 248.541139410256 260.54576377691 311.386023300106 312.877166077198 280.083839115703 280.574627108621 242.989982230441 266.71058968064 311.940715778242 352.166698264097 326.247984398266 335.536417065892 243.295609444556 214.969808282404 238.885941733626 297.887471847553 137.900434801661 72.7558976278243 0 318.359928635295 373.851827525576 380.449943530177 342.146153113366 238.635912384223 164.311547465999 297.441273811897 248.576726720622 334.772180832018 371.745064797941 342.598040469193 0 0 117.67033350994 200.859220299086 255.931915198175 190.091875886874 340.284579652142 325.943967574016 394.27304250613 374.161020475444 296.350513523804 335.310896642439 0 0 0 237.110890026509 283.634310155026 252.178134233832 293.420276546595 163.4185151877 289.565659023746 433.552883358932 326.877067542673 320.365472715295 264.138294166653 373.699987721178 329.799283787793 321.244085761886 330.619711917907 292.635106994039 327.241994230791 332.943157732113 271.808139851465 28.7034694066693 248.584179207531 357.592768126119 414.390951032089 269.420537466137 395.350289181441 258.263281542299 252.362242657134 381.101207774693 255.392392089441 206.895878162987 252.746570937807 316.719651209429 373.84232741165 384.151920870956 402.973372270494 392.252434043526 303.071844525821 248.211468098914 278.310551008426 195.666506948775 168.119035053812 175.877469522022 198.209521887487 256.682371257945 316.731361274934 331.29961929095 359.880319389716 409.753610956269 401.019714995302 306.733791189981 364.689784713066 412.707582236518 368.81953990259 390.885617994011 393.092008140113 363.045490258522 38.3610408109881
427.644084445684 526.357679456722 639.896765634036 607.20091263335 0 0 397.555259796008 574.620610469106 553.720439827723 507.79870937839 549.235174914012 583.541883208821 547.228733988436 512.392145989563 539.730840462615 485.429668152395 343.106234256037 597.017657423447 522.398968087601 357.442989649808 368.08505893014 602.092961252713 0 62.829316550058 596.602150591449 606.087712110683 550.199901061245 586.123463254193 563.241654317948 457.043671142638 378.267861228857 608.342456943923 575.294213787698 559.308866506784 524.217800778483 497.412301783962 256.410402183737 177.88629483747 136.440698688026 411.440636397364 593.318281654912 0 282.151231451686 105.969435153221 329.626783668938 469.616184105754 514.911666627881 335.718111035764 338.027106978572 553.259979882293 465.216885003025 539.234873451888 594.81888464102 598.659559288226 513.446196495037 290.058315988426 189.700810162789 533.234225110151 566.293051462784 0 351.113387349239 337.000650759471 363.382579020584 988.40298928961 1790.94227979718 1425.7390292004 0 617.259143979945 636.958068439088 630.284203652856 623.207376010648 415.763378299014 546.364824724081 512.070099528651 625.240931257948 610.838409766591 532.515392833267 531.113538515304 529.006445245236 485.772216085061 0 207.650615634848 168.198155281154 442.69178170594 545.13993549591 532.215203126355 523.442585686055 428.757884432603 375.682937934481 506.862666850928 459.081980405392 486.058556140971 566.946832936829 518.39531493309 499.750666034158 498.826330402305 505.160704117103 458.155977164915 499.421336681615 518.718088849022 433.874200054055 376.478543675743 333.058162647518 432.774461425841 516.661380900436 423.978545613146 244.040251304128 305.784138717623 365.100573150416 487.177115565891 465.150753205126 0 0 0 216.916057974936 0 490.671827748998 320.757970625576 380.863522048571 474.591677796621 403.198563191116 436.838279274336 388.962208885836 321.231852132261 433.858894268239 418.757252866149 514.000936135697 456.763502407834 517.833852772201 363.575077576597 406.745970682889 420.263024185758 297.17579523 363.168859073005 532.252253531175 352.53001076743 278.742848718149 0 271.365729536434 358.91858336715 476.752505734999 457.572151049548 394.326536929501 441.847230308989 0 131.274623583595 135.193204300476 136.057781507462 289.134916992395 388.860985306067 405.227022425372 471.774929114728 323.120208890032 455.955409092137 388.848145978745 453.716874732492 524.283851731608 467.330006726656 434.305218046662 301.200452632136 519.137061233733 438.836061543391 388.756953795947 0 217.568710221356 164.566425274007 232.588823557058 398.216659436414 499.161360938882 494.410873973849 404.725800931765 356.01557323576 402.794439706727 426.250882030374 486.154137727383 474.445998592959 399.466098795722 416.795231544951 374.7666708002 403.576605080559 488.553656406138 554.895148041348 514.968188101423 483.363249456081 423.925163679137 354.222945830653 398.137856514918 481.193925384385 213.13385380702 117.6385147975 316.366405072925 489.240080153462 565.366773647371 519.662066962551 512.742332088581 361.857640476755 217.65054301142 458.049333032295 338.0809043007 500.546762487158 546.474558064218 529.401513060629 135.405454058768 71.6816863276146 0 0 401.517101135849 295.569482899796 480.830635828472 462.829752856411 579.275924131816 537.155105898585 481.45088792589 492.168710932287 0 0 0 369.182071936466 443.319725988749 412.780194815234 474.438522269471 256.433941559846 433.929278345156 618.460821995316 530.540536612074 501.262592594571 443.450995275051 536.988282992708 494.085179824705 477.643837602649 494.610516878431 486.704812135207 493.618502497217 472.581329074326 406.627903748695 36.2690122485054 384.242701466773 530.876633979189 706.044555659356 425.332592452073 559.046951825168 393.117861638182 361.494850166367 533.132591643575 380.576299701891 305.535078833856 365.215507819385 536.674828342462 509.657259221281 557.441465714103 644.423765078525 630.111531613292 428.152108029486 388.644901612018 413.158871598081 321.163153086482 276.325815907224 275.956352992932 304.017113965326 429.541009950138 513.621901039591 484.221855095789 566.815426479517 671.21833881258 595.647374999265 492.420319935667 567.708989386178 653.152682760706 571.382507948491 587.601000624329 617.165872215085 575.165862417353 0
261.647509371811 264.034528641894 300.673569568539 289.646972212944 242.29018391378 242.631486314548 225.730924252237 299.515106800173 277.14175432422 296.327798588964 271.51563593927 288.86174802556 276.005196380011 286.431324671141 299.415872539307 261.56245561694 207.965180357947 279.904488701521 259.978609198514 204.062968124601 214.500205885413 304.241625757933 0 28.7959296427873 310.791901605152 264.690670410227 275.261240217096 309.913511312482 280.258181556835 233.323396628576 207.553359777944 307.781652890969 289.705933683807 264.829748970757 269.411514702423 281.366899225622 168.163699580504 133.558272745011 71.0505901887545 221.73586278785 284.797961599422 250.938193059821 149.482105488432 55.6370534089257 0 245.133156888987 281.201694439215 196.62568164979 0 289.135412475502 276.789271869564 292.637682012728 288.525704373005 310.255904112484 237.025243217272 0 0 261.095746118887 276.65437728039 205.641797879259 150.912029699051 146.520136223351 0 185.386556537587 1425.7390292004 75.936103596163 273.118269158842 335.774024896702 332.059777187855 317.696152326874 321.639899081801 240.713400767175 280.380239806044 282.235679613967 311.810807229166 259.149660867043 272.682923218926 245.170592940169 264.540119073358 262.463718410609 222.11821787498 128.604707393458 67.1592347965888 205.324632065115 267.134891937823 283.076049136268 283.927436804748 222.088306609442 207.6384872954 277.98405055991 245.038295842262 240.229232959646 268.468524363453 280.042249649744 262.228984234675 260.72057471685 261.335702737631 245.979806821124 253.208366090484 270.050146388723 240.501321198966 223.591674479551 199.376047372125 230.172889106409 248.264313190964 260.934585131547 162.623402559053 0 204.744939147483 267.395101838298 237.60954052983 206.170993380953 0 141.83010270725 116.450729374299 134.28058061635 264.222870394127 200.27010961295 217.702377319991 239.307608942776 206.509827489419 220.142922877346 206.003192488616 196.8772570403 233.390521253643 207.297976599663 244.897363371365 232.067541622104 0 226.455952213013 202.546427066214 212.330910008027 183.446650809711 195.295710876915 281.734314845016 202.778778558562 161.383174953119 207.460274032211 165.941191817128 212.206931435444 232.556926289816 239.100771087289 222.310268930215 238.538998678408 218.552813118393 0 80.3156874925591 66.2376224606228 170.754970835049 221.586565926402 224.190012380576 232.719025082167 201.96395170814 235.628513470424 226.25878979754 257.824824821164 267.158277258419 230.471907350116 223.588134968741 185.923913115627 280.848321286179 239.72242518212 225.241287784234 269.711447452485 126.991495308166 0 187.597083639049 233.390736270832 263.413884789166 250.133809170437 224.369224220975 204.108187512538 227.247561899965 238.794719919447 267.947717421125 252.636063677176 248.676218193918 234.352974530617 217.605690932118 234.702158734114 243.157280874196 267.709660134299 263.456751803226 223.593552635268 222.537927902086 201.10162705254 210.140053671134 247.413090651071 0 0 170.88005340584 256.757915308443 263.333507203792 262.756843058659 253.617855412958 185.481693780497 131.492519252896 243.130292007382 173.999351089709 254.015474856999 259.135972173535 256.917121571238 63.93051130744 0 0 189.015454537952 236.572748134849 199.133831837611 250.461001115889 237.442955000417 271.430085409057 265.175331621996 257.514594972501 246.964965250562 0 0 0 183.000836987799 259.737908526953 231.449467118884 243.239098646635 174.89818304795 253.550366767362 278.234170857922 269.116257427616 262.738581994516 232.297953436107 273.547384377662 283.573564303062 273.676405566086 271.370996004761 252.309467639734 251.525323801466 273.332769620715 219.89517226598 26.4126038555868 188.73649047701 0 326.369715900816 261.050964752278 279.002061289815 231.474713504479 230.158225962766 269.653905459034 232.928780719152 193.90918515396 214.432823233949 290.789444832399 269.568168900144 260.339090631133 295.36420888164 303.461986340392 218.572184967211 235.727527688903 249.40429237341 198.986962088593 181.031018706392 179.405137519875 195.119456886328 276.676779227619 264.224456580524 271.855216344384 280.219591022067 302.781074866785 302.547456646032 256.615035354802 306.352873524103 330.741587328061 305.977295897075 288.508313904427 289.310077511668 284.959271870793 0
360.662987962327 373.66383720192 449.404286572226 405.951375437594 267.507486457569 332.479020212279 286.598447291008 412.441947869798 393.983976086232 366.058018728556 425.350006005421 354.290721840807 396.124769347051 365.952088208997 385.910105133513 355.700111371155 269.466349902814 414.825476127766 348.371142698026 272.685219897558 251.775185110934 419.55046992899 0 41.4351582470055 403.946974675457 410.318080703191 382.968784906347 415.781093204847 400.139330880294 329.550065555959 290.167923895589 420.343257908848 385.848424750568 411.181412117393 378.606236289185 352.126477854921 200.670500101727 140.989776441269 0 325.174643404329 385.797014001474 0 199.854830093948 0 0 0 377.834884538961 257.320950156723 253.299219732846 383.0156995478 338.890236788762 371.628463395808 440.005378565369 435.416951448271 0 206.935595481446 0 351.901141253261 374.674953723324 237.486862644812 208.476366700969 185.522663906244 0 220.516095151638 0 273.118269158842 1220.30962676079 2414.25853316503 517.653303168877 436.564105611292 477.779865389289 316.731411979305 399.653060982732 376.085129845653 425.679333888898 387.766704555772 378.684561602553 358.995862692032 357.343463609524 332.538912142934 0 173.849359725912 0 349.820979924553 376.919130224171 398.244684064315 392.916498814583 332.530981518196 274.180230367832 388.970165283969 321.198162135638 352.080872038999 404.998863422513 355.585988460495 333.576169966341 345.153564591048 341.427603220144 318.953945765828 361.165979393631 352.914681792026 294.832610523559 273.656645996636 243.582284468655 297.93179922172 348.06563295868 324.367187404567 191.979991524243 214.388874496801 272.295379711938 345.900217624643 338.498595368979 0 0 202.107185989054 0 0 331.739943736641 258.883300358776 287.568171177331 329.336252900949 302.962927702744 297.41327809291 274.884141289559 229.444445996451 338.355071711577 301.881282457466 329.77260300326 303.409699608388 359.540487870102 266.190040452821 259.231653250468 294.87790175157 213.159903177688 258.573497503132 332.280387854641 272.281774929725 224.002712152111 255.320954420463 215.710946227975 246.596025069223 329.476069093291 313.609256871448 282.703654121089 332.932990188104 0 108.584696324999 0 85.5459962198607 219.766066661706 266.5746053611 286.884079044639 299.447911605245 249.309726584833 324.407581639748 270.719453636579 326.314255020118 370.623652394527 319.609783924497 291.986615519201 233.289714217547 386.175662384794 363.309634867953 302.876245761046 0 151.708432896126 134.28152317059 0 270.188741461044 363.526712245075 346.94882105171 285.354723390638 274.275986657174 282.500899427911 289.331327775358 342.224935443323 319.44484796172 277.958335465524 286.707986954034 266.360913429829 281.885964930837 334.727809285377 358.45348410437 362.948770696839 342.802323635552 288.751432610363 247.245549345463 267.78241099276 338.673341333297 162.118822336486 0 225.799179958392 327.098203107727 377.134111260045 394.498392377263 356.37757624849 254.831595010548 170.258863679684 348.677860952158 235.979819659501 372.560144280178 362.068835030558 341.076365641036 88.769139044746 43.153587370792 0 265.770047086455 303.714339072237 222.709196117552 352.367336304536 327.997044473591 394.122107276093 374.653024956189 352.755203641132 339.676175393152 0 0 0 265.935878980686 325.696703596668 299.953688875768 353.77308478186 201.439028285345 319.421854474295 409.587946573612 365.053922759902 359.105565830068 321.327282807431 397.302287878625 344.508010840707 335.963470856378 370.587160900514 316.979473402933 380.63615523003 387.355512677811 269.153728719309 30.9900336943266 282.645297663452 380.711923859091 480.041948091883 304.259067452475 386.62574612762 291.432856245036 269.898880711197 364.451541332887 284.204728876232 237.254009191068 272.834740404638 376.589031769333 404.973542447955 389.20259300111 450.921059102395 397.782910079521 332.149540694476 278.522006899042 326.358341072901 225.301700150377 191.671177799807 197.732034781615 228.852345918253 316.545641827118 354.962333135 335.097768353041 404.61003919243 434.041334620386 429.431479569519 365.221966300985 415.614026534515 440.640064736943 438.287812439654 377.624328497791 440.524328400012 437.567761609762 50.4085684954958
603.564128661099 657.176807765709 823.298231674661 773.775986006686 464.112335291011 610.463562173187 526.508747622108 731.93043941283 718.929113157192 670.926790310143 686.59714326194 690.497940500093 667.949633775853 659.333666383626 682.05196503136 617.480133425676 464.942517659924 675.725899819711 678.662556641179 475.883329135208 480.96335024793 730.693957693296 0 75.6180661912163 700.300967687388 698.324574324807 697.300014388375 699.060144992593 684.664498496002 557.42061045711 464.657730623308 814.605320330677 714.101246279314 697.222948186015 706.342791493978 638.265908265425 345.704353795502 239.267704632311 191.301155864976 585.889569735661 734.272268552442 620.996143712815 0 106.044119802725 372.572013317373 586.646338134294 697.289671868031 444.817498698194 438.750356055153 727.976731207714 608.423083132358 695.472977132363 793.970130411068 749.742324871551 561.054545010817 334.140824975735 190.016923489348 606.746673569255 628.752475986709 439.94010252338 388.690167263736 313.656038838012 324.889618964958 379.384362317154 617.259143979945 335.774024896702 2414.25853316503 5015.65879186032 3056.68958889606 966.960977850922 930.59691387892 633.133986589577 783.767327962202 751.262534761726 814.59059317856 803.855272502503 702.82302031909 667.424633911423 727.864674733987 656.083614957678 525.748579464523 0 171.565228142825 551.192222235807 732.854635640336 681.363841294919 743.072283665533 526.394683908123 450.078835728094 677.892600553218 600.486791265059 583.80516393107 718.340872806923 646.82876217678 633.775876950919 621.924356632897 673.058253958429 583.923277679629 642.19419632325 655.9502703465 548.575721613198 495.093809472877 429.749310221335 562.778437042161 614.557952111676 572.036557130719 332.56760104629 370.367865740575 469.057231485619 617.438475157037 582.340847714565 429.403010038325 408.65598534093 0 291.740033203626 0 649.536091109287 426.656532825206 465.304305317751 614.720264634224 515.221666056347 521.95735550694 523.486917133385 388.10658527409 553.4264591072 526.760917372147 622.992115755819 575.756304404533 642.620772826682 490.602199857878 483.832575442353 531.0782357488 373.373035768228 434.721568042094 631.121197389337 454.893735437189 344.385218867459 436.646657180108 359.40679260187 463.310937408053 600.439211566843 551.756681363458 555.597173574503 563.077910029998 476.603030136435 199.619238855786 184.679952493936 172.807121079254 372.102443237513 517.766926700102 508.49767393176 574.226456573203 456.807738830377 594.160816742517 464.60499814573 578.048208540937 658.490383614556 594.432234414086 567.690843065084 419.480230952578 652.771837360778 615.822686736337 541.078785719228 574.529901562653 253.891923127822 0 280.171785004618 519.812941887209 627.782218771206 648.204259908268 544.895786904443 525.047223097474 500.265693448678 553.145302196627 610.989630292818 588.410716725358 516.217288068643 537.764780656915 488.886557748713 514.625802331027 603.203675779189 661.929366136788 646.5491613106 610.805717743674 520.378533171557 446.972500293198 478.276168926989 608.067969962932 275.295966701962 151.216041728213 387.40294638128 616.953618965628 688.263194202733 660.01627728163 627.179589566736 424.914953297952 297.296877637596 607.267828461001 399.06609898167 625.035077936243 662.328196154299 640.234429396774 162.717603649926 0 253.860535139562 0 519.894208788175 390.294488385975 622.124876909944 598.027490665758 685.698120890738 688.592307713874 611.79482826837 621.160580796427 0 0 0 452.72075193205 543.247829325071 564.35583591566 626.224765289228 349.874933946345 611.00835866828 750.287025634236 688.173852374383 631.220947621171 554.555352360043 689.063422123616 648.341214426175 641.170267960386 628.578286317029 583.837037240389 684.932079302681 643.373839294265 499.156872773425 56.255971323831 457.074182999225 694.68768813569 818.469702190721 520.844709174286 713.449023557878 503.501947914571 464.239967475881 683.967677199286 484.73276463945 403.493710288021 504.440225982269 629.92568560942 623.362185253068 705.238875954142 782.860028427861 678.750426347763 573.977340959825 528.085261945941 562.621380901583 412.67506169939 348.037177527839 345.181116022851 380.273972128838 0 614.869848449996 639.439654590218 691.08991017088 794.708719079761 759.845485778423 599.497703632832 725.879434642356 792.266643458293 749.720255537527 727.002890690031 746.471728806023 740.164179129006 85.8515640206549
621.285565166296 754.587123809429 890.342368537074 858.687378221486 507.496662931261 673.031048795288 541.177647624797 776.237569159591 796.011086060152 709.200850027821 738.188287051854 758.362112039449 756.237579393832 750.336257217817 776.496654892616 674.165897314384 475.447866175351 805.017662493783 735.23209682895 509.715698506621 524.461367343545 811.649889834173 0 86.2676380472959 812.108487260928 803.449901239411 789.981881823237 821.077324537525 798.532486157012 644.212725564764 495.5580218909 852.116662726228 781.951669597006 782.547127022522 738.145652448502 653.379644012171 342.032299556798 247.095618662747 225.46274112559 614.434380669762 808.563944140772 629.796169852223 388.78608276188 156.93624774872 441.100297041907 639.829232973462 700.200194909273 433.649669665202 444.960867528143 794.544295286105 614.24052265456 736.615280450469 887.271978877699 844.01993656998 656.861657742994 368.192982232847 240.49528001847 709.528320783826 699.837283367572 475.128510010134 392.43070613367 349.386733418896 371.925584600934 425.392864490701 636.958068439088 332.059777187855 517.653303168877 3056.68958889606 6240.26963374425 2474.87116430846 1219.2838774861 720.466488698335 937.913732835807 873.695168629965 954.755073825678 916.786150491473 865.624500446914 787.441766666919 801.577503891372 658.058714276163 565.762383327821 284.221117492292 191.915402731046 656.243333000267 800.16806398528 750.762479459037 814.044981786466 611.995121185673 524.738018277222 775.759254886013 674.073750178354 661.513499591381 816.566678396091 773.142568423007 657.749753645751 701.500804647254 770.997808106863 641.593133405762 739.417984416811 716.661984191343 607.25053519463 542.946840110949 437.449169716623 631.323474088016 761.820584721368 660.44708230681 353.726196690964 375.981569206124 521.934224065392 720.773642923019 657.447187455417 445.040576010311 431.707492829851 304.88772068612 330.490249331209 284.095053155807 706.655980068828 457.090749464244 519.153763983255 662.405740590224 551.567035208361 590.520205414054 548.501008855972 441.899522013356 608.416634661415 597.988027258062 692.109005019974 643.37376324411 741.965340786254 550.871677897175 565.340853458541 571.539767489679 419.311657369978 498.142948449356 718.580127827319 511.799471736972 361.463722377769 459.197183914796 392.017249948784 489.49315301449 661.402286482698 617.703697830784 583.044020927968 646.197791046887 575.169723987366 206.276610736461 185.233809812065 202.507904001746 413.862757234161 555.151126456388 580.420206343628 644.871367878542 444.231667910485 638.595663662575 497.355371705463 632.408268712632 752.083986980685 646.107382339544 633.406426222178 445.643903809776 773.679713162883 716.98378844216 599.486701895471 677.725223728479 305.440008789757 247.065793099303 335.478426184644 497.303889280604 700.379618606997 700.77682997323 585.202397782894 565.526453932239 498.341243195778 602.92871240459 672.624080786072 661.199731549487 566.902570419461 605.195786376091 532.344817638883 543.376720908987 699.077503122686 752.719673037849 741.95331430271 708.734702362235 592.119985877464 519.157715785717 519.833527423147 682.231143697697 300.981345072623 180.4035138664 464.008456700408 676.86418709466 804.959346721635 792.494619044546 691.662717146787 485.952634547107 295.710546098933 661.760210499327 453.417016952115 705.060953219721 786.243390227064 746.072971767372 178.162461115789 0 237.291950965711 458.502154851538 565.232157705094 388.294275642759 701.894698036883 667.160124007015 828.333995619031 766.041880777578 674.299004163585 681.513079224174 0 0 0 543.174475035583 594.373663554085 534.553052185136 651.185832970854 348.148460982153 617.670288739663 859.477982573151 700.408356445575 657.114488483577 607.478143628147 794.538943783469 682.094870199895 685.844290423003 681.052020120515 665.873066224185 720.13146642938 680.880275278037 579.585880659167 62.5662410380963 512.983081826735 749.54743621505 974.637826703405 586.315879157073 805.865356729867 547.753049697923 476.887126950942 760.740807748872 518.699128800576 435.60104880281 506.370020658756 745.30559992507 758.234084341766 751.251646543048 851.431545979866 863.493041518937 637.241998148801 550.874134559665 602.929230733375 459.417385980143 372.56595938783 368.357391819975 405.446044884505 534.437066873458 704.123121935136 657.767174753211 820.038182604042 881.204520249504 829.757983099567 632.751186493552 802.906575528346 854.948344821491 817.811236385695 827.662257273101 859.408096775949 829.24157587901 98.3193154512163
553.422135950178 696.642115402681 935.005402965583 847.32739741535 454.380492232302 605.405066594468 466.777166904052 775.914295562823 817.165283597001 724.780128823827 801.401074787602 778.365225851453 736.063263096444 739.434213816895 757.969381891449 628.07018153675 437.80596076075 818.323876124309 713.168497662857 470.308655804515 485.069048689067 740.374166241872 0 91.1688818153411 762.424670921915 888.894342676693 763.264824549232 830.809739244125 753.868287333709 591.445387924329 455.436279782576 920.918102103055 838.120306175031 777.481520162961 764.827716866294 676.279541562935 294.214952335491 230.079211770205 214.668546069461 635.941582394433 770.374051873256 628.552829698659 386.704843187278 123.441504287706 394.116231042939 542.974462916338 694.806439242175 389.794809270197 417.068223672226 730.062626393899 599.089269342898 696.563633304514 875.777203461986 787.255695045076 620.892812559079 345.66481722373 239.201374927231 711.541609491675 675.146807370407 468.914699214905 419.058948089341 346.854358373331 369.951404654785 382.532408419216 630.284203652856 317.696152326874 436.564105611292 966.960977850922 2474.87116430846 2449.0577799253 2938.63644357999 752.945709973251 969.48460287804 894.1959516526 991.702653105926 933.794067694102 835.490742950049 778.36670976606 744.148556466927 693.202550700906 524.429583107219 271.91775709443 205.210315995783 634.228646718681 816.683591791022 821.08588036163 829.419303249693 505.57890481328 454.796781446627 751.941525848707 693.220190761419 658.269479311817 848.702680270691 766.77121611163 642.173179922608 748.698561316732 703.598524076576 652.29942269884 703.501387920985 658.046239982896 608.984868554708 509.632803299611 417.120686198014 562.361194458993 707.289771328787 612.661386502496 324.186247950306 379.431011180975 485.781767282576 696.661781895546 623.041057863684 382.511359421317 392.757458849083 326.392451138009 304.233316441003 290.679220348997 681.747064061343 453.067614908069 526.358896857123 618.62005485699 552.20315375707 555.881107643832 514.195297082959 384.620343631953 561.295793100725 567.384039971594 659.473061611108 648.769069814356 762.495214232593 514.769432059828 527.415983695674 538.829570674253 360.331743996281 447.765206590845 723.375527202792 491.096265614282 349.836397666765 412.97097334358 339.110685526026 506.580072524024 682.65409024899 593.582209403562 531.637006162534 611.2317577331 546.045256647056 173.554449628124 187.079603243605 197.941629668757 385.953940421139 503.629757989063 512.257327866646 641.420809801092 389.220502141261 618.466894906046 498.142356360269 649.645408924615 713.567186750698 627.908702419146 582.764024190218 424.749204659181 742.35343408953 674.197851964186 554.670007094177 633.60312485344 285.435114868563 215.619687511007 291.189084723921 493.253167256106 673.805202412109 700.230083343029 552.01092774313 566.417377754684 480.370042967555 553.633413127259 639.766225611093 613.476883853758 543.137216136901 569.628348013947 482.914862907653 521.875574369971 684.625657934791 774.234128943164 777.53160987345 681.604791465138 554.203751538232 522.40612770338 552.485065769838 652.599303359649 286.302274530763 180.089203990831 426.389935801844 639.487649385387 754.129910498749 779.75595783651 674.259259592706 483.768174191614 324.223001415505 644.042956466492 440.848446932541 678.626703896923 727.867685511675 717.597556344964 201.444347855845 98.9911260009737 211.812704531263 388.195090481838 475.518193077228 351.942704790879 652.851203231989 617.041648698057 849.864768894716 732.886148634099 618.051013403803 683.565408986124 0 0 0 566.040613987269 553.267978516084 504.154867360028 664.910907674795 314.863004371738 581.528357526237 907.463430734302 695.306782978725 661.799878088667 599.905362907105 775.333712649201 645.164565505652 616.032384673084 629.851867215225 611.44472606878 708.741684380807 672.296231724284 551.124222787097 59.4525690953059 543.785151223087 701.749269601427 960.848583028949 572.676270037733 803.904310144604 505.395382334499 429.459516324727 719.075060204822 459.471734270073 398.944867198424 466.847425095056 668.102025093733 745.360301517176 710.219014383276 883.627454938927 822.188896057748 621.529678833697 495.861803522515 549.378239101668 385.957750569106 312.731284683849 314.380921688038 353.454575594497 488.85926232452 659.051513088426 625.38118142517 832.949900741155 877.35255025966 773.996688986982 640.579027637061 755.201890269469 929.421941585248 805.838563942574 891.643988034257 842.745549390472 803.871907953226 96.3962448026933
566.244659192068 801.744012239384 999.685447344894 910.84517916371 484.889339599079 670.839999926332 529.831631854308 813.483659427396 877.285282831264 752.853053112175 860.320964951794 746.231715346474 801.722177400168 756.960596960777 826.53781615199 714.14614452432 437.055556463784 845.676549690767 762.854184506589 491.256740736698 508.828449759864 781.260371758853 0 83.2060443787979 770.019177174236 854.094167614646 799.365817090602 900.552981047966 830.048378316616 648.945988314127 477.32912794582 1011.09192870397 831.755807476839 844.823941017223 817.235441657248 725.825081115663 310.591680249257 229.186449586391 213.123940361717 624.11360786278 798.826427087649 608.43110571003 429.914665011071 171.372908379842 458.700325945624 592.110772213576 706.855499944046 422.338489334569 421.063346313228 762.58355207359 603.438742429661 716.303013354222 866.655485034134 851.084644312595 629.576739473843 346.241560475747 226.4573392522 736.999713840617 697.604550031373 460.089018557168 428.903510269987 363.47228173933 415.405184288627 400.139927904073 623.207376010648 321.639899081801 477.779865389289 930.59691387892 1219.2838774861 2938.63644357999 5993.4616288059 2655.84425255545 1204.96106272427 920.042688333465 1074.79670079747 963.425550649367 923.485100975611 810.860659092516 864.429430716527 740.244640034443 546.831622459278 261.380347632451 234.26566485489 666.163288998267 878.623642857509 881.620735924728 858.428977769213 543.256355930371 514.896483511075 837.922943996922 726.638031352067 687.841433138862 900.123895006099 815.330077752848 653.311462595751 768.291889281676 758.527917435658 650.436038343311 744.665267636819 739.491880591346 614.735158889545 528.613265508814 402.750370390971 630.11661244293 798.518344165499 637.745401606368 322.324222841455 443.118739303215 502.026128676659 720.89982830271 691.902973946432 414.931652264285 424.026405074989 358.794055456559 327.997410727534 297.943378210922 672.648362635035 478.652427426144 570.42182118041 675.384104923221 595.342002358315 591.877434846957 537.082105226337 421.405034999346 626.73955937386 581.483460129355 718.037769423429 728.396753864695 818.456879255787 517.348237786878 571.16211274078 579.517338621335 387.451115820483 479.280641595897 740.50841709677 510.332275946844 332.105101174969 411.898292337952 356.014822111169 504.2025670449 730.928192267741 670.50556276601 592.403151066921 677.331733959437 563.26443548504 197.49444014098 0 216.445722284539 389.157992141433 494.272187487574 523.259905107185 681.326017547752 425.571830746823 714.961715447939 551.743781589345 681.584196966161 797.905583710049 625.289219505313 629.826436082322 423.012936240484 762.902151181808 698.308578441407 579.202369945403 661.551835817156 306.784754140317 289.819333830427 336.075680566186 514.264316928623 687.458364278261 757.610767707063 559.24933332646 570.39874148003 489.725597779158 588.100598956383 678.942069399791 663.129624669406 530.604226862532 597.96210008799 487.82930290572 541.511977857209 732.814878260595 802.515959488539 757.246903648203 700.675433341532 555.881825236676 535.121910925296 596.728107296559 679.952120311747 286.685292047596 184.282019350761 466.987455303814 668.439743356792 794.838593826307 839.22932177714 725.610361622529 501.850317979029 314.743688222428 687.606419525115 467.694947569781 702.081887757254 808.97873100419 759.940241879244 207.764254410193 120.454902641179 232.786840491983 415.719769617121 550.379922926197 376.713379670282 660.961628253412 635.708993212819 873.065750789003 745.541876097669 636.610558762219 678.830450228874 0 0 0 556.137539568083 614.55366984765 539.589063961304 650.348194125366 328.988306620398 583.992670855214 959.434864940892 759.237595962285 690.253931182581 582.575435374302 817.822656876708 667.58008615219 679.740994832449 665.113091100822 653.5275129794 717.424154562016 713.279160077528 546.185859631101 49.4486526684494 552.178278530687 744.507630236539 984.328872603015 557.44796932958 835.794182114101 548.412692516245 488.117517109796 764.580704981458 468.267747139287 408.827754119327 491.432794237768 769.911666281907 785.811004293114 735.016465861787 921.296650131879 843.822092529702 600.219085202297 498.123872569593 556.395429223144 392.134134999 322.308537686364 324.744539075357 361.94898511651 500.107160610508 691.515182468844 673.017907449098 797.877216103613 945.743957837833 844.03544155315 635.064540978396 796.588944959573 991.718022609302 819.046770660268 987.758781065896 932.19199206315 849.47195087525 96.5185888755401
500.45818346178 543.971636704612 588.316816816632 584.741059954725 421.694541921452 508.314435652209 457.168383300043 583.060844495608 564.185919795099 520.551460670918 512.488950898246 539.724564747042 536.431681893716 552.649705451266 564.404955699924 492.188628215761 383.332961506081 566.255884928915 485.83352896917 405.291828284755 400.76673233411 573.93895325056 0 60.6828668018591 565.941617715642 527.444356899483 535.145223568975 584.121253742457 565.895161345046 516.603564288675 435.928981292223 583.013104982596 528.186857503441 563.450131163283 522.045019572572 502.557901474759 323.566792217819 243.659867094479 157.891677894646 433.929483953032 568.332911493991 466.003812173473 268.260361377343 84.1219251480205 275.093735818682 455.525218672501 485.0747832883 373.839861983969 397.548904516286 567.795427531248 489.420848891169 514.230427189568 550.898944972882 550.266377417851 465.016460834092 299.756875296196 150.835880184706 440.961712080893 500.661549045823 360.350899990019 286.035329230931 227.872807674962 210.551023451827 274.33114710912 415.763378299014 240.713400767175 316.731411979305 633.133986589577 720.466488698335 752.945709973251 2655.84425255545 1983.64975222111 2561.73740290682 697.803901696382 641.877658891205 613.887879646076 617.186660213137 588.205871609616 599.957457860076 557.456000137255 432.959408461627 258.274213056991 140.79536790792 462.057100122645 557.699630715638 524.737205121913 528.434317408907 493.195937224236 396.656200568456 505.194642920118 491.649372205594 483.957642574606 557.75843928191 498.973574737416 508.488623005551 518.922117105846 530.797933308883 463.676850548588 494.509159502168 527.623102920044 480.775956159415 441.197351375062 397.925510817239 459.697027996669 520.050162690086 513.515861606113 350.469103852293 317.428238848217 386.190210216793 493.806725458643 449.685714639181 370.588767659367 392.855852128038 275.797848153869 211.926469217912 0 501.737338434073 412.407228138863 415.595735317747 507.263844084387 436.548168758276 463.490141307431 458.559421024215 377.568973052563 482.423636873985 431.579645129625 468.99054161551 437.190698422463 487.27557199119 409.858720750315 405.208511548746 428.101408383566 358.387981342864 409.435693161279 481.576291331469 419.160909216059 328.927019540069 387.009659610676 350.286018243946 420.149487984435 464.096400264958 462.484234219461 460.361999981056 461.147360180055 414.154014254781 165.092670430705 128.454961078915 135.324437732679 355.138153356681 438.354695371051 465.151049782883 454.476435990983 386.298419040285 449.414720223706 421.470511284581 433.241010687048 528.97802392367 456.42445022389 431.868705471348 398.979310867462 549.253736748966 500.306022005225 448.980405242706 462.327010296813 199.53453322962 169.360018401425 233.731300689061 417.527524925991 478.813688473345 470.129215808298 440.655269638346 427.704541596307 461.89431627899 478.863054602989 529.280753377713 471.333342741946 459.365405636737 452.389257963295 452.845269038095 446.018187809652 477.321084492551 494.195930649053 507.483592506598 510.054786442995 407.436450336361 394.598680974648 381.487491956054 466.277860904407 217.028853003863 117.00927591423 354.929911037532 468.941865556356 537.883640042396 491.701064873761 503.386906649664 373.49229060786 247.468706089109 490.254483844811 332.672390976713 503.320959458261 511.812728839169 530.941997073225 109.150703262361 58.6311173136775 0 371.197346470902 442.175176991136 381.537047527822 503.770583539463 466.729540991439 531.583597527058 536.915391070067 484.624883449098 441.650637584879 0 0 0 338.334019678112 455.555440504761 453.770194137289 483.775913404646 341.591835767098 448.163978932596 496.404830948198 517.880068522654 490.931886802896 505.801608395139 540.910123804904 561.55865613241 519.474919432723 512.792854231618 472.702491115976 530.657562651697 519.097297227221 391.540667340991 46.034524824628 353.345200522382 525.649337372582 622.942195338282 493.654874495552 512.059606146006 459.882161459366 422.037565501481 516.427003960975 430.132417894565 357.114691950604 396.634091702439 505.080087828727 513.590468514871 538.503878380905 556.452768077212 568.853940249855 449.685811642829 442.352315500647 456.752336535043 353.641885635943 322.725388369544 335.639692811832 377.224452858244 440.694597951455 489.810484898573 506.907078053654 569.599909582882 589.732726793408 578.826426891951 496.833662629813 568.670770668701 566.326923923628 543.373407780059 501.388021863279 546.723030719832 595.095007561138 72.8133846705986
561.946941070307 747.420271169609 903.619212681748 833.840372531257 492.99146602612 627.804601541938 501.369500364003 762.311358571121 802.862612304098 658.511852980321 770.257631120933 728.796951655915 761.694230257031 676.577967951734 746.083100363427 649.080881359961 419.490113173486 752.105092253772 733.159108334973 482.336314151638 481.91215892274 751.215995170182 0 81.1249265152652 717.173272519489 791.451005169713 724.664131107286 799.505001268147 735.529208575333 630.34387020255 458.761382523574 866.183929733259 768.889183302151 744.299529773072 745.387684928466 653.63992741507 317.407636164458 228.086834557977 208.724535202946 598.515676933462 692.907706029455 596.968620466279 391.264180570753 0 432.623973281421 569.226689654695 688.068457239439 420.266373271524 423.046132698156 713.121529438883 542.518961864496 680.002676804924 770.055450090752 778.306478398115 586.16198498273 312.351668914508 193.937709421297 664.583801390476 672.735075505855 430.490265565412 372.309086644196 327.221197212778 353.536215127429 342.146080716568 546.364824724081 280.380239806044 399.653060982732 783.767327962202 937.913732835807 969.48460287804 1204.96106272427 2561.73740290682 4565.07526623509 2246.34923183679 1148.46945752112 972.382281654564 910.351010676114 823.502629419248 806.936028157817 710.229716984974 543.242076079308 262.86707440078 222.270820945021 640.147088340153 783.84093723421 757.537787870961 810.290477010857 561.964379522817 489.913331254135 712.184390703762 636.839373665884 631.137523339133 850.871184871556 703.707955119985 660.482424178873 691.942583096935 637.230999753342 641.579104570858 691.235515275086 681.642835988753 565.770413902371 520.726355623475 441.727758570714 523.600271444951 706.523894659835 633.183651137036 349.932642125816 393.519148621537 477.913875603284 677.258236088979 631.264357400971 442.407188758586 398.049332375669 332.289181698005 284.183529851471 316.118162552981 681.750074067159 449.008194305039 538.988843668307 622.543974952007 570.086410487538 550.431832808694 473.900646865794 395.702736527646 577.036271995319 581.659570481653 652.583153335406 665.018220190044 692.211961019327 503.325762081198 548.171090687086 555.311576366971 379.6104187585 477.843215059908 720.889491919449 449.395127670301 329.829306381342 408.677213058295 356.745329162226 471.461735401 624.338150180102 612.389498299235 558.518768216716 655.88422412978 526.475744907532 200.755072753908 158.877296400633 183.588907480183 372.693047618626 483.287059452874 517.225050533619 635.328609400369 440.076462058824 640.160680397391 487.981098483662 639.252939820186 677.407669133784 561.805220740424 566.934191598824 443.943470349983 721.939866824262 633.482815787821 553.690061679264 603.336316070979 269.646024835524 245.668621169621 308.661860669109 480.264490855369 635.007109081744 689.392553199383 536.663963465933 529.859687529333 484.580211793812 561.671644536861 655.261657385213 653.630687436105 483.201998428094 584.256996520916 474.016006262058 527.184365349923 666.42211532627 727.604629067548 671.427743766737 669.789282324264 592.836418137559 484.605547709341 516.661889827484 632.843563111072 278.431257712563 0 446.591382095549 605.39418464937 723.427882883245 788.467538067659 667.508009977238 464.666178117382 292.914988562879 647.271210198023 434.302322115149 656.303371722507 715.792538996815 700.431939026864 200.565166939427 101.223990881511 239.977927870206 409.628711935253 511.892690871162 353.505307779114 656.374451580919 587.072724440668 807.9855867372 721.53642335732 599.167789832958 618.464548131781 0 0 0 501.18502408621 552.799074692177 515.49782909958 647.543429135301 319.837274634211 584.910271976176 909.79613302097 661.333000152646 632.887424223637 616.165401137929 825.129288282825 637.414407292156 639.420712256751 599.368052809511 615.393763730964 679.903116979153 681.572148576617 512.559754661934 46.9637874861117 505.893132543829 670.501290402918 874.822522189811 568.937992137698 793.988097533301 509.8319089361 481.643173923757 698.232616215997 444.78081100086 412.963039784694 489.273062991647 717.418175777392 777.390209552817 708.365675815232 826.646049437283 831.026903888405 585.816291741478 481.572775467217 545.412197651129 388.027494714262 329.42934970744 328.987705852117 358.271289896968 494.869420450803 679.092988328132 641.54060209819 779.057156647492 833.546770263251 788.372726481222 627.817943577577 738.587016039488 884.728463071458 795.309863557472 845.259883045533 787.490632577068 769.63010947316 93.0688896122084
529.38133328347 669.989778744572 788.010276946703 748.344180155605 442.185901044563 591.765584545153 500.924684575352 714.438476923906 733.64440417046 633.085403120161 678.974967389165 687.496589762958 677.27530440383 641.065639063577 682.08976208475 604.347330268961 433.182973314719 695.370701462105 631.168023387845 446.391240328536 463.502116675032 686.356921947059 0 84.1647604880259 709.520411616001 709.526099659776 698.464344655565 726.160800777519 680.339643610961 566.054360001993 446.733158398687 811.441610685497 699.246931709013 691.910938294348 680.085523085611 580.622619618426 324.538403003051 236.088039533641 171.500858131668 513.11875965535 636.843715927396 569.16817299632 348.965671903089 117.433749350259 383.63080667737 506.149440466809 618.965073054736 397.176014348382 416.971734202598 668.531106022668 552.587841936919 649.019055651848 762.92034392674 714.328100313762 555.297609146838 314.717479755038 188.083753970888 611.147262561788 580.510979900877 396.776701447725 334.79093192453 302.84168511495 297.602006157456 362.371018154418 512.070099528651 282.235679613967 376.085129845653 751.262534761726 873.695168629965 894.1959516526 920.042688333465 697.803901696382 2246.34923183679 2887.85572008802 2527.92659915581 1081.02510863088 896.132477412801 825.670846034418 793.147067629246 760.145995077499 530.34003514749 265.560798655813 178.202524815508 582.902632599408 729.581346078957 751.010975085914 736.499319606215 514.012060158811 483.722755350386 701.317367670442 601.773003219365 632.45227370031 713.15197357376 677.334439846693 606.937054096401 657.955946856905 672.921556592747 592.582723840532 653.925817314687 659.909001442748 568.730501022705 463.226896373062 412.178375917367 545.224446425929 680.01572322474 596.678724474848 321.181459589876 350.11681460539 463.870916042356 619.46652404469 565.186854085332 437.705353104247 371.151785894983 281.464501107921 296.058355171973 270.072342212471 626.893305236898 407.723315194396 469.323836512931 613.342947103551 528.669117756605 555.1154398137 482.043182574116 399.31657149231 563.039503582968 553.937589062215 577.084948621988 575.738265547337 615.774289104718 460.692765274873 500.02430205124 511.959571937003 376.073595808663 458.106280925693 621.098855241413 439.830426068571 348.143509682869 383.372036295387 351.099581125928 434.567320696818 555.661156700152 521.604524948578 507.311161479345 554.181558545312 465.513136659178 158.288877554332 184.586773914511 167.370565550167 358.347868253868 472.70987197974 534.757414484751 576.013117731722 404.050171615392 560.467826046356 472.997366901075 553.399688925423 644.851723338939 531.071096998352 541.466449830717 410.225937267552 670.570842602678 596.770215159718 550.848795946971 565.53091033967 248.269331438897 217.441916624048 270.395726350589 501.038368267793 619.004492560266 658.860621158164 506.429031428726 503.88058137595 464.063577892831 549.890101229587 592.815088693095 560.751249648141 463.681220466603 541.407895053901 442.027600377062 516.855187978087 606.100108527568 659.706820856055 667.083919618124 617.090787676537 502.054093824847 453.957545535117 467.904809933436 566.776717170399 268.878333379506 130.405353942017 379.891904846258 548.022449003322 665.817323666257 658.105396723789 586.723097155389 439.971101284926 284.846345244524 558.927275259104 355.145928015561 575.087606839538 642.744826372315 699.286871581265 156.004015805616 71.7972123115292 199.139556270649 399.630970705842 478.95538096418 369.681302272372 602.681127849261 566.344554415592 712.060518283761 656.105255517434 618.195549304968 617.983048092053 0 0 0 490.389654716494 542.342930419255 505.536456548979 584.375254307092 336.8570023316 554.918164567366 750.848905549446 663.49658535092 620.21748094234 561.297259374319 693.647608959333 617.091523982375 622.827767301189 603.262229870119 562.451118132695 652.451873676806 584.263614954843 493.903689805315 53.1450825514923 478.269538740046 660.299134214947 748.374708464783 512.410014570606 700.010099043557 455.161607188822 441.420474305892 645.84584688512 470.049434126046 382.961170094236 458.611523467707 648.717621163472 679.759462826673 653.130520958343 759.336760277611 791.053756594052 526.391404019115 487.261455798986 548.669585690277 361.62353474042 324.207548082923 334.791172653787 365.110490263347 475.237134815918 637.775855789222 620.152358578695 699.347825381463 739.213337056936 695.454196493257 595.653758049659 672.828177759998 737.846253069529 663.372095325038 758.736924994802 762.130569108754 665.810290070001 79.0242335366338
565.032566209613 760.14524447206 996.907293516279 885.178673603871 469.399414771161 639.407542322292 506.645430566676 823.761047419828 857.329038772614 761.355586873598 894.410430712503 776.066509290473 770.023521188874 807.894937763379 781.406516890747 701.585457992161 429.535654625333 853.257868313607 785.568599957838 482.630521292359 485.708638728026 817.732593905095 0 84.6644599106634 815.005995862967 962.032643602069 771.974352596463 888.390254385164 802.054573876815 615.44428841527 507.02447441536 1042.68354648979 863.705095614675 842.991178324588 839.585744733636 710.218978837895 280.079005008568 197.959753303993 208.342904167291 623.529395128212 760.943671158665 666.071525515953 427.275663787711 174.748454907244 477.593547930392 601.119576052902 744.307763428247 405.398942017308 412.809868819715 685.902634372381 553.02620701116 694.815702371729 884.908769850213 843.136859918029 644.411081362258 337.562489506661 226.627157869408 782.468685873439 727.563775190624 440.068697653666 443.491327644603 377.089919883776 435.999324323738 433.386023980424 625.240931257948 311.810807229166 425.679333888898 814.59059317856 954.755073825678 991.702653105926 1074.79670079747 641.877658891205 1148.46945752112 2527.92659915581 4395.38615693391 2317.69497417986 1220.99485806598 982.222975280734 986.017993075948 781.341317348299 581.325797989733 275.291026170207 259.455812623504 743.097795636735 858.643478174804 877.372337788402 882.831831656788 568.157203138335 515.83676648206 782.539014829873 729.75374763646 690.449151627717 968.665308687709 797.312136633416 713.678762525681 800.509516972378 772.880575938718 641.362121285975 803.460521991243 784.550349322223 609.68404742947 530.627523049492 409.079551021645 627.39316285633 818.811776051106 668.914114138778 323.157073113902 394.271911969466 530.891281133785 759.38693367825 699.086442025304 426.050607097783 419.472864311644 354.383624484251 349.296744720688 275.579582657825 745.923226277084 440.800778400898 581.583047828986 667.770413349309 612.767005604198 586.444587335174 515.333006659735 400.738948548621 665.717835373662 612.860603953943 766.08282039643 787.158006799716 804.41599539765 532.227839398162 617.155582416 564.342861028956 395.621865454085 512.637607606146 778.59439679684 483.895080626729 346.382147034827 426.43007469024 350.685218258142 415.936496817319 749.633059512302 684.5652944902 563.481254297124 691.695483684075 526.649807633097 194.255852209741 202.178226047646 221.52645244206 347.35112683712 510.475900172835 529.114981682778 706.295514385359 431.725822003955 697.358675753647 522.667713420913 665.674566374252 720.047281225405 604.424512264094 562.582048216853 391.789906144277 744.382433770486 722.734772824629 589.020945963363 732.257244017894 318.258345797721 247.376258610408 334.786150074741 521.82500947469 784.656276000775 752.414635238832 577.969962012193 587.340675732225 476.427445373542 578.276535275828 693.854676010232 686.906044890545 513.969449077086 654.658344275023 466.278596212301 549.785032592427 769.458428146946 780.718079289403 763.942334184109 714.200423042194 616.180230271676 495.945365155751 592.383483812218 695.568859277968 272.841445053867 172.733389645832 485.765512218793 686.70719128862 855.867654887909 892.982679944511 811.580357214497 562.556087802174 328.137772930656 688.695313802035 503.328004213485 732.138479621542 789.237313111687 746.825460089994 207.078003482753 120.120586811938 217.954912225411 427.062498604134 549.785703437024 381.073055718408 683.04080088084 640.718607182516 905.492873292793 801.764112142447 667.566825049101 720.393069606844 0 0 0 576.610729926204 620.989041897648 547.740352602478 691.550200921225 312.461852525987 594.640883639179 972.765025436768 757.145559539645 714.494128491785 586.023186732193 843.387617736111 672.210233885161 691.073196454675 677.597773097684 643.550758607002 746.987596635635 670.943963478959 514.242048349352 53.1469801677093 563.491057493629 722.499310493097 930.808907514461 608.382499328545 877.420621487095 508.003644425984 460.275136898502 798.478242286707 475.551741491507 432.57052805427 473.632837605694 784.78463965481 852.805003560716 757.684473512691 1021.78875779207 926.429531386203 612.274349369973 520.581459799344 566.654787584034 385.203119911169 314.984712199332 310.408945400276 334.962123247484 504.384638481519 734.320551586833 675.960344273399 855.711936586654 882.358242089196 828.41896367705 616.189859868125 791.025122253346 1006.9762741036 850.857082320159 1044.77440004644 935.608062005316 803.361550169309 88.4805293843538
520.230322774075 709.451981128183 910.928016207552 845.770860479962 0 618.263236504515 499.74912221822 788.522575077496 825.133623858215 685.053292747875 779.421936859437 753.660958358141 744.219707898457 697.680829061575 760.934845260866 674.483224805687 438.911485680348 817.075354585411 704.933232923741 463.8442349001 464.9626543735 735.926104795647 0 82.9515844499207 768.606989176806 811.370461119488 719.686344538264 807.559132424419 771.010536188321 599.893944700898 465.80734540839 925.180918314827 754.137551235314 740.311159055795 760.748567279531 649.973628418985 309.490665766149 230.367612778736 200.739449340339 579.908857956781 752.27568063759 590.280565360536 392.665842105369 143.301944160118 421.155267726163 591.031183556315 694.441899249736 391.941394965346 382.583045335696 693.785367716323 552.143149708839 673.879536550145 890.571813547363 834.596921752561 612.753201916863 311.096581669645 224.588605991828 706.265445018684 645.862498322022 439.765248174139 377.755421211265 318.570700646681 374.620962522384 386.01318771452 610.838409766591 259.149660867043 387.766704555772 803.855272502503 916.786150491473 933.794067694102 963.425550649367 613.887879646076 972.382281654564 1081.02510863088 2317.69497417986 5459.41111954015 2388.17337103089 1110.21669313744 996.814408736311 807.608685504986 604.140830395583 278.41426064176 229.279862775117 631.278694722582 781.849860167744 814.050632566004 839.398823506458 566.3197811401 497.105922345873 754.234809395716 702.322394676224 685.619871744823 858.060286454727 750.079507423377 669.849004681195 731.346420227325 717.617290602347 643.706535423266 760.822691332923 719.960012603499 572.592894147621 524.834785135957 449.849253930782 596.321639443636 731.876169037232 597.574383332647 310.508363191783 410.724766094344 466.048149697954 672.327970213219 651.221024619829 422.65406720409 395.530159868039 336.681793496185 289.387102213923 318.223940324306 728.259960985957 429.245583810749 519.173980522694 661.262372035585 589.191563872181 565.91194254939 533.501584725813 409.454481000577 596.729910560161 603.137210442547 680.429426935777 668.697074366045 749.136074560783 484.344700206005 534.887040935345 562.804062959899 394.258630710406 471.744004436972 713.761794490029 439.353003945002 345.316429793669 398.906204942795 320.368763517208 440.962153303859 647.940778751006 586.770104755471 547.655309044846 624.164828509636 524.429971201777 178.805919953734 181.580417215697 176.690342410603 375.683547951834 469.83210031213 500.952622235022 642.053105996081 404.729135845446 628.463294422331 496.82711360941 631.30479631255 731.238750744731 595.561423333474 557.511976428266 395.426218731919 723.407111985399 672.795034725456 552.848015096518 622.271254466638 284.239402807068 240.840531285137 289.431663904981 484.743989609961 676.276249680375 677.225337611822 551.426353779658 555.344173544411 487.924966210353 568.359930193099 655.063420123767 677.088675176544 504.232899268733 573.582304177167 469.792117448589 524.158450082559 672.161275630831 766.91610871968 768.284140603126 642.322118378338 534.354270711557 508.271047821288 551.617081783147 611.159902470926 269.884757423928 165.506891663481 424.187928131247 643.187031350319 767.67609838471 815.791664495136 723.834919519477 490.104925746881 301.285988666441 680.374555137318 446.102506685415 661.479409256831 742.396603546507 722.449181173103 171.352042686351 80.9462373213172 242.979067898762 433.434684785323 498.774668516882 363.858281799649 674.317773646021 640.119030148767 802.066164107804 730.071467395177 618.419580509251 661.63077508871 0 0 0 536.770102146207 549.672297358204 535.96383550684 655.412493241193 327.41592753866 621.200988284762 904.426643599247 687.050851871037 667.246673284556 583.930515380785 844.080555256986 645.10139105392 647.843288310152 618.483288246299 613.434302497501 715.295691220389 679.832068746896 547.283725018609 55.7691695102867 504.839590034027 691.961358932722 890.624415305557 555.7076945475 827.053519771072 510.112382566902 463.798473897341 734.720810535064 461.378552489764 395.483974780822 483.819762262522 688.970155398963 751.195792606121 714.916524825918 893.436363693798 834.287687409105 600.109334305866 520.24274980444 544.442617871066 353.037427060675 299.87304749196 313.263798823347 353.177598574022 459.693130287064 663.30772562112 646.00708548036 774.752362624494 893.09010279031 770.691969649436 608.173720148242 787.559759747767 865.346226672676 769.955899098159 852.761993086042 823.495575441922 757.179996463894 0
522.329388277456 696.914552878788 896.155857067825 860.610651828797 419.019640176899 581.395676655093 482.735578815676 740.030765700356 754.927697509325 672.972997398395 777.692452094505 707.357999843541 748.921769453818 707.085968098323 721.639131622564 627.741064223706 416.30989573661 760.285633073934 680.228046675567 458.30663485183 468.219161806125 760.338179652678 0 86.3990111624313 765.078160521183 819.07736628117 708.429471312369 793.462760539545 724.337304816093 574.153766686758 454.565252844085 892.767419453141 733.752317628662 730.854876009451 737.649849773122 606.444293001911 257.911023884383 212.34729256919 213.22152562321 592.160851339463 734.934608573913 586.410237748464 356.982440609079 0 409.558173246692 567.491179326778 622.006891752456 371.170608198129 374.817207162553 684.027087127703 525.984528008638 653.653746457937 833.288917800151 724.266695808699 598.245875437123 287.657747221963 0 639.766790695777 674.17986414099 401.972710537824 397.112830726973 321.502011689177 337.199568537828 360.993856954589 532.515392833267 272.682923218926 378.684561602553 702.82302031909 865.624500446914 835.490742950049 923.485100975611 617.186660213137 910.351010676114 896.132477412801 1220.99485806598 2388.17337103089 4425.8265953006 1894.76526649311 1045.71911380774 848.209891399265 606.961541307565 287.269775680962 210.619862688594 619.421603357022 810.305367014092 800.259495715658 801.609660649364 572.73720846746 486.475750109443 727.503874774898 627.724741397453 653.938769228073 822.533215599736 715.510657425152 669.837159857826 743.853369862282 702.946013363531 634.471970877516 660.467100781242 686.666722588668 621.98424317702 529.158519946719 421.956846168218 583.33058457151 725.93966960367 620.611841893238 317.779801129166 376.015523369821 437.39553934115 673.718844744552 608.779553172244 424.030437099565 411.200994830234 312.094556925837 283.643713375794 306.011783404419 701.255905460445 433.421769580098 507.446716885787 679.566040757847 565.078556842051 553.703028807576 505.800572364225 383.524435172338 555.541124021248 570.113366173837 672.657173661072 599.698615597423 713.086376245316 506.744374001743 557.978685735606 543.429223547221 367.897893562542 416.034216916504 683.362812408101 464.85862794067 325.270619711868 373.458354372337 338.792835329915 470.94880916072 613.068203256661 584.463445649412 528.158660573627 590.850347530379 495.778207076541 190.250903004483 174.171658624729 193.435534431804 343.68639399224 477.177749644609 494.266157878126 629.553625965406 413.55155556477 598.65702415099 479.951356755922 607.86710663763 733.186074046234 571.430828396764 530.909246636334 370.137814457832 763.797266713189 614.504917390119 517.107983038016 585.985929516009 232.407755437589 215.816172600866 309.57343094802 483.439515039374 638.206531154704 698.189512099261 540.998723594724 495.767145724321 455.068397016487 551.443984119373 604.624515321154 607.207123307684 467.389694326833 543.519493069782 472.254617743254 495.986925494177 655.114412145863 719.201686795788 703.471047899356 643.497729107069 567.757071391005 507.895564240008 525.215783758353 640.775377939821 275.735709418304 144.541823249458 416.607673147523 601.001810760999 748.501046470552 734.355703415326 664.179671092156 467.810298762792 302.696542286705 623.301490598078 421.758588649276 660.937407721971 694.732890342108 725.43192576623 171.996725125576 81.5771528633406 218.982837034244 389.713206209876 471.496957389269 322.585796380601 632.437477777647 597.876622490565 756.129952019588 718.875998908256 599.993672175136 626.924454172712 0 0 0 474.352907061641 507.979845517595 495.081751864971 566.935238587745 319.071333440503 568.359293160709 786.572926545806 668.097033617065 649.451369805727 553.280748886276 729.173229567648 653.076962408877 621.136859110477 613.934004707561 560.771144510036 665.240396231084 632.08396623864 485.615921004379 50.0540554955586 511.189148436138 663.17194712181 880.213440807849 527.242008027273 819.073612856624 539.217115853864 443.675562797243 683.67423637938 473.275358802002 380.014656818172 440.613336565687 656.610436461722 708.279066290526 683.684026352759 847.74645819686 834.347418222125 590.786898368281 502.214703429167 515.489653763504 349.609069105744 296.027327184568 306.91869120237 345.383833337682 458.285792810903 627.708607172848 602.634611880684 722.873741482372 838.584386322507 723.404899014931 585.592768682455 728.478117468389 814.115103222678 722.336028757072 802.300258843252 768.816832950478 739.353546113649 0
474.717289525678 639.138554055409 766.967762532158 808.814718395982 458.203690501516 574.965363692007 492.718766597155 710.61207751273 747.987880929383 648.769080411795 674.795559593346 661.764479381561 675.685443503482 659.271334503745 684.773641966974 589.045480307264 425.716030534746 711.928938518834 633.656732879476 433.776255132596 458.826815888635 691.082019805921 0 77.2038102893485 711.373102504407 759.665082507982 668.123012465364 745.1953299089 695.778491848801 579.151706655877 449.037945553375 822.075212760118 698.631143615981 717.146693146437 674.879726992383 610.884125167025 297.554526158209 226.371523641699 186.138232335536 538.304065338289 694.806676133567 551.015865028212 362.221207017562 122.370196603539 392.179721039667 528.754314068672 599.879528480596 374.848746227691 389.567165871784 616.770076485091 533.221960163608 637.485128813428 746.460466880095 690.77447851563 554.347907859955 306.116982016425 198.955919319178 608.127371383842 611.203708686227 381.086096520676 349.766909281541 289.41826376363 294.008091504568 382.835078563148 531.113538515304 245.170592940169 358.995862692032 667.424633911423 787.441766666919 778.36670976606 810.860659092516 588.205871609616 823.502629419248 825.670846034418 982.222975280734 1110.21669313744 1894.76526649311 4755.98416041927 2770.30799840628 849.10713905412 650.757312149974 287.070674063287 207.190512826219 588.734976071943 721.963127587276 735.894042296578 737.012837315318 521.755045388487 442.477462816228 706.081268275802 654.866044103865 653.336113455189 733.046721024606 664.464250682478 664.336545979325 702.658857447131 657.807404239246 610.672354572266 670.897580786704 628.839640744009 555.895873508421 509.09392849314 394.473237019422 531.465773777775 653.312731923384 559.576065926969 313.409645098052 360.085968455072 453.94681416885 627.712567880266 597.221235753693 391.334391361699 378.818311022974 292.032997383229 268.019179791043 0 637.725416304132 425.571197223393 511.904152168436 666.17685843533 535.429313106257 549.319615056788 510.550358349587 400.522534496617 554.21568233955 528.075534780453 620.505352941757 584.175131659556 649.13908923982 482.123340896611 493.402993873511 520.533553528028 353.285398644265 429.95996247003 670.402633347242 464.735489088041 314.560143318571 380.239765654071 339.448617498012 451.126433374186 591.472019652322 547.756327005835 492.877377624998 567.647673256405 494.702830874012 170.07781771119 171.18309668236 165.838221540574 349.564294907277 458.284926878083 482.607865006378 582.15662075738 419.807359018607 559.738301074368 467.917089292494 574.215440679547 655.12159090296 535.770344445688 498.480251536876 373.584479244407 632.288352589106 579.344867118668 509.213659871042 569.618730364437 248.661115614949 222.76165569858 276.655758128463 458.798354815085 625.548482643143 638.574147988799 527.81350135148 486.60483690676 455.820807017934 513.227163795428 603.382549668314 586.162138090721 469.932025465352 508.999904206576 456.058702918678 495.714115500704 592.763280800405 663.535402968783 669.683924740712 613.54241632495 528.622876119198 478.001977095267 504.88854850143 600.525079008819 282.411396179115 152.152507500456 400.942695402754 597.125029115444 704.161477490517 712.769334341767 624.067028085563 434.400089444434 281.894189030952 617.242911383056 410.73634827297 633.48800910954 630.982705635703 677.176037338435 175.376006391891 84.435546098324 210.777122564688 380.217142809654 489.95409172925 347.841037458824 612.733341649942 575.335508713022 736.01783926968 668.426221721318 581.151134094479 602.156192572467 0 0 0 476.466989047187 513.724399629053 504.866893628729 581.642407682221 348.699062158057 559.84112895984 769.51731307237 616.287992561202 630.147051577547 533.454770829563 694.725622211122 577.71699415176 589.774268843619 627.529477601084 592.839793722222 647.819244704883 570.226372149079 502.771872695597 43.7743374023876 474.202584550935 622.608397959638 800.889778809164 509.164934117466 708.253389739546 495.881774486246 437.35459838342 662.779868701725 453.670395510069 383.826454461733 456.264447063144 644.05370937094 664.361631367086 656.781060098334 797.940506510005 756.311434701848 555.192192357734 483.34668485631 496.338614819064 365.396711574688 318.793197613639 326.997646532723 366.426920123322 500.00090998467 565.732434666343 590.307851329958 694.895583941927 791.427789576129 717.328998043153 599.737250182861 690.50538093914 771.982276932542 680.596810895164 720.578308762649 753.730091743276 722.136351875289 82.8352970270756
535.428132274552 681.507675387572 854.866306852452 738.913402984861 452.821324027039 605.75530934782 502.570229599543 715.766964405956 719.835035601312 652.328793385762 713.193597089101 698.377898825782 672.360961862504 663.37054181531 668.009830828564 634.529517100452 431.409041952087 768.339704932967 691.756842000274 477.396068644586 462.621972227465 705.868507156699 0 73.0049168253058 718.581158080894 810.604038927403 713.239608923422 722.319223818745 693.821934277965 587.434039772091 442.66687404028 892.600192638485 709.788616791679 725.29746097021 705.622223570785 606.893135034067 314.982081347043 220.606426486179 179.243456514047 570.144276996186 699.478227260749 560.551390707357 353.428882343811 130.723075962486 382.073379287583 545.805445830814 652.995520755303 426.263374487589 435.697098424325 647.032100738397 535.872858713979 653.490090849921 728.943021121754 723.937044452713 574.780208275326 321.722971541699 210.830540829709 624.101015119162 624.652179980164 456.504469565535 342.898037355772 320.025092561525 308.440023088632 370.462609849241 529.006445245236 264.540119073358 357.343463609524 727.864674733987 801.577503891372 744.148556466927 864.429430716527 599.957457860076 806.936028157817 793.147067629246 986.017993075948 996.814408736311 1045.71911380774 2770.30799840628 3138.99703780051 3722.45106834683 708.996641698661 319.621765624291 212.017011589002 667.374725249033 762.161890337436 776.221364142251 788.026423943687 571.239299945535 494.580359133399 744.582339270121 634.301443738693 621.548279946447 809.70503455727 735.463849488724 628.72884246506 692.165247257083 727.544305064065 594.135201958421 737.581029169223 653.948915382964 551.720964650347 565.171291541664 446.050606298861 578.779555062077 725.831108351628 615.632235410036 335.610029912086 401.666385720762 448.053226114696 659.861311869451 628.8653777657 398.233895637398 405.251055038028 284.527842823312 322.525067571791 302.807671519863 661.791026452933 427.930283049566 546.320624804035 647.576924654153 542.80106370643 561.848727753966 520.808986888185 424.527885556846 554.822296479118 537.667083423186 651.72029569078 613.604107253042 702.23289398014 504.171883735461 518.967396200058 571.534566919592 381.286999837478 458.823523495799 654.889083279553 467.681669150357 322.861571661933 373.111402140469 360.582438461049 469.488641045205 641.679732687551 564.562166941217 528.068561773243 604.396232714822 510.141806277848 184.357326165974 188.991243601517 182.981763117443 375.581539411911 473.946701190845 473.152082489286 616.256189826257 407.00179800828 576.921987746719 491.811713684642 576.833991303238 688.045998418375 583.83538584959 523.944208841926 406.054673704919 657.444023012776 627.408967484861 522.980004777612 604.492005104973 279.076117475718 240.974006802463 300.849449075003 495.358478778913 640.815536579741 629.426749590661 513.922393097284 526.554352577372 455.186501521845 570.305275318175 635.955919334882 597.656986927364 489.667803989703 573.282785913699 463.285533590912 539.84904442327 624.713623123392 692.50013680807 723.639701012775 708.496487285689 518.045310481462 471.965836651678 517.329578105194 621.477417269056 265.594062348901 141.749955186159 401.586903195285 588.052496390849 745.93542414047 763.261873922074 679.098213642546 481.580039377823 299.037180312057 620.309922203884 445.109866941279 614.405243222115 678.564699967673 681.577964047703 175.925290162912 90.7036952447754 212.160626474242 382.05130714507 489.791990081533 369.033348562459 632.425616957221 615.407480849748 790.455565160233 682.717584614243 589.115997786655 592.001443206357 0 0 0 477.174422557543 534.081261056726 515.066340164807 592.062983157038 332.667643077183 573.813781907931 793.562089948378 676.934229695001 671.522115967207 588.35634652298 756.550187802546 608.055094119357 630.182474252319 623.810325995775 608.313412731625 671.236819550771 621.627204039114 505.784997257598 51.114822960883 478.511396350623 647.825681738221 851.16293188601 565.897774995702 740.846404515279 513.024743965831 446.253068068969 713.331901740237 507.824312572261 413.908862163307 474.03009021257 698.76087845125 698.753263107832 652.902235203803 826.647856175891 804.751333260635 576.801907309869 517.126472596079 534.260303202537 394.72281606087 333.411583884342 345.789421993613 394.12685470115 512.10275767845 604.615378865977 607.987561681958 736.881683287973 734.381102244393 777.512596320369 595.650300214235 735.732770510983 828.301831564012 711.772794138192 805.030050774561 757.067794562712 721.252227809249 77.8808813894339
506.426156891647 594.677098654321 660.491143556888 692.973276259693 455.63362206 543.369498638872 490.984090917562 652.008472581557 676.424462868952 588.3971248647 614.158205015787 657.273273192584 644.707652144029 622.763046852032 650.823236235838 568.626963716406 429.658048817764 634.444472775182 558.820835729055 422.711810164602 431.006760886372 671.384439146263 0 71.1225129024917 668.0913637456 664.725240960281 650.321851252756 692.965221399657 655.827606460138 566.871716273749 455.135235339473 730.083650834111 696.392165400068 635.410072295968 604.166645079473 577.635128177752 318.152431970089 224.674261532591 175.76439086571 498.317332596787 650.221555445341 510.668944530809 320.321900095081 0 295.209407627228 531.986053788127 600.25853225689 416.307623708196 408.291256802178 642.651344582861 526.270187097234 604.450522291427 702.836664238513 660.40305243109 512.752784066006 309.513719551736 179.936157601285 489.977432601454 565.872987937365 417.957821760498 326.416543104899 276.0893747285 239.101131881346 328.968207586406 485.772216085061 262.463718410609 332.538912142934 656.083614957678 658.058714276163 693.202550700906 740.244640034443 557.456000137255 710.229716984974 760.145995077499 781.341317348299 807.608685504986 848.209891399265 849.10713905412 3722.45106834683 5895.21358286535 3489.15337482643 335.231216497975 196.422107924431 604.355401098031 700.217234225978 685.413972738529 681.048825366523 530.437465292847 504.714353413324 670.58398868836 619.133230627599 621.383504467825 663.680780126398 676.545895126739 612.667819319235 633.651400337066 629.074808372707 602.799014868067 649.286096759499 636.302804645677 538.524276186154 511.158632097332 388.289348843693 542.426611338006 605.230279240616 520.873770583796 317.024276779535 395.432187627373 446.2395255009 589.721365058637 545.124810748857 423.68751914921 371.330953317298 308.279911778117 268.17962652729 313.061030173204 592.823512785664 434.462091723216 469.807348737527 595.559193873342 520.846108770398 546.666408663326 498.723389089039 376.174774423624 515.865027517372 466.927032076885 534.538985436649 521.840744792505 591.218526087481 460.32492674852 468.568844750757 504.227932544234 360.012764157445 452.263040965691 602.470255792471 456.588380363768 347.38022085352 401.904974045793 343.440929188233 441.543156153126 544.892262763612 521.60257556297 520.71878089587 559.871283048192 463.516856342917 173.883186204104 0 149.088298768762 374.198679147416 484.855699162308 479.83524009141 552.781268596745 413.162571560043 530.041448312736 473.796497572383 527.376690492636 582.782869261887 535.239890583264 477.054620345411 388.464847688251 605.407511185424 556.191247046476 493.926958969947 490.106680506258 237.170811503133 230.05685337286 266.667357203957 474.174873837995 577.175280071951 584.458182361556 519.730394042223 486.954679354078 453.251778209025 509.11120871782 592.578140756349 562.123405337048 478.134362080135 545.486940693251 467.658175171773 508.172744190639 557.483720129114 614.203655671623 614.653037943563 544.001967313947 471.477689427873 407.437813439403 464.786723088893 539.857886274012 264.738407006838 0 395.866790438503 542.166044114485 670.904827898091 592.607022371158 609.703287120167 410.085472708912 276.195767589504 520.134084049491 391.303682202032 543.186161496055 588.541999705797 598.752059725441 147.197137830491 63.3111031945447 222.366532529613 375.603806165774 451.851500374588 356.86566694988 551.124439704076 562.392807953307 655.251056134608 596.544455210147 520.183219017788 547.808499349441 0 0 0 427.118808729814 499.211264351683 488.398334920185 533.768196286331 346.824120132449 556.141350462743 643.607958768838 595.437206249349 565.235467393396 499.140800131187 584.315937805238 594.822465089972 589.979166850751 614.5488784897 531.574224713145 636.656246508246 569.813566523739 471.792804107304 58.2769325949768 416.560388896064 567.379761002282 707.008206694127 498.441842568148 636.382138614717 468.355440898576 439.750086121186 654.055988117596 483.924749765191 377.694039954788 435.271070383236 568.32234364684 628.868578619352 612.666451734554 741.171477154933 682.876959443919 521.316445253233 473.217665464341 527.406304410066 389.963211143425 338.012088909111 345.376566018937 384.060771966351 492.255775689154 557.825935732874 570.959224770769 639.25331464627 672.672338661736 663.059082764647 563.648842962682 682.841584987647 667.111076678845 648.177556906369 649.550176161922 650.277281993644 654.510111234976 77.4647535374849
431.927485137564 506.999377539979 513.569438514416 518.787210933538 388.416613837332 440.713275707449 410.431569211396 531.422227649913 525.943879692275 486.483692238766 489.715046899233 496.172459195129 482.997747711571 497.65173821374 511.660997185921 491.51053044292 378.510882456873 501.146252858967 444.857516532521 363.850758985236 363.793163241096 536.611743821339 0 55.5824965388643 528.257243327016 524.502017027809 529.247861073377 534.627948078175 516.619846940953 458.696247734639 394.861844216803 543.979530420844 525.636335320223 526.991061240012 479.501945685096 432.470230898823 292.494163437148 226.04805449036 120.075444528269 379.143981769882 496.366658729182 0 271.123101155506 80.9958888531621 249.537356809444 424.426145493994 467.455208987587 362.295244262835 352.558518244013 536.348932510992 455.209656332627 468.287196212041 496.516257124432 535.133599478389 401.857290401178 259.283691370133 142.313633280294 400.010801815154 458.642958549268 343.259421813188 254.897191580234 198.354623986205 200.20678381331 243.553618855652 0 222.11821787498 0 525.748579464523 565.762383327821 524.429583107219 546.831622459278 432.959408461627 543.242076079308 530.34003514749 581.325797989733 604.140830395583 606.961541307565 650.757312149974 708.996641698661 3489.15337482643 2372.4550946973 1652.72934260518 153.631157884148 456.085931466372 578.054196473879 540.218277982969 552.973123265842 480.92826057072 435.792052962166 550.677877390193 513.813055931799 523.227305543618 532.8727850241 511.080779591921 495.661137798715 525.657558762853 488.096863250965 484.292831293593 492.722866285748 481.661862030425 455.633348118558 415.726319302294 340.459719385663 419.661207353789 481.098273041176 447.829271259087 295.267613170522 329.503639534186 367.92321687587 464.753594798081 439.461837187246 0 0 267.062286282864 220.478046508729 0 490.392978201943 344.639378067065 366.680394175855 457.190262075523 388.640281439842 396.013313312671 416.434361248628 349.891707094127 447.21591422713 411.96711480055 442.452581090953 419.467671901243 443.618680883519 393.979721703043 382.911497702777 410.185161246729 321.415404743561 340.65085389177 434.986436151846 384.781784498803 305.305974778194 314.344827891897 291.090433803458 388.692887869322 423.375517862457 424.889049865726 395.182662510887 434.509624686536 0 140.182719486124 128.254394219402 104.139511139779 311.243324203219 393.607793271945 415.539208151176 444.200006585166 348.67092646821 408.312823684696 377.043562890736 426.041232285711 474.366230457469 417.475426452177 401.194187053349 357.877778841993 484.71506337361 440.269783357689 422.929074099214 0 186.369060405391 169.869883044155 230.020985163789 421.487249558683 438.587432659849 442.986553132854 437.954703647053 371.757939850682 387.621993844634 435.908553137669 477.863597779131 433.958500655328 399.304763458519 440.877275516931 411.226342240097 420.940882535953 440.528783637488 487.330364657239 480.562688472262 491.689383838684 390.214103295148 377.540571987424 350.535590470199 437.752912150678 215.404705829408 101.707086537267 299.744113126476 438.538710958062 515.475391140881 529.634821394672 466.005870617109 364.558709546622 226.876191914695 464.617963312579 273.370943607114 452.762270537304 468.296804201355 480.097419644867 90.3256097923747 0 198.175702098492 0 419.253520952349 350.961389293285 447.982783372085 456.200886255585 539.560579999576 472.763861091712 447.494973213286 457.775402253862 0 0 0 318.256670032172 466.127819358513 445.515205260678 471.323490847402 299.175650496568 448.797753506599 500.843917556355 497.225115837863 478.389250387654 430.853109036304 513.66369670059 511.947617864159 503.58623863942 484.165760061746 420.168568347353 504.477143066872 495.767053520558 375.86226680094 39.9420381982048 346.505437123021 461.990953089283 570.343425687707 434.094203402047 511.558588041666 407.620196012241 378.214300842871 512.877601588238 401.998107806441 342.621352008926 377.380299244975 495.359267845104 488.734391251054 488.370824123394 566.153462748892 516.728145938354 430.561017135274 430.493745069511 431.563004973023 361.631143535448 310.142653533266 304.244150020004 333.983345821504 434.668263094569 452.373752981436 496.7777850101 517.622877500427 571.554760718704 517.410119877943 468.768161621026 533.524878013836 517.254323266063 496.100909433785 449.216729580586 525.357882053887 524.255611252391 67.1613254642858
245.837545028561 274.863709915269 261.481749110403 277.534310401833 230.303670346221 245.592188585323 211.866911609954 255.476846364451 295.548475019015 233.225498702713 249.799773338356 257.39720148234 247.30699138999 273.887867993589 261.294732018163 252.373775623848 217.66972176869 241.725975769585 258.864180166355 221.816146806414 208.182892038249 261.541633920668 0 29.1314858354365 274.725562460116 278.605443576118 254.687831267837 268.333056341797 282.20946224637 242.359720702789 232.276517079107 277.494711943687 256.02851201643 283.179734740273 249.86152328377 242.495191674943 190.775120644181 0 73.4032003193 197.400831647535 257.971493775156 245.555333375781 0 49.0058668151392 147.764954087332 247.097521690059 242.078650802305 220.11948708113 0 267.683439623208 243.891886692923 258.081245332728 259.865173785584 260.017553349497 223.189634788075 140.480591478319 0 219.571792584837 235.22207218777 173.381299492803 118.281051227655 103.409963990998 0 133.544337969215 207.650615634848 128.604707393458 173.849359725912 0 284.221117492292 271.91775709443 261.380347632451 258.274213056991 262.86707440078 265.560798655813 275.291026170207 278.41426064176 287.269775680962 287.070674063287 319.621765624291 335.231216497975 1652.72934260518 17.415929473984 135.258320310741 243.302858693382 287.562924817167 285.64800650051 259.379578794656 262.988675797348 237.54681919308 277.845508297828 273.400403283857 269.57022608834 258.023002492768 254.33524465589 269.735093318578 269.231644983538 266.070251095052 256.249854532977 272.849344767657 231.151911981608 262.385536576687 232.740674166709 220.45062253121 221.088791239694 253.386585664664 248.227164810576 188.313357762783 168.953956319332 213.069363134998 247.567196108084 220.710233978429 0 183.62528253854 0 106.715882983152 0 247.399892226378 215.660814695839 207.281003837979 236.963599641855 222.086418251761 204.24171750104 208.275125137642 185.098295151314 227.182468720579 218.5601991632 212.495317798042 188.906839629228 231.822243989794 208.783421513691 195.54555902008 225.497239024014 187.80974317386 208.708613738283 238.247487436317 197.231694866236 0 199.761636686281 174.016695148231 204.819651805787 230.315772794719 221.279863064061 233.533423077622 217.225951556023 0 0 74.769712973718 0 191.197835419637 215.840104388793 253.910933954424 242.906677904456 198.336253658463 245.349507112328 234.706252789614 239.203876820647 237.419380384315 212.413892094662 205.230828269577 236.169092642506 253.635829283631 231.525260087363 227.899496928791 249.014261416228 105.741891226489 83.6654029458534 0 215.876297399693 230.662676463834 219.709737384935 218.082539523656 202.184141121869 221.03187994254 212.753449649234 241.841055870477 228.490365907463 237.788291646271 240.298431910911 231.14252571909 238.766833528206 225.53609623662 233.335839610486 248.329594672623 238.827464065626 206.661142025474 202.507029470118 171.026015490964 210.68879528229 100.764932777 54.6436649242137 206.772149601234 231.561036300978 247.85480009255 248.751087324597 251.103432271765 204.988921254222 149.978561228119 238.739034135406 147.883294306611 229.670316348164 240.230409042041 254.79548429897 55.2426879999083 20.0693396234326 0 0 228.079125107012 217.094886821142 245.093560054679 233.35902309568 234.150705888137 255.096784442521 274.691947654209 231.558105910124 0 0 0 167.73401597173 236.981429770144 232.960631103883 245.990933916004 186.442894400221 255.216135673943 252.898142712332 265.037307521027 238.040856840814 241.929967803805 268.15046306332 245.232686191379 269.208435846555 262.688065565546 218.56786984481 274.956925253236 272.612024505823 224.173593800877 26.435501757939 170.815908973891 234.535259632757 290.168573872246 232.378077374838 228.367101470332 243.661420918544 212.10983060034 260.450259706507 224.715741315105 188.497614780123 207.538546963008 254.757982578329 242.809224673852 244.40769855948 264.436051246571 264.843733747245 217.594176067738 236.077490711775 252.700823159494 206.955930967068 196.158894017081 201.871407137025 214.428061967238 225.23693157112 237.39624599585 256.286605978632 241.451419137667 268.473104993577 298.365978135151 247.327528855486 276.956567183836 275.678105186017 257.159842078658 253.155622439861 271.926558266137 264.100247473234 34.8410755246724
0 186.111630863762 232.772596018556 230.627805028587 88.4561553287553 167.147686541135 110.925469605047 181.247059901939 196.204545213944 176.202831251941 197.167095488291 188.803035780426 191.537891388886 185.975906048665 167.129420601464 0 96.0951886180555 181.660596212914 182.298536033904 109.330496935439 113.288841859726 197.159531073536 0 21.0030078947526 207.349363358504 223.566968489374 186.499996203599 201.583720911738 179.94216122208 138.012620213474 97.6413846875812 251.929437440289 190.683563378712 208.000473395236 212.4202010395 172.099589171977 0 40.6300425196476 0 0 172.082475663649 143.776380725447 0 0 108.90587134414 129.182070975755 173.750067470787 0 0 163.152952090403 146.995565799981 185.305268259941 198.138622462051 164.531864288823 140.713395397858 67.4860405479052 0 0 169.133789331855 124.239496946114 108.47925973589 0 102.43713858009 0 168.198155281154 67.1592347965888 0 171.565228142825 191.915402731046 205.210315995783 234.26566485489 140.79536790792 222.270820945021 178.202524815508 259.455812623504 229.279862775117 210.619862688594 207.190512826219 212.017011589002 196.422107924431 153.631157884148 135.258320310741 189.285308056973 276.486386004314 277.614072044919 243.680773137536 235.532692097764 142.635944365685 136.6884596564 209.331269131798 186.907103745093 173.709076488725 233.422844070444 198.607206570215 187.953740237505 203.315638174267 186.997861831448 152.888230967702 190.474720729035 189.819314651224 147.468305404364 129.874226456896 89.6544953347706 148.999590998267 212.32221251832 162.234804427085 74.4183114155325 90.9468373262014 0 166.623755493407 168.078664551817 115.030281142842 108.930347379617 83.1269873531845 0 65.5513179457432 183.280069832876 91.9681846103031 130.40529678955 150.631078494063 139.865450410836 129.53901929932 114.094496869231 85.6209397506455 139.742082115845 148.063258069227 179.057546743998 191.013210582353 188.608108908278 136.470364131753 129.574354303008 129.42798530031 87.2135962738159 106.654752917827 174.132695131118 0 0 96.1520186694094 72.1560600190114 94.5704985392968 173.966435784547 154.542579063788 139.206207858446 157.73873044519 122.474029026245 42.9932988608169 0 0 87.9213109098887 112.823871625559 116.893616453307 159.740545749129 95.1257323589276 179.210752660303 120.486644552093 161.354630390424 178.937620520854 149.251440989318 129.329379553476 92.0368624092001 199.876360756488 176.191187443718 143.170854252338 161.126128343808 0 0 0 129.294413033147 185.688994057637 188.872753300112 129.698602272929 151.232821377693 0 120.157883388419 131.426189831743 144.697521150996 134.280143507605 142.966603688016 105.135625464884 122.156688037611 157.976172354469 187.391528287598 168.188077405433 153.163564406317 148.142754777967 126.151302957135 134.564444860277 182.131650436992 78.0446957323977 0 189.256773430152 152.128331821225 200.019975284148 191.693102708097 167.493529594501 102.852736966823 68.2153859751154 160.771412076701 121.606443663322 164.078816150222 188.740665719707 192.389938272621 0 19.8413682852896 53.0326823274033 100.515899500906 130.421924757052 83.3010572552351 160.487188594318 160.655035323405 209.306444886072 191.926458920235 156.763624447688 153.993951903529 0 0 0 136.68852657594 130.581063031058 119.908443180809 157.219707366861 69.2129157395761 125.356305758723 230.705477419608 191.144703820182 158.476524268054 140.328882548257 194.300336835073 135.160492775971 146.428234169712 152.676703332332 151.133150580176 166.36243012084 165.739611636229 143.369977045691 9.70485211105123 136.505449557151 177.669929477572 220.768015050456 136.548826562027 213.384817176896 109.525555118801 103.381740605854 179.077145442195 108.643993998456 86.2706139889086 99.5124836206269 186.836584049454 206.665066351902 167.791483937411 0 185.68685346094 147.226983966963 107.862428016275 127.234778446916 84.1124865136153 69.6310993324437 74.3937160418214 87.7532255505767 113.215769650235 173.940069043285 0 184.685030428669 222.160622957944 185.735666580296 160.536084449361 161.336968793106 245.196880431597 194.375469165911 231.188790744215 205.384725829797 200.358451210025 24.8832142208085
458.068709096169 583.41081268695 717.45058641565 633.802647320181 0 489.184102865051 380.908986292488 564.352088056771 605.442274585987 553.715521763368 602.39233874136 550.930966106632 530.490485617306 560.794063626201 584.478023375964 480.773448562712 330.523419929004 620.726567685329 537.84733710466 365.248406917448 365.93355069615 603.706004673348 0 58.6540583719836 592.946113761619 703.310216983542 593.380935245438 685.690956909535 579.858922662784 471.195306989183 370.586627010816 690.311331235701 629.545331626344 586.627857792409 590.99235334778 523.008101837299 242.463620480104 164.881905915117 154.218831150432 454.424557049983 586.894808278025 482.431772929774 305.715427100464 0 338.632633042491 460.976494939008 543.276740084011 315.195454699823 327.91034597462 587.685154991279 440.304409025087 546.307375761819 658.296781672091 593.200151703117 478.718504717576 257.343263067742 160.5565871522 491.412590190479 481.026177183487 318.855678428596 0 263.529938631885 267.404173385332 262.238704828206 442.69178170594 205.324632065115 349.820979924553 551.192222235807 656.243333000267 634.228646718681 666.163288998267 462.057100122645 640.147088340153 582.902632599408 743.097795636735 631.278694722582 619.421603357022 588.734976071943 667.374725249033 604.355401098031 456.085931466372 243.302858693382 276.486386004314 3993.07757427657 3070.37570159643 909.345967333052 828.309041783594 548.075792032208 467.343675806814 681.591631364329 578.575306145391 576.52551566432 743.553246553643 647.957771957196 554.146159458961 649.578855240057 603.041209480512 552.342394238629 625.752600650226 574.22385076982 503.57427946312 423.05584131926 327.806488829889 474.726155065896 580.59135780287 507.738475785875 273.21604558881 336.091336308504 397.232094845463 562.591524842522 511.9532543816 360.778451257812 336.865728031732 274.567139113636 262.854533482197 229.206759139099 566.147370660859 354.573782497408 434.440653378785 592.925251570945 441.021650610447 443.195341482258 405.33235133497 311.370019583672 507.517507531097 462.235082335226 573.116028389166 552.289265395277 602.906114744353 405.474205698544 436.80433297579 444.284217214472 286.897555967726 371.172681739489 609.420306045381 390.032366442739 295.665891774976 343.054570055024 293.970895981172 389.675450920546 547.073238930448 496.891770231682 434.243371777981 469.316843327868 431.280354245664 154.976831888551 0 159.365456046099 0 403.471807205603 395.742383620069 508.507455251341 340.585451084399 494.773183428906 407.87256361538 526.683067240145 595.135609118919 498.230372039102 455.892158017341 337.027977350173 602.68131193594 554.625204088956 453.641531223783 503.875519330565 224.307169211202 191.331332862155 257.856858411423 394.63136951478 558.643591745974 526.292175091048 427.238621730041 411.531400146099 397.538381156391 441.37884144446 535.375891128782 499.115863162659 422.092425849918 472.457239464892 385.496339293372 431.778715462009 525.266948132495 555.655974360485 553.451154889367 539.197183053294 425.374963943595 399.829803540354 427.149129861514 526.735455473902 0 0 334.183282778692 481.316912236818 611.577945136255 620.947067559767 542.049063500829 377.697878934241 234.941846049336 481.024563616782 386.531554944465 513.248597215295 596.336007314347 546.10670624127 145.068818980491 0 177.157760644223 318.466357439541 401.977339002733 282.567371379458 497.515730770571 496.243507165027 616.150819333752 560.267265537938 469.696736442926 548.737049664813 0 0 0 392.522009709863 473.73812840807 407.952432545483 484.104219268772 258.958996847874 466.061117804445 641.684869884057 545.076584244107 524.262565778583 442.937541644644 593.064611437498 502.367107788569 477.346652973953 505.529429264956 473.35659647708 552.032459676296 510.93793560826 458.544475292514 44.3133236619003 416.907028799902 611.730948503398 751.896727123464 431.393692439663 593.468359836368 372.220940492478 340.10848996566 599.746241184378 351.73774582119 316.880889122025 354.361556879857 523.199796223962 533.627629109247 554.839529777151 690.110956015174 640.430025951398 448.932895604365 379.798768371793 443.462271657911 291.995928588359 263.073393803004 277.476904234265 307.663058908464 378.768796023269 504.957074298664 532.433238141205 603.935973469678 649.462114194067 603.099905668203 476.788758231164 604.926192218961 720.312915086611 604.878738133939 689.930985060704 649.677992024818 611.924458933699 66.2717079281522
578.323012742741 728.784854562541 903.49103154304 823.629563437529 486.545583551405 592.789745431827 487.122096039169 749.411960187342 783.346850301309 666.741080307108 723.562298586751 730.542044331089 669.867621198963 717.567910518434 728.383264775111 631.313977410867 442.739446903261 765.69733676807 713.606114150541 481.709528375069 480.447665339467 809.786510158417 0 79.971326967072 685.566081100815 835.841636797382 747.837236946475 809.13802774559 775.12490393139 584.117582212769 470.68172081096 866.344487135472 749.110155504022 710.654835730298 721.293241765163 646.413148170706 326.593266343898 230.623933107301 193.877558401741 599.25400143689 728.349722597885 573.090136112267 376.620496379661 139.705079704825 411.985081005813 578.650785737328 653.829894695825 404.519209707415 417.193381667067 743.625597707023 554.780610589417 648.717782175532 836.894743641364 730.580175427238 574.933535006826 293.089271414424 193.28370483107 661.909041890339 604.950704441846 409.208699588621 374.000756044656 335.405053423453 349.495393309435 341.865262043147 545.13993549591 267.134891937823 376.919130224171 732.854635640336 800.16806398528 816.683591791022 878.623642857509 557.699630715638 783.84093723421 729.581346078957 858.643478174804 781.849860167744 810.305367014092 721.963127587276 762.161890337436 700.217234225978 578.054196473879 287.562924817167 277.614072044919 3070.37570159643 4746.77915552469 2525.17513852536 1172.22718405666 731.163611351946 598.50050315143 897.762026433974 768.945189054409 726.764263319916 934.319097566274 823.245348418366 734.08139659652 782.813409593407 777.557276531702 671.077717221702 758.939153615816 754.047036740116 644.654186783383 557.534639296798 429.389853750872 641.88217047987 756.489752058598 656.25038349282 346.95611024068 400.604181986685 518.359104412994 693.632217199566 694.800072980943 463.196270346131 443.950246905561 325.909175222965 300.428797222261 280.491069838168 688.486568756913 446.703036154015 542.170269413226 649.275858243963 572.930753682654 579.994885025805 513.607130461078 387.993084202571 586.70796131259 602.804751227943 748.683610862124 699.071361158248 723.038240640502 498.087594628997 538.849632196813 546.085259235541 378.011442738422 478.001210088659 710.671741221229 482.123599226762 348.389508623684 424.268904053847 380.712004835939 482.382486697546 682.783616039129 622.402521271617 547.74435449853 654.0250179415 566.944761574942 215.632632759153 0 192.616925976238 383.521284799977 504.730639245685 560.888683078777 680.479321138508 455.034938060214 596.58808736522 546.057770484239 632.499664955752 732.525353528719 632.904505955454 577.517330429044 430.691037177899 754.17375143111 697.423699889341 585.64432679563 661.764433962205 260.77593629205 244.929985714692 317.105189153759 498.705059779193 704.282128450467 678.587794260018 550.537551407429 536.306935191414 498.394615168267 581.402362466653 639.363660758005 650.752112649369 520.652948872754 583.494331787549 517.877011905885 531.915266459369 698.919421073572 739.310633414787 728.783320680977 668.097482677192 572.079477824783 542.138034770396 532.100749522829 684.033489966736 293.832284226733 161.612557240613 474.874978268991 631.172680320368 766.623180218003 756.208072468671 666.121881169977 456.55804745711 292.76366491892 628.299274213327 402.317423525016 655.747579811781 755.099518353437 753.234762917807 193.750996085519 87.2167703807696 228.366903674023 401.977267012497 486.403410137264 358.558058223021 653.082535225024 610.906990784839 747.06483752044 698.974983912236 633.555031737863 658.223996992313 0 0 0 459.471865083396 575.698098415121 533.07683677811 625.521693547286 341.477810031178 565.3518580724 811.471360882102 699.655460175186 660.971797539613 556.597033137155 754.379054562991 676.235957775683 638.821405725065 663.196163818055 584.562824754488 669.610749143123 649.702382660541 547.885554930323 50.204979238687 500.857717753829 663.10558338306 827.785469302897 532.491111914202 770.305474430982 487.24377783963 453.058274340947 738.683557833448 494.325850503142 384.030090138648 461.39398807088 693.877760694635 729.314828519298 679.061195962089 785.767331132573 824.17582330017 591.432532365707 501.488998037235 549.335819732295 385.394291358924 321.131531154956 329.190931645418 372.642657654439 489.813679213762 655.758023017549 664.179936849426 780.378034351334 831.700346783696 724.937371781968 624.938930767855 760.268678767597 857.693027735258 730.000835741015 831.395857733819 821.752062973875 770.926132049336 87.3407729537525
582.999352605318 727.222466235139 886.974933660216 823.421006690538 468.550688465127 574.008948106425 497.052110571904 741.297101615574 761.681044495352 732.112704945796 754.873458044813 715.736633999828 736.174675641986 725.732671038957 724.247249325771 618.554891398017 412.827001141175 762.946505328614 728.950262405263 474.548299783027 464.093741341898 738.500532719902 0 79.6389997499924 772.397857464939 853.743242767431 773.326680266962 773.522510735477 727.894619883419 624.41150165595 465.905014826678 842.414175237438 715.381764715218 742.695512241705 719.284825049713 636.760149352166 303.157244413814 238.177418431762 208.371026782676 582.231784177321 714.489725582878 585.822942829817 350.554176297434 132.565584862265 394.329295271902 532.950906870424 665.381655062381 382.283211737038 399.596201943152 721.563648501893 541.098942446107 639.819013059227 838.789248395806 740.189654541385 606.70094305332 323.603932383869 200.4482989769 682.358800744594 605.676695299349 439.315308615507 377.413849880866 335.380926866005 334.688309021118 350.18192781252 532.215203126355 283.076049136268 398.244684064315 681.363841294919 750.762479459037 821.08588036163 881.620735924728 524.737205121913 757.537787870961 751.010975085914 877.372337788402 814.050632566004 800.259495715658 735.894042296578 776.221364142251 685.413972738529 540.218277982969 285.64800650051 243.680773137536 909.345967333052 2525.17513852536 5412.18530088756 2583.74420536681 894.406272818241 630.667986489184 932.509925823748 811.012581250429 754.217623075559 1002.32617822127 835.027180310085 731.238932333436 805.231463672797 764.199045155188 687.899040768492 744.786985637052 746.707657447995 637.232576101635 558.574176475846 446.323235219088 650.50140560796 782.903271606847 628.896072072306 350.920698420302 397.7970327773 496.92615425637 754.49364273895 698.454324500555 439.889960429473 386.237727163904 328.563064551341 311.223017726774 277.989094350923 700.68408590928 463.151780849667 497.576914846242 686.747683484248 570.533656143176 629.909240356799 544.622070937186 419.970413184488 639.638546817258 612.71754953466 712.521246250767 709.066586042288 745.980766175806 507.159743477518 563.894549429126 578.729027228497 388.861479117891 479.375553395629 687.951005546204 489.151121385599 374.222332603465 424.456066078273 370.447259584632 504.435318346058 682.797775112714 614.739224329824 556.12160302589 653.999156592118 538.801889217875 180.888324337921 192.732419239472 203.204971759891 397.328355770314 494.483407097157 507.122148733752 686.447792779739 447.066744858429 651.313434763066 514.551971674195 633.080288739674 718.154667691921 618.000645190683 572.678446076801 406.34332724634 738.518315032297 665.52091514962 570.73950821415 646.187904762078 275.906019254057 208.887492970485 322.531348816829 486.374331941005 720.375177867427 691.305951722707 566.774739936388 558.12674008672 479.915757564083 561.148724900121 633.959623725848 624.518493362698 515.855986755288 593.832090875826 502.241146781543 535.954127528402 706.413023194745 725.654662027523 741.981422481037 667.1944718806 567.215337725878 515.438617913376 549.404166771391 645.868949868245 280.390967373463 143.389773939461 415.960200593146 631.688592056907 781.120334775379 777.069673055162 695.06863466134 465.636121863353 305.530028190906 638.464954270498 423.29102545328 661.223210872858 709.437446509001 711.02387446907 192.356907388073 87.1924075048536 231.367305209841 446.553409179498 503.913604575269 387.839758186036 656.724023691653 650.032857658304 796.781400397683 773.896693413012 630.927125509071 634.439856224077 0 0 0 518.028086696682 576.811502675774 520.653722392804 598.623502315375 337.29926276514 588.411909271566 872.838521229221 676.287705844942 631.866643233328 553.708875790386 776.961285845485 648.358668524525 654.991438513583 626.224633383964 643.686374124888 699.940566473413 650.756908363261 539.23874423779 49.5851545283284 522.753752897544 728.52965680932 917.337055125183 562.620681932188 796.495793109618 509.514609449091 463.136082020717 719.237528461161 482.298983675233 394.203450934269 459.406179619124 728.665115107474 757.857864659041 707.350037916569 833.171222806684 788.393490307079 565.492992605439 471.915576815967 541.770033124654 364.680651956831 328.538596563125 346.755950945013 386.495297173222 510.971192963947 667.973166258164 656.990453656392 786.072497706423 867.32169285856 802.297011397083 614.762183538054 724.788400775687 903.498589562967 752.292004963267 861.026687510703 798.56607771297 814.355507110482 91.7353674409656
565.851147541008 712.904977520173 962.10357003859 786.735438915739 441.505177672617 611.036936266206 510.017019811659 734.283660569603 762.170528003176 707.709083113237 767.647036533602 724.527923843607 711.117871421893 690.418727168083 692.641643995012 648.825770157076 430.725518808699 811.769956146386 701.060222549168 458.506463239799 465.845448979106 739.587929660906 0 79.3061892438351 751.673389571265 792.886080727415 779.575344254173 830.093343438877 785.296818836573 582.34282583576 460.411857383262 904.054250978947 732.73763693323 716.850242876295 760.340222351836 637.466021168849 313.682698956613 224.9451984488 207.047568338499 615.744296148492 737.747010140847 599.363647278593 387.169491820712 138.550945985801 411.589918467006 582.984238790846 691.472906089516 390.825518686008 420.24827701209 680.119380869575 576.878235296777 671.305251547986 789.7957905681 713.032324766586 567.479930575946 315.792263469575 193.939079892358 658.206944360688 615.562766272818 392.425037881827 400.152828856286 324.884966199884 375.016903059713 376.156243113849 523.442585686055 283.927436804748 392.916498814583 743.072283665533 814.044981786466 829.419303249693 858.428977769213 528.434317408907 810.290477010857 736.499319606215 882.831831656788 839.398823506458 801.609660649364 737.012837315318 788.026423943687 681.048825366523 552.973123265842 259.379578794656 235.532692097764 828.309041783594 1172.22718405666 2583.74420536681 6954.5401832609 2345.26823214958 695.140445671344 1028.63777552588 847.517924562872 805.931062484994 1016.25054340864 848.756909271039 745.86843601801 839.96485045499 841.874746787807 708.758748585145 820.826862981546 778.034059858987 662.766174591034 560.119283203171 468.206589731061 655.642067098965 811.434401540471 649.888462892727 346.107518293794 396.388910494044 497.998999787729 721.202339935153 689.306197592967 452.247763961997 402.401266109958 329.540374181516 306.082295768079 301.221615534658 740.199400492966 460.152030297822 528.588552549489 694.093450909288 575.14593814566 631.096399063482 552.870510849804 409.919971370111 625.994695389141 617.029438323215 691.665986407542 680.793953280811 752.017863314469 520.880131604467 563.767773769791 580.121237416093 375.741704969182 474.876059144482 723.307634644229 474.699683339415 349.898372391544 424.991904040625 376.795047810078 452.876070389058 699.631650179783 600.641014093302 528.65573435685 644.263462880389 547.126189069619 196.604766838402 0 216.045660560666 406.160542452655 492.013579516131 501.709758666643 648.512786173276 440.358385083458 645.709557796895 490.856359735999 667.519704382732 728.642016326928 602.027852559679 577.230528117495 443.983940396599 744.723422076982 646.350669959642 573.82685993658 620.685717267174 298.669931900526 241.447771005284 335.53071150241 501.814160409495 719.879557234577 705.183684682993 559.535697110155 571.058488851254 511.564766677938 584.993697431467 655.908115234968 664.28228573815 528.534911593309 567.06175567338 496.636255165322 568.192528778871 681.368334342827 758.732322975398 726.239989523283 667.247985765371 605.470226749371 503.691905364639 540.670488997228 647.942094786697 298.973111171426 0 433.603632413292 640.76877387156 778.532503995392 797.265571340953 664.9103471639 503.700215551602 293.014394713203 650.037370741034 457.164702731703 671.551657264874 739.537308183118 757.355047748523 198.351967170122 94.6214633454163 243.933268462942 401.484858649401 497.805586786554 401.094656117275 659.613637932129 630.021702121856 841.820727049476 754.488999890366 619.521286220831 685.349799139321 0 0 0 511.15670189563 554.390540417161 546.663232415054 627.637397299862 324.837197022623 596.260928959421 881.569983326582 741.067895930707 672.045201649182 603.476788777689 731.273846939568 635.421483098474 690.846959547412 654.514313429807 606.368173187345 727.034497335703 678.422639356391 540.260474943013 50.0465282845643 508.189051433439 687.413080583863 886.435254280117 567.299136170312 821.700383607921 519.098465607603 448.068691635309 723.99168961988 455.566377392594 382.163997330995 464.572571960324 698.390714893933 747.101847520596 698.917808208629 858.442704037986 818.991172938197 585.167932809313 485.837294349069 557.311054540022 379.63382458731 330.819011914427 333.472864615375 360.502265283225 508.464073217852 673.264478822764 628.733661763235 787.009729448539 849.927857212789 764.888600710721 576.911024090143 698.323865727931 848.7085659933 755.763606284708 857.377959614164 842.420952201172 802.403386381987 93.4460659700541
505.166642360571 544.201187594129 605.286870612729 590.174404202681 412.54831210898 500.818603529851 427.514704442298 608.640775867966 577.374128523159 544.463098793722 545.196357733992 555.804633245783 557.518144136054 531.109011276726 596.289708738669 529.543599266198 379.793100878562 541.670393190979 532.731254605913 427.653270221332 432.107507687721 631.973556000138 0 67.6816941719369 571.765244836603 572.036310364895 535.595960347332 549.720418512657 567.222987505447 506.149779721658 435.389408982613 620.663243178494 539.729170247767 510.14544562547 513.670665170674 498.296706000355 310.491117965518 215.217412472828 139.497852377574 451.193753965938 548.858920121013 482.546616031668 288.734486562064 0 291.749457063943 462.553882448491 501.313073365278 372.342973281931 374.220231100827 566.972501901779 488.489694266109 547.755061623789 593.252726439137 571.356075321818 463.520345783153 274.234397098713 143.132813238293 470.549472928329 481.213618011455 358.275975754447 305.408993428135 237.12258194806 206.441308194358 284.470489820828 428.757884432603 222.088306609442 332.530981518196 526.394683908123 611.995121185673 505.57890481328 543.256355930371 493.195937224236 561.964379522817 514.012060158811 568.157203138335 566.3197811401 572.73720846746 521.755045388487 571.239299945535 530.437465292847 480.92826057072 262.988675797348 142.635944365685 548.075792032208 731.163611351946 894.406272818241 2345.26823214958 949.954380854647 2416.09950678177 861.444084144003 676.594880377926 679.222323733503 684.505625523008 665.261217964688 600.953497961628 607.114559026216 609.491693895262 581.621377152957 591.681076649022 542.667193925463 551.257166268016 511.005596526626 436.092046249079 508.781231471719 571.990262146682 530.608581412008 344.40931630474 346.450814940535 421.883412929905 542.257772702201 493.061370003225 398.72454110478 361.271280844937 282.493945308057 235.116992813318 262.456024024611 526.346860692705 410.236181642129 449.635157124509 543.537414964837 483.255973427424 493.935423112748 460.633242406866 400.692686735237 489.515589519732 445.313998359011 501.549741678406 475.260252520294 543.271337042236 466.282628899813 434.141520610492 468.198232009679 390.738252477088 432.262628418194 527.78296476399 0 333.256098121398 399.088561738064 0 444.108180013322 477.703980669631 492.01436216797 460.276662124412 485.738760540581 450.509186981897 164.339312970417 143.235466091976 132.803251163642 351.450466241408 436.222326616636 473.476558541616 536.398181527732 405.124605204367 468.621806876714 431.393904330032 456.238708050749 591.419151409615 503.511584933729 460.668738965302 395.420715468542 607.813075695852 495.382775130163 471.155276913107 513.41024173475 210.009746217236 190.262957203352 260.636228635092 458.057653186348 554.480872805654 503.142807941355 470.706602080643 442.6317277213 461.663301485913 463.461878047041 490.320398642158 501.718845274377 445.969506976973 478.149237561359 434.71382966491 431.507031749215 482.367551550747 577.233972964763 531.835979394965 498.677055846512 449.207330118321 417.359443007295 418.01559244604 475.907853240305 231.983408020109 125.548086344331 327.34972495679 490.430727967913 580.239578376428 564.758579081124 520.229335744641 368.466771175414 251.775395319823 534.494468579127 310.142838871287 492.534077825605 531.948302193994 557.7891352405 110.007945144526 0 201.217642982061 401.476846405595 452.374709552385 362.930047844061 527.838872982128 499.81795029748 581.802522698843 543.987293125716 533.526969248228 515.175634437955 0 0 0 414.067482910506 475.495897635043 459.152155380256 517.064532132001 343.947409718587 508.358365773735 550.846274355773 543.300046456445 524.811908238097 447.824890660162 556.346611688404 554.01680239995 546.840065472588 552.925714524468 485.95196192484 547.231792854203 538.148683003034 412.38942991323 53.9470784186866 376.373440484179 504.219279765972 674.141837331933 498.447544323039 549.031056087166 465.319822222214 445.625160550027 553.010593969193 450.106088116763 359.602742269267 413.610888310453 528.34396343356 553.979454885895 542.695078923301 556.986354437018 574.714232444163 459.571975017965 435.103833004061 485.328085829269 385.733677521402 348.895206222482 355.436598156364 385.007086047467 470.223536908389 510.734397760362 510.839881750586 587.913604323668 614.480667847361 576.997206009957 533.018801344607 585.493748099131 615.058604168744 580.727240387539 550.268758572577 580.412244260305 621.420333628562 73.1486291943882
439.867653064215 459.209698269821 534.063968821922 522.525576940526 388.155051161181 436.072465779543 410.841240739218 525.911275691414 527.264769912104 486.830590330085 509.253101424087 512.726002121816 454.911518584272 486.461194373654 506.520360006795 470.096470259286 352.176205489099 479.238546116932 446.301534176789 369.775261290136 370.240443591562 498.323163980005 0 57.7132552283223 527.980139515559 497.072378319033 466.667229163197 509.156657566026 531.07506159008 437.638463301409 390.11437538001 522.958381294293 487.841056793365 487.889048958173 498.543077687959 450.372733210846 290.224610455739 193.823811933733 120.117651774259 390.519103405555 468.769794695675 429.710806955894 249.17968473377 81.2219204898694 252.696277255252 421.390274065087 459.366598350559 354.036232416477 335.592482489257 491.642262042721 423.750884344706 477.757657291752 522.711205415953 488.124895866434 382.78508742459 255.280752866705 143.614134843349 407.60548116032 435.813694098282 325.591720872035 226.781898361296 196.135302155572 195.505661251027 244.642449980286 375.682937934481 207.6384872954 274.180230367832 450.078835728094 524.738018277222 454.796781446627 514.896483511075 396.656200568456 489.913331254135 483.722755350386 515.83676648206 497.105922345873 486.475750109443 442.477462816228 494.580359133399 504.714353413324 435.792052962166 237.54681919308 136.6884596564 467.343675806814 598.50050315143 630.667986489184 695.140445671344 2416.09950678177 1913.06454617007 3124.85521350982 662.07973970136 606.03894812969 648.649975365637 600.314001024061 559.021440854523 530.232278848294 546.360557821528 495.207170043143 518.820171743226 506.459418387828 443.989940046786 472.382220766722 367.26279521085 454.540719700048 477.00246490992 472.110519200273 318.433174831137 317.918107107255 395.331128930962 474.935723249197 434.15458124544 365.77775146801 329.867631058925 255.724123335498 206.95695937198 240.807147315336 441.574036637035 395.064974251838 406.199602287862 457.050229304659 401.624382488329 433.648626273042 414.28067544263 357.510641174257 452.803285232992 418.888436789328 440.946894084073 417.929014462696 470.278086747112 403.986770868628 386.711219168739 442.145400144601 333.243597683967 359.123960276189 446.538570998361 372.235563831108 319.095771906937 344.658619867213 287.504885872287 400.185255990503 443.36527947957 388.68781577297 406.031125929452 413.296087796345 384.771739042283 136.682986439793 129.455412060438 104.881283959738 306.681806857178 387.100802708457 410.90730420491 438.666113972439 373.157430372953 451.947223364134 375.233617406966 425.138411106264 496.781737546689 416.608902724028 422.824756750774 341.192962500304 476.660012194009 450.684013626782 402.65600252779 454.484468717917 201.614751574719 164.718043498281 218.118574855134 376.928126181451 459.630065549842 444.146886037875 405.482269833667 384.843679181848 368.576137688992 414.713656033497 430.394487824367 462.262181604258 431.402581309189 427.684076587154 408.770123924041 416.385158055051 439.17131455598 455.580385229359 460.804180164218 444.983844788523 394.064096632767 354.496887038442 369.221957567727 426.370183415739 208.411006396576 106.861178321081 286.286100143404 436.938484120547 457.973432194137 508.841936556314 469.356984909345 351.656099469366 247.756517916372 453.516971553316 293.990483129305 465.156318196523 449.869758954511 478.645286237094 113.621187613719 0 176.324406239782 369.458946356776 415.519320677378 324.294259477985 475.985822194834 436.417788975828 491.345492580096 463.579283650353 454.130189709669 437.600971567121 0 0 0 338.454125003601 429.713073279009 400.298220915131 446.923992080997 315.290046440994 452.122899029476 474.058691350919 459.239072924267 453.169762153158 417.963352889385 466.453321151144 479.816200609966 463.597319422802 472.505010537272 397.384288693298 493.09673879461 483.577621990215 384.778685813052 40.3210554106212 360.661941683148 468.708299108812 552.590936758202 440.38335811137 472.404871404823 415.306119670112 401.685123971059 484.965629375318 391.893861149497 322.933302547523 369.941756274455 461.456615710246 501.704196500342 476.592688485775 522.53125086438 528.677498279483 441.446298878346 429.815056462862 452.059029027696 340.694209681073 307.366343102675 315.202986080091 342.662152389347 410.429711490045 451.20827791246 455.309520811597 509.998213658148 540.069287519306 521.943910326039 477.695315452591 516.191374844866 550.894454294934 515.693840365131 458.986049270356 547.627942937765 522.397796780852 58.8175679996437
547.822384700193 649.284834059486 829.518659928656 774.498970240117 477.698788851454 602.184437378592 479.59074699748 731.845500415725 764.913935808076 719.167107198152 763.477309954759 726.971022300956 706.090738278422 653.158038359175 681.578371241574 596.410296453248 431.524054308488 742.597456615422 667.074914104308 452.536461851887 441.4579942849 735.821174868944 0 78.3916634792282 717.824837069913 795.66385952604 701.763899568177 790.618740461958 695.84626330141 572.637239417889 479.172844049278 851.047343298813 741.013950995153 720.790461850789 717.969351402798 615.706714262688 317.035289630616 236.532866686544 210.846364474276 570.964252390453 684.888734231248 542.127226888999 368.176087531771 131.112267975725 384.796587058283 489.071992927758 612.152966282874 393.39091635414 418.17162754386 669.113509404753 525.60940739975 630.028764360719 776.164738975338 719.277030694999 601.355710021144 325.188401030023 211.46282877409 630.608211730251 628.854436721495 420.822222850544 374.889375172495 314.663827207587 328.258376817886 354.716403493687 506.862666850928 277.98405055991 388.970165283969 677.892600553218 775.759254886013 751.941525848707 837.922943996922 505.194642920118 712.184390703762 701.317367670442 782.539014829873 754.234809395716 727.503874774898 706.081268275802 744.582339270121 670.58398868836 550.677877390193 277.845508297828 209.331269131798 681.591631364329 897.762026433974 932.509925823748 1028.63777552588 861.444084144003 3124.85521350982 5031.01529733776 3033.23342290196 1013.53157820652 1117.02616859804 907.997576854254 836.785384329991 857.94643297462 864.031977927199 732.324599647024 799.602312449137 723.535622406337 634.538706784124 555.093829643868 463.375573522209 633.587144611381 767.010455122105 632.295757958234 363.955192047903 410.692107059155 480.71556993574 704.73427420668 668.186741590406 447.9160164638 406.922794289608 343.6292017855 327.069129134223 296.662783919337 692.682244694083 456.218442689804 532.169225264449 664.260887649721 570.53276812498 582.289999233425 531.441743588508 403.060041483924 601.273602155625 587.075247492558 680.921671259512 633.720247522831 753.66663176122 503.508302540792 518.349523529922 559.684703884613 386.28482777843 447.161040949262 686.379987320539 480.478426652437 371.854828595097 406.898027594385 388.61569232617 481.98417950242 671.543414100045 611.807485795612 537.814374763051 638.313433784989 522.903762134521 206.436929110523 159.20833454161 170.92677573436 346.364139325465 477.230979814243 505.311377445108 647.322950565737 417.57634295351 626.554478675211 482.182666691442 608.619613755817 692.503675407155 567.923489228083 559.125541942654 414.838726680429 711.658172584233 634.490018653668 539.630592552373 588.079882846179 266.167893761253 258.382977863837 320.368936881502 493.948153798385 686.031204567394 655.000787016692 551.383904806347 537.462011342873 468.325046387312 566.041735231961 640.983197871432 613.934947529653 538.573458629966 571.599865574625 500.045161221415 515.652493346264 674.157724500097 718.538757632099 740.215158801363 639.588110953207 544.17483959387 512.378724516919 528.124298465539 654.238425928285 296.594860893406 168.077280687701 417.229458191527 599.84008905529 733.597170435515 739.943610035531 671.852171987814 474.733810104786 299.665475512782 641.126101316587 414.819089710178 638.844051969564 720.634237083274 718.899340043718 169.809524078711 82.4609136467924 219.632510650881 404.470981016499 513.292259945033 375.257781577044 648.197321683327 603.907822861637 762.739093138767 695.749655030509 606.514844939201 636.703398067282 0 0 0 492.81002198032 520.763891872972 537.162332941235 620.91357150587 329.984191837783 588.839561467153 806.27981186322 691.142350860038 628.655375136158 549.973395317068 690.917889044033 636.635925510805 645.945378501553 641.179132601165 561.125974768783 699.544841447707 632.294991653442 507.142436479238 55.0537049425894 489.856570422679 636.637793052228 834.822568182018 539.500728970397 762.635598806359 524.584421715388 454.49918386349 707.573651639963 461.976559174071 391.633482365791 465.172892964925 685.750980109875 736.575520335702 680.164618521267 845.382275778956 792.597885931458 597.222268167995 506.498333207199 554.456780478475 399.527212276156 351.111394139983 352.140062624226 380.086460040743 504.949241516877 656.458412222688 630.549105268747 729.206817698444 790.723083748531 809.207760416057 620.939356308893 737.725355181801 812.388129854367 742.850447196335 774.60774214992 790.178679541964 734.203430991273 82.6124894587731
[truncated: 805,674 more chars]
