# Supplementary material for: Defined chromosome structure in the genome-reduced bacterium Mycoplasma pneumoniae
Source: Nat Commun. 2017 Mar 8;8:14665. doi: 10.1038/ncomms14665 (PMC5344976; doi:10.1038/ncomms14665)
Supplement: Supplementary Software — We provide a folder containing all the data and scripts used to reproduce the analysis of identification of chromosomal interactions domains (CIDs). 1. Matrices_for_TADbit: contains the input raw and normalized matrices of the sum of the five HpaII replicates described in Figure 4a, of the HpaII with novobiocin described in Figure 5a, and of each of the five HpaII replicates, to calculate the CIDs borders. 2. Script_TADbit: contains the python script, iPython notebook script and html version, used in TADbit to detect the CIDs borders, and is saved in the Output_CIDs_detected/ directory. 3. Coexpression_Data: contains the two co-expression matrices (basal and Pearson) with their corresponding genes, as well as the co-expression for all genes pairs to compute the coexpression per CIDs. 4. Script_coexpression_CIDs: contains the R script used to compute the absolute mean coexpression of pairs of genes within and between CIDs. [file ncomms14665-s6.zip › 2017_Trussart_et_al_Coexpression_CIDs_borders/1.Matrices_for_TADbit/HpaII1_Stat_norm_filt_3kb.txt]

251.3647 201.0918 122.8676 105.1156 101.5204 81.6332 93.1221 80.238 80.9521 65.4988 60.802 73.3799 65.2699 68.3957 76.4759 90.9104 103.9163 79.9255 80.5317 86.324 81.2234 84.6322 83.2856 90.054 86.1523 78.3312 71.9462 63.6968 63.5695 62.4396 63.3889 58.1734 61.6049 58.0912 79.4497 103.0725 103.7567 102.028 84.2895 60.6128 83.7268 67.7736 55.1295 0 61.0439 70.4111 83.1933 74.8604 88.6772 77.4719 78.6637 80.0644 74.4789 82.7223 58.0461 65.3549 66.3364 68.499 54.9285 59.4741 62.8929 55.47 57.9161 68.2455 68.0387 71.1631 87.4536 80.5152 62.4483 73.9845 73.8433 91.0161 73.2382 64.946 57.0428 49.997 58.9973 52.4809 56.71 56.2469 76.8256 80.526 0 70.6856 84.4374 72.8505 63.5346 80.5619 75.3442 69.7688 69.4971 51.3841 52.6919 62.8531 66.4135 60.9469 59.3359 58.2155 60.2915 55.6486 69.5376 58.1007 75.4617 75.0483 65.0849 63.8662 83.7242 69.5217 59.5362 67.2794 65.4321 70.8562 76.4495 62.2763 71.0411 57.2762 61.3499 63.6715 56.2602 64.3242 65.2355 57.6326 67.4414 75.5373 79.2321 82.9735 90.7954 75.1057 68.8904 66.9462 76.6006 77.0414 61.956 53.2775 74.7743 91.1236 94.8025 97.1738 96.3201 76.2028 57.0559 57.67 69.1106 67.982 79.146 81.1914 83.2646 82.4201 108.6111 90.264 83.819 76.6724 93.196 92.6223 93.2405 76.6115 73.762 77.4359 91.7416 79.5999 82.4868 83.5921 71.0229 67.4047 65.3658 71.5144 0 73.2617 59.2672 63.0081 65.3358 67.5661 65.6921 83.5199 65.6442 59.1166 65.1401 69.5263 81.9114 55.3756 64.9768 54.681 65.7334 62.7114 68.911 67.2859 60.9932 72.0336 80.6358 0 71.8384 67.9411 59.3781 51.846 67.6441 48.0939 0 64.7637 67.8826 65.8791 58.48 83.2177 86.7244 0 0 85.245 69.6394 75.9932 59.7232 65.5536 64.0666 62.8686 72.3572 81.473 79.9032 0 0 102.645 82.5658 81.0922 62.0191 63.0644 65.7261 53.7891 62.7072 60.4544 66.9943 50.5105 67.9796 70.6481 64.5806 65.2494 57.3544 70.3953 90.2207 88.7931 88.6976 98.1154 71.9709 67.0976 55.0928 64.7991 63.9701 64.6695 76.775 82.5572 71.4344 64.7887 61.4186 65.0109 69.4748 58.8485 58.2773 70.5273 68.9115 75.9993 85.3575 89.0366 94.4981 117.1737 103.0635 91.3671 88.0507 85.3104 89.7024 89.8752 98.2743 70.8224 75.3718 83.6083 113.8396 0 251.3647
201.0918 251.3647 201.0918 162.8653 117.9253 110.9669 101.4426 87.6038 96.4197 90.2008 92.5911 83.2125 104.873 94.4045 93.5118 90.0766 85.8882 95.3486 101.1671 84.2781 80.1944 89.5008 88.0767 87.6768 83.1061 77.2251 65.4978 79.1912 85.7284 78.4212 79.4937 77.5302 86.8649 86.8823 84.4622 86.6594 86.5546 75.0788 102.2324 83.7383 71.2431 71.6603 83.6432 80.7369 69.3774 63.6124 87.6679 75.8648 79.8701 84.426 81.3492 95.205 0 82.9996 68.5718 83.8609 67.3552 64.6089 74.4144 68.9031 76.0452 74.1356 92.7969 71.0368 76.162 76.5134 73.5609 65.9809 85.6754 94.5502 84.2341 86.3795 90.741 67.9273 71.0843 81.3566 79.452 68.6351 80.569 82.37 81.4765 78.4696 85.6586 93.9334 100.142 80.2839 78.8711 71.0525 62.7656 77.5438 78.6945 64.6615 78.9041 68.9135 73.4783 71.0263 71.0363 63.5119 72.0037 74.1172 71.1724 77.6487 84.4982 84.33 69.4271 82.4604 69.5289 86.4199 74.2285 82.1769 89.5743 88.9445 91.3575 80.2996 73.0221 51.9715 64.7969 76.448 72.2571 77.4566 67.9242 73.262 81.0021 80.8931 95.1928 90.7886 95.9671 88.056 68.0717 79.0426 78.2646 75.4734 64.4176 65.4398 88.7911 82.5062 77.9256 95.306 81.3036 91.1294 82.5564 75.9339 71.7989 65.7345 74.6986 72.6496 77.809 107.1671 86.2825 81.1011 76.9958 77.0168 81.8895 85.3148 99.3087 90.9716 83.4075 83.6128 93.6679 85.151 96.1916 90.688 80.0025 88.1092 93.5446 102.7835 77.8664 75.1686 79.7841 78.2338 73.6356 70.6399 72.8234 77.9505 88.9672 76.5422 72.2547 80.4694 87.7523 84.3722 81.6573 75.0715 72.5334 77.6741 79.0038 61.3303 76.4681 80.1318 90.1011 0 86.8244 72.3439 73.4729 65.212 66.9073 63.9459 69.8276 72.1488 87.9101 83.425 67.0428 86.9662 71.3305 59.706 66.1867 76.4943 82.1921 82.1862 78.2192 80.987 69.1235 78.687 77.0437 77.8892 76.3885 0 0 89.7692 89.7684 73.0206 85.0598 77.8775 76.708 80.5092 63.0117 76.0082 90.4312 77.103 82.2566 86.2907 84.2012 85.6081 75.4608 76.9879 76.4818 75.2716 96.3898 82.2137 78.1637 73.5674 66.4437 75.5407 61.3876 78.185 82.7885 80.6272 83.9625 84.7666 83.2774 80.0689 76.3532 82.9237 71.1068 64.8323 80.0486 76.622 71.3299 73.843 81.7064 83.4217 110.0775 86.9358 97.4375 91.1258 114.6183 97.6766 95.1834 92.1218 86.608 104.5658 140.1101 121.808 134.8694
122.8676 201.0918 251.3647 201.0918 144.9533 96.689 90.5338 102.8319 103.1535 94.9132 101.4399 89.14 107.0578 86.1255 83.4745 97.8901 95.4422 100.4227 100.5403 87.1608 83.3148 96.6183 95.081 90.5499 84.6053 107.3715 80.668 84.8976 86.588 76.5297 86.7219 84.5314 71.4673 86.2831 82.6214 86.0982 68.7673 70.2086 85.7298 91.5055 81.0919 79.6875 79.2757 105.9199 76.7362 74.288 85.5276 73.5269 70.3619 86.8695 72.6306 86.3649 93.3466 73.0245 75.0197 61.8825 108.1985 78.1 73.4984 73.8197 68.2233 89.6776 80.3123 70.2452 68.0815 70.4178 83.7524 85.5462 85.5083 92.4743 94.6257 69.8814 81.5069 77.2608 89.3335 84.6788 83.9114 73.3518 89.7054 67.7559 71.7411 78.1405 116.3919 81.2243 81.2935 86.0443 89.4541 80.4576 64.9934 73.5251 82.3906 68.3941 92.5871 95.6936 73.4655 89.908 78.1411 67.1005 81.7008 74.8935 78.9992 66.5973 70.3129 78.7297 77.1041 88.9085 56.5124 82.0644 78.061 79.6459 87.7493 71.5033 61.0534 68.5423 73.6081 56.7328 66.3419 70.0137 77.6197 75.8931 76.1714 61.9521 67.3733 71.8946 75.3763 75.9928 79.8419 101.4298 97.8841 84.7414 88.3106 91.8801 76.8024 75.049 75.0921 81.4415 75.215 83.3216 77.6384 72.6541 74.2785 72.5107 77.4472 72.7746 77.7802 63.3549 83.815 81.1734 72.4188 71.9669 68.7326 77.3053 80.9439 85.6046 76.3794 76.2594 86.7226 92.7068 68.0677 66.1134 88.221 88.5333 82.7878 86.3532 74.8345 87.0472 77.8104 61.9868 74.2701 73.7895 81.7777 79.1902 63.6366 69.58 72.4127 67.8577 74.8935 87.1309 79.2134 75.2683 73.8665 72.8785 76.0201 71.7836 76.5877 70.4756 77.6836 87.4046 65.3663 67.869 89.5507 63.0578 70.4992 70.4512 74.0856 71.9324 72.6609 75.6548 87.4118 80.2189 75.1391 77.9993 100.0412 143.4484 77.9465 71.4217 90.8153 78.5575 73.3841 92.5294 88.0122 77.545 81.885 93.6113 91.8076 0 0 87.6973 94.0529 80.3437 86.0874 73.3812 66.6649 86.1491 80.8684 83.0957 62.5727 81.0654 75.4796 79.7474 70.7438 85.1448 84.3999 74.1257 79.6947 78.4337 101.2834 91.674 87.2644 78.6795 93.4739 71.6195 71.2307 74.4178 71.3856 78.0214 87.8322 102.7123 93.6111 79.5707 81.1534 87.8328 82.6522 60.1202 79.4059 83.7211 75.8536 72.5224 73.7756 84.7661 97.9786 81.2294 87.2971 88.9892 97.2098 86.2436 91.4918 96.106 104.1782 116.5982 112.044 115.232 83.5128
105.1156 162.8653 201.0918 251.3647 201.0918 138.648 105.9814 105.1881 93.6503 82.9559 96.5706 103.1336 95.0605 88.4814 87.2791 96.9409 104.507 100.4866 109.5272 87.6917 89.2058 100.7138 99.1113 85.1464 82.2097 76.4941 71.968 80.3802 85.6894 86.1201 55.7634 84.2171 87.6417 86.1236 77.358 81.0627 90.5601 71.357 78.4948 84.8912 83.7579 87.6875 95.9283 93.0837 71.8089 74.0504 93.7488 74.8354 79.2269 90.6083 73.0161 78.8346 81.4961 76.0492 84.7996 75.4009 87.5505 78.3133 80.7974 68.7983 82.3626 80.6093 65.688 66.407 58.5578 71.1178 70.4598 72.9787 80.1745 89.2611 92.0038 77.418 85.2253 78.0385 69.9385 80.331 97.5024 90.866 81.9488 74.2425 80.3825 68.4714 82.6096 67.9544 78.1924 89.1089 72.39 77.8703 86.6174 89.0731 69.1294 65.756 93.3109 84.7823 74.8897 69.8535 85.773 70.9497 97.3418 84.5232 77.6575 78.9674 61.1676 76.8056 73.5976 81.2271 78.994 70.67 78.8665 76.0816 94.1146 76.1681 81.4785 78.1396 81.0031 79.286 69.0591 80.0631 73.7373 64.9782 85.0959 77.0887 74.0655 68.2611 77.4068 82.1533 81.6429 86.6944 77.9798 74.8757 80.8703 71.1311 80.8443 82.5893 74.2383 77.9561 88.4031 71.6451 56.4857 63.6397 76.9498 75.5417 81.1349 79.6389 82.9033 76.4811 64.7662 53.8795 69.9855 72.4351 71.2038 83.7 90.1819 77.7085 57.5935 82.0725 80.9975 69.5795 94.5767 90.6925 71.2433 71.5645 81.6669 75.0945 73.643 85.4344 117.7488 76.5754 70.9631 86.6933 70.2133 77.9138 57.7125 83.7854 79.0054 90.8871 78.9695 65.9451 71.8949 90.0677 84.074 78.6312 70.614 71.0784 71.1319 84.497 88.0065 80.6862 64.2352 82.5234 81.2519 75.899 70.323 74.861 84.7333 97.3201 97.9899 81.3664 80.2911 76.8951 88.3439 89.9379 70.9535 94.8184 74.7209 91.1721 80.7061 66.6529 83.5702 66.5777 92.3012 79.3485 80.8034 80.6595 79.1053 0 0 83.6251 89.9181 77.4907 80.1683 76.8935 70.9162 91.8842 88.3764 77.2684 70.4683 73.5427 75.1569 67.2817 75.8707 82.8602 80.426 83.4388 87.8415 86.4516 76.0704 76.5562 91.0556 85.8469 78.248 75.3023 74.1887 86.0016 68.7506 87.2915 109.2891 84.5042 85.0369 74.624 78.7022 95.849 75.7775 69.8389 74.748 84.0177 76.6939 74.7351 77.2611 76.6137 91.2127 98.5379 89.3631 90.3545 102.7369 86.6317 92.3791 97.6203 88.8169 100.8769 100.9533 113.407 116.2831
101.5204 117.9253 144.9533 201.0918 251.3647 201.0918 147.1525 130.2828 105.0882 103.0953 93.7773 107.2949 80.1834 93.7204 86.7109 94.0056 95.1777 97.5262 87.1122 98.6812 93.6115 90.5173 0 94.1605 87.515 87.6428 76.6758 79.6099 83.9629 89.0906 79.3678 71.5589 66.1457 80.1607 93.5653 87.2681 0 0 53.6973 89.946 95.2851 90.6674 0 79.6752 88.3754 78.8849 98.7549 0 0 75.9516 81.4003 66.8291 64.9302 74.6343 0 0 79.347 82.3893 90.2609 86.4307 73.3612 68.2686 64.18 87.2918 0 102.3749 79.8609 84.209 72.1955 72.8991 59.3792 84.0175 80.8833 58.3369 69.3252 0 69.6086 79.2479 63.2546 77.8375 95.9469 102.6468 47.0658 0 86.4245 89.0343 81.0222 78.1825 93.2652 85.615 72.6455 72.8581 67.0111 67.9006 98.0534 76.6798 79.8765 86.9133 77.662 79.9044 85.8018 76.5315 86.6807 73.6757 62.9191 66.4008 82.0877 0 79.2415 87.9244 85.4515 92.34 0 95.6164 70.7633 80.0689 76.2281 83.395 74.7723 69.0256 63.9528 89.1594 82.601 66.1401 83.6013 76.3991 78.8624 72.7997 77.0119 70.274 66.6922 83.2195 103.9581 95.6379 54.9296 92.9742 85.8501 0 0 85.423 79.8763 61.8042 87.9159 69.7519 82.1708 86.6155 0 77.1774 102.4831 88.3646 77.1818 77.2201 84.5669 71.9098 77.1381 73.9587 75.0544 69.5517 67.6779 78.1515 74.282 77.7294 83.7129 94.1168 78.1831 0 83.1507 66.1663 75.336 87.0488 78.5877 57.7659 65.5288 71.5358 73.7002 91.6084 89.6927 90.6317 84.809 77.7929 60.9955 69.9511 56.907 69.6978 82.7297 73.4404 77.4279 83.2086 66.5336 0 75.2841 73.8882 82.9485 78.5086 77.5858 49.7825 65.7603 74.1024 0 70.3608 85.8454 75.0351 67.7039 0 0 83.8625 0 88.9039 0 87.2542 76.3494 57.2657 80.582 86.3201 84.6569 0 0 72.2261 83.8263 88.2364 95.391 92.4952 80.121 61.8252 65.706 79.971 82.6915 79.7252 97.1938 71.2592 81.9114 70.2674 56.3101 81.6909 74.3554 73.1789 61.7428 73.2993 72.5353 76.2715 82.5536 91.7782 97.1031 91.894 0 0 88.0218 79.0653 71.6699 88.5687 70.7872 91.0136 83.6853 88.4355 77.3051 0 0 0 0 0 86.8488 102.4875 79.2878 69.9341 64.1114 91.2218 94.5976 79.7028 85.7237 79.5939 79.8414 92.8893 93.7318
81.6332 110.9669 96.689 138.648 201.0918 251.3647 201.0918 157.8069 133.5129 120.8891 106.133 97.6176 97.1251 88.8279 110.1897 99.9347 104.8098 97.4395 77.5981 96.0992 95.2521 98.1717 96.6096 88.4609 88.4208 90.0725 90.3618 86.9183 97.2825 94.5433 86.1048 89.0853 83.1298 82.3714 85.2683 80.7988 86.0377 91.9856 77.7418 83.4871 72.8431 68.068 74.5096 107.6139 81.967 107.6513 95.8812 67.0119 66.472 80.8064 89.2869 77.6926 82.9062 87.2463 74.7987 76.9948 60.8225 94.7857 74.849 80.0546 90.8565 87.5786 93.3975 85.1996 0 83.1394 67.2189 81.3597 80.2308 74.4163 82.2488 74.6918 82.6218 80.1317 70.6964 60.8336 77.3262 61.0784 66.1587 79.7378 77.4296 56.8911 101.1239 82.3347 80.632 77.5981 92.1539 78.2188 84.283 81.4711 87.8873 59.7294 63.4496 65.1624 92.0742 85.1941 64.026 87.7832 72.5355 83.8106 80.2153 64.9211 66.5276 90.3403 76.7122 67.0945 107.8895 88.6141 76.7965 73.6705 79.8649 71.7444 0 78.0011 96.7188 82.1263 72.1349 75.3716 64.9404 81.8423 74.758 66.686 57.4608 82.6851 81.3789 78.0166 75.7555 83.5947 78.5738 78.8571 79.3193 86.5072 77.5319 68.9865 77.7651 75.1699 88.5969 0 70.0945 77.416 66.6322 85.6561 80.7622 83.681 70.8869 94.9665 78.8509 74.3211 84.3472 81.1779 78.8752 71.5791 77.1501 74.254 76.8947 70.7813 71.7471 58.2191 76.0111 69.9391 72.3317 88.9794 67.8508 79.471 71.558 92.2696 63.3971 55.2299 73.0422 77.1009 71.0968 73.7657 85.4059 84.677 80.6209 93.1555 73.0594 72.5026 74.5484 81.2436 70.9927 67.8412 79.3281 78.0433 79.171 69.1338 93.516 84.8492 76.1864 39.1953 66.2975 88.1974 78.98 95.6076 76.1393 63.7032 71.804 80.2793 77.8452 70.5898 90.3037 87.2702 77.9722 69.312 84.0689 68.9948 82.6057 78.2475 87.8435 76.8157 69.4747 81.0556 78.3524 85.0851 83.4457 0 0 79.9874 82.2272 75.9028 75.0129 76.7697 76.3146 80.1671 81.927 90.4811 67.7317 84.7863 81.183 76.005 86.4825 80.4087 64.2625 88.9628 73.2277 72.069 78.5539 93.3239 80.5519 82.8161 83.9669 75.5123 72.3718 78.9246 79.8143 87.0259 75.2476 81.5539 77.0362 91.62 79.8137 95.4391 95.4278 72.1115 77.504 93.593 90.2493 88.4055 89.6573 83.601 0 85.334 90.7666 89.3091 82.4032 90.7558 88.2141 97.3997 101.1108 96.0244 95.5593 97.1199 96.4032
93.1221 101.4426 90.5338 105.9814 147.1525 201.0918 251.3647 201.0918 169.9183 141.6712 121.4552 122.4964 104.0792 115.5007 103.7905 102.6871 100.913 91.143 90.9194 90.1007 78.9176 81.739 80.4384 51.0804 85.4228 85.6695 97.8955 87.2517 93.4256 88.7107 84.1208 89.1064 82.0293 78.4542 82.4752 84.5563 87.4337 87.7905 77.7151 66.229 69.9401 82.1411 84.2274 114.3223 71.2428 70.5445 76.0414 79.2022 75.4829 72.371 74.1571 82.1427 84.8872 69.7894 86.8741 81.2279 67.142 69.1848 71.0709 91.6214 76.2998 84.3058 75.2109 91.3484 81.4041 76.8852 76.6713 86.4536 86.2919 63.0427 76.2528 82.6379 78.3138 85.1753 70.4028 81.3145 80.4941 86.9796 83.1311 69.2273 96.8131 88.3479 95.7168 69.0201 67.3413 70.3705 68.137 76.5934 81.145 74.4609 80.2354 81.2151 78.0673 66.7752 73.3853 84.3945 78.957 82.5402 76.3596 80.0029 72.6516 77.0889 77.0055 75.8115 80.0246 75.5796 79.517 90.5606 98.1738 86.5299 82.595 72.9448 68.7592 76.3633 87.3455 72.7567 75.5312 77.9204 75.3951 86.2956 81.7335 78.0987 85.4994 94.2134 70.3835 83.6507 66.7188 75.0405 64.7783 73.1973 62.6476 63.9539 66.7352 66.4504 80.5294 83.5507 79.6333 84.7841 97.0454 84.1528 77.2719 80.5094 74.1167 81.7117 64.5661 65.9073 57.3621 56.0902 86.2815 81.8367 88.7439 78.3426 77.1295 71.4616 76.3222 83.5431 68.3371 73.0865 86.4678 97.3926 77.7153 72.7092 65.3438 77.1095 62.0794 68.2383 79.1248 86.8012 72.2003 67.9928 73.7864 58.7947 89.6134 84.3688 69.0708 71.4524 78.5265 79.6092 84.8756 80.4888 79.3587 66.6572 71.5199 77.3761 71.0806 85.7324 80.1621 75.8974 81.4996 74.07 85.2277 78.4728 79.9541 75.4662 86.5875 57.2416 70.7304 77.5463 86.0868 77.6169 71.8628 85.3709 53.9714 54.0391 72.6794 93.1653 102.2137 78.1939 68.7164 77.3719 74.5312 68.6783 75.6355 72.7742 71.372 0 0 91.3943 83.1445 88.2853 81.6182 105.1194 79.3295 72.533 79.1775 100.9504 86.5795 76.7103 94.7752 85.171 96.7695 78.448 87.1966 67.5692 78.4678 77.2262 76.4797 81.8219 82.0353 84.4349 76.4396 105.8892 89.6839 90.1785 108.8032 90.0858 81.1415 82.7492 75.2448 78.1776 80.4111 95.5395 93.3919 89.3277 79.8533 81.8648 95.5014 98.0506 95.6395 100.4832 96.3679 84.7561 92.3761 85.55 100.6322 96.6874 77.7195 81.0216 80.2322 76.9995 75.1709 77.3856 74.62
80.238 87.6038 102.8319 105.1881 130.2828 157.8069 201.0918 251.3647 201.0918 171.3292 148.6525 124.1357 125.4279 102.2967 103.6262 105.6113 84.3858 96.4091 101.8951 93.0816 83.6273 97.3633 95.8141 75.7976 84.0875 94.1819 94.3167 79.1743 83.2835 82.2101 82.2851 82.0096 79.3474 84.0459 92.0881 89.6688 81.3971 93.887 76.0857 76.32 80.1814 74.5637 82.3451 59.1024 64.7605 70.9533 84.0908 78.7579 68.7768 66.9775 74.7007 68.7662 82.6991 75.4855 75.3911 64.6666 85.1508 81.8521 83.3008 85.9249 74.0272 71.6574 105.6205 84.7901 79.973 68.5623 81.5223 90.3403 76.3025 80.7007 93.5261 81.4548 79.9407 80.919 82.2309 82.834 72.1113 90.3342 81.541 81.9108 82.1386 67.1601 74.0298 73.292 74.3418 76.023 74.4415 77.8402 84.9283 77.038 69.9174 86.8656 73.6843 81.9782 76.3057 86.8011 78.3952 87.9021 86.6621 77.3705 81.3463 77.6432 83.1233 87.1341 79.2654 76.9974 68.9764 89.3388 84.2907 70.565 86.8905 75.0938 65.7609 79.3002 65.0035 78.7137 83.769 83.436 89.0153 75.3457 89.5853 78.7166 67.3161 66.4032 79.081 69.7039 73.6833 66.3913 87.544 71.8895 74.1749 73.0001 81.6434 82.9051 85.4483 79.066 78.5226 75.3825 81.8168 67.602 76.1419 78.0036 74.3722 70.136 63.9202 70.1195 80.3094 76.3815 67.1362 72.8941 79.6606 79.1959 78.6692 74.2584 74.5916 78.9075 82.4055 78.639 77.4838 67.0365 66.97 70.0861 70.0416 75.9456 81.879 0 70.0886 85.297 91.6071 76.3843 83.8259 74.757 74.5333 80.9537 77.937 68.6029 70.534 84.3055 84.3807 78.6448 64.8354 70.4471 70.0987 77.0071 74.4224 68.7208 66.4271 84.3926 80.8795 75.3789 66.9583 72.9795 72.7021 79.9974 81.5285 70.3581 70.2946 78.2294 81.7851 86.6205 84.2091 75.2947 72.1622 46.7784 68.721 76.6813 88.7041 84.498 88.3096 99.1196 75.6251 78.7108 80.5758 76.3588 74.8876 0 0 74.4477 75.5877 87.2618 89.8188 91.6435 91.0405 86.5781 88.9785 81.682 79.9281 81.6289 95.5398 89.3016 70.2968 74.9864 80.2412 73.2163 78.1169 76.8809 67.375 87.3963 95.0215 80.6219 81.5413 80.068 82.9627 90.3769 80.8111 75.2417 70.4637 82.6065 97.5639 92.8707 100.8936 104.2997 86.5615 84.3931 92.87 76.6227 69.1818 72.8207 84.9289 90.0467 88.5842 90.9445 89.6961 93.2742 85.3612 94.7477 86.055 92.097 95.6173 106.0433 87.6721 89.5247 0
80.9521 96.4197 103.1535 93.6503 105.0882 133.5129 169.9183 201.0918 251.3647 201.0918 165.4545 125.0879 129.0639 102.1378 112.1278 88.7332 81.4473 90.836 97.9531 76.1518 83.6397 81.9844 80.6798 92.655 94.4584 107.0347 85.0891 92.4894 90.11 87.8314 78.1878 97.639 76.6761 92.0493 77.8276 80.4958 59.1054 59.1492 106.5904 96.0463 85.3766 68.7562 91.6161 91.4739 74.2479 70.8081 86.1853 66.9724 72.1599 80.4299 70.584 84.7345 85.057 73.4143 88.0298 82.0282 64.2348 63.7351 88.6811 87.3766 105.2392 79.3279 92.8673 96.63 72.5902 74.0162 93.5013 80.963 76.2555 79.9459 76.0256 80.7092 78.5486 98.2689 85.5145 85.7129 79.2892 84.7367 71.74 86.4777 66.5837 71.6765 75.5015 80.232 87.1448 89.3636 101.1349 68.3935 75.3904 78.1264 81.204 78.6069 83.5034 75.2298 81.4842 77.9132 86.3753 66.4647 79.8919 78.2162 85.0473 82.0571 71.4989 83.843 85.7733 87.7862 77.5656 79.5176 65.9414 77.8703 76.1541 70.7883 76.9265 76.5054 82.162 58.246 71.8322 88.1594 72.5071 95.8414 68.6179 56.452 66.8852 71.2556 75.6677 75.0668 76.7914 64.3759 81.9921 70.3942 71.2278 88.9331 72.6375 67.218 79.8242 77.8018 51.9255 78.1836 59.7552 80.1603 82.4649 84.9864 82.7877 79.5255 66.0669 96.3986 65.5065 77.8166 55.9762 57.7522 74.9516 64.6289 72.0421 90.4789 60.1773 59.975 81.467 84.6652 87.8778 66.3099 74.7715 83.1631 74.0572 78.2208 78.9223 96.3942 71.1799 74.5869 97.826 90.5471 73.5676 68.3139 66.4444 79.181 63.9782 76.8464 79.5386 73.2407 69.8776 82.1757 79.3439 83.2369 84.0824 98.3922 76.9232 77.6108 96.2242 79.5027 70.6567 71.564 69.615 77.5064 68.6838 86.4095 86.7138 76.706 95.767 84.562 77.4701 81.7913 89.4218 88.2592 71.8203 0 76.6101 63.2504 77.9235 67.8623 88.6876 71.9911 92.2141 81.1901 75.0805 79.1542 77.6291 0 0 65.3008 78.3407 75.2962 94.7247 73.4831 83.7908 88.1202 83.9962 89.2609 78.2844 85.3192 91.778 87.7713 79.3164 74.1546 82.0666 73.5889 77.7142 76.4846 75.0417 94.7757 80.5959 73.6559 94.7826 97.7291 79.9649 89.3116 59.9233 65.078 73.4383 89.178 85.4057 79.2863 81.9213 98.7675 91.851 94.1999 82.9717 99.045 89.4071 81.572 76.403 74.3533 83.8122 81.5074 89.0258 76.7587 96.7488 75.1192 87.1437 102.8662 92.9276 90.2095 80.3414 90.3841 83.9578
65.4988 90.2008 94.9132 82.9559 103.0953 120.8891 141.6712 171.3292 201.0918 251.3647 201.0918 169.113 121.1066 113.9284 116.5121 98.1288 112.3154 106.5065 96.2898 89.2128 90.1423 85.3932 84.0345 77.9204 85.8709 90.4645 94.7572 87.3939 82.6215 91.7065 83.5571 80.6614 79.3838 81.5438 84.5052 88.2226 88.0926 81.1565 61.6126 72.3827 81.8072 72.6097 72.3581 73.7015 88.7792 79.8209 79.2436 88.7711 98.3054 85.0782 66.5895 76.8438 76.7658 75.5183 82.4452 81.5685 77.3653 71.7484 78.8065 79.7984 98.7254 87.6849 91.2113 77.9551 72.2515 96.4744 100.7803 92.7704 71.7097 88.6435 76.8744 74.945 59.222 85.9911 83.6461 72.9768 82.552 92.2192 77.4102 78.4415 91.1655 78.6051 70.5368 85.7621 75.3134 89.8424 89.7801 84.6781 78.7647 96.171 77.5821 76.0265 90.2222 89.285 78.5146 65.1187 84.8277 87.9668 75.5793 73.3971 66.655 81.9968 80.5929 79.0902 70.1364 90.1897 95.1221 78.4957 82.9234 72.6933 67.5366 72.8851 84.7816 71.5002 57.9215 62.1405 72.9993 79.923 74.4249 71.8323 82.4076 82.4534 67.751 69.2594 75.7034 69.7063 74.8504 84.618 71.1693 73.1985 73.4428 82.8074 84.9795 73.7584 57.9001 75.6333 73.0525 73.9762 99.7927 82.2989 81.0119 86.0647 82.0118 82.1205 66.9931 67.4625 85.4031 78.8105 67.731 75.2127 75.9006 77.6912 81.4074 69.6854 75.6016 71.395 82.0368 68.0622 68.1081 73.8796 73.8927 76.4629 75.1138 75.355 68.3359 76.0845 0 81.7978 74.5901 74.0858 76.5637 83.7676 84.0741 75.0746 82.1501 79.6003 70.6 92.1001 66.5215 91.1467 87.4597 79.3744 97.0347 84.6231 78.4178 80.4131 85.8499 66.4912 62.2122 53.4295 76.9938 72.7106 75.4704 91.0218 79.0237 72.7083 71.7469 64.1766 94.2211 80.1864 72.5117 81.5352 78.6486 74.4635 60.6991 81.1622 68.3992 82.5631 78.6364 80.6363 93.393 81.5882 68.6135 78.2974 76.7888 0 0 72.6519 81.1058 84.6969 92.989 103.0344 87.7605 87.3815 94.1535 82.0669 73.3176 70.8313 80.215 69.9304 91.7648 74.5602 94.1393 79.2973 61.1926 60.2243 75.9876 82.6409 65.1047 83.7296 90.6592 77.5282 94.1622 84.1559 94.5971 88.7096 85.1702 88.56 86.1717 80.0512 83.4936 91.3974 84.6972 101.9866 94.0483 70.1095 73.221 80.3965 89.0668 75.6432 82.9906 85.872 92.1396 86.1695 84.1494 83.6603 77.4779 80.669 79.7579 72.1098 91.5473 73.2904 80.3416
60.802 92.5911 101.4399 96.5706 93.7773 106.133 121.4552 148.6525 165.4545 201.0918 251.3647 201.0918 153.6635 120.2265 117.8374 121.2441 92.1875 109.1116 89.5435 85.8198 68.4721 78.7073 77.4549 61.9094 80.2682 87.259 90.3757 86.4244 93.1121 89.1556 88.124 83.2856 84.0122 85.2463 85.8161 82.2681 80.9841 76.404 74.6718 84.072 75.6603 74.5278 74.148 80.2244 81.9106 73.737 73.807 80.4009 76.2174 66.8978 55.5601 78.1132 74.4545 92.2853 75.4918 57.4776 105.4295 98.371 84.9043 71.5703 88.4533 92.703 89.8226 97.7578 76.1917 83.7082 91.1479 86.8877 83.584 98.3858 88.9042 75.6458 84.9223 88.4772 89.1368 90.4262 93.1022 74.9122 82.8968 89.8006 86.7544 84.9415 94.8737 82.0492 72.651 70.1348 90.8663 74.1597 81.4896 83.8862 83.8058 81.2901 89.0552 94.8146 77.8323 91.7899 75.1113 76.8539 75.6327 73.69 76.8013 69.1687 74.987 84.9334 71.1905 80.1242 92.4368 76.854 75.4384 70.6097 75.5046 55.4717 68.524 86.9956 80.5707 71.9408 67.473 69.0479 75.7086 68.1415 75.5979 71.9369 74.7226 69.4087 71.9741 69.7172 84.3523 87.3843 77.5063 81.2316 82.0028 75.0555 80.7378 85.433 75.6092 84.7345 62.5633 59.9215 72.2143 71.67 93.4571 90.7634 79.0958 81.4039 77.2202 74.5519 71.3495 60.1632 75.2426 62.4905 77.2781 77.4232 69.7277 66.9844 71.1736 66.2299 75.1754 73.2688 70.4843 65.3006 73.3889 78.1709 67.0362 65.4235 71.6209 101.845 63.0794 71.8175 68.7715 78.2835 70.6561 75.4823 74.6173 79.9032 67.5344 72.4152 81.9393 66.7795 73.8845 86.1707 82.3793 89.4944 85.4319 78.8322 92.9223 87.8113 86.6335 85.1836 80.6896 76.4876 81.2128 69.0898 91.9436 93.7602 91.0312 74.3516 77.5599 69.1523 70.151 70.3115 90.9337 73.5978 86.0946 96.8117 68.9288 79.043 68.3441 67.7758 74.1791 74.4992 82.8823 86.2691 89.7801 80.6284 79.0749 0 0 81.1023 73.557 66.7236 78.0475 72.8879 75.4221 77.5689 78.2691 76.2217 80.9872 87.1967 92.4778 78.3042 76.6144 85.3965 86.6857 88.9427 83.9699 82.6412 75.9969 91.4392 76.3307 80.2522 106.2479 79.0526 82.4293 73.4193 73.0603 87.2095 75.9596 97.741 86.1252 100.935 84.4434 89.4616 80.5249 84.2909 86.5092 81.6011 72.6855 71.55 76.9552 89.7204 91.9883 84.2708 84.0223 86.8252 81.3082 85.1964 93.0335 90.9642 79.4293 90.3464 92.2645 89.0625 82.2925
73.3799 83.2125 89.14 103.1336 107.2949 97.6176 122.4964 124.1357 125.0879 169.113 201.0918 251.3647 201.0918 152.7095 150.9422 118.0694 102.373 106.7073 116.5929 102.1796 85.9777 96.8427 95.3017 74.0174 94.4013 79.0675 83.4886 81.6762 68.1286 86.4465 85.5396 86.2433 93.7753 68.4719 74.3225 84.5644 69.041 76.2161 104.7747 86.7367 77.9817 70.9015 55.1128 68.6733 90.9261 83.0126 71.5884 76.6324 86.2903 82.918 67.6716 76.273 74.3621 74.5669 83.0472 90.1291 81.8095 69.6869 74.3249 84.4804 73.9422 97.9169 91.8988 87.8857 84.3326 52.0631 64.009 79.2764 85.3213 85.6596 76.7083 68.4885 79.3945 89.4334 82.1853 93.7554 81.2086 82.7503 88.3956 88.2475 76.7568 61.0453 72.4187 74.366 86.9187 83.2645 69.8578 76.5043 79.0918 80.6742 85.7571 78.2188 74.6552 86.8649 80.055 83.2427 90.2531 66.4748 81.5862 84.6633 88.769 71.6543 69.6611 75.6117 83.5165 86.831 82.4857 87.9856 94.3969 82.4513 81.4706 71.5744 68.8205 59.9247 75.0049 91.6607 70.4699 82.4759 77.9214 79.9449 81.9429 89.6126 82.1711 76.3638 69.5259 79.6868 77.3579 77.1127 75.2278 79.6119 74.1911 65.4996 70.4442 80.5921 77.5785 76.469 79.8154 82.3304 82.1983 74.5351 81.4 71.8994 78.2196 70.0271 76.5924 74.0381 75.3287 73.0522 61.9021 72.5325 76.4596 80.5226 59.1879 77.8876 69.4542 73.9811 71.3931 71.9359 72.6992 62.843 76.0067 84.7353 67.8337 66.9981 80.5787 79.8245 87.9311 80.809 84.8351 91.6913 79.0841 88.9274 79.8124 74.6478 74.4884 66.4502 81.378 77.8749 81.0774 68.7693 76.1266 87.2184 72.9206 71.8315 83.0994 82.003 68.4309 81.9695 64.716 70.997 80.0403 90.9523 79.0636 77.6359 65.9687 68.6881 64.7458 92.728 94.8125 79.8867 69.0961 74.0706 62.9194 67.9491 79.7821 74.5702 83.7131 73.082 84.4749 91.7731 75.3609 81.0888 76.6397 71.0493 69.6803 0 0 77.9683 72.4189 63.1475 84.0887 72.7705 85.4678 82.6308 84.2616 73.282 79.813 87.4828 85.3359 76.431 89.7128 66.8843 75.4447 90.4422 77.2736 76.0509 94.3137 76.6315 87.5383 89.4323 90.0348 73.56 78.6185 103.3937 89.5311 90.3841 87.9193 83.4146 83.2957 98.2813 82.6991 82.4906 77.7768 85.2152 94.6494 79.9507 73.7424 71.598 77.427 108.1257 86.8324 93.7737 80.4174 90.8153 86.7247 79.0382 85.5617 92.0618 101.2927 99.4013 95.8787 83.0711 68.7616
65.2699 104.873 107.0578 95.0605 80.1834 97.1251 104.0792 125.4279 129.0639 121.1066 153.6635 201.0918 251.3647 201.0918 163.2487 134.2635 107.1153 110.9549 98.1592 90.6908 83.7514 97.5794 96.0267 76.6369 88.1414 84.4357 84.3639 84.1728 80.5946 80.992 92.2223 86.9266 74.9192 92.8345 87.5097 91.0942 97.6488 71.0642 83.5822 89.6083 79.41 93.5305 88.9368 63.53 80.0173 86.5498 69.913 74.1529 69.932 78.2715 73.4606 74.6352 83.094 90.4515 89.0256 76.6548 50.0821 73.7528 76.1957 92.8738 96.9283 86.7935 98.4177 77.6851 87.4775 86.7681 105.5862 77.1686 71.6849 85.1781 81.412 67.6908 79.6946 82.0831 76.1708 92.5792 88.3035 85.3381 67.2386 77.3993 69.1808 63.8697 68.7127 71.0596 82.0106 84.3121 81.4901 71.536 69.0238 92.1764 74.115 78.3269 75.5913 72.4298 82.5175 87.6058 71.6752 78.2974 73.3874 78.2491 78.2339 64.9153 73.1915 78.7573 78.7642 87.9946 87.8062 83.395 70.2988 81.1107 80.0453 67.0951 61.3326 65.752 74.1644 84.0114 77.0487 72.6484 89.5809 72.8196 78.8246 80.4504 78.5811 71.8603 71.7711 75.9322 72.6005 79.1487 72.3004 72.6732 71.5125 75.7115 74.1485 79.2323 76.2657 70.389 73.956 66.2163 69.4598 78.4397 85.3618 69.0497 66.3114 67.8366 79.1007 77.8648 61.4834 49.0677 63.059 80.2725 73.8012 81.0955 82.9423 77.2768 73.4479 68.0143 65.5934 76.2449 77.8487 64.6445 64.6793 69.2051 68.1667 82.311 66.5478 72.3447 73.7131 87.0696 91.0631 85.7019 85.6485 77.8831 74.7407 81.5113 83.3508 70.747 72.4997 82.594 81.8594 70.5049 71.7502 78.1221 79.694 70.8821 79.2195 87.628 84.3053 67.4261 76.6125 90.2065 89.2203 73.2166 79.6631 90.3575 88.8373 84.2205 94.5399 69.7035 79.9558 96.7066 80.1542 72.1561 67.9678 71.903 71.6266 71.2426 83.6006 74.4977 80.3294 96.8034 101.0393 85.7503 95.2234 75.6216 74.1645 0 0 84.8242 71.7518 69.3879 77.8939 78.848 84.6665 91.8584 76.7345 86.0941 83.0166 88.26 76.777 90.9047 70.6844 80.9643 85.6551 81.7994 94.2891 92.7972 79.6468 69.6661 78.1556 89.6301 95.1085 86.1581 94.7341 90.3291 95.5895 86.562 89.8858 91.1957 95.1194 87.8355 84.7024 86.0212 87.2117 78.4967 99.0942 82.4116 78.6645 72.5284 64.423 74.8715 85.3671 88.5505 70.6 93.6844 94.5562 85.5168 86.6061 76.5817 101.6317 92.6544 98.3345 77.6077 53.5357
68.3957 94.4045 86.1255 88.4814 93.7204 88.8279 115.5007 102.2967 102.1378 113.9284 120.2265 152.7095 201.0918 251.3647 201.0918 0 105.7196 96.403 103.8447 99.3867 100.1137 102.9026 101.2652 102.1196 88.9133 83.1405 93.9997 86.6006 79.9141 89.7158 85.7961 90.7962 87.067 91.1398 98.98 86.6806 75.0884 70.7045 75.0083 86.6324 78.4097 105.4833 98.4504 73.7908 79.759 74.2761 74.3594 63.0956 63.6493 80.1484 87.5497 90.2054 71.5405 84.8606 90.0789 69.3217 66.2233 89.7359 69.3584 71.1979 76.1276 85.8173 113.5499 50.6219 68.9593 81.9528 80.5922 86.4672 95.6491 94.5115 69.1453 75.9404 80.2405 78.0906 86.9565 87.1249 98.0002 72.0642 75.7283 67.9114 83.0571 78.3071 78.5203 80.3485 83.4067 84.5203 75.0015 72.9163 66.7879 71.0585 79.5269 87.0211 96.8974 82.5209 75.7181 78.9301 74.9455 75.1873 86.4794 76.6276 71.739 79.336 70.7592 77.7805 73.301 76.2975 85.4931 66.2257 83.4822 85.7064 83.7975 88.528 73.4868 89.3299 65.3439 86.6908 80.1008 67.6998 90.5959 72.4239 78.7186 70.4403 68.8461 75.3624 76.4818 71.9069 88.4136 84.2077 79.4465 75.8164 91.563 64.5419 75.3179 86.0325 72.9622 60.3502 63.6791 59.671 57.2142 72.0554 75.7832 76.2401 81.2515 91.4871 79.655 87.8472 50.9438 71.7456 65.5649 73.0042 72.7894 83.6862 77.6158 70.7838 72.0997 83.3946 80.986 71.3187 78.479 61.5816 69.2836 76.3786 64.5355 66.1716 81.015 82.8804 74.3726 75.5987 78.6844 77.4078 83.2556 71.3926 68.4837 69.7515 82.1717 75.0777 65.5276 74.1233 71.6494 69.4875 82.0423 84.1219 81.7311 83.3587 92.0247 86.836 83.4704 83.7041 78.9228 57.529 77.6536 79.0804 70.0699 75.7805 90.8536 87.3982 70.0535 72.1661 83.3829 84.1755 93.1116 78.8725 73.3577 125.3996 72.0513 74.9908 83.9764 76.7282 82.5253 73.9818 73.9274 77.7114 75.3072 69.002 67.6725 0 0 81.4059 77.9364 75.4112 68.8009 86.1423 90.5184 97.0109 95.7522 95.9439 71.6527 93.0809 76.4438 65.8577 92.8637 95.022 80.3074 69.8449 81.5674 80.2768 69.5645 78.4173 73.6908 77.8975 84.1106 92.0345 88.797 67.5117 81.4701 97.8743 98.6595 71.6656 106.4056 79.4687 82.9064 79.6281 79.8661 87.3147 101.477 96.671 84.4205 82.0751 83.0405 71.4148 98.2441 95.0403 97.4625 78.2354 82.2497 88.5244 87.7997 92.8279 91.5567 88.6466 89.9648 93.713 64.285
76.4759 93.5118 83.4745 87.2791 86.7109 110.1897 103.7905 103.6262 112.1278 116.5121 117.8374 150.9422 163.2487 201.0918 251.3647 201.0918 0 118.3002 94.9912 97.7948 79.2239 89.2194 87.7998 110.3375 98.6988 87.5011 86.6748 87.4564 91.3761 102.0995 105.5453 80.7462 94.4396 74.0333 74.1489 81.2085 79.0609 87.3999 85.6887 88.2274 79.5486 77.6417 92.2367 122.4618 92.1641 90.9668 86.2317 74.3572 0 75.1019 91.4558 81.2325 90.444 77.8923 77.8952 78.533 83.0798 78.4571 83.6006 81.5971 72.8301 83.9025 84.2903 72.8377 75.5231 69.4604 86.8691 74.4635 82.1467 78.1338 80.5606 72.0857 86.5176 79.8963 72.4259 88.7011 80.971 77.7757 81.7021 82.612 81.0728 70.8544 58.7632 68.003 82.8192 72.7377 78.0714 78.0933 83.3873 73.1076 88.5925 78.2316 88.0684 81.8073 78.7883 84.6027 89.756 79.554 73.0179 81.2392 82.9248 78.6492 85.8884 82.92 68.6327 70.557 72.1565 70.3505 64.1692 82.0936 82.4135 88.3615 94.1954 80.5362 65.9045 81.7243 77.6634 70.8678 76.5504 84.5077 81.0045 75.1261 79.4845 75.068 85.8477 87.1518 80.4419 75.6101 66.5768 72.8879 73.9339 74.8681 72.2594 70.8591 75.0128 68.7857 76.9089 78.5328 0 85.8002 71.3518 83.969 75.7686 74.5484 79.117 81.3897 58.0389 70.6533 74.2005 70.9358 71.444 81.4509 92.7028 78.017 69.1459 78.3002 67.3009 72.2407 81.6737 61.2324 70.5207 83.1345 69.0655 77.3348 72.481 65.4119 55.5297 80.517 81.7461 87.5117 74.3126 73.9189 79.1053 85.2635 78.5357 74.5759 74.4332 79.0909 76.6106 64.9962 84.8775 74.9775 79.2071 73.9542 77.967 79.2372 84.6909 78.3623 75.1105 56.3852 73.1352 80.5197 91.9874 81.237 84.3694 90.937 68.5411 83.6725 72.8625 67.2601 78.671 81.5623 70.7307 81.3776 102.9583 70.3039 80.7477 78.3946 81.8418 82.876 79.2476 75 78.6695 75.5862 74.1298 0 0 68.5096 74.9242 86.6048 83.7169 80.7291 85.9888 89.1301 103.5435 83.2628 90.9186 81.8152 75.4693 80.4385 84.1508 76.3621 77.7051 92.6635 80.6635 79.3871 72.187 83.0708 83.4045 68.5222 77.8527 80.3182 88.9302 77.872 77.2638 79.6104 64.9859 68.9068 83.7888 88.3695 94.9534 92.7015 103.1895 84.5609 73.2958 91.6445 85.0803 74.7685 67.3005 85.0858 86.1465 92.6087 81.3894 77.3851 88.7191 78.963 86.8343 83.6248 85.1267 75.1026 80.2022 81.2889 80.2259
90.9104 90.0766 97.8901 96.9409 94.0056 99.9347 102.6871 105.6113 88.7332 98.1288 121.2441 118.0694 134.2635 0 201.0918 251.3647 201.0918 0 111.0337 107.1432 91.6234 101.4325 99.8185 101.5144 88.0808 87.5666 81.7598 79.0402 71.292 78.7066 80.572 91.5488 83.9116 71.8136 72.0102 76.5021 74.4365 52.5449 71.0178 87.5144 62.084 87.0972 70.7239 68.9909 80.8971 72.3367 78.6761 82.2147 81.8276 82.1048 73.1373 85.0772 82.3611 71.0798 65.9372 78.1803 98.2383 72.0186 92.4009 0 70.4294 71.7785 72.2767 77.4867 88.6771 91.9081 77.0876 85.1877 82.1079 75.1456 78.3705 71.3927 77.8128 68.5834 76.3191 88.4003 71.3652 75.7723 73.5859 77.6183 80.0734 69.1954 0 62.0467 77.9 83.001 79.3716 78.8291 73.3734 67.4786 63.3711 55.8931 64.2879 73.2578 77.2787 83.2601 64.668 90.8442 93.1235 73.2628 79.3422 73.9163 83.7764 68.2961 72.2857 82.5968 66.4571 0 68.9238 71.2012 78.6468 70.1349 70.735 54.8087 76.368 91.6533 71.385 71.6278 77.8061 77.8984 69.4941 69.4299 78.6423 66.1971 73.0465 62.954 82.768 64.0101 64.9606 63.4178 71.0369 94.9066 79.1751 68.5194 81.4149 71.3446 80.4378 88.8922 71.923 70.66 74.2321 83.6762 74.602 81.8448 61.1031 46.0549 86.0063 59.4636 66.3499 67.4363 71.338 77.3531 72.7139 66.7173 71.852 85.594 83.1183 78.2054 68.1087 67.1576 78.4319 77.794 69.3898 71.822 78.0184 66.9283 83.7307 71.608 81.8526 76.4225 71.0003 75.235 75.2924 80.8909 68.3025 83.0626 76.4799 98.7146 73.0677 68.3793 75.1426 80.4191 76.2708 72.4755 80.9503 73.6357 75.3403 81.8894 75.518 73.8723 87.7736 64.4721 73.9687 73.7426 75.8733 81.8102 72.0939 77.7287 79.7319 71.8177 68.1975 80.7693 74.3186 72.7377 61.9568 66.4295 81.9446 81.9406 80.8435 75.7855 75.5387 70.7065 79.5174 66.7664 65.4799 0 0 68.95 76.2511 83.0903 72.8006 71.2257 76.4293 79.3768 87.1182 84.6443 81.7541 79.2248 81.0647 82.7869 83.5275 70.9448 89.0876 66.7503 79.3898 78.1336 90.0343 91.5537 80.8584 71.7986 82.7369 65.8568 83.3358 88.6846 81.0134 74.0288 78.1634 64.7335 81.5109 87.8287 89.6164 88.3748 77.8305 84.84 91.215 83.598 79.9327 75.2532 70.1841 72.1877 86.9184 91.3026 83.8838 107.0414 107.2435 83.3976 0 84.8534 93.2291 96.9661 71.8279 93.9498 96.7989
103.9163 85.8882 95.4422 104.507 95.1777 104.8098 100.913 84.3858 81.4473 112.3154 92.1875 102.373 107.1153 105.7196 0 201.0918 251.3647 201.0918 122.1255 128.3069 131.7728 87.4278 86.0367 97.2035 67.6266 89.9364 81.8738 87.4218 90.1886 88.6532 98.5815 80.4199 75.6605 86.0838 65.229 78.4344 96.8666 75.0384 87.1498 81.5324 72.8415 96.5224 76.3071 72.6102 79.056 90.4992 75.7524 93.5592 91.59 75.9356 108.1391 83.0363 78.325 80.8313 81.4205 70.7907 56.8601 77.2946 76.9384 100.1308 72.0861 76.1494 75.8572 75.0378 79.8778 84.8279 77.3 75.3298 83.5849 74.184 74.7049 73.076 65.5286 88.1695 73.6681 70.4785 64.91 82.7518 67.9472 74.633 81.2016 86.9258 73.0282 66.3827 70.6822 73.0078 62.887 74.1554 68.5891 73.9594 72.084 78.0446 59.163 69.8418 66.8233 68.4797 73.389 80.3461 83.8682 72.5203 75.1689 89.5724 92.6774 63.3328 68.1442 63.4082 77.7813 81.7807 82.6316 86.1873 83.1421 84.7544 67.7135 71.3469 65.7076 93.2893 88.5816 77.1102 81.1672 78.8359 85.1418 75.5724 75.595 91.096 90.9138 76.8776 79.3819 63.1393 67.1923 78.4598 66.129 65.0441 88.0808 78.0633 81.0108 86.9195 90.3489 106.6502 0 74.9984 67.5777 72.9327 77.8089 75.6398 63.3315 94.4807 103.7912 57.0135 97.6856 91.6318 72.4878 70.4911 94.1033 70.3775 83.4717 82.709 81.21 77.9485 82.6417 74.0855 81.3931 91.6349 86.146 77.1667 57.15 106.7828 74.4499 82.8871 79.2902 71.3022 73.3757 90.3251 74.4474 70.6602 72.3378 79.3767 90.1254 90.5673 89.2292 89.0793 64.5251 72.6473 59.9522 78.8441 84.6555 72.5092 79.6083 79.2399 63.2338 42.1884 71.2909 69.1108 69.3271 74.127 84.4499 91.9707 81.287 77.0517 69.9284 74.0769 72.4147 77.2212 68.0971 70.5096 64.5347 90.601 72.1814 88.3436 80.0152 91.6968 62.7443 66.9625 79.7398 92.762 90.9747 0 0 90.9249 76.7302 83.897 74.2263 96.9606 67.8014 68.6466 75.6853 79.3918 81.3596 75.4551 78.1538 81.1127 97.3879 87.4916 84.5497 80.1595 78.7551 77.509 68.8359 78.2678 76.2632 83.7551 79.7139 90.0337 90.5919 97.3729 105.4597 103.1926 92.4815 72.4602 64.0856 93.9345 75.6652 74.4276 88.17 83.6933 101.1922 88.0574 110.7562 107.745 94.5027 105.5099 89.2121 95.8477 85.2323 83.2633 81.3885 90.3611 84.4962 71.1748 74.5685 78.4831 76.8383 92.6064 98.315
79.9255 95.3486 100.4227 100.4866 97.5262 97.4395 91.143 96.4091 90.836 106.5065 109.1116 106.7073 110.9549 96.403 118.3002 0 201.0918 251.3647 201.0918 137.4781 114.6867 114.1316 112.3156 76.7628 75.9806 80.1584 89.1061 85.781 81.068 76.0171 89.5648 78.5266 76.0161 81.92 95.9351 87.8603 85.8311 79.7299 77.5564 83.5376 89.3695 83.1714 72.8668 71.1893 74.7564 76.1688 96.0553 80.9329 73.451 81.8198 78.8375 86.6825 92.2632 75.4359 74.3717 61.7226 82.5739 77.9758 90.0218 79.9773 76.8823 77.302 78.475 66.7151 95.4415 88.7208 86.8833 76.6821 98.9871 95.0085 89.5189 98.8946 71.011 64.1841 74.4091 86.8901 81.1141 78.0961 82.1723 76.7258 73.9314 73.1825 58.2943 94.0164 74.4258 77.3042 86.4944 77.7156 78.5635 90.9934 74.2216 70.3732 78.778 73.3851 67.7701 87.3051 78.2603 86.0426 88.6564 89.9834 69.5076 72.2264 74.2138 73.2062 82.007 81.5256 65.4497 62.1547 72.8419 84.0476 73.4456 73.946 83.8823 73.2872 82.3178 61.8715 75.2143 69.3362 68.0009 69.943 75.5867 70.6855 81.3524 69.9903 73.8227 77.4379 75.8574 77.579 78.1088 85.4001 78.9807 78.4933 86.4606 71.4363 77.6318 73.2044 70.1216 80.5285 76.6959 76.7613 70.2107 81.8066 82.7232 74.7692 85.498 85.8017 101.9847 68.7351 74.813 65.4434 74.1273 75.4421 67.5638 76.4645 75.1629 70.842 76.6327 73.7209 79.3567 63.5186 77.6871 87.8031 84.4451 79.0107 77.836 90.7724 84.5576 71.0089 89.9394 76.73 78.62 80.5287 67.0852 67.0722 69.8897 65.3527 82.539 78.37 68.3448 68.9895 78.0056 73.097 82.6346 74.2589 69.0198 84.3573 81.6389 77.2093 82.4796 36.6407 70.7148 68.9193 78.4284 71.0046 77.036 80.7813 83.2293 79.3264 79.7088 72.521 76.4956 78.4857 89.3015 0 56.4022 71.567 91.7494 71.2177 69.7543 84.7702 78.3581 80.8377 81.5344 99.905 97.9801 0 0 86.262 71.9193 79.3282 80.4187 76.2076 81.1459 76.2065 78.8346 83.2407 82.8639 80.9728 77.7199 64.8534 77.1884 88.4944 77.9327 74.3342 91.7283 90.2769 80.5981 89.7348 83.0953 79.1448 91.2096 74.0413 81.7054 89.7262 84.0429 68.0237 70.6452 89.7525 84.6694 85.1454 81.6904 92.5621 77.8729 87.7442 91.6122 83.0878 88.2338 80.3044 69.4091 86.8095 93.5259 82.0064 99.1477 85.5309 83.5979 85.5291 88.3487 79.9767 76.6653 82.6808 94.6706 93.9116 120.9323
80.5317 101.1671 100.5403 109.5272 87.1122 77.5981 90.9194 101.8951 97.9531 96.2898 89.5435 116.5929 98.1592 103.8447 94.9912 111.0337 122.1255 201.0918 251.3647 201.0918 0 117.5433 115.673 103.0643 86.2487 102.2152 75.7337 77.2823 87.8437 91.1633 83.2243 95.7897 93.108 77.3738 89.0637 87.5928 80.7841 83.0011 99.3079 79.1183 83.8908 70.9488 90.4092 98.2099 79.2679 71.1406 80.7802 78.1495 80.7699 82.3 79.2883 72.4398 65.7975 74.1097 82.4879 74.375 69.055 84.9189 83.6738 71.1789 72.0739 89.985 80.9268 76.8411 79.6074 78.8849 86.8586 88.9426 78.8941 84.87 78.2873 86.4997 80.5477 73.8993 89.7339 85.0666 75.6828 80.5715 76.7783 72.5927 72.4065 78.3309 66.6107 77.9022 80.2681 71.6959 73.4075 68.5045 75.9035 74.5299 83.8004 83.0948 88.5781 68.5022 75.2885 88.9406 79.687 81.4831 75.5199 79.1034 84.2575 72.7457 70.1336 95.99 85.4857 83.3564 94.3051 69.963 72.4627 82.7364 85.2563 66.1695 67.3153 87.3006 74.5308 79.342 87.0207 64.1997 66.6259 67.522 81.6258 69.266 72.5454 74.5946 63.3131 73.9224 83.7091 78.5616 73.5307 82.7065 80.5349 70.0677 75.3393 68.6077 77.1952 88.8433 75.5554 81.6332 69.938 83.5757 80.09 69.0335 68.3445 89.6317 70.3399 93.3903 63.4799 67.4466 90.3294 76.4762 75.7579 74.4942 74.35 69.9979 76.8933 79.1268 82.2856 79.3798 75.4725 75.1483 77.6483 78.7065 85.7593 89.8273 91.6299 93.8133 76.9761 77.8357 77.9536 74.9048 66.5063 70.6411 83.0751 76.5059 67.2405 86.2572 70.8024 79.6156 75.0755 87.9495 74.8574 81.4516 76.4086 78.3588 74.0016 77.6277 83.3291 78.4346 82.5818 60.3839 62.8892 70.262 84.6993 86.181 90.8752 98.4214 63.7982 71.4834 78.0177 72.2185 75.2094 77.7864 109.0389 93.074 67.8934 65.0215 76.4647 86.0474 78.0354 83.5145 83.6024 104.8556 84.2129 76.7579 75.279 0 0 71.9213 79.0298 86.4058 66.268 66.6817 93.9127 78.0648 74.4866 75.0725 79.6041 85.7611 85.0108 76.7777 75.9591 70.6536 87.6324 72.2688 80.547 79.2725 59.4123 93.0388 75.1836 97.6423 86.5872 93.3714 78.8583 72.3769 70.0331 80.1051 90.2072 93.7193 83.747 76.094 90.0991 83.6318 85.2708 78.7956 89.6962 77.0838 76.8472 77.8948 78.094 74.7413 89.8488 87.4302 94.7593 93.1288 80.6236 83.0913 76.468 94.5511 94.2007 99.8619 88.254 99.919 96.0807
86.324 84.2781 87.1608 87.6917 98.6812 96.0992 90.1007 93.0816 76.1518 89.2128 85.8198 102.1796 90.6908 99.3867 97.7948 107.1432 128.3069 137.4781 201.0918 251.3647 201.0918 167.2337 164.5727 85.7812 80.2977 72.9491 82.8507 81.8049 85.0451 89.5951 99.9187 85.828 84.0934 81.0619 81.8468 83.6092 97.2243 89.7802 87.058 70.9662 85.1147 83.9932 99.301 82.4301 72.6255 86.8676 73.5234 98.0877 110.114 76.6985 90.3948 84.9526 64.5978 83.2188 63.6962 68.5257 75.6532 76.5295 83.0664 85.6152 59.4625 61.5663 62.7548 80.3577 71.1878 82.8279 78.7111 74.5723 84.3804 73.4644 76.862 83.6983 90.0222 87.0043 86.6481 59.9548 74.7945 72.4028 78.4973 69.5259 79.1016 85.932 65.6357 73.8142 75.5627 69.4253 70.319 87.2713 80.7847 65.7226 75.974 82.7978 63.9137 77.854 68.8074 68.3607 77.0012 81.4759 83.044 75.5079 71.6126 71.6859 79.6589 73.8602 79.3416 72.6176 93.0072 79.7426 81.6132 71.5123 77.7824 82.6406 86.2433 81.4083 70.5123 65.8566 83.9663 81.4364 79.0809 74.2792 77.4497 77.4572 86.3047 83.9768 80.5797 76.2871 68.2423 75.6591 75.7737 93.604 76.9776 73.6039 89.8545 81.7577 81.2791 85.0318 86.8216 85.1699 81.6868 78.534 74.9509 78.3992 93.305 83.6823 65.8789 78.4498 68.0576 73.6487 96.7637 93.0935 83.8343 72.1291 86.6995 68.8696 81.1641 83.2469 85.9498 77.8357 81.4367 101.6261 67.023 71.6884 101.7342 92.817 75.2726 79.328 60.5037 78.2885 72.1827 85.1316 75.0305 62.0099 71.9203 88.0023 79.7899 89.2883 83.2659 81.0256 88.934 91.8572 69.201 71.9206 75.7429 78.8569 86.2414 77.6853 82.8884 75.7433 67.8089 75.9423 83.4813 80.7384 79.0677 67.2955 74.3584 90.0548 76.2876 75.7127 68.8356 68.2284 74.0714 67.3218 81.0373 73.2651 68.5599 77.8772 85.1705 109.9104 77.2717 77.6874 72.7374 69.7326 76.9704 79.6567 78.1218 0 0 87.7991 95.4202 89.3775 79.6165 85.9337 71.5861 59.6543 83.0589 71.1871 78.0917 70.0371 79.8527 76.9687 68.8622 83.2882 84.784 69.7251 79.4545 78.1973 103.7471 72.0417 80.0218 93.222 66.8407 87.8093 81.7107 76.0425 88.3189 88.8004 82.6929 97.3329 93.0123 77.5415 90.637 70.1842 87.537 88.8101 80.5137 88.7436 98.8154 99.4055 96.1623 95.3262 88.3466 83.6693 88.9711 82.7859 75.6394 78.4762 82.0899 81.1718 80.4706 83.5288 73.9533 85.6179 91.3052
81.2234 80.1944 83.3148 89.2058 93.6115 95.2521 78.9176 83.6273 83.6397 90.1423 68.4721 85.9777 83.7514 100.1137 79.2239 91.6234 131.7728 114.6867 0 201.0918 251.3647 201.0918 506.8369 117.5704 89.249 72.0594 80.2886 86.1991 84.5714 83.7608 94.0779 77.6565 84.969 86.7922 92.9491 89.9678 106.6414 93.7148 75.7007 69.2559 85.2039 89.6819 85.377 67.6852 78.2561 77.11 72.924 96.8676 109.7466 81.6303 92.4908 87.0388 73.4105 81.763 60.0748 64.9959 60.3226 81.1727 78.3356 85.2089 77.6575 75.6371 71.1794 78.9132 60.8783 82.3384 68.9883 78.9569 80.7964 69.3415 86.4854 88.6388 91.3982 81.3792 80.1773 64.4076 68.6555 72.975 76.198 75.9982 83.5395 84.1998 64.3313 60.3382 84.6945 64.4787 69.2304 93.7662 78.05 71.3507 78.0145 72.4566 80.191 76.7489 70.0024 0 68.2218 68.9265 67.3009 69.9757 66.6207 58.3792 87.0478 82.9176 71.9385 75.4278 73.4487 74.3814 75.076 75.92 78.7509 98.964 90.7669 75.8144 58.1248 67.3908 76.8416 85.2451 85.9261 76.6393 73.1003 78.8831 79.664 86.2181 68.3509 69.7471 73.9046 76.8305 73.5762 96.891 83.4986 74.5421 81.5612 84.0938 75.3668 77.7882 87.6479 81.9914 102.8665 88.6687 83.0985 75.1608 81.3768 78.8695 67.992 79.8439 72.227 96.864 77.526 91.0226 78.063 66.0916 84.351 71.7469 86.2062 81.2767 68.6724 78.8406 78.4454 90.4333 64.2727 67.3938 80.7491 89.955 69.7438 67.956 86.7133 75.3234 70.4564 76.7621 74.1902 62.3688 65.7893 81.8462 75.1838 80.8806 85.9973 91.2383 96.1054 89.024 63.1268 72.0771 66.7733 80.9457 87.5991 79.766 98.9133 69.1782 71.2428 84.7751 84.1357 63.674 81.4122 69.8567 73.1151 73.3739 63.7549 69.8751 66.8508 74.1913 78.4318 64.1156 76.0955 64.8679 72.9633 85.3016 81.9825 100.999 86.7456 82.3238 68.6485 76.7654 77.346 86.7642 85.0924 0 0 88.8549 86.0929 77.8479 87.1112 89.8072 67.7216 67.8114 77.9206 72.5091 69.4246 78.7816 74.41 79.0251 75.3206 75.1691 80.3354 64.5891 68.0358 66.9593 101.0011 74.738 80.5633 109.5629 63.8169 74.4206 72.3701 70.0936 103.2659 94.1345 81.157 95.6687 93.2783 75.1187 74.7991 68.1744 76.3887 94.1004 83.962 81.9973 91.3046 94.5721 96.8351 99.4406 73.31 77.6669 70.9458 83.0185 83.3095 67.7567 85.1089 84.4251 90.0009 76.9735 80.215 82.3276 100.8509
84.6322 89.5008 96.6183 100.7138 90.5173 98.1717 81.739 97.3633 81.9844 85.3932 78.7073 96.8427 97.5794 102.9026 89.2194 101.4325 87.4278 114.1316 117.5433 167.2337 201.0918 251.3647 201.0918 0 126.4548 100.0452 97.4081 91.5847 79.3823 90.2064 85.0966 95.6867 90.439 89.4735 94.103 96.3348 68.9691 91.7887 57.8934 78.742 93.0084 89.0707 70.0935 75.89 59.5904 83.0066 97.7721 75.6376 82.2453 78.7228 84.9518 70.9295 84.1457 92.4607 70.1473 73.1234 112.2419 98.6458 76.6053 83.1859 81.9711 73.1771 81.1578 81.7002 74.9246 65.9117 77.546 90.9108 90.0491 86.8872 73.6702 77.4992 85.8824 78.9527 75.0894 65.1234 71.0064 72.2988 70.957 70.5064 70.289 71.1224 69.5316 79.2718 84.0755 65.6304 81.1293 80.1679 74.3973 77.1627 76.1044 80.2636 76.9208 89.1997 83.1713 73.8868 75.4882 86.6752 89.1604 66.602 76.4094 74.2218 74.8139 85.663 80.3575 73.732 85.5956 83.7581 79.18 74.9755 78.1517 78.0006 67.3003 74.5432 61.3599 68.0721 82.4223 71.3814 74.1375 73.0197 66.7108 74.9691 84.1925 82.9762 73.9978 85.0488 92.8365 82.5665 94.4734 74.0205 67.3543 65.1694 62.4127 68.3449 82.7558 81.1097 84.1275 80.9244 84.1307 89.8948 80.3537 86.2988 71.2926 66.838 72.2453 58.8353 100.2304 67.6037 70.9183 78.928 74.7437 86.1229 84.1014 84.36 77.1712 70.2339 84.5846 84.1038 85.2896 72.8504 89.7185 86.2656 89.8827 67.0299 59.4382 72.0662 69.8828 78.9664 81.6553 79.9892 67.0188 67.6596 81.5492 88.6513 80.2939 84.3899 72.4485 78.3611 85.0424 91.9843 78.3384 72.3201 66.2106 75.4514 93.8899 83.0036 71.4293 76.8627 83.4053 70.0799 76.4225 69.3495 84.6633 86.9912 81.4683 61.7218 71.8606 80.2933 75.6174 89.1629 98.8535 82.0707 62.0934 0 72.0686 87.6026 72.0066 81.2441 66.575 72.1071 74.3842 82.4347 89.2666 98.0571 96.1677 0 0 82.2811 92.9808 92.2644 82.2043 67.7172 83.5443 66.528 89.5631 80.2671 90.239 80.9484 81.4966 78.5739 79.0158 92.479 66.5025 64.68 83.6533 82.3296 84.6657 81.5473 92.517 78.1424 90.8364 70.4857 72.7335 79.0776 85.2706 73.3735 86.3426 86.666 77.9336 75.4292 79.2371 81.8745 77.6041 89.2425 73.8895 78.285 78.325 77.8475 79.4533 75.8584 84.1095 90.6041 87.71 91.4191 76.3294 95.7 77.2792 80.8206 82.6836 90.1003 103.8075 99.5269 90.4444
83.2856 88.0767 95.081 99.1113 0 96.6096 80.4384 95.8141 80.6798 84.0345 77.4549 95.3017 96.0267 101.2652 87.7998 99.8185 86.0367 112.3156 115.673 164.5727 506.8369 201.0918 251.3647 201.0918 0 98.4533 95.8581 90.1275 78.1192 88.771 83.7426 94.1641 89 88.0498 92.6057 94.8019 0 90.3282 56.9722 77.4891 91.5285 87.6534 68.9782 74.6825 58.6422 81.6858 96.2164 0 0 77.4702 83.6 69.8009 82.8068 90.9895 69.0311 71.9599 110.4559 97.0762 75.3864 81.8622 80.6668 72.0127 79.8665 80.4002 73.7324 64.863 0 89.4643 88.6163 85.5047 72.498 76.2661 84.5158 77.6964 73.8946 64.0872 69.8765 71.1484 69.828 69.3845 69.1705 69.9907 68.4252 78.0104 82.7377 64.5862 79.8384 78.8922 73.2135 75.9349 74.8935 78.9865 75.6968 87.7804 81.8478 72.7111 74.2871 85.296 87.7417 65.5423 75.1936 73.0408 73.6235 84.3 79.0789 72.5588 84.2337 0 77.9201 73.7825 76.9082 76.7595 66.2294 73.3571 60.3836 0 81.1108 70.2456 72.9578 71.8578 65.6493 73.7762 82.8529 81.6559 72.8204 83.6955 91.3593 81.2528 92.9702 72.8427 66.2826 64.1324 61.4196 67.2574 81.439 79.8191 82.7889 79.6367 0 88.4644 79.0751 84.9256 70.1582 65.7745 71.0957 57.8991 98.6355 66.528 69.7899 77.6722 73.5544 84.7525 82.7632 83.0177 75.9433 69.1164 83.2387 82.7656 83.9325 71.6913 88.2909 84.8929 88.4525 65.9633 58.4924 70.9195 68.7708 77.7099 80.356 78.7165 65.9524 66.583 80.2517 87.2407 79.0163 83.0471 71.2957 77.1143 83.6892 90.5206 77.0919 71.1693 65.1571 74.2508 92.3959 81.6829 70.2927 75.6396 82.0782 68.9648 75.2065 68.2461 83.3161 85.607 80.172 60.7397 70.7172 79.0157 74.4142 87.7441 97.2806 80.7648 61.1054 0 0 86.2087 70.8609 79.9513 65.5157 70.9598 73.2006 81.123 87.8462 96.4968 94.6375 0 0 80.9718 91.5013 90.7963 80.8963 0 82.2149 65.4694 88.138 78.9899 88.8031 79.6604 80.1999 77.3236 77.7585 91.0075 65.4444 63.6509 82.3222 81.0196 83.3185 80.2497 91.0449 76.899 89.3911 69.3641 71.5762 77.8194 83.9138 0 84.9688 85.287 76.6935 74.229 77.9763 80.5717 76.3693 87.8225 72.7138 77.0394 77.0787 76.6088 78.189 0 82.7711 89.1624 86.3144 89.9645 75.1148 94.1772 76.0495 79.5346 81.368 88.6667 102.1558 97.9432 89.0052
90.054 87.6768 90.5499 85.1464 94.1605 88.4609 51.0804 75.7976 92.655 77.9204 61.9094 74.0174 76.6369 102.1196 110.3375 101.5144 97.2035 76.7628 103.0643 85.7812 117.5704 0 201.0918 251.3647 201.0918 167.8148 153.0222 139.0989 124.5853 120.2097 105.7989 129.1285 115.7355 100.8551 119.6696 71.0397 0 84.2641 42.6292 83.7287 71.053 110.3276 100.2483 12.9866 68.6016 71.2428 97.7467 77.3363 87.1432 74.5277 75.2974 112.9752 81.7038 73.4772 114.838 57.6018 67.184 81.314 76.3403 68.7848 60.5386 88.6814 52.3751 51.3858 68.6148 47.2392 86.4404 89.7633 77.1031 92.9576 80.3722 69.0965 82.5159 100.3286 60.2899 83.5331 81.8877 89.5424 64.1135 94.2748 62.9654 46.1946 59.1056 57.4199 92.269 84.1571 82.3166 77.2713 68.1825 75.319 106.6825 98.1403 76.8224 73.9172 92.6977 88.5818 92.0947 67.9018 91.4938 86.8648 60.4558 116.5209 90.7308 86.3964 65.7011 70.7262 79.8319 79.4773 89.6849 114.9718 84.531 69.7014 66.6855 58.2453 62.1782 0 77.905 84.268 56.8467 73.5638 74.5936 113.0438 76.2775 72.0831 72.4321 77.8382 70.4535 81.7774 62.749 62.6626 72.7813 58.5551 54.3618 59.7211 82.1448 67.8241 62.6032 119.684 106.337 62.387 84.0567 68.9623 72.3464 51.1498 65.193 69.1078 77.1087 82.7353 99.672 101.4259 56.8097 74.8742 103.3307 82.2595 73.4454 102.0338 67.3136 66.9072 101.5319 87.817 72.6363 73.7468 64.2893 65.5551 55.0104 100.8177 85.7188 55.7117 64.1399 81.7998 96.1922 63.0334 86.8142 79.3421 70.4412 91.5228 88.8395 53.4383 62.0919 78.6876 79.7531 82.7808 88.2631 67.2408 79.8789 89.1735 95.663 84.0477 84.4456 119.8432 86.1585 80.8378 75.4015 84.1953 80.1328 78.6937 81.009 77.7655 57.3658 78.762 63.6787 89.0012 107.8251 0 0 101.1696 122.0636 92.7986 71.8691 90.8696 75.3247 111.4534 78.6755 60.655 59.4863 0 0 91.128 65.3041 50.3603 54.7962 88.8235 88.8458 98.0692 104.5665 79.9014 73.5469 93.1466 74.4685 98.2046 72.5059 82.0303 73.2457 96.0001 88.8283 87.4228 76.2423 68.806 96.7965 67.737 85.3854 60.5892 73.6882 82.8839 71.8136 57.9258 60.0423 93.096 62.7253 85.8132 77.5258 82.7925 63.6567 72.0679 59.1587 83.1462 70.745 0 0 0 82.7902 78.3757 99.461 98.4812 97.4113 106.2616 90.5219 91.3741 85.816 62.4557 81.8558 108.2819 81.6778
86.1523 83.1061 84.6053 82.2097 87.515 88.4208 85.4228 84.0875 94.4584 85.8709 80.2682 94.4013 88.1414 88.9133 98.6988 88.0808 67.6266 75.9806 86.2487 80.2977 89.249 126.4548 0 201.0918 251.3647 201.0918 151.348 138.142 135.0011 108.4085 98.115 98.2411 100.2418 101.5427 99.1386 92.7522 0 72.8729 79.2184 85.7797 91.1179 77.2674 89.2989 35.7917 67.5174 91.3821 89.0616 83.9054 81.9766 88.4208 89.0209 101.99 80.7873 89.3447 90.3028 53.9436 87.852 83.2184 79.3284 71.2953 81.9616 85.0275 89.0957 60.4985 74.5233 80.7066 94.2554 79.4002 83.6499 80.1419 73.329 74.1394 75.1918 82.2048 88.7883 78.8017 79.3212 92.0376 79.7876 75.1501 80.637 81.3803 78.7991 82.6921 81.2644 79.1536 86.2002 81.4013 78.8955 76.3028 88.5787 77.7424 74.6082 92.671 80.7668 75.9559 72.3218 73.1927 76.8628 82.0574 82.1775 82.8359 79.8959 77.0553 77.5248 75.2861 82.5601 83.3646 73.8077 86.8711 83.6662 73.9204 81.2546 69.4414 81.1125 81.0555 75.4594 79.4657 73.056 62.7755 77.6145 75.5777 69.2358 70.5949 63.1517 88.0443 75.8848 77.2189 81.3761 89.251 81.6469 68.3945 72.1018 69.9986 83.9095 82.6604 75.1483 81.161 88.297 83.72 74.0103 77.5721 63.7204 66.0995 88.4765 61.038 75.8223 69.3345 75.4196 83.5962 76.2501 71.7303 86.1825 87.7868 72.1691 82.1502 69.0372 65.5252 97.0488 87.4528 82.3562 89.112 74.0007 77.6701 63.3737 77.5467 77.8093 76.5495 74.9892 73.1409 87.1195 64.4691 72.3739 73.5418 78.4974 74.5835 77.206 82.6312 72.3447 64.2767 81.2991 83.6582 74.7285 71.8546 82.6896 80.0741 73.3396 92.2966 89.5561 0 66.2594 71.9486 83.6002 78.5353 70.1104 81.7223 88.1419 80.5939 83.1213 86.0501 69.9438 86.8118 72.9856 64.277 83.8085 78.2736 77.7036 71.9666 83.7791 90.7942 81.2201 81.1395 94.05 85.9719 84.3154 0 0 92.1125 75.8775 79.9949 90.4639 74.7084 81.2893 89.4113 78.5154 83.3045 83.7354 87.1474 78.2179 79.0158 76.0575 73.3038 72.8199 85.0728 80.5354 79.261 82.1985 77.0691 75.2892 77.7413 83.5036 80.7941 75.8478 85.1015 80.7277 72.1818 67.1072 101.4572 79.8609 77.2614 82.5258 83.725 80.2335 82.6218 92.8824 81.4529 71.2115 74.6126 84.3079 70.6771 95.4673 87.2014 87.1656 92.49 92.5337 82.0426 101.4791 86.8033 88.5722 82.7326 96.3914 95.1935 86.6904
78.3312 77.2251 107.3715 76.4941 87.6428 90.0725 85.6695 94.1819 107.0347 90.4645 87.259 79.0675 84.4357 83.1405 87.5011 87.5666 89.9364 80.1584 102.2152 72.9491 72.0594 100.0452 98.4533 167.8148 201.0918 251.3647 201.0918 160.2694 128.024 104.7677 93.1338 100.2454 95.4007 111.4917 100.0404 97.1075 77.0602 88.0947 78.2072 76.5576 67.0975 71.8194 86.5985 76.0899 83.8928 73.7927 75.9443 81.3128 71.9151 94.9806 77.2807 70.0662 74.9986 75.6557 80.9341 69.0548 113.173 84.5989 85.4955 76.1509 108.0258 90.8517 85.8607 82.5806 86.1989 68.8414 77.3824 71.7792 80.7721 97.0396 77.9598 74.5931 74.2063 91.2935 100.1783 110.4662 90.7869 79.1184 98.3241 78.6918 76.983 70.0517 67.1004 78.2564 87.3488 88.5118 72.6289 64.6833 71.9173 72.3257 81.6787 77.491 91.7083 81.3369 78.7511 74.0359 70.6271 78.4358 83.0736 67.1822 81.4006 74.3881 65.9674 85.0233 89.7851 74.0349 67.3422 65.9812 76.8503 93.2227 73.1309 67.848 92.7684 71.4628 95.9724 78.461 80.6516 75.6196 76.5069 81.4199 74.4318 74.4634 72.0935 64.0093 76.7109 77.9179 73.9716 78.3534 72.6262 72.6715 76.1134 66.4147 54.899 54.5293 85.2676 68.6472 66.2189 76.1998 84.0443 86.2602 91.54 71.1664 76.0164 80.568 80.5136 60.0154 103.1541 75.811 61.8258 60.5648 64.1274 78.3141 69.4451 81.7415 73.7872 83.9951 78.286 76.5413 73.6591 70.2439 75.0144 81.5021 70.9581 79.4501 94.3908 94.946 97.6191 73.9445 68.7879 81.5956 61.5811 83.7782 80.2531 79.8889 82.2928 82.045 76.145 80.2455 78.8831 89.3974 79.1288 80.5025 69.3629 85.104 81.4122 67.1749 72.2041 92.3554 61.6714 83.5565 74.1369 78.9881 70.2868 81.2961 74.2641 82.0072 86.1863 66.1372 94.9452 70.2131 76.7312 80.1728 99.8099 121.2909 74.6364 62.0553 76.8147 77.0325 90.4675 88.9029 93.1256 74.9033 80.4224 76.2609 74.7915 0 0 79.5793 77.9303 83.2297 68.8599 85.3611 77.6245 91.1666 74.6128 77.8977 80.236 87.5228 79.2622 79.8741 71.5109 73.9883 79.9633 80.5838 91.2841 89.8398 89.7075 86.1885 83.1653 84.8354 108.2828 78.0731 75.1613 75.6966 78.5045 80.217 73.0386 88.7708 91.7025 88.4214 92.7007 85.492 85.439 70.693 83.3127 79.5466 70.6134 71.5729 78.146 72.9865 76.0176 81.1402 99.8544 82.6315 84.7779 91.8971 83.0608 81.1672 87.891 94.6799 97.5492 78.6045 83.4489
71.9462 65.4978 80.668 71.968 76.6758 90.3618 97.8955 94.3167 85.0891 94.7572 90.3757 83.4886 84.3639 93.9997 86.6748 81.7598 81.8738 89.1061 75.7337 82.8507 80.2886 97.4081 95.8581 153.0222 151.348 201.0918 251.3647 201.0918 158.4819 141.3132 126.0336 111.1455 112.7426 121.0576 96.0303 88.2048 79.8584 93.1745 85.9809 83.2922 92.8462 86.953 84.0111 98.6996 78.0996 73.8175 79.2115 81.348 76.3205 85.6511 80.8354 83.5797 84.1756 84.4605 78.8307 74.9252 71.1482 77.8174 79.6668 78.9367 76.0296 78.909 98.9435 64.6515 84.9092 72.3975 80.8452 82.5069 93.7842 75.222 80.1368 83.2188 84.6822 72.5859 85.4876 90.6252 74.7835 96.3123 86.8198 76.5779 79.6803 96.6838 91.2392 76.803 75.8126 84.7523 81.1007 71.2379 71.6532 83.5906 79.6091 79.9875 77.7653 68.9053 78.9145 87.402 84.3355 74.5208 82.5025 69.2853 85.9103 91.2545 83.9851 74.9274 65.3507 66.1368 77.7271 74.2128 86.1432 81.3513 79.2817 73.2293 78.5612 75.2252 70.8604 74.8805 76.6752 63.9005 70.6491 83.9864 74.9442 69.5894 81.7557 81.5311 78.2174 63.9278 80.5089 84.7571 72.9332 83.2292 91.2503 90.2244 74.6498 80.4638 78.3792 70.8569 65.053 78.4111 73.6045 74.2019 86.7145 92.7793 72.3305 63.781 75.7441 87.7691 79.6913 73.8441 73.4334 66.9458 65.9824 74.1862 75.9867 79.7708 65.5646 84.5629 81.1781 78.1061 72.8611 76.2922 75.3871 74.3106 80.6373 75.2014 81.7063 86.0141 78.0808 82.6185 74.5903 78.1591 64.2614 78.2846 67.3531 76.0536 68.0343 79.9088 78.3155 81.3461 71.2539 66.4222 76.7789 85.6142 80.3587 76.5805 92.7795 83.2259 72.2156 76.7187 84.6628 77.3137 65.217 79.0359 88.5932 80.2634 80.0957 82.5449 80.1471 66.3902 79.9842 79.0556 73.112 73.2246 78.6604 47.3351 66.6496 71.0427 77.1623 79.4636 79.2582 90.9818 80.0542 81.8521 79.8615 76.5386 75.0639 0 0 70.1583 80.1803 86.0842 82.9854 89.8102 85.4029 85.0513 82.3298 89.4316 71.4436 78.6319 78.1089 71.4462 101.8172 73.9574 78.5269 78.8737 98.3545 96.7982 89.9015 78.2685 77.3435 79.9987 80.4657 96.4646 85.4239 92.4909 91.1628 83.2631 78.8207 82.472 71.3997 82.3448 90.5761 97.286 93.9981 85.4737 79.8477 84.5128 85.7154 83.5295 77.967 76.0068 73.8057 71.5613 88.7279 87.8826 89.8027 88.1007 80.9305 86.0397 77.9945 70.839 87.8025 76.7018 67.2655
63.6968 79.1912 84.8976 80.3802 79.6099 86.9183 87.2517 79.1743 92.4894 87.3939 86.4244 81.6762 84.1728 86.6006 87.4564 79.0402 87.4218 85.781 77.2823 81.8049 86.1991 91.5847 90.1275 139.0989 138.142 160.2694 201.0918 251.3647 201.0918 174.8591 135.1021 110.4968 115.4384 99.6983 100.0253 88.2038 77.3863 86.7973 78.7808 85.1144 89.2615 69.9599 77.0694 0 81.5062 89.234 90.2171 84.1335 76.2832 94.9076 80.2796 88.4526 90.2882 77.2435 74.9618 74.3826 86.7149 90.966 78.7811 72.3309 64.7654 82.1184 80.4349 81.0559 73.5038 82.0898 98.8014 77.2746 73.9766 82.9127 80.9742 78.4059 75.6157 81.7457 88.9586 80.8939 93.6326 84.8496 72.8508 82.3726 85.0005 61.0368 83.0187 84.4888 82.2576 81.0158 90.8371 66.2278 83.5679 84.7441 81.0268 88.4609 94.9458 73.7521 87.1457 84.7558 81.0274 64.7192 85.0641 81.3398 71.2991 80.4077 73.2223 84.754 85.0652 73.6818 61.6022 82.9826 79.0808 89.1354 84.9341 84.5791 90.3951 81.5151 67.8655 68.4494 88.7675 75.2918 75.6591 85.7735 65.5348 78.2251 90.7215 79.2428 68.4338 78.7528 86.3118 95.3094 80.4697 81.4523 81.2017 76.478 81.12 73.0815 71.9119 90.8849 81.0854 70.4103 67.5865 80.8859 88.9299 75.8551 88.8483 76.9651 76.3533 93.1709 66.9261 59.9688 70.9735 73.3758 71.7033 75.3714 84.458 75.8369 70.7557 86.4659 65.1423 61.8161 68.8039 69.1286 59.4799 81.1926 80.9468 82.3682 84.2046 78.6872 75.433 76.489 75.461 77.8878 70.2173 70.4468 63.5974 83.988 80.5283 72.6745 79.3829 56.5299 62.537 67.4295 69.0712 72.7435 88.9258 80.5264 75.9206 94.0386 78.0601 80.6676 76.5578 60.8712 71.2891 86.4012 80.9063 90.8805 85.0918 82.5229 81.4784 72.8205 72.1858 78.875 89.2922 71.3423 64.2385 91.3747 64.5198 64.7724 72.3717 81.2567 84.4713 81.5834 75.7055 69.9772 67.6607 79.2703 77.743 0 0 63.8061 72.6627 79.0044 83.3472 79.1907 87.1428 85.1471 86.3802 85.1555 68.7428 88.783 85.5473 80.509 98.5315 101.5036 72.5534 73.7421 77.9072 76.6745 96.0884 80.0372 70.6177 86.4934 77.0685 76.9898 77.5548 91.0465 82.8175 83.0794 76.3257 83.4417 86.8323 81.7542 90.6878 100.1575 89.113 89.5676 88.9578 76.1674 71.0719 71.4688 75.3688 84.4542 84.3766 91.3241 84.7717 86.37 88.3508 76.1684 73.8718 81.9645 109.3344 87.4145 84.5572 77.9644 67.7721
63.5695 85.7284 86.588 85.6894 83.9629 97.2825 93.4256 83.2835 90.11 82.6215 93.1121 68.1286 80.5946 79.9141 91.3761 71.292 90.1886 81.068 87.8437 85.0451 84.5714 79.3823 78.1192 124.5853 135.0011 128.024 158.4819 201.0918 251.3647 201.0918 159.0532 147.8907 120.713 119.076 105.9118 99.2363 90.9671 90.9379 77.8128 91.9893 84.1429 84.6361 86.7444 80.6078 99.875 99.3639 90.465 101.6975 81.7068 82.4343 85.9255 88.5548 75.1582 90.7388 77.3131 72.5496 69.5677 85.8301 86.8449 74.3906 87.1664 70.8729 71.3918 72.471 82.5714 81.6208 90.2118 81.0348 92.9646 92.536 88.2677 75.2975 67.911 72.6536 73.4342 88.5861 82.0193 77.7687 71.1345 85.5672 78.2767 67.9093 71.7632 80.7407 78.3229 79.6389 87.4843 79.4649 70.9998 74.5905 78.2086 98.4102 89.465 69.9939 79.5755 84.8439 90.7278 92.0548 86.2594 67.7519 80.6638 74.6084 85.4594 70.1897 90.4044 62.3873 70.7482 83.1601 54.0859 78.4464 84.9222 68.3631 76.9558 66.1664 67.4464 63.0763 82.7167 79.4173 71.9525 83.9788 83.2565 80.2424 77.9277 71.7317 74.4995 76.2542 82.6078 74.7734 66.8386 91.0018 89.3553 74.2667 71.3816 78.3915 71.5737 85.8273 85.4461 63.843 75.8442 76.9125 68.67 76.2868 91.4527 70.2975 84.1029 76.7232 87.9159 60.0855 75.7251 70.7058 63.3329 69.2259 77.4502 63.5403 78.3952 81.6293 88.1937 74.8046 70.9373 77.6192 81.3724 84.0961 64.3269 74.3772 74.6252 79.3312 76.0764 70.3291 80.413 85.6235 72.915 80.7627 84.6592 88.0589 74.1444 75.328 63.9473 82.9512 70.9738 67.2327 80.9331 84.7932 80.202 80.746 75.2316 79.0814 70.6458 94.0204 72.4682 0 88.2821 79.002 86.5221 73.1515 92.8113 82.5205 103.7605 67.5199 84.2392 82.7579 71.4823 63.9724 74.195 59.002 56.1017 75.0356 75.4196 69.6191 79.1815 81.6351 82.9894 96.39 77.5447 73.3848 71.9709 0 0 80.9666 78.9987 86.033 80.2827 86.2056 78.991 76.5385 83.9946 81.7638 83.1205 77.5333 88.1814 77.7672 81.5077 82.0263 67.1098 88.8612 92.9174 91.4471 82.4307 78.6166 92.8505 86.4648 78.3642 84.1771 84.1343 90.5218 80.5669 70.7814 83.2865 81.8082 88.8582 82.9368 92.8891 91.1539 78.0913 88.094 79.1305 76.7444 87.1804 88.8493 86.8907 78.9993 82.1699 75.1549 81.277 82.6324 73.1451 76.347 78.0523 75.6875 80.2883 80.1148 78.5819 78.8914 65.207
62.4396 78.4212 76.5297 86.1201 89.0906 94.5433 88.7107 82.2101 87.8314 91.7065 89.1556 86.4465 80.992 89.7158 102.0995 78.7066 88.6532 76.0171 91.1633 89.5951 83.7608 90.2064 88.771 120.2097 108.4085 104.7677 141.3132 174.8591 201.0918 251.3647 201.0918 175.9329 134.6271 105.3782 107.6329 96.4682 98.2365 88.4007 81.2862 78.1559 95.8134 84.0285 78.7709 76.921 85.3048 92.0752 81.1187 77.7922 76.5 77.2549 86.7834 77.2526 74.3326 80.2099 106.134 76.2319 74.6982 93.8241 93.9873 99.8373 66.0115 72.3138 66.2775 80.4461 78.9242 68.0461 76.3346 65.3841 75.8071 72.4872 88.3785 88.1397 83.2349 82.5521 81.9037 84.8913 74.5596 84.7844 90.2117 87.7893 88.7465 78.426 73.0521 76.1642 70.2615 76.5221 73.1319 81.7081 81.8297 80.0918 69.2807 72.1856 67.9852 85.7661 76.0767 79.4382 82.2962 69.9633 82.7505 80.954 95.8737 85.1423 85.0618 84.3871 82.4176 76.034 84.3924 92.7377 79.8234 75.7338 66.922 66.0438 81.304 85.8762 66.4181 88.601 79.0488 81.3655 79.02 73.7626 80.395 79.8633 87.4318 76.2875 72.1011 74.0182 65.6217 74.1307 83.926 83.6538 69.8026 79.7361 77.3253 82.17 70.7191 68.507 74.0729 73.0266 72.3686 83.5578 76.6624 79.1718 68.7485 73.1966 71.2704 74.9774 68.8947 48.1615 72.7273 74.5762 78.4575 67.2791 73.157 67.1035 77.051 83.75 68.8375 67.3677 79.2644 72.2798 70.6879 73.2328 76.9016 84.4238 90.7391 93.5476 67.6146 95.0645 76.5188 72.442 74.5041 68.7282 79.4955 87.306 72.9293 82.9246 75.089 74.742 87.4361 91.0889 82.7837 73.4052 74.6368 77.7474 76.3921 71.4099 68.7936 80.8832 70.4569 65.4963 75.9281 83.0393 89.3872 73.8262 82.1414 102.802 72.0437 81.7826 87.4316 85.0525 70.7805 77.2329 67.0008 72.7776 73.9694 79.9116 78.2223 95.203 68.646 77.7033 86.2313 82.867 73.255 73.1212 71.7123 0 0 73.0854 73.9273 82.7247 90.4729 109.6797 89.116 75.5404 85.2923 79.0429 86.203 88.3147 78.1811 87.1159 84.0786 85.2479 88.6707 91.1105 79.9844 78.7188 64.6762 78.1375 76.6149 80.7655 77.2573 92.8062 88.5965 98.0289 83.8149 76.1785 89.3016 83.3455 83.7609 85.5403 82.2712 91.4285 93.4663 97.4603 79.773 86.9266 85.5013 82.3017 77.9889 72.1881 70.9362 87.1802 78.8993 89.0377 69.0284 71.0087 78.7274 75.8847 84.9889 81.5937 74.8496 78.4581 69.9259
63.3889 79.4937 86.7219 55.7634 79.3678 86.1048 84.1208 82.2851 78.1878 83.5571 88.124 85.5396 92.2223 85.7961 105.5453 80.572 98.5815 89.5648 83.2243 99.9187 94.0779 85.0966 83.7426 105.7989 98.115 93.1338 126.0336 135.1021 159.0532 201.0918 251.3647 201.0918 142.9716 133.3417 112.4122 106.2297 117.8124 94.2261 81.4355 93.7606 93.7089 89.4813 63.3104 68.0234 85.5615 94.4071 67.1886 102.3186 85.0398 70.0291 90.7126 78.0032 75.0072 84.2869 85.4127 84.0929 78.0909 75.3777 82.2437 93.8617 63.812 62.8393 65.5795 72.1353 80.5409 80.6075 77.9805 71.7841 79.6192 67.3574 70.2028 93.4256 80.7245 81.2406 89.7216 86.8416 73.9725 82.7576 68.5508 78.7442 97.8434 103.102 49.431 67.9921 65.0579 72.248 73.331 83.587 80.5205 80.4582 78.0124 84.8162 76.5571 73.7106 88.9081 69.6199 73.0266 74.3757 79.827 77.4779 102.0459 73.4792 99.8183 80.013 81.1576 76.5205 84.5335 80.2498 83.4939 66.9356 76.2811 65.803 80.1472 78.3397 93.5436 81.6962 73.245 96.6885 78.0443 73.9965 89.6065 79.9385 87.6729 105.7602 78.4765 70.3621 74.8639 78.3669 85.2976 74.0119 68.9905 70.3393 91.5809 92.4269 73.4781 92.7555 86.8822 74.5334 63.1218 67.859 65.8006 76.5598 75.5354 76.7485 87.5031 72.8485 64.9234 63.159 77.1003 79.1008 86.1522 71.9937 77.6355 67.2015 77.9019 70.1329 65.6983 69.1918 82.1091 87.3188 62.0696 65.2718 67.3164 67.2427 71.5562 84.8382 81.693 88.6859 79.1877 67.633 79.7017 78.0999 95.3321 83.7226 65.8908 83.0921 81.3166 74.4577 86.0108 87.6513 93.6042 78.8538 65.6044 67.2224 79.4232 66.6668 74.0723 79.6895 79.5212 66.0014 93.6277 87.5587 81.8143 78.8857 79.3748 90.4678 85.1198 74.1485 72.4111 87.7803 69.6095 77.2526 45.568 52.7826 70.7029 82.4383 87.621 102.4176 86.8224 95.8658 76.5096 79.9085 81.2184 62.1588 60.9611 0 0 73.5551 79.0171 89.2428 75.5238 112.9443 92.9096 80.3415 76.2367 88.5132 80.8869 74.9838 80.0294 85.8463 76.043 77.3196 95.4981 99.5763 80.9777 79.6963 59.5688 78.8349 78.1418 84.7405 72.7164 86.7786 88.1476 93.3147 101.2087 95.6832 84.6635 83.8971 76.3737 79.9112 72.1362 76.9899 83.5589 95.5256 88.872 100.4249 113.8477 104.4314 87.43 88.124 71.2805 84.7007 77.0602 88.027 66.163 66.4263 74.8819 79.123 79.1617 83.5216 64.7295 70.299 72.618
58.1734 77.5302 84.5314 84.2171 71.5589 89.0853 89.1064 82.0096 97.639 80.6614 83.2856 86.2433 86.9266 90.7962 80.7462 91.5488 80.4199 78.5266 95.7897 85.828 77.6565 95.6867 94.1641 129.1285 98.2411 100.2454 111.1455 110.4968 147.8907 175.9329 201.0918 251.3647 201.0918 171.39 120.9116 105.3024 82.5568 88.5469 86.826 83.7833 98.7762 94.534 88.5215 98.7716 92.0289 89.2999 85.5838 92.7012 87.2901 78.1019 69.8126 81.014 92.2133 79.9219 83.2075 67.1068 95.999 83.2078 84.6088 75.7752 80.9507 96.9905 82.5181 86.7683 83.2638 70.3364 72.4372 73.8177 73.9695 79.3254 78.8063 73.3256 86.7079 79.5494 90.4835 87.3134 78.4306 87.7498 89.2015 79.9808 79.3236 70.1867 93.1632 82.2254 74.8674 70.6727 89.0767 66.112 69.4739 83.1217 90.9943 78.8835 88.7825 84.9514 83.3793 104.4152 90.8166 65.1801 70.5774 79.9581 79.3472 84.4218 63.6838 73.0379 70.9515 75.3534 68.7951 65.9232 88.9622 78.4188 84.8407 75.0187 80.835 77.9829 68.3452 74.7794 79.5057 66.3235 69.0512 77.9185 77.6821 72.7609 67.0117 64.215 71.2846 81.4149 75.7373 90.5087 79.0275 73.3861 66.7011 79.6448 77.3261 74.174 80.8362 80.9228 68.0993 75.8892 67.4091 64.1327 85.0854 79.6465 84.3821 72.1417 68.437 63.8068 75.3636 89.0388 61.4427 71.0157 69.5691 71.4402 70.5359 71.2043 66.1939 74.7439 70.2738 66.8825 62.8636 75.8626 72.8758 75.2977 74.4356 67.4489 79.9094 77.4307 80.2062 80.4486 79.3509 72.921 88.8675 80.0814 65.8999 74.9189 81.7616 71.9266 70.9215 80.2128 78.3909 84.6674 80.3305 88.5461 78.3829 71.0672 70.8483 68.2456 84.4901 79.0507 70.8268 86.3401 71.1957 77.3517 84.5788 81.9122 85.6836 92.9835 80.905 86.1318 83.7029 75.2989 94.5309 77.2725 78.673 96.4074 77.6486 67.7435 75.6688 82.3079 79.9279 86.0001 80.7003 82.149 75.8399 76.2117 74.7433 0 0 72.9202 73.4265 79.9573 72.0426 75.6623 82.6185 80.2806 94.9127 90.3131 85.3125 94.4013 77.908 86.7529 80.0823 80.0147 80.3487 79.4961 92.1612 90.7029 88.6053 84.5721 90.2575 64.7145 85.4878 78.7411 74.628 93.4492 75.687 78.6506 80.8547 92.7493 100.8917 85.7427 100.2195 96.7789 100.7806 97.2712 87.0533 70.6153 71.3714 65.0798 53.2891 61.121 86.1123 79.1785 86.2007 95.3491 90.2877 69.9611 70.9191 85.9971 78.0436 92.7759 87.5919 76.6775 67.4293
61.6049 86.8649 71.4673 87.6417 66.1457 83.1298 82.0293 79.3474 76.6761 79.3838 84.0122 93.7753 74.9192 87.067 94.4396 83.9116 75.6605 76.0161 93.108 84.0934 84.969 90.439 89 115.7355 100.2418 95.4007 112.7426 115.4384 120.713 134.6271 142.9716 201.0918 251.3647 201.0918 156.7423 123.7567 95.7178 91.1051 92.7389 77.7836 83.5718 86.3679 82.6707 81.8566 82.9023 91.259 95.8979 87.0976 84.3352 81.4849 83.6434 77.4974 78.5424 84.3665 80.1678 75.6447 102.6718 86.5129 82.4834 79.3598 89.1118 67.1138 97.2738 79.6974 88.3068 86.9773 64.6217 73.9253 80.3577 87.0523 84.824 79.7575 85.3278 81.8899 85.9281 77.6683 83.4579 91.64 88.8324 91.9283 81.2954 81.2368 93.1843 71.6821 72.5139 82.4164 79.7484 64.8407 82.9096 78.4546 72.0478 91.9395 92.6632 93.555 88.8496 79.7489 81.5671 80.771 86.2149 86.5269 74.4032 80.5044 72.5276 89.9433 69.6966 78.676 64.4675 72.4027 79.5899 77.0088 69.2388 79.9604 73.7572 68.51 81.5044 81.4878 89.1388 77.5475 83.6153 80.9986 85.6542 82.4022 87.6677 75.1988 65.1424 63.8419 71.282 83.9871 69.3458 85.5633 85.4802 75.497 68.6154 74.0665 81.5185 64.4966 68.7024 63.0173 66.0812 57.4737 74.0938 76.3835 74.812 78.8843 89.2472 80.024 86.9493 54.7065 66.9447 65.4868 71.2871 75.6534 62.1587 75.8672 60.2404 70.2317 79.9141 69.4793 72.1795 67.7377 71.2231 76.2701 69.4262 72.4246 78.7776 93.4862 70.2359 85.5616 90.524 76.2047 82.2745 81.2799 71.7129 87.0836 82.1971 79.4973 78.187 86.8377 66.7435 66.8729 75.9671 62.7452 74.5401 74.4453 79.4644 84.0525 71.928 74.7533 80.2292 72.9542 71.5017 75.0486 87.4681 89.4469 91.5643 90.6206 85.1924 84.8277 76.5349 73.4142 83.601 73.924 83.1244 105.2736 82.3749 67.0802 78.6321 74.4573 88.2348 81.91 95.837 72.3924 71.1691 74.8165 73.375 0 0 63.6048 61.72 80.2971 81.5907 93.3971 89.6296 90.9324 85.0543 83.473 80.0283 80.9827 89.4713 85.3994 70.3767 80.6006 84.4477 69.54 89.984 88.5602 78.4544 69.7401 73.0554 74.6384 91.5849 86.722 89.3009 101.1153 77.2025 78.8566 89.0254 88.1817 86.8441 91.8899 88.5603 91.5531 101.1386 83.8921 87.1162 90.3748 85.979 84.1713 83.9882 83.1386 85.7792 67.8609 81.5717 95.3902 80.9765 76.0943 73.8426 87.6759 90.0744 88.5933 71.5065 71.1865 63.0137
58.0912 86.8823 86.2831 86.1236 80.1607 82.3714 78.4542 84.0459 92.0493 81.5438 85.2463 68.4719 92.8345 91.1398 74.0333 71.8136 86.0838 81.92 77.3738 81.0619 86.7922 89.4735 88.0498 100.8551 101.5427 111.4917 121.0576 99.6983 119.076 105.3782 133.3417 171.39 201.0918 251.3647 201.0918 133.224 89.3612 112.9956 96.02 83.6744 82.1627 80.408 87.7407 77.9075 71.795 86.5196 88.647 77.113 76.4482 87.4926 78.5423 90.8672 92.4948 83.1503 84.4145 77.1377 75.4781 94.1305 86.4511 85.0715 61.406 93.3631 95.4907 70.89 81.4771 69.1762 62.6737 81.288 79.6863 90.013 85.9823 83.6956 83.2836 92.3802 100.8729 79.9109 83.9802 81.3201 89.5319 79.8863 83.943 75.9459 81.5945 85.1013 84.0773 89.4354 66.7684 65.7009 80.4676 79.4145 73.4043 80.1105 80.8457 74.8343 77.6184 86.3181 96.9914 85.7125 83.4152 81.8037 84.3619 83.1427 91.3684 83.4357 79.1805 77.52 69.4299 71.5931 77.7158 88.1837 84.0792 63.3164 69.5308 58.9317 76.34 85.5124 83.9131 78.4503 71.341 79.1452 78.2629 74.0955 67.6336 78.0576 81.7327 85.1983 75.7541 84.4209 83.3243 65.589 86.437 79.0855 68.0108 80.567 83.3749 76.9924 77.8162 70.6944 67.9561 69.534 78.4829 84.1287 74.6229 75.1187 86.4572 63.0711 69.8614 69.8445 70.8083 59.1507 67.1901 73.1403 71.1958 73.2565 68.4628 69.3317 69.0812 65.9816 71.5972 58.7605 77.1884 69.0125 77.8633 88.7234 75.6041 89.1545 79.6125 72.3357 96.0763 77.4828 83.1714 74.599 74.1828 78.4938 76.6531 92.4659 70.5993 85.5829 71.3679 70.6159 77.0105 69.0158 74.7554 75.441 74.2441 72.0509 84.8101 79.0566 80.145 0 80.929 86.6542 85.6449 94.7331 108.1466 92.9905 66.6913 88.8789 69.6224 75.4444 81.6063 73.6006 64.986 90.8568 69.9662 89.3387 84.1989 63.2177 68.5088 85.5069 94.9997 77.3407 81.3679 67.1284 65.835 0 0 79.3877 82.3251 82.1078 85.0879 78.2701 92.7353 93.8919 82.7544 91.2738 82.0275 82.0144 80.4378 98.235 80.5633 84.2749 94.8809 79.3308 80.9059 79.6257 66.9576 67.418 77.1346 92.0604 93.5022 80.4059 81.2282 78.8698 85.3761 80.8677 79.3069 79.5186 80.0945 92.5207 99.4006 80.8715 97.8548 74.1124 90.8086 82.7983 77.1325 73.6397 71.192 83.8679 102.1143 91.3283 85.3276 93.4294 86.2005 79.2505 77.0152 94.6827 75.579 84.6997 73.8216 69.6964 67.4127
79.4497 84.4622 82.6214 77.358 93.5653 85.2683 82.4752 92.0881 77.8276 84.5052 85.8161 74.3225 87.5097 98.98 74.1489 72.0102 65.229 95.9351 89.0637 81.8468 92.9491 94.103 92.6057 119.6696 99.1386 100.0404 96.0303 100.0253 105.9118 107.6329 112.4122 120.9116 156.7423 201.0918 251.3647 201.0918 112.6934 92.3058 93.2813 90.5016 84.449 77.7895 80.559 114.8704 94.1373 86.8455 79.6104 80.8829 92.4446 77.9543 84.9373 87.1616 102.2905 90.5498 89.3005 80.5428 91.7038 89.3393 75.7426 78.5078 78.7937 79.0805 97.1379 76.5483 77.2844 72.111 88.3478 90.7116 74.2181 91.6886 92.7751 69.467 81.2921 81.3538 86.017 79.6336 89.0641 74.4721 83.3812 77.946 79.7376 81.7475 80.7343 78.4155 79.3133 89.8356 84.7914 70.8159 75.7812 76.8842 73.6172 84.8946 89.4237 88.642 70.6689 74.3076 70.9767 78.3066 80.1109 86.9201 83.0561 83.3079 77.3802 71.7313 72.2186 71.5103 67.0555 78.6154 86.9851 78.2171 87.8575 76.3475 74.3398 72.4807 0 70.4832 87.1727 68.228 76.3641 80.1441 73.0235 76.7895 77.0935 73.3788 68.9585 78.7837 70.5561 70.1735 77.8216 74.1982 77.7651 69.5549 69.8431 73.2822 75.4517 87.4573 89.4769 60.1108 69.8971 70.9531 82.4967 76.5921 67.4065 70.6221 85.5498 80.5025 87.9011 63.6671 76.334 87.0901 83.1238 81.6641 71.5514 76.63 86.5117 71.5384 70.0351 66.8701 79.2609 77.3096 72.7523 78.4771 71.7779 81.3817 78.8873 76.039 85.0549 71.9693 83.2471 83.048 70.4928 74.017 76.1098 88.1906 79.437 75.252 86.1971 79.8462 71.0864 80.8439 80.0787 85.653 87.3009 91.7448 83.6016 81.4758 87.0233 86.0703 69.2681 0 62.3338 93.9665 81.9409 81.0071 86.7996 74.6077 68.7407 79.4424 69.0202 82.3699 75.283 87.0081 106.8195 44.4319 72.0229 88.594 80.9035 69.0787 85.6029 82.6405 80.2759 79.987 72.171 88.14 86.4417 0 0 82.8582 79.7797 81.9082 84.6378 67.5038 78.444 85.7524 84.3389 81.8657 79.4065 88.6809 80.0173 90.014 74.4872 81.7191 74.8983 73.4784 79.5052 78.2472 92.9666 95.1028 89.4959 74.6903 87.9758 74.147 78.1971 84.6632 83.6234 77.9421 79.7131 82.4551 90.511 81.3446 79.1061 69.6575 81.8183 73.6985 85.8773 82.7358 76.2328 70.2442 68.8519 68.8003 79.7745 82.0292 92.5352 85.5843 82.5368 80.0768 82.1503 76.2111 89.4073 88.9291 91.5669 80.3717 67.6576
103.0725 86.6594 86.0982 81.0627 87.2681 80.7988 84.5563 89.6688 80.4958 88.2226 82.2681 84.5644 91.0942 86.6806 81.2085 76.5021 78.4344 87.8603 87.5928 83.6092 89.9678 96.3348 94.8019 71.0397 92.7522 97.1075 88.2048 88.2038 99.2363 96.4682 106.2297 105.3024 123.7567 133.224 201.0918 251.3647 201.0918 0 107.4936 87.0575 85.5034 87.5825 81.3684 91.4461 84.6031 80.7965 84.2918 89.9098 105.0698 92.7907 77.1542 80.1688 87.2765 80.2863 83.0499 74.1954 73.6961 72.8598 88.1818 78.8239 88.6011 75.1509 89.5149 77.0581 93.3129 82.7273 79.8914 86.5484 79.5159 83.0688 93.7083 83.6863 81.5721 75.9352 89.1931 84.0199 78.3959 88.5567 80.5699 84.4704 80.3789 82.772 81.3425 76.1411 90.5572 82.8887 80.459 87.0013 79.3911 68.4606 68.6011 77.4841 68.2683 71.3168 65.0965 70.4047 73.3401 80.652 81.2894 78.9126 77.7066 80.0538 82.2274 72.1195 75.4139 83.639 83.5295 79.4211 78.8747 90.7907 88.7417 80.4639 65.2166 68.8993 90.5446 75.7013 80.3003 77.3451 69.9172 80.7918 72.5085 82.5091 72.0274 83.4335 77.8763 77.0824 68.9002 75.8664 73.6652 75.3938 77.0899 74.89 75.6464 73.2816 74.8322 75.0972 82.03 75.9176 77.975 74.6269 74.9474 67.4066 78.4847 87.0386 74.0521 79.5958 83.5686 81.3907 85.9262 83.3915 82.7316 80.623 84.7897 77.8134 78.3884 81.4557 80.9423 79.9032 76.1741 76.6956 75.8649 81.0095 82.3645 83.8644 79.6234 73.6633 81.2632 71.3219 70.9148 83.1974 75.7096 84.9166 84.7233 87.9606 67.8371 67.4745 83.8759 89.3409 73.2383 78.4591 84.0055 78.9565 77.5918 83.1791 64.5966 78.9379 74.5995 73.6584 78.9891 0 83.2698 79.8235 78.9793 81.5642 75.2888 77.5924 81.4876 63.712 71.3717 71.0249 75.3333 77.5265 71.4391 93.9947 85.1586 78.4706 77.7673 71.1553 70.0425 64.9248 73.8817 87.1944 79.4205 83.2608 81.6565 0 0 82.6423 87.1844 78.0827 81.0256 70.7802 73.5506 76.5818 64.5453 74.5688 78.7485 74.7315 81.0499 82.1444 74.292 89.5566 78.5746 80.7023 83.3306 82.0121 84.9002 83.5553 80.9508 73.2202 75.7635 73.1261 77.8949 76.5275 87.7467 90.0275 94.9058 77.3019 86.859 84.3179 83.2759 75.9994 77.2185 76.4632 74.2098 75.5293 75.55 76.3566 78.1078 84.2949 83.222 87.7458 87.2268 91.2329 74.0355 80.5053 81.4916 81.2104 81.2985 81.4884 80.4928 99.9243 103.171
103.7567 86.5546 68.7673 90.5601 0 86.0377 87.4337 81.3971 59.1054 88.0926 80.9841 69.041 97.6488 75.0884 79.0609 74.4365 96.8666 85.8311 80.7841 97.2243 106.6414 68.9691 0 0 0 77.0602 79.8584 77.3863 90.9671 98.2365 117.8124 82.5568 95.7178 89.3612 112.6934 201.0918 251.3647 201.0918 164.4034 0 100.7976 116.2248 90.8093 0 91.3493 112.7454 100.5796 0 0 83.2618 85.7235 86.2641 65.9518 86.76 65.0969 77.8011 70.4291 83.7472 78.6576 92.9177 72.4606 64.8864 54.7235 96.3046 78.1419 81.2877 67.7565 88.6106 82.0447 69.7855 76.8992 105.8114 64.9464 86.0412 73.3575 76.5499 60.0646 88.5812 78.4539 72.1416 84.3196 132.0924 0 87.7328 80.3527 73.5865 71.8331 99.0557 79.3648 63.7452 81.6749 68.4834 67.9484 63.4396 65.4346 66.8524 63.6664 82.7423 69.8754 69.9387 70.0734 91.7331 103.6667 78.607 70.5233 79.3599 112.6759 0 86.906 71.9361 79.6686 93.6726 86.6735 89.397 94.196 82.1121 68.2846 87.0561 73.3167 72.0734 79.1713 66.0685 79.9692 90.8436 71.939 79.7285 65.7595 67.7831 62.5567 69.4431 68.1442 67.7461 94.7297 78.8287 80.4163 83.2101 108.6542 95.1209 0 93.3115 68.5997 63.6697 72.9702 70.4294 83.9456 80.7556 70.6053 0 120.1217 91.9836 96.6567 82.9693 100.8329 75.2559 95.3205 82.0917 80.417 89.1771 67.0676 83.9535 68.1391 71.0619 94.8398 82.0568 70.4037 56.1709 74.7771 84.7222 71.0379 69.1284 85.1252 82.5551 93.1176 73.3473 72.1316 100.7787 73.9218 85.5377 97.9989 82.5675 73.97 77.1668 72.7127 76.2493 66.5554 94.6071 75.9243 81.8615 81.2358 0 79.0375 65.4952 69.5728 63.1835 81.657 84.1509 76.1871 56.1609 58.533 62.2143 61.8058 78.5038 71.5933 44.3759 0 99.7785 0 110.2616 68.5245 77.9115 47.9634 68.4316 0 90.0808 88.3451 0 0 72.511 80.5265 80.7066 75.5546 101.2915 92.0317 88.9524 70.4476 75.234 78.3228 76.5073 83.0703 64.2806 71.6434 71.413 80.9361 86.6005 67.0031 65.9429 77.1992 82.4155 67.2507 80.9525 65.3698 92.6875 85.3448 63.8299 106.6788 0 94.2847 82.4938 75.2263 86.7789 81.2956 66.4947 89.6111 98.7546 87.6929 0 0 0 0 0 76.4322 76.9814 78.6034 82.7568 81.4792 79.3321 93.8102 74.7757 78.1833 69.7662 77.3874 96.5903 0
102.028 75.0788 70.2086 71.357 0 91.9856 87.7905 93.887 59.1492 81.1565 76.404 76.2161 71.0642 70.7045 87.3999 52.5449 75.0384 79.7299 83.0011 89.7802 93.7148 91.7887 90.3282 84.2641 72.8729 88.0947 93.1745 86.7973 90.9379 88.4007 94.2261 88.5469 91.1051 112.9956 92.3058 0 201.0918 251.3647 201.0918 116.8191 106.8211 111.7002 110.7407 0 79.2276 94.0314 84.3588 100.0631 122.7805 68.9365 92.8655 96.2244 79.3602 83.1699 68.8301 80.9861 60.5438 63.9666 80.6612 70.9758 90.9201 99.058 61.1964 68.6045 70.6483 113.699 75.1791 104.9801 82.339 61.9447 67.5789 115.3749 88.9769 88.56 64.615 82.5643 73.1276 79.2578 79.4456 72.6207 112.6927 0 39.1402 62.9237 79.4704 66.8501 58.9496 83.7773 58.7333 79.3505 63.8691 60.5287 54.5757 82.6976 59.848 58.5742 78.8124 83.0242 76.1896 61.8526 72.5762 87.1811 78.0051 94.5734 76.1332 76.5568 83.8074 81.3692 86.0988 77.7217 75.677 98.2052 90.5744 0 71.7683 0 65.1008 88.9201 80.5982 65.6234 77.7633 74.7675 89.4942 96.4191 74.333 77.6132 67.5711 79.7481 70.6915 85.6373 76.1809 73.3794 95.4064 76.5111 69.7592 68.9953 0 88.3486 87.5639 91.6095 73.7839 63.7189 69.5771 75.6363 72.0814 0 96.1159 67.9551 93.7075 87.2389 78.3527 86.1354 82.4802 74.4582 82.2134 87.1673 79.5734 106.3413 71.252 97.5282 69.0647 88.5119 95.0664 67.5239 61.6105 0 77.2722 69.3568 69.9655 61.5337 72.8718 61.0242 89.849 63.7517 81.9407 80.5057 103.0909 69.9803 96.6034 77.458 69.4946 80.688 80.4067 72.5368 64.8519 79.5667 94.5015 70.5047 68.2767 0 79.1129 71.223 80.0583 72.5184 52.6293 65.243 75.3037 67.1958 63.031 71.4565 55.4664 67.5307 70.1392 0 70.471 86.3633 88.0743 126.4179 84.2704 66.8874 68.8101 64.8728 83.823 87.525 85.8386 0 0 80.7752 77.6808 79.5022 79.0323 118.5017 89.2125 64.6143 74.8397 71.8402 80.1337 69.2853 67.6888 73.0434 79.4896 66.9855 73.7135 71.5304 74.8218 73.6379 70.7541 77.0343 78.6895 75.0798 68.7384 93.3367 96.6619 61.7438 89.1298 103.5289 97.2808 81.4213 77.9188 75.2872 71.5851 62.1409 83.0772 99.5801 81.6059 102.0477 0 97.8421 93.6935 0 77.4124 93.1388 67.1665 63.3072 74.5765 91.5132 103.124 81.9573 89.862 51.2921 83.309 92.7573 0
84.2895 102.2324 85.7298 78.4948 53.6973 77.7418 77.7151 76.0857 106.5904 61.6126 74.6718 104.7747 83.5822 75.0083 85.6887 71.0178 87.1498 77.5564 99.3079 87.058 75.7007 57.8934 56.9722 42.6292 79.2184 78.2072 85.9809 78.7808 77.8128 81.2862 81.4355 86.826 92.7389 96.02 93.2813 107.4936 164.4034 201.0918 251.3647 201.0918 177.0186 109.2272 113.606 64.3499 0 291.5099 82.9546 96.3576 93.4325 112.1654 69.9545 70.5141 73.6208 51.6589 0 42.4919 0 84.9505 84.8139 84.3324 112.5734 86.9659 0 91.6884 76.0883 105.1148 0 92.4482 98.5459 77.2985 78.739 80.2495 89.559 60.8944 81.7907 72.8808 117.6549 66.7728 74.2926 67.7538 48.5994 74.3405 0 78.1758 72.012 72.0124 69.7432 77.3836 75.4354 84.8818 68.7055 63.0084 97.4254 92.7339 88.9257 62.4247 94.175 71.8384 74.3857 58.5649 78.2009 54.099 71.4925 54.8788 62.1345 59.4194 65.4537 77.3609 66.0124 70.1272 80.22 73.8182 77.502 84.4891 72.6804 90.8902 87.0445 69.6902 60.9604 68.9924 73.9613 71.8337 39.4737 55.2766 0 65.8346 90.8273 71.0889 82.536 86.3528 65.3939 71.8048 80.6641 67.4565 71.2645 69.4146 76.4334 73.2862 71.8197 89.6091 101.5333 88.7465 76.926 78.6102 82.327 75.4096 0 76.1673 87.833 89.0203 82.3735 57.1675 63.6674 84.2623 89.1741 95.0801 97.3982 75.7261 86.3352 98.3836 77.0685 71.6984 64.4285 80.668 0 86.2304 0 79.7769 51.4748 80.0064 56.301 60.0644 86.254 93.8032 75.4054 81.4649 92.8332 82.2794 67.2514 59.4643 60.4818 90.8138 63.7345 44.359 83.4337 78.2631 89.0583 65.9409 72.1597 0 84.7557 69.9508 80.6137 58.2215 72.9706 77.4552 78.4107 76.7812 77.1957 83.9789 76.6557 78.9388 0 0 0 71.2875 90.0673 82.8369 70.9185 58.566 72.1313 65.3038 85.9024 79.7172 78.1812 0 0 69.8723 62.9957 78.7159 68.8925 0 78.2588 105.0705 85.6646 62.6492 55.3993 69.7295 55.3905 62.1284 87.1466 88.7768 73.3053 86.3997 69.3876 68.2897 76.7858 0 105.729 73.9231 98.5881 84.5381 85.7779 83.5896 86.2869 70.0429 91.3763 86.217 75.0471 70.664 78.1504 99.8588 78.6087 80.1032 82.2848 58.2977 71.3873 67.8684 0 0 81.7504 93.8183 82.3808 74.9916 130.0205 93.2591 90.074 78.6748 61.7043 97.9022 72.2235 70.3305 54.6558
60.6128 83.7383 91.5055 84.8912 89.946 83.4871 66.229 76.32 96.0463 72.3827 84.072 86.7367 89.6083 86.6324 88.2274 87.5144 81.5324 83.5376 79.1183 70.9662 69.2559 78.742 77.4891 83.7287 85.7797 76.5576 83.2922 85.1144 91.9893 78.1559 93.7606 83.7833 77.7836 83.6744 90.5016 87.0575 0 116.8191 201.0918 251.3647 201.0918 175.4127 0 115.6264 94.8913 90.6293 102.2615 79.4303 86.3594 93.8583 86.0654 82.8678 74.7969 80.4958 85.4933 90.6415 0 87.7238 85.707 85.9028 113.5741 0 0 0 82.7874 70.1364 71.6061 79.2518 78.201 95.7168 83.9475 62.8425 76.8782 82.9647 80.5705 79.2468 90.6363 81.6928 86.6196 72.919 69.1157 84.3057 0 96.1361 84.161 75.9549 87.0195 78.7286 66.4089 88.0189 68.7234 76.3321 82.4268 86.7813 75.8681 61.2467 90.5489 72.0353 83.4612 73.665 68.8657 76.8596 57.4983 88.4723 85.8831 85.0067 62.7736 69.1069 69.679 88.2936 64.9128 78.912 83.0918 73.8332 77.4014 81.1323 72.621 83.8982 81.3606 71.9422 73.5792 72.2587 78.7067 67.0855 71.5325 83.8046 91.4 67.0328 84.5904 81.1986 68.3266 65.9114 68.4597 76.6827 85.8147 76.2422 69.8845 78.1311 63.0549 80.6107 92.7327 70.3914 74.6331 87.4034 81.4718 85.4389 74.5272 0 74.647 80.1918 77.9132 84.2762 70.4645 81.6436 86.1935 88.2435 84.8653 81.2105 79.0668 69.0002 87.5677 90.7645 88.7576 68.1697 0 67.4183 80.093 81.7542 82.8038 72.4188 84.0387 79.4113 80.6738 79.893 80.3607 83.5613 71.2018 67.9124 68.9831 92.2131 86.6891 70.4833 76.0804 78.4491 81.3352 86.6518 74.9223 85.2458 69.835 0 0 86.2793 89.429 78.4896 75.224 78.9998 59.3675 83.9594 99.2725 77.925 80.6003 85.5565 0 107.3001 65.0712 53.3623 87.8323 68.8738 74.4985 93.1546 76.0077 82.6241 86.7297 78.5714 77.0575 0 0 75.5659 80.0152 97.2839 95.2969 66.448 73.4187 75.3214 89.959 80.0233 89.3516 80.7788 74.5388 82.0122 77.1456 88.0439 79.105 91.7004 77.0095 75.791 85.4064 81.3882 85.7655 88.42 92.3543 71.8996 82.8774 78.9337 83.3215 69.1615 65.4643 90.635 77.9071 82.9748 80.0678 84.5664 75.7711 80.3284 68.4082 69.5496 71.6097 69.5339 63.849 73.0141 79.6939 85.4289 89.012 88.515 92.6636 73.1117 88.5386 94.3518 89.9014 88.4417 92.3996 80.6209 95.6257
83.7268 71.2431 81.0919 83.7579 95.2851 72.8431 69.9401 80.1814 85.3766 81.8072 75.6603 77.9817 79.41 78.4097 79.5486 62.084 72.8415 89.3695 83.8908 85.1147 85.2039 93.0084 91.5285 71.053 91.1179 67.0975 92.8462 89.2615 84.1429 95.8134 93.7089 98.7762 83.5718 82.1627 84.449 85.5034 100.7976 106.8211 177.0186 201.0918 251.3647 201.0918 190.6735 140.3751 119.3846 108.481 105.3482 91.4427 87.8535 91.3735 92.3324 90.3789 84.4163 98.5248 79.8479 80.502 68.6757 78.4943 100.5745 83.9763 83.7232 90.5548 82.5525 93.0292 97.9657 82.3937 74.0884 81.3597 87.135 86.4875 82.1321 93.0975 68.1573 76.9718 87.1686 88.052 75.0769 79.7202 91.4457 85.8322 66.7453 52.4026 47.9506 83.7573 81.0877 80.6808 82.539 73.4399 76.4073 81.8856 88.1203 69.5219 80.8324 84.0617 64.1635 73.714 79.7845 74.3421 81.2976 83.6921 80.2628 77.8383 89.3151 71.2894 88.2787 85.5896 83.2834 72.6409 88.0197 74.1779 72.6185 77.1626 81.3846 74.2592 77.7846 0 91.8613 84.2664 80.8811 90.5991 84.0807 85.6657 77.9733 75.1913 77.6494 74.6696 86.5882 76.979 82.505 77.7038 81.2128 87.4983 81.09 79.7598 76.0479 79.293 78.08 78.1946 76.508 75.503 76.0438 85.4186 81.3587 79.8895 70.4882 52.6632 94.8253 63.8068 76.6815 79.992 79.0199 86.2623 81.3061 78.0235 85.3387 78.1326 72.5698 75.0108 73.9753 72.5302 83.4134 85.0153 77.3487 84.7829 73.4096 87.7127 68.6644 74.3447 78.6806 80.5087 75.6025 68.3214 69.8133 71.859 87.7902 76.2971 81.3269 80.8496 70.9131 87.1674 80.2644 78.2713 85.4665 84.9619 68.5584 73.1691 78.9455 92.5487 79.2996 66.04 78.5501 85.2204 72.7568 84.393 84.1469 76.1195 93.5404 76.0469 82.6845 78.975 89.6802 81.179 70.0829 62.4924 81.3786 71.6412 75.4157 74.4256 77.587 88.1567 72.6354 86.006 80.3943 76.6102 75.1341 0 0 86.3132 71.8222 82.3533 81.8024 67.3508 83.0579 82.2651 92.7927 91.0798 78.824 90.5955 92.6487 86.3772 79.9139 84.9331 76.7958 82.1268 78.1946 76.9573 86.1206 67.8602 79.7297 75.1729 79.6319 79.3165 83.98 81.7425 73.4312 73.9252 71.9715 77.7044 77.1224 98.6494 74.3045 75.3838 69.1215 68.8148 80.403 81.645 77.6707 67.3807 59.8295 82.1483 83.6116 91.3337 83.9248 87.8357 83.3383 86.7204 87.7039 85.221 83.1212 84.6172 89.0419 79.3101 58.4723
67.7736 71.6603 79.6875 87.6875 90.6674 68.068 82.1411 74.5637 68.7562 72.6097 74.5278 70.9015 93.5305 105.4833 77.6417 87.0972 96.5224 83.1714 70.9488 83.9932 89.6819 89.0707 87.6534 110.3276 77.2674 71.8194 86.953 69.9599 84.6361 84.0285 89.4813 94.534 86.3679 80.408 77.7895 87.5825 116.2248 111.7002 109.2272 175.4127 201.0918 251.3647 201.0918 143.0758 130.9386 117.1285 112.8802 110.3203 101.1054 102.5252 91.2989 91.7995 80.2586 77.9144 73.1313 83.3911 73.0362 83.7828 90.9518 81.9364 96.3674 78.5995 76.9445 86.0118 0 72.7316 0 76.8525 77.4836 85.1088 66.9617 80.6577 75.807 90.6964 87.4351 77.1247 77.8184 72.813 80.4873 83.513 0 77.8316 72.4574 76.1928 69.9591 65.4989 80.3464 82.0746 74.8073 76.9099 69.5914 77.5366 80.7938 81.4473 72.0821 79.0188 63.5655 78.9218 68.6723 98.3901 81.4248 90.208 100.5248 72.702 61.7853 72.7755 86.7076 67.6504 89.3124 70.2454 81.3706 181.5673 0 86.6418 107.7385 93.6569 80.4689 78.9022 81.8006 69.6724 71.3455 86.6204 73.091 75.2901 74.8937 81.3385 78.1024 79.9337 73.1023 79.3129 76.9326 79.5823 71.5853 71.2255 76.7974 74.9036 68.6103 68.0553 84.1188 79.039 82.2365 81.9908 78.9058 73.9815 0 56.4536 63.9297 81.3934 73.5105 70.7558 79.9169 88.5718 79.4488 77.6484 77.5048 82.213 71.4112 76.0797 73.5435 76.266 73.5696 74.1203 76.1725 67.3145 76.9527 64.9635 87.8192 69.6263 68.7334 76.8758 70.4926 81.5759 82.6958 86.3883 77.2621 81.7732 90.0438 80.1808 71.4125 76.4482 81.8538 82.028 82.2818 82.1295 68.6686 80.9821 83.9259 67.6593 62.8094 45.4649 79.1644 76.6605 81.3173 77.0859 69.7633 74.9053 84.2091 74.4662 89.0044 91.0385 84.5331 74.486 62.8829 72.2974 58.6482 105.2698 81.2735 90.6714 73.6638 75.7385 80.818 83.5712 78.6335 81.3534 79.7859 0 0 85.7251 88.8049 92.1717 85.605 95.4179 87.2321 84.2474 65.3576 78.4909 75.683 94.3015 88.709 90.2334 90.5356 83.2055 79.4705 87.6417 79.8539 78.5904 70.401 81.9151 80.7194 94.3922 84.7217 80.0156 80.4283 73.3269 85.3701 90.5108 84.6818 83.8059 79.95 77.3317 78.3248 79.2169 78.0782 83.2813 78.4121 74.1318 72.7922 76.862 85.7885 76.3201 69.8387 82.938 80.2661 84.0938 84.5389 88.0457 83.8521 86.2166 68.2867 82.3621 70.7895 71.7809 58.2921
55.1295 83.6432 79.2757 95.9283 0 74.5096 84.2274 82.3451 91.6161 72.3581 74.148 55.1128 88.9368 98.4504 92.2367 70.7239 76.3071 72.8668 90.4092 99.301 85.377 70.0935 68.9782 100.2483 89.2989 86.5985 84.0111 77.0694 86.7444 78.7709 63.3104 88.5215 82.6707 87.7407 80.559 81.3684 90.8093 110.7407 113.606 0 190.6735 201.0918 251.3647 201.0918 154.7202 113.6771 104.9908 85.545 84.5321 76.527 91.2183 94.2667 70.5331 75.3544 95.4649 85.7862 0 90.1049 82.117 72.5011 91.4616 0 109.3224 0 94.925 77.1586 72.0524 0 76.7459 91.38 92.4645 85.5575 98.0848 89.8348 95.3356 85.6853 79.5888 76.8034 69.7807 78.8924 73.2795 0 0 58.2396 79.8115 82.9523 80.6815 90.4634 79.7072 65.1387 72.5485 86.6267 117.6202 81.5536 74.0895 83.3748 80.0535 78.881 92.7487 93.806 76.643 81.2748 63.4135 92.544 78.9908 69.2441 93.5098 75.8228 82.7151 76.7919 86.3667 0 76.6191 0 0 0 76.4606 77.9357 70.1201 62.2089 69.9158 78.1782 49.4525 51.9427 70.9664 79.4383 73.6787 96.2374 80.6926 79.2665 77.0891 84.7883 94.3337 77.0564 82.8114 85.1472 55.8924 0 0 61.7725 75.4779 75.6273 69.717 100.4716 100.884 87.4684 80.8243 0 76.8679 74.0843 73.1502 72.4691 74.1526 84.501 82.0983 88.244 79.8009 69.5589 68.8057 89.1715 71.9329 75.8078 88.1187 92.2706 0 93.576 85.3246 62.5819 72.3235 84.6946 73.6395 81.8162 0 70.0057 69.7237 74.6385 85.6659 73.2137 76.7086 79.6995 69.3819 80.3911 64.2155 86.7596 76.5711 89.9097 69.5099 74.1637 79.3267 73.3532 0 87.946 84.328 78.8103 79.8356 68.3112 102.8893 63.3661 74.2499 79.7958 89.5761 75.4074 0 110.0305 72.2636 0 81.1265 68.19 55.597 68.6622 87.3262 78.0988 81.4358 73.2563 71.8448 0 0 102.8294 78.6934 83.557 90.9819 80.7791 70.7069 81.1409 84.2748 72.8057 89.0371 76.3275 73.8679 84.7534 80.0821 81.0451 77.9645 82.7773 68.8009 67.7123 78.8421 72.4955 70.7148 88.733 88.7502 89.2033 78.7061 81.8098 69.0066 87.7979 70.2637 77.6929 88.8579 67.0685 87.7989 78.6631 71.7798 88.0568 82.1309 69.6003 62.5663 78.1041 98.5045 63.2764 78.6142 65.3022 70.4361 85.0077 84.6627 69.3585 70.5411 83.9467 81.2975 84.0097 76.2522 66.8501 65.2702
0 80.7369 105.9199 93.0837 79.6752 107.6139 114.3223 59.1024 91.4739 73.7015 80.2244 68.6733 63.53 73.7908 122.4618 68.9909 72.6102 71.1893 98.2099 82.4301 67.6852 75.89 74.6825 12.9866 35.7917 76.0899 98.6996 0 80.6078 76.921 68.0234 98.7716 81.8566 77.9075 114.8704 91.4461 0 0 64.3499 115.6264 140.3751 143.0758 201.0918 251.3647 201.0918 136.855 132.8571 107.9677 74.4408 0 80.3194 0 93.0579 0 117.3474 0 0 110.4803 75.6818 75.4719 0 86.2419 134.2465 96.9024 73.4533 108.7449 0 53.0835 61.5942 82.4066 125.8607 87.864 0 82.1973 105.6758 94.0252 0 87.9145 80.6354 0 114.8203 137.7968 0 0 76.0976 66.0929 82.3216 0 59.0247 101.006 108.2543 93.9081 86.4712 99.1961 58.0515 113.9192 78.7226 93.6609 0 76.5407 68.4587 74.4137 66.2262 67.2252 80.3519 65.9788 75.564 76.3101 0 58.9409 77.7978 57.3268 0 83.8153 0 54.3032 89.351 68.7282 80.981 93.5869 80.8306 56.0012 63.4284 72.0048 75.7271 52.0517 80.0432 58.0498 0 59.5928 63.6698 82.8412 76.175 82.7867 103.9577 87.6738 51.5762 78.2914 81.8221 74.6121 52.7617 95.1156 77.373 84.2064 93.086 52.3721 0 0 67.3738 58.6162 80.7436 92.1064 0 55.8671 51.1936 105.6568 86.7728 83.598 62.933 61.8184 75.0837 83.0836 55.3008 61.1825 0 0 93.8894 60.8674 74.5316 55.6533 100.1984 0 82.9259 71.2053 0 85.6347 81.6487 62.0608 60.9164 65.3177 97.3225 81.2273 80.9176 68.252 82.6815 44.7598 55.7974 88.203 0 0 125.7938 66.0129 78.0492 84.0062 64.5279 88.1819 126.4506 67.6768 85.0453 108.0825 79.0771 69.288 0 0 0 0 73.9767 0 76.9937 82.0402 78.0144 58.3317 58.5475 79.4492 77.9184 0 0 56.5962 71.5025 56.8682 70.2128 35.3311 67.3285 0 83.008 77.9556 0 124.0462 81.2892 50.1766 91.8504 87.5669 77.0849 70.2863 61.5976 60.623 85.7471 69.0941 80.0756 94.72 86.1678 68.3849 43.3558 96.4571 60.548 39.0642 49.5642 105.7988 103.9534 75.6631 85.1385 74.5802 43.1796 78.4593 55.5068 60.3145 72.7467 67.5197 53.7642 63.1217 72.7157 0 103.3432 86.0541 0 87.2947 58.9109 110.5253 106.1122 63.8565 0 0 0
61.0439 69.3774 76.7362 71.8089 88.3754 81.967 71.2428 64.7605 74.2479 88.7792 81.9106 90.9261 80.0173 79.759 92.1641 80.8971 79.056 74.7564 79.2679 72.6255 78.2561 59.5904 58.6422 68.6016 67.5174 83.8928 78.0996 81.5062 99.875 85.3048 85.5615 92.0289 82.9023 71.795 94.1373 84.6031 91.3493 79.2276 0 94.8913 119.3846 130.9386 154.7202 201.0918 251.3647 201.0918 162.6369 113.4603 78.0841 92.0877 84.019 82.3897 83.8823 85.153 92.3957 70.8844 103.0784 91.5993 101.6573 96.2262 83.9995 104.3089 0 88.787 111.6149 0 0 84.3931 92.5569 73.9534 81.3504 77.1093 76.0875 78.1268 100.8899 104.5722 84.6224 78.97 95.4771 66.1134 58.9574 74.1569 73.3436 83.9117 79.9016 74.3197 74.9622 79.1533 96.6104 76.2778 77.6746 78.4125 83.8185 70.4735 72.7628 95.9279 75.4736 77.5295 79.2104 85.5341 89.0511 64.9349 94.314 79.8854 88.3274 86.2765 77.2095 74.0486 94.4439 98.8206 69.1233 71.3621 81.4127 87.2732 83.2751 72.1815 87.2136 83.0128 87.4573 75.6995 98.484 77.1111 51.6533 62.4972 81.525 76.9289 67.2936 75.6918 88.6084 57.023 78.3636 76.9552 74.2851 84.3463 77.2865 94.296 76.9484 65.8773 77.3928 70.3821 70.0596 85.1182 65.2543 81.6622 81.8866 63.4998 0 64.77 67.2556 74.7043 64.4082 72.2728 71.6604 84.6035 67.968 82.7866 80.9666 70.4618 75.76 62.2356 74.5285 69.6668 80.6587 80.1437 75.2734 80.9839 0 78.8848 79.3152 77.2891 69.3997 92.7674 80.6185 78.1288 78.0332 74.1427 80.8522 86.9009 82.5219 76.074 71.2038 83.79 80.6847 67.802 82.5413 78.346 92.2631 72.2939 58.9714 0 82.8393 76.7626 73.4167 86.6077 88.7134 96.6942 83.2988 60.6799 83.3135 80.6042 82.7094 82.0237 82.2239 0 0 71.0344 72.2684 79.5694 83.1872 84.5845 93.3562 86.3597 77.733 79.0267 77.504 0 0 95.0062 73.8324 70.4828 65.158 66.1873 70.8291 88.5261 71.035 79.031 82.0578 84.6524 83.9115 82.2765 84.0226 66.2508 105.3413 102.5483 98.7319 97.1697 96.5843 83.9698 81.7996 73.0009 69.9881 66.7314 73.1024 77.0773 78.5246 81.1047 74.4147 82.6968 75.5344 87.0837 93.9272 77.3297 76.7377 79.5564 84.7229 80.3541 71.1165 63.6033 68.4217 94.5959 86.1503 56.4678 77.1493 91.7126 85.4828 68.096 64.5886 86.1486 79.2492 91.6428 88.3065 68.6749 45.4355
70.4111 63.6124 74.288 74.0504 78.8849 107.6513 70.5445 70.9533 70.8081 79.8209 73.737 83.0126 86.5498 74.2761 90.9668 72.3367 90.4992 76.1688 71.1406 86.8676 77.11 83.0066 81.6858 71.2428 91.3821 73.7927 73.8175 89.234 99.3639 92.0752 94.4071 89.2999 91.259 86.5196 86.8455 80.7965 112.7454 94.0314 291.5099 90.6293 108.481 117.1285 113.6771 136.855 201.0918 251.3647 201.0918 126.9037 0 110.8498 92.3852 93.1601 94.7953 81.1046 84.9669 89.685 77.3263 76.9115 90.8555 84.5341 70.5008 88.052 83.2265 94.489 85.4551 74.9595 0 73.9722 89.5128 73.5183 83.094 77.7346 71.0228 79.8112 86.6146 72.3364 80.0652 78.9734 86.788 95.6063 94.4698 99.708 61.5755 86.5624 66.3986 72.1762 75.9217 83.9019 93.319 63.7579 82.8121 79.462 82.2322 68.9675 75.7972 83.8847 72.8653 73.2564 89.9369 77.104 72.6865 87.354 99.5546 74.9655 74.4575 75.8274 82.9661 83.3671 95.5319 85.4045 62.547 76.0134 82.9921 97.2985 66.1956 66.5181 95.13 74.2049 65.6298 79.9864 65.7576 72.6324 72.738 83.9934 75.6482 75.6229 53.8207 70.9559 71.5327 79.7834 71.2963 88.8253 86.8478 82.471 78.1286 88.7586 82.1303 84.2491 77.6837 78.2767 79.4397 76.6526 80.7589 72.509 70.6728 81.1 0 60.1096 71.8665 79.2844 76.1081 75.5869 79.1098 77.005 81.6333 77.7897 70.8418 77.6202 77.702 60.8532 74.6041 66.6565 84.2024 68.7056 56.6754 71.0654 72.2006 89.5618 76.6264 67.9242 86.4713 85.2038 97.6558 78.1948 87.8601 69.5411 77.8623 94.3332 89.7551 80.5543 64.5275 78.3832 85.1048 71.3255 79.9393 70.5527 79.736 74.9772 73.8829 53.1805 63.7811 72.2353 92.1118 87.9197 73.3085 88.2568 80.9097 80.3038 73.3629 80.6989 75.9181 70.3151 71.1092 32.0058 0 66.3918 88.962 79.2113 91.8453 91.3339 92.1319 95.2259 80.9717 77.9828 76.4802 0 0 74.4264 72.3644 80.1837 78.8023 94.5996 86.1114 74.692 73.2587 92.8145 86.043 76.6445 100.0224 77.605 74.5997 73.1224 98.3202 105.7104 85.1957 83.8476 62.5498 88.2841 86.7418 88.9139 72.3509 64.9557 73.2379 94.4599 87.6148 101.1657 88.6349 65.753 82.96 79.2831 89.6925 79.394 83.6501 82.7619 75.9582 83.2797 84.9781 88.2097 95.212 86.2435 85.6209 77.5917 70.169 83.6802 79.0909 82.3595 85.3314 80.0536 80.2702 84.3864 70.4273 74.9277 59.2029
83.1933 87.6679 85.5276 93.7488 98.7549 95.8812 76.0414 84.0908 86.1853 79.2436 73.807 71.5884 69.913 74.3594 86.2317 78.6761 75.7524 96.0553 80.7802 73.5234 72.924 97.7721 96.2164 97.7467 89.0616 75.9443 79.2115 90.2171 90.465 81.1187 67.1886 85.5838 95.8979 88.647 79.6104 84.2918 100.5796 84.3588 82.9546 102.2615 105.3482 112.8802 104.9908 132.8571 162.6369 201.0918 251.3647 201.0918 0 127.3283 98.1925 104.6925 98.9982 84.6076 86.9831 82.7263 105.6003 82.6008 88.7596 87.0685 83.3319 74.451 77.1698 66.8907 77.9342 73.432 75.5501 96.7503 82.3959 78.0683 70.4346 65.5454 72.7964 80.0565 88.5372 76.5729 67.2095 84.0897 88.2845 99.6239 83.8604 79.8066 83.3327 86.9676 75.8972 78.8097 76.6074 66.8114 84.313 73.7944 90.2508 82.872 89.4226 73.0463 85.7157 75.3341 73.2054 89.2535 74.9046 84.4846 80.1395 89.9498 74.8907 80.3537 72.2728 72.4688 71.3638 87.0695 68.599 73.0615 74.8339 0 70.7324 72.3557 67.8692 76.6735 76.9522 76.526 63.9795 74.0246 81.8057 83.9432 87.0404 75.7519 79.4135 84.3793 74.2163 70.2518 71.2035 74.0756 69.9098 79.2266 76.4926 79.496 66.2735 96.8947 79.0365 0 0 69.1397 70.5486 81.2778 78.8253 75.8395 83.1339 60.6613 0 72.8441 78.2188 77.5865 63.3909 62.1029 64.493 78.0818 74.4648 73.7853 73.1195 79.9289 75.4372 82.2312 73.6742 77.1956 88.0525 69.1472 74.3352 94.0919 92.4173 87.6365 77.057 66.8557 75.6144 94.331 79.9955 88.0638 77.1782 73.5404 80.4646 86.8199 72.8719 64.876 77.4192 81.5386 77.2258 73.2883 79.1965 76.2368 80.394 84.581 77.9494 0 73.1426 90.656 78.1064 71.7235 76.2577 81.3006 81.3137 90.0007 79.4217 79.8506 82.7835 73.51 62.9099 79.509 83.1492 74.984 97.7203 74.9038 73.1838 72.9275 84.4562 68.7432 79.6029 97.613 95.7322 0 0 66.9304 88.4066 81.3727 82.6003 77.7364 78.8222 82.4729 91.0384 86.4798 72.7499 76.363 79.5949 84.108 81.0189 84.0937 79.2747 88.3338 85.509 84.156 84.0999 94.6533 76.6416 90.2837 77.9809 75.592 77.8226 77.1266 90.9514 87.178 76.1913 75.2422 87.0101 79.0127 70.685 82.9805 89.2519 79.3167 79.6857 104.5618 88.5873 0 62.9378 73.4871 86.7269 85.7919 80.345 74.6093 63.7195 70.9465 72.4339 75.6888 78.2036 83.1587 73.945 73.9164 84.3474
74.8604 75.8648 73.5269 74.8354 0 67.0119 79.2022 78.7579 66.9724 88.7711 80.4009 76.6324 74.1529 63.0956 74.3572 82.2147 93.5592 80.9329 78.1495 98.0877 96.8676 75.6376 0 77.3363 83.9054 81.3128 81.348 84.1335 101.6975 77.7922 102.3186 92.7012 87.0976 77.113 80.8829 89.9098 0 100.0631 96.3576 79.4303 91.4427 110.3203 85.545 107.9677 113.4603 126.9037 201.0918 251.3647 201.0918 0 121.9098 96.7596 82.2413 100.0799 79.6745 112.0176 74.7107 84.6486 92.2095 76.6397 50.0908 80.1528 85.5821 76.7168 73.0399 80.9017 88.5445 76.1759 73.683 69.6885 83.036 92.1924 79.4509 99.9524 75.1041 77.6465 64.5994 69.1127 79.5134 80.9061 89.1517 86.462 0 72.7305 65.6665 76.8816 74.3853 82.2674 83.553 83.0998 81.9247 99.0178 68.4748 78.3085 80.5685 68.9527 65.5999 92.5241 64.0123 72.1537 93.7237 85.5361 80.2744 86.8398 59.8948 82.0341 95.1669 79.0139 76.6338 75.4303 66.9273 0 0 104.0997 86.3864 105.5183 77.3567 83.9857 68.4635 75.1729 85.9892 68.5471 89.248 102.1401 75.1106 77.5271 67.6518 68.5825 68.3068 80.8117 79.7808 88.4949 98.3972 0 76.4831 84.5682 96.4808 0 0 85.8932 66.1517 71.0291 81.8342 87.3417 83.1781 124.869 0 0 82.3909 68.242 66.7653 71.9613 81.049 65.2814 88.6582 73.065 68.6097 70.835 82.7462 69.0999 64.0507 65.1534 77.0368 84.098 90.7499 0 65.8798 86.6499 84.7434 71.2001 93.8266 71.5917 74.7987 79.0323 66.1773 84.6211 79.6681 85.3678 83.3599 73.0411 75.1906 71.8425 67.698 67.9994 87.7143 63.8171 72.925 74.7282 75.0625 81.4918 64.6066 87.3223 88.824 73.0952 78.209 83.5954 84.8799 99.3622 63.3903 77.3077 81.4847 78.2218 56.3877 0 0 0 92.0196 97.0971 83.6631 75.9247 70.6783 71.6346 71.6504 78.9596 77.4382 0 0 77.8496 79.5179 89.8029 88.9614 93.7109 93.8723 71.7646 84.0237 79.1258 90.5818 70.9467 83.7625 82.1614 69.871 75.078 83.7288 78.8141 83.5213 82.1997 68.6827 81.0848 64.1029 79.5276 81.4572 83.6791 83.6375 74.1959 75.3615 87.3122 104.0637 83.2355 78.6701 71.8685 80.1159 86.0657 91.6512 97.6178 88.011 106.4778 112.7754 106.1777 0 0 92.3669 80.2085 73.3545 62.8819 77.2204 84.1055 79.4539 82.199 72.5561 79.3833 63.3752 61.4123 0
88.6772 79.8701 70.3619 79.2269 0 66.472 75.4829 68.7768 72.1599 98.3054 76.2174 86.2903 69.932 63.6493 0 81.8276 91.59 73.451 80.7699 110.114 109.7466 82.2453 0 87.1432 81.9766 71.9151 76.3205 76.2832 81.7068 76.5 85.0398 87.2901 84.3352 76.4482 92.4446 105.0698 0 122.7805 93.4325 86.3594 87.8535 101.1054 84.5321 74.4408 78.0841 0 0 201.0918 251.3647 201.0918 133.9056 114.5485 94.3761 105.1859 95.4251 99.7893 75.4055 86.0984 78.4689 92.8978 68.5219 52.7867 75.3669 95.8894 75.4824 0 77.878 84.4012 82.1572 87.8705 73.0884 101.1622 84.2712 89.7866 71.2371 72.0703 74.5118 74.7857 72.4029 65.3451 87.9889 0 0 66.9311 76.8452 74.4394 82.2169 78.1213 83.3221 76.9214 85.2778 105.3217 82.0854 77.0121 76.1535 69.7282 84.9273 0 68.0924 80.2701 76.8806 94.3696 89.4593 77.0875 69.4594 71.6514 104.1422 81.1268 77.8627 83.5996 71.2594 75.1346 0 88.6055 64.3145 0 72.0832 77.8455 57.8187 78.0428 65.4634 63.1594 80.9873 100.4959 75.136 76.3264 69.5683 73.049 68.7511 76.9502 76.4309 88.3654 83.8429 71.7509 92.1951 81.1979 90.7867 0 0 76.7658 62.7418 77.6318 81.8617 84.0953 77.7454 121.9499 0 0 74.1721 80.6039 80.2173 86.6693 76.9146 78.1914 72.9716 69.4808 66.4838 79.9935 72.7305 92.1129 74.2561 82.6817 91.6617 97.0419 82.2033 0 60.9675 85.9441 74.1064 64.239 78.6616 68.7339 78.0558 82.2122 68.3399 70.0892 86.5439 71.1645 95.201 71.5436 71.7852 61.4618 72.094 76.4155 75.7965 81.3964 68.149 67.6134 73.1452 87.3969 67.5843 84.9213 89.9353 77.9674 84.0692 74.9963 79.7751 97.7006 66.7777 86.7012 78.6024 80.9747 72.3033 58.585 0 0 91.6207 105.183 81.0527 74.257 70.1636 71.5778 67.3591 77.3216 75.8317 0 0 87.0534 76.8807 90.0148 86.6773 124.4014 89.1062 63.227 80.2685 88.3516 78.6723 75.3619 93.3783 93.2835 88.0341 68.4356 76.5532 75.4787 81.256 79.9703 71.8672 88.0771 74.2448 86.334 75.678 84.3788 85.7315 91.4402 105.0383 103.9461 97.8061 75.5395 82.2643 74.3758 76.3798 96.4217 90.6696 105.5646 98.3468 100.7404 102.2219 0 89.0081 0 86.0215 70.5959 66.418 67.7474 77.6946 67.0114 73.4693 74.8091 73.7799 67.1226 71.3536 74.4744 62.1113
77.4719 84.426 86.8695 90.6083 75.9516 80.8064 72.371 66.9775 80.4299 85.0782 66.8978 82.918 78.2715 80.1484 75.1019 82.1048 75.9356 81.8198 82.3 76.6985 81.6303 78.7228 77.4702 74.5277 88.4208 94.9806 85.6511 94.9076 82.4343 77.2549 70.0291 78.1019 81.4849 87.4926 77.9543 92.7907 83.2618 68.9365 112.1654 93.8583 91.3735 102.5252 76.527 0 92.0877 110.8498 127.3283 0 201.0918 251.3647 201.0918 0 118.0608 108.362 112.5384 101.5728 89.6464 82.159 87.1986 79.4488 62.1658 91.6093 113.4933 82.6605 88.6585 88.3306 84.2994 93.7602 82.122 97.0733 75.5128 82.7599 73.306 76.0302 67.4447 65.8417 78.8107 80.0359 81.2187 73.4697 99.8585 78.5234 81.6991 85.8397 101.6505 93.1248 72.9148 82.5185 68.788 80.0003 80.413 80.2518 71.0605 83.048 74.7713 80.4651 87.9959 71.5301 92.032 87.4899 69.9796 85.0242 90.4843 81.8601 82.3297 74.8324 88.6277 83.1523 77.6572 75.8998 59.2131 74.247 74.5805 75.5831 76.6521 90.6039 70.1873 92.8683 91.0468 79.8463 79.3559 74.9351 83.5494 82.8053 77.6718 84.2894 88.8324 71.519 76.4868 85.4562 60.7382 71.7661 80.913 76.091 98.9297 80.2903 75.8686 88.0104 70.0553 85.2623 77.1184 86.8777 78.673 75.05 79.5993 95.1152 80.2467 0 85.2402 83.291 73.2657 83.8932 84.298 75.9731 75.0213 76.2143 78.1619 74.0598 89.0101 78.9056 83.1629 80.1779 82.4383 80.5053 65.171 62.9496 78.8111 89.4324 87.0233 87.7621 86.1134 66.0636 66.9633 90.3594 67.1463 58.449 78.1005 75.8468 85.0987 71.0571 78.1232 75.6154 82.4065 76.4863 71.9858 74.2286 76.4338 73.9674 76.5578 0 81.2754 71.9191 72.4515 88.3125 71.191 81.1832 64.8577 75.809 87.9409 78.2602 80.5545 93.1148 0 66.3072 80.2794 66.7938 83.1106 81.4641 76.5163 71.6587 80.6859 77.7312 68.4857 88.6099 86.9026 0 0 87.1291 86.2456 92.747 95.6702 66.3795 84.837 79.4244 67.9028 72.6067 73.2714 76.5678 84.6473 82.8588 80.627 82.7637 85.5053 82.9758 84.969 83.6246 84.451 82.8875 80.2046 67.1451 84.82 79.1701 63.5332 89.1214 77.785 71.03 76.2655 73.9773 77.8422 80.0876 87.5185 85.9588 79.4227 69.8388 84.4204 98.6802 91.7171 87.0234 79.6685 69.5402 77.3554 82.5474 70.1924 88.0273 66.8283 77.357 71.6771 76.5191 85.4215 82.5818 91.0667 83.3991 66.6614
78.6637 81.3492 72.6306 73.0161 81.4003 89.2869 74.1571 74.7007 70.584 66.5895 55.5601 67.6716 73.4606 87.5497 91.4558 73.1373 108.1391 78.8375 79.2883 90.3948 92.4908 84.9518 83.6 75.2974 89.0209 77.2807 80.8354 80.2796 85.9255 86.7834 90.7126 69.8126 83.6434 78.5423 84.9373 77.1542 85.7235 92.8655 69.9545 86.0654 92.3324 91.2989 91.2183 80.3194 84.019 92.3852 98.1925 121.9098 133.9056 201.0918 251.3647 201.0918 137.3595 90.5241 106.9454 88.9426 95.7595 81.4922 102.0955 100.5872 83.5974 83.8002 63.8678 80.7507 105.9283 98.1811 92.7548 95.4385 75.738 80.1984 71.455 78.3931 82.3023 91.9607 68.5732 64.3362 77.7962 81.5497 70.0038 90.664 91.1641 81.3535 66.9411 88.7184 86.6358 73.1008 73.4768 91.3753 73.187 70.3307 78.6613 88.5703 72.5029 75.4638 79.0896 68.1799 77.6989 67.3743 72.1346 89.4893 79.7019 78.7337 79.2078 69.6631 68.5163 89.2663 73.6069 79.8435 65.8734 101.4391 74.393 87.1676 88.5908 87.1913 86.4836 60.2229 68.6292 87.9229 96.9391 64.0646 77.8493 78.2094 87.1277 77.9223 82.3679 90.6131 92.9526 80.3196 77.789 80.1644 75.5476 79.1573 78.6346 78.3709 72.1525 78.4674 98.7279 87.2855 89.4786 86.4569 87.0253 83.522 79.588 71.6877 79.8717 65.797 68.3809 51.9113 76.9328 82.9917 91.4689 90.4071 74.465 65.1225 95.1716 75.4022 80.381 73.736 70.6661 74.6163 87.6088 76.0031 76.3737 70.199 81.8355 82.7404 87.0709 89.7917 76.6382 79.5938 82.4973 80.6445 92.4298 70.008 87.8079 84.6039 75.8308 78.9838 69.7909 74.4534 72.6806 74.3033 75.1106 75.6554 74.5328 75.3998 74.0989 78.4173 70.3224 81.0302 96.8997 88.2917 76.6506 81.1658 79.8645 71.8734 100.2628 74.6718 84.6592 89.1499 75.9777 82.023 81.9459 0 65.0233 79.3718 79.1941 105.1318 75.8392 79.906 82.6041 68.1849 85.556 90.9213 89.1695 0 0 70.7255 82.9764 93.5798 82.467 101.8188 82.1786 72.3797 77.9899 83.3402 80.5649 87.5883 72.5965 75.608 93.1786 85.29 77.7602 74.3653 79.2556 78.0015 93.7838 77.7247 71.2074 68.3495 77.7141 85.5526 83.5149 80.2692 81.9868 92.6296 85.9689 88.5094 88.5506 79.5449 68.5427 77.558 87.8451 85.8063 90.284 93.8866 87.3455 88.3138 94.58 90.5875 77.8158 94.8277 76.195 78.8756 76.3847 77.7662 79.3754 79.116 86.8453 76.7385 80.2026 82.6184 84.0533
80.0644 95.205 86.3649 78.8346 66.8291 77.6926 82.1427 68.7662 84.7345 76.8438 78.1132 76.273 74.6352 90.2054 81.2325 85.0772 83.0363 86.6825 72.4398 84.9526 87.0388 70.9295 69.8009 112.9752 101.99 70.0662 83.5797 88.4526 88.5548 77.2526 78.0032 81.014 77.4974 90.8672 87.1616 80.1688 86.2641 96.2244 70.5141 82.8678 90.3789 91.7995 94.2667 0 82.3897 93.1601 104.6925 96.7596 114.5485 0 201.0918 251.3647 201.0918 147.7518 144.4253 130.0974 106.2985 84.7231 103.751 90.995 89.2661 94.469 85.4383 89.0122 93.2581 101.7986 87.6309 81.764 89.8608 89.9422 83.7833 76.4349 74.0755 89.8112 80.0623 93.073 74.8705 88.5145 85.2973 82.7479 64.1485 83.8337 107.0006 84.6409 74.4578 81.2235 72.0376 87.9778 88.463 79.8857 63.5246 75.0941 87.6924 88.8466 77.4677 79.0934 80.6762 72.667 75.2167 79.7341 74.2315 74.2111 82.8429 95.8554 79.9312 72.5575 74.4216 63.3936 81.3233 91.4719 69.746 79.8246 67.7487 64.6381 51.306 70.7011 69.9039 82.2299 84.9355 74.9829 83.234 83.4579 78.7827 87.8393 85.1334 61.9804 76.4714 85.9294 78.2111 84.0174 74.7805 77.5393 82.741 96.3464 65.7898 89.6534 75.9292 72.2458 76.3169 81.4774 75.9907 65.1972 89.5757 72.8397 99.343 73.1095 65.3799 64.1276 74.9409 83.0879 75.9389 79.9709 80.8649 80.8772 76.5787 70.498 85.998 69.9462 76.0561 65.8359 79.9642 70.6791 80.606 82.4683 77.5702 90.9473 68.7936 79.8805 74.2632 84.8577 86.722 87.519 87.1949 63.7833 82.4346 92.5477 72.1047 80.1697 74.4192 72.8541 77.2196 79.9506 84.9333 72.9268 86.9233 63.9172 87.6531 81.2685 93.9447 63.4145 73.7602 88.3522 76.7962 81.7682 91.8008 72.5987 66.1559 75.9441 77.5416 82.5804 78.3012 67.6523 63.959 97.0388 97.9311 76.5729 69.7394 86.6475 74.8576 76.1149 84.9783 87.5648 83.061 71.7567 70.3741 0 0 81.6475 89.9544 76.8063 79.3732 85.9965 82.7139 85.5894 78.8433 73.452 86.3667 81.226 76.2657 73.85 77.2318 72.1721 73.642 85.4822 82.2156 80.9147 88.3397 75.7756 81.7708 76.486 75.438 87.8375 91.2766 73.0631 76.6535 77.1686 88.3652 84.5537 68.7811 93.3933 80.35 98.7398 77.206 87.8524 72.7066 77.1454 73.2915 74.686 79.2662 83.696 94.0691 83.7354 77.1657 76.4122 90.247 76.8308 90.0712 82.711 82.1225 73.9161 79.1636 81.8067 74.2896
74.4789 0 93.3466 81.4961 64.9302 82.9062 84.8872 82.6991 85.057 76.7658 74.4545 74.3621 83.094 71.5405 90.444 82.3611 78.325 92.2632 65.7975 64.5978 73.4105 84.1457 82.8068 81.7038 80.7873 74.9986 84.1756 90.2882 75.1582 74.3326 75.0072 92.2133 78.5424 92.4948 102.2905 87.2765 65.9518 79.3602 73.6208 74.7969 84.4163 80.2586 70.5331 93.0579 83.8823 94.7953 98.9982 82.2413 94.3761 118.0608 137.3595 201.0918 251.3647 201.0918 160.7138 120.6879 111.9659 92.3125 84.3262 92.6995 102.1273 116.1527 89.8774 94.8439 93.6116 82.9005 92.0116 96.665 96.0766 98.3777 82.736 68.7159 78.764 87.4033 99.2597 92.0499 100.097 94.5375 86.7563 87.3823 72.6919 66.0647 83.4574 87.393 86.9176 84.8093 77.579 81.7317 88.374 85.089 84.87 77.1545 65.2324 88.3624 68.4222 81.8569 75.4719 84.4789 79.58 80.9711 79.8083 76.6784 78.8212 87.7696 76.8116 83.9158 74.9732 78.445 68.17 81.5929 86.4382 83.3066 77.4162 63.4177 83.6978 78.1079 77.4441 69.3829 58.9235 80.4898 81.1807 69.9586 83.7161 69.0774 84.1796 71.523 70.0704 92.9253 86.9877 81.6605 90.1072 69.5192 66.8363 84.3599 64.5755 92.7619 79.7551 78.0694 69.5238 74.2976 73.0698 75.123 75.5115 68.3673 80.4767 90.336 50.2868 82.7736 90.0529 79.3235 71.2093 79.2889 73.6913 81.4984 78.4705 76.7067 76.0199 80.9214 77.5873 66.8004 78.7247 82.9624 72.7616 68.1104 82.124 77.4517 71.8852 77.9387 91.1378 74.6747 83.8693 85.4059 78.5355 65.7845 68.7538 82.3068 73.69 80.413 77.1246 86.546 71.3418 74.5611 102.2848 83.2739 79.9129 69.6608 83.412 77.3941 79.0309 65.9973 77.2281 73.2546 77.8223 93.1488 80.496 89.3647 83.6389 69.4133 102.8693 87.4692 84.7022 80.4382 94.9712 107.6899 80.5036 89.5913 62.422 80.5813 89.1371 69.151 91.5421 78.7875 72.8287 85.7402 84.0882 0 0 91.3186 77.608 77.0165 79.5523 75.3336 71.1196 69.7943 91.0879 82.8198 63.9257 72.8253 67.0442 70.0249 73.6011 68.6719 77.0968 69.6361 94.66 93.1622 93.4682 76.2492 88.6862 90.6886 80.2411 78.9448 76.506 76.9198 73.8861 70.1113 74.0773 77.3381 93.8062 90.0669 86.1575 77.0619 82.0189 72.9651 80.7107 85.7501 74.3339 70.371 73.6521 73.5816 75.9539 92.8981 84.5733 89.1223 83.2273 80.3169 76.6317 85.2411 91.6867 85.5449 91.3928 79.3346 78.0453
82.7223 82.9996 73.0245 76.0492 74.6343 87.2463 69.7894 75.4855 73.4143 75.5183 92.2853 74.5669 90.4515 84.8606 77.8923 71.0798 80.8313 75.4359 74.1097 83.2188 81.763 92.4607 90.9895 73.4772 89.3447 75.6557 84.4605 77.2435 90.7388 80.2099 84.2869 79.9219 84.3665 83.1503 90.5498 80.2863 86.76 83.1699 51.6589 80.4958 98.5248 77.9144 75.3544 0 85.153 81.1046 84.6076 100.0799 105.1859 108.362 90.5241 147.7518 201.0918 251.3647 201.0918 125.6508 119.2323 104.9151 92.9463 107.6291 99.791 91.8995 108.6967 65.2719 80.7563 97.2249 94.0136 85.0647 90.9624 74.1751 105.8678 72.2018 83.9181 87.9832 97.83 84.7089 73.6842 77.4192 79.7338 84.1961 90.3829 74.7035 53.2521 82.4389 76.362 80.78 74.3402 75.5114 74.7573 89.9384 87.9904 80.7148 86.0928 85.2455 90.949 83.7778 76.5906 80.3671 88.2331 74.214 87.6724 79.223 76.3806 76.5452 80.5583 80.1217 76.6389 72.709 67.6927 83.4001 81.4227 75.4466 73.6915 71.1661 95.5106 79.8431 76.7932 77.5365 79.4983 80.2256 69.7169 94.6024 77.4227 80.138 69.2392 73.0555 78.4488 71.2525 86.1493 69.3146 78.5096 94.9044 79.5612 77.5737 80.0458 79.2017 81.5574 78.0155 74.0694 87.5167 97.6679 89.9113 79.7714 78.0607 83.8687 60.5607 77.7449 76.4115 77.3541 81.337 76.5154 84.206 71.3268 67.9386 79.7353 83.1203 71.4326 78.1498 74.4463 72.5953 72.4405 64.4538 81.3258 77.885 78.983 78.3406 77.7497 84.3197 77.365 86.1744 89.2058 83.626 82.153 71.4091 91.9321 82.6645 72.4726 75.4577 71.3393 65.7242 75.3636 76.0037 70.8348 79.3577 67.4381 67.3814 82.2986 79.3925 80.3664 73.5801 74.8889 78.9308 89.0648 74.8291 79.4425 78.616 78.8531 93.9765 78.3931 76.1425 74.4084 89.2276 76.1693 0 90.8287 84.9201 76.9624 0 82.1231 89.0436 84.8916 66.1108 64.1896 94.5655 92.7434 0 0 76.4392 95.5019 84.9053 77.8653 81.6622 78.8904 79.5097 85.4875 67.979 76.3767 85.3905 73.9411 73.5398 80.512 92.0556 78.7379 83.2999 95.8696 94.3527 76.818 84.0518 70.4337 78.0183 87.272 78.4512 82.8301 77.8094 88.2505 84.8403 78.8515 84.5874 105.7377 75.0337 85.641 84.8132 76.9764 83.9258 76.9397 65.3049 68.9563 81.2076 95.945 71.6675 71.7468 75.277 86.9331 88.5563 81.871 85.456 76.1889 89.7251 85.9561 88.5172 96.3068 83.7605 68.0096
58.0461 68.5718 75.0197 84.7996 0 74.7987 86.8741 75.3911 88.0298 82.4452 75.4918 83.0472 89.0256 90.0789 77.8952 65.9372 81.4205 74.3717 82.4879 63.6962 60.0748 70.1473 69.0311 114.838 90.3028 80.9341 78.8307 74.9618 77.3131 106.134 85.4127 83.2075 80.1678 84.4145 89.3005 83.0499 65.0969 68.8301 0 85.4933 79.8479 73.1313 95.4649 117.3474 92.3957 84.9669 86.9831 79.6745 95.4251 112.5384 106.9454 144.4253 160.7138 201.0918 251.3647 201.0918 175.232 123.1608 121.2654 0 99.2305 82.0326 96.5099 94.6521 89.6616 81.7185 0 80.4294 88.5917 89.244 77.3752 77.532 78.6402 81.5748 82.3314 79.7005 67.4492 82.6283 71.551 71.3939 70.2236 77.2819 88.0988 82.7008 78.0377 76.3928 82.4455 81.3159 58.3695 83.924 83.156 76.4861 77.8591 73.5863 83.5682 89.9099 89.7332 82.5509 83.5856 71.0651 63.4134 77.7864 82.9964 81.3744 85.3864 71.1798 83.9369 78.3065 62.1426 72.8083 82.6718 83.6772 0 68.7136 0 78.0459 76.6662 78.002 81.6185 81.2854 75.4521 78.0716 71.9312 78.7288 74.8691 89.2222 58.923 68.5714 77.4382 79.6807 66.2665 78.1124 73.342 74.3687 73.7566 86.1137 79.0425 85.2282 73.0852 88.3253 96.3241 69.2463 63.0971 69.9528 90.3806 98.4137 59.0347 69.0698 75.2298 74.5885 79.2512 66.6648 72.5165 77.7941 72.9725 64.6931 82.2004 92.8469 69.8306 66.1204 78.8447 82.5732 89.4182 79.3072 87.5779 101.055 83.4504 67.7988 74.3472 78.9715 85.601 75.3535 80.5872 87.7121 87.8606 69.8065 63.3719 82.8042 97.8586 86.9069 82.5552 74.1051 79.8704 82.3425 79.5469 77.612 70.5465 77.2532 81.7279 0 91.9617 81.0848 75.479 73.7921 81.7484 76.788 84.9558 79.7183 69.7135 84.5029 86.286 68.5618 53.2649 0 83.5692 66.7376 74.9638 60.4373 69.8899 70.433 78.6864 72.6248 66.2909 88.5142 86.8087 0 0 83.4144 80.7502 78.5894 70.6092 69.9903 83.196 76.6377 76.1133 69.5952 76.0354 78.1533 89.5645 105.0347 77.2573 81.977 84.1836 89.5125 77.7237 76.4939 72.1596 86.7843 72.2674 89.1754 83.8725 73.5434 80.5203 79.1668 68.3541 73.8491 81.8049 89.3237 92.96 79.2751 75.7839 81.2606 76.468 83.8432 75.7955 77.9005 72.1422 72.8436 77.0416 71.7394 84.1998 73.5702 71.6032 80.2084 87.1587 75.3118 82.406 79.4492 73.5126 80.0916 75.0061 80.2639 68.2293
65.3549 83.8609 61.8825 75.4009 0 76.9948 81.2279 64.6666 82.0282 81.5685 57.4776 90.1291 76.6548 69.3217 78.533 78.1803 70.7907 61.7226 74.375 68.5257 64.9959 73.1234 71.9599 57.6018 53.9436 69.0548 74.9252 74.3826 72.5496 76.2319 84.0929 67.1068 75.6447 77.1377 80.5428 74.1954 77.8011 80.9861 42.4919 90.6415 80.502 83.3911 85.7862 0 70.8844 89.685 82.7263 112.0176 99.7893 101.5728 88.9426 130.0974 120.6879 125.6508 201.0918 251.3647 201.0918 125.617 134.6699 0 0 83.3161 82.3902 81.3797 86.4641 0 103.8193 99.4399 88.1897 94.0206 90.2539 81.1456 75.4478 75.0128 87.6688 77.3184 77.0635 76.3199 86.3129 70.5332 93.7894 74.6917 50.4452 82.1181 72.8051 62.5461 66.4433 70.0121 86.7774 83.7767 88.4218 68.9295 70.4128 71.9832 67.8844 87.1687 95.2255 68.3898 88.1484 67.0706 74.8329 83.0922 72.0578 76.5003 62.8967 81.5383 77.3863 80.0801 77.3298 79.9168 75.2996 95.8671 0 72.1353 95.766 67.6897 67.4376 55.5823 64.3137 71.2813 63.1304 71.0398 73.8503 66.0268 78.2764 64.9736 55.6609 62.0197 74.6069 0 59.2828 63.7709 70.7229 74.1229 71.0052 79.9021 72.4101 87.3215 0 90.856 83.3913 78.7691 79.5528 88.8611 68.0931 78.2406 72.1806 0 78.3211 68.1056 76.0731 82.6472 78.0829 78.2318 80.0889 66.7536 74.0752 92.359 65.0843 93.9203 76.8518 66.9426 68.4535 79.2123 64.7249 0 91.4146 81.5161 70.2419 76.062 71.4776 79.6524 93.5536 97.0848 71.3116 69.3945 91.8502 72.811 71.8442 75.5962 61.08 66.5808 98.7969 74.0005 95.9928 69.551 74.636 64.5011 0 0 0 87.5496 73.4904 75.3533 64.3969 79.093 84.8358 78.7886 78.6415 65.6072 74.5048 79.6515 136.988 0 90.2601 73.3537 93.8456 69.6113 92.8595 77.5876 80.7639 80.6718 73.816 80.6044 79.0514 0 0 86.808 73.102 82.9824 78.2622 0 86.7419 88.8261 77.6442 75.7841 76.8027 70.4008 88.6897 84.675 82.0904 73.2717 96.2982 97.2093 73.0789 71.9226 74.9217 96.3176 84.0674 70.3905 103.0662 76.7127 79.9365 72.8358 99.0362 86.9637 76.8142 73.0496 97.3484 76.4537 80.989 71.9132 84.1436 92.1069 80.6493 59.9675 69.3807 75.4664 81.1304 95.3331 62.6819 74.2559 71.4087 65.1054 86.9671 98.5218 84.3331 70.1759 81.9084 70.5882 90.8869 75.409 71.7897
66.3364 67.3552 108.1985 87.5505 79.347 60.8225 67.142 85.1508 64.2348 77.3653 105.4295 81.8095 50.0821 66.2233 83.0798 98.2383 56.8601 82.5739 69.055 75.6532 60.3226 112.2419 110.4559 67.184 87.852 113.173 71.1482 86.7149 69.5677 74.6982 78.0909 95.999 102.6718 75.4781 91.7038 73.6961 70.4291 60.5438 0 0 68.6757 73.0362 0 0 103.0784 77.3263 105.6003 74.7107 75.4055 89.6464 95.7595 106.2985 111.9659 119.2323 175.232 201.0918 251.3647 201.0918 158.4886 0 108.461 0 96.5857 0 116.0302 0 0 92.3804 85.461 85.9485 94.3404 85.8604 72.3271 69.8774 85.312 94.3384 0 67.8222 65.7952 91.5123 107.1338 0 0 102.8972 88.2564 82.9307 66.7591 63.0366 98.1515 98.1526 72.0711 69.8045 89.7953 70.7058 80.2337 85.699 71.6958 76.9819 96.3504 77.0055 77.6074 91.4849 87.2083 80.4665 68.9683 70.2943 62.1353 119.2364 92.8953 67.7037 73.5883 85.6053 0 0 0 77.7042 92.1993 75.6947 74.8466 74.2923 73.4414 75.9052 77.1407 86.7428 80.6867 101.3493 76.3866 61.6066 86.2249 47.1116 88.6278 72.7586 65.3535 77.5263 90.1687 75.8998 55.8029 63.011 79.7714 58.9774 76.0544 56.4102 85.3002 70.5061 70.8676 70.982 0 0 75.8107 69.9045 62.8466 62.0822 50.9487 78.6863 65.6947 77.2656 91.8199 77.1796 71.0421 96.3427 82.0216 69.3034 65.5934 93.9948 0 46.3269 96.2621 101.3637 90.0863 76.6389 44.45 65.2788 0 75.9619 79.3894 65.1276 62.7736 71.9435 56.6094 91.4737 90.4569 73.9917 83.9961 66.3903 74.9232 97.1679 69.4278 75.814 80.5416 0 0 71.9259 81.7902 76.2604 78.7667 92.7106 56.154 66.905 82.6974 92.3272 72.4965 75.2389 0 48.0459 0 74.6041 63.2997 50.3714 110.3788 92.0016 96.3757 102.8415 85.1342 63.9348 62.7029 0 0 105.9776 61.3668 79.1865 105.5581 60.212 76.0449 103.6292 56.632 94.8414 78.4765 62.2835 70.9172 73.7871 91.312 101.6144 69.7745 85.081 92.084 90.627 74.9126 70.7118 95.8076 70.2282 68.7747 84.1772 82.0962 70.4652 65.6849 94.842 96.9559 93.8961 61.6423 96.3332 109.9536 61.0772 71.2682 52.8282 56.3882 76.2177 70.73 70.5536 73.2302 45.0844 64.3577 73.2751 66.7159 82.242 67.6126 113.4517 72.8814 97.992 99.2844 90.9197 87.7776 67.7418 90.789
68.499 64.6089 78.1 78.3133 82.3893 94.7857 69.1848 81.8521 63.7351 71.7484 98.371 69.6869 73.7528 89.7359 78.4571 72.0186 77.2946 77.9758 84.9189 76.5295 81.1727 98.6458 97.0762 81.314 83.2184 84.5989 77.8174 90.966 85.8301 93.8241 75.3777 83.2078 86.5129 94.1305 89.3393 72.8598 83.7472 63.9666 84.9505 87.7238 78.4943 83.7828 90.1049 110.4803 91.5993 76.9115 82.6008 84.6486 86.0984 82.159 81.4922 84.7231 92.3125 104.9151 123.1608 125.617 201.0918 251.3647 201.0918 157.695 113.477 0 109.1988 105.3716 111.9381 89.4153 105.7485 88.9627 95.0661 79.99 85.946 75.6458 81.8306 88.6313 91.4403 94.908 83.386 95.3916 90.2199 64.7803 68.1627 76.7234 0 72.1263 82.2161 85.2643 93.9701 77.4167 58.4143 76.8472 81.3857 87.2722 89.9175 92.1367 74.719 74.5244 78.7024 80.7585 92.4926 88.6944 78.8336 73.6613 71.5193 79.1039 84.2538 70.6342 75.8801 87.0164 84.8235 92.4734 91.6687 71.9943 80.6444 72.5981 0 85.0265 75.9807 72.3261 77.8212 76.282 84.6267 89.5433 73.1929 63.0202 84.8849 85.807 79.2289 83.9596 78.2229 84.9203 78.0302 72.7658 78.2571 84.6435 81.3363 76.1673 65.6139 72.1133 78.1229 69.6983 77.8464 92.2979 78.4879 75.8418 74.0546 64.7011 86.374 0 57.5595 71.4591 64.2479 76.4468 66.4653 72.8908 74.8783 71.1434 77.6928 85.4987 86.4815 77.1599 82.0511 75.1964 68.4442 74.6842 78.4635 85.7127 79.9606 61.6258 76.3873 64.7111 70.863 78.0159 70.6048 72.9814 74.6787 89.8759 84.1966 82.1587 84.0872 81.3224 83.021 71.1361 83.7233 77.2193 76.5407 81.9999 74.8384 76.8486 87.2273 43.164 91.396 77.9286 82.7231 86.5614 75.9304 92.2061 96.2081 79.0863 74.4516 61.5373 91.5245 79.8836 0 108.8426 68.727 74.0048 67.3345 81.7918 66.6515 74.4826 70.4288 75.0068 66.2336 63.4075 62.1858 0 0 78.0446 76.2001 75.0927 82.6036 74.1556 73.6164 92.4471 76.6471 75.3501 77.943 85.7116 75.5827 84.079 74.6714 87.9333 76.5077 64.7309 80.2493 78.9795 75.812 90.4082 71.1887 71.3067 70.4517 62.8267 71.1022 81.5001 68.3763 58.5474 73.9366 89.9733 92.1927 89.3178 70.9682 87.4318 83.7229 76.061 67.451 72.4286 67.183 66.7131 68.7379 54.755 84.2418 71.198 72.2922 82.9052 83.3064 69.8334 87.4435 77.1123 83.0708 92.0249 69.122 77.1857 0
54.9285 74.4144 73.4984 80.7974 90.2609 74.849 71.0709 83.3008 88.6811 78.8065 84.9043 74.3249 76.1957 69.3584 83.6006 92.4009 76.9384 90.0218 83.6738 83.0664 78.3356 76.6053 75.3864 76.3403 79.3284 85.4955 79.6668 78.7811 86.8449 93.9873 82.2437 84.6088 82.4834 86.4511 75.7426 88.1818 78.6576 80.6612 84.8139 85.707 100.5745 90.9518 82.117 75.6818 101.6573 90.8555 88.7596 92.2095 78.4689 87.1986 102.0955 103.751 84.3262 92.9463 121.2654 134.6699 158.4886 201.0918 251.3647 201.0918 175.8631 120.6095 93.883 115.8351 122.9173 85.8714 96.8855 94.2789 89.2573 84.5712 86.9689 82.8572 92.5026 86.0384 99.5611 85.9229 87.5446 87.7087 85.9734 71.951 70.5037 72.7892 89.764 68.1481 73.5126 73.6409 79.6653 76.5352 72.8096 91.3442 87.2027 74.9182 76.7649 77.4169 80.8928 71.7838 85.489 75.8144 77.0561 94.1282 68.6015 78.2952 65.3486 97.3171 82.288 79.8848 79.2178 75.6336 86.0026 79.7608 62.3438 84.8397 76.0185 86.821 83.5559 72.7413 75.5832 85.5333 74.6114 74.2797 84.0634 73.906 82.8966 75.2099 72.4488 77.5724 80.587 72.0109 84.3436 83.076 74.9555 83.2505 91.4593 73.7991 67.7283 84.2877 76.5601 76.3146 86.8176 73.5431 74.767 79.4395 79.3061 77.9351 69.0018 69.3821 69.9727 59.2254 68.8459 67.1153 77.9287 80.5145 77.6994 71.0142 73.049 65.6159 82.48 73.3861 80.6785 71.0538 85.9258 78.6803 79.5198 72.7252 59.8523 73.2445 90.0977 83.9566 74.4198 82.5061 89.2434 68.0582 88.107 80.71 74.1481 75.1214 86.6789 89.6549 83.0926 72.3054 72.9805 77.3366 87.9053 77.0708 83.6844 91.2338 89.2474 64.9504 77.5761 75.2816 64.4521 82.3769 74.6915 86.3402 67.5484 81.3966 93.4728 89.4567 89.3088 87.5178 86.2763 71.8699 79.3795 68.531 56.5272 82.2635 87.9551 75.6857 76.1912 72.7359 86.0717 79.9791 81.7627 65.4769 64.2153 0 0 71.7693 85.8819 86.4944 81.4391 76.7568 85.9029 91.5917 81.7728 85.6152 88.3441 85.9633 80.9969 68.54 81.4806 89.9272 77.1276 67.8135 87.0801 85.7022 90.0936 84.6697 89.8808 83.4389 78.1369 73.9747 82.4498 72.9119 79.0516 74.9461 80.4592 85.3693 80.4048 82.0824 80.9711 91.9931 104.7624 82.9629 81.5972 79.0663 79.202 78.1965 82.0312 92.34 78.3619 69.0833 81.2621 71.031 76.7144 76.0279 76.8241 80.9043 86.0113 85.1242 83.6169 69.6379 55.6823
59.4741 68.9031 73.8197 68.7983 86.4307 80.0546 91.6214 85.9249 87.3766 79.7984 71.5703 84.4804 92.8738 71.1979 81.5971 0 100.1308 79.9773 71.1789 85.6152 85.2089 83.1859 81.8622 68.7848 71.2953 76.1509 78.9367 72.3309 74.3906 99.8373 93.8617 75.7752 79.3598 85.0715 78.5078 78.8239 92.9177 70.9758 84.3324 85.9028 83.9763 81.9364 72.5011 75.4719 96.2262 84.5341 87.0685 76.6397 92.8978 79.4488 100.5872 90.995 92.6995 107.6291 0 0 0 157.695 201.0918 251.3647 201.0918 174.0223 121.2964 129.3698 0 102.4843 88.5207 89.8608 79.1093 97.5795 72.8342 93.1815 78.7399 88.3831 78.0367 76.0566 85.1728 83.7373 96.7502 81.5679 94.2192 88.2873 92.0647 78.7562 79.8984 87.2382 62.7121 73.4359 86.9027 76.5821 83.1485 102.2027 95.171 71.2366 90.9527 69.0768 86.4988 72.6824 68.7103 74.5781 78.8695 69.881 75.9456 82.2391 81.8706 73.9409 88.9443 0 73.5845 77.2561 80.4073 78.0295 80.5257 78.6807 58.6704 95.6602 60.9951 76.7799 70.8461 76.9651 81.0233 78.138 81.7987 77.7642 81.7414 72.6818 73.8299 63.1054 86.0456 82.1162 82.4894 92.9085 82.2423 88.0567 77.5435 77.4191 82.2241 82.3036 0 57.9732 76.8066 79.0806 83.1858 72.8242 77.7648 83.8603 0 67.2525 74.5341 78.9348 78.9531 83.3216 95.5936 64.7483 69.0549 56.5695 72.5278 90.4524 88.1606 75.9872 79.4016 61.1 76.7909 65.9853 96.1276 114.8308 62.8255 61.4829 89.1351 68.471 72.9958 89.075 71.0057 95.7405 88.3168 76.0248 0 74.4242 74.7354 76.4346 84.9577 82.0847 82.838 100.259 88.1314 98.324 76.0561 78.6735 97.7296 69.3338 60.3822 64.4489 79.9621 82.6106 85.1535 93.3721 98.0859 85.2861 86.0479 65.4641 85.146 74.4056 71.0568 56.6693 70.1629 59.1047 73.6356 93.8008 75.5591 75.9157 74.7645 82.2116 98.0492 64.023 62.7894 0 0 80.8391 73.9977 79.8777 88.6396 100.8479 97.7748 70.0214 77.4991 76.7044 85.6613 76.873 102.0198 80.273 87.9438 83.9749 72.3585 70.1697 64.0406 63.0273 82.9396 84.6019 73.7223 90.336 82.501 91.1593 77.2899 74.2964 81.8522 81.694 79.7127 91.9343 70.5501 86.9399 77.7158 86.1597 56.0924 62.8902 78.3342 77.5215 94.0639 91.3878 75.4803 74.3495 74.4768 62.0195 72.2358 88.9874 71.3409 81.4294 0 81.0562 78.138 69.2427 74.871 77.4733 74.4643
62.8929 76.0452 68.2233 82.3626 73.3612 90.8565 76.2998 74.0272 105.2392 98.7254 88.4533 73.9422 96.9283 76.1276 72.8301 70.4294 72.0861 76.8823 72.0739 59.4625 77.6575 81.9711 80.6668 60.5386 81.9616 108.0258 76.0296 64.7654 87.1664 66.0115 63.812 80.9507 89.1118 61.406 78.7937 88.6011 72.4606 90.9201 112.5734 113.5741 83.7232 96.3674 91.4616 0 83.9995 70.5008 83.3319 50.0908 68.5219 62.1658 83.5974 89.2661 102.1273 99.791 99.2305 0 108.461 113.477 175.8631 201.0918 251.3647 201.0918 161.6755 183.9052 114.5607 116.0599 88.5945 103.1971 83.4237 92.7034 73.6947 69.9982 69.9004 74.3153 80.7151 79.2808 87.383 89.6701 66.1579 82.5138 80.4417 83.7076 83.0416 0 79.8707 90.8559 104.369 94.3902 68.9028 76.8094 83.0809 78.2992 103.2445 101.8817 83.296 103.4662 85.5636 83.9604 83.0895 66.3657 84.1048 84.2876 63.5903 100.8645 69.5485 82.5422 68.6959 60.4959 79.9961 71.8639 73.6008 69.7535 93.2075 69.1311 101.9073 95.5731 99.4332 87.2135 75.3529 90.8971 84.5907 81.7734 69.6826 71.6087 78.9498 73.6266 79.7615 80.0423 67.4332 79.0995 88.0349 75.277 77.7434 79.3923 79.6961 64.9178 65.7581 64.4794 62.457 84.925 73.8903 69.0639 89.0191 95.5773 76.8196 75.9255 88.6851 0 64.9317 79.2547 79.4766 89.0181 63.0024 77.5427 64.7829 79.9118 66.6907 74.6943 83.158 68.1925 80.306 77.0822 69.57 77.3347 85.9546 0 59.51 78.2634 82.778 97.7756 72.1937 80.112 79.3179 81.7389 69.075 68.5662 57.1879 95.1741 76.8869 60.6498 102.6092 85.3317 86.0411 70.7784 103.7195 93.4131 81.0067 82.7533 0 74.1301 66.4439 97.6102 77.7008 73.113 95.3255 85.7205 80.8564 91.2437 86.1129 86.3105 80.2512 78.1536 103.9985 0 54.5049 97.8856 61.494 81.0201 80.7449 72.3727 82.2731 84.7341 80.2287 50.277 49.3083 0 0 74.8443 83.4266 77.4472 85.228 68.6538 71.369 88.4464 81.2877 85.1414 89.8231 66.538 110.6403 85.1049 65.6077 95.642 63.0968 74.0729 71.8188 70.6824 99.4964 81.0734 87.3183 82.4533 99.5235 91.8256 96.1242 70.8873 80.3189 73.3005 81.6475 76.2598 86.7496 74.2348 94.3094 84.959 77.7709 74.3029 69.4428 50.2693 68.1342 65.1018 51.2248 76.21 71.5537 78.7167 84.4495 81.7825 69.5255 64.5953 93.8485 94.869 95.3117 93.9345 70.8691 68.717 57.1986
55.47 74.1356 89.6776 80.6093 68.2686 87.5786 84.3058 71.6574 79.3279 87.6849 92.703 97.9169 86.7935 85.8173 83.9025 71.7785 76.1494 77.302 89.985 61.5663 75.6371 73.1771 72.0127 88.6814 85.0275 90.8517 78.909 82.1184 70.8729 72.3138 62.8393 96.9905 67.1138 93.3631 79.0805 75.1509 64.8864 99.058 86.9659 0 90.5548 78.5995 0 86.2419 104.3089 88.052 74.451 80.1528 52.7867 91.6093 83.8002 94.469 116.1527 91.8995 82.0326 83.3161 0 0 120.6095 174.0223 201.0918 251.3647 201.0918 0 141.1345 119.7766 105.3032 106.462 100.9175 91.2672 95.8771 88.963 100.8063 89.7599 85.4268 102.0655 106.3 75.9574 95.8276 95.8669 63.9344 71.1524 0 76.0946 62.2704 99.6833 80.0662 96.6213 59.2406 85.6792 71.0557 75.4213 85.3462 96.9348 94.414 92.3552 69.5534 75.5987 95.6985 51.5239 74.8374 74.8509 64.4386 65.7621 79.8354 67.0289 60.4572 54.423 65.3862 87.8925 86.4589 80.6978 61.0909 76.8535 0 63.5429 87.8864 71.5618 77.8786 85.5036 86.458 76.788 63.8299 61.1945 66.0949 66.0982 82.4609 65.2323 66.1212 80.0043 85.9434 64.2138 56.1767 73.4132 66.6287 68.1735 69.283 80.3958 66.5753 74.3137 92.7012 70.4201 79.91 85.2931 62.3303 0 123.2137 0 55.7404 62.2788 93.1375 82.3242 69.7592 73.9535 60.045 71.7775 76.1126 83.4877 74.3418 53.8142 76.7191 70.7575 82.5945 69.2554 0 74.0308 89.8453 49.1585 77.6556 58.2027 73.0932 70.6093 64.8921 73.2199 96.4278 68.6228 79.6909 83.6259 53.5857 83.4001 77.5842 95.9007 78.0953 90.7303 74.4962 104.2708 68.3406 74.4551 85.6761 79.1495 0 88.1256 88.1746 101.5411 86.6381 71.8811 89.4799 78.1322 70.3956 91.6459 100.2663 67.1378 0 101.1122 88.0073 75.1732 66.0527 65.0938 76.6533 66.436 74.9243 75.0878 94.5953 75.4741 74.0198 0 0 72.2588 88.6693 76.2992 86.931 78.7422 53.1807 70.2037 94.7419 87.2425 76.8708 84.3977 93.007 81.0072 81.6594 77.6161 72.4662 79.2196 85.2577 83.9087 94.1755 74.5698 108.4192 93.8412 93.7565 94.2502 87.6042 71.2119 67.0949 70.4753 64.5007 71.6446 99.0176 74.2374 96.3882 90.4065 95.1962 67.4468 74.3003 63.9743 75.2327 73.7194 68.6749 67.7935 75.218 62.4476 77.9376 82.2537 81.9201 86.3357 70.9743 90.4311 86.396 89.0808 75.9016 56.1689 62.5819
57.9161 92.7969 80.3123 65.688 64.18 93.3975 75.2109 105.6205 92.8673 91.2113 89.8226 91.8988 98.4177 113.5499 84.2903 72.2767 75.8572 78.475 80.9268 62.7548 71.1794 81.1578 79.8665 52.3751 89.0957 85.8607 98.9435 80.4349 71.3918 66.2775 65.5795 82.5181 97.2738 95.4907 97.1379 89.5149 54.7235 61.1964 0 0 82.5525 76.9445 109.3224 134.2465 0 83.2265 77.1698 85.5821 75.3669 113.4933 63.8678 85.4383 89.8774 108.6967 96.5099 82.3902 96.5857 109.1988 93.883 121.2964 161.6755 201.0918 251.3647 201.0918 175.5132 0 0 79.4418 101.211 74.3744 97.8181 66.7814 100.8809 99.7477 109.5909 102.6207 94.878 91.2151 73.1956 71.3017 84.4532 0 142.8845 68.5166 81.8614 83.7365 85.5584 81.8778 77.7312 95.2918 99.5199 92.3707 101.5891 81.5228 66.0516 95.1314 76.4908 70.9243 83.6508 93.0596 68.4767 86.3658 77.0966 78.7945 88.246 95.5855 87.0276 89.0796 64.3484 73.9782 93.4948 61.0196 61.266 82.6734 80.2956 77.6311 88.6482 59.6454 68.7367 73.9773 103.6566 92.0867 78.7629 75.7671 80.4007 64.6139 86.0288 95.6678 77.8032 89.1507 93.5302 84.839 74.8893 84.3543 71.9604 84.307 65.0831 83.9927 97.0045 54.7998 87.745 93.648 75.9348 96.5421 77.6915 0 0 51.7245 68.7292 77.6478 59.0189 69.2355 61.2958 79.0574 70.1865 85.798 79.7939 96.3541 65.7014 80.7529 84.8412 67.4173 70.5352 66.2497 87.9003 81.1146 0 79.2908 66.0825 76.6708 82.231 66.145 71.8537 78.5802 74.069 79.2792 83.0199 80.2822 59.9398 72.8094 91.2161 87.7289 85.0888 81.2453 76.5451 86.2325 96.3988 69.6073 64.3381 0 69.1489 73.324 83.4509 90.1075 93.3011 64.1425 89.9782 78.7356 84.717 83.0557 91.0451 76.9996 116.0733 0 90.0955 60.3215 69.0669 68.1395 88.0639 81.3666 82.7439 95.7186 63.6739 66.1533 64.8787 0 0 60.6824 72.8511 68.805 66.5648 66.6098 85.0986 94.822 84.1619 82.099 77.6931 102.1326 77.7221 84.7641 82.3272 88.6517 70.5132 73.8145 70.4472 69.3326 90.721 66.0704 97.5101 86.0196 84.3073 77.5718 79.6682 83.1165 68.3154 57.1649 62.492 73.2495 100.3978 107.7636 92.9564 90.4402 86.9573 83.138 74.4213 69.985 74.1511 75.4047 69.2099 53.0042 77.7366 73.8282 68.5345 60.8722 79.1798 68.1955 80.9939 93.8596 89.769 85.397 70.9942 73.0421 66.2463
68.2455 71.0368 70.2452 66.407 87.2918 85.1996 91.3484 84.7901 96.63 77.9551 97.7578 87.8857 77.6851 50.6219 72.8377 77.4867 75.0378 66.7151 76.8411 80.3577 78.9132 81.7002 80.4002 51.3858 60.4985 82.5806 64.6515 81.0559 72.471 80.4461 72.1353 86.7683 79.6974 70.89 76.5483 77.0581 96.3046 68.6045 91.6884 0 93.0292 86.0118 0 96.9024 88.787 94.489 66.8907 76.7168 95.8894 82.6605 80.7507 89.0122 94.8439 65.2719 94.6521 81.3797 0 105.3716 115.8351 129.3698 183.9052 0 201.0918 251.3647 201.0918 160.3882 120.654 94.042 103.6041 73.4877 77.1335 83.7301 90.1615 102.4322 97.5271 106.9655 113.8583 108.9168 81.6014 111.7476 108.2346 82.7548 0 50.1214 65.6839 70.6211 77.4586 89.2711 85.3129 83.107 79.0212 77.6202 88.6923 98.9022 90.9696 107.5607 69.3096 77.0419 82.2986 69.6549 92.965 73.8417 60.1571 79.4389 57.5297 72.0631 65.6968 64.3765 68.6886 91.8347 88.6141 75.5764 70.0127 60.8667 0 65.4811 88.6093 93.0848 90.8714 102.2664 72.447 63.3577 74.6504 77.8379 78.2211 89.8556 83.7203 85.1855 82.1827 80.1667 76.6453 79.1837 77.1171 69.3535 76.9893 51.5499 69.2499 65.5092 84.6168 53.3951 77.7753 84.5953 71.7225 92.3724 80.0553 80.2189 0 0 66.2317 89.0017 85.0383 74.7509 67.727 89.737 77.5309 91.3118 72.083 63.2057 65.5664 78.1359 80.702 75.856 75.5936 63.7845 0 63.6309 85.1686 79.614 70.4947 79.027 74.4421 87.1983 83.5229 73.2023 77.7299 78.7008 90.7102 84.6268 82.6325 81.6546 96.6222 92.3666 75.5536 82.3456 57.6151 61.2105 61.8169 56.3381 54.1456 68.7819 0 81.6715 93.8972 89.4187 85.8677 104.1963 89.2404 71.9102 101.1164 81.07 90.0025 80.6462 0 0 81.0969 60.2249 63.9867 75.4636 99.7605 72.6689 88.133 92.2414 74.089 80.8713 79.3131 0 0 55.0981 72.0881 82.1501 63.4559 102.5971 82.5153 83.6118 78.3227 81.9457 78.4993 75.6701 67.3861 74.7806 95.6612 70.3048 78.1254 69.9316 85.2684 83.9192 83.6943 82.2876 70.6458 69.2014 88.0008 70.8442 92.3867 91.9258 68.5948 66.1542 60.013 65.4558 86.327 92.3888 78.7035 81.0819 78.8589 82.3788 91.0522 73.091 77.7637 79.7688 76.5284 73.0509 65.5693 66.6607 73.7276 80.6719 94.8121 86.4855 64.7276 81.2252 76.3237 78.9368 71.9165 70.1427 53.9803
68.0387 76.162 68.0815 58.5578 0 0 81.4041 79.973 72.5902 72.2515 76.1917 84.3326 87.4775 68.9593 75.5231 88.6771 79.8778 95.4415 79.6074 71.1878 60.8783 74.9246 73.7324 68.6148 74.5233 86.1989 84.9092 73.5038 82.5714 78.9242 80.5409 83.2638 88.3068 81.4771 77.2844 93.3129 78.1419 70.6483 76.0883 82.7874 97.9657 0 94.925 73.4533 111.6149 85.4551 77.9342 73.0399 75.4824 88.6585 105.9283 93.2581 93.6116 80.7563 89.6616 86.4641 116.0302 111.9381 122.9173 0 114.5607 141.1345 175.5132 201.0918 251.3647 201.0918 0 92.4278 85.2809 96.6538 83.6644 79.8463 84.5941 77.1613 79.9012 89.1748 78.7209 88.2654 86.3861 92.9347 0 81.0547 80.1765 84.4411 78.7082 73.7736 73.8437 81.4078 87.8133 80.3664 77.8787 82.0006 65.0025 75.2956 97.5369 73.6324 81.3408 73.1508 75.5875 83.9444 78.6606 77.9307 86.9461 68.9186 75.0334 67.6606 74.4349 92.8109 84.5428 86.6566 77.1819 0 0 0 70.8016 0 80.825 75.3039 73.5578 80.4387 72.7555 89.1582 66.1801 64.4225 74.5335 78.2999 95.5317 66.6557 69.8062 63.6622 84.2863 82.112 81.3172 83.7718 81.6038 70.5852 82.131 0 67.7286 70.4023 84.0785 69.8942 75.6182 81.3739 0 87.5173 105.9345 93.9241 86.2799 87.0661 78.4848 88.6805 76.2663 81.0659 81.8997 87.0254 82.8442 75.251 80.6698 63.8425 81.8466 71.7462 80.1187 0 78.5775 51.3019 71.607 68.6489 83.9676 75.8749 72.7821 65.0843 86.6511 84.4141 83.4474 77.2341 79.3825 70.8969 86.1792 84.6694 77.8676 80.4538 80.842 71.1372 92.4982 69.6086 98.7454 81.6179 82.4165 82.4128 84.1542 97.406 81.2685 73.5121 82.5938 74.8074 60.7029 78.5306 97.6457 78.2132 85.3231 84.0451 90.4244 126.4789 0 0 73.9557 71.5098 64.7291 71.2518 70.997 76.6054 76.4228 76.1961 74.728 0 0 86.4715 80.414 80.432 86.9299 76.1449 76.1069 74.7959 84.6783 86.3192 70.64 70.9416 70.0191 80.0319 80.4738 87.8701 76.6032 67.6129 76.5469 75.3357 80.7913 84.4983 90.6584 77.82 88.5589 78.3497 83.1046 85.524 69.0612 70.0505 68.3234 77.8966 70.7836 84.0207 92.8131 88.7482 72.9983 68.3911 68.055 62.9181 69.328 72.5116 72.4316 73.9266 75.2902 72.1485 68.9959 88.7648 96.746 90.575 71.1469 79.0112 66.6184 72.0236 93.3279 76.0028 0
71.1631 76.5134 70.4178 71.1178 102.3749 83.1394 76.8852 68.5623 74.0162 96.4744 83.7082 52.0631 86.7681 81.9528 69.4604 91.9081 84.8279 88.7208 78.8849 82.8279 82.3384 65.9117 64.863 47.2392 80.7066 68.8414 72.3975 82.0898 81.6208 68.0461 80.6075 70.3364 86.9773 69.1762 72.111 82.7273 81.2877 113.699 105.1148 70.1364 82.3937 72.7316 77.1586 108.7449 0 74.9595 73.432 80.9017 0 88.3306 98.1811 101.7986 82.9005 97.2249 81.7185 0 0 89.4153 85.8714 102.4843 116.0599 119.7766 0 160.3882 201.0918 251.3647 201.0918 113.7649 96.4722 88.3563 76.1964 86.4691 87.3331 75.7519 65.983 49.8195 79.8647 55.4146 65.3087 89.9015 80.2481 94.5043 39.8249 76.6255 82.5846 89.8872 87.0708 77.7243 73.4893 84.611 70.0654 75.8136 74.4279 67.5103 93.3778 70.166 56.0664 82.069 85.7894 89.5817 109.7406 87.7804 109.7735 71.1857 70.6319 77.7795 84.9466 0 93.1364 85.2164 74.6455 85.0852 0 101.9289 66.8568 109.6543 83.0603 83.9343 84.3396 83.9569 75.9712 68.6513 73.3796 87.1607 63.5119 68.8602 86.8242 86.7902 0 77.3163 82.8056 73.2868 83.7793 76.1023 74.038 80.9916 86.0276 82.1309 87.4329 80.0698 70.9024 79.7047 82.1762 77.4886 81.5698 0 119.4237 73.5894 76.6615 83.0007 76.8735 83.1976 100.155 67.6812 80.8723 84.4115 65.757 78.887 62.0969 76.2652 79.1003 82.4 79.1758 80.3519 87.2291 0 138.9683 95.2108 89.3289 79.994 86.4387 73.4315 84.4365 87.4402 68.6585 91.2702 97.6751 87.0121 83.802 95.1809 72.7885 69.6879 80.4137 56.3053 73.6089 78.7156 107.5351 71.5957 0 0 81.5641 78.7508 61.745 78.6962 77.6297 72.2944 76.9591 71.8109 80.6033 75.9564 76.5328 86.4713 119.6283 0 0 112.8022 68.6239 90.9536 53.3433 75.4901 65.0684 81.1622 74.8802 63.9621 62.7297 0 0 86.6095 73.3482 60.7905 71.6127 75.0862 76.011 67.8858 70.9418 62.126 66.0539 80.9099 79.3911 74.8363 87.2855 77.5049 56.4492 90.0807 80.3494 79.078 70.7355 0 71.4006 104.9418 83.5128 79.9735 69.3473 80.4287 85.863 96.7547 83.7613 68.3374 68.8896 61.7754 70.317 69.9448 75.9289 72.3235 74.7949 81.5817 98.0404 93.272 85.9387 113.6156 72.9467 89.3517 61.0927 92.5282 84.3148 81.9662 68.6241 95.0801 72.747 55.2843 93.0239 76.058 0
87.4536 73.5609 83.7524 70.4598 79.8609 67.2189 76.6713 81.5223 93.5013 100.7803 91.1479 64.009 105.5862 80.5922 86.8691 77.0876 77.3 86.8833 86.8586 78.7111 68.9883 77.546 0 86.4404 94.2554 77.3824 80.8452 98.8014 90.2118 76.3346 77.9805 72.4372 64.6217 62.6737 88.3478 79.8914 67.7565 75.1791 0 71.6061 74.0884 0 72.0524 0 0 0 75.5501 88.5445 77.878 84.2994 92.7548 87.6309 92.0116 94.0136 0 103.8193 0 105.7485 96.8855 88.5207 88.5945 105.3032 0 120.654 0 201.0918 251.3647 201.0918 117.5127 104.736 100.1634 97.7531 92.2749 68.8151 81.4185 83.7476 80.0036 84.9522 82.0157 73.0695 0 109.855 0 119.5645 78.2937 101.5959 84.0126 100.5556 78.1599 82.1866 65.7918 91.4019 82.729 78.0861 75.7297 79.8032 80.7201 95.9738 87.4523 87.6763 81.9322 69.4067 93.1804 68.7681 84.5191 87.0744 67.2793 93.2406 82.179 77.2022 80.876 0 0 116.3107 0 0 69.1916 88.9795 83.7351 75.6199 68.421 69.7761 81.4752 95.7714 88.4491 82.345 63.2845 96.5784 85.0175 80.0581 63.5673 73.8376 95.5822 85.992 65.1349 85.7583 88.1353 74.2928 76.1351 71.661 92.0633 56.7681 72.4776 83.2475 0 65.2654 0 76.802 83.7021 83.4082 74.2762 68.5247 77.7267 103.9478 79.8457 81.8324 81.8721 77.153 68.6261 60.5792 83.712 88.2313 82.9874 0 85.9382 94.2244 0 64.6075 68.1253 69.0587 71.7105 80.129 94.0995 60.6997 78.7274 87.304 56.4315 60.1422 68.4319 70.5581 76.1134 64.4063 81.2935 74.1933 81.2469 57.3372 75.7349 80.8495 82.8556 0 79.3417 85.1448 68.5858 84.3669 81.7607 88.3311 86.4625 70.5275 84.8175 71.7643 81.3503 72.3021 51.8477 104.6376 0 101.0055 82.3819 62.0109 85.0518 68.2047 88.2083 82.1287 81.9885 79.3691 77.8398 0 0 96.0952 91.1373 70.2221 79.0985 60.6321 75.8889 62.2606 78.1752 81.9706 81.9348 76.8618 80.0322 74.4098 81.4966 69.2843 86.4549 74.1002 68.962 67.8708 108.3194 79.809 96.285 66.2494 72.3048 85.1989 83.3058 68.2484 72.5654 70.2636 70.6167 88.7021 73.429 83.6146 73.7167 90.8859 86.6522 76.1832 85.2076 82.552 68.0378 60.0278 62.3874 88.6139 78.8986 69.2192 66.0159 72.2356 87.6135 74.058 73.2493 78.318 92.1002 64.8857 91.9742 97.7031 75.4775
80.5152 65.9809 85.5462 72.9787 84.209 81.3597 86.4536 90.3403 80.963 92.7704 86.8877 79.2764 77.1686 86.4672 74.4635 85.1877 75.3298 76.6821 88.9426 74.5723 78.9569 90.9108 89.4643 89.7633 79.4002 71.7792 82.5069 77.2746 81.0348 65.3841 71.7841 73.8177 73.9253 81.288 90.7116 86.5484 88.6106 104.9801 92.4482 79.2518 81.3597 76.8525 0 53.0835 84.3931 73.9722 96.7503 76.1759 84.4012 93.7602 95.4385 81.764 96.665 85.0647 80.4294 99.4399 92.3804 88.9627 94.2789 89.8608 103.1971 106.462 79.4418 94.042 92.4278 113.7649 201.0918 251.3647 201.0918 140.6948 112.7271 118.5599 102.0247 101.6529 98.7335 82.0066 95.2875 95.6466 103.6519 80.4293 95.1695 0 83.9072 96.9504 80.0273 85.3442 95.0396 81.9456 86.3167 83.3788 71.7108 70.5478 81.6664 85.7003 88.7189 71.1351 87.9382 79.8567 82.9001 82.7877 84.7982 81.029 72.8218 88.7283 75.824 77.8528 78.3714 82.7982 73.7208 78.6762 75.4589 72.4953 86.5985 0 94.7524 0 90.6523 68.5137 60.8062 83.5179 63.2736 68.5254 88.075 83.2545 74.5824 75.7459 89.5645 71.9158 76.919 74.1633 81.3679 86.5208 77.6335 74.3 88.9506 77.2812 79.5867 99.8572 69.1931 66.1913 90.5591 71.2982 77.8482 74.9546 59.2092 106.8518 69.6079 83.9811 83.3914 70.3318 69.4999 74.6226 88.3068 90.5803 73.1843 88.3468 91.4404 83.5143 88.7645 64.8872 83.6678 93.0297 82.8005 86.6762 75.2654 0 68.0567 93.7266 89.2879 85.9909 86.8112 87.2079 77.7869 74.6386 85.5162 79.1033 71.2825 75.1745 76.7641 69.8718 73.3576 83.7053 68.7533 86.2083 79.2295 73.4178 88.2523 90.989 68.575 80.9469 76.0261 75.2612 77.2555 82.1133 71.0898 78.6864 60.2498 77.3799 69.747 79.2703 91.6255 79.8102 88.859 0 71.5402 0 68.4438 62.3671 70.5894 85.8117 71.7203 77.6761 95.1222 71.8829 70.4979 0 0 78.8336 77.5144 83.2498 77.6382 85.2168 91.2571 88.0576 85.4349 83.295 79.6923 65.8976 77.6535 76.1529 91.0217 74.1452 85.0257 88.7605 74.7149 73.5327 71.5724 88.164 75.9843 61.3719 81.4217 81.0578 68.5625 78.2511 71.239 72.7488 72.7277 65.8766 60.0737 89.0584 78.8725 72.4658 77.6097 73.2236 83.7876 82.4805 85.7343 82.9384 76.4888 0 75.0038 78.0753 79.3365 87.0109 92.648 76.1231 78.6995 81.596 96.402 90.8111 71.3957 81.298 51.7832
62.4483 85.6754 85.5083 80.1745 72.1955 80.2308 86.2919 76.3025 76.2555 71.7097 83.584 85.3213 71.6849 95.6491 82.1467 82.1079 83.5849 98.9871 78.8941 84.3804 80.7964 90.0491 88.6163 77.1031 83.6499 80.7721 93.7842 73.9766 92.9646 75.8071 79.6192 73.9695 80.3577 79.6863 74.2181 79.5159 82.0447 82.339 98.5459 78.201 87.135 77.4836 76.7459 61.5942 92.5569 89.5128 82.3959 73.683 82.1572 82.122 75.738 89.8608 96.0766 90.9624 88.5917 88.1897 85.461 95.0661 89.2573 79.1093 83.4237 100.9175 101.211 103.6041 85.2809 96.4722 117.5127 201.0918 251.3647 201.0918 151.1038 116.6255 97.7369 108.1975 98.698 100.1671 100.5308 95.6507 92.4781 83.8822 94.202 91.2599 69.7359 97.1496 96.2412 80.6611 93.0605 74.3824 80.5557 80.2435 79.5532 72.704 82.6113 98.3356 73.3641 78.3482 90.0755 73.3191 87.1958 82.0804 70.9673 68.7588 81.076 81.1886 93.6045 85.8785 74.3581 74.9208 68.6747 98.4679 77.0215 72.4306 82.1515 72.245 101.2936 68.9937 80.6012 63.3087 69.0266 84.6465 88.7227 78.4916 70.7683 71.2612 62.3442 74.2083 90.6234 77.0996 72.415 81.9849 89.8598 84.7131 81.2303 83.8385 73.5548 71.2038 70.1875 81.617 58.4675 77.7447 80.6609 79.2988 75.3628 83.2599 75.9275 77.1044 71.2183 87.3212 78.8238 80.5322 86.7627 75.2322 68.1744 82.1973 78.4608 90.1079 78.6373 83.3662 90.183 74.9121 77.5848 82.5478 82.1324 88.1944 94.9255 58.5259 82.4782 79.111 77.6579 74.7413 69.6385 82.8913 62.2267 80.2911 80.2138 82.8291 75.0049 94.6936 85.6745 84.7673 82.248 83.9896 84.783 75.7791 91.1459 84.6226 63.0305 88.9335 92.9461 101.5182 88.265 81.4975 88.1176 85.3697 81.3264 69.3353 72.113 75.7975 77.0759 85.3944 91.84 82.1204 82.9469 0 73.6376 68.4574 82.9484 83.2517 75.8659 78.1434 87.255 87.5217 75.7641 79.1926 77.6667 0 0 79.6833 72.9554 72.9879 80.3664 72.9719 72.9355 77.4826 67.3451 65.3955 82.7701 82.1578 72.1206 85.794 77.9223 88.642 82.5433 74.4587 83.4634 82.1427 82.9057 81.9871 80.2076 83.9525 80.9148 75.008 74.0176 79.6872 83.3086 74.5783 80.8561 90.3351 86.8172 66.8046 79.7433 87.9524 84.1561 73.7519 74.7529 85.1111 69.8288 66.419 70.529 68.106 76.9298 76.7654 83.9292 81.1521 79.8211 83.9524 78.4285 71.9467 81.6507 96.6278 85.2108 76.4481 79.9684
73.9845 94.5502 92.4743 89.2611 72.8991 74.4163 63.0427 80.7007 79.9459 88.6435 98.3858 85.6596 85.1781 94.5115 78.1338 75.1456 74.184 95.0085 84.87 73.4644 69.3415 86.8872 85.5047 92.9576 80.1419 97.0396 75.222 82.9127 92.536 72.4872 67.3574 79.3254 87.0523 90.013 91.6886 83.0688 69.7855 61.9447 77.2985 95.7168 86.4875 85.1088 91.38 82.4066 73.9534 73.5183 78.0683 69.6885 87.8705 97.0733 80.1984 89.9422 98.3777 74.1751 89.244 94.0206 85.9485 79.99 84.5712 97.5795 92.7034 91.2672 74.3744 73.4877 96.6538 88.3563 104.736 140.6948 201.0918 251.3647 201.0918 134.9017 121.1242 117.6256 104.658 102.1712 100.1629 97.1534 87.8869 96.9876 90.8329 77.9757 84.4402 91.3942 91.2864 94.6274 98.5472 65.9509 63.5958 89.4865 89.7868 78.9929 92.4707 94.4481 75.8969 73.6785 85.6809 84.7494 63.1929 78.7921 89.2884 79.9537 62.7283 64.313 78.5932 93.5242 87.5136 76.0887 80.1421 98.0993 89.0333 69.4448 73.7192 86.397 73.1531 77.4694 80.2887 79.8954 83.5366 83.9131 77.4779 71.0674 75.8015 72.7638 69.5635 87.1856 85.2373 81.441 94.0891 83.8619 74.0252 85.9222 84.921 79.827 81.9305 77.1258 73.4864 90.0619 60.4413 85.7767 97.3048 83.6271 74.6912 68.827 81.9014 52.9556 65.8581 88.9422 84.9472 81.8701 71.4484 73.6845 60.6852 78.2609 74.2978 88.9091 77.8887 70.1061 91.1618 84.2057 86.6197 80.9575 82.4625 79.6926 77.199 60.8396 76.1204 73.0688 79.1959 80.4448 70.508 83.5796 74.9203 78.9549 80.3142 89.8494 86.1443 74.7891 68.9983 69.4639 78.1589 86.7542 87.7189 88.5596 76.0921 78.7809 79.476 74.0225 85.6715 86.1359 69.7679 84.4229 80.7902 68.4258 80.6733 76.2259 90.6284 81.7038 71.2458 81.5713 72.895 80.6699 106.0608 125.6919 71.1536 56.6403 66.4621 66.1025 66.2717 78.1335 95.1061 64.8829 64.468 80.9656 79.4055 0 0 108.6258 80.3732 75.8424 86.8765 57.0411 63.7898 90.9466 81.4613 78.3071 77.4956 88.5777 79.5748 79.1949 77.8284 84.9484 80.2887 85.4794 90.3166 88.8875 91.1316 80.9016 92.9417 86.0107 85.4487 70.0086 73.6216 69.0667 66.7947 79.3546 73.0132 73.2853 86.6999 84.1416 88.6202 79.6187 77.2274 77.33 72.0505 64.2864 64.054 64.5648 65.014 55.6901 79.2379 67.4353 94.6774 89.1793 79.1063 70.9658 79.2418 83.7966 85.6178 103.6856 85.2583 77.0029 77.2187
73.8433 84.2341 94.6257 92.0038 59.3792 82.2488 76.2528 93.5261 76.0256 76.8744 88.9042 76.7083 81.412 69.1453 80.5606 78.3705 74.7049 89.5189 78.2873 76.862 86.4854 73.6702 72.498 80.3722 73.329 77.9598 80.1368 80.9742 88.2677 88.3785 70.2028 78.8063 84.824 85.9823 92.7751 93.7083 76.8992 67.5789 78.739 83.9475 82.1321 66.9617 92.4645 125.8607 81.3504 83.094 70.4346 83.036 73.0884 75.5128 71.455 83.7833 82.736 105.8678 77.3752 90.2539 94.3404 85.946 86.9689 72.8342 73.6947 95.8771 97.8181 77.1335 83.6644 76.1964 100.1634 112.7271 151.1038 201.0918 251.3647 201.0918 173.1442 112.8191 99.0687 101.8019 111.0412 96.6859 88.4733 101.6422 92.0107 91.6323 77.8104 84.8075 97.0739 93.9903 92.5917 71.0715 90.6701 93.1062 83.033 75.2013 82.6444 99.8363 80.0042 76.9713 77.2699 72.3256 80.7623 83.2971 86.4028 76.8609 73.8936 83.9322 87.678 84.3796 77.7063 81.6438 94.0867 90.2575 88.8219 72.6117 62.9853 92.4558 102.5963 77.5947 73.5135 76.668 73.9995 60.9269 85.0884 75.8599 68.8716 73.6824 77.9926 82.0101 80.289 85.041 97.2674 75.7161 76.5798 65.9095 69.5143 68.796 70.0743 86.5589 72.0873 74.0764 78.2807 91.2555 86.545 98.1582 78.9637 84.6109 83.1561 62.7264 0 79.2102 72.9649 71.7129 70.8886 69.8946 73.8412 100.1522 81.7226 87.679 84.3925 74.3512 80.1169 64.991 72.4869 91.0462 86.5952 79.1036 80.3285 111.9818 98.0409 76.5374 85.861 97.7979 84.6606 77.6516 71.6133 94.1323 68.5145 84.5201 85.1775 83.0961 83.7229 69.5894 77.8679 74.9257 73.7784 79.9514 66.47 78.7168 86.8651 63.805 83.0492 75.6629 81.6324 90.5281 72.7902 82.195 65.393 82.7981 86.7155 78.8078 86.9717 85.6928 93.3212 84.2754 110.1892 117.7199 85.4123 66.8755 69.8155 79.0381 73.9312 78.7515 95.719 79.2377 79.3625 73.0157 71.6088 0 0 82.0589 87.8195 70.5587 67.8306 65.7875 61.0898 85.0634 80.3416 76.4881 78.3186 78.6865 76.0661 79.9119 75.5351 90.3325 63.7794 93.1819 85.4408 84.0889 81.8782 84.1902 86.6654 70.8617 86.738 82.5027 92.4396 73.4959 70.3932 66.5157 74.636 79.5043 86.1471 71.7506 83.0281 68.5507 75.4224 63.6228 57.1405 60.3843 63.8992 64.8023 66.5057 68.7415 78.7173 78.9114 72.7736 81.0463 82.0219 67.5197 74.41 87.2219 75.4279 74.3705 81.9856 95.8811 79.9336
91.0161 86.3795 69.8814 77.418 84.0175 74.6918 82.6379 81.4548 80.7092 74.945 75.6458 68.4885 67.6908 75.9404 72.0857 71.3927 73.076 98.8946 86.4997 83.6983 88.6388 77.4992 76.2661 69.0965 74.1394 74.5931 83.2188 78.4059 75.2975 88.1397 93.4256 73.3256 79.7575 83.6956 69.467 83.6863 105.8114 115.3749 80.2495 62.8425 93.0975 80.6577 85.5575 87.864 77.1093 77.7346 65.5454 92.1924 101.1622 82.7599 78.3931 76.4349 68.7159 72.2018 77.532 81.1456 85.8604 75.6458 82.8572 93.1815 69.9982 88.963 66.7814 83.7301 79.8463 86.4691 97.7531 118.5599 116.6255 134.9017 201.0918 251.3647 201.0918 131.8167 99.9038 105.6707 110.8863 98.9891 93.1278 107.9076 90.8623 119.2461 78.8149 98.6123 87.7296 73.2115 84.6248 112.3835 95.4459 68.2076 73.4633 75.4012 79.8318 79.4821 76.253 74.7228 94.3845 79.1909 73.9395 82.3309 63.1327 84.7113 92.341 86.5371 82.4231 90.1257 107.5004 88.1687 83.4609 74.2445 70.8483 73.3969 102.7118 95.581 66.7146 0 69.5585 89.522 85.8319 78.8571 83.3863 85.7421 83.6854 93.3995 81.6153 74.4529 87.8658 78.7153 75.1387 86.1527 88.6605 77.7425 93.9849 93.1028 78.2398 98.0032 88.8041 89.6137 95.2102 76.4181 72.255 87.0806 75.8091 71.5418 76.9685 90.6198 58.4712 95.2797 96.318 82.754 84.9456 72.9973 98.8252 82.0596 78.4716 68.8699 86.107 73.728 69.728 74.817 76.7578 78.0702 86.3205 79.6637 79.0681 51.5997 69.3698 70.4022 77.8319 81.4039 80.6802 82.5287 84.8261 81.4214 73.5328 82.8415 84.6315 86.6601 100.5038 85.1188 80.8176 73.3332 66.2396 75.4169 69.3687 80.2789 80.1853 77.2497 79.3447 67.2183 70.9839 71.5725 68.0669 62.3993 71.0432 83.2294 85.1008 80.2716 76.4924 89.625 65.4522 88.152 75.321 126.6063 0 84.4789 72.7276 87.1607 71.0072 74.5202 75.1891 87.4412 81.3484 75.5686 74.1125 0 0 88.909 81.4832 81.5365 77.0456 96.8778 66.9289 74.3198 80.8554 78.0543 82.5158 84.2298 86.5938 65.8271 73.5498 71.3417 63.8893 83.2294 74.5577 73.378 73.3794 84.322 66.4395 78.2924 86.8045 77.796 81.4894 68.2934 80.3092 89.129 70.8062 81.725 80.8778 84.2278 72.8874 76.8581 66.8999 70.3713 78.8108 87.9291 84.4284 84.1014 88.1114 75.9843 73.4977 90.9847 78.0293 70.8541 76.3168 84.0645 80.0603 68.0269 79.6443 82.014 67.8315 89.2022 77.8775
73.2382 90.741 81.5069 85.2253 80.8833 82.6218 78.3138 79.9407 78.5486 59.222 84.9223 79.3945 79.6946 80.2405 86.5176 77.8128 65.5286 71.011 80.5477 90.0222 91.3982 85.8824 84.5158 82.5159 75.1918 74.2063 84.6822 75.6157 67.911 83.2349 80.7245 86.7079 85.3278 83.2836 81.2921 81.5721 64.9464 88.9769 89.559 76.8782 68.1573 75.807 98.0848 0 76.0875 71.0228 72.7964 79.4509 84.2712 73.306 82.3023 74.0755 78.764 83.9181 78.6402 75.4478 72.3271 81.8306 92.5026 78.7399 69.9004 100.8063 100.8809 90.1615 84.5941 87.3331 92.2749 102.0247 97.7369 121.1242 173.1442 201.0918 251.3647 201.0918 139.466 124.7329 125.4352 113.1358 109.8115 112.1341 105.48 75.9746 101.8883 89.2635 99.8401 87.4167 103.8777 78.3643 77.1166 84.7696 74.1034 87.4904 93.7131 82.9328 86.6521 81.5093 69.3273 84.0613 83.139 73.3296 78.1482 85.857 79.8816 69.131 76.9087 85.8017 74.3509 79.4492 84.1805 81.1215 88.2604 79.2936 70.6653 67.774 76.1847 92.1917 82.3554 70.6551 78.6827 72.3065 79.1529 73.8432 73.7974 74.7936 67.858 80.5247 82.6978 73.4941 81.8046 76.4204 88.6763 85.0759 83.8142 82.4946 91.1523 74.2012 59.8111 71.9699 64.128 72.6708 75.5139 89.4335 89.1412 86.3975 85.6972 84.2161 80.8966 70.7164 67.6835 66.8958 80.8984 72.7981 68.6018 83.3403 71.6376 87.4043 71.4418 79.0972 93.7087 81.963 78.3084 80.0239 74.7585 74.738 91.9865 98.0382 70.008 72.7112 78.9718 83.1914 89.3003 68.0428 70.5371 81.6643 82.1782 87.5053 75.1287 78.4337 82.9151 85.6051 85.7158 81.562 71.5688 77.8413 89.846 87.3567 82.3861 88.5642 85.1097 0 78.4088 73.8826 71.5991 75.363 85.2368 72.2777 66.203 91.7028 72.2852 84.4122 83.8855 88.3888 99.0317 104.7719 71.423 78.877 94.602 63.7161 79.5857 71.6691 85.8595 75.7608 79.5274 76.368 74.8965 0 0 91.8644 83.4509 72.3487 78.4346 63.7165 80.196 86.9095 73.6645 79.5738 90.7925 89.7438 76.1588 86.1927 65.995 91.8873 78.579 75.3219 78.011 76.7766 79.1382 87.9047 79.9786 82.9127 87.139 73.8331 77.5562 73.0316 56.3145 70.0971 83.9444 79.2349 98.1016 77.8398 81.3147 88.2784 72.9048 67.3639 68.061 79.9926 62.2074 56.5341 62.7504 71.5157 97.5768 81.2251 90.4106 84.3636 80.2835 80.3533 81.5708 83.6007 79.526 84.2984 77.9987 89.6055 94.4194
64.946 67.9273 77.2608 78.0385 58.3369 80.1317 85.1753 80.919 98.2689 85.9911 88.4772 89.4334 82.0831 78.0906 79.8963 68.5834 88.1695 64.1841 73.8993 87.0043 81.3792 78.9527 77.6964 100.3286 82.2048 91.2935 72.5859 81.7457 72.6536 82.5521 81.2406 79.5494 81.8899 92.3802 81.3538 75.9352 86.0412 88.56 60.8944 82.9647 76.9718 90.6964 89.8348 82.1973 78.1268 79.8112 80.0565 99.9524 89.7866 76.0302 91.9607 89.8112 87.4033 87.9832 81.5748 75.0128 69.8774 88.6313 86.0384 88.3831 74.3153 89.7599 99.7477 102.4322 77.1613 75.7519 68.8151 101.6529 108.1975 117.6256 112.8191 131.8167 201.0918 251.3647 201.0918 171.3359 152.4903 128.6178 110.1529 125.6223 108.0556 92.5977 70.817 78.1738 95.9086 101.5385 93.471 82.9037 81.682 88.7782 92.144 82.2468 75.9678 95.9072 74.3505 89.3285 78.0576 76.0846 75.3738 96.5022 80.4881 77.4649 87.9717 82.7947 85.0095 82.8429 66.5932 71.8719 79.5096 87.2133 81.4266 84.2829 80.2459 85.4448 81.2466 65.6373 87.4645 72.5558 87.0278 72.904 86.065 95.3884 77.6105 68.8363 70.8051 78.9661 59.2591 76.8929 73.7497 73.5368 79.9479 76.6244 73.1956 81.3713 86.8994 77.3792 80.533 63.5795 57.9461 71.3228 77.0225 71.6412 75.6557 75.7155 78.1911 80.6302 78.2479 79.8984 66.7652 71.8171 91.2993 74.6109 64.5053 83.6972 88.0852 71.2383 79.0182 76.5976 73.8974 74.4244 80.779 79.6152 93.6926 74.9685 77.9001 53.1486 80.0529 88.2824 94.388 96.6215 88.3295 84.5 70.3185 80.5657 94.6367 70.3192 76.0998 75.3006 77.5889 91.33 85.6181 76.9658 87.516 83.6935 79.674 76.806 75.4043 79.4679 79.7725 66.0089 80.1498 80.7124 79.7828 79.1628 71.6306 74.9149 69.0323 80.0606 59.6544 75.1419 68.6795 92.4658 71.8439 67.4156 62.9341 83.5036 79.9994 85.7012 77.3607 82.4816 94.833 89.5003 83.7871 82.2688 80.6837 0 0 73.1358 89.8804 76.8886 83.592 72.6373 84.7954 80.7219 78.5554 72.8432 75.0729 88.0625 84.6251 84.9949 71.6202 88.7691 93.2438 72.8548 71.4369 70.3066 76.9392 85.7825 74.8499 83.0252 91.2111 68.3553 71.7185 69.7581 66.6265 72.7397 74.6834 90.4066 87.5329 93.311 76.2102 89.785 73.0837 78.7441 88.6125 75.3216 73.0832 78.7816 87.1545 74.3042 69.9084 76.7229 86.3309 87.6206 79.8244 86.7626 82.2144 78.8492 70.5005 83.1502 75.9721 67.2546 64.3444
57.0428 71.0843 89.3335 69.9385 69.3252 70.6964 70.4028 82.2309 85.5145 83.6461 89.1368 82.1853 76.1708 86.9565 72.4259 76.3191 73.6681 74.4091 89.7339 86.6481 80.1773 75.0894 73.8946 60.2899 88.7883 100.1783 85.4876 88.9586 73.4342 81.9037 89.7216 90.4835 85.9281 100.8729 86.017 89.1931 73.3575 64.615 81.7907 80.5705 87.1686 87.4351 95.3356 105.6758 100.8899 86.6146 88.5372 75.1041 71.2371 67.4447 68.5732 80.0623 99.2597 97.83 82.3314 87.6688 85.312 91.4403 99.5611 78.0367 80.7151 85.4268 109.5909 97.5271 79.9012 65.983 81.4185 98.7335 98.698 104.658 99.0687 99.9038 139.466 201.0918 251.3647 201.0918 178.3188 148.111 127.5521 110.7048 94.1132 61.5492 80.411 100.2701 79.382 86.8099 96.4312 69.3183 86.801 79.2647 94.8968 90.1886 96.8807 87.5599 92.8098 81.2928 81.8686 84.3124 89.976 106.6788 83.0338 81.7218 69.115 86.1422 92.7179 69.5981 66.6748 62.888 85.0836 82.0442 83.9849 62.8404 70.4487 75.3675 86.9492 70.139 87.7147 68.4114 88.9017 72.4058 75.6442 73.2918 68.6526 71.4947 83.2927 74.2442 77.8597 91.9542 81.7833 69.3526 85.4197 68.4947 73.0238 77.0483 89.6201 69.1037 74.0483 72.1874 66.0793 54.1438 79.634 80.1513 75.0433 86.6848 78.8311 86.9108 80.9879 96.5024 53.6801 66.9968 70.8229 77.2643 84.2629 88.4942 74.9714 72.7202 64.1262 72.192 63.6694 65.0854 66.5059 76.1621 79.5456 97.2453 84.9026 61.3564 90.3219 75.9413 90.9114 86.3909 77.398 83.0033 68.9237 73.4159 82.5137 96.8612 85.252 81.7531 67.0543 74.1637 81.2954 78.4254 66.2571 87.928 77.383 78.5971 84.6372 78.6406 78.7091 60.7533 75.5554 71.5295 83.343 88.8101 103.3713 105.0908 104.721 92.0262 78.2682 86.9292 69.3088 81.728 83.3048 96.0206 67.5785 62.6102 71.8429 71.9326 76.1594 75.9114 98.1716 98.4226 71.143 80.7272 79.1718 0 0 81.0356 67.2349 71.6095 83.2536 76.9937 67.0482 87.2219 88.0306 84.7023 83.7467 85.3696 82.1585 70.8389 77.8434 79.7991 94.5776 80.1477 65.2764 64.2435 87.1827 74.5452 72.6336 80.3702 85.1921 78.3099 81.9655 81.9663 76.9439 79.9555 74.4118 83.4683 88.7818 85.0394 99.7604 90.9363 77.0031 94.0908 83.4666 78.3059 73.789 67.7549 58.8848 53.1951 82.2357 76.1975 85.6089 75.5824 83.1946 84.1153 64.3362 93.2799 84.3338 89.2815 78.933 70.5458 54.4648
49.997 81.3566 84.6788 80.331 0 60.8336 81.3145 82.834 85.7129 72.9768 90.4262 93.7554 92.5792 87.1249 88.7011 88.4003 70.4785 86.8901 85.0666 59.9548 64.4076 65.1234 64.0872 83.5331 78.8017 110.4662 90.6252 80.8939 88.5861 84.8913 86.8416 87.3134 77.6683 79.9109 79.6336 84.0199 76.5499 82.5643 72.8808 79.2468 88.052 77.1247 85.6853 94.0252 104.5722 72.3364 76.5729 77.6465 72.0703 65.8417 64.3362 93.073 92.0499 84.7089 79.7005 77.3184 94.3384 94.908 85.9229 76.0566 79.2808 102.0655 102.6207 106.9655 89.1748 49.8195 83.7476 82.0066 100.1671 102.1712 101.8019 105.6707 124.7329 171.3359 201.0918 251.3647 201.0918 191.6239 138.7679 147.6973 112.3343 97.8953 94.7128 85.472 73.1422 100.6138 92.7078 80.3269 79.5287 90.4646 105.4521 102.7573 102.3465 92.2446 84.7775 86.2095 86.3043 93.2738 80.4722 73.8892 83.1247 77.5928 79.3356 92.5141 92.9884 64.9101 60.2261 70.1147 64.283 68.6369 80.3083 60.6108 81.96 81.8273 75.6008 73.29 93.0644 64.4436 75.4493 81.5465 88.0292 84.4659 82.1858 81.7069 77.1977 78.5819 72.8333 83.3928 94.8555 66.2279 76.7779 88.653 86.4524 82.6296 80.6181 63.2061 63.0329 74.9353 61.348 67.5143 75.5323 72.3215 70.1287 83.5723 83.7828 43.1618 65.0128 66.0456 70.6289 66.0947 64.6706 78.1086 66.5147 75.4711 72.4239 81.2042 83.4473 59.4452 70.3217 68.0311 73.4488 80.9375 65.1803 73.7248 79.1549 77.0518 72.3456 70.9739 86.5461 73.3571 88.5681 80.3304 88.0128 75.8132 84.4676 91.1754 76.3447 72.0741 71.4418 67.4356 73.9411 85.0871 87.065 78.1381 76.7232 80.3522 81.099 78.5183 72.7351 53.9905 67.5339 84.5231 87.233 103.6435 90.2918 87.8636 84.5562 94.0896 91.9602 81.5616 78.6683 85.0101 76.2383 97.9668 102.2454 81.3603 71.3948 67.6742 77.3895 79.314 87.1911 79.4605 75.3742 87.2302 85.5495 0 0 84.2508 61.0186 72.9034 81.9282 73.6242 74.6524 89.7347 80.7092 88.8211 77.9923 98.7857 73.116 82.8399 72.0546 82.5646 92.8899 91.9605 76.9312 75.7139 73.5098 78.5817 78.1695 87.4712 102.7594 83.1431 90.1236 84.2528 77.7308 83.2513 73.4056 93.6954 85.7243 83.9452 100.1227 90.3888 79.5772 82.8427 79.4949 73.3529 60.1432 57.4045 59.3282 48.4607 72.5191 74.754 87.5072 91.2606 77.7836 66.2393 86.8415 86.672 84.1663 91.837 79.5082 60.0931 0
58.9973 79.452 83.9114 97.5024 69.6086 77.3262 80.4941 72.1113 79.2892 82.552 93.1022 81.2086 88.3035 98.0002 80.971 71.3652 64.91 81.1141 75.6828 74.7945 68.6555 71.0064 69.8765 81.8877 79.3212 90.7869 74.7835 93.6326 82.0193 74.5596 73.9725 78.4306 83.4579 83.9802 89.0641 78.3959 60.0646 73.1276 117.6549 90.6363 75.0769 77.8184 79.5888 0 84.6224 80.0652 67.2095 64.5994 74.5118 78.8107 77.7962 74.8705 100.097 73.6842 67.4492 77.0635 0 83.386 87.5446 85.1728 87.383 106.3 94.878 113.8583 78.7209 79.8647 80.0036 95.2875 100.5308 100.1629 111.0412 110.8863 125.4352 152.4903 178.3188 201.0918 251.3647 201.0918 195.3557 139.0643 121.3831 98.8959 79.5076 82.8804 99.0977 99.1169 82.4151 81.3572 76.9638 87.3877 96.2272 70.685 95.7113 87.642 99.1365 93.624 86.421 87.0176 75.1052 81.7416 86.9189 74.8746 84.909 76.551 91.2985 77.2473 63.6224 74.7509 73.4992 72.1133 76.9858 85.5039 67.4104 61.634 74.2127 96.3895 85.9785 80.1708 79.7023 95.8979 101.9516 92.4614 74.6058 65.7349 71.2009 79.7562 78.2478 71.1335 72.828 86.2781 82.1518 94.8567 83.8297 72.9216 82.9641 86.2702 63.1521 59.2904 63.7956 83.0485 73.4343 92.5414 87.6149 81.0955 73.1835 76.1562 59.3181 83.9169 66.5436 75.5516 67.74 84.2087 85.2348 73.5353 69.8848 70.2476 85.7506 82.4924 75.5807 56.9315 89.7733 78.4082 77.7189 78.4405 69.6183 66.1046 70.1365 78.9254 86.3624 89.8507 84.6708 69.6648 59.9382 76.1883 72.1969 91.0662 66.6512 70.3264 76.1417 77.2055 84.3821 80.4973 95.9956 83.1725 91.4137 97.103 86.8073 81.7279 83.1804 63.1743 79.438 72.9067 80.4113 84.9714 88.5738 84.369 70.0284 89.3989 83.2035 92.9672 82.6387 85.8251 88.1834 55.6531 67.8942 70.1227 65.83 61.1967 77.269 86.516 83.8001 98.8779 75.2903 78.4739 76.9619 0 0 82.599 73.7918 77.1146 60.5551 69.4725 79.8201 83.0555 75.1434 83.0985 80.9076 85.4068 86.9495 88.2475 88.4899 79.1351 83.9541 76.2763 62.6711 61.6794 83.3202 82.6085 92.001 83.3817 96.4407 94.5337 75.3787 69.0161 81.8201 84.4573 77.0839 74.489 76.2398 86.8931 82.9432 87.7404 98.2951 89.428 74.1128 63.2496 73.5494 69.776 57.6902 58.4245 72.5334 76.3973 80.9148 85.0741 80.3821 78.8464 80.5556 84.2184 83.4018 87.4851 64.9032 70.9788 0
52.4809 68.6351 73.3518 90.866 79.2479 61.0784 86.9796 90.3342 84.7367 92.2192 74.9122 82.7503 85.3381 72.0642 77.7757 75.7723 82.7518 78.0961 80.5715 72.4028 72.975 72.2988 71.1484 89.5424 92.0376 79.1184 96.3123 84.8496 77.7687 84.7844 82.7576 87.7498 91.64 81.3201 74.4721 88.5567 88.5812 79.2578 66.7728 81.6928 79.7202 72.813 76.8034 87.9145 78.97 78.9734 84.0897 69.1127 74.7857 80.0359 81.5497 88.5145 94.5375 77.4192 82.6283 76.3199 67.8222 95.3916 87.7087 83.7373 89.6701 75.9574 91.2151 108.9168 88.2654 55.4146 84.9522 95.6466 95.6507 97.1534 96.6859 98.9891 113.1358 128.6178 148.111 191.6239 201.0918 251.3647 201.0918 179.2035 151.2139 96.6465 101.8243 86.5598 70.4878 99.8098 83.2286 81.5669 72.3905 85.4069 96.1742 91.9711 75.5443 90.7939 83.9996 92.3838 79.6149 77.504 84.8701 81.3053 80.6112 88.0252 75.053 83.6104 76.6134 87.7639 74.4101 80.258 72.8691 84.6358 97.2238 78.3438 74.3384 81.9715 79.8374 0 91.8047 75.6089 83.024 92.4673 96.7265 91.8081 82.0881 78.0506 64.8809 85.9707 70.3246 77.2763 80.0289 79.7514 83.6094 86.9797 75.2174 74.7675 99.0421 69.1889 58.9711 69.2 73.3349 76.0278 79.6436 65.9978 70.6371 88.7324 73.0821 68.812 78.4877 65.639 72.1337 78.9373 77.7434 79.571 67.623 67.6151 69.528 76.4747 77.0225 67.1201 66.5123 73.5028 64.6119 62.2686 59.1474 69.459 81.0437 84.2622 87.957 76.1452 90.5175 88.0098 87.6719 67.5526 77.0266 82.2183 79.8666 77.8998 70.1394 70.0908 73.9406 81.9315 68.6977 76.1168 76.4607 79.8952 71.4387 88.1269 86.3272 84.2853 84.2286 80.1352 75.0452 76.3443 89.9454 96.7116 91.5035 88.9705 86.5754 87.3049 84.4093 81.83 74.2152 95.3837 95.8277 84.5583 68.0036 70.4266 77.3532 63.0946 86.0737 79.7949 82.7063 75.9295 76.6217 92.0104 90.2375 0 0 72.9935 75.486 73.6566 73.3714 78.1641 81.6808 85.9171 79.5825 82.7309 71.7997 72.1668 81.4614 81.1891 89.2707 92.5365 65.0755 82.0296 83.1644 81.8484 79.6651 70.7199 76.8997 70.0786 97.1307 86.8921 74.1666 66.3218 76.7491 73.185 82.5183 86.1309 82.7483 85.1697 81.3994 93.9441 86.735 92.5078 80.8728 67.7073 70.218 73.5513 75.9346 84.5212 78.044 75.3103 83.4451 92.2645 76.052 80.6813 77.1436 82.212 66.2913 74.6495 78.9398 63.1225 68.6134
56.71 80.569 89.7054 81.9488 63.2546 66.1587 83.1311 81.541 71.74 77.4102 82.8968 88.3956 67.2386 75.7283 81.7021 73.5859 67.9472 82.1723 76.7783 78.4973 76.198 70.957 69.828 64.1135 79.7876 98.3241 86.8198 72.8508 71.1345 90.2117 68.5508 89.2015 88.8324 89.5319 83.3812 80.5699 78.4539 79.4456 74.2926 86.6196 91.4457 80.4873 69.7807 80.6354 95.4771 86.788 88.2845 79.5134 72.4029 81.2187 70.0038 85.2973 86.7563 79.7338 71.551 86.3129 65.7952 90.2199 85.9734 96.7502 66.1579 95.8276 73.1956 81.6014 86.3861 65.3087 82.0157 103.6519 92.4781 87.8869 88.4733 93.1278 109.8115 110.1529 127.5521 138.7679 195.3557 201.0918 251.3647 201.0918 149.8383 120.917 98.8008 98.2749 85.3284 95.8935 101.574 86.8028 85.8131 97.4725 86.4382 89.364 78.2071 77.5063 86.0802 95.2427 94.4858 91.2044 91.1622 83.2723 85.864 101.4284 95.4125 92.3891 95.8059 80.896 70.9657 74.9341 75.7752 80.7703 83.6886 71.0818 54.3968 58.2368 82.0419 77.9946 81.2255 71.2709 80.8478 70.5705 83.1606 80.0734 75.4456 75.5544 74.5983 72.9832 67.9325 74.3418 81.9161 75.5552 76.1862 93.2192 81.9042 82.8889 81.0498 77.8124 68.7117 59.8846 55.5443 69.0631 85.8025 79.7581 72.2505 83.4897 74.5387 64.1361 72.1195 84.3458 78.8243 76.218 71.7462 83.7601 67.4838 78.3409 83.7181 80.2512 79.8039 70.524 68.2252 57.0059 68.9933 73.5222 65.9859 78.8474 78.1714 92.6362 76.7167 80.115 92.2952 73.9563 81.9021 76.7161 70.1512 87.4844 91.6095 68.7728 60.6389 81.4239 79.4364 86.2526 88.2017 83.4847 92.54 104.3489 86.3102 82.1756 88.0211 85.8152 68.0378 76.3391 78.3038 72.4079 78.0167 88.5381 87.0131 98.5994 77.9818 89.1919 74.493 78.7067 90.9022 79.6713 102.4959 69.2931 64.2842 71.2878 75.1598 69.2223 82.9677 95.756 87.2334 80.8289 60.4954 78.2081 76.7012 0 0 77.2901 72.2627 67.7581 76.1229 72.488 75.1189 93.1608 83.3786 87.1826 90.3528 94.7133 72.191 82.2303 79.161 89.1295 78.9067 72.7406 69.9402 68.8335 77.5367 78.1735 85.9382 86.501 89.7015 85.6304 79.4763 86.8373 84.5761 77.4261 74.5837 97.2847 88.2643 79.9584 95.625 94.659 92.9604 87.4611 81.8061 81.2177 80.8531 74.273 68.5684 87.1747 75.279 73.2256 75.1053 77.1056 83.2715 78.4911 92.0239 74.7105 83.7648 90.2131 75.0814 64.9847 59.5998
56.2469 82.37 67.7559 74.2425 77.8375 79.7378 69.2273 81.9108 86.4777 78.4415 89.8006 88.2475 77.3993 67.9114 82.612 77.6183 74.633 76.7258 72.5927 69.5259 75.9982 70.5064 69.3845 94.2748 75.1501 78.6918 76.5779 82.3726 85.5672 87.7893 78.7442 79.9808 91.9283 79.8863 77.946 84.4704 72.1416 72.6207 67.7538 72.919 85.8322 83.513 78.8924 0 66.1134 95.6063 99.6239 80.9061 65.3451 73.4697 90.664 82.7479 87.3823 84.1961 71.3939 70.5332 91.5123 64.7803 71.951 81.5679 82.5138 95.8669 71.3017 111.7476 92.9347 89.9015 73.0695 80.4293 83.8822 96.9876 101.6422 107.9076 112.1341 125.6223 110.7048 147.6973 139.0643 179.2035 201.0918 251.3647 201.0918 152.2241 94.3659 93.6223 92.0147 89.3737 93.2526 84.549 95.4539 85.0607 87.8469 84.7276 87.0516 104.7444 87.1655 91.4721 98.967 94.2505 83.6105 100.4232 75.4983 78.5261 85.778 100.6284 81.698 67.8601 83.4637 83.0199 87.7275 81.698 82.0464 65.4043 72.3499 97.8082 71.2332 94.6168 87.7579 89.7077 83.2619 80.2241 71.5763 72.8809 77.1967 79.3556 67.9075 66.8054 74.5132 66.7968 69.3742 76.1844 85.4679 85.7155 67.3084 78.6818 80.9182 81.9299 70.0747 73.2916 61.015 78.0937 82.8341 82.0993 81.5661 79.5649 82.3544 92.254 0 68.2042 76.8563 89.2249 84.5667 85.0247 81.0949 66.449 72.7491 76.2356 74.8041 77.9225 76.3267 77.6706 74.1715 64.0942 78.3478 82.6148 91.4581 80.4568 85.9951 81.4544 91.1323 82.7119 81.0113 85.8859 74.6424 76.9169 74.4675 90.9625 81.3626 101.032 83.2824 85.8031 75.4045 82.0344 70.8024 81.1765 79.2942 79.1089 67.8065 87.6992 105.3519 0 87.0337 72.4921 84.4659 83.5876 85.1413 90.1681 81.1654 74.1221 79.0368 77.4626 84.2885 72.0261 79.9897 69.7304 71.6519 69.8824 71.9316 75.9616 78.9402 87.7316 84.9583 84.0631 77.8157 72.113 70.7235 0 0 64.8148 72.1645 67.7394 66.6276 81.1769 71.6496 74.6489 84.9793 81.9351 72.6235 62.8962 88.7508 86.977 88.3605 72.3508 86.5731 83.0392 81.5496 80.2592 59.191 81.5835 67.4419 70.1376 83.9787 77.777 80.9505 90.1691 80.8843 71.2821 78.3153 70.4642 84.2981 88.1008 94.7132 91.5906 90.4535 78.2531 84.9298 70.9339 68.2421 69.6759 76.2339 96.4081 84.1092 82.8508 74.266 60.3631 76.8633 67.9246 85.3433 80.2799 72.9207 80.0909 80.7974 78.9911 76.0321
76.8256 81.4765 71.7411 80.3825 95.9469 77.4296 96.8131 82.1386 66.5837 91.1655 86.7544 76.7568 69.1808 83.0571 81.0728 80.0734 81.2016 73.9314 72.4065 79.1016 83.5395 70.289 69.1705 62.9654 80.637 76.983 79.6803 85.0005 78.2767 88.7465 97.8434 79.3236 81.2954 83.943 79.7376 80.3789 84.3196 112.6927 48.5994 69.1157 66.7453 0 73.2795 114.8203 58.9574 94.4698 83.8604 89.1517 87.9889 99.8585 91.1641 64.1485 72.6919 90.3829 70.2236 93.7894 107.1338 68.1627 70.5037 94.2192 80.4417 63.9344 84.4532 108.2346 0 80.2481 0 95.1695 94.202 90.8329 92.0107 90.8623 105.48 108.0556 94.1132 112.3343 121.3831 151.2139 149.8383 201.0918 251.3647 201.0918 131.1792 98.4641 90.3661 94.4025 76.7464 90.4136 88.7406 82.7072 80.6556 77.4196 85.3625 91.1641 92.7552 100.3013 85.6503 90.1795 84.1682 86.1354 96.993 88.5216 71.8931 91.2715 72.5132 83.0754 89.6388 70.9481 102.9227 80.7231 89.0393 0 0 73.2577 86.5071 0 86.195 77.4902 70.7221 77.1336 75.1196 76.3793 89.8214 89.7508 69.1971 69.5167 77.8164 79.9325 76.209 80.7687 89.4065 74.3602 82.6308 64.8488 79.0749 77.3021 79.0536 64.8732 69.391 81.4922 88.306 76.997 81.5277 72.8214 0 75.2751 67.9485 49.8259 82.8187 74.4756 75.2368 74.739 64.6523 68.5486 68.2006 81.9647 64.536 67.8511 64.6517 79.6256 76.4223 58.9939 84.3086 0 81.8424 76.0405 89.8215 86.4107 84.8875 65.9711 80.0494 72.3877 82.7472 73.7712 87.6029 78.2116 83.1343 71.3974 66.6106 91.1554 68.0842 79.6654 77.4263 89.9821 65.0122 64.1455 63.7899 68.8729 92.2435 71.1424 89.4041 78.4181 92.4237 90.9175 87.0454 97.0569 78.4974 83.5808 74.6262 64.9709 81.3475 82.7477 53.8831 0 66.817 0 98.1885 91.9015 85.8006 83.8085 97.4754 81.541 72.4598 73.0836 71.6754 0 0 71.1907 96.5946 98.5132 92.8555 82.9867 76.5132 81.716 74.2215 77.2494 90.6735 84.3523 79.8214 90.3308 69.037 72.1328 94.644 95.0079 80.0115 78.7455 72.6901 77.1294 71.904 72.3575 92.3741 88.031 83.6301 65.7221 77.9224 86.5555 78.2263 78.6505 79.2053 78.2548 77.7975 76.0866 79.5905 91.1619 87.6294 98.1594 83.173 79.3276 87.4733 86.2048 82.6923 95.926 71.1444 74.5172 76.1453 75.6978 70.1173 74.8707 65.6692 70.8087 63.9673 74.9265 66.1155
80.526 78.4696 78.1405 68.4714 102.6468 56.8911 88.3479 67.1601 71.6765 78.6051 84.9415 61.0453 63.8697 78.3071 70.8544 69.1954 86.9258 73.1825 78.3309 85.932 84.1998 71.1224 69.9907 46.1946 81.3803 70.0517 96.6838 61.0368 67.9093 78.426 103.102 70.1867 81.2368 75.9459 81.7475 82.772 132.0924 0 74.3405 84.3057 52.4026 77.8316 0 137.7968 74.1569 99.708 79.8066 86.462 0 78.5234 81.3535 83.8337 66.0647 74.7035 77.2819 74.6917 0 76.7234 72.7892 88.2873 83.7076 71.1524 0 82.7548 81.0547 94.5043 109.855 0 91.2599 77.9757 91.6323 119.2461 75.9746 92.5977 61.5492 97.8953 98.8959 96.6465 120.917 152.2241 201.0918 251.3647 201.0918 107.6943 77.9558 87.2629 70.9244 93.8534 84.6935 87.7097 75.4717 84.9422 69.8901 71.2946 68.9275 101.7923 75.2937 77.9356 88.1441 87.4418 99.3367 90.1194 93.2829 78.6091 70.6911 93.3259 104.0587 84.6059 85.7931 83.5093 61.9619 0 84.2729 0 99.6775 0 93.5261 90.8836 78.312 76.8144 74.6553 74.7851 69.5582 76.0773 79.0511 76.9284 68.8286 59.761 76.931 80.3281 81.05 73.1817 82.9078 94.4078 71.071 58.9075 0 82.4451 97.3792 81.2305 81.8904 78.5922 80.4467 80.4819 0 0 79.4683 0 72.3865 58.1964 79.5811 78.2985 76.9544 86.9111 85.3769 77.2978 58.899 52.1449 51.8219 88.2282 60.4602 69.3639 74.366 102.7952 93.5976 68.8444 0 89.9141 82.7906 64.258 76.6539 71.605 88.2065 74.7395 80.654 64.4127 86.0141 85.9152 72.5336 92.4483 71.3081 53.6308 87.2773 68.3069 58.0777 70.707 63.1348 77.0311 62.7378 73.795 99.9436 62.3669 63.5172 72.4006 81.2713 94.1095 89.0716 81.5841 72.8231 65.7291 68.1704 80.6162 66.2278 62.5294 0 0 74.2441 104.5277 78.4758 81.995 59.8728 74.3269 94.8854 71.9124 70.5268 0 0 80.2906 103.0501 85.5446 82.2212 79.7437 90.5966 78.4464 79.8362 71.9311 72.85 86.3012 71.2118 92.2256 78.3632 54.3694 81.3443 96.413 81.6616 80.3695 77.8249 73.543 92.1644 73.5016 70.6145 100.5081 99.7723 93.3282 70.116 86.2789 87.9554 86.68 68.2481 71.7028 56.6818 70.3684 68.4367 84.6792 99.1715 71.9518 83.0274 98.2857 103.379 66.8736 64.7797 87.8944 60.3365 58.7357 70.3898 71.8049 64.6426 79.4302 58.3071 69.1333 49.7078 68.1392 62.7537
0 85.6586 116.3919 82.6096 47.0658 101.1239 95.7168 74.0298 75.5015 70.5368 94.8737 72.4187 68.7127 78.5203 58.7632 0 73.0282 58.2943 66.6107 65.6357 64.3313 69.5316 68.4252 59.1056 78.7991 67.1004 91.2392 83.0187 71.7632 73.0521 49.431 93.1632 93.1843 81.5945 80.7343 81.3425 0 39.1402 0 0 47.9506 72.4574 0 0 73.3436 61.5755 83.3327 0 0 81.6991 66.9411 107.0006 83.4574 53.2521 88.0988 50.4452 0 0 89.764 92.0647 83.0416 0 142.8845 0 80.1765 39.8249 0 83.9072 69.7359 84.4402 77.8104 78.8149 101.8883 70.817 80.411 94.7128 79.5076 101.8243 98.8008 94.3659 131.1792 201.0918 251.3647 201.0918 131.4716 111.3238 92.9205 78.2139 79.9093 101.1062 104.2985 80.3354 74.7848 87.1646 75.8806 88.3506 79.9101 58.2778 85.4642 90.8771 75.4205 81.7066 69.3149 72.3067 84.2499 77.1419 42.182 63.6183 0 86.6597 101.7309 80.1081 107.1195 66.5326 0 61.4331 79.8455 68.1594 88.3104 65.8392 94.548 54.3628 51.8794 51.3232 64.7249 89.7457 85.4624 117.6286 79.4853 72.6516 70.6841 76.5272 64.5389 70.6583 60.5545 0 0 53.8053 42.7088 63.9366 83.4461 73.8485 94.1514 84.8497 82.1601 63.4891 0 0 91.3495 55.7042 63.2003 60.065 59.8128 82.2307 75.9948 90.4141 68.3725 68.3168 75.4525 90.2592 76.387 84.3269 67.0776 70.5337 0 0 0 66.5201 83.6588 87.8844 67.54 75.8649 0 72.4845 49.2759 52.6853 99.5851 73.3907 59.4313 45.4475 70.3451 69.7634 66.5989 52.6313 72.0008 67.4036 84.088 94.8855 99.9535 0 148.8715 60.1425 57.6742 95.9793 70.1447 89.7153 55.2226 79.4933 91.6604 83.5714 101.4381 85.4732 0 74.1661 67.2567 67.9308 68.7798 55.8073 89.2986 63.6959 91.9876 99.9393 73.3512 76.2657 74.7962 0 0 85.1025 56.8836 72.6291 60.677 60.4734 57.1604 77.2477 58.2207 77.9778 71.6519 57.9286 46.058 75.5703 69.5735 69.7524 75.2577 72.9026 59.8802 58.9328 69.8862 66.121 60.6958 62.9082 70.0707 82.2562 71.0747 70.6707 52.6102 51.6898 57.3264 89.6687 89.7202 53.9218 0 65.7166 66.2583 83.7201 62.1974 66.1661 50.5169 65.156 87.3221 56.6986 67.8877 0 64.5565 75.3208 76.3734 65.3627 50.1364 120.4957 68.9576 90.7381 71.3392 55.565 72.0601
70.6856 93.9334 81.2243 67.9544 0 82.3347 69.0201 73.292 80.232 85.7621 82.0492 74.366 71.0596 80.3485 68.003 62.0467 66.3827 94.0164 77.9022 73.8142 60.3382 79.2718 78.0104 57.4199 82.6921 78.2564 76.803 84.4888 80.7407 76.1642 67.9921 82.2254 71.6821 85.1013 78.4155 76.1411 87.7328 62.9237 78.1758 96.1361 83.7573 76.1928 58.2396 0 83.9117 86.5624 86.9676 72.7305 66.9311 85.8397 88.7184 84.6409 87.393 82.4389 82.7008 82.1181 102.8972 72.1263 68.1481 78.7562 0 76.0946 68.5166 50.1214 84.4411 76.6255 119.5645 96.9504 97.1496 91.3942 84.8075 98.6123 89.2635 78.1738 100.2701 85.472 82.8804 86.5598 98.2749 93.6223 98.4641 107.6943 201.0918 251.3647 201.0918 165.0924 133.7342 96.5117 91.3394 80.2078 88.0658 98.4217 85.6094 100.8584 86.5579 94.879 86.8599 96.4372 97.2137 94.408 87.7329 78.9999 77.8029 71.9804 77.389 86.7982 94.6047 82.4265 88.4118 86.2319 83.0362 75.4545 67.434 65.7717 90.8847 74.2661 74.3387 86.0026 85.9317 92.8114 69.6998 73.6299 93.6923 80.1239 86.8476 88.2818 85.0069 88.8212 88.8501 79.4452 75.8786 79.0438 71.5926 82.9273 98.7755 87.9193 90.8806 103.5895 81.9554 76.9838 86.3569 73.3012 72.2406 73.6504 81.6139 79.7781 0 100.9721 0 87.4718 85.3155 78.6834 87.5778 82.3505 87.2799 88.9725 81.8667 92.1117 79.6232 75.8295 84.6726 95.2621 99.311 76.6881 76.1068 64.6488 70.1765 65.2901 86.6646 70.9504 85.9325 77.0547 78.2585 74.3501 73.725 82.5319 76.0648 84.7722 81.9571 85.6369 71.137 80.1774 83.3472 92.7235 77.4717 68.7243 97.0122 81.6076 0 0 88.1407 72.8824 74.499 83.5212 79.4366 72.9916 76.5472 80.357 82.3088 78.4848 88.4825 94.4609 78.0215 0 72.5697 57.8884 84.7489 50.1358 74.6396 80.6483 75.3359 79.9625 69.6398 91.7523 89.9844 0 0 95.2326 89.7865 75.7591 76.0843 55.5834 73.6016 71.5801 73.9465 88.5954 70.1331 75.9535 85.591 80.4727 82.6941 94.0267 79.3631 69.9909 83.5946 82.2719 75.2407 92.7845 84.5117 78.4719 84.9224 85.8332 72.4772 75.9956 69.788 70.957 79.2841 63.8916 76.2837 81.3645 79.8422 79.4501 80.4903 71.37 75.5425 58.8335 65.864 66.5313 64.9148 68.2094 75.5086 86.9422 72.4856 82.1158 93.5651 70.942 80.0378 80.1547 79.7472 86.7126 87.6927 89.0104 96.5513
84.4374 100.142 81.2935 78.1924 86.4245 80.632 67.3413 74.3418 87.1448 75.3134 72.651 86.9187 82.0106 83.4067 82.8192 77.9 70.6822 74.4258 80.2681 75.5627 84.6945 84.0755 82.7377 92.269 81.2644 87.3488 75.8126 82.2576 78.3229 70.2615 65.0579 74.8674 72.5139 84.0773 79.3133 90.5572 80.3527 79.4704 72.012 84.161 81.0877 69.9591 79.8115 76.0976 79.9016 66.3986 75.8972 65.6665 76.8452 101.6505 86.6358 74.4578 86.9176 76.362 78.0377 72.8051 88.2564 82.2161 73.5126 79.8984 79.8707 62.2704 81.8614 65.6839 78.7082 82.5846 78.2937 80.0273 96.2412 91.2864 97.0739 87.7296 99.8401 95.9086 79.382 73.1422 99.0977 70.4878 85.3284 92.0147 90.3661 77.9558 131.4716 201.0918 251.3647 201.0918 136.1155 123.016 114.2839 111.4463 87.8413 91.9055 104.4304 98.7144 90.9415 88.021 88.058 93.1039 86.4626 84.406 95.3373 71.7284 80.5608 86.6996 82.4365 96.5703 78.873 76.5622 95.9681 84.1877 101.2914 75.3103 87.841 77.3822 85.9393 75.5292 85.04 69.3015 77.1504 73.4282 75.1711 88.6352 77.7619 66.7917 75.105 90.7469 98.576 87.3504 84.4858 80.5752 77.9658 74.0922 71.5044 63.3909 81.9279 80.7766 76.0296 83.3597 81.2663 78.5252 101.5312 78.8151 83.9373 77.55 91.3097 91.5081 0 92.0487 79.6963 85.5527 90.9412 82.925 87.2097 75.8896 103.9761 84.1522 83.2208 87.1804 77.8457 65.8842 87.8603 91.6987 90.6694 83.4611 76.9899 81.6073 92.8588 83.031 90.7325 87.4831 87.0834 77.2592 85.6777 86.396 76.8565 74.7332 85.8697 80.0274 85.9063 86.1872 84.3629 73.9738 79.1604 79.8818 73.2785 85.895 72.2442 90.1899 87.2455 103.0146 87.1924 72.9824 90.6568 77.4772 81.2236 74.3945 77.8006 78.4008 62.4372 85.4758 80.6727 96.7183 93.4331 82.6852 83.5676 85.6004 68.8373 73.0716 78.3604 73.0954 79.6106 85.6077 86.6764 85.3269 83.6828 0 0 78.1598 96.716 80.246 87.7333 71.239 72.8231 80.1356 83.3635 86.1792 84.351 75.6876 77.6378 81.4879 67.6412 70.9672 70.317 76.9526 76.6685 75.4553 86.1134 90.1059 73.0162 70.6849 62.8867 71.5117 68.1018 77.3135 79.9663 69.0045 66.1758 87.3606 90.7723 70.1323 52.553 91.1384 68.5385 66.1379 72.3722 72.3805 65.1731 68.4139 73.9361 56.2748 75.2594 81.2133 78.408 76.1137 64.5875 78.874 84.6779 81.3188 76.5854 88.1615 101.9955 87.8207 55.2623
72.8505 80.2839 86.0443 89.1089 89.0343 77.5981 70.3705 76.023 89.3636 89.8424 70.1348 83.2645 84.3121 84.5203 72.7377 83.001 73.0078 77.3042 71.6959 69.4253 64.4787 65.6304 64.5862 84.1571 79.1536 88.5118 84.7523 81.0158 79.6389 76.5221 72.248 70.6727 82.4164 89.4354 89.8356 82.8887 73.5865 66.8501 72.0124 75.9549 80.6808 65.4989 82.9523 66.0929 74.3197 72.1762 78.8097 76.8816 74.4394 93.1248 73.1008 81.2235 84.8093 80.78 76.3928 62.5461 82.9307 85.2643 73.6409 87.2382 90.8559 99.6833 83.7365 70.6211 73.7736 89.8872 101.5959 85.3442 80.6611 94.6274 93.9903 73.2115 87.4167 101.5385 86.8099 100.6138 99.1169 99.8098 95.8935 89.3737 94.4025 87.2629 111.3238 165.0924 201.0918 251.3647 201.0918 155.6942 133.2185 108.8598 95.6077 107.5525 108.67 91.1785 90.6162 94.3156 79.5128 87.6349 79.0364 92.5317 90.1482 81.6572 80.9176 94.7502 88.2243 81.6023 90.8526 85.9013 78.4466 87.9682 87.9084 70.8009 74.071 93.1781 93.3649 72.2909 77.4007 84.9329 68.8754 82.0472 80.0626 78.9312 81.8417 71.1118 92.2888 87.9606 82.702 98.4628 92.0795 86.1721 89.905 78.5216 64.7038 78.7196 93.3356 88.2185 86.3868 82.3983 72.6875 82.5554 91.4802 80.7552 74.8746 89.8005 75.7895 59.0484 87.9729 71.0612 84.3504 70.4052 75.3557 88.8616 64.9259 68.4533 91.1584 74.6808 72.7795 88.0496 86.5893 92.2924 80.8381 84.8372 80.1759 85.5422 76.2366 55.9818 67.2518 65.5824 86.8229 76.4667 83.2017 85.8705 79.4261 73.8672 73.8667 76.7108 78.206 72.2643 71.9394 70.3517 87.7589 87.2551 84.2933 87.1967 85.4716 84.6101 88.1509 74.287 87.6377 54.8851 77.3128 59.3156 82.7807 87.9778 82.6196 72.2015 82.5665 77.5822 83.1511 89.5319 68.9871 78.0362 73.3553 93.5901 80.2263 84.3692 76.7365 70.3997 72.5174 71.2223 91.0126 92.8768 84.6001 70.1467 68.7951 0 0 94.6448 82.9456 77.3643 65.0984 78.2277 76.2762 78.1068 73.959 85.6711 72.2357 83.2232 68.7467 74.5016 65.6532 84.234 73.8993 89.8444 74.5361 73.3567 98.2007 83.1685 87.9563 85.6053 81.4922 65.4275 77.7286 78.8829 86.7658 69.7205 69.3352 96.3623 102.0284 81.6742 71.4113 83.3118 72.8325 66.516 74.6514 71.8994 71.4814 69.8445 67.872 71.9351 92.5984 76.6538 85.8337 78.2243 76.5775 77.4634 72.6388 84.8475 70.9478 89.6192 76.3919 90.8535 77.3149
63.5346 78.8711 89.4541 72.39 81.0222 92.1539 68.137 74.4415 101.1349 89.7801 90.8663 69.8578 81.4901 75.0015 78.0714 79.3716 62.887 86.4944 73.4075 70.319 69.2304 81.1293 79.8384 82.3166 86.2002 72.6289 81.1007 90.8371 87.4843 73.1319 73.331 89.0767 79.7484 66.7684 84.7914 80.459 71.8331 58.9496 69.7432 87.0195 82.539 80.3464 80.6815 82.3216 74.9622 75.9217 76.6074 74.3853 82.2169 72.9148 73.4768 72.0376 77.579 74.3402 82.4455 66.4433 66.7591 93.9701 79.6653 62.7121 104.369 80.0662 85.5584 77.4586 73.8437 87.0708 84.0126 95.0396 93.0605 98.5472 92.5917 84.6248 103.8777 93.471 96.4312 92.7078 82.4151 83.2286 101.574 93.2526 76.7464 70.9244 92.9205 133.7342 136.1155 201.0918 251.3647 201.0918 152.0508 132.0093 115.6933 106.1197 110.9944 106.6911 90.4386 97.1939 88.2083 87.3904 99.2813 93.8026 85.5442 85.913 84.2347 89.3534 91.1269 90.4117 81.0164 90.3269 68.9799 81.7412 88.5209 88.2875 75.364 65.7514 78.0776 71.813 77.9712 74.9354 82.4705 79.7774 71.0609 78.7796 83.4263 68.789 85.5501 92.2518 78.1983 87.7109 77.9387 83.8305 74.048 94.0666 63.6335 78.5889 84.2888 81.1796 68.1945 77.7348 84.0136 76.6945 97.2694 75.0946 71.9435 84.2939 95.2739 67.4567 0 89.3104 93.4463 78.7805 72.2531 78.2462 75.2134 91.5675 76.0052 87.9897 77.8032 74.584 85.0968 85.8673 80.5034 81.1224 96.4702 80.5275 105.5673 68.5227 76.1397 70.3282 79.537 88.8266 82.0348 68.666 76.5499 76.2501 77.1029 76.4942 78.1657 74.3803 78.8557 88.4706 94.0511 74.2 87.9553 67.2987 79.485 75.3821 85.2947 81.998 86.562 0 89.1322 78.0098 77.5148 89.3392 84.4917 99.4231 69.1981 81.5732 83.0215 78.877 83.8334 88.1411 114.8846 81.1068 71.4153 74.5715 72.4276 92.3005 74.762 72.1393 92.1749 87.272 73.9922 85.9971 84.3401 0 0 83.6179 73.0135 77.3492 75.5001 83.4545 88.7258 89.2017 93.7093 80.7628 91.5589 74.6962 77.3208 88.6813 80.7311 79.9745 83.4799 62.1236 71.9961 70.8569 69.6295 81.6377 76.3778 67.5931 86.9511 70.2806 73.2531 74.6523 69.5386 72.022 68.2761 88.253 86.7995 79.9638 75.7405 72.8591 67.2936 64.1266 76.4524 78.8012 68.145 57.0936 50.2001 67.827 78.4285 72.4811 86.6757 75.4911 76.3325 68.2556 74.9149 90.9893 76.2873 94.1156 80.9843 81.5047 60.7482
80.5619 71.0525 80.4576 77.8703 78.1825 78.2188 76.5934 77.8402 68.3935 84.6781 74.1597 76.5043 71.536 72.9163 78.0933 78.8291 74.1554 77.7156 68.5045 87.2713 93.7662 80.1679 78.8922 77.2713 81.4013 64.6833 71.2379 66.2278 79.4649 81.7081 83.587 66.112 64.8407 65.7009 70.8159 87.0013 99.0557 83.7773 77.3836 78.7286 73.4399 82.0746 90.4634 0 79.1533 83.9019 66.8114 82.2674 78.1213 82.5185 91.3753 87.9778 81.7317 75.5114 81.3159 70.0121 63.0366 77.4167 76.5352 73.4359 94.3902 96.6213 81.8778 89.2711 81.4078 77.7243 100.5556 81.9456 74.3824 65.9509 71.0715 112.3835 78.3643 82.9037 69.3183 80.3269 81.3572 81.5669 86.8028 84.549 90.4136 93.8534 78.2139 96.5117 123.016 155.6942 201.0918 251.3647 201.0918 162.5145 110.6476 117.2998 104.5345 99.1495 87.398 95.7668 94.0491 104.5443 94.8224 72.8864 84.7595 91.5307 113.6311 90.8212 87.1162 93.1125 105.109 94.5226 91.9137 86.9056 85.6502 85.3758 81.4182 91.0721 93.0035 82.2621 79.6882 81.9098 82.0678 89.6837 84.6617 92.7623 81.6962 100.3021 86.0841 78.0101 67.7645 78.0519 82.2628 87.8462 84.9204 90.9666 94.4574 89.7085 71.2481 0 85.8446 90.473 0 105.902 78.6723 78.9102 77.698 71.0118 76.6138 104.7764 91.3741 76.9987 69.557 71.0251 87.0437 84.8877 96.2058 75.5076 83.599 70.2301 92.3821 80.1955 75.6054 89.9706 87.2774 81.8953 80.417 77.7069 65.0179 92.1483 71.1291 88.7779 93.6845 80.2649 74.8816 82.0228 97.0135 70.4249 81.0724 82.9244 65.9041 87.7662 79.5793 81.3247 83.2415 84.8419 67.6259 79.8588 88.1698 83.1021 82.5858 76.6292 86.7655 79.1857 83.7946 77.2024 66.2561 74.4917 71.2059 66.9626 62.1905 86.9642 81.4431 68.6226 87.7519 83.698 68.9233 0 69.2714 89.1954 80.7942 84.969 80.1259 75.3218 66.1574 82.3436 84.3348 77.8686 76.3683 0 0 99.3784 87.5023 83.9174 74.5436 83.9417 75.5092 72.0224 72.9487 74.3746 70.0373 70.9155 89.7573 78.3412 67.8224 62.975 78.8382 86.1606 67.6414 66.5711 76.3773 73.2566 76.7542 84.9714 68.1246 81.7964 100.7176 77.0629 85.786 76.2033 70.6957 75.2732 59.7262 76.8561 62.9628 63.5233 67.9111 75.2123 89.8586 81.7237 92.8465 92.9813 85.7274 85.2287 64.4294 74.1575 81.8931 83.6585 67.2577 77.1039 69.948 82.3604 79.3788 78.6744 83.728 80.084 59.8715
75.3442 62.7656 64.9934 86.6174 93.2652 84.283 81.145 84.9283 75.3904 78.7647 81.4896 79.0918 69.0238 66.7879 83.3873 73.3734 68.5891 78.5635 75.9035 80.7847 78.05 74.3973 73.2135 68.1825 78.8955 71.9173 71.6532 83.5679 70.9998 81.8297 80.5205 69.4739 82.9096 80.4676 75.7812 79.3911 79.3648 58.7333 75.4354 66.4089 76.4073 74.8073 79.7072 59.0247 96.6104 93.319 84.313 83.553 83.3221 68.788 73.187 88.463 88.374 74.7573 58.3695 86.7774 98.1515 58.4143 72.8096 86.9027 68.9028 59.2406 77.7312 85.3129 87.8133 73.4893 78.1599 86.3167 80.5557 63.5958 90.6701 95.4459 77.1166 81.682 86.801 79.5287 76.9638 72.3905 85.8131 95.4539 88.7406 84.6935 79.9093 91.3394 114.2839 133.2185 152.0508 201.0918 251.3647 201.0918 151.6969 133.4718 114.5912 113.9017 99.0037 94.0954 110.0658 93.1501 86.658 82.3714 81.4276 103.1748 92.7879 78.8352 81.5565 103.0945 96.801 89.245 79.8719 78.8283 78.5609 77.0716 81.6605 93.5735 71.8111 84.6047 75.7201 87.4243 81.9514 77.7025 76.5495 84.2924 90.7326 98.9971 91.924 84.0103 83.5184 76.3055 76.6514 95.4261 88.2393 92.5574 87.7192 84.8775 70.8445 90.3269 105.2513 78.1263 67.611 91.2707 86.9241 75.8536 63.0033 78.136 77.8401 84.8066 84.6213 58.4693 76.8424 72.0064 89.6501 83.0939 97.5345 93.0772 70.0869 70.4627 87.6816 76.0792 77.4878 83.4395 70.2304 76.7033 80.4636 85.1399 79.8419 77.6525 70.0104 74.0204 83.9247 88.7081 93.2988 87.7969 79.1158 81.1286 85.171 83.4138 81.7768 89.1362 91.9219 84.0937 82.9461 71.0682 73.2068 84.8242 86.0027 82.461 88.3185 77.6878 79.0289 47.8073 74.2604 78.1205 65.0738 76.6773 75.8201 77.1987 82.4856 89.7212 82.2376 76.4584 84.2121 82.2852 82.6985 0 88.2958 85.88 84.0784 89.166 92.8608 97.3738 75.4706 67.4125 86.3616 78.402 76.8913 0 0 76.138 96.3673 79.6883 74.2893 77.8441 73.1049 67.0293 74.3699 68.4005 83.3937 55.3946 88.7485 75.8357 78.4655 67.7788 77.5824 82.3643 66.4036 65.3529 87.8477 83.4079 66.9907 70.6293 73.3997 94.5161 93.3347 87.7142 78.4762 80.1088 86.9521 80.9529 77.7451 67.1392 74.7632 76.4201 82.9601 92.0193 70.2935 77.5289 83.965 86.6953 89.4351 86.0447 77.4618 76.8063 79.8943 87.2901 75.8329 79.252 75.6606 81.0392 79.3378 70.008 89.0617 82.1126 77.3054
69.7688 77.5438 73.5251 89.0731 85.615 81.4711 74.4609 77.038 78.1264 96.171 83.8862 80.6742 92.1764 71.0585 73.1076 67.4786 73.9594 90.9934 74.5299 65.7226 71.3507 77.1627 75.9349 75.319 76.3028 72.3257 83.5906 84.7441 74.5905 80.0918 80.4582 83.1217 78.4546 79.4145 76.8842 68.4606 63.7452 79.3505 84.8818 88.0189 81.8856 76.9099 65.1387 101.006 76.2778 63.7579 73.7944 83.0998 76.9214 80.0003 70.3307 79.8857 85.089 89.9384 83.924 83.7767 98.1526 76.8472 91.3442 76.5821 76.8094 85.6792 95.2918 83.107 80.3664 84.611 82.1866 83.3788 80.2435 89.4865 93.1062 68.2076 84.7696 88.7782 79.2647 90.4646 87.3877 85.4069 97.4725 85.0607 82.7072 87.7097 101.1062 80.2078 111.4463 108.8598 132.0093 162.5145 201.0918 251.3647 201.0918 156.0148 124.7487 112.7138 107.8065 104.4648 112.9477 113.7011 106.4065 88.151 95.1206 89.5664 87.8786 76.2942 83.2928 85.3205 94.1285 98.7106 73.0468 88.9103 83.2892 77.5075 80.7124 89.0182 69.539 61.6942 85.8079 78.4597 80.158 79.5482 93.2933 80.4203 71.7249 69.905 79.6826 72.3019 81.2525 77.8881 98.392 66.5068 81.4006 78.5616 84.7563 72.3365 80.1802 81.5757 81.5066 63.396 84.5174 83.5809 82.8766 84.4688 66.9464 80.2995 80.0783 84.5038 69.0293 79.8177 67.0669 69.2265 74.4803 90.7822 69.0937 73.9567 72.2002 82.5012 74.1209 67.7064 78.8824 67.2607 72.1069 70.1119 80.6998 63.3566 71.1393 84.2553 88.0778 70.2515 78.1029 80.0895 82.2581 84.1228 66.8927 76.2355 85.8657 89.282 86.4894 76.7382 81.3281 77.9555 95.1119 76.1097 93.1235 88.2969 74.9139 77.1435 65.8832 86.4199 95.279 79.7348 82.7427 78.3606 82.5774 76.6983 81.2639 102.1883 80.6105 93.322 78.4891 75.5335 80.8307 82.0158 62.1856 69.9934 62.743 84.7379 69.4987 71.5391 80.5266 81.0021 82.2995 70.09 76.273 76.1644 74.6969 0 0 79.4291 79.2386 74.1463 70.0842 72.3853 77.6371 83.604 77.6419 72.2646 79.8596 81.4272 82.3911 90.363 85.6099 65.8047 92.7096 77.1964 76.2366 75.0303 85.6029 66.9174 77.325 74.8589 83.7162 82.6148 76.5899 79.4367 70.7414 76.5544 86.6606 80.9628 85.2439 86.2114 87.6148 82.2883 92.5531 79.3159 69.9562 72.045 81.9879 83.8383 81.9398 80.4287 89.4424 83.4157 76.0182 70.1187 90.3 95.8712 80.7255 74.6514 84.2381 89.6811 80.3428 77.9672 57.4877
69.4971 78.6945 82.3906 69.1294 72.6455 87.8873 80.2354 69.9174 81.204 77.5821 83.8058 85.7571 74.115 79.5269 88.5925 63.3711 72.084 74.2216 83.8004 75.974 78.0145 76.1044 74.8935 106.6825 88.5787 81.6787 79.6091 81.0268 78.2086 69.2807 78.0124 90.9943 72.0478 73.4043 73.6172 68.6011 81.6749 63.8691 68.7055 68.7234 88.1203 69.5914 72.5485 108.2543 77.6746 82.8121 90.2508 81.9247 85.2778 80.413 78.6613 63.5246 84.87 87.9904 83.156 88.4218 72.0711 81.3857 87.2027 83.1485 83.0809 71.0557 99.5199 79.0212 77.8787 70.0654 65.7918 71.7108 79.5532 89.7868 83.033 73.4633 74.1034 92.144 94.8968 105.4521 96.2272 96.1742 86.4382 87.8469 80.6556 75.4717 104.2985 88.0658 87.8413 95.6077 115.6933 110.6476 151.6969 201.0918 251.3647 201.0918 176.4107 121.5906 109.8715 109.0942 114.1495 114.3741 100.3383 92.6464 79.9128 96.5952 86.9707 97.0849 84.2017 94.2501 75.9757 85.0966 96.0733 92.7298 80.5494 94.0486 85.5652 81.0175 64.3272 81.7528 91.993 78.2914 89.7345 79.1946 78.444 73.9032 78.0141 67.2334 81.9377 83.5548 71.6063 84.8227 71.2576 73.0686 82.3327 82.602 71.5656 69.4222 75.4168 73.5895 84.6216 71.1772 79.8857 76.9373 80.5011 92.5498 86.2071 75.8606 76.709 72.9629 0 69.216 70.3634 71.448 79.0435 80.6185 73.5183 78.1762 99.5403 79.0492 70.2255 77.9341 69.4152 86.1713 83.3559 82.0168 83.072 83.71 78.7794 71.6608 85.5216 72.2975 69.8931 77.4698 67.3013 84.9671 84.5639 73.7299 81.3781 85.3203 84.6671 73.6943 82.8039 89.7417 82.3796 85.6139 82.6981 76.5578 86.5527 87.7847 81.0044 90.3341 70.1678 101.8084 76.1408 81.7058 77.5395 87.8795 85.6518 84.2035 87.6653 83.0304 90.7941 75.7086 72.9974 76.3316 70.3523 75.0167 51.5334 75.4513 76.8359 93.0281 91.4068 81.3463 75.9089 80.3959 76.6489 74.0281 72.6017 0 0 69.7635 87.9348 71.2317 83.9879 94.6482 77.4423 87.0896 82.2433 76.1827 84.4305 77.3391 78.6049 84.1366 71.1911 79.1492 75.9077 75.9648 81.9481 80.6514 82.6907 84.0456 82.192 69.4583 78.0776 73.9241 77.3326 85.7692 92.0816 84.5414 78.4708 78.0693 84.1528 71.1006 66.7133 77.6886 89.7135 83.9643 79.0061 75.0446 75.5479 75.542 76.3125 74.1529 81.2774 83.8152 86.1675 73.7931 71.4571 76.7371 74.8541 85.4527 82.2027 75.0887 67.6111 72.0068 77.0419
51.3841 64.6615 68.3941 65.756 72.8581 59.7294 81.2151 86.8656 78.6069 76.0265 81.2901 78.2188 78.3269 87.0211 78.2316 55.8931 78.0446 70.3732 83.0948 82.7978 72.4566 80.2636 78.9865 98.1403 77.7424 77.491 79.9875 88.4609 98.4102 72.1856 84.8162 78.8835 91.9395 80.1105 84.8946 77.4841 68.4834 60.5287 63.0084 76.3321 69.5219 77.5366 86.6267 93.9081 78.4125 79.462 82.872 99.0178 105.3217 80.2518 88.5703 75.0941 77.1545 80.7148 76.4861 68.9295 69.8045 87.2722 74.9182 102.2027 78.2992 75.4213 92.3707 77.6202 82.0006 75.8136 91.4019 70.5478 72.704 78.9929 75.2013 75.4012 87.4904 82.2468 90.1886 102.7573 70.685 91.9711 89.364 84.7276 77.4196 84.9422 80.3354 98.4217 91.9055 107.5525 106.1197 117.2998 133.4718 156.0148 201.0918 251.3647 201.0918 180.7887 140.031 136.8667 99.4723 114.7552 113.9951 87.9402 82.1864 95.0485 98.9382 91.4061 88.8776 95.4758 72.4899 95.5909 89.8676 95.5716 85.3413 85.6947 77.4732 76.2834 87.3831 0 78.1242 86.6834 74.7292 74.4783 76.4146 91.3317 82.7041 78.5151 75.881 87.4423 67.6752 72.5479 87.7912 75.5607 79.4136 77.7242 68.5749 74.8519 78.5377 82.6793 82.1461 74.5448 73.7826 77.3988 86.2658 65.3894 72.5933 73.7488 79.8842 0 62.2626 67.9116 69.4274 74.2622 90.2992 87.1601 73.0286 76.4104 78.5307 76.7743 71.7818 74.6008 69.1558 84.7547 76.328 67.0742 86.1146 71.2401 83.0934 82.3961 94.6001 95.6931 88.0515 77.0409 97.6806 74.8236 89.2982 80.8437 70.2184 83.3552 89.7489 84.0135 80.1719 76.5146 74.7648 84.7575 85.8977 92.3626 83.8511 84.2402 83.0217 76.7183 81.8004 109.4521 78.778 73.1071 86.0586 90.6735 80.1884 62.529 83.5269 79.1444 84.7182 78.3241 63.0858 81.7661 87.4916 62.209 64.087 81.6313 75.0447 78.9654 85.1664 92.2984 78.8606 81.2968 81.8034 79.9193 78.3794 0 0 81.43 73.1801 72.7237 71.4654 76.6164 93.5471 84.3337 99.292 85.6873 74.3549 83.2344 83.5556 68.397 73.7011 86.3207 80.3307 76.8307 83.4609 82.1403 74.2838 72.9847 78.2301 88.9153 64.6028 62.1623 86.3892 74.438 87.8236 77.2057 73.3497 77.775 81.4801 86.7252 82.7269 72.2983 78.9124 87.6661 91.3203 75.8558 68.9331 69.1626 74.7335 78.4032 69.3648 78.4664 79.9688 59.824 68.1982 77.9153 69.9967 89.7957 77.6071 77.1169 71.9945 77.1298 0
52.6919 78.9041 92.5871 93.3109 67.0111 63.4496 78.0673 73.6843 83.5034 90.2222 89.0552 74.6552 75.5913 96.8974 88.0684 64.2879 59.163 78.778 88.5781 63.9137 80.191 76.9208 75.6968 76.8224 74.6082 91.7083 77.7653 94.9458 89.465 67.9852 76.5571 88.7825 92.6632 80.8457 89.4237 68.2683 67.9484 54.5757 97.4254 82.4268 80.8324 80.7938 117.6202 86.4712 83.8185 82.2322 89.4226 68.4748 82.0854 71.0605 72.5029 87.6924 65.2324 86.0928 77.8591 70.4128 89.7953 89.9175 76.7649 95.171 103.2445 85.3462 101.5891 88.6923 65.0025 74.4279 82.729 81.6664 82.6113 92.4707 82.6444 79.8318 93.7131 75.9678 96.8807 102.3465 95.7113 75.5443 78.2071 87.0516 85.3625 69.8901 74.7848 85.6094 104.4304 108.67 110.9944 104.5345 114.5912 124.7487 176.4107 201.0918 251.3647 201.0918 160.171 141.7193 114.5966 102.7629 108.1598 73.14 94.7099 87.9158 74.7886 80.0053 81.2012 81.1254 78.4899 78.9925 86.0186 90.3361 97.4776 79.4924 79.3344 81.644 99.1372 82.1511 89.0454 71.5293 84.9329 69.8074 81.9838 84.0979 66.9942 67.3769 65.9972 83.7758 83.5226 79.5163 89.6968 87.6663 95.5659 69.5035 68.1589 75.1432 78.7863 73.1273 76.5501 65.7714 77.6169 76.5861 98.3016 82.6498 75.1698 81.7586 92.4796 95.5011 51.6021 74.2921 70.054 71.1653 68.5633 81.6605 73.0311 75.1184 68.6721 89.6194 83.2262 68.7388 71.0457 56.1714 74.8413 78.1046 70.2076 83.0083 86.5094 84.5293 0 74.5232 80.0934 71.8812 91.7835 80.2826 69.4513 64.0314 72.8171 90.2686 78.6149 87.4256 69.2037 66.3597 82.8071 84.5698 80.3457 82.5708 69.957 82.5918 78.9437 80.8245 82.6877 102.5276 85.714 72.5976 71.4575 96.9163 83.5304 88.846 88.7991 80.843 78.5998 81.7376 82.9169 100.0988 86.6363 0 67.1619 65.6494 75.2591 71.4833 71.0369 86.3472 89.2936 86.0083 72.2448 74.4745 73.0395 0 0 95.096 80.1506 65.284 66.7622 78.0096 88.6894 97.5261 84.2964 73.7778 80.129 89.8358 71.9212 75.0205 85.0733 91.2414 76.5988 78.9642 67.9978 66.9218 73.6561 79.7564 83.2044 76.7163 82.7628 51.4415 65.3493 80.1103 77.6578 79.8284 78.3526 93.2499 87.6332 83.5814 86.1594 93.0795 67.5554 66.625 70.2709 70.703 69.3219 68.1564 65.4838 61.6923 88.9288 73.133 98.9926 91.8603 75.4226 65.4103 69.6371 104.1422 82.0366 83.4309 83.3005 66.6356 59.9157
62.8531 68.9135 95.6936 84.7823 67.9006 65.1624 66.7752 81.9782 75.2298 89.285 94.8146 86.8649 72.4298 82.5209 81.8073 73.2578 69.8418 73.3851 68.5022 77.854 76.7489 89.1997 87.7804 73.9172 92.671 81.3369 68.9053 73.7521 69.9939 85.7661 73.7106 84.9514 93.555 74.8343 88.642 71.3168 63.4396 82.6976 92.7339 86.7813 84.0617 81.4473 81.5536 99.1961 70.4735 68.9675 73.0463 78.3085 77.0121 83.048 75.4638 88.8466 88.3624 85.2455 73.5863 71.9832 70.7058 92.1367 77.4169 71.2366 101.8817 96.9348 81.5228 98.9022 75.2956 67.5103 78.0861 85.7003 98.3356 94.4481 99.8363 79.4821 82.9328 95.9072 87.5599 92.2446 87.642 90.7939 77.5063 104.7444 91.1641 71.2946 87.1646 100.8584 98.7144 91.1785 106.6911 99.1495 113.9017 112.7138 121.5906 180.7887 201.0918 251.3647 201.0918 157.0575 145.3345 123.9263 115.3046 106.3656 107.8636 100.509 79.8514 99.1622 103.1313 85.4628 86.1466 78.2876 95.4477 87.839 102.704 75.5399 70.2402 78.1178 86.0357 83.0292 82.7536 87.9044 88.6533 88.0573 91.6955 79.6689 67.5668 84.2812 77.2477 85.9692 87.9293 87.4061 90.1959 83.9319 75.6303 78.1959 72.9354 76.9277 95.1004 75.0986 69.8372 71.9525 64.7973 77.2559 78.7398 81.5979 69.7547 61.3998 72.1234 65.9002 59.9827 68.9791 74.7525 69.62 70.002 70.0783 82.9112 85.2185 85.246 71.3057 64.88 71.4307 66.8216 59.5084 63.5388 75.4996 72.3159 73.6086 76.3454 88.7407 76.6379 67.7102 83.2917 82.6883 77.8441 75.198 70.5451 103.0078 78.5578 81.2165 72.103 80.6973 88.9166 80.6802 89.1141 82.4709 83.4067 75.5988 65.8067 86.7241 79.2392 85.3671 64.1107 72.1024 85.2789 81.3546 70.8246 93.0679 87.0942 90.9927 69.7796 71.389 68.5696 74.182 90.9714 66.2236 127.1214 0 54.0161 80.4023 72.8562 72.5529 82.5794 81.7677 78.1858 82.0472 64.5096 84.0301 82.411 0 0 69.9275 79.906 68.7764 89.0823 66.9004 81.521 88.477 81.6545 86.3302 80.5138 85.6844 77.4221 73.7562 89.964 90.4693 82.864 81.8149 78.5017 77.2596 94.7453 75.8386 72.4375 69.7184 84.4866 76.4867 76.1126 76.3106 75.2119 75.9227 71.1807 74.0601 77.6386 91.7948 77.7784 89.7676 90.7205 78.9465 85.0676 75.9099 67.9986 63.6428 63.9453 65.2198 89.6093 64.8365 73.0001 80.0103 74.4816 75.7217 82.8659 81.9416 66.2883 70.8193 77.615 82.2363 56.4937
66.4135 73.4783 73.4655 74.8897 98.0534 92.0742 73.3853 76.3057 81.4842 78.5146 77.8323 80.055 82.5175 75.7181 78.7883 77.2787 66.8233 67.7701 75.2885 68.8074 70.0024 83.1713 81.8478 92.6977 80.7668 78.7511 78.9145 87.1457 79.5755 76.0767 88.9081 83.3793 88.8496 77.6184 70.6689 65.0965 65.4346 59.848 88.9257 75.8681 64.1635 72.0821 74.0895 58.0515 72.7628 75.7972 85.7157 80.5685 76.1535 74.7713 79.0896 77.4677 68.4222 90.949 83.5682 67.8844 80.2337 74.719 80.8928 90.9527 83.296 94.414 66.0516 90.9696 97.5369 93.3778 75.7297 88.7189 73.3641 75.8969 80.0042 76.253 86.6521 74.3505 92.8098 84.7775 99.1365 83.9996 86.0802 87.1655 92.7552 68.9275 75.8806 86.5579 90.9415 90.6162 90.4386 87.398 99.0037 107.8065 109.8715 140.031 160.171 201.0918 251.3647 201.0918 164.1977 136.6041 125.1917 111.246 98.3199 100.5881 102.9663 100.4897 93.5964 80.1737 79.8671 86.8405 72.2167 89.6956 100.1949 85.8175 78.7426 60.4153 84.1745 87.2613 97.2202 100.3395 75.7646 94.5678 79.8407 81.4215 69.0056 81.8778 83.4291 77.5268 75.8058 78.8722 86.7755 86.5171 87.3913 95.3522 81.4786 75.995 85.1748 91.6931 94.9427 66.0834 66.5539 69.621 76.1321 79.5394 77.3117 78.3448 77.8349 80.8535 55.6875 60.8961 77.7226 72.2805 83.3198 79.7143 80.3987 86.1651 71.3916 70.0012 72.6716 76.291 80.234 87.4244 71.6832 70.2826 73.1609 70.3785 89.9731 78.6003 90.1269 84.1104 78.2278 79.8857 95.3043 88.2836 67.6292 72.3774 83.3718 92.3247 75.7916 72.1734 79.0822 77.1783 62.6293 89.8413 83.2534 97.3555 80.7544 89.7988 99.1345 62.1071 72.3306 62.9892 81.3106 86.9869 76.4608 82.2267 79.5389 55.7837 85.6292 72.6833 91.4345 81.7147 87.5316 87.4 0 86.4472 98.9934 76.6674 87.698 89.0863 82.8196 83.6003 70.8185 88.1627 80.0977 79.3308 77.8023 0 0 69.8289 79.2323 84.4623 88.0731 96.2902 85.6831 83.195 77.8488 90.1722 68.1087 74.5816 86.1397 79.5796 79.499 67.2964 85.5942 83.6815 92.8468 91.3777 87.0874 77.0731 75.3376 75.2765 69.8383 70.4409 73.3369 74.3268 85.3898 83.4916 81.593 82.0786 84.436 80.3505 74.8864 84.1087 75.6852 75.1584 70.2493 79.5821 79.6554 79.0642 78.8399 63.1179 77.3886 78.8751 79.001 89.1234 84.3976 80.8164 59.1828 65.8056 76.6339 65.6801 90.0602 73.3808 92.5365
60.9469 71.0263 89.908 69.8535 76.6798 85.1941 84.3945 86.8011 77.9132 65.1187 91.7899 83.2427 87.6058 78.9301 84.6027 83.2601 68.4797 87.3051 88.9406 68.3607 0 73.8868 72.7111 88.5818 75.9559 74.0359 87.402 84.7558 84.8439 79.4382 69.6199 104.4152 79.7489 86.3181 74.3076 70.4047 66.8524 58.5742 62.4247 61.2467 73.714 79.0188 83.3748 113.9192 95.9279 83.8847 75.3341 68.9527 69.7282 80.4651 68.1799 79.0934 81.8569 83.7778 89.9099 87.1687 85.699 74.5244 71.7838 69.0768 103.4662 92.3552 95.1314 107.5607 73.6324 70.166 79.8032 71.1351 78.3482 73.6785 76.9713 74.7228 81.5093 89.3285 81.2928 86.2095 93.624 92.3838 95.2427 91.4721 100.3013 101.7923 88.3506 94.879 88.021 94.3156 97.1939 95.7668 94.0954 104.4648 109.0942 136.8667 141.7193 157.0575 201.0918 251.3647 201.0918 165.7498 153.3915 108.5587 120.0462 99.411 92.0957 97.2728 81.4483 93.6176 79.5193 75.6815 85.7933 99.0305 73.4525 94.4616 85.1509 74.3077 73.785 99.8975 75.2535 76.9615 65.4505 77.2758 94.8096 93.4936 77.1567 69.1089 70.1255 79.07 80.5759 85.0695 77.6901 73.6298 81.2622 76.9647 81.2293 79.8336 80.1041 82.9389 77.1705 74.2205 66.0467 73.2894 79.2363 101.5061 92.0601 92.9271 71.4571 73.9497 82.9707 75.1715 66.6219 63.4316 63.902 79.6867 61.0859 77.8457 70.026 71.128 76.7537 65.1103 74.2829 74.9179 76.0856 71.4158 83.513 74.0969 70.8063 75.9893 117.0027 85.6173 77.7036 84.6574 85.6714 62.3302 73.9446 75.6634 80.0723 85.6151 90.6666 85.5858 83.1923 68.4765 86.4557 81.4931 93.5661 82.1388 64.288 74.7838 91.0168 82.5906 71.9043 87.0721 70.2784 92.4899 96.1911 77.6371 79.8229 73.1751 73.3013 88.2977 80.824 75.5772 77.4794 63.6774 55.9333 90.3961 82.9023 74.3187 79.1777 74.2627 83.3298 81.8737 66.1256 86.1352 66.8287 63.4259 62.2038 0 0 70.2864 77.1796 75.963 65.3708 85.9199 86.6627 85.0837 92.9514 90.5764 75.0794 93.3618 70.4364 82.955 76.8583 85.8024 72.0371 62.2426 92.3137 90.8531 81.3116 78.426 78.8716 77.2932 90.6615 66.3314 80.1193 73.506 86.9678 81.9434 68.6637 55.9108 89.0815 78.0731 85.6494 86.3432 87.1538 84.0747 93.7291 85.1398 69.1766 66.6958 70.4751 83.2962 78.096 75.7682 71.3331 74.5706 83.636 73.5422 74.2811 71.487 80.4245 81.7621 75.9915 73.3728 57.0365
59.3359 71.0363 78.1411 85.773 79.8765 64.026 78.957 78.3952 86.3753 84.8277 75.1113 90.2531 71.6752 74.9455 89.756 64.668 73.389 78.2603 79.687 77.0012 68.2218 75.4882 74.2871 92.0947 72.3218 70.6271 84.3355 81.0274 90.7278 82.2962 73.0266 90.8166 81.5671 96.9914 70.9767 73.3401 63.6664 78.8124 94.175 90.5489 79.7845 63.5655 80.0535 78.7226 75.4736 72.8653 73.2054 65.5999 84.9273 87.9959 77.6989 80.6762 75.4719 76.5906 89.7332 95.2255 71.6958 78.7024 85.489 86.4988 85.5636 69.5534 76.4908 69.3096 81.3408 56.0664 80.7201 87.9382 90.0755 85.6809 77.2699 94.3845 69.3273 78.0576 81.8686 86.3043 86.421 79.6149 94.4858 98.967 85.6503 75.2937 79.9101 86.8599 88.058 79.5128 88.2083 94.0491 110.0658 112.9477 114.1495 99.4723 114.5966 145.3345 164.1977 201.0918 251.3647 201.0918 154.5595 131.4933 111.9875 106.8508 106.1629 99.4823 104.828 107.8165 88.2954 89.3491 74.507 97.3588 85.629 88.5435 79.1922 80.2578 62.2014 70.1876 78.8994 80.608 93.7474 85.3505 89.9239 69.3114 75.0006 68.4578 84.6306 80.7724 80.0044 88.9335 73.6789 76.8496 73.9179 91.277 89.4806 87.2715 74.2843 77.9747 74.7069 74.9408 71.7565 69.3427 80.1941 90.8147 83.1912 81.6287 81.0296 76.5245 75.9894 54.1253 62.3118 75.9398 76.633 82.9586 82.186 71.0235 60.4364 73.3769 67.5931 68.0237 75.155 68.3389 74.9724 68.0522 86.1908 82.8533 83.4603 88.6785 87.4756 85.2077 84.3579 73.4169 68.9118 87.4132 74.2881 75.6741 87.6127 87.1293 73.1297 71.8153 69.6169 70.0663 76.2958 83.6564 81.6806 78.856 84.5385 71.2919 77.77 94.6238 77.4499 82.6451 85.6791 88.7985 89.3892 83.1799 103.9606 85.1043 73.725 82.7645 82.3127 77.6367 89.1917 71.6787 65.6088 99.8973 66.6763 58.8409 59.605 99.4501 77.9388 85.2498 86.8026 72.6164 83.1325 79.0444 77.5214 0 0 86.2485 74.9876 81.3836 76.2687 83.6765 85.7393 79.949 86.8564 87.0443 78.1777 81.9024 78.5204 78.5764 88.9258 84.2852 74.2074 75.4366 81.087 79.8039 77.8125 72.3239 88.0029 81.377 85.6221 77.3511 76.7689 81.6271 87.5261 76.2463 80.3054 65.1254 88.8132 76.459 89.3883 93.568 85.9753 89.2399 97.0396 84.2315 71.4315 70.9262 78.8931 84.3575 80.576 82.1538 79.149 67.5871 78.2244 85.7694 74.9926 75.5313 78.8158 72.1165 64.5596 69.7262 59.3175
58.2155 63.5119 67.1005 70.9497 86.9133 87.7832 82.5402 87.9021 66.4647 87.9668 76.8539 66.4748 78.2974 75.1873 79.554 90.8442 80.3461 86.0426 81.4831 81.4759 68.9265 86.6752 85.296 67.9018 73.1927 78.4358 74.5208 64.7192 92.0548 69.9633 74.3757 65.1801 80.771 85.7125 78.3066 80.652 82.7423 83.0242 71.8384 72.0353 74.3421 78.9218 78.881 93.6609 77.5295 73.2564 89.2535 92.5241 0 71.5301 67.3743 72.667 84.4789 80.3671 82.5509 68.3898 76.9819 80.7585 75.8144 72.6824 83.9604 75.5987 70.9243 77.0419 73.1508 82.069 95.9738 79.8567 73.3191 84.7494 72.3256 79.1909 84.0613 76.0846 84.3124 93.2738 87.0176 77.504 91.2044 94.2505 90.1795 77.9356 58.2778 96.4372 93.1039 87.6349 87.3904 104.5443 93.1501 113.7011 114.3741 114.7552 102.7629 123.9263 136.6041 165.7498 201.0918 251.3647 201.0918 176.0168 134.5918 118.5045 109.8022 129.1892 110.6775 108.8127 113.393 82.715 73.7589 93.2327 88.8223 103.7318 96.345 83.3756 62.2163 88.5775 85.9519 81.412 80.6097 86.9516 95.1658 73.6617 80.455 72.6523 77.4329 73.4624 74.0369 75.3883 70.4607 80.7191 89.9245 79.7196 87.1115 75.2408 74.1255 80.331 69.0303 66.1958 98.3047 77.4406 84.2556 83.3048 71.7362 69.7962 68.8741 78.6535 78.0054 54.5549 75.7675 66.7289 76.2612 78.018 74.9929 73.0577 68.0276 66.125 69.1961 76.4063 80.2806 77.4616 73.4992 67.5069 76.9562 68.091 77.5744 70.7766 85.3548 93.18 83.8112 82.2495 86.4692 91.1196 87.7925 74.1805 71.9921 65.2231 75.2681 88.9979 73.7694 83.3281 81.0127 86.4788 80.3151 68.2868 80.2305 73.8903 86.3455 83.1017 79.7114 76.3833 80.3239 77.1319 89.26 73.7089 89.0354 91.2339 80.5133 79.4365 90.6108 86.494 96.285 76.6356 58.8831 70.069 66.8576 78.042 76.1608 99.8353 76.6588 75.7108 85.4398 95.0471 78.0582 76.1901 74.7221 0 0 69.0485 77.7484 77.764 72.2088 88.4872 93.4476 80.2218 92.0905 77.4441 73.9763 106.7822 72.0674 91.5965 69.2423 88.513 69.3499 69.0966 77.8361 76.6045 73.4624 81.5023 72.8187 85.9932 66.7349 89.0851 90.7938 86.8478 80.2733 78.4263 72.7741 71.0095 83.3845 84.0921 84.9563 71.463 75.4852 83.1259 105.4066 77.2333 65.62 62.7245 69.0419 85.7792 87.6212 91.2187 81.7036 66.0956 78.287 88.4203 70.0532 71.629 74.7282 79.1996 74.6541 69.5259 65.814
60.2915 72.0037 81.7008 97.3418 77.662 72.5355 76.3596 86.6621 79.8919 75.5793 75.6327 81.5862 73.3874 86.4794 73.0179 93.1235 83.8682 88.6564 75.5199 83.044 67.3009 89.1604 87.7417 91.4938 76.8628 83.0736 82.5025 85.0641 86.2594 82.7505 79.827 70.5774 86.2149 83.4152 80.1109 81.2894 69.8754 76.1896 74.3857 83.4612 81.2976 68.6723 92.7487 0 79.2104 89.9369 74.9046 64.0123 68.0924 92.032 72.1346 75.2167 79.58 88.2331 83.5856 88.1484 96.3504 92.4926 77.0561 68.7103 83.0895 95.6985 83.6508 82.2986 75.5875 85.7894 87.4523 82.9001 87.1958 63.1929 80.7623 73.9395 83.139 75.3738 89.976 80.4722 75.1052 84.8701 91.1622 83.6105 84.1682 88.1441 85.4642 97.2137 86.4626 79.0364 99.2813 94.8224 86.658 106.4065 100.3383 113.9951 108.1598 115.3046 125.1917 153.3915 154.5595 201.0918 251.3647 201.0918 152.0232 116.1221 93.3755 112.7334 113.1363 103.5508 98.669 86.1794 93.0807 85.1444 94.5737 90.9589 87.7875 78.8638 88.5432 73.908 80.2138 76.2838 85.5462 91.5589 73.6483 86.4325 79.8337 66.9769 71.8832 75.3655 81.9955 70.4724 89.6705 73.9612 86.5564 74.3454 82.2083 82.2417 83.1709 77.5033 54.9119 63.6764 70.5227 73.5764 88.4079 91.0874 63.6484 71.3262 73.302 109.2224 69.0862 90.7627 64.7196 75.5004 78.7355 68.4892 71.6292 83.4431 76.592 78.8925 70.1221 82.6422 69.052 87.6352 77.8658 72.0194 84.7021 73.2924 77.4465 0 68.6231 84.8154 73.9829 78.4803 80.7519 83.7288 79.5222 81.9835 86.6797 65.5264 80.2033 82.8633 77.5015 86.656 74.7221 77.8289 74.3681 93.7936 77.453 89.6897 81.6808 78.3666 69.2181 0 80.244 78.0126 77.6517 71.2434 83.2082 90.8736 76.385 72.7809 78.2374 71.7249 109.3757 74.1723 63.8306 91.0289 77.6923 69.9036 82.4363 90.0344 83.2635 82.0579 84.9097 83.0032 83.023 62.5274 61.3226 0 0 85.0457 70.5495 82.7537 86.5089 76.5932 87.2411 86.1261 79.2744 90.4772 83.9885 88.4423 84.9159 87.119 77.756 71.9475 75.8117 69.8326 73.8935 72.7243 93.1299 75.5459 70.9114 74.4541 74.0265 72.2788 86.4282 77.8958 71.625 68.5239 83.4977 87.2418 87.4151 85.8201 80.5635 85.9454 70.4828 69.2939 77.3224 68.839 68.9888 62.7373 54.3548 62.1866 84.0169 89.779 73.614 77.5178 70.1543 77.1353 69.2098 83.5087 85.2672 88.7093 62.821 69.4043 75.4572
55.6486 74.1172 74.8935 84.5232 79.9044 83.8106 80.0029 77.3705 78.2162 73.3971 73.69 84.6633 78.2491 76.6276 81.2392 73.2628 72.5203 89.9834 79.1034 75.5079 69.9757 66.602 65.5423 86.8648 82.0574 67.1822 69.2853 81.3398 67.7519 80.954 77.4779 79.9581 86.5269 81.8037 86.9201 78.9126 69.9387 61.8526 58.5649 73.665 83.6921 98.3901 93.806 76.5407 85.5341 77.104 84.4846 72.1537 80.2701 87.4899 89.4893 79.7341 80.9711 74.214 71.0651 67.0706 77.0055 88.6944 94.1282 74.5781 66.3657 51.5239 93.0596 69.6549 83.9444 89.5817 87.6763 82.7877 82.0804 78.7921 83.2971 82.3309 73.3296 96.5022 106.6788 73.8892 81.7416 81.3053 83.2723 100.4232 86.1354 87.4418 90.8771 94.408 84.406 92.5317 93.8026 72.8864 82.3714 88.151 92.6464 87.9402 73.14 106.3656 111.246 108.5587 131.4933 176.0168 201.0918 251.3647 201.0918 165.2025 144.3757 118.6368 114.7304 97.729 92.4488 89.8954 96.8354 97.9278 80.8714 80.9556 82.6639 87.2779 90.1566 81.2216 79.5324 79.3058 81.8026 97.4544 98.4943 79.0586 72.6838 71.2294 90.7958 94.7151 79.6411 73.4807 75.7565 65.6915 77.9931 81.0773 80.9092 78.7604 80.753 80.7254 70.4505 72.2475 68.2063 78.1717 71.8087 91.6529 81.2075 93.2858 76.7391 86.167 80.1497 81.2355 71.5162 75.2354 79.9714 74.8637 71.8239 73.5422 69.2006 78.9159 80.4588 85.1088 83.6891 80.111 82.5427 83.2556 74.5043 70.2366 76.1738 83.7768 71.7837 68.6494 91.8037 83.8921 73.6729 74.8304 88.0773 66.4199 72.7999 70.1553 72.7606 83.2727 78.9002 79.5468 89.4339 87.1838 77.7152 91.8961 87.0476 74.3382 80.0046 87.4261 62.146 0 78.3815 83.5992 83.4843 78.4562 71.0127 71.9857 88.9104 89.0113 88.2177 88.5133 78.4936 85.9411 91.028 74.3226 66.7564 73.9332 93.9049 92.102 76.2584 92.1232 91.3218 75.752 82.8539 79.8151 78.2772 0 0 62.5251 73.8204 70.8075 71.7592 69.6272 69.7409 81.7742 87.8386 82.8153 94.1166 75.2886 75.1414 78.6083 74.5883 69.2315 89.8695 68.5796 90.3401 88.9106 77.2826 86.453 89.5383 79.571 86.8362 72.2671 77.4434 74.1659 72.3777 75.5925 83.9698 77.2665 84.3649 78.9641 76.0648 74.5984 83.3252 81.8763 79.6087 83.9836 83.8109 80.7689 76.0006 85.3795 73.9815 75.2303 81.1169 79.9124 79.3036 77.5548 82.9341 79.7094 81.3059 70.1612 78.6152 76.5311 84.0016
69.5376 71.1724 78.9992 77.6575 85.8018 80.2153 72.6516 81.3463 85.0473 66.655 76.8013 88.769 78.2339 71.739 82.9248 79.3422 75.1689 69.5076 84.2575 71.6126 66.6207 76.4094 75.1936 60.4558 82.1775 81.4006 85.9103 71.2991 80.6638 95.8737 102.0459 79.3472 74.4032 84.3619 83.0561 77.7066 70.0734 72.5762 78.2009 68.8657 80.2628 81.4248 76.643 68.4587 89.0511 72.6865 80.1395 93.7237 76.8806 69.9796 79.7019 74.2315 79.8083 87.6724 63.4134 74.8329 77.6074 78.8336 68.6015 78.8695 84.1048 74.8374 68.4767 92.965 78.6606 109.7406 81.9322 84.7982 70.9673 89.2884 86.4028 63.1327 78.1482 80.4881 83.0338 83.1247 86.9189 80.6112 85.864 75.4983 96.993 99.3367 75.4205 87.7329 95.3373 90.1482 85.5442 84.7595 81.4276 95.1206 79.9128 82.1864 94.7099 107.8636 98.3199 120.0462 111.9875 134.5918 152.0232 201.0918 251.3647 201.0918 175.7043 126.4117 133.5282 101.5911 106.2613 104.5831 115.4494 97.4125 76.5755 73.2301 59.8356 71.8424 110.2645 0 93.6736 100.8653 85.021 80.7799 78.4329 86.0124 79.6208 89.1728 87.9233 78.8865 89.3939 71.667 88.7405 74.5739 88.5976 81.9704 71.5996 85.4621 78.1263 80.8101 76.5496 68.8911 71.6872 75.7564 90.3514 88.2045 78.0097 74.4789 58.4311 83.7595 83.5125 79.3789 84.7647 76.1163 82.1248 84.9292 79.885 78.0365 71.4702 70.5368 82.5734 78.4806 68.3317 72.5695 70.9517 69.8257 77.1442 71.6106 77.8495 76.2478 73.9945 76.3095 85.7073 74.6819 72.4574 83.2396 82.9525 68.0035 78.5048 83.0866 70.4544 76.0351 78.5272 84.6074 82.5614 83.9735 62.7164 70.0404 86.4153 82.6111 85.9099 80.8874 79.2958 0 93.0212 80.2628 71.5921 76.5526 89.8764 92.0725 86.4579 77.4628 86.0882 74.6011 72.2711 78.3254 55.2621 97.8299 77.0063 80.9362 80.8955 86.8276 79.2671 74.5955 79.1258 90.5628 83.3135 76.2113 74.7428 0 0 94.3667 73.0207 77.267 79.1289 89.4486 70.596 86.676 91.0478 86.8087 86.1474 80.7481 81.0834 85.7547 78.9284 76.8871 83.5085 83.3828 72.438 71.2918 84.163 86.8908 79.2536 78.023 68.4895 101.46 93.0819 85.1993 78.9998 82.6319 82.093 78.4751 72.7051 66.6249 73.1006 87.2764 70.8857 78.3776 100.006 81.6959 73.2245 68.563 66.4475 75.6239 77.4593 73.936 75.2724 74.9811 81.4821 88.7205 68.6906 66.3299 73.7257 66.7017 89.0409 71.5071 46.7461
58.1007 77.6487 66.5973 78.9674 76.5315 64.9211 77.0889 77.6432 82.0571 81.9968 69.1687 71.6543 64.9153 79.336 78.6492 73.9163 89.5724 72.2264 72.7457 71.6859 58.3792 74.2218 73.0408 116.5209 82.8359 74.3881 91.2545 80.4077 74.6084 85.1423 73.4792 84.4218 80.5044 83.1427 83.3079 80.0538 91.7331 87.1811 54.099 76.8596 77.8383 90.208 81.2748 74.4137 64.9349 87.354 89.9498 85.5361 94.3696 85.0242 78.7337 74.2111 76.6784 79.223 77.7864 83.0922 91.4849 73.6613 78.2952 69.881 84.2876 74.8509 86.3658 73.8417 77.9307 87.7804 69.4067 81.029 68.7588 79.9537 76.8609 84.7113 85.857 77.4649 81.7218 77.5928 74.8746 88.0252 101.4284 78.5261 88.5216 90.1194 81.7066 78.9999 71.7284 81.6572 85.913 91.5307 103.1748 89.5664 96.5952 95.0485 87.9158 100.509 100.5881 99.411 106.8508 118.5045 116.1221 165.2025 201.0918 251.3647 201.0918 0 147.9851 106.3813 105.8216 117.7182 86.1453 93.2009 81.5676 82.0145 82.0158 91.5854 79.9842 96.0505 97.5054 83.4933 84.5852 82.0238 71.1133 86.8484 79.2441 92.2036 80.9886 99.0006 87.9771 63.7747 76.5004 87.9562 85.3786 94.6208 89.248 86.1566 73.84 73.8235 69.2123 71.6938 75.0445 74.5878 79.1964 86.1916 70.2675 69.2146 81.8548 77.0095 92.228 68.2351 81.4183 71.8014 81.3679 76.4054 82.1948 81.8901 75.556 71.552 59.6954 79.2679 59.7371 93.6941 73.9225 78.5161 80.5674 74.9611 75.8702 89.9413 47.4233 80.0524 70.0489 82.6819 96.3537 90.5396 76.191 87.3987 83.3553 88.8275 84.6688 79.3669 83.1139 81.0289 79.5701 85.2593 80.6111 80.1395 74.7189 85.5597 71.493 72.1529 72.3902 94.9649 82.5858 79.4321 72.601 76.0575 85.3643 68.4381 84.411 79.306 78.9012 83.3795 72.1844 64.7327 70.9226 93.2543 78.4767 85.5336 79.3644 94.2905 84.3374 76.4696 80.7441 79.9966 87.506 74.4484 73.0139 0 0 76.7145 78.5463 88.2359 82.1813 81.8328 70.7968 72.5176 81.1641 81.3247 75.4219 78.3383 98.4053 89.1481 87.1702 82.4968 68.7265 75.0773 78.7803 77.5338 72.3615 63.9162 74.2 58.7155 78.5947 95.088 83.7445 72.9616 88.8464 89.7116 87.4153 79.6533 71.3725 69.7318 76.8658 79.4675 80.1117 96.9392 94.4999 87.2669 82.5963 80.5463 82.205 91.668 81.1156 63.41 85.1264 76.6179 86.4784 72.5668 76.1296 65.4916 66.1722 67.6595 77.3532 70.9503 41.8152
75.4617 84.4982 70.3129 61.1676 86.6807 66.5276 77.0055 83.1233 71.4989 80.5929 74.987 69.6611 73.1915 70.7592 85.8884 83.7764 92.6774 74.2138 70.1336 79.6589 87.0478 74.8139 73.6235 90.7308 79.8959 65.9674 83.9851 73.2223 85.4594 85.0618 99.8183 63.6838 72.5276 91.3684 77.3802 82.2274 103.6667 78.0051 71.4925 57.4983 89.3151 100.5248 63.4135 66.2262 94.314 99.5546 74.8907 80.2744 89.4593 90.4843 79.2078 82.8429 78.8212 76.3806 82.9964 72.0578 87.2083 71.5193 65.3486 75.9456 63.5903 64.4386 77.0966 60.1571 86.9461 109.7735 93.1804 72.8218 81.076 62.7283 73.8936 92.341 79.8816 87.9717 69.115 79.3356 84.909 75.053 95.4125 85.778 71.8931 93.2829 69.3149 77.8029 80.5608 80.9176 84.2347 113.6311 92.7879 87.8786 86.9707 98.9382 74.7886 79.8514 102.9663 92.0957 106.1629 109.8022 93.3755 144.3757 175.7043 201.0918 251.3647 201.0918 167.1308 129.1769 123.7602 95.9899 114.9744 93.0953 81.7377 96.3454 86.9961 84.6829 93.4742 87.2416 88.7762 96.0097 89.0738 83.6554 69.8745 80.9534 102.1102 103.8142 75.6971 79.2989 68.462 73.2737 73.7972 79.3956 72.8413 84.3722 96.6406 92.2473 73.2884 81.7333 86.9627 83.2213 97.5985 87.7334 82.8186 79.3265 84.7241 85.072 86.3852 92.1714 76.5806 67.8171 90.6472 78.1012 88.1004 85.7555 77.2243 83.7041 85.2472 64.8195 62.8855 72.5664 90.6817 82.3331 83.2705 80.3077 67.373 73.6471 77.3579 74.6263 70.334 74.8759 65.0071 72.4027 87.8596 82.2406 103.0609 74.4971 65.6907 83.3761 90.1463 83.3396 89.2648 78.9086 86.1631 88.9956 80.897 87.3629 82.6535 70.829 76.8266 80.0388 84.4735 78.8206 75.5417 79.655 76.7927 64.106 86.4635 75.6401 70.051 71.7292 82.1978 81.9523 74.2943 74.5027 74.3064 36.6597 77.3106 95.5994 84.1276 85.9529 68.7386 79.8591 67.3294 83.7108 79.0197 77.5321 76.0383 0 0 57.9188 89.7126 94.3541 87.5495 120.5572 82.0093 66.513 66.8637 79.3334 68.6757 76.5956 82.7252 99.076 82.4631 86.9931 69.3725 86.7404 75.2124 74.0223 77.1399 77.2692 75.2875 94.198 60.9152 88.5062 78.771 66.3447 74.649 85.5271 91.6302 71.0719 73.029 76.0341 76.3545 64.4392 89.4664 103.9084 80.6076 100.9629 90.9866 84.8364 87.7483 81.0146 72.4569 76.1117 77.2788 78.1958 69.8592 76.715 55.9132 59.8585 76.293 74.0285 63.24 53.0658 39.3319
75.0483 84.33 78.7297 76.8056 73.6757 90.3403 75.8115 87.1341 83.843 79.0902 84.9334 75.6117 78.7573 77.7805 82.92 68.2961 63.3328 73.2062 95.99 73.8602 82.9176 85.663 84.3 86.3964 77.0553 85.0233 74.9274 84.754 70.1897 84.3871 80.013 73.0379 89.9433 83.4357 71.7313 72.1195 78.607 94.5734 54.8788 88.4723 71.2894 72.702 92.544 67.2252 79.8854 74.9655 80.3537 86.8398 77.0875 81.8601 69.6631 95.8554 87.7696 76.5452 81.3744 76.5003 80.4665 79.1039 97.3171 82.2391 100.8645 65.7621 78.7945 79.4389 68.9186 71.1857 68.7681 88.7283 81.1886 64.313 83.9322 86.5371 69.131 82.7947 86.1422 92.5141 76.551 83.6104 92.3891 100.6284 91.2715 78.6091 72.3067 71.9804 86.6996 94.7502 89.3534 90.8212 78.8352 76.2942 97.0849 91.4061 80.0053 99.1622 100.4897 97.2728 99.4823 129.1892 112.7334 118.6368 126.4117 0 201.0918 251.3647 201.0918 143.9291 126.3707 102.0953 94.1101 92.6367 97.3013 90.963 73.2939 71.2521 83.2941 67.9623 94.4262 90.1412 83.8135 82.841 79.8019 93.0669 99.6699 86.9522 84.7395 85.697 75.8195 76.1936 84.6454 84.0012 84.372 82.9978 90.9506 81.8842 78.5871 81.211 87.8722 68.4416 75.4729 94.6472 95.6167 67.287 69.9416 88.6594 71.4433 78.0445 73.8498 60.289 82.4382 80.9176 77.3538 77.2909 88.251 76.9969 76.7465 72.1317 82.2461 74.6709 78.8825 90.3781 81.4041 75.3678 82.4457 71.8806 82.0489 88.2662 67.1212 69.3476 73.2079 81.9497 72.5124 73.0164 81.6065 74.2496 89.2834 89.0894 86.1175 79.7234 74.0937 79.4317 71.379 80.092 79.8725 90.7713 82.9713 68.1505 80.8832 65.0043 77.2821 78.6574 68.2845 71.5099 98.0865 94.4904 76.1094 64.8799 85.3228 78.5852 78.3191 72.5473 86.2448 97.6429 85.0086 55.4876 69.789 67.0994 64.3938 69.8732 64.2239 70.1418 81.9234 86.5493 76.3188 80.3717 78.8231 0 0 71.4245 83.5768 69.4828 66.7433 84.2154 84.8191 76.6832 97.0478 82.6164 73.9192 78.4365 77.8129 78.926 81.5269 81.9554 87.011 77.0448 78.5935 77.3499 84.0474 72.5603 71.2824 69.4953 89.4812 75.1375 77.1233 86.3601 94.1687 90.0853 87.0928 65.8752 87.6004 70.674 72.5353 71.4212 96.2421 79.2115 87.4533 81.1098 81.9213 78.5527 74.126 83.4276 77.2312 77.517 78.8886 76.7327 72.91 75.768 84.5733 70.6511 67.3799 80.3031 74.5587 74.6678 73.1845
65.0849 69.4271 77.1041 73.5976 62.9191 76.7122 80.0246 79.2654 85.7733 70.1364 71.1905 83.5165 78.7642 73.301 68.6327 72.2857 68.1442 82.007 85.4857 79.3416 71.9385 80.3575 79.0789 65.7011 77.5248 89.7851 65.3507 85.0652 90.4044 82.4176 81.1576 70.9515 69.6966 79.1805 72.2186 75.4139 70.5233 76.1332 62.1345 85.8831 88.2787 61.7853 78.9908 80.3519 88.3274 74.4575 72.2728 59.8948 69.4594 82.3297 68.5163 79.9312 76.8116 80.5583 85.3864 62.8967 68.9683 84.2538 82.288 81.8706 69.5485 79.8354 88.246 57.5297 75.0334 70.6319 84.5191 75.824 93.6045 78.5932 87.678 82.4231 76.9087 85.0095 92.7179 92.9884 91.2985 76.6134 95.8059 81.698 72.5132 70.6911 84.2499 77.389 82.4365 88.2243 91.1269 87.1162 81.5565 83.2928 84.2017 88.8776 81.2012 103.1313 93.5964 81.4483 104.828 110.6775 113.1363 114.7304 133.5282 147.9851 167.1308 201.0918 251.3647 201.0918 142.9857 119.2923 111.8257 98.9868 91.4863 100.9325 89.4481 93.8804 97.4287 93.4982 70.5404 93.5266 85.0798 80.1201 91.0893 95.2089 87.8214 77.2829 77.2027 85.4248 94.8755 75.7832 74.6544 81.6634 83.2718 81.9765 80.6856 67.8194 89.2581 89.6204 73.4372 59.3273 69.6303 77.0378 89.0082 86.7722 82.0346 79.337 83.121 78.9919 75.7355 88.7183 72.209 74.8386 75.6724 92.716 76.5261 84.7367 81.0344 80.2137 85.4654 78.036 79.7632 59.2505 78.755 74.0058 76.1061 74.4181 91.0489 87.882 90.4947 77.268 83.3371 84.4647 79.4332 97.1193 66.2212 67.2293 70.3954 78.8715 81.8698 72.9687 77.3625 74.4877 89.8668 86.0162 75.0688 84.9861 75.2192 92.4037 85.3312 89.6774 80.4612 92.7052 77.4992 88.2447 91.4544 77.9853 80.1627 75.7592 62.4577 73.6403 80.6921 73.0696 71.9207 79.8753 99.4507 75.3557 61.1869 78.1396 81.7997 62.2448 81.308 81.8634 75.7091 83.4612 84.9883 84.3416 82.7166 0 0 78.3927 82.9175 89.7404 88.5223 75.0673 77.177 78.374 77.8928 90.375 87.69 82.2633 76.405 72.1943 78.8255 97.3235 72.6338 78.6203 93.3323 91.8555 81.3993 83.9278 77.8858 82.2638 80.5059 79.4386 69.358 77.7305 81.4124 73.9952 76.7243 76.6493 85.1956 81.0663 77.0032 82.5759 78.7784 77.275 85.4196 71.2217 70.9813 73.1687 73.5081 73.4768 90.8843 86.3573 78.2389 86.4241 69.3107 84.4663 78.1978 73.2613 92.5887 77.1792 79.7169 73.8227 79.8715
63.8662 82.4604 88.9085 81.2271 66.4008 67.0945 75.5796 76.9974 87.7862 90.1897 80.1242 86.831 87.9946 76.2975 70.557 82.5968 63.4082 81.5256 83.3564 72.6176 75.4278 73.732 72.5588 70.7262 75.2861 74.0349 66.1368 73.6818 62.3873 76.034 76.5205 75.3534 78.676 77.52 71.5103 83.639 79.3599 76.5568 59.4194 85.0067 85.5896 72.7755 69.2441 65.9788 86.2765 75.8274 72.4688 82.0341 71.6514 74.8324 89.2663 72.5575 83.9158 80.1217 71.1798 81.5383 70.2943 70.6342 79.8848 73.9409 82.5422 67.0289 95.5855 72.0631 67.6606 77.7795 87.0744 77.8528 85.8785 93.5242 84.3796 90.1257 85.8017 82.8429 69.5981 64.9101 77.2473 87.7639 80.896 67.8601 83.0754 93.3259 77.1419 86.7982 96.5703 81.6023 90.4117 93.1125 103.0945 85.3205 94.2501 95.4758 81.1254 85.4628 80.1737 93.6176 107.8165 108.8127 103.5508 97.729 101.5911 106.3813 129.1769 143.9291 201.0918 251.3647 201.0918 0 96.913 127.3498 101.8634 94.86 106.7472 92.0676 97.4287 92.3608 75.2911 89.9069 82.0749 86.9596 100.1563 90.4293 86.6475 86.4927 88.321 80.5802 97.7032 78.6391 80.2814 89.945 89.9211 85.9529 76.8559 72.0278 87.94 76.671 88.5101 90.3757 80.2932 81.4945 72.8831 84.4307 81.3567 79.1114 70.7393 82.3612 102.5092 82.6949 71.9904 78.1431 91.2909 83.3251 90.5693 81.6347 83.9211 82.8971 82.2882 88.1362 82.6465 84.5511 80.8293 85.5757 76.1496 78.1434 85.6625 61.428 85.281 84.3002 86.5658 85.1681 77.5836 77.8005 78.9625 90.8481 73.5991 70.5913 82.6751 82.0361 76.1764 83.3502 83.1409 79.4059 84.2414 84.4498 92.7509 74.1969 69.7763 89.128 91.6136 64.0681 76.9222 80.8588 78.3047 83.5549 79.1955 81.096 67.3341 91.6621 71.1713 74.0485 67.6095 76.775 0 99.9356 82.8084 62.4884 76.0458 79.4886 86.8849 87.1049 70.9946 72.5944 80.6784 74.0918 72.6642 0 0 91.3092 77.8049 84.6371 79.154 69.0416 79.309 73.036 73.5936 81.2243 83.3564 74.6604 87.5083 79.6526 83.9203 87.7567 75.7995 88.5645 62.9708 61.9744 81.2617 83.6624 80.3111 84.2851 77.4706 67.1353 74.176 70.2692 75.4056 82.6281 87.4105 76.6991 63.932 79.4996 75.7929 71.2642 66.7563 75.5853 82.3733 69.1663 68.0603 72.4649 77.2577 73.8203 68.6678 62.5913 86.469 72.2438 77.6539 79.2056 87.7893 73.3696 81.79 76.6185 87.6064 83.322 76.2978
83.7242 69.5289 56.5124 78.994 82.0877 107.8895 79.517 68.9764 77.5656 95.1221 92.4368 82.4857 87.8062 85.4931 72.1565 66.4571 77.7813 65.4497 94.3051 93.0072 73.4487 85.5956 84.2337 79.8319 82.5601 67.3422 77.7271 61.6022 70.7482 84.3924 84.5335 68.7951 64.4675 69.4299 67.0555 83.5295 112.6759 83.8074 65.4537 62.7736 83.2834 86.7076 93.5098 75.564 77.2095 82.9661 71.3638 95.1669 104.1422 88.6277 73.6069 74.4216 74.9732 76.6389 83.9369 77.3863 62.1353 75.8801 79.2178 88.9443 68.6959 60.4572 87.0276 65.6968 74.4349 84.9466 67.2793 78.3714 74.3581 87.5136 77.7063 107.5004 74.3509 66.5932 66.6748 60.2261 63.6224 74.4101 70.9657 83.4637 89.6388 104.0587 42.182 94.6047 78.873 90.8526 81.0164 105.109 96.801 94.1285 75.9757 72.4899 78.4899 86.1466 79.8671 79.5193 88.2954 113.393 98.669 92.4488 106.2613 105.8216 123.7602 126.3707 142.9857 201.0918 251.3647 201.0918 150.936 102.1785 104.6303 102.322 118.8222 104.4334 92.5632 102.6487 74.4316 95.6105 89.1993 79.7407 75.7429 87.9567 101.9549 109.0613 97.3559 72.7138 86.3471 72.6057 85.3294 79.011 85.7979 70.2746 99.8211 101.2312 85.7436 76.9661 95.2901 102.3754 92.0964 77.6755 78.715 81.0121 89.6391 65.1057 73.3492 57.4422 87.0508 87.8715 95.9434 98.5439 99.2365 88.1149 82.3404 84.9072 92.2916 78.8145 91.4834 102.9852 92.7304 90.6819 81.6055 82.8921 82.7802 69.2454 77.2093 50.8415 78.7276 86.5501 65.3823 70.4242 90.872 81.2473 84.5727 93.7916 71.7807 71.118 74.7309 67.3762 86.6744 84.6856 79.9511 51.2477 77.5522 90.5803 91.1596 79.0028 57.9659 61.4482 71.2387 0 80.7954 94.5922 78.3634 72.8627 77.7823 74.6285 67.3182 71.6088 67.8984 74.6785 74.1329 87.7091 68.8659 76.1957 72.1516 91.8161 105.745 85.2221 73.8261 87.6912 72.0015 74.0571 82.9945 81.4224 79.8535 0 0 62.8592 76.0153 80.1516 73.3607 92.5529 70.1605 53.5936 72.8155 87.0686 66.8681 72.0504 91.0967 84.0973 75.6703 61.7332 101.1778 79.6526 68.7506 67.6628 64.694 62.6555 80.1456 74.5965 69.7365 88.0498 80.3022 72.0868 77.0797 94.7735 102.2718 79.5638 64.5809 52.6789 69.7641 76.9702 76.3382 79.7267 97.0427 93.7525 99.019 100.7052 102.2056 80.986 85.7245 74.8319 70.6496 74.6393 79.7728 78.5611 72.1509 66.3875 64.2594 55.2821 61.1482 72.4692 91.5863
69.5217 86.4199 82.0644 70.67 0 88.6141 90.5606 89.3388 79.5176 78.4957 76.854 87.9856 83.395 66.2257 70.3505 0 81.7807 62.1547 69.963 79.7426 74.3814 83.7581 0 79.4773 83.3646 65.9812 74.2128 82.9826 83.1601 92.7377 80.2498 65.9232 72.4027 71.5931 78.6154 79.4211 0 81.3692 77.3609 69.1069 72.6409 67.6504 75.8228 76.3101 74.0486 83.3671 87.0695 79.0139 81.1268 83.1523 79.8435 63.3936 78.445 72.709 78.3065 80.0801 119.2364 87.0164 75.6336 0 60.4959 54.423 89.0796 64.3765 92.8109 0 93.2406 82.7982 74.9208 76.0887 81.6438 88.1687 79.4492 71.8719 62.888 70.1147 74.7509 80.258 74.9341 83.0199 70.9481 84.6059 63.6183 82.4265 76.5622 85.9013 90.3269 94.5226 89.245 98.7106 85.0966 95.5909 78.9925 78.2876 86.8405 75.6815 89.3491 82.715 86.1794 89.8954 104.5831 117.7182 95.9899 102.0953 119.2923 0 201.0918 251.3647 201.0918 130.9911 124.7798 110.9101 105.9216 106.8206 102.2031 92.6928 72.1833 76.735 74.0806 88.2567 84.0691 84.062 108.4723 93.4056 101.5648 74.256 84.7507 84.0925 78.9946 95.6692 88.4188 83.1754 92.4506 95.9377 82.894 91.2239 92.9366 93.1225 0 80.1998 87.3457 69.3387 85.2128 82.3564 66.5541 85.015 0 94.9258 87.098 101.905 80.2853 72.0122 82.8311 81.8375 84.4627 71.7735 79.9598 77.7611 88.7728 70.2208 76.8711 84.1081 80.5138 70.6578 101.7431 81.2847 61.5176 73.3457 79.5474 71.0392 77.6669 89.7264 75.1354 77.8743 63.3762 79.0124 79.669 101.0352 93.5512 76.4351 85.5576 61.5576 61.9416 84.1567 78.0264 74.3901 81.8843 77.8964 79.9842 0 77.3244 75.9168 81.3987 60.5275 86.1477 82.5528 77.1031 88.3076 80.1531 69.3676 76.988 80.7039 67.0714 88.8558 0 87.2188 82.1213 64.1428 80.7276 71.8273 75.4675 82.7146 85.1906 75.9832 74.5191 0 0 75.0974 79.0667 77.309 71.7427 0 80.5267 72.1918 86.8021 78.3055 83.8359 73.5309 87.8217 95.5945 69.3042 84.7128 78.2043 74.9691 74.8368 73.6527 78.819 67.1637 78.0005 72.5505 65.6605 69.4483 68.0401 81.4787 67.9512 0 75.7183 86.8276 73.2236 90.4625 83.6839 63.26 75.5339 82.8046 82.1088 70.1628 68.9851 71.765 0 0 65.0971 82.788 74.8917 68.6723 79.1723 71.2887 0 78.4305 72.476 69.3041 64.2024 76.8477 78.3849
59.5362 74.2285 78.061 78.8665 79.2415 76.7965 98.1738 84.2907 65.9414 82.9234 75.4384 94.3969 70.2988 83.4822 64.1692 68.9238 82.6316 72.8419 72.4627 81.6132 75.076 79.18 77.9201 89.6849 73.8077 76.8503 86.1432 79.0808 54.0859 79.8234 83.4939 88.9622 79.5899 77.7158 86.9851 78.8747 86.906 86.0988 66.0124 69.679 88.0197 89.3124 82.7151 0 94.4439 95.5319 68.599 76.6338 77.8627 77.6572 65.8734 81.3233 68.17 67.6927 62.1426 77.3298 92.8953 84.8235 86.0026 73.5845 79.9961 65.3862 64.3484 68.6886 84.5428 93.1364 82.179 73.7208 68.6747 80.1421 94.0867 83.4609 84.1805 79.5096 85.0836 64.283 73.4992 72.8691 75.7752 87.7275 102.9227 85.7931 0 88.4118 95.9681 78.4466 68.9799 91.9137 79.8719 73.0468 96.0733 89.8676 86.0186 95.4477 72.2167 85.7933 74.507 73.7589 93.0807 96.8354 115.4494 86.1453 114.9744 94.1101 111.8257 96.913 150.936 201.0918 251.3647 201.0918 158.343 147.5372 95.3971 108.4627 63.9695 76.6495 78.2773 67.4149 92.0631 87.4301 94.518 84.1419 70.3511 95.1477 90.1342 88.8673 81.741 66.7922 98.4995 79.2461 80.7712 91.935 81.6585 71.8729 82.2414 97.0272 86.7647 80.943 88.9571 87.4193 88.223 84.2904 96.7616 85.6855 71.0586 73.9148 69.8958 90.0579 88.9277 99.0363 92.9893 81.4698 82.5307 83.3796 84.1364 84.4308 90.5881 79.5381 78.9123 93.2764 79.5955 90.8256 87.0499 94.7082 79.5916 97.8026 85.3382 85.6488 82.1053 86.8622 84.4259 100.4849 82.1808 74.1258 76.6039 90.6894 75.9061 74.5429 64.4604 84.5909 76.3004 71.6014 71.5968 80.1711 79.8543 76.7125 58.5995 77.354 79.7242 0 82.7538 84.6556 85.3744 74.8165 75.2204 94.8516 93.6994 82.3327 71.4881 91.5368 89.7807 76.6317 83.6376 88.6745 97.6493 80.098 80.7339 81.8079 82.6789 90.3799 77.4121 62.9653 65.57 66.402 65.1226 0 0 68.1589 80.1549 70.861 76.2878 79.7906 91.9189 73.5668 75.3924 94.6379 68.5587 73.6496 88.6063 71.5624 90.6587 79.6581 85.3774 86.5309 81.01 79.7282 77.5457 82.641 73.2662 63.5599 74.6849 86.4129 86.6361 66.6596 74.0966 67.6943 79.0628 72.9758 62.5169 75.0935 75.1344 61.2362 68.7881 60.7099 59.8453 69.9152 83.0675 88.0906 89.4133 76.9625 69.7649 90.3968 92.1107 82.6489 77.7505 78.7268 82.4521 75.3076 74.0721 67.069 82.8466 92.1742 0
67.2794 82.1769 79.6459 76.0816 87.9244 73.6705 86.5299 70.565 77.8703 72.6933 70.6097 82.4513 81.1107 85.7064 82.0936 71.2012 86.1873 84.0476 82.7364 71.5123 75.92 74.9755 73.7825 114.9718 86.8711 93.2227 81.3513 89.1354 78.4464 75.7338 66.9356 78.4188 77.0088 88.1837 78.2171 90.7907 71.9361 77.7217 70.1272 88.2936 74.1779 70.2454 76.7919 58.9409 98.8206 85.4045 73.0615 75.4303 83.5996 75.8998 101.4391 91.4719 81.5929 83.4001 72.8083 79.9168 67.7037 92.4734 79.7608 77.2561 71.8639 87.8925 73.9782 91.8347 86.6566 85.2164 77.2022 78.6762 98.4679 98.0993 90.2575 74.2445 81.1215 87.2133 82.0442 68.6369 72.1133 84.6358 80.7703 81.698 80.7231 83.5093 86.6597 86.2319 84.1877 87.9682 81.7412 86.9056 78.8283 88.9103 92.7298 95.5716 90.3361 87.839 89.6956 99.0305 97.3588 93.2327 85.1444 97.9278 97.4125 93.2009 93.0953 92.6367 98.9868 127.3498 102.1785 130.9911 201.0918 251.3647 201.0918 143.5397 110.7887 101.9366 82.5475 81.8039 89.4832 76.226 103.2865 72.001 75.8545 73.2447 85.46 90.0574 98.3987 89.4295 96.0274 86.0587 89.4464 84.8607 74.9818 83.3236 90.0171 100.4419 101.6916 97.785 85.2371 84.4954 67.0627 95.1206 81.662 77.3967 80.8323 78.5682 93.4666 95.5958 114.2436 94.2549 76.9316 78.9528 89.5897 85.6465 75.6316 81.4237 76.9272 69.1931 89.7212 89.2798 86.1499 90.832 80.788 78.3021 69.8981 75.2923 92.3273 57.7221 0 80.1929 87.1624 72.2165 80.3847 79.3169 78.1828 88.3665 64.4221 79.3584 74.3881 82.9895 88.6401 93.9759 82.2233 71.0265 75.4262 65.1203 77.0279 72.7398 83.5886 78.6287 62.4132 61.8227 87.7941 72.1747 66.112 74.326 75.2319 78.8761 68.4106 97.6284 79.7958 83.7606 83.7675 81.6572 89.672 0 54.2898 75.3274 73.5268 82.0797 83.0839 88.1438 94.0712 77.3075 60.8644 80.3734 78.8248 0 0 61.054 75.5201 76.9526 80.8975 76.5541 78.8775 82.7952 75.6426 82.7673 77.3646 79.0408 78.7041 71.4162 82.59 72.5583 66.6908 75.4207 76.3084 75.101 70.872 81.5865 77.646 73.9239 87.543 85.9215 69.8569 59.3915 69.2053 77.1353 72.9866 75.3093 76.2001 74.5075 77.6154 102.5555 95.5658 85.8377 61.4448 68.9542 69.3922 73.0479 77.4829 67.2449 58.6812 67.7248 79.4737 77.1585 80.5582 75.5771 65.3404 86.6257 88.8468 89.4392 70.1275 77.727 0
65.4321 89.5743 87.7493 94.1146 85.4515 79.8649 82.595 86.8905 76.1541 67.5366 75.5046 81.4706 80.0453 83.7975 82.4135 78.6468 83.1421 73.4456 85.2563 77.7824 78.7509 78.1517 76.9082 84.531 83.6662 73.1309 79.2817 84.9341 84.9222 66.922 76.2811 84.8407 69.2388 84.0792 87.8575 88.7417 79.6686 75.677 80.22 64.9128 72.6185 81.3706 86.3667 77.7978 69.1233 62.547 74.8339 66.9273 71.2594 59.2131 74.393 69.746 86.4382 81.4227 82.6718 75.2996 73.5883 91.6687 62.3438 80.4073 73.6008 86.4589 93.4948 88.6141 77.1819 74.6455 80.876 75.4589 77.0215 89.0333 88.8219 70.8483 88.2604 81.4266 83.9849 80.3083 76.9858 97.2238 83.6886 82.0464 89.0393 61.9619 101.7309 83.0362 101.2914 87.9084 88.5209 85.6502 78.5609 83.2892 80.5494 85.3413 97.4776 102.704 100.1949 73.4525 85.629 88.8223 94.5737 80.8714 76.5755 81.5676 81.7377 97.3013 91.4863 101.8634 104.6303 124.7798 158.343 201.0918 251.3647 201.0918 155.9329 131.4665 111.8873 115.5444 91.4469 97.2131 85.7449 81.0317 95.5373 83.0344 78.1044 76.7607 75.1779 86.141 85.3916 83.6559 97.0517 90.1751 88.7397 83.4939 78.9761 86.0154 72.8611 73.9932 79.9506 82.7785 94.4027 68.0737 93.0433 82.1299 79.0448 77.36 88.8478 99.6333 70.1188 74.7113 75.8537 81.7218 77.1993 89.6289 70.2342 75.2579 84.3882 87.2371 73.7636 92.4277 87.1373 73.6043 86.7806 78.4954 93.3586 90.9376 75.8633 64.3904 70.9072 92.2005 97.3678 91.4795 89.6723 82.8081 76.856 73.3046 93.5427 72.8312 78.7502 92.8769 82.2476 86.0682 75.4023 81.4155 89.0604 77.1073 71.6183 80.7607 83.576 84.9425 95.0156 62.0196 84.1934 86.2345 85.2054 82.9311 80.5483 72.5013 75.5735 93.1888 80.0264 68.6564 84.0832 89.3947 0 81.0805 78.4899 90.3396 68.075 80.542 85.81 90.4362 76.1736 93.3726 76.9566 64.648 63.4024 0 0 74.9646 78.2357 80.6998 61.6328 74.2456 73.1524 76.6357 76.6437 71.9257 71.7666 73.079 76.5557 76.0376 72.652 76.8186 79.7266 70.2561 72.9585 71.8041 96.2984 78.4017 80.5595 66.8875 71.4973 67.1047 74.9256 76.805 75.9189 69.5925 63.7212 75.2839 66.932 85.7159 75.7878 94.2755 70.3759 69.8577 83.7529 85.9319 73.801 65.4561 64.1959 74.4802 81.738 77.9007 74.3477 81.4416 81.3094 74.8749 87.1692 90.5361 68.3007 79.6274 77.1156 72.3844 71.5099
70.8562 88.9445 71.5033 76.1681 92.34 71.7444 72.9448 75.0938 70.7883 72.8851 55.4717 71.5744 67.0951 88.528 88.3615 70.1349 84.7544 73.946 66.1695 82.6406 98.964 78.0006 76.7595 69.7014 73.9204 67.848 73.2293 84.5791 68.3631 66.0438 65.803 75.0187 79.9604 63.3164 76.3475 80.4639 93.6726 98.2052 73.8182 78.912 77.1626 181.5673 0 57.3268 71.3621 76.0134 0 0 75.1346 74.247 87.1676 79.8246 83.3066 75.4466 83.6772 95.8671 85.6053 71.9943 84.8397 78.0295 69.7535 80.6978 61.0196 75.5764 0 85.0852 0 72.4953 72.4306 69.4448 72.6117 73.3969 79.2936 84.2829 62.8404 60.6108 85.5039 78.3438 71.0818 65.4043 0 0 80.1081 75.4545 75.3103 70.8009 88.2875 85.3758 77.0716 77.5075 94.0486 85.6947 79.4924 75.5399 85.8175 94.4616 88.5435 103.7318 90.9589 80.9556 73.2301 82.0145 96.3454 90.963 100.9325 94.86 102.322 110.9101 147.5372 143.5397 201.0918 251.3647 201.0918 0 78.4479 0 85.2094 104.4436 91.2656 74.2607 90.1178 78.5831 88.8441 109.1023 93.7206 91.4169 88.9344 86.9546 86.3559 95.9879 85.7158 85.619 91.9427 84.3173 71.6385 76.0733 75.0684 96.401 98.0458 67.9006 82.3252 66.8794 83.1988 57.5184 0 103.9446 92.0706 66.0076 82.7824 85.5909 86.8783 87.9207 92.3627 81.3533 90.1853 77.7871 90.1743 87.845 106.067 97.3573 79.4757 80.9448 95.9197 0 90.1342 100.871 63.7284 82.6375 87.7738 79.7112 85.285 71.0397 80.7054 70.3227 81.1188 105.822 79.8205 66.5625 97.2339 89.3194 74.6458 75.0624 65.7021 70.5168 71.0735 93.4364 66.6016 69.9334 61.3581 96.6523 77.8031 78.4693 77.6805 76.6143 85.5211 74.5313 57.7088 82.8659 78.4261 82.1497 80.2148 80.2364 66.1056 84.4836 83.2454 0 82.5262 84.8614 58.7191 76.5654 64.4462 62.4082 76.4481 84.9225 83.2862 0 0 82.2397 86.6261 94.9376 81.0781 100.6526 90.2578 66.5291 83.3402 80.6794 79.8475 61.0091 76.4042 78.124 75.1267 77.64 75.6944 71.0613 62.6142 61.6234 78.1742 83.5775 79.151 75.4875 79.4822 89.2231 74.6594 68.0664 73.5047 73.5594 72.6806 73.7787 59.4345 67.6804 70.969 76.4434 63.8396 70.8112 63.6812 79.6323 86.3299 78.427 68.0799 0 76.1996 65.4032 72.1765 71.9568 70.3644 75.9188 71.1196 73.8475 77.2196 79.2643 77.1318 87.3398 61.3989
76.4495 91.3575 61.0534 81.4785 0 0 68.7592 65.7609 76.9265 84.7816 68.524 68.8205 61.3326 73.4868 94.1954 70.735 67.7135 83.8823 67.3153 86.2433 90.7669 67.3003 66.2294 66.6855 81.2546 92.7684 78.5612 90.3951 76.9558 81.304 80.1472 80.835 73.7572 69.5308 74.3398 65.2166 86.6735 90.5744 77.502 83.0918 81.3846 0 76.6191 0 81.4127 82.9921 70.7324 0 0 74.5805 88.5908 67.7487 77.4162 73.6915 0 0 0 80.6444 76.0185 80.5257 93.2075 61.0909 61.266 70.0127 0 0 0 86.5985 82.1515 73.7192 62.9853 102.7118 70.6653 80.2459 70.4487 81.96 67.4104 74.3384 54.3968 72.3499 0 84.2729 107.1195 67.434 87.841 74.071 75.364 81.4182 81.6605 80.7124 85.5652 77.4732 79.3344 70.2402 78.7426 85.1509 79.1922 96.345 87.7875 82.6639 59.8356 82.0158 86.9961 73.2939 89.4481 106.7472 118.8222 105.9216 95.3971 110.7887 155.9329 201.0918 251.3647 201.0918 0 169.6222 116.9554 113.0363 85.8737 82.2532 93.533 76.2444 92.0517 97.2394 108.0375 79.1626 86.7011 95.9914 76.4538 92.9946 82.0582 89.0967 96.661 96.4509 93.9296 89.3211 82.58 0 0 85.5634 68.3441 71.6191 64.5732 82.6712 0 92.6145 0 95.4475 85.8117 65.4758 87.8713 79.781 78.8263 95.031 74.4401 72.4877 77.4156 83.6167 83.9727 93.0258 73.1519 89.7027 82.7442 0 113.9123 81.7746 105.1563 63.6553 58.1071 71.869 75.0768 72.1955 79.1749 63.3344 68.6832 75.9496 71.1812 80.7568 72.4683 76.9445 86.2404 75.1962 64.9912 52.7889 67.2119 85.8473 77.4529 77.0605 61.566 93.0628 72.2761 70.4149 77.7198 79.4761 72.9433 75.1369 70.8588 72.6236 66.7422 74.4312 74.6652 73.8135 65.6248 86.4175 0 80.4347 0 76.2244 79.4806 84.0356 64.8937 77.8378 72.7132 79.4197 77.8894 0 0 72.6652 89.5135 69.5842 75.9267 79.265 74.9453 70.1056 74.3319 75.729 75.8706 78.8668 71.325 76.0755 57.9103 72.1626 84.0017 95.9751 71.3165 70.188 67.5482 74.9514 62.7599 89.2438 82.01 76.0966 83.82 82.2841 89.4707 87.7273 66.2937 71.2927 68.5315 71.1733 76.9197 64.2418 68.8874 71.8414 85.8073 89.1693 83.702 76.6232 72.5753 0 0 76.5265 71.0731 64.7868 84.6525 78.5561 81.2137 65.442 79.4831 72.4064 85.9408 95.5862 75.9515
62.2763 80.2996 68.5423 78.1396 95.6164 78.0011 76.3633 79.3002 76.5054 71.5002 86.9956 59.9247 65.752 89.3299 80.5362 54.8087 71.3469 73.2872 87.3006 81.4083 75.8144 74.5432 73.3571 58.2453 69.4414 71.4628 75.2252 81.5151 66.1664 85.8762 78.3397 77.9829 68.51 58.9317 72.4807 68.8993 89.397 0 84.4891 73.8332 74.2592 86.6418 0 83.8153 87.2732 97.2985 72.3557 104.0997 88.6055 75.5831 87.1913 64.6381 63.4177 71.1661 68.7136 72.1353 0 72.5981 86.821 78.6807 69.1311 76.8535 82.6734 60.8667 0 101.9289 116.3107 0 72.245 86.397 92.4558 95.581 67.774 85.4448 75.3675 81.8273 61.634 81.9715 58.2368 97.8082 73.2577 0 66.5326 65.7717 77.3822 93.1781 65.7514 91.0721 93.5735 89.0182 81.0175 76.2834 81.644 78.1178 60.4153 74.3077 80.2578 83.3756 78.8638 87.2779 71.8424 91.5854 84.6829 71.2521 93.8804 92.0676 104.4334 106.8206 108.4627 101.9366 131.4665 0 201.0918 251.3647 201.0918 0 107.6973 128.0826 123.3584 96.8776 94.6516 90.0012 94.3653 106.6581 97.0721 83.961 76.9125 82.5844 94.7841 102.9987 73.8508 82.7337 85.7869 89.986 72.2096 92.4323 0 79.0826 99.4668 93.1408 76.7478 81.9453 79.9545 85.7572 86.3388 0 72.4945 117.1331 93.4412 74.4901 88.5359 80.2406 89.8441 86.1457 0 74.6064 74.2151 81.0962 75.7715 121.8266 81.3049 75.4583 69.3427 153.2318 76.1656 61.9463 0 83.982 64.0969 67.8769 72.0965 85.7466 99.9463 69.4786 81.7861 82.0889 73.7488 72.6043 76.4892 80.0407 79.0179 76.8792 54.3069 64.3414 76.2655 74.3068 77.391 73.8959 92.1419 72.6538 62.3824 79.3269 76.4205 64.7802 69.1573 84.5884 68.6887 77.9561 100.181 72.8899 53.4351 66.0735 89.5487 0 68.3867 0 94.3905 77.8996 72.176 74.3269 72.3699 92.3415 65.7763 62.8545 61.6434 0 0 93.8126 78.7331 73.0968 66.5948 102.211 80.9555 60.2492 81.6341 79.2576 64.3723 65.5735 72.6541 85.7844 59.4372 0 79.9693 63.6925 72.4167 71.2708 75.593 67.8454 82.0669 90.5947 71.5042 86.6059 95.6924 88.6056 93.2887 103.8445 90.4987 97.9993 80.3084 84.0326 82.6128 67.212 77.3199 80.9756 88.5292 80.2187 81.1641 77.9374 73.5557 0 65.8065 87.8816 65.4035 48.6503 79.539 72.7422 73.2867 58.236 77.57 77.568 71.5176 84.6999 0
71.0411 73.0221 73.6081 81.0031 70.7633 96.7188 87.3455 65.0035 82.162 57.9215 80.5707 75.0049 74.1644 65.3439 65.9045 76.368 65.7076 82.3178 74.5308 70.5123 58.1248 61.3599 60.3836 62.1782 81.1125 95.9724 70.8604 67.8655 67.4464 66.4181 93.5436 68.3452 81.5044 76.34 0 90.5446 94.196 71.7683 72.6804 77.4014 77.7846 107.7385 0 0 83.2751 66.1956 67.8692 86.3864 64.3145 76.6521 86.4836 51.306 83.6978 95.5106 0 95.766 0 0 83.5559 58.6704 101.9073 0 80.2956 0 70.8016 66.8568 0 94.7524 101.2936 73.1531 102.5963 66.7146 76.1847 81.2466 86.9492 75.6008 74.2127 79.8374 82.0419 71.2332 86.5071 99.6775 0 90.8847 85.9393 93.3649 78.0776 93.0035 71.8111 69.539 64.3272 87.3831 99.1372 86.0357 84.1745 73.785 62.2014 62.2163 88.5432 90.1566 110.2645 79.9842 93.4742 83.2941 97.4287 97.4287 92.5632 102.2031 63.9695 82.5475 111.8873 78.4479 0 201.0918 251.3647 201.0918 162.5692 124.7087 145.6846 137.4458 120.5497 94.2706 110.8435 0 87.5575 93.4672 88.0743 104.047 82.2938 90.1839 96.7636 78.6174 83.1324 83.8207 80.2841 93.7184 76.2759 62.1581 73.5592 68.0446 69.9455 71.4221 69.1804 92.1211 84.5831 88.0928 0 0 81.9085 86.397 67.8514 75.5641 72.5849 64.2795 69.9378 79.4638 75.8389 53.67 75.0201 73.0445 76.9437 69.7155 0 68.6101 0 124.83 85.8447 87.8029 77.5062 86.4052 77.9606 82.5512 59.7378 75.67 66.4722 79.0733 74.2684 74.8275 80.0891 58.7634 80.5352 95.4098 94.8251 99.6112 90.1433 94.1791 71.6049 75.244 64.7081 0 102.9462 77.9812 76.329 85.5269 81.9703 80.154 85.7492 70.9264 79.6341 81.4306 79.2043 96.3044 0 82.2208 0 62.7377 61.1203 55.1783 74.729 84.613 70.8446 104.1685 60.4773 62.3475 61.1462 0 0 74.244 76.7338 90.5984 83.1489 82.6693 77.0293 98.2429 98.9251 98.0193 76.563 84.0308 76.9004 70.0635 89.5991 0 56.8573 80.7452 55.8594 54.9755 56.7498 97.8447 62.2781 64.417 71.0575 74.818 75.4703 82.8776 68.7394 79.7152 58.3701 99.3985 71.372 64.0756 76.903 82.2084 95.0214 73.1488 97.1181 69.0183 66.9531 69.3761 71.0417 75.1762 79.6742 96.7164 90.8962 85.7031 64.2892 89.3049 86.0156 90.1219 78.6371 88.8423 78.5505 68.7997 0
57.2762 51.9715 56.7328 79.286 80.0689 82.1263 72.7567 78.7137 58.246 62.1405 71.9408 91.6607 84.0114 86.6908 81.7243 91.6533 93.2893 61.8715 79.342 65.8566 67.3908 68.0721 0 0 81.0555 78.461 74.8805 68.4494 63.0763 88.601 81.6962 74.7794 81.4878 85.5124 70.4832 75.7013 82.1121 0 90.8902 81.1323 0 93.6569 0 54.3032 72.1815 66.5181 76.6735 105.5183 0 90.6039 60.2229 70.7011 78.1079 79.8431 78.0459 67.6897 77.7042 85.0265 72.7413 95.6602 95.5731 63.5429 77.6311 65.4811 0 109.6543 0 0 68.9937 77.4694 77.5947 0 92.1917 65.6373 70.139 73.29 96.3895 0 77.9946 94.6168 0 0 61.4331 74.2661 75.5292 72.2909 71.813 82.2621 84.6047 61.6942 81.7528 0 82.1511 83.0292 87.2613 99.8975 70.1876 88.5775 73.908 81.2216 0 96.0505 87.2416 67.9623 93.4982 92.3608 102.6487 92.6928 76.6495 81.8039 115.5444 0 169.6222 0 201.0918 251.3647 201.0918 181.982 0 105.885 125.9303 108.6707 135.7627 0 0 103.5998 73.4447 78.4888 85.9447 77.167 75.0967 91.4518 100.5729 96.7391 78.7806 68.3502 0 0 0 68.0587 70.1464 75.2956 91.678 86.648 0 0 56.7672 90.2738 91.1165 81.787 76.6408 71.2815 80.1277 71.3498 66.5587 74.2252 58.2572 55.6965 71.3847 88.9933 73.5047 62.2698 62.5227 71.2246 88.1904 77.9851 0 0 47.9568 81.1906 89.2279 69.4719 0 73.4969 77.997 92.5535 80.9505 86.6854 72.3665 67.4515 78.7983 69.3745 79.1577 94.7206 91.5174 63.7254 87.4109 69.1923 86.6715 49.5822 71.2005 84.8178 81.0368 68.5298 73.061 72.3266 81.238 0 0 81.6518 62.6948 51.8767 34.7403 44.0667 81.6577 0 72.1792 91.7546 92.3136 97.2157 67.8504 79.4617 89.7381 92.9392 91.1484 0 0 77.6566 68.7648 94.3868 94.35 101.1193 88.4175 70.0262 77.203 76.2218 83.4336 66.242 92.6263 78.5066 85.2522 0 83.2936 88.4029 83.5491 82.2271 93.8383 0 0 71.9012 81.0337 77.5161 65.2011 76.889 83.3703 105.0009 92.3896 67.1673 75.7581 78.9641 65.0942 78.3454 84.9345 85.195 0 97.73 95.4993 91.5667 83.6284 0 67.4863 78.8909 65.9911 79.5321 78.6603 68.756 65.8474 59.8897 82.7477 43.6047 65.8294 63.088 0
61.3499 64.7969 66.3419 69.0591 76.2281 72.1349 75.5312 83.769 71.8322 72.9993 67.473 70.4699 77.0487 80.1008 77.6634 71.385 88.5816 75.2143 87.0207 83.9663 76.8416 82.4223 81.1108 77.905 75.4594 80.6516 76.6752 88.7675 82.7167 79.0488 73.245 79.5057 89.1388 83.9131 87.1727 80.3003 68.2846 65.1008 87.0445 72.621 91.8613 80.4689 76.4606 89.351 87.2136 95.13 76.9522 77.3567 72.0832 70.1873 68.6292 69.9039 77.4441 76.7932 76.6662 67.4376 92.1993 75.9807 75.5832 60.9951 99.4332 87.8864 88.6482 88.6093 80.825 83.0603 69.1916 90.6523 80.6012 80.2887 73.5135 69.5585 82.3554 87.4645 87.7147 93.0644 85.9785 91.8047 81.2255 87.7579 86.195 93.5261 79.8455 74.3387 85.04 77.4007 77.9712 79.6882 75.7201 85.8079 91.993 78.1242 89.0454 82.7536 97.2202 75.2535 78.8994 85.9519 80.2138 79.5324 93.6736 97.5054 88.7762 94.4262 70.5404 75.2911 74.4316 72.1833 78.2773 89.4832 91.4469 85.2094 116.9554 107.6973 162.5692 201.0918 251.3647 201.0918 172.4806 142.374 129.2606 131.9776 126.1973 117.9495 107.0691 107.6947 86.4213 84.3228 89.279 92.0749 93.7784 90.1369 84.1365 87.0536 81.4667 90.4717 91.3722 66.7572 76.3925 84.0737 79.955 92.8091 75.2792 77.34 77.5177 91.3479 69.4894 0 76.0097 73.7129 77.3323 81.3503 77.4813 72.3383 73.4419 75.6639 74.2816 74.8202 69.4772 69.1258 73.9855 80.6494 88.6106 72.1991 79.4653 0 72.8053 90.2785 92.8398 82.4126 80.9964 74.5069 77.0928 74.2715 73.945 92.6225 89.8177 84.7728 81.3649 79.3294 92.3037 73.3156 87.0757 79.5618 88.066 69.6962 77.9341 76.983 69.7621 71.0361 90.2873 76.8557 80.2116 72.2862 89.4964 77.3517 107.8612 85.7947 66.1451 75.2336 80.5133 78.0973 62.3209 61.7851 0 81.4995 0 88.7552 84.0421 80.7446 81.3055 85.711 61.6074 77.0307 75.5465 0 0 79.7245 73.3567 73.021 83.0651 87.6825 92.4976 82.5769 78.0791 65.7307 80.3748 79.9284 72.7618 76.4856 88.1336 72.5831 72.9816 71.8299 74.8347 73.6506 87.0725 70.3064 85.2614 81.89 92.9403 74.4158 82.5281 82.0844 91.9639 94.168 71.0016 70.4672 81.6791 79.7073 82.022 78.7413 77.3237 69.0907 85.3944 88.2559 81.4671 82.067 85.3261 63.9436 71.4543 78.319 81.0354 82.6917 72.5955 67.1672 71.9717 83.2519 82.2192 73.057 67.303 69.5409 58.4181
63.6715 76.448 70.0137 80.0631 83.395 75.3716 77.9204 83.436 88.1594 79.923 69.0479 82.4759 72.6484 67.6998 70.8678 71.6278 77.1102 69.3362 64.1997 81.4364 85.2451 71.3814 70.2456 84.268 79.4657 75.6196 63.9005 75.2918 79.4173 81.3655 96.6885 66.3235 77.5475 78.4503 68.228 77.3451 87.0561 88.9201 69.6902 83.8982 84.2664 78.9022 77.9357 68.7282 83.0128 74.2049 76.526 83.9857 77.8455 92.8683 87.9229 82.2299 69.3829 77.5365 78.002 55.5823 75.6947 72.3261 85.5333 76.7799 87.2135 71.5618 59.6454 93.0848 75.3039 83.9343 88.9795 68.5137 63.3087 79.8954 76.668 89.522 70.6551 72.5558 68.4114 64.4436 80.1708 75.6089 71.2709 89.7077 77.4902 90.8836 68.1594 86.0026 69.3015 84.9329 74.9354 81.9098 87.4243 78.4597 78.2914 86.6834 71.5293 87.9044 100.3395 76.9615 80.608 81.412 76.2838 79.3058 100.8653 83.4933 96.0097 90.1412 93.5266 89.9069 95.6105 76.735 67.4149 76.226 97.2131 104.4436 113.0363 128.0826 124.7087 181.982 201.0918 251.3647 201.0918 195.7228 141.7205 152.7471 121.743 117.0754 97.4304 107.3736 82.6539 88.9725 86.3426 91.1697 81.7742 104.9142 117.4429 97.7991 99.1154 72.17 90.1424 82.1852 86.6822 95.5911 74.9166 89.3269 82.0523 81.594 73.2184 78.1943 105.2861 81.0011 75.2626 92.4183 87.3199 78.2587 100.8975 88.4512 72.2736 73.8577 78.6229 95.6499 66.1005 76.0209 76.7828 79.518 77.355 71.5614 75.7533 71.7175 78.6815 82.7656 68.299 84.2611 84.4194 75.9938 71.4495 86.5405 83.8231 86.6739 86.1784 85.6169 80.5206 80.0844 86.9557 89.2039 83.0384 80.658 76.4858 87.6079 76.6314 81.7131 95.9783 71.0775 77.6317 71.9147 81.0209 83.8844 88.1818 65.9004 88.4211 90.9217 79.3495 77.1656 80.6132 70.5356 64.1109 73.2086 97.2993 79.105 71.1345 88.7904 72.6133 99.4499 77.4163 72.5922 77.8982 74.3863 72.953 0 0 71.9998 83.9674 86.0666 77.1746 88.7479 69.8331 62.7617 76.4285 66.9177 79.7604 76.9471 71.6636 69.0497 88.0114 60.3476 75.4651 92.0309 85.4645 84.1122 59.0979 74.9351 78.5403 94.3957 74.8161 88.9555 92.5275 74.8147 79.9324 77.2396 80.5593 72.3628 62.0648 84.2448 74.6085 79.7595 79.9437 91.7705 88.4624 82.0885 82.3541 82.9347 84.3967 69.1675 65.0287 64.7013 73.7331 74.6989 59.3598 84.4804 75.8208 67.4976 74.7974 70.7774 69.1882 66.7984 46.7286
56.2602 72.2571 77.6197 73.7373 74.7723 64.9404 75.3951 89.0153 72.5071 74.4249 75.7086 77.9214 89.5809 90.5959 76.5504 77.8061 81.1672 68.0009 66.6259 79.0809 85.9261 74.1375 72.9578 56.8467 73.056 76.5069 70.6491 75.6591 71.9525 79.02 78.0443 69.0512 83.6153 71.341 76.3641 69.9172 73.3167 80.5982 60.9604 81.3606 80.8811 81.8006 70.1201 80.981 87.4573 65.6298 63.9795 68.4635 57.8187 91.0468 96.9391 84.9355 58.9235 79.4983 81.6185 64.3137 74.8466 77.8212 74.6114 70.8461 75.3529 77.8786 68.7367 90.8714 73.5578 84.3396 83.7351 60.8062 69.0266 83.5366 73.9995 85.8319 78.6827 87.0278 88.9017 75.4493 79.7023 83.024 80.8478 83.2619 70.7221 78.312 88.3104 85.9317 77.1504 68.8754 82.4705 82.0678 81.9514 80.158 89.7345 74.7292 84.9329 88.6533 75.7646 65.4505 93.7474 80.6097 85.5462 81.8026 85.021 84.5852 89.0738 83.8135 85.0798 82.0749 89.1993 74.0806 92.0631 103.2865 85.7449 91.2656 85.8737 123.3584 145.6846 0 172.4806 201.0918 251.3647 201.0918 179.1579 147.8355 114.4689 118.2965 99.9359 88.5022 82.0776 81.961 89.9578 89.039 88.2149 83.1749 96.727 88.9067 95.5173 80.791 73.6014 78.673 73.4637 82.7154 68.2658 81.9213 84.4502 98.9428 86.6996 87.4107 100.5528 78.5985 83.1387 77.2632 91.2216 92.735 96.7423 77.1417 77.5335 87.2748 84.962 83.6041 69.8778 74.4576 77.2756 66.9269 75.4149 77.1043 70.4639 67.448 76.0367 84.5028 77.0998 78.8751 79.1106 85.6325 88.6867 88.4052 73.1627 74.308 97.8819 87.7059 78.8457 78.7259 74.59 95.3375 74.1555 78.7748 83.4912 73.9936 87.8296 78.5915 84.9825 64.3226 89.1035 65.4898 77.8488 87.3723 84.7498 79.2519 96.2518 90.4063 81.0447 66.6124 94.3465 77.6674 88.8497 125.9787 64.7386 79.8567 80.9863 84.0091 84.9863 83.8698 95.051 79.3789 82.2818 76.1431 74.676 0 0 64.0142 79.7088 83.9022 65.8615 83.5353 78.0422 87.8959 64.6373 76.4548 73.1099 88.4406 71.5948 68.9445 77.0844 78.2328 81.7413 74.7782 89.5248 88.1082 88.2717 84.0205 77.7496 80.1436 81.1576 75.0497 81.1325 84.3784 80.0162 89.8455 84.6766 82.8591 97.5115 84.0359 76.2393 80.9246 73.7007 99.0065 86.2986 63.6965 77.2727 78.537 73.2961 80.9548 70.1585 76.377 82.4267 69.1565 77.9274 66.3889 68.4221 93.7404 65.4265 75.0895 80.6694 78.6594 72.4951
64.3242 77.4566 75.8931 64.9782 69.0256 81.8423 86.2956 75.3457 95.8414 71.8323 68.1415 79.9449 72.8196 72.4239 84.5077 77.8984 78.8359 69.943 67.522 74.2792 76.6393 73.0197 71.8578 73.5638 62.7755 81.4199 83.9864 85.7735 83.9788 73.7626 73.9965 77.9185 80.9986 79.1452 80.1441 80.7918 72.0734 65.6234 68.9924 71.9422 90.5991 69.6724 62.2089 93.5869 75.6995 79.9864 74.0246 75.1729 78.0428 79.8463 64.0646 74.9829 80.4898 80.2256 81.2854 71.2813 74.2923 76.282 74.2797 76.9651 90.8971 85.5036 73.9773 102.2664 80.4387 83.9569 75.6199 83.5179 84.6465 83.9131 60.9269 78.8571 72.3065 72.904 72.4058 81.5465 95.8979 92.4673 70.5705 80.2241 77.1336 76.8144 65.8392 92.8114 73.4282 82.0472 79.7774 89.6837 77.7025 79.5482 79.1946 74.4783 69.8074 88.0573 94.5678 77.2758 85.3505 86.9516 91.5589 97.4544 80.7799 82.0238 83.6554 82.841 80.1201 86.9596 79.7407 88.2567 87.4301 72.001 81.0317 74.2607 82.2532 96.8776 137.4458 105.885 142.374 195.7228 201.0918 251.3647 201.0918 212.7167 158.5275 121.6218 115.0036 90.9803 100.6838 96.9854 94.5015 88.4575 91.3723 85.3582 81.407 88.9038 100.726 78.5225 80.7402 76.7699 80.6086 86.9783 87.853 93.9004 99.4362 97.7227 90.6391 75.0882 0 76.3011 75.9368 84.225 94.8661 88.1415 77.6541 68.3321 80.2673 83.5939 98.4389 96.9896 87.907 84.8944 97.8321 79.4073 76.6807 82.0471 59.5425 71.0117 75.0449 80.4135 71.8715 90.8554 90.0182 76.6785 95.0157 79.2427 84.4158 84.9146 90.5374 76.4592 82.2925 70.9924 85.1168 74.9669 100.412 86.0176 78.2275 74.9704 81.0583 88.2339 90.6492 87.3361 67.5136 70.2163 69.0266 83.3475 85.5478 79.7877 74.8316 71.7222 92.5193 85.401 84.2905 85.7727 102.6146 0 71.6961 67.8571 82.0982 78.8173 86.0467 75.3637 94.5896 83.5546 103.523 81.0901 79.5276 0 0 82.042 70.1125 73.6947 73.1212 78.0266 75.2826 78.3053 75.1685 76.1718 79.8914 88.1793 75.2064 79.151 82.1084 77.4656 71.1528 63.8072 89.6994 88.2801 82.3318 70.0555 93.0109 80.8162 66.079 70.2237 75.7859 76.2654 87.5308 69.626 70.4686 68.6306 69.0918 87.6369 85.4135 74.8981 73.7055 81.404 74.0464 74.7235 68.8758 67.1742 66.2234 66.4781 66.9711 69.9642 78.4975 74.3221 78.6837 66.0021 81.3978 75.6931 86.9818 80.7041 72.6637 70.4522 52.4504
65.2355 67.9242 76.1714 85.0959 63.9528 74.758 81.7335 89.5853 68.6179 82.4076 75.5979 81.9429 78.8246 78.7186 81.0045 69.4941 85.1418 75.5867 81.6258 77.4497 73.1003 66.7108 65.6493 74.5936 77.6145 74.4318 74.9442 65.5348 83.2565 80.395 89.6065 77.6821 85.6542 78.2629 73.0235 72.5085 79.1713 77.7633 73.9613 73.5792 84.0807 71.3455 69.9158 80.8306 98.484 65.7576 81.8057 85.9892 65.4634 79.3559 77.8493 83.234 81.1807 69.7169 75.4521 63.1304 73.4414 84.6267 84.0634 81.0233 84.5907 86.458 103.6566 72.447 72.7555 75.9712 68.421 63.2736 88.7227 77.4779 85.0884 83.3863 79.1529 86.065 75.6442 88.0292 101.9516 96.7265 83.1606 71.5763 75.1196 74.6553 94.548 69.6998 75.1711 80.0626 71.0609 84.6617 76.5495 93.2933 78.444 76.4146 81.9838 91.6955 79.8407 94.8096 89.9239 95.1658 73.6483 98.4943 78.4329 71.1133 69.8745 79.8019 91.0893 100.1563 75.7429 84.0691 94.518 75.8545 95.5373 90.1178 93.533 94.6516 120.5497 125.9303 129.2606 141.7205 179.1579 201.0918 251.3647 201.0918 171.9933 129.5545 109.5941 118.8954 92.4913 95.8591 106.392 96.0178 89.0987 93.2195 98.6592 97.1677 90.1559 74.942 73.9075 73.7819 68.2191 78.4193 92.3747 86.0991 82.4382 93.9067 71.3188 97.8094 84.6982 73.4146 76.7737 84.9562 87.0118 90.698 70.7245 75.8761 85.0334 90.3546 81.3892 88.5864 80.3473 73.4287 83.7687 88.6005 78.4061 92.7851 86.0679 96.8574 87.807 83.9278 82.5526 84.0045 73.5624 84.2447 75.3518 83.6204 85.9584 78.8064 71.9702 79.5776 65.194 81.2094 82.8363 89.3782 93.9817 77.5433 88.7639 75.4327 80.8149 82.8579 99.4186 92.2714 87.895 72.4782 92.1399 82.6672 85.0085 82.5152 86.2378 68.3267 72.0378 66.6728 77.5952 73.105 0 75.6239 64.4034 66.54 74.9744 76.1338 84.6045 84.1032 87.926 93.2592 72.6842 79.9027 78.3632 0 0 64.7199 67.8712 70.4104 74.2592 62.9858 72.9057 83.3824 80.345 89.888 80.2269 87.0625 77.1441 69.4403 77.4143 75.1296 91.8126 85.1056 78.5176 77.2752 77.3147 78.5245 75.7624 76.9877 69.1994 79.2988 79.7407 77.0432 66.2433 78.1193 80.5312 61.9637 81.0698 83.3752 83.0609 74.3495 68.1142 67.3423 74.4826 83.0758 70.4665 62.6653 62.2358 74.7438 82.124 67.1046 69.864 78.5086 89.1046 80.6407 83.1722 77.4638 78.3257 78.3593 66.4084 70.8142 52.9028
57.6326 73.262 61.9521 77.0887 89.1594 66.686 78.0987 78.7166 56.452 82.4534 71.9369 89.6126 80.4504 70.4403 75.1261 69.4299 75.5724 70.6855 69.266 77.4572 78.8831 74.9691 73.7762 113.0438 75.5777 74.4634 69.5894 78.2251 80.2424 79.8633 79.9385 72.7609 82.4022 74.0955 76.7895 82.5091 66.0685 74.7675 71.8337 72.2587 85.6657 86.6204 78.1782 56.0012 77.1111 72.6324 83.9432 68.5471 63.1594 74.9351 78.2094 83.4579 69.9586 94.6024 78.0716 71.0398 75.9052 89.5433 73.906 78.138 81.7734 76.788 92.0867 63.3577 89.1582 68.6513 69.7761 68.5254 78.4916 71.0674 75.8599 85.7421 73.8432 95.3884 73.2918 84.4659 92.4614 91.8081 80.0734 72.8809 76.3793 74.7851 54.3628 73.6299 88.6352 78.9312 78.7796 92.7623 84.2924 80.4203 73.9032 91.3317 84.0979 79.6689 81.4215 93.4936 69.3114 73.6617 86.4325 79.0586 86.0124 86.8484 80.9534 93.0669 95.2089 90.4293 87.9567 84.062 84.1419 73.2447 83.0344 78.5831 76.2444 90.0012 94.2706 108.6707 131.9776 152.7471 147.8355 212.7167 201.0918 251.3647 201.0918 189.6124 149.9483 111.2738 108.0829 102.5111 92.7946 89.3783 91.9225 87.8018 96.3526 94.8693 102.2171 81.4362 75.2228 77.1593 77.1612 80.3998 89.0637 94.241 79.7946 88.3172 94.7858 94.9102 77.3259 87.3322 79.5514 81.92 84.3782 84.9607 87.5358 89.4886 82.7502 75.8958 90.2121 94.1009 77.7132 78.562 84.9325 74.4186 73.8784 78.692 79.8998 90.7056 65.9946 73.0882 80.9223 83.809 69.2009 85.1561 80.7475 62.5531 75.595 79.907 78.4455 67.7417 98.9095 90.5921 78.332 86.5954 90.3361 86.2972 87.2451 88.3031 86.7662 96.4133 71.8447 75.3959 74.1658 83.8097 77.9125 61.9928 73.5431 97.5494 91.892 74.9332 60.9649 79.5183 87.372 84.735 82.7366 90.6528 75.9834 69.3055 63.8279 88.8403 76.975 82.5466 85.2097 86.7276 76.0584 84.105 82.4845 0 0 63.6111 71.9935 74.8419 81.3793 85.0474 78.9068 76.2442 73.3797 61.7948 74.6803 83.3756 81.647 91.2667 80.8536 75.3027 93.5727 78.2638 86.9354 85.5598 58.4335 66.4351 92.3922 85.5284 81.4392 95.0229 86.0195 69.6125 76.7641 81.9878 86.6514 65.6837 64.4274 76.9127 86.8338 76.586 78.9328 77.1581 59.7557 91.2791 79.9078 73.0164 72.9391 57.3858 82.9786 79.8436 68.3803 67.9775 73.1609 88.6364 81.4091 74.0766 75.8863 78.7429 65.2989 63.4508 59.639
67.4414 81.0021 67.3733 74.0655 82.601 57.4608 85.4994 67.3161 66.8852 67.751 74.7226 82.1711 78.5811 68.8461 79.4845 78.6423 75.595 81.3524 72.5454 86.3047 79.664 84.1925 82.8529 76.2775 69.2358 72.0935 81.7557 90.7215 77.9277 87.4318 87.6729 67.0117 87.6677 67.6336 77.0935 72.0274 79.9692 89.4942 39.4737 78.7067 77.9733 73.091 49.4525 63.4284 51.6533 72.738 87.0404 89.248 80.9873 83.5494 87.1277 78.7827 83.7161 77.4227 71.9312 73.8503 77.1407 73.1929 82.8966 81.7987 69.6826 63.8299 78.7629 74.6504 66.1801 73.3796 81.4752 88.075 70.7683 75.8015 68.8716 83.6854 73.7974 77.6105 68.6526 82.1858 74.6058 82.0881 75.4456 77.1967 89.8214 69.5582 51.8794 93.6923 77.7619 81.8417 83.4263 81.6962 90.7326 71.7249 78.0141 82.7041 66.9942 67.5668 69.0056 77.1567 75.0006 80.455 79.8337 72.6838 79.6208 79.2441 102.1102 99.6699 87.8214 86.6475 101.9549 108.4723 70.3511 85.46 78.1044 88.8441 92.0517 94.3653 110.8435 135.7627 126.1973 121.743 114.4689 158.5275 171.9933 201.0918 251.3647 201.0918 0 141.4426 115.4975 97.0255 96.3966 84.5272 90.5084 110.4615 102.9873 101.6622 107.2824 98.0538 92.4881 87.369 81.9704 80.9899 86.7811 84.4681 101.6425 89.7506 86.5928 65.1492 74.4814 82.8305 80.7848 90.6503 91.1276 84.4974 84.4474 91.7709 86.5041 75.0653 86.4009 80.1233 78.2466 87.6844 79.5574 74.4887 82.252 86.3876 82.6152 71.8473 89.8157 80.8287 80.4326 92.7897 78.4574 75.6201 74.7791 85.1893 87.3863 88.8808 82.944 72.7436 95.7958 74.137 71.5643 75.7083 76.0791 76.1611 73.9001 66.5058 80.4556 75.2774 68.7474 52.6876 75.811 90.9746 80.7962 83.187 88.4708 77.5074 74.2834 58.2076 79.6913 83.1408 72.1057 84.9933 59.6335 74.51 89.0448 74.3219 79.608 96.9399 74.0333 87.2403 67.0369 67.6984 62.8258 85.8037 84.1504 0 0 64.6392 71.8524 84.5677 87.9249 99.3715 78.6865 68.1069 80.1287 78.7143 75.3796 65.6456 86.262 91.0928 76.9409 67.122 78.1435 94.9308 92.6246 91.159 56.711 83.6247 77.0339 86.776 75.3985 97.8369 82.071 86.4121 75.1151 87.1848 90.2129 68.099 84.724 75.611 62.9756 67.343 76.025 0 69.6853 84.5316 89.2672 88.1598 87.6733 81.716 69.6955 70.4924 75.6737 71.0109 72.4345 86.0814 79.4801 77.5007 81.2283 68.3923 66.4304 64.8763 53.3909
75.5373 80.8931 71.8946 68.2611 66.1401 82.6851 94.2134 66.4032 71.2556 69.2594 69.4087 76.3638 71.8603 75.3624 75.068 66.1971 91.096 69.9903 74.5946 83.9768 86.2181 82.9762 81.6559 72.0831 70.5949 64.0093 81.5311 79.2428 71.7317 76.2875 105.7602 64.215 75.1988 78.0576 73.3788 83.4335 90.8436 96.4191 55.2766 67.0855 75.1913 75.2901 51.9427 72.0048 62.4972 83.9934 75.7519 102.1401 100.4959 82.8053 77.9223 87.8393 69.0774 80.138 78.7288 66.0268 86.7428 63.0202 75.2099 77.7642 71.6087 61.1945 75.7671 77.8379 64.4225 87.1607 95.7714 83.2545 71.2612 72.7638 73.6824 93.3995 74.7936 68.8363 71.4947 81.7069 65.7349 78.0506 75.5544 79.3556 89.7508 76.0773 51.3232 80.1239 66.7917 71.1118 68.789 100.3021 98.9971 69.905 67.2334 78.5151 67.3769 84.2812 81.8778 69.1089 68.4578 72.6523 66.9769 71.2294 89.1728 92.2036 103.8142 86.9522 77.2829 86.4927 109.0613 93.4056 95.1477 90.0574 76.7607 109.1023 97.2394 106.6581 0 0 117.9495 117.0754 118.2965 121.6218 129.5545 189.6124 201.0918 251.3647 201.0918 154.1547 126.4894 92.0297 100.8059 99.6051 93.848 94.4889 95.0625 101.0128 82.6914 94.9285 100.7517 85.5121 97.0354 89.6062 76.8927 84.3838 98.4372 82.155 91.8655 87.8363 73.0068 77.7429 91.1183 99.5578 91.6934 75.2161 94.4244 89.7471 103.8035 80.7338 80.1652 77.6796 91.0255 112.0426 82.7573 76.699 82.4967 79.1597 86.4951 54.8323 71.4383 96.9139 79.5895 84.4893 81.5688 68.0678 90.4673 77.5705 63.917 80.5532 89.4583 71.1811 91.6449 73.3812 63.1404 84.2038 73.4875 90.5009 74.1196 54.9532 72.2329 75.413 63.1744 84.1237 70.1728 80.4932 80.4437 76.7717 88.5389 79.5053 77.8553 60.6979 86.8976 77.0805 76.5451 61.9144 55.3241 38.4469 85.9994 89.5485 73.0964 108.9534 86.7574 79.0818 82.0919 78.5383 72.3917 101.4021 99.4483 0 0 84.1447 85.5955 85.1372 78.624 96.8379 80.7887 72.3309 77.9505 71.2381 74.3776 66.9954 79.0065 88.7173 83.5339 76.6409 85.1262 66.8783 76.3439 75.1359 50.1328 76.6804 68.249 89.6655 74.2161 87.7994 91.8838 90.679 94.4302 98.0025 83.5946 80.2777 76.2168 80.9817 68.4546 70.1484 69.0598 88.8967 80.4028 87.192 97.3019 101.4711 104.3448 83.085 71.9749 78.1602 69.8336 70.0246 67.101 71.4489 79.689 73.201 78.753 68.1379 76.7334 67.4977 65.9063
79.2321 95.1928 75.3763 77.4068 83.6013 81.3789 70.3835 79.081 75.6677 75.7034 71.9741 69.5259 71.7711 76.4818 85.8477 73.0465 90.9138 73.8227 63.3131 80.5797 68.3509 73.9978 72.8204 72.4321 63.1517 76.7109 78.2174 68.4338 74.4995 72.1011 78.4765 71.2846 65.1424 81.7327 68.9585 77.8763 71.939 74.333 0 71.5325 77.6494 74.8937 70.9664 75.7271 81.525 75.6482 79.4135 75.1106 75.136 77.6718 82.3679 85.1334 84.1796 69.2392 74.8691 78.2764 80.6867 84.8849 72.4488 81.7414 78.9498 66.0949 80.4007 78.2211 74.5335 63.5119 88.4491 74.5824 62.3442 69.5635 77.9926 81.6153 67.858 70.8051 83.2927 77.1977 71.2009 64.8809 74.5983 67.9075 69.1971 79.0511 64.7249 86.8476 75.105 92.2888 85.5501 86.0841 91.924 79.6826 81.9377 75.881 65.9972 77.2477 83.4291 70.1255 84.6306 77.4329 71.8832 90.7958 87.9233 80.9886 75.6971 84.7395 77.2027 88.321 97.3559 101.5648 90.1342 98.3987 75.1779 93.7206 108.0375 97.0721 87.5575 0 107.0691 97.4304 99.9359 115.0036 109.5941 149.9483 0 201.0918 251.3647 201.0918 149.4541 110.7938 105.0985 104.0968 110.4404 97.2293 93.7934 92.6084 98.0537 99.1968 100.8676 100.0426 89.7484 107.0182 79.323 84.7642 96.128 92.9682 79.1436 70.581 87.401 83.2475 100.6304 87.1695 98.3445 99.3831 91.8851 85.3346 94.5571 83.2654 92.8558 81.9849 94.9794 85.2024 97.7696 94.1556 84.6586 80.3799 70.4785 71.5609 73.7958 71.819 77.5171 82.9284 81.1924 79.6751 90.0336 95.6458 94.6531 86.751 75.5096 73.3828 94.0372 78.1706 73.1272 84.9739 76.7866 85.4302 94.4697 80.5738 78.0937 78.2206 93.7957 78.6381 82.2535 82.9685 76.2578 74.5041 73.0083 77.7807 75.6439 75.2484 85.0035 87.4413 70.12 87.3072 61.1212 0 96.0493 79.0073 79.2469 90.1017 79.7726 90.6577 74.6579 86.5293 84.5026 85.7096 84.0581 0 0 81.4995 87.0795 81.7371 78.5884 79.9517 69.3992 77.5023 82.5624 85.3338 76.6407 72.5396 65.2699 68.9855 75.2052 61.7009 65.861 79.1067 69.7934 68.6891 97.0496 85.6191 81.202 79.8043 74.7196 72.2271 85.5485 60.4454 67.594 62.5695 71.8375 66.2325 79.3126 90.8044 77.9338 65.1685 66.9882 57.2349 72.1174 81.1438 80.5859 79.2455 77.3252 72.4599 73.7319 76.7198 68.4344 64.0666 69.6107 79.5377 76.0391 73.0994 77.9006 71.8266 83.4173 81.2557 68.7273
82.9735 90.7886 75.9928 82.1533 76.3991 78.0166 83.6507 69.7039 75.0668 69.7063 69.7172 79.6868 75.9322 71.9069 87.1518 62.954 76.8776 77.4379 73.9224 76.2871 69.7471 85.0488 83.6955 77.8382 88.0443 77.9179 63.9278 78.7528 76.2542 74.0182 70.3621 81.4149 63.8419 85.1983 78.7837 77.0824 79.7285 77.6132 65.8346 83.8046 74.6696 81.3385 79.4383 52.0517 76.9289 75.6229 84.3793 77.5271 76.3264 84.2894 90.6131 61.9804 71.523 73.0555 89.2222 64.9736 101.3493 85.807 77.5724 72.6818 73.6266 66.0982 64.6139 89.8556 78.2999 68.8602 82.345 75.7459 74.2083 87.1856 82.0101 74.4529 80.5247 78.9661 74.2442 78.5819 79.7562 85.9707 72.9832 66.8054 69.5167 76.9284 89.7457 88.2818 90.7469 87.9606 92.2518 78.0101 84.0103 72.3019 83.5548 87.4423 83.7758 85.9692 77.5268 79.07 80.7724 73.4624 75.3655 94.7151 78.8865 99.0006 79.2989 85.697 85.4248 80.5802 72.7138 74.256 88.8673 89.4295 86.141 91.4169 79.1626 83.961 93.4672 103.5998 107.6947 107.3736 88.5022 90.9803 118.8954 111.2738 141.4426 154.1547 201.0918 251.3647 201.0918 159.7485 121.232 131.8677 113.3519 101.3838 110.8282 103.0203 100.1287 94.7795 96.6652 94.9483 93.7671 97.957 78.4989 87.3521 99.6739 88.0342 74.975 78.0905 85.3978 94.8806 90.3645 82.1351 110.4298 94.4328 90.7961 88.7595 98.8582 81.2331 96.3368 87.5469 96.7372 88.7507 99.04 92.5113 87.1041 91.7178 71.9524 0 82.4981 71.2447 77.8881 88.1223 83.3352 81.7826 78.0031 85.8677 84.6324 73.9918 80.5797 80.962 79.2447 80.9841 74.2102 84.4372 90.1829 80.1765 78.305 78.3391 82.3631 90.3071 89.128 74.4092 73.74 93.2433 69.2566 66.9539 69.1635 62.8702 66.7434 69.0078 76.4732 80.46 82.8544 101.1535 70.3425 52.3428 98.6423 80.8094 77.5185 80.6567 78.9648 70.5515 73.2997 75.333 85.9998 89.8724 88.1408 0 0 70.4154 73.4468 68.905 89.3858 79.5985 65.2187 76.3428 66.7852 76.3119 92.2043 78.8094 72.1991 77.3288 69.2712 63.0428 60.3495 70.1451 70.6558 69.5378 77.4141 73.2378 81.7712 78.7843 72.5033 76.825 85.1136 63.1745 61.5574 80.7672 79.5625 79.8985 66.082 68.1366 74.9789 80.0632 78.2858 71.4898 88.4692 73.0062 66.3602 70.0379 0 73.8592 77.9374 73.6195 74.7272 86.593 83.3434 89.2893 84.8022 75.026 73.3163 73.3308 90.9024 73.0235 58.9815
90.7954 95.9671 79.8419 81.6429 78.8624 75.7555 66.7188 73.6833 76.7914 74.8504 84.3523 77.3579 72.6005 88.4136 80.4419 82.768 79.3819 75.8574 83.7091 68.2423 73.9046 92.8365 91.3593 70.4535 75.8848 73.9716 80.5089 86.3118 82.6078 65.6217 74.8639 75.7373 71.282 75.7541 70.5561 68.9002 65.7595 67.5711 90.8273 91.4 86.5882 78.1024 73.6787 80.0432 67.2936 53.8207 74.2163 67.6518 69.5683 88.8324 92.9526 76.4714 70.0704 78.4488 58.923 55.6609 76.3866 79.2289 80.587 73.8299 79.7615 82.4609 86.0288 83.7203 95.5317 86.8242 63.2845 89.5645 90.6234 85.2373 80.289 87.8658 82.6978 59.2591 77.8597 72.8333 78.2478 70.3246 67.9325 74.5132 77.8164 68.8286 85.4624 85.0069 98.576 82.702 78.1983 67.7645 83.5184 81.2525 71.6063 67.6752 83.5226 87.9293 75.8058 80.5759 80.0044 74.0369 81.9955 79.6411 89.3939 87.9771 68.462 75.8195 94.8755 97.7032 86.3471 84.7507 81.741 96.0274 85.3916 88.9344 86.7011 76.9125 88.0743 73.4447 86.4213 82.6539 82.0776 100.6838 92.4913 108.0829 115.4975 126.4894 149.4541 201.0918 251.3647 201.0918 170.9626 118.6954 111.89 107.6174 102.2846 99.1732 105.4166 104.2442 115.3901 101.6566 92.5836 85.3188 87.9885 81.8123 83.473 86.423 84.8546 77.1373 0 103.0415 95.24 84.3336 89.0435 88.6555 77.2051 98.2441 92.3748 82.7979 87.3028 84.323 106.5597 113.9565 87.6099 93.3391 83.5518 79.1045 82.2301 90.3352 91.1034 80.7205 91.8053 80.441 68.2314 79.8462 77.436 91.6427 86.1127 75.0877 77.3421 86.0663 83.8814 77.1687 72.1408 84.0946 80.4129 81.7803 72.989 76.2034 92.963 87.236 77.4141 0 98.4421 88.3505 85.5783 75.6985 73.4071 79.3875 67.0563 78.5268 68.672 92.6533 99.3758 75.2335 85.1981 85.3112 77.1837 72.4026 76.3332 76.1663 81.763 64.7548 70.757 88.3412 67.681 96.972 95.1035 0 0 63.7568 88.9882 78.581 71.4262 75.9338 69.6009 78.847 62.7062 69.147 62.1328 69.2249 70.1784 57.609 79.7011 70.7762 90.1987 64.3021 89.1901 87.7788 91.3987 85.1993 88.0941 73.6978 80.4218 68.1029 77.2948 81.244 62.3983 51.6797 64.6117 80.306 81.8248 80.1414 74.1139 77.1446 63.8963 63.977 62.9905 62.3113 63.5855 64.3599 65.9395 78.3891 72.1691 68.621 86.6831 89.025 94.0522 79.3401 68.8005 78.5574 84.6324 70.6563 92.8946 82.1845 86.6245
75.1057 88.056 101.4298 86.6944 72.7997 83.5947 75.0405 66.3913 64.3759 84.618 87.3843 77.1127 79.1487 84.2077 75.6101 64.0101 63.1393 77.579 78.5616 75.6591 76.8305 82.5665 81.2528 81.7774 77.2189 78.3534 84.7571 95.3094 74.7734 74.1307 78.3669 90.5087 83.9871 84.4209 70.1735 75.8664 67.7831 79.7481 71.0889 67.0328 76.979 79.9337 96.2374 58.0498 75.6918 70.9559 70.2518 68.5825 73.049 71.519 80.3196 85.9294 92.9253 71.2525 68.5714 62.0197 61.6066 83.9596 72.0109 63.1054 80.0423 65.2323 95.6678 85.1855 66.6557 86.7902 96.5784 71.9158 77.0996 81.441 85.041 78.7153 73.4941 76.8929 91.9542 83.3928 71.1335 77.2763 74.3418 66.7968 79.9325 59.761 117.6286 88.8212 87.3504 98.4628 87.7109 78.0519 76.3055 77.8881 84.8227 72.5479 79.5163 87.4061 78.8722 85.0695 88.9335 75.3883 70.4724 73.4807 71.667 63.7747 73.2737 76.1936 75.7832 78.6391 72.6057 84.0925 66.7922 86.0587 83.6559 86.9546 95.9914 82.5844 104.047 78.4888 84.3228 88.9725 81.961 96.9854 95.8591 102.5111 97.0255 92.0297 110.7938 159.7485 201.0918 251.3647 201.0918 152.1187 141.806 132.748 105.9001 112.6718 108.1169 99.9058 109.9169 107.8286 86.7589 80.8393 95.8041 81.8008 75.9892 91.7979 83.6179 84.2895 76.9939 89.1416 93.4661 84.647 82.7972 86.2053 83.6338 94.2636 87.6566 100.1302 95.7176 87.0068 85.3483 85.0561 91.9848 89.2649 83.7826 96.6821 94.0505 75.691 77.1424 76.8641 102.7216 82.335 89.8016 80.6569 68.5277 65.2494 72.7134 79.188 64.7615 75.0774 67.7908 56.0503 79.7658 83.8747 81.9678 70.9102 75.0998 72.8337 76.9666 76.4639 90.3112 69.1009 77.6347 80.4671 77.8604 82.356 70.4912 87.9644 75.4049 75.6059 72.7386 77.8792 102.7832 87.3038 97.8719 167.1051 80.0791 90.2134 82.2525 65.4361 69.6139 72.505 84.2557 82.9643 81.3499 83.0123 81.4128 0 0 81.2173 77.5036 76.9773 70.963 86.4735 66.36 90.7432 73.782 82.2457 74.5228 84.2959 67.6366 65.8442 80.1581 76.0217 92.6369 74.6771 80.2759 79.0057 69.6676 67.1272 82.321 76.1642 77.7396 68.7816 60.3083 80.404 68.8421 64.9473 67.2818 81.7631 83.3197 69.493 79.8676 88.4854 72.2766 77.3653 63.0119 64.9661 70.5547 73.1079 74.3976 76.6591 80.8853 81.9378 82.4631 85.9794 83.2962 77.4316 80.4256 80.9241 85.542 92.0916 87.3704 84.9928 0
68.8904 68.0717 97.8841 77.9798 77.0119 78.5738 64.7783 87.544 81.9921 71.1693 77.5063 75.2278 72.3004 79.4465 66.5768 64.9606 67.1923 78.1088 73.5307 75.7737 73.5762 94.4734 92.9702 62.749 81.3761 72.6262 72.9332 80.4697 66.8386 83.926 85.2976 79.0275 69.3458 83.3243 77.8216 73.6652 62.5567 70.6915 82.536 84.5904 82.505 73.1023 80.6926 0 88.6084 71.5327 71.2035 68.3068 68.7511 76.4868 77.789 78.2111 86.9877 86.1493 77.4382 74.6069 86.2249 78.2229 84.3436 86.0456 67.4332 66.1212 77.8032 82.1827 69.8062 0 85.0175 76.919 72.415 94.0891 97.2674 75.1387 81.8046 73.7497 81.7833 94.8555 72.828 80.0289 81.9161 69.3742 76.209 76.931 79.4853 88.8501 84.4858 92.0795 77.9387 82.2628 76.6514 98.392 71.2576 87.7912 89.6968 90.1959 86.7755 77.6901 73.6789 70.4607 89.6705 75.7565 88.7405 76.5004 73.7972 84.6454 74.6544 80.2814 85.3294 78.9946 98.4995 89.4464 97.0517 86.3559 76.4538 94.7841 82.2938 85.9447 89.279 86.3426 89.9578 94.5015 106.392 92.7946 96.3966 100.8059 105.0985 121.232 170.9626 201.0918 251.3647 201.0918 179.5711 149.8597 104.1611 98.9113 105.2118 104.9289 111.5185 110.9015 78.9237 74.1479 88.4893 87.5903 87.8566 97.9313 99.3311 82.0633 86.2233 81.8801 87.6484 86.3828 82.8303 80.2871 75.6177 88.7408 78.0854 84.0588 86.9467 91.4384 92.6906 71.0926 98.1477 89.4311 85.4861 81.9502 79.1611 89.3625 82.8217 79.9311 78.2803 95.3581 91.4238 81.7025 83.9576 84.1622 91.972 78.0776 61.3742 75.6897 81.3517 81.9327 82.4772 88.1681 82.3523 71.1291 72.7706 77.3351 82.1948 62.9605 76.7473 62.7859 93.437 78.0219 74.3624 77.6576 70.7482 86.5877 88.6719 87.9194 84.3799 79.1484 93.981 72.2725 66.8663 101.0575 84.4267 68.8547 74.678 54.3298 75.6147 77.8744 73.1272 74.3597 73.7419 84.6932 83.0613 0 0 73.0383 85.1907 71.7847 79.8246 63.1244 71.8299 87.5526 82.9893 82.7833 83.1229 77.4274 85.1783 82.4097 74.2124 69.1696 77.036 73.0855 87.5857 86.1998 86.9615 91.7593 75.2299 81.0129 75.7022 67.4959 66.2839 68.2729 77.7382 68.012 72.1148 78.065 94.8278 76.2181 68.7645 86.2025 65.4592 62.0239 64.202 66.3489 63.8639 64.2484 69.6485 71.2876 81.739 70.9928 75.9581 96.8587 88.0347 79.4912 87.742 93.224 88.5764 91.9184 77.6694 79.6525 0
66.9462 79.0426 84.7414 74.8757 70.274 78.8571 73.1973 71.8895 70.3942 73.1985 81.2316 79.6119 72.6732 75.8164 72.8879 63.4178 78.4598 85.4001 82.7065 93.604 96.891 74.0205 72.8427 62.6626 89.251 72.6715 83.2292 81.4523 91.0018 83.6538 74.0119 73.3861 85.5633 65.589 74.1982 75.3938 69.4431 85.6373 86.3528 81.1986 77.7038 79.3129 79.2665 59.5928 57.023 79.7834 74.0756 80.8117 76.9502 85.4562 80.1644 84.0174 81.6605 69.3146 79.6807 0 47.1116 84.9203 83.076 82.1162 79.0995 80.0043 89.1507 80.1667 63.6622 77.3163 80.0581 74.1633 81.9849 83.8619 75.7161 86.1527 76.4204 73.5368 69.3526 66.2279 86.2781 79.7514 75.5552 76.1844 80.7687 80.3281 72.6516 79.4452 80.5752 86.1721 83.8305 87.8462 95.4261 66.5068 73.0686 75.5607 87.6663 83.9319 86.5171 73.6298 76.8496 80.7191 73.9612 65.6915 74.5739 87.9562 79.3956 84.0012 81.6634 89.945 79.011 95.6692 79.2461 84.8607 90.1751 95.9879 92.9946 102.9987 90.1839 77.167 92.0749 91.1697 89.039 88.4575 96.0178 89.3783 84.5272 99.6051 104.0968 131.8677 118.6954 152.1187 201.0918 251.3647 201.0918 189.3208 144.5674 138.5173 110.7037 111.9495 108.9227 98.1297 88.6036 85.6804 82.9439 84.3095 90.6185 94.3369 87.2178 80.3814 0 60.8744 88.9509 102.5523 87.5608 81.4925 93.6889 69.9194 97.0302 102.2497 81.5739 80.6444 96.5171 85.6781 84.2937 74.9541 78.1515 70.8899 83.3696 94.5885 80.9994 82.8321 83.1406 77.1148 91.8645 85.4934 90.8953 81.5553 68.8479 81.3489 80.0388 90.8963 95.7252 81.3095 86.1756 70.6727 80.3545 77.3084 80.9372 76.8691 78.2866 87.6879 70.4203 72.427 82.1373 74.8124 72.4013 72.6305 79.8164 92.1714 94.8894 77.2973 75.0237 76.7207 73.4621 75.1862 72.5628 71.3501 64.4642 86.5132 74.3219 92.7818 72.1342 76.4502 78.1928 98.2559 84.8616 75.3298 73.8783 0 0 82.4743 95.4878 79.8961 79.2707 73.6671 79.6143 76.8122 77.8306 82.5376 85.109 65.9005 77.7889 82.0828 70.4185 72.7203 61.9405 79.1024 77.2908 76.0679 78.0925 78.717 74.7825 65.2992 81.9143 85.7239 88.3553 74.1865 85.4165 76.1013 76.9946 79.1118 82.1945 68.0136 69.8718 73.3767 72.9276 67.925 96.5147 78.1501 91.0621 88.8347 76.3264 76.8971 80.6234 75.2974 80.6 68.3125 71.2394 71.837 84.7556 74.7405 78.437 60.1382 72.323 71.1521 66.4234
76.6006 78.2646 88.3106 80.8703 66.6922 79.3193 62.6476 74.1749 71.2278 73.4428 82.0028 74.1911 71.5125 91.563 73.9339 71.0369 66.129 78.9807 80.5349 76.9776 83.4986 67.3543 66.2826 72.7813 81.6469 76.1134 91.2503 81.2017 89.3553 69.8026 68.9905 66.7011 85.4802 86.437 77.7651 77.0899 68.1442 76.1809 65.3939 68.3266 81.2128 76.9326 77.0891 63.6698 78.3636 71.2963 69.9098 79.7808 76.4309 60.7382 75.5476 74.7805 90.1072 78.5096 66.2665 59.2828 88.6278 78.0302 74.9555 82.4894 88.0349 85.9434 93.5302 76.6453 84.2863 82.8056 63.5673 81.3679 89.8598 74.0252 76.5798 88.6605 88.6763 79.9479 85.4197 76.7779 82.1518 83.6094 76.1862 85.4679 89.4065 81.05 70.6841 75.8786 77.9658 89.905 74.048 84.9204 88.2393 81.4006 82.3327 79.4136 95.5659 75.6303 87.3913 81.2622 73.9179 89.9245 86.5564 77.9931 88.5976 85.3786 72.8413 84.372 83.2718 89.9211 85.7979 88.4188 80.7712 74.9818 88.7397 85.7158 82.0582 73.8508 96.7636 75.0967 93.7784 81.7742 88.2149 91.3723 89.0987 91.9225 90.5084 93.848 110.4404 113.3519 111.89 141.806 179.5711 201.0918 251.3647 201.0918 142.2213 132.6333 133.2421 109.485 102.8018 84.1634 84.4801 94.9013 80.4133 88.2379 99.9172 102.6423 88.193 70.0697 81.7198 68.1045 98.2388 95.6681 88.1782 87.5705 86.1828 77.3969 76.1665 102.4444 86.44 81.4055 76.0995 74.863 76.5913 84.1864 80.4201 76.4153 101.3592 89.3683 89.4649 88.66 88.8318 70.0909 84.4304 71.0186 70.8139 76.7118 66.1529 81.4392 83.9317 74.3251 85.531 83.5592 82.717 80.509 79.7785 74.2311 77.6763 85.1341 90.3816 79.3903 73.8051 64.1462 75.8439 69.2036 76.5011 81.2609 80.6923 74.5436 72.2584 78.3451 79.5646 86.1669 82.1482 77.0362 90.4504 74.297 83.2625 79.2143 71.104 72.2502 81.9859 70.2555 84.5685 87.1302 84.8474 77.7594 76.2612 0 0 89.048 92.9351 79.7885 77.5959 72.3333 79.6694 69.0996 76.2491 78.5854 89.7034 91.9801 80.6168 84.2053 82.5008 71.2803 78.372 76.3234 63.9705 62.9583 75.516 90.7553 83.3394 75.7124 77.5711 78.9255 88.9032 79.1796 84.8738 76.9053 75.9982 89.9611 76.377 73.2703 69.9417 81.7881 84.0337 72.2408 72.2669 66.1771 63.7994 64.6012 66.2991 0 85.2844 89.8765 93.749 80.2602 84.7306 74.9858 87.28 74.1245 82.447 86.986 79.3088 75.171 73.7112
77.0414 75.4734 91.8801 71.1311 83.2195 86.5072 63.9539 73.0001 88.9331 82.8074 75.0555 65.4996 75.7115 64.5419 74.8681 94.9066 65.0441 78.4933 70.0677 73.6039 74.5421 65.1694 64.1324 58.5551 68.3945 66.4147 90.2244 76.478 74.2667 79.7361 70.3393 79.6448 75.497 79.0855 69.5549 74.89 67.7461 73.3794 71.8048 65.9114 87.4983 79.5823 84.7883 82.8412 76.9552 88.8253 79.2266 88.4949 88.3654 71.7661 79.1573 77.5393 69.5192 94.9044 78.1124 63.7709 72.7586 72.7658 83.2505 92.9085 75.277 64.2138 84.839 79.1837 82.112 73.2868 73.8376 86.5208 84.7131 85.9222 65.9095 77.7425 85.0759 76.6244 68.4947 88.653 94.8567 86.9797 93.2192 85.7155 74.3602 73.1817 76.5272 79.0438 74.0922 78.5216 94.0666 90.9666 92.5574 78.5616 82.602 77.7242 69.5035 78.1959 95.3522 76.9647 91.277 79.7196 74.3454 81.0773 81.9704 94.6208 84.3722 82.9978 81.9765 85.9529 70.2746 83.1754 91.935 83.3236 83.4939 85.619 89.0967 82.7337 78.6174 91.4518 90.1369 104.9142 83.1749 85.3582 93.2195 87.8018 110.4615 94.4889 97.2293 101.3838 107.6174 132.748 149.8597 189.3208 201.0918 251.3647 201.0918 0 153.9377 124.2684 119.6124 99.5634 93.7954 110.9555 89.9574 82.6211 101.3577 100.907 91.899 88.6051 88.8351 92.8127 70.6537 78.433 82.5405 96.2907 82.1665 84.6817 78.9215 82.0329 85.723 80.8285 79.0861 81.4473 76.3766 81.2797 86.9487 85.4452 89.7823 62.5195 69.2345 86.1452 74.4208 80.6537 80.3125 76.5466 83.9246 81.003 72.4786 80.888 78.3981 69.84 85.1902 87.8728 88.8733 78.5899 78.3297 72.6574 68.9013 78.1803 80.0901 89.0795 79.5022 72.3573 74.1929 82.9196 77.2408 77.6615 82.6929 80.0087 83.271 77.9104 74.7263 90.1888 76.2681 84.2044 80.3889 31.87 61.501 75.917 79.0726 81.552 98.1921 82.8162 94.1807 65.7018 73.2405 75.6596 74.2018 0 0 74.7921 83.4789 79.4541 81.0881 71.3486 88.3409 71.5291 76.0731 78.8656 87.8129 90.5201 79.5013 91.1418 84.165 72.0639 78.7392 74.5938 64.042 63.0286 60.2717 86.9483 83.8268 77.9021 73.335 85.3754 75.7979 81.6174 72.5134 75.6822 79.9957 67.0061 85.1411 83.9218 74.2752 85.5858 89.089 74.6609 56.6214 78.1992 77.8256 73.2717 70.3232 66.2487 75.2714 64.627 79.4715 82.1496 75.4517 81.4332 76.7099 82.8713 76.1527 66.2725 74.8816 66.3045 58.4883
61.956 64.4176 76.8024 80.8443 103.9581 77.5319 66.7352 81.6434 72.6375 84.9795 80.7378 70.4442 74.1485 75.3179 72.2594 79.1751 88.0808 86.4606 75.3393 89.8545 81.5612 62.4127 61.4196 54.3618 72.1018 54.899 74.6498 81.12 71.3816 77.3253 91.5809 77.3261 68.6154 68.0108 69.8431 75.6464 94.7297 95.4064 80.6641 68.4597 81.09 71.5853 94.3337 76.175 74.2851 86.8478 76.4926 98.3972 83.8429 80.913 78.6346 82.741 66.8363 79.5612 73.342 70.7229 65.3535 78.2571 91.4593 82.2423 77.7434 56.1767 74.8893 77.1171 81.3172 83.7793 95.5822 77.6335 81.2303 84.921 69.5143 93.9849 83.8142 73.1956 73.0238 86.4524 83.8297 75.2174 81.9042 67.3084 82.6308 82.9078 64.5389 71.5926 71.5044 64.7038 63.6335 94.4574 87.7192 84.7563 71.5656 68.5749 68.1589 72.9354 81.4786 81.2293 89.4806 87.1115 82.2083 80.9092 71.5996 89.248 96.6406 90.9506 80.6856 76.8559 99.8211 92.4506 81.6585 90.0171 78.9761 91.9427 96.661 85.7869 83.1324 100.5729 84.1365 117.4429 96.727 81.407 98.6592 96.3526 102.9873 95.0625 93.7934 110.8282 102.2846 105.9001 104.1611 144.5674 142.2213 201.0918 251.3647 201.0918 0 131.075 128.8905 100.4326 104.5452 98.4644 85.7175 88.4842 98.8506 76.0188 86.5373 96.0489 0 70.871 82.362 88.0741 93.7564 93.5015 94.8694 72.5674 87.0224 86.246 78.2233 79.9037 79.3086 86.6734 72.4584 72.933 92.6749 71.6442 67.6034 82.5558 80.5359 85.5702 70.5016 74.5268 84.343 74.0065 96.3966 75.8741 73.2663 79.9531 75.2576 79.3067 86.5798 96.4869 81.6821 80.8047 73.8371 74.0068 81.5594 74.0448 76.7501 82.896 76.8145 56.743 72.5861 70.2935 72.4788 70.9175 81.81 72.9368 73.2797 70.4139 85.3572 78.9885 73.2576 82.0457 55.6016 33.7124 69.3118 85.7919 87.6985 107.9653 87.0132 85.8145 77.4162 69.7086 78.2334 72.6036 71.2046 0 0 75.4195 77.9189 82.4906 86.4516 83.0609 92.3291 71.7547 80.0249 80.5732 86.4874 85.6533 82.2978 87.3673 82.0606 84.0661 83.2196 66.9298 83.8368 82.5102 78.9633 73.7483 78.3951 88.4649 68.7067 86.189 86.4617 75.2468 82.2587 89.5495 88.5556 75.1651 84.1748 85.5815 75.3236 81.5824 82.3872 85.6822 93.5756 95.7518 96.1441 92.4909 92.5443 96.8048 61.4868 71.0143 81.6218 74.2395 73.1481 75.4785 80.6439 69.9514 73.613 68.8379 69.8117 68.6394 57.9675
53.2775 65.4398 75.049 82.5893 95.6379 68.9865 66.4504 82.9051 67.218 73.7584 85.433 80.5921 79.2323 86.0325 70.8591 68.5194 78.0633 71.4363 68.6077 81.7577 84.0938 68.3449 67.2574 59.7211 69.9986 54.5293 80.4638 73.0815 78.3915 82.17 92.4269 74.174 74.0665 80.567 73.2822 73.2816 78.8287 76.5111 67.4565 76.6827 79.7598 71.2255 77.0564 82.7867 84.3463 82.471 79.496 0 71.7509 76.091 78.3709 96.3464 84.3599 77.5737 74.3687 74.1229 77.5263 84.6435 73.7991 88.0567 79.3923 73.4132 84.3543 69.3535 83.7718 76.1023 85.992 74.3 83.8385 79.827 68.796 93.1028 82.4946 81.3713 77.0483 82.6296 72.9216 74.7675 82.8889 78.6818 64.8488 94.4078 70.6583 82.9273 63.3909 78.7196 78.5889 89.7085 84.8775 72.3365 69.4222 74.8519 75.1432 76.9277 75.995 79.8336 87.2715 75.2408 82.2417 78.7604 85.4621 86.1566 92.2473 81.8842 67.8194 72.0278 101.2312 95.9377 71.8729 100.4419 86.0154 84.3173 96.4509 89.986 83.8207 96.7391 87.0536 97.7991 88.9067 88.9038 97.1677 94.8693 101.6622 101.0128 92.6084 103.0203 99.1732 112.6718 98.9113 138.5173 132.6333 0 201.0918 251.3647 201.0918 162.6764 130.8171 106.9856 95.9252 84.8831 80.297 91.0264 91.093 73.7287 84.7438 91.4928 0 65.1871 86.9622 84.8758 87.0099 90.0291 81.5182 85.9949 89.7574 87.086 74.8644 94.9069 76.6879 80.0006 80.0735 89.9832 93.4664 71.134 80.0685 90.3405 71.3106 87.5037 80.3061 73.9216 83.876 72.2048 82.7139 78.0479 88.0128 76.4182 77.4905 80.403 75.5409 82.3665 69.9564 78.1426 78.1807 71.6867 83.1288 85.6106 83.5763 75.2495 77.6045 0 63.7085 73.0417 73.7637 72.072 79.5153 75.1376 75.1947 80.163 79.5864 57.5752 78.0046 73.9158 48.7341 39.0472 90.1169 85.7859 75.2434 89.8506 95.6895 83.4131 75.4217 73.6091 71.636 70.7814 69.4176 0 0 82.8463 74.1332 79.1432 86.8126 69.9661 89.4687 69.6768 83.8881 80.5279 84.8218 88.0996 90.4836 79.7856 85.0547 86.9679 78.5275 71.5556 82.5931 81.2862 77.2324 77.8121 74.5241 96.5446 76.0984 86.4709 73.3789 76.5271 83.2654 95.4542 93.077 86.6417 86.8247 81.2901 76.2349 77.1132 74.4659 76.8997 101.1294 93.3554 93.7774 88.4569 87.3397 0 66.4048 87.1175 82.1553 80.846 73.2262 69.3428 84.8352 61.6693 87.9579 81.8197 85.7123 82.9986 64.099
74.7743 88.7911 75.0921 74.2383 54.9296 77.7651 80.5294 85.4483 79.8242 57.9001 75.6092 77.5785 76.2657 72.9622 75.0128 81.4149 81.0108 77.6318 77.1952 81.2791 75.3668 82.7558 81.439 82.1448 83.9095 85.2676 78.3792 71.9119 71.5737 70.7191 73.4781 80.8362 81.5185 83.3749 75.4517 74.8322 80.4163 69.7592 71.2645 85.8147 76.0479 76.7974 82.8114 103.9577 77.2865 78.1286 66.2735 76.4831 92.1951 98.9297 72.1525 65.7898 64.5755 80.0458 73.7566 71.0052 90.1687 81.3363 67.7283 77.5435 79.6961 66.6287 71.9604 76.9893 81.6038 74.038 65.1349 88.9506 73.5548 81.9305 70.0743 78.2398 91.1523 86.8994 89.6201 80.6181 82.9641 99.0421 81.0498 80.9182 79.0749 71.071 60.5545 98.7755 81.9279 93.3356 84.2888 71.2481 70.8445 80.1802 75.4168 78.5377 78.7863 95.1004 85.1748 80.1041 74.2843 74.1255 83.1709 80.753 78.1263 73.84 73.2884 78.5871 89.2581 87.94 85.7436 82.894 82.2414 101.6916 72.8611 71.6385 93.9296 72.2096 80.2841 78.7806 81.4667 99.1154 95.5173 100.726 90.1559 102.2171 107.2824 82.6914 98.0537 100.1287 105.4166 108.1169 105.2118 110.7037 133.2421 153.9377 0 201.0918 251.3647 201.0918 0 127.1851 95.5802 87.6071 92.1861 105.2827 102.2864 89.1323 87.1466 79.2971 73.7923 93.3638 67.8834 87.2411 90.7642 86.8721 76.0593 87.4226 67.5352 71.614 89.5795 87.5923 71.9877 90.067 76.3956 82.7494 83.1856 81.2275 89.0485 89.1202 84.5647 76.0629 77.6601 80.1778 73.9628 77.623 82.8845 86.1854 87.4575 65.7975 74.7584 83.4782 72.3145 88.2191 75.4488 88.0778 78.1347 72.1542 71.829 64.5114 86.8465 85.5893 96.1167 0 73.9072 83.2598 79.1996 71.7942 73.3938 77.6895 72.9338 76.8443 80.8468 73.6187 78.9308 86.4089 82.367 38.6144 80.2542 79.4447 73.3459 82.3963 78.7104 81.1885 84.2605 94.2681 75.6565 81.5512 79.9799 0 0 76.7404 72.0455 71.6395 76.9555 82.0959 80.5427 77.0855 72.1988 72.5492 80.0006 93.1687 83.9795 88.5843 73.7306 75.7683 82.2788 84.5557 81.7003 80.4075 81.1048 85.0722 86.424 82.5025 70.5886 79.8837 74.8113 95.0806 94.5845 76.7321 70.3084 74.6605 75.9915 77.6103 70.9252 85.529 83.9365 68.3918 79.5402 76.9588 68.7275 65.2059 68.291 75.05 98.7467 86.9116 72.3038 72.4212 77.0425 70.763 82.4443 87.9407 72.3213 78.2038 81.5259 82.7408 85.2193
91.1236 82.5062 81.4415 77.9561 92.9742 75.1699 83.5507 79.066 77.8018 75.6333 84.7345 76.469 70.389 60.3502 68.7857 71.3446 86.9195 73.2044 88.8433 85.0318 77.7882 81.1097 79.8191 67.8241 82.6604 68.6472 70.8569 90.8849 85.8273 68.507 92.7555 80.9228 64.4966 76.9924 87.4573 75.0972 83.2101 68.9953 69.4146 76.2422 79.293 74.9036 85.1472 87.6738 94.296 88.7586 96.8947 84.5682 81.1979 80.2903 78.4674 89.6534 92.7619 79.2017 86.1137 79.9021 75.8998 76.1673 84.2877 77.4191 64.9178 68.1735 84.307 51.5499 70.5852 80.9916 85.7583 77.2812 71.2038 77.1258 86.5589 98.0032 74.2012 77.3792 69.1037 63.2061 86.2702 69.1889 77.8124 81.9299 77.3021 58.9075 0 87.9193 80.7766 88.2185 81.1796 0 90.3269 81.5757 73.5895 82.6793 73.1273 75.0986 91.6931 82.9389 77.9747 80.331 77.5033 80.7254 80.8101 73.8235 81.7333 81.211 89.6204 76.671 76.9661 91.2239 97.0272 97.785 73.9932 76.0733 89.3211 92.4323 93.7184 68.3502 90.4717 72.17 80.791 78.5225 74.942 81.4362 98.0538 94.9285 99.1968 94.7795 104.2442 99.9058 104.9289 111.9495 109.485 124.2684 131.075 162.6764 201.0918 251.3647 201.0918 0 130.4141 98.1361 87.9066 93.9131 90.0083 95.0544 89.5502 98.9647 0 86.025 97.2386 95.911 95.8298 87.7646 97.2544 99.335 81.7768 81.5076 82.0342 96.4149 82.3622 100.2642 92.4149 80.0631 93.276 71.315 89.5284 95.3383 78.2081 87.2452 89.7586 78.0278 90.7428 87.0566 80.6375 89.9608 72.5843 78.1915 77.1393 77.1263 79.8244 87.3115 65.9601 80.7176 79.497 70.0628 76.2291 69.5764 69.9336 70.7452 97.6978 0 65.3938 71.7056 87.5698 82.1027 78.9197 67.3003 74.7275 62.1538 68.8917 86.4827 74.2698 76.7091 72.0147 50.6382 85.5666 0 84.4681 80.0248 74.2727 88.5206 63.3207 76.2823 93.1893 74.2419 72.8114 0 0 69.4414 84.9569 80.4533 93.796 78.6402 94.698 85.9013 80.0256 72.6691 77.9998 71.1725 75.8601 69.1027 74.0156 80.2453 76.4529 76.5103 78.6029 77.3592 60.751 67.1783 74.2705 71.549 84.6012 80.6354 79.9026 70.5314 79.718 79.111 81.3127 102.8839 85.135 67.4904 70.3871 68.8032 78.7348 79.7051 90.2564 70.1083 74.6915 79.9584 84.0413 0 64.141 69.7172 67.3135 82.2768 71.1832 73.6013 71.5418 67.3998 72.8606 60.5691 83.3522 74.5761 54.2771
94.8025 77.9256 75.215 88.4031 85.8501 88.5969 79.6333 78.5226 51.9255 73.0525 62.5633 79.8154 73.956 63.6791 76.9089 80.4378 90.3489 70.1216 75.5554 86.8216 87.6479 84.1275 82.7889 62.6032 75.1483 66.2189 65.053 81.0854 85.4461 74.0729 86.8822 68.0993 68.7024 77.8162 89.4769 82.03 108.6542 0 76.4334 69.8845 78.08 68.6103 55.8924 51.5762 76.9484 82.1303 79.0365 96.4808 90.7867 75.8686 98.7279 75.9292 79.7551 81.5574 79.0425 72.4101 55.8029 65.6139 76.5601 82.2241 65.7581 69.283 65.0831 69.2499 82.131 86.0276 88.1353 79.5867 70.1875 73.4864 72.0873 88.8041 59.8111 80.533 74.0483 63.0329 63.1521 58.9711 68.7117 70.0747 79.0536 0 0 90.8806 76.0296 86.3868 68.1945 85.8446 105.2513 81.5066 84.6216 82.1461 76.5501 69.8372 94.9427 77.1705 74.7069 69.0303 54.9119 70.4505 76.5496 69.2123 86.9627 87.8722 73.4372 88.5101 95.2901 92.9366 86.7647 85.2371 79.9506 75.0684 82.58 0 76.2759 0 91.3722 90.1424 73.6014 80.7402 73.9075 75.2228 92.4881 100.7517 100.8676 96.6652 115.3901 109.9169 111.5185 108.9227 102.8018 119.6124 128.8905 130.8171 0 201.0918 251.3647 201.0918 158.7309 108.1421 87.3311 114.8009 95.3957 96.1968 103.237 0 125.8794 102.2599 113.839 96.1686 98.2379 85.1323 91.7517 99.8613 94.8416 104.7581 80.4004 99.1081 89.1382 103.6308 85.0029 80.9846 103.3589 89.2079 104.0579 87.9795 73.3722 93.1032 80.4047 80.3924 95.38 76.8313 87.3179 90.3083 77.0964 68.6748 94.0985 87.1384 82.2121 84.7256 73.0823 76.5343 73.3337 80.9715 73.0663 66.4945 77.9804 72.1046 86.906 0 71.2027 74.7622 77.0519 69.5976 78.0643 67.3619 76.9813 0 71.6895 80.5408 68.6881 76.6687 72.4327 46.7164 84.8592 0 87.4026 101.4919 61.222 73.2186 60.797 72.5247 80.4423 73.1241 71.7152 0 0 81.8203 91.6266 75.7436 89.3529 91.433 78.5417 71.8045 74.9845 71.4145 80.4584 70.8944 66.3654 72.8488 72.6049 71.0885 72.617 71.3639 83.0706 81.7561 96.9515 61.1983 68.7606 78.2877 58.5452 66.8067 73.7078 80.6766 72.5475 93.3733 103.8127 81.9129 61.1363 51.1189 81.2018 73.3438 74.2199 74.2103 71.7646 81.9108 85.069 93.8226 105.2115 0 82.2205 95.1012 69.1087 67.8809 70.7704 85.062 75.5258 65.7629 77.8622 67.9569 67.1489 82.9506 101.9851
97.1738 95.306 83.3216 71.6451 0 0 84.7841 75.3825 78.1836 73.9762 59.9215 82.3304 66.2163 59.671 78.5328 88.8922 106.6502 80.5285 81.6332 85.1699 81.9914 80.9244 79.6367 119.684 81.161 76.1998 78.4111 70.4103 63.843 73.0266 74.5334 75.8892 63.0173 70.6944 60.1108 75.9176 95.1209 88.3486 73.2862 78.1311 78.1946 68.0553 0 78.2914 65.8773 84.2491 0 0 0 88.0104 87.2855 72.2458 78.0694 78.0155 85.2282 87.3215 63.011 72.1133 76.3146 82.3036 64.4794 80.3958 83.9927 65.5092 0 82.1309 74.2928 99.8572 81.617 90.0619 74.0764 89.6137 71.9699 63.5795 72.1874 74.9353 59.2904 69.2 59.8846 73.2916 64.8732 82.4451 53.8053 103.5895 83.3597 82.3983 77.7348 90.473 78.1263 63.396 71.1772 74.5448 65.7714 71.9525 66.0834 74.2205 74.9408 66.1958 63.6764 72.2475 68.8911 71.6938 83.2213 68.4416 59.3273 90.3757 102.3754 93.1225 80.943 84.4954 82.7785 96.401 0 79.0826 62.1581 0 66.7572 82.1852 78.673 76.7699 73.7819 77.1593 87.369 85.5121 100.0426 94.9483 101.6566 107.8286 110.9015 98.1297 84.1634 99.5634 100.4326 106.9856 127.1851 0 201.0918 251.3647 201.0918 0 115.1375 110.713 122.1372 108.978 103.0859 152.9795 107.8727 101.8057 124.6332 104.1514 93.6666 77.1469 108.1282 108.8716 95.4808 81.8893 88.3971 93.9688 99.6276 78.1348 92.6347 81.7731 102.6861 85.1487 70.3771 82.2453 92.3457 85.1501 78.4761 89.055 85.8393 74.7496 97.7146 83.0767 81.303 65.609 90.8453 81.9139 83.5772 91.6258 72.4649 74.6145 80.1803 78.9572 73.7652 74.459 69.0391 84.8052 88.8421 0 78.3589 79.3563 80.2179 70.0989 77.2419 64.8783 71.4515 86.3818 70.6922 85.4047 70.0351 75.3401 73.1786 69.5852 0 0 75.97 78.3522 75.9441 67.4805 64.5611 74.1793 77.3156 85.2471 83.6046 0 0 89.8886 78.1066 73.5268 77.9931 82.4785 68.7194 80.2083 68.4962 69.7186 81.518 78.908 78.061 66.4978 70.4386 65.1802 78.0426 69.9817 76.2055 74.9997 88.2245 62.2663 70.7894 68.3349 62.9797 67.1699 67.9614 77.1867 94.2631 86.0063 82.0746 75.7235 60.5871 64.9438 69.4576 62.6682 73.377 71.0126 73.951 82.1479 80.253 0 0 0 0 84.5565 71.6894 69.8499 64.5073 86.4251 85.8972 63.7131 84.3431 72.0622 75.9853 89.311 99.073
96.3201 81.3036 77.6384 56.4857 0 70.0945 97.0454 81.8168 59.7552 99.7927 72.2143 82.1983 69.4598 57.2142 0 71.923 0 76.6959 69.938 81.6868 102.8665 84.1307 0 106.337 88.297 84.0443 73.6045 67.5865 75.8442 72.3686 63.1218 67.4091 66.0812 67.9561 69.8971 77.975 0 87.5639 71.8197 63.0549 76.508 84.1188 0 81.8221 77.3928 77.6837 0 0 0 70.0553 89.4786 76.3169 69.5238 74.0694 73.0852 0 79.7714 78.1229 86.8176 0 62.457 66.5753 97.0045 84.6168 67.7286 87.4329 76.1351 69.1931 58.4675 60.4413 78.2807 95.2102 64.128 57.9461 66.0793 61.348 63.7956 73.3349 55.5443 61.015 69.391 97.3792 42.7088 81.9554 81.2663 72.6875 84.0136 0 67.611 84.5174 79.8857 73.7826 77.6169 64.7973 66.5539 66.0467 71.7565 98.3047 70.5227 68.2063 71.6872 75.0445 97.5985 75.4729 69.6303 80.2932 92.0964 0 88.9571 67.0627 94.4027 98.0458 0 99.4668 73.5592 0 76.3925 86.6822 73.4637 80.6086 68.2191 77.1612 81.9704 97.0354 89.7484 93.7671 92.5836 86.7589 78.9237 88.6036 84.4801 93.7954 104.5452 95.9252 95.5802 130.4141 158.7309 201.0918 251.3647 201.0918 154.9447 131.3798 123.7772 117.1195 115.2701 136.7316 119.5059 100.461 133.5315 120.1051 97.3213 86.4931 119.9242 104.7037 95.1539 92.2809 89.2581 93.9752 96.1586 0 88.3312 88.9702 97.4475 95.4533 88.553 0 0 80.209 82.2565 94.3889 84.8958 76.3792 74.578 100.3646 76.1527 61.6989 78.4735 84.0098 98.9276 76.6827 74.2158 78.5401 68.3138 73.487 74.1985 75.6888 83.2361 68.3196 70.6268 0 85.6491 77.5406 72.4493 68.7434 69.8231 80.0666 69.0105 92.8554 63.1545 90.326 76.0531 75.3038 79.2968 61.0659 101.7819 0 85.9807 79.8133 78.3787 70.1014 64.7608 81.1452 84.5139 69.8411 68.4954 0 0 86.2095 77.6924 73.8491 79.5944 0 66.6539 70.6281 61.4435 69.2465 78.7437 72.8965 68.7299 70.1567 77.9255 84.9593 85.2943 79.4317 72.8729 71.7198 74.4427 85.0237 68.4782 84.7063 72.9189 76.0518 77.5589 82.5709 78.1493 0 85.363 86.0128 68.1344 61.2351 79.8721 70.7911 70.5793 65.6783 0 99.5749 0 0 0 0 75.4084 80.7169 70.6518 86.999 77.6465 85.017 0 78.0513 94.6602 74.4201 80.1473 93.9861 90.9243
76.2028 91.1294 72.6541 63.6397 85.423 77.416 84.1528 67.602 80.1603 82.2989 71.67 74.5351 78.4397 72.0554 85.8002 70.66 74.9984 76.7613 83.5757 78.534 88.6687 89.8948 88.4644 62.387 83.72 86.2602 74.2019 80.8859 76.9125 83.5578 67.859 64.1327 57.4737 69.534 70.9531 74.6269 93.3115 91.6095 89.6091 80.6107 75.503 79.039 61.7725 74.6121 70.3821 78.2767 69.1397 85.8932 76.7658 85.2623 86.4569 81.4774 74.2976 87.5167 88.3253 90.856 58.9774 69.6983 73.5431 57.9732 84.925 74.3137 54.7998 53.3951 70.4023 80.0698 71.661 66.1913 77.7447 85.7767 91.2555 76.4181 72.6708 71.3228 54.1438 67.5143 83.0485 76.0278 69.0631 78.0937 81.4922 81.2305 63.9366 76.9838 78.5252 82.5554 76.6945 105.902 91.2707 83.5809 76.9373 77.3988 76.5861 77.2559 69.621 73.2894 69.3427 77.4406 73.5764 78.1717 75.7564 74.5878 87.7334 94.6472 77.0378 81.4945 77.6755 80.1998 87.4193 95.1206 68.0737 67.9006 85.5634 93.1408 68.0446 68.0587 84.0737 95.5911 82.7154 86.9783 78.4193 80.3998 80.9899 89.6062 107.0182 97.957 85.3188 80.8393 74.1479 85.6804 94.9013 110.9555 98.4644 84.8831 87.6071 98.1361 108.1421 0 201.0918 251.3647 201.0918 181.7364 174.9043 151.5127 114.9685 136.1345 0 93.6752 121.113 105.7577 109.1958 98.6102 95.9063 98.7137 100.0477 90.5385 101.5167 91.7014 96.0447 93.3718 100.1217 96.014 75.5739 83.2573 86.5292 76.3028 60.4562 80.9152 66.8875 82.3651 88.1397 76.0741 83.0982 84.0596 96.8788 79.9785 90.0498 85.3508 82.6548 87.644 83.0296 70.2771 76.1234 81.7057 88.078 85.7638 81.3733 78.262 87.0466 61.0109 72.7243 69.3586 76.4706 72.4896 84.9616 78.2174 74.7268 86.3596 82.865 87.355 74.5655 81.0271 69.8001 0 100.2015 91.1255 72.144 85.1383 75.1507 79.7234 62.0383 74.4655 91.7798 91.0579 89.3034 0 0 78.2572 84.0632 84.3437 83.5764 81.9009 72.8901 65.8703 75.451 66.7485 68.439 64.0654 72.2532 65.5248 60.9347 61.1071 67.334 78.9904 81.2722 79.9862 83.9726 78.945 71.4168 71.3315 73.0002 90.4988 76.2377 66.7534 65.611 82.5846 88.6003 66.9974 61.5202 78.4554 65.8671 77.7432 85.7681 68.2518 69.9435 65.3663 71.5098 81.9572 97.2445 98.5289 74.3136 79.4626 79.7891 71.1211 70.2143 73.9171 89.4913 71.499 82.2564 67.9983 79.7472 88.2882 68.3884
57.0559 82.5564 74.2785 76.9498 79.8763 66.6322 77.2719 76.1419 82.4649 81.0119 93.4571 81.4 85.3618 75.7832 71.3518 74.2321 67.5777 70.2107 80.09 74.9509 83.0985 80.3537 79.0751 84.0567 74.0103 91.54 86.7145 88.9299 68.67 76.6624 65.8006 85.0854 74.0938 78.4829 82.4967 74.9474 68.5997 73.7839 101.5333 92.7327 76.0438 82.2365 75.4779 52.7617 70.0596 79.4397 70.5486 66.1517 62.7418 77.1184 87.0253 75.9907 73.0698 97.6679 96.3241 83.3913 76.0544 77.8464 74.767 76.8066 73.8903 92.7012 87.745 77.7753 84.0785 70.9024 92.0633 90.5591 80.6609 97.3048 86.545 72.255 75.5139 77.0225 79.634 75.5323 73.4343 79.6436 85.8025 82.8341 88.306 81.8904 83.4461 86.3569 101.5312 91.4802 97.2694 78.6723 86.9241 82.8766 80.5011 86.2658 98.3016 78.7398 76.1321 79.2363 80.1941 84.2556 88.4079 71.8087 90.3514 79.1964 82.8186 95.6167 89.0082 72.8831 78.715 87.3457 88.223 81.662 93.0433 82.3252 68.3441 76.7478 69.9455 70.1464 79.955 74.9166 68.2658 87.853 92.3747 89.0637 86.7811 76.8927 79.323 78.4989 87.9885 95.8041 88.4893 82.9439 80.4133 89.9574 85.7175 80.297 92.1861 87.9066 87.3311 115.1375 154.9447 201.0918 251.3647 201.0918 170.3924 153.7747 144.5294 102.4789 110.0257 101.9169 104.0903 92.7246 97.1534 100.2926 85.0657 88.7955 83.0157 88.7327 95.538 82.5837 97.3982 79.1916 95.5638 108.9403 80.5241 80.7946 99.4201 78.9954 83.6638 86.2815 85.5427 88.5957 82.0222 77.6383 78.0698 80.3568 81.8457 70.5535 83.9084 74.2571 74.6983 83.2422 92.0312 78.9656 86.8846 76.4786 77.8849 82.2006 82.1744 78.5489 91.182 57.3144 66.0641 80.2429 78.4335 75.2259 72.6743 84.8695 76.4318 84.0561 78.5049 86.2828 83.5814 77.4602 78.5802 0 0 85.2727 75.2971 59.5772 80.8728 70.4574 82.0736 80.8955 76.2032 84.0303 82.4112 0 0 65.2046 69.1586 62.6075 75.9575 78.0893 78.4746 75.4534 78.6006 64.0606 69.8528 83.0164 82.6975 85.2198 71.9969 74.5682 55.005 81.613 71.0858 69.9611 74.8317 76.0664 73.592 68.298 76.4442 81.9825 74.0686 72.9644 66.9288 76.0598 85.2821 72.9243 79.7634 91.3411 68.7903 69.8084 75.6269 66.847 72.5794 67.336 65.7813 66.2612 69.4549 75.8965 85.7819 65.6625 88.406 82.4711 92.6561 80.6025 80.8374 76.0135 83.1623 100.9914 82.4607 86.048 55.6682
57.67 75.9339 72.5107 75.5417 61.8042 85.6561 80.5094 78.0036 84.9864 86.0647 90.7634 71.8994 69.0497 76.2401 83.969 83.6762 72.9327 81.8066 69.0335 78.3992 75.1608 86.2988 84.9256 68.9623 77.5721 71.1664 92.7793 75.8551 76.2868 79.1718 76.5598 79.6465 76.3835 84.1287 76.5921 67.4066 63.6697 63.7189 88.7465 70.3914 85.4186 81.9908 75.6273 95.1156 85.1182 76.6526 81.2778 71.0291 77.6318 86.8777 83.522 65.1972 75.123 89.9113 69.2463 78.7691 56.4102 92.2979 79.4395 79.0806 69.0639 70.4201 93.648 84.5953 69.8942 79.7047 56.7681 71.2982 79.2988 83.6271 98.1582 87.0806 89.4335 71.6412 80.1513 72.3215 92.5414 65.9978 79.7581 82.0993 76.997 78.5922 73.8485 73.3012 78.8151 80.7552 75.0946 78.9102 75.8536 84.4688 92.5498 65.3894 82.6498 81.5979 79.5394 101.5061 90.8147 83.3048 91.0874 91.6529 88.2045 86.1916 79.3265 67.287 86.7722 84.4307 81.0121 69.3387 84.2904 77.3967 82.1299 66.8794 71.6191 81.9453 71.4221 75.2956 92.8091 89.3269 81.9213 93.9004 86.0991 94.241 84.4681 84.3838 84.7642 87.3521 81.8123 81.8008 87.5903 84.3095 88.2379 82.6211 88.4842 91.0264 105.2827 93.9131 114.8009 110.713 131.3798 181.7364 201.0918 251.3647 201.0918 191.3852 147.1398 98.2152 113.0567 91.325 86.3596 87.296 85.8747 96.4148 91.844 86.2947 85.2821 94.0983 89.2287 88.9937 90.6612 85.7137 89.0762 89.7081 85.5797 85.4794 73.3681 0 88.5019 85.8006 86.2198 83.7049 73.412 85.1122 68.6629 79.6638 85.0118 86.5102 77.4474 71.4563 86.4537 74.5247 81.8944 77.1131 84.6598 82.6585 80.2524 86.1859 94.8803 79.7562 76.6225 74.5183 74.8373 83.4332 77.5065 92.0034 83.4348 81.7475 81.1905 85.1836 80.3408 91.716 79.2905 84.0202 94.6542 68.8049 76.5727 92.8149 89.838 80.7951 69.5665 85.8666 78.0361 83.525 75.5259 73.8256 72.4031 0 0 73.6902 70.3894 67.3503 73.9555 68.1771 76.6761 72.3694 80.4088 71.7827 77.1478 83.4329 77.0431 85.2617 82.2147 78.0143 83.9487 78.745 78.4689 77.2273 67.4052 79.8466 81.3149 63.7516 75.7082 87.7442 86.4712 75.0288 81.3358 75.4856 82.636 75.9534 61.6301 72.202 91.0413 72.0165 74.6711 79.2131 70.8431 70.2444 68.9406 75.3647 84.5224 69.7558 90.3663 74.8969 72.1351 83.8036 89.1847 84.5408 84.9918 91.0106 75.4803 69.3825 69.4996 70.9106 69.8156
69.1106 71.7989 77.4472 81.1349 87.9159 80.7622 74.1167 74.3722 82.7877 82.0118 79.0958 78.2196 66.3114 81.2515 75.7686 74.602 77.8089 82.7232 68.3445 93.305 81.3768 71.2926 70.1582 72.3464 63.7204 76.0164 72.3305 88.8483 91.4527 68.7485 75.5354 84.3821 74.812 74.6229 67.4065 78.4847 72.9702 69.5771 76.926 74.6331 81.3587 78.9058 69.717 77.373 65.2543 80.7589 78.8253 81.8342 81.8617 78.673 79.588 89.5757 75.5115 79.7714 63.0971 79.5528 85.3002 78.4879 79.3061 83.1858 89.0191 79.91 75.9348 71.7225 75.6182 82.1762 72.4776 77.8482 75.3628 74.6912 78.9637 75.8091 89.1412 75.6557 75.0433 70.1287 87.6149 70.6371 72.2505 81.5661 81.5277 80.4467 94.1514 72.2406 83.9373 74.8746 71.9435 77.698 63.0033 66.9464 86.2071 72.5933 75.1698 69.7547 77.3117 92.0601 83.1912 71.7362 63.6484 81.2075 78.0097 70.2675 84.7241 69.9416 82.0346 81.3567 89.6391 85.2128 96.7616 80.8323 79.0448 83.1988 64.5732 79.9545 69.1804 91.678 75.2792 82.0523 84.4502 99.4362 82.4382 79.7946 101.6425 98.4372 96.128 99.6739 83.473 75.9892 87.8566 90.6185 99.9172 101.3577 98.8506 91.093 102.2864 90.0083 95.3957 122.1372 123.7772 174.9043 170.3924 201.0918 251.3647 201.0918 198.2217 119.3634 119.1196 100.9745 89.1937 95.4283 94.6528 84.4087 91.1398 90.4211 87.0752 85.4774 82.749 91.6227 82.2921 80.7247 91.2196 78.9132 90.2112 81.4325 68.0924 70.3811 91.505 87.1055 73.3043 85.5631 86.4195 68.7646 77.9571 87.5887 86.2666 88.7967 84.4308 69.4352 95.135 91.1972 82.0282 85.5784 83.3595 84.9072 86.3951 77.6777 84.7013 83.3872 70.7286 84.106 80.3368 76.5525 80.2664 69.5509 81.2864 78.3935 75.7903 86.0364 79.4953 79.3862 89.4825 82.3408 100.0955 51.0321 71.0858 73.7998 74.054 80.6529 73.1886 82.5719 85.754 78.107 75.2301 69.2024 67.869 0 0 86.1707 73.0175 67.3446 66.954 76.9391 71.5754 61.0058 77.8676 78.1571 75.7871 70.968 87.5094 82.9456 86.1121 81.1407 77.6744 78.5239 74.2093 73.035 83.5172 79.6969 76.239 77.8945 81.2753 85.7503 76.2359 63.4179 64.0245 80.621 87.7723 74.7193 66.9585 77.6225 80.1507 71.4383 75.8486 82.7946 85.7218 86.2115 91.2745 91.142 90.5641 83.6425 84.432 77.4367 83.8923 77.5582 93.8579 88.195 88.2672 72.9838 75.3286 65.6215 77.381 80.0168 63.8608
67.982 65.7345 72.7746 79.6389 69.7519 83.681 81.7117 70.136 79.5255 82.1205 81.4039 70.0271 67.8366 91.4871 74.5484 81.8448 75.6398 74.7692 89.6317 83.6823 78.8695 66.838 65.7745 51.1498 66.0995 80.568 63.781 76.9651 70.2975 73.1966 76.7485 72.1417 78.8843 75.1187 70.6221 87.0386 70.4294 75.6363 78.6102 87.4034 79.8895 73.9815 100.4716 84.2064 81.6622 72.509 75.8395 87.3417 84.0953 75.05 71.6877 72.8397 68.3673 78.0607 69.9528 88.8611 70.5061 75.8418 77.9351 72.8242 95.5773 85.2931 96.5421 92.3724 81.3739 77.4886 83.2475 74.9546 83.2599 68.827 84.6109 71.5418 86.3975 75.7155 86.6848 83.5723 81.0955 88.7324 83.4897 79.5649 72.8214 80.4819 84.8497 73.6504 77.55 89.8005 84.2939 71.0118 78.136 80.2995 75.8606 73.7488 81.7586 61.3998 78.3448 92.9271 81.6287 69.7962 71.3262 93.2858 74.4789 69.2146 85.072 88.6594 79.337 79.1114 65.1057 82.3564 85.6855 78.5682 77.36 57.5184 82.6712 85.7572 92.1211 86.648 77.34 81.594 98.9428 97.7227 93.9067 88.3172 89.7506 82.155 92.9682 88.0342 86.423 91.7979 97.9313 94.3369 102.6423 100.907 76.0188 73.7287 89.1323 95.0544 96.1968 108.978 117.1195 151.5127 153.7747 191.3852 201.0918 251.3647 201.0918 145.4003 123.3841 106.8095 90.0564 89.0809 92.0483 96.8219 81.5079 93.8915 89.4949 96.0457 98.4775 82.7925 81.5217 89.8935 86.368 97.2349 81.4039 86.6779 75.7793 66.4293 70.6627 87.8871 89.2219 98.033 89.5063 80.4736 68.6993 78.1059 94.2662 83.2839 75.6673 87.694 79.2613 85.3475 92.0079 70.8447 87.1115 88.6707 81.4056 69.7996 92.6602 88.8527 110.406 75.7247 86.3507 77.9618 86.1133 78.4545 70.4915 77.038 81.7411 78.6535 91.246 90.8733 78.2114 87.9249 63.5868 93.3977 70.9178 77.8835 79.8259 76.3305 80.127 69.3215 65.4268 81.2359 77.2887 70.637 69.2759 0 0 71.1823 73.5136 68.8575 85.7473 60.5709 79.3482 81.0738 80.8265 73.948 72.9774 79.2769 64.3638 82.4588 80.6859 80.1551 81.3411 80.7616 76.3976 75.1887 76.3403 76.4556 80.8005 87.984 59.9579 75.0651 75.7472 67.1007 56.4355 73.0228 78.6203 77.663 71.1847 70.0697 78.49 84.9163 80.2528 71.0515 81.2253 80.1965 76.8756 68.7055 64.0866 75.8676 80.5255 88.9987 91.4631 93.3336 74.0687 77.2438 78.5395 88.413 86.5105 78.6922 68.6729 84.1912 61.6596
79.146 74.6986 77.7802 82.9033 82.1708 70.8869 64.5661 63.9202 66.0669 66.9931 77.2202 76.5924 79.1007 79.655 79.117 61.1031 63.3315 85.498 70.3399 65.8789 67.992 72.2453 71.0957 65.193 88.4765 80.5136 75.7441 76.3533 84.1029 71.2704 87.5031 68.437 89.2472 86.4572 85.5498 74.0521 83.9456 72.0814 82.327 81.4718 70.4882 0 100.884 93.086 81.8866 70.6728 83.1339 83.1781 77.7454 79.5993 79.8717 99.343 80.4767 83.8687 90.3806 68.0931 70.8676 74.0546 69.0018 77.7648 76.8196 62.3303 77.6915 80.0553 0 81.5698 0 59.2092 75.9275 81.9014 83.1561 76.9685 85.6972 78.1911 78.8311 83.7828 73.1835 73.0821 74.5387 82.3544 0 0 82.1601 81.6139 91.3097 75.7895 95.2739 76.6138 77.8401 80.0783 76.709 79.8842 92.4796 72.1234 77.8349 71.4571 81.0296 68.8741 73.302 76.7391 58.4311 81.8548 86.3852 71.4433 83.121 70.7393 73.3492 66.5541 71.0586 93.4666 88.8478 0 0 86.3388 84.5831 0 77.5177 73.2184 86.6996 90.6391 71.3188 94.7858 86.5928 91.8655 79.1436 74.975 84.8546 83.6179 99.3311 87.2178 88.193 91.899 86.5373 84.7438 87.1466 89.5502 103.237 103.0859 115.2701 114.9685 144.5294 147.1398 198.2217 201.0918 251.3647 201.0918 0 93.5074 116.0566 104.4636 93.0143 97.4813 91.4188 94.6007 107.5277 89.6828 91.636 102.7506 94.0233 99.8962 86.815 93.6185 80.6989 0 91.1264 90.4903 68.1364 68.2718 76.7701 87.7211 87.6353 93.4118 81.6611 70.1506 80.0928 90.1565 97.2053 79.1109 72.6449 74.4339 78.7653 75.2583 82.3903 83.2729 62.442 65.8647 96.6344 79.9576 82.8105 98.1658 69.7195 83.4906 82.0414 77.9863 65.0291 67.9536 72.3637 76.7185 77.7673 78.5724 85.1119 80.427 78.1838 0 78.6537 0 76.749 74.3192 89.4594 58.6965 62.5379 87.2647 82.4591 82.2733 80.688 0 0 65.8396 89.3968 82.9248 87.0509 80.1164 84.9481 78.0804 90.5918 80.7315 77.1716 70.8091 74.1117 61.2184 72.3748 76.6675 79.9433 84.7427 79.5778 78.3186 66.4487 72.8852 76.0758 71.8375 75.3512 80.0475 79.2782 65.7065 80.7062 65.3459 59.8682 73.9506 74.9533 86.8172 78.2439 71.2982 68.0387 72.6414 85.8373 82.3036 91.6041 91.3492 82.2646 68.0168 87.562 86.6495 69.7993 73.1675 83.305 74.8662 64.919 85.7121 72.8174 74.8148 80.1337 75.524 56.4454
81.1914 72.6496 63.3549 76.4811 86.6155 94.9665 65.9073 70.1195 96.3986 67.4625 74.5519 74.0381 77.8648 87.8472 81.3897 46.0549 94.4807 85.8017 93.3903 78.4498 79.8439 58.8353 57.8991 69.1078 61.038 60.0154 87.7691 93.1709 76.7232 74.9774 72.8485 63.8068 80.024 63.0711 80.5025 79.5958 80.7556 0 75.4096 85.4389 52.6632 56.4536 87.4684 52.3721 63.4998 81.1 60.6613 124.869 121.9499 95.1152 65.797 73.1095 90.336 60.5607 98.4137 78.2406 70.982 64.7011 69.3821 83.8603 75.9255 0 0 80.2189 87.5173 0 65.2654 106.8518 77.1044 52.9556 62.7264 90.6198 84.2161 80.6302 86.9108 43.1618 76.1562 68.812 64.1361 92.254 75.2751 0 63.4891 79.7781 91.5081 59.0484 67.4567 104.7764 84.8066 84.5038 72.9629 0 95.5011 65.9002 80.8535 73.9497 76.5245 78.6535 109.2224 86.167 83.7595 77.0095 92.1714 78.0445 78.9919 82.3612 57.4422 85.015 73.9148 95.5958 99.6333 103.9446 92.6145 0 88.0928 0 91.3479 78.1943 87.4107 75.0882 97.8094 94.9102 65.1492 87.8363 70.581 78.0905 77.1373 84.2895 82.0633 80.3814 70.0697 88.6051 96.0489 91.4928 79.2971 98.9647 0 152.9795 136.7316 136.1345 102.4789 98.2152 119.3634 145.4003 201.0918 251.3647 201.0918 88.5309 99.2351 107.014 101.8595 88.604 93.3417 99.1835 87.8794 95.3711 75.54 71.855 99.3901 128.3081 91.0141 101.3979 95.0366 76.1508 83.2281 0 74.8224 82.1361 59.4514 64.6214 89.6785 86.0194 115.9262 87.3057 87.5132 80.4331 113.141 85.1945 101.9345 83.8999 75.5989 65.3932 70.5912 87.76 95.3916 77.8656 66.945 80.3339 0 108.2822 90.4138 91.0806 73.518 68.8735 78.4968 72.9766 78.1745 58.3229 73.769 74.4251 53.6906 55.2555 66.6297 0 0 0 115.4939 95.087 99.6798 89.565 77.723 81.9672 68.8031 74.8287 73.3869 0 0 55.8015 73.7806 78.8132 75.7235 80.4729 70.9945 54.2965 82.8153 74.0537 61.7824 60.7509 58.7354 81.8418 78.5234 74.4463 76.9303 68.9529 63.8521 62.8418 74.9284 78.3478 94.4418 97.5472 68.8026 54.8674 67.516 74.4981 73.4469 97.3325 72.6183 81.6003 71.7923 83.7077 46.9098 75.6068 62.169 78.342 53.3824 82.0794 93.6521 89.2719 90.6352 119.1153 73.9987 82.381 79.9014 95.8618 93.1592 82.3585 99.0251 80.8486 59.8568 72.6502 70.5126 79.404 70.7865
83.2646 77.809 83.815 64.7662 0 78.8509 57.3621 80.3094 65.5065 85.4031 71.3495 75.3287 61.4834 50.9438 58.0389 86.0063 103.7912 101.9847 63.4799 68.0576 72.227 100.2304 98.6355 77.1087 75.8223 103.1541 79.6913 66.9261 87.9159 68.8947 64.9234 75.3636 86.9493 69.8614 87.9011 83.5686 70.6053 96.1159 0 74.5272 94.8253 63.9297 80.8243 0 0 0 0 0 0 80.2467 68.3809 65.3799 50.2868 77.7449 59.0347 72.1806 0 86.374 69.9727 0 88.6851 123.2137 0 0 105.9345 119.4237 0 69.6079 71.2183 65.8581 0 58.4712 80.8966 78.2479 80.9879 65.0128 59.3181 78.4877 72.1195 0 67.9485 79.4683 0 0 0 87.9729 0 91.3741 84.6213 69.0293 0 62.2626 51.6021 59.9827 55.6875 82.9707 75.9894 78.0054 69.0862 80.1497 83.5125 92.228 76.5806 73.8498 75.7355 102.5092 87.0508 0 69.8958 114.2436 70.1188 92.0706 0 72.4945 0 56.7672 69.4894 105.2861 100.5528 0 84.6982 77.3259 74.4814 73.0068 87.401 85.3978 0 76.9939 86.2233 0 81.7198 88.8351 0 0 73.7923 0 125.8794 107.8727 119.5059 0 110.0257 113.0567 119.1196 123.3841 0 201.0918 251.3647 201.0918 142.1596 122.6927 87.9099 103.8411 80.2626 127.3892 94.0907 97.9532 83.8668 80.0161 96.8868 0 92.4413 94.6756 0 98.0788 76.1085 0 0 100.6268 72.2472 77.5017 99.4881 77.1624 64.5824 78.802 86.1206 63.4792 52.3136 99.9623 72.0309 101.5649 63.3321 76.5077 48.7764 76.1067 0 56.1588 94.417 56.5697 0 0 102.4699 95.4972 82.5645 0 69.2161 46.8124 108.6823 67.9032 0 67.4427 58.403 100.9434 0 145.9515 0 92.9214 69.2039 69.811 88.2116 61.3092 80.338 71.5294 0 78.426 76.9149 0 0 99.814 81.1163 81.1573 75.0469 59.6268 74.862 80.3395 65.5237 72.2987 75.2791 58.6558 68.6802 62.5201 49.1933 76.125 0 88.7823 94.3969 92.9032 86.8594 47.0593 74.6768 77.6143 68.2406 64.3206 71.8262 0 92.988 93.7118 77.1784 67.4863 64.7956 72.1671 57.1827 42.005 68.407 0 53.7361 64.565 55.7611 69.6627 97.5954 0 97.7758 80.5502 95.4675 63.6655 59.2902 56.5808 77.067 72.4889 69.6899 71.9041 71.199 89.5821 0
82.4201 107.1671 81.1734 53.8795 77.1774 74.3211 56.0902 76.3815 77.8166 78.8105 60.1632 73.0522 49.0677 71.7456 70.6533 59.4636 57.0135 68.7351 67.4466 73.6487 96.864 67.6037 66.528 82.7353 69.3345 75.811 73.8441 59.9688 60.0855 48.1615 63.159 89.0388 54.7065 69.8445 63.6671 81.3907 0 67.9551 76.1673 0 63.8068 81.3934 0 0 64.77 60.1096 72.8441 0 0 0 51.9113 64.1276 82.7736 76.4115 69.0698 0 0 0 59.2254 67.2525 0 0 51.7245 0 93.9241 73.5894 76.802 83.9811 87.3212 88.9422 79.2102 95.2797 70.7164 79.8984 96.5024 66.0456 83.9169 65.639 84.3458 68.2042 49.8259 0 0 100.9721 92.0487 71.0612 89.3104 76.9987 58.4693 79.8177 69.216 67.9116 74.2921 68.9791 60.8961 75.1715 54.1253 54.5549 90.7627 81.2355 79.3789 68.2351 67.8171 60.289 88.7183 82.6949 87.8715 94.9258 90.0579 94.2549 74.7113 66.0076 95.4475 117.1331 0 90.2738 0 81.0011 78.5985 76.3011 73.4146 87.3322 82.8305 77.7429 83.2475 94.8806 103.0415 89.1416 81.8801 60.8744 68.1045 92.8127 70.871 65.1871 93.3638 86.025 102.2599 101.8057 100.461 93.6752 101.9169 91.325 100.9745 106.8095 93.5074 88.5309 201.0918 251.3647 201.0918 129.3239 113.2032 90.4289 71.8526 120.15 126.6552 97.3139 73.035 90.2303 101.1921 80.7744 99.2423 94.9401 51.6865 81.555 0 129.2897 77.5248 60.4169 71.8781 80.5139 70.3322 94.1215 87.3456 83.9397 56.9817 58.1678 78.8313 67.3762 80.7698 71.2865 79.1147 74.4628 68.4492 76.408 89.8458 60.2885 74.3742 82.7709 78.67 97.5988 0 69.2179 59.1446 88.6537 57.228 63.1697 86.4214 74.9494 93.1181 75.9627 80.3781 76.3442 0 111.9928 92.4163 84.7089 68.9183 59.3945 74.1005 50.4034 74.7733 78.8344 73.4465 77.4114 75.9198 0 0 102.5333 103.2481 78.5449 66.6809 52.7249 52.5198 57.1909 64.5731 74.9214 76.2629 62.0977 66.7315 55.0467 74.6913 63.7323 75.8827 84.8382 73.5114 72.3482 98.1653 58.6176 67.8377 85.0907 72.0078 86.7663 73.6194 65.9354 70.3031 58.8107 99.1909 76.3823 70.737 71.5866 79.7552 54.9481 66.2957 52.4691 63.0331 56.8969 64.5685 74.9638 83.3336 63.233 91.0938 73.1589 71.3841 95.0479 60.8591 40.5813 80.9245 86.6721 79.2562 111.5045 81.0038 101.7363 114.5967
108.6111 86.2825 72.4188 69.9855 102.4831 84.3472 86.2815 67.1362 55.9762 67.731 75.2426 61.9021 63.059 65.5649 74.2005 66.3499 97.6856 74.813 90.3294 96.7637 77.526 70.9183 69.7899 99.672 75.4196 61.8258 73.4334 70.9735 75.7251 72.7273 77.1003 61.4427 66.9447 70.8083 76.334 85.9262 120.1217 93.7075 87.833 74.647 76.6815 73.5105 76.8679 67.3738 67.2556 71.8665 78.2188 82.3909 74.1721 85.2402 76.9328 74.9409 90.0529 77.3541 75.2298 78.3211 75.8107 57.5595 68.8459 74.5341 64.9317 55.7404 68.7292 66.2317 86.2799 76.6615 83.7021 83.3914 78.8238 84.9472 72.9649 96.318 67.6835 66.7652 53.6801 70.6289 66.5436 72.1337 78.8243 76.8563 82.8187 72.3865 91.3495 0 79.6963 84.3504 93.4463 69.557 76.8424 67.0669 70.3634 69.4274 70.054 74.7525 77.7226 66.6219 62.3118 75.7675 64.7196 71.5162 84.7647 81.4183 90.6472 82.4382 72.209 71.9904 95.9434 87.098 88.9277 76.9316 75.8537 82.7824 85.8117 93.4412 81.9085 91.1165 76.0097 75.2626 83.1387 75.9368 76.7737 79.5514 80.7848 91.1183 100.6304 90.3645 95.24 93.4661 87.6484 88.9509 98.2388 70.6537 82.362 86.9622 67.8834 97.2386 113.839 124.6332 133.5315 121.113 104.0903 86.3596 89.1937 90.0564 116.0566 99.2351 142.1596 201.0918 251.3647 201.0918 0 105.9815 134.0573 120.1138 127.4458 102.5663 107.7603 109.6324 95.6024 120.7096 99.0418 102.1035 83.0416 77.098 88.3077 147.2077 81.7561 88.2334 86.5969 77.2462 91.5617 88.6932 84.954 112.1573 98.7698 71.1964 84.1542 79.4415 87.7925 92.6504 87.1115 78.9484 74.4522 81.2621 75.3869 63.583 71.2434 82.1772 88.1527 76.2582 81.5934 82.2474 61.8275 69.3204 68.8655 79.4932 68.0611 62.4995 78.6039 77.5094 81.2534 85.7596 69.6951 68.3555 134.9956 94.0165 85.1223 89.5404 68.6485 59.8104 61.9851 68.8084 69.9811 93.6082 91.8046 0 0 77.2776 98.2496 88.1765 82.0816 86.3751 64.5358 63.2979 62.7408 68.8972 83.763 62.7268 75.9739 83.7344 83.2556 81.4441 69.5601 74.637 85.8114 84.4536 65.2343 69.1923 57.5477 66.6787 65.8025 71.3547 82.8258 74.124 81.607 82.5414 92.9542 68.5916 66.0985 63.8394 66.8285 71.6895 58.6203 76.1599 62.3163 84.0271 101.706 101.9144 94.7927 80.9864 76.3474 84.5648 71.2581 78.6068 75.092 78.6179 76.3855 84.2613 68.1674 72.9582 88.979 102.7906 88.1506
90.264 81.1011 71.9669 72.4351 88.3646 81.1779 81.8367 72.8941 57.7522 75.2127 62.4905 72.5325 80.2725 73.0042 70.9358 67.4363 91.6318 65.4434 76.4762 93.0935 91.0226 78.928 77.6722 101.4259 83.5962 60.5648 66.9458 73.3758 70.7058 74.5762 79.1008 71.0157 65.4868 59.1507 87.0901 83.3915 91.9836 87.2389 89.0203 80.1918 79.992 70.7558 74.0843 58.6162 74.7043 79.2844 77.5865 68.242 80.6039 83.291 82.9917 83.0879 79.3235 81.337 74.5885 68.1056 69.9045 71.4591 67.1153 78.9348 79.2547 62.2788 77.6478 89.0017 87.0661 83.0007 83.4082 70.3318 80.5322 81.8701 71.7129 82.754 66.8958 71.8171 66.9968 66.0947 75.5516 78.9373 76.218 89.2249 74.4756 58.1964 55.7042 87.4718 85.5527 70.4052 78.7805 71.0251 72.0064 69.2265 71.448 74.2622 71.1653 69.62 72.2805 63.4316 75.9398 66.7289 75.5004 75.2354 76.1163 71.8014 78.1012 80.9176 74.8386 78.1431 98.5439 101.905 99.0363 78.9528 81.7218 85.5909 65.4758 74.4901 86.397 81.787 73.7129 92.4183 77.2632 84.225 84.9562 81.92 90.6503 99.5578 87.1695 82.1351 84.3336 84.647 86.3828 102.5523 95.6681 78.433 88.0741 84.8758 87.2411 95.911 96.1686 104.1514 120.1051 105.7577 92.7246 87.296 95.4283 89.0809 104.4636 107.014 122.6927 129.3239 201.0918 251.3647 201.0918 0 165.6506 120.64 129.8482 97.4713 101.9471 113.9822 106.0516 119.537 107.6241 106.2699 96.7815 81.1964 82.135 89.8169 99.91 81.8902 81.756 79.5796 79.9363 81.832 89.6782 92.5054 91.9234 0 0 84.0673 81.0871 84.5003 80.9782 61.4218 89.6488 82.0227 79.5776 68.7121 81.7224 87.0354 86.3861 102.1166 79.5252 76.2365 0 68.7365 64.9731 72.7289 66.8315 80.0446 74.0128 77.3051 85.477 83.4098 57.8435 56.4649 98.0901 92.4519 82.8106 0 70.6208 74.4926 69.2397 75.1106 83.5235 90.4527 88.7099 0 0 83.279 84.0168 97.0505 79.1104 76.6298 67.2767 75.9158 72.7261 71.9512 72.8083 75.5741 75.6613 78.3634 91.1822 84.0071 75.2077 80.0331 72.8775 71.7244 78.3098 82.0314 71.099 70.3641 73.7016 74.3007 81.3514 65.5023 74.5238 77.977 80.8583 69.2599 70.7367 73.7277 68.2073 61.4849 68.5989 75.1455 73.6521 73.5891 84.1188 89.7624 92.8469 84.4145 86.5666 78.8203 75.3925 67.1735 72.0672 91.8709 75.7239 63.171 74.9258 87.2659 92.6384 101.4297 92.167
83.819 76.9958 68.7326 71.2038 77.1818 78.8752 88.7439 79.6606 74.9516 75.9006 77.2781 76.4596 73.8012 72.7894 71.444 71.338 72.4878 74.1273 75.7579 83.8343 78.063 74.7437 73.5544 56.8097 76.2501 64.1274 65.9824 71.7033 63.3329 78.4575 86.1522 69.5691 71.2871 67.1901 83.1238 82.7316 96.6567 78.3527 82.3735 77.9132 79.0199 79.9169 73.1502 80.7436 64.4082 76.1081 63.3909 66.7653 80.2173 73.2657 91.4689 75.9389 71.2093 76.5154 79.2512 76.0731 62.8466 64.2479 77.9287 78.9531 79.4766 93.1375 59.0189 85.0383 78.4848 76.8735 74.2762 69.4999 86.7627 71.4484 70.8886 84.9456 80.8984 91.2993 70.8229 64.6706 67.74 77.7434 71.7462 84.5667 75.2368 79.5811 63.2003 85.3155 90.9412 75.3557 72.2531 87.0437 89.6501 74.4803 79.0435 90.2992 68.5633 70.002 83.3198 63.902 76.633 76.2612 78.7355 79.9714 82.1248 81.3679 88.1004 77.3538 75.6724 91.2909 99.2365 80.2853 92.9893 89.5897 77.1993 86.8783 87.8713 88.5359 67.8514 76.6408 77.3323 87.3199 91.2216 94.8661 87.0118 84.3782 91.1276 91.6934 98.3445 110.4298 89.0435 82.7972 82.8303 87.5608 88.1782 82.5405 93.7564 87.0099 90.7642 95.8298 98.2379 93.6666 97.3213 109.1958 97.1534 85.8747 94.6528 92.0483 93.0143 101.8595 87.9099 113.2032 0 201.0918 251.3647 201.0918 169.2796 129.9764 124.6852 119.3402 118.3865 115.6769 107.2861 112.6545 120.5444 107.9564 95.0068 85.3327 73.2093 96.6449 59.7038 75.9209 84.6755 87.7878 88.0979 94.3581 93.0703 81.8822 91.7744 77.5126 86.4405 73.5261 96.2553 80.9907 79.8022 83.5973 86.476 84.2193 88.843 80.1048 81.909 87.8054 84.7583 97.0905 78.0986 84.4093 73.2744 74.5563 71.0533 80.6266 77.7895 75.2464 73.2218 80.9198 84.4257 84.349 75.8041 59.4737 0 71.6468 77.3335 87.4044 74.9503 74.4164 62.9979 79.1457 91.0783 84.9311 83.2947 0 0 77.8995 86.8649 86.5781 72.0408 100.3613 82.0586 63.2118 79.9719 79.0187 68.437 76.9611 66.1661 75.7157 88.0376 74.9963 76.3342 69.6673 77.9207 76.6878 86.6929 86.748 81.9797 70.5102 75.3774 79.8877 78.1828 66.665 71.7037 70.3458 77.7586 67.2761 71.0525 67.5065 63.7584 61.5942 75.7611 65.4529 66.1498 79.4021 80.7092 82.8819 87.1675 78.1526 83.949 86.0637 84.7018 68.7776 82.8914 85.0043 86.7502 63.5932 83.6084 72.6799 72.2166 91.6866 88.0587
76.6724 77.0168 77.3053 83.7 77.2201 71.5791 78.3426 79.1959 64.6289 77.6912 77.4232 80.5226 81.0955 83.6862 81.4509 77.3531 70.4911 75.4421 74.4942 72.1291 66.0916 86.1229 84.7525 74.8742 71.7303 78.3141 74.1862 75.3714 69.2259 67.2791 71.9937 71.4402 75.6534 73.1403 81.6641 80.623 82.9693 86.1354 57.1675 84.2762 86.2623 88.5718 72.4691 92.1064 72.2728 75.5869 62.1029 71.9613 86.6693 83.8932 90.4071 79.9709 79.2889 84.206 66.6648 82.6472 62.0822 76.4468 80.5145 83.3216 89.0181 82.3242 69.2355 74.7509 88.6805 83.1976 68.5247 74.6226 75.2322 73.6845 69.8946 72.9973 72.7981 74.6109 77.2643 78.1086 84.2087 79.571 83.7601 85.0247 74.739 78.2985 60.065 78.6834 82.925 88.8616 78.2462 84.8877 83.0939 90.7822 80.6185 87.1601 81.6605 70.0783 79.7143 79.6867 82.9586 78.018 68.4892 74.8637 84.9292 76.4054 85.7555 77.2909 92.716 83.3251 88.1149 72.0122 81.4698 85.6465 89.6289 87.9207 79.781 80.2406 75.5641 71.2815 81.3503 78.2587 92.735 88.1415 90.698 84.9607 84.4974 75.2161 99.3831 94.4328 88.6555 86.2053 80.2871 81.4925 87.5705 96.2907 93.5015 90.0291 86.8721 87.7646 85.1323 77.1469 86.4931 98.6102 100.2926 96.4148 84.4087 96.8219 97.4813 88.604 103.8411 90.4289 105.9815 0 201.0918 251.3647 201.0918 0 118.6044 107.517 110.8008 109.1317 101.8267 90.7263 104.9989 103.8424 88.2277 83.1973 81.558 71.012 82.5069 90.7904 91.7282 89.1914 93.1055 89.374 79.1539 84.6394 91.0626 83.8471 81.7839 91.3481 73.9544 80.1229 84.2563 93.0868 89.328 89.9081 80.7977 87.6389 82.0121 80.4309 75.1088 72.6736 76.4119 76.1808 79.7788 68.304 71.4515 78.0395 71.2859 82.0696 83.3992 85.6863 88.6681 90.2022 81.8604 50.8724 79.6214 73.2468 81.9819 83.7204 84.3536 78.4296 78.1836 74.0133 88.7541 84.1017 82.4812 0 0 81.7263 71.2997 76.3271 75.6893 64.8792 66.5854 69.1084 76.4215 82.617 71.2918 82.0861 64.9064 71.9593 79.853 78.4646 76.9152 69.8474 84.2496 82.9165 87.4058 76.3424 89.8951 68.5774 76.0754 70.2886 77.8927 64.7687 66.3975 71.5826 76.6407 79.7229 74.8991 76.3147 74.3501 78.9583 79.2026 64.8135 62.6475 69.029 73.9037 78.7258 81.7562 75.7406 70.7131 80.9726 86.44 80.7773 73.7915 89.318 95.2822 90.8625 88.471 75.5342 82.5278 94.6565 76.622
93.196 81.8895 80.9439 90.1819 84.5669 77.1501 77.1295 78.6692 72.0421 81.4074 69.7277 59.1879 82.9423 77.6158 92.7028 72.7139 94.1033 67.5638 74.35 86.6995 84.351 84.1014 82.7632 103.3307 86.1825 69.4451 75.9867 84.458 77.4502 73.157 77.6355 70.5359 62.1587 71.1958 71.5514 84.7897 100.8329 82.4802 63.6674 70.4645 81.3061 79.4488 74.1526 0 71.6604 79.1098 64.493 81.049 76.9146 84.298 74.465 80.8649 73.6913 71.3268 72.5165 78.0829 50.9487 66.4653 77.6994 95.5936 63.0024 69.7592 61.2958 67.727 76.2663 100.155 77.7267 88.3068 68.1744 60.6852 73.8412 98.8252 68.6018 64.5053 84.2629 66.5147 85.2348 67.623 67.4838 81.0949 64.6523 76.9544 59.8128 87.5778 87.2097 64.9259 75.2134 96.2058 97.5345 69.0937 73.5183 73.0286 73.0311 82.9112 80.3987 61.0859 82.186 74.9929 71.6292 71.8239 79.885 82.1948 77.2243 88.251 76.5261 90.5693 82.3404 82.8311 82.5307 75.6316 70.2342 92.3627 78.8263 89.8441 72.5849 80.1277 77.4813 100.8975 96.7423 77.6541 70.7245 87.5358 84.4474 94.4244 91.8851 90.7961 77.2051 83.6338 75.6177 93.6889 86.1828 82.1665 94.8694 81.5182 76.0593 97.2544 91.7517 108.1282 119.9242 95.9063 85.0657 91.844 91.1398 81.5079 91.4188 93.3417 80.2626 71.8526 134.0573 165.6506 169.2796 201.0918 251.3647 201.0918 154.1185 130.8698 112.758 97.1938 103.8776 110.6789 93.2744 81.7173 87.7724 80.9692 86.4864 85.9536 86.0692 86.299 87.4171 90.1974 86.173 90.3185 81.048 74.131 88.4725 68.6627 91.0187 90.5872 114.7108 93.0772 77.6317 64.3133 83.4333 97.0073 75.9152 78.1724 80.0522 78.8582 77.7712 97.2105 73.8023 84.6992 76.4687 75.97 68.9068 85.9186 81.7702 82.3101 65.0204 87.7767 89.4232 84.131 69.2086 68.3543 81.0555 99.5592 83.2344 105.7628 78.6562 72.2272 71.6113 75.347 95.9209 87.0619 85.3844 0 0 85.2986 74.5104 82.3866 61.7876 89.3795 72.7821 66.5834 86.3934 75.6748 73.0046 71.1038 67.8589 89.093 82.9468 80.5798 75.098 70.8752 74.1684 72.9948 87.746 70.1501 73.4502 78.3325 83.0575 76.206 86.5951 73.2521 85.6943 86.139 87.5938 73.8313 67.5006 72.9883 70.0349 68.8222 69.0386 92.4533 81.8037 90.2038 76.4445 73.9295 79.7004 80.1778 83.6643 75.0465 61.73 71.1794 62.8041 96.5567 78.9907 69.1381 78.016 73.2007 78.3699 79.4535 88.6463
92.6223 85.3148 85.6046 77.7085 71.9098 74.254 71.4616 74.2584 90.4789 69.6854 66.9844 77.8876 77.2768 70.7838 78.017 66.7173 70.3775 76.4645 69.9979 68.8696 71.7469 84.36 83.0177 82.2595 87.7868 81.7415 79.7708 75.8369 63.5403 67.1035 67.2015 71.2043 75.8672 73.2565 76.63 77.8134 75.2559 74.4582 84.2623 81.6436 78.0235 77.6484 84.501 55.8671 84.6035 77.005 78.0818 65.2814 78.1914 75.9731 65.1225 80.8772 81.4984 67.9386 77.7941 78.2318 78.6863 72.8908 71.0142 64.7483 77.5427 73.9535 79.0574 89.737 81.0659 67.6812 103.9478 90.5803 82.1973 78.2609 100.1522 82.0596 83.3403 83.6972 88.4942 75.4711 73.5353 67.6151 78.3409 66.449 68.5486 86.9111 82.2307 82.3505 75.8896 68.4533 91.5675 75.5076 93.0772 73.9567 78.1762 76.4104 75.1184 85.2185 86.1651 77.8457 71.0235 73.0577 83.4431 73.5422 78.0365 81.8901 83.7041 76.9969 84.7367 81.6347 84.9072 81.8375 83.3796 81.4237 75.2579 81.3533 95.031 86.1457 64.2795 71.3498 72.3383 88.4512 77.1417 68.3321 75.8761 89.4886 91.7709 89.7471 85.3346 88.7595 98.2441 94.2636 88.7408 69.9194 77.3969 84.6817 72.5674 85.9949 87.4226 99.335 99.8613 108.8716 104.7037 98.7137 88.7955 86.2947 90.4211 93.8915 94.6007 99.1835 127.3892 120.15 120.1138 120.64 129.9764 0 201.0918 251.3647 201.0918 135.8097 124.2453 105.1018 128.8774 104.9128 99.8526 97.0338 93.7586 94.6774 95.0192 75.5954 101.368 85.4718 93.6999 94.0655 90.2012 85.5628 75.9714 75.7241 73.9421 68.829 80.765 80.2189 96.0717 87.9527 86.0906 82.8167 74.6962 81.9845 76.1443 80.2165 88.3923 78.8976 89.8656 0 69.2389 87.4715 72.6261 75.258 72.6218 80.3046 64.5814 80.0247 81.9731 71.7947 86.6287 87.8038 78.2233 72.2004 90.0539 85.6981 76.3937 77.4875 73.7299 73.9387 86.4255 75.2323 83.2916 76.327 74.8564 0 0 86.5337 87.9858 84.5307 67.5462 74.4489 76.4927 79.2781 73.7788 69.0079 81.7078 72.0958 68.2229 77.5884 74.8265 72.7033 89.5857 82.0165 96.2678 94.7445 96.9009 97.259 81.1672 66.2645 85.4555 72.6077 71.0697 67.2123 67.6117 72.7656 63.3774 83.8194 66.4376 71.5654 85.23 72.9165 72.9528 75.6479 56.1478 65.1924 55.1971 52.7548 60.1275 78.0287 80.4368 80.3148 87.0889 68.466 72.4684 77.0999 74.6927 70.6889 71.2838 89.5188 70.0658 101.5296 113.4811
93.2405 99.3087 76.3794 57.5935 77.1381 76.8947 76.3222 74.5916 60.1773 75.6016 71.1736 69.4542 73.4479 72.0997 69.1459 71.852 83.4717 75.1629 76.8933 81.1641 86.2062 77.1712 75.9433 73.4454 72.1691 73.7872 65.5646 70.7557 78.3952 77.051 77.9019 66.1939 60.2404 68.4628 86.5117 78.3884 95.3205 82.2134 89.1741 86.1935 85.3387 77.5048 82.0983 51.1936 67.968 81.6333 74.4648 88.6582 72.9716 75.0213 95.1716 76.5787 78.4705 79.7353 72.9725 80.0889 65.6947 74.8783 73.049 69.0549 64.7829 60.045 70.1865 77.5309 81.8997 80.8723 79.8457 73.1843 78.4608 74.2978 81.7226 78.4716 71.6376 88.0852 74.9714 72.4239 69.8848 69.528 83.7181 72.7491 68.2006 85.3769 75.9948 87.2799 103.9761 91.1584 76.0052 83.599 70.0869 72.2002 99.5403 78.5307 68.6721 85.246 71.3916 70.026 60.4364 68.0276 76.592 69.2006 71.4702 75.556 85.2472 76.7465 81.0344 83.9211 92.2916 84.4627 84.1364 76.9272 84.3882 90.1853 74.4401 0 69.9378 66.5587 73.4419 72.2736 77.5335 80.2673 85.0334 82.7502 86.5041 103.8035 94.5571 98.8582 92.3748 87.6566 78.0854 97.0302 76.1665 78.9215 87.0224 89.7574 67.5352 81.7768 94.8416 95.4808 95.1539 100.0477 83.0157 85.2821 87.0752 89.4949 107.5277 87.8794 94.0907 126.6552 127.4458 129.8482 124.6852 118.6044 154.1185 201.0918 251.3647 201.0918 167.223 138.3256 146.9037 119.5117 101.5257 116.0255 104.0179 92.8137 98.2999 82.0946 95.5777 87.165 81.2338 92.0314 90.6103 80.4252 86.9756 73.7178 94.3189 75.6991 89.5884 94.1453 86.7844 83.254 83.5756 86.9963 75.7838 84.565 82.5545 90.1295 82.7868 88.3183 91.2217 69.1869 74.1542 82.2968 69.4061 68.5082 69.3515 68.9051 61.173 84.4488 77.6896 81.2788 89.9397 80.55 74.3349 122.2117 0 76.3713 77.2061 77.4474 68.5937 83.4225 88.6135 78.3856 79.578 74.6467 73.2084 0 0 78.2802 89.8353 89.3672 76.6346 87.7452 86.3512 70.5819 72.0062 66.8963 74.6335 71.747 71.8887 69.2534 72.5998 72.9329 76.7256 73.8392 68.4941 67.4103 82.2618 76.7863 86.0308 89.9153 70.9958 74.8973 76.8164 65.8946 69.7844 76.5089 65.9977 93.052 71.4463 73.9279 64.6796 65.0533 78.5977 72.7427 78.2399 86.0294 78.7043 72.0057 72.7382 78.2797 84.5909 83.044 72.2999 66.1522 77.0441 75.5936 79.6279 78.1086 79.1516 82.695 81.8176 97.169 83.9783
76.6115 90.9716 76.2594 82.0725 73.9587 70.7813 83.5431 78.9075 59.975 71.395 66.2299 73.9811 68.0143 83.3946 78.3002 85.594 82.709 70.842 79.1268 83.2469 81.2767 70.2339 69.1164 102.0338 82.1502 83.9951 84.5629 86.4659 81.6293 83.75 70.1329 74.7439 70.2317 69.3317 71.5384 81.4557 82.0917 87.1673 95.0801 88.2435 78.1326 82.213 88.244 105.6568 82.7866 77.7897 73.7853 73.065 69.4808 76.2143 75.4022 70.498 76.7067 83.1203 64.6931 66.7536 77.2656 71.1434 65.6159 56.5695 79.9118 71.7775 85.798 91.3118 87.0254 84.4115 81.8324 88.3468 90.1079 88.9091 87.679 68.8699 87.4043 71.2383 72.7202 81.2042 70.2476 76.4747 80.2512 76.2356 81.9647 77.2978 90.4141 88.9725 84.1522 74.6808 87.9897 70.2301 70.4627 82.5012 79.0492 76.7743 89.6194 71.3057 70.0012 71.128 73.3769 66.125 78.8925 78.9159 70.5368 71.552 64.8195 72.1317 80.2137 82.8971 78.8145 71.7735 84.4308 69.1931 87.2371 77.7871 72.4877 74.6064 79.4638 74.2252 75.6639 73.8577 87.2748 83.5939 90.3546 75.8958 75.0653 80.7338 83.2654 81.2331 82.7979 100.1302 84.0588 102.2497 102.4444 82.0329 86.246 87.086 71.614 81.5076 104.7581 81.8893 92.2809 90.5385 88.7327 94.0983 85.4774 96.0457 89.6828 95.3711 97.9532 97.3139 102.5663 97.4713 119.3402 107.517 130.8698 135.8097 201.0918 251.3647 201.0918 197.4846 145.4269 105.943 130.0897 121.6296 109.5065 96.2954 117.5579 106.8926 92.8465 87.7978 83.7901 82.1692 77.6356 106.1671 77.8217 73.9591 74.612 76.0588 75.3703 80.0654 86.9837 90.5405 81.4674 82.3071 79.4412 67.7528 78.2577 84.2642 84.8266 87.1999 92.2941 82.3234 81.3673 80.5229 71.7682 60.0044 66.4214 75.6518 83.9991 79.3332 82.2658 84.533 69.988 76.3487 66.3336 109.4991 0 70.9998 77.6917 61.6391 69.7183 80.6197 78.0772 79.0516 69.2016 78.6189 77.1041 0 0 84.3193 89.8905 76.4037 81.3178 72.6816 66.6332 68.9585 69.9822 77.5336 68.8338 77.2213 75.9279 74.6844 53.6602 76.4942 72.5833 63.0849 82.1347 80.8351 87.0939 80.7852 77.8174 84.3457 82.7705 65.7785 76.5302 73.1667 86.0219 81.4003 62.819 100.5428 80.4767 80.0008 77.9784 76.6076 77.806 82.2804 62.8831 57.7676 66.2237 74.8328 82.7744 80.6962 71.0358 71.7042 82.5056 71.2945 79.617 72.904 81.3169 85.271 80.5988 102.9414 86.5222 85.117 72.8809
73.762 83.4075 86.7226 80.9975 75.0544 71.7471 68.3371 82.4055 81.467 82.0368 75.1754 71.3931 65.5934 80.986 67.3009 83.1183 81.21 76.6327 82.2856 85.9498 68.6724 84.5846 83.2387 67.3136 69.0372 78.286 81.1781 65.1423 88.1937 68.8375 65.6983 70.2738 79.9141 69.0812 70.0351 80.9423 80.417 79.5734 97.3982 84.8653 72.5698 71.4112 79.8009 86.7728 80.9666 70.8418 73.1195 68.6097 66.4838 78.1619 80.381 85.998 76.0199 71.4326 82.2004 74.0752 91.8199 77.6928 82.48 72.5278 66.6907 76.1126 79.7939 72.083 82.8442 65.757 81.8721 91.4404 78.6373 77.8887 84.3925 86.107 71.4418 79.0182 64.1262 83.4473 85.7506 77.0225 79.8039 74.8041 64.536 58.899 68.3725 81.8667 83.2208 72.7795 77.8032 92.3821 87.6816 74.1209 70.2255 71.7818 83.2262 64.88 72.6716 76.7537 67.5931 69.1961 70.1221 80.4588 82.5734 59.6954 62.8855 82.2461 85.4654 82.2882 91.4834 79.9598 90.5881 89.7212 73.7636 90.1743 77.4156 74.2151 75.8389 58.2572 74.2816 78.6229 84.962 98.4389 81.3892 90.2121 86.4009 80.1652 92.8558 96.3368 87.3028 95.7176 86.9467 81.5739 86.44 85.723 78.2233 74.8644 89.5795 82.0342 80.4004 88.3971 89.2581 101.5167 95.538 89.2287 82.749 98.4775 91.636 75.54 83.8668 73.035 107.7603 101.9471 118.3865 110.8008 112.758 124.2453 167.223 201.0918 251.3647 201.0918 195.0912 130.3274 142.3076 119.4306 104.7983 91.8349 96.0312 103.0219 87.3463 76.8222 82.9237 88.8333 73.0287 88.9953 97.461 98.2535 87.1053 86.4431 77.989 82.6069 85.1125 92.6489 86.1483 83.8882 86.4969 90.9372 90.7682 77.7783 89.8783 92.7934 85.0302 94.1691 80.8548 79.6551 79.5408 70.1566 74.8524 75.0449 93.958 76.4664 91.3087 77.555 90.4923 102.9588 88.7501 52.6935 88.2481 74.7342 76.7612 70.1861 90.3696 88.0102 79.0298 86.3429 93.906 97.9239 96.0371 0 0 79.8923 91.9004 86.313 77.6428 74.5487 69.8918 81.3433 73.1388 64.5904 73.5609 70.492 73.5748 69.764 72.7992 75.908 78.4531 61.5081 66.2636 65.2152 89.4681 91.1647 82.035 66.1903 79.4935 65.9215 75.0802 71.5218 64.6217 62.5176 67.4803 63.4383 78.6779 89.5054 74.5818 75.4917 74.2782 69.9913 66.083 68.2542 69.5826 71.0817 75.516 74.0696 81.1438 82.0463 83.1913 80.6723 77.4261 70.8923 81.4764 78.1319 91.9757 83.0357 88.2881 86.2338 78.663
77.4359 83.6128 92.7068 69.5795 69.5517 58.2191 73.0865 78.639 84.6652 68.0622 73.2688 71.9359 76.2449 71.3187 72.2407 78.2054 77.9485 73.7209 79.3798 77.8357 78.8406 84.1038 82.7656 66.9072 65.5252 76.5413 78.1061 61.8161 74.8046 67.3677 69.1918 66.8825 69.4793 65.9816 66.8701 79.9032 89.1771 106.3413 75.7261 81.2105 75.0108 76.0797 69.5589 83.598 70.4618 77.6202 79.9289 70.835 79.9935 74.0598 73.736 69.9462 80.9214 78.1498 92.8469 92.359 77.1796 85.4987 73.3861 90.4524 74.6943 83.4877 96.3541 63.2057 75.251 78.887 77.153 83.5143 83.3662 70.1061 74.3512 73.728 79.0972 76.5976 72.192 59.4452 82.4924 67.1201 70.524 77.9225 67.8511 52.1449 68.3168 92.1117 87.1804 88.0496 74.584 80.1955 76.0792 67.7064 77.9341 74.6008 68.7388 71.4307 76.291 65.1103 68.0237 76.4063 82.6422 85.1088 78.4806 79.2679 72.5664 74.6709 78.036 88.1362 102.9852 77.7611 79.5381 89.2798 92.4277 87.845 83.6167 81.0962 53.67 55.6965 74.8202 95.6499 83.6041 96.9896 88.5864 94.1009 80.1233 77.6796 81.9849 87.5469 84.323 87.0068 91.4384 80.6444 81.4055 80.8285 79.9037 94.9069 87.5923 96.4149 99.1081 93.9688 93.9752 91.7014 82.5837 88.9937 91.6227 82.7925 102.7506 71.855 80.0161 90.2303 109.6324 113.9822 115.6769 109.1317 97.1938 105.1018 138.3256 197.4846 201.0918 251.3647 201.0918 188.3937 160.754 137.7997 119.4184 103.3581 105.2432 81.982 88.966 88.3934 82.1302 101.6148 88.0424 90.2933 92.298 87.6878 95.6946 78.0945 73.5878 81.5719 78.1216 73.8551 95.0678 78.6504 99.53 98.0635 76.8829 76.6959 85.9681 83.8789 87.5717 93.9487 84.2644 91.3552 78.356 71.8179 69.1912 67.9642 86.1956 72.3901 74.1194 82.3272 85.3648 88.0595 78.6419 50.7526 115.7405 87.813 74.2177 76.1439 75.7759 69.695 79.4882 76.3147 91.5672 94.0902 92.2773 0 0 95.0295 85.5118 90.8433 83.8156 81.2796 75.8618 59.6015 64.2082 81.0013 71.8731 58.9127 78.3487 69.5334 72.2464 77.6537 74.4569 72.8191 72.2773 71.1337 104.0337 91.6458 83.8728 77.7787 79.274 76.3042 77.756 73.8045 82.3907 75.558 71.9637 63.6833 67.2606 76.3093 70.6521 76.0679 71.6188 64.3137 69.7207 68.7461 66.1651 61.8367 61.3213 72.9747 94.0478 82.655 81.5641 75.6067 73.1503 71.3865 83.7713 81.4127 82.9341 80.9282 89.505 83.3216 66.0087
91.7416 93.6679 68.0677 94.5767 67.6779 76.0111 86.4678 77.4838 87.8778 68.1081 70.4843 72.6992 77.8487 78.479 81.6737 68.1087 82.6417 79.3567 75.4725 81.4367 78.4454 85.2896 83.9325 101.5319 97.0488 73.6591 72.8611 68.8039 70.9373 79.2644 82.1091 62.8636 72.1795 71.5972 79.2609 76.1741 67.0676 71.252 86.3352 79.0668 73.9753 73.5435 68.8057 62.933 75.76 77.702 75.4372 82.7462 72.7305 89.0101 70.6661 76.0561 77.5873 74.4463 69.8306 65.0843 71.0421 86.4815 80.6785 88.1606 83.158 74.3418 65.7014 65.5664 80.6698 62.0969 68.6261 88.7645 90.183 91.1618 80.1169 69.728 93.7087 73.8974 63.6694 70.3217 75.5807 66.5123 68.2252 76.3267 64.6517 51.8219 75.4525 79.6232 77.8457 86.5893 85.0968 75.6054 77.4878 78.8824 69.4152 69.1558 71.0457 66.8216 80.234 74.2829 75.155 80.2806 69.052 83.6891 68.3317 59.7371 90.6817 78.8825 79.7632 82.6465 92.7304 88.7728 78.9123 86.1499 87.1373 106.067 83.9727 75.7715 75.0201 71.3847 69.4772 66.1005 69.8778 87.907 80.3473 77.7132 78.2466 91.0255 94.9794 96.7372 106.5597 85.3483 92.6906 96.5171 76.0995 79.0861 79.3086 76.6879 71.9877 82.3622 89.1382 99.6276 96.1586 96.0447 97.3982 90.6612 82.2921 81.5217 94.0233 99.3901 96.8868 101.1921 95.6024 106.0516 107.2861 101.8267 103.8776 128.8774 146.9037 145.4269 195.0912 201.0918 251.3647 201.0918 175.3211 141.8311 142.2606 118.5716 88.4768 97.1186 77.286 82.0133 84.1817 100.4744 84.4913 85.8166 88.4126 93.2826 89.9875 93.5325 91.2274 81.8523 83.9397 98.1262 91.5192 75.4258 88.7001 88.3498 76.9019 81.3166 80.6667 92.0015 83.4794 97.6055 85.1429 87.9613 80.6232 80.4082 63.5838 66.857 70.0624 68.9321 79.9078 86.1448 82.0031 90.9459 68.1963 60.5455 0 74.787 72.9274 80.3311 63.6771 72.768 71.7496 78.3951 81.7169 90.3125 88.5724 0 0 92.6988 74.0053 73.8836 89.0069 71.2491 58.5387 60.9507 69.2458 66.7152 64.2586 74.4525 73.3424 77.7726 73.5344 61.341 77.386 80.2574 76.9385 75.7211 81.5076 76.4735 74.523 76.8126 75.5399 74.2157 77.3016 63.1669 70.7461 57.6607 73.8886 73.6551 75.0545 78.9395 78.7032 68.3045 63.0801 74.4914 71.1568 71.849 66.9157 65.7399 72.0884 86.1855 88.592 81.5419 84.0846 77.3315 72.4484 84.2361 80.6324 77.774 79.3515 81.274 97.5539 106.3798 95.8175
79.5999 85.151 66.1134 90.6925 78.1515 69.9391 97.3926 67.0365 66.3099 73.8796 65.3006 62.843 64.6445 61.5816 61.2324 67.1576 74.0855 63.5186 75.1483 101.6261 90.4333 72.8504 71.6913 87.817 87.4528 70.2439 76.2922 69.1286 77.6192 72.2798 87.3188 75.8626 67.7377 58.7605 77.3096 76.6956 83.9535 97.5282 98.3836 69.0002 72.5302 76.266 89.1715 61.8184 62.2356 60.8532 82.2312 69.0999 92.1129 78.9056 74.6163 65.8359 66.8004 72.5953 66.1204 93.9203 96.3427 77.1599 71.0538 75.9872 68.1925 53.8142 80.7529 78.1359 63.8425 76.2652 60.5792 64.8872 74.9121 84.2057 64.991 74.817 81.963 74.4244 65.0854 68.0311 56.9315 73.5028 57.0059 77.6706 79.6256 88.2282 90.2592 75.8295 65.8842 92.2924 85.8673 89.9706 83.4395 67.2607 86.1713 84.7547 56.1714 59.5084 87.4244 74.9179 68.3389 77.4616 87.6352 80.111 72.5695 93.6941 82.3331 90.3781 59.2505 84.5511 90.6819 70.2208 93.2764 90.832 73.6043 97.3573 93.0258 121.8266 73.0445 88.9933 69.1258 76.0209 74.4576 84.8944 73.4287 78.562 87.6844 112.0426 85.2024 88.7507 113.9565 85.0561 71.0926 85.6781 74.863 81.4473 86.6734 80.0006 90.067 100.2642 103.6308 78.1348 0 93.3718 79.1916 85.7137 80.7247 89.8935 99.8962 128.3081 0 80.7744 120.7096 119.537 112.6545 90.7263 110.6789 104.9128 119.5117 105.943 130.3274 188.3937 201.0918 251.3647 201.0918 229.2495 181.9228 138.2553 113.3309 85.9732 60.3596 99.7119 82.6768 86.0977 91.2717 85.368 86.6209 86.2687 82.9174 94.332 99.8749 67.0846 82.5363 80.8838 86.1281 79.6606 78.8286 88.5882 79.7635 95.0108 73.6051 93.1242 92.8205 58.0553 84.7746 97.3364 79.0035 67.6785 69.0003 80.3939 72.0456 71.6075 75.1002 70.7289 80.221 68.9977 82.5893 96.6297 93.171 83.0626 80.3153 100.0852 73.6851 66.7814 64.1723 78.1366 71.8635 57.0281 55.9293 0 0 78.8649 93.4414 94.4135 78.9967 84.9894 84.4877 58.2598 56.7415 62.6307 69.9686 65.8962 78.4412 63.6954 81.9114 62.5898 80.4103 78.5763 77.0515 75.8324 98.841 80.2626 67.3207 86.187 62.6905 98.8987 82.1916 58.9777 78.9976 89.8205 93.1564 75.5373 60.8393 74.9469 70.8012 68.9133 82.1295 80.0202 55.6368 83.1233 76.103 74.8441 86.1416 0 79.1995 57.7202 74.2124 66.7977 73.6018 94.3668 100.0167 71.5061 73.8378 65.7844 99.73 99.1529 82.0487
82.4868 96.1916 88.221 71.2433 74.282 72.3317 77.7153 66.97 74.7715 73.8927 73.3889 76.0067 64.6793 69.2836 70.5207 78.4319 81.3931 77.6871 77.6483 67.023 64.2727 89.7185 88.2909 72.6363 82.3562 75.0144 75.3871 59.4799 81.3724 70.6879 62.0696 72.8758 71.2231 77.1884 72.7523 75.8649 68.1391 69.0647 77.0685 87.5677 83.4134 73.5696 71.9329 75.0837 74.5285 74.6041 73.6742 64.0507 74.2561 83.1629 87.6088 79.9642 78.7247 72.4405 78.8447 76.8518 82.0216 82.0511 85.9258 79.4016 80.306 76.7191 84.8412 80.702 81.8466 79.1003 83.712 83.6678 77.5848 86.6197 72.4869 76.7578 78.3084 80.779 66.5059 73.4488 89.7733 64.6119 68.9933 74.1715 76.4223 60.4602 76.387 84.6726 87.8603 80.8381 80.5034 87.2774 70.2304 72.1069 83.3559 76.328 74.8413 63.5388 71.6832 76.0856 74.9724 73.4992 77.8658 82.5427 70.9517 73.9225 83.2705 81.4041 78.755 80.8293 81.6055 76.8711 79.5955 80.788 86.7806 79.4757 73.1519 81.3049 76.9437 73.5047 73.9855 76.7828 77.2756 97.8321 83.7687 84.9325 79.5574 82.7573 97.7696 99.04 87.6099 91.9848 98.1477 84.2937 76.5913 76.3766 72.4584 80.0735 76.3956 92.4149 85.0029 92.6347 88.3312 100.1217 95.5638 89.0762 91.2196 86.368 86.815 91.0141 92.4413 99.2423 99.0418 107.6241 120.5444 104.9989 93.2744 99.8526 101.5257 130.0897 142.3076 160.754 175.3211 201.0918 251.3647 201.0918 0 132.7389 93.1398 81.6512 91.9025 84.2395 90.629 98.427 78.0606 91.1976 95.5894 103.2595 99.7146 90.4124 79.0988 86.2169 86.6617 88.2049 91.2424 91.0686 97.7212 89.1073 84.4606 89.5053 78.2364 88.232 103.1112 68.6526 81.0629 87.6951 75.7857 79.9361 73.3033 72.0086 66.3004 82.7961 93.5326 80.1958 84.9792 86.4305 93.8484 75.82 85.2023 68.8192 80.4936 76.1028 76.2857 74.7491 79.8923 83.5939 78.1697 106.9998 104.9381 0 0 75.2573 81.439 81.6075 73.9175 78.0863 68.4989 61.6486 63.7789 78.5899 63.9796 68.9963 66.5081 69.8262 79.1441 66.3101 74.1341 63.6906 89.5823 88.1648 84.4628 93.5378 91.2658 82.5052 89.0299 77.2884 72.9901 69.814 69.1704 63.7364 77.192 62.0571 65.5743 70.8299 75.1593 76.9672 68.1594 56.7496 57.8928 56.0683 61.7638 67.7106 73.2375 67.1771 82.1395 75.6326 85.6494 74.8739 71.8229 84.5082 99.5496 69.3004 84.6503 85.588 93.2553 91.1671 75.1171
83.5921 90.688 88.5333 71.5645 77.7294 88.9794 72.7092 70.0861 83.1631 76.4629 78.1709 84.7353 69.2051 76.3786 83.1345 77.794 91.6349 87.8031 78.7065 71.6884 67.3938 86.2656 84.8929 73.7468 89.112 81.5021 74.3106 81.1926 84.0961 73.2328 65.2718 75.2977 76.2701 69.0125 78.4771 81.0095 71.0619 88.5119 71.6984 90.7645 85.0153 74.1203 75.8078 83.0836 69.6668 66.6565 77.1956 65.1534 82.6817 80.1779 76.0031 70.6791 82.9624 64.4538 82.5732 66.9426 69.3034 75.1964 78.6803 61.1 77.0822 70.7575 67.4173 75.856 71.7462 82.4 88.2313 93.0297 82.5478 80.9575 91.0462 78.0702 80.0239 79.6152 76.1621 80.9375 78.4082 62.2686 73.5222 64.0942 58.9939 69.3639 84.3269 95.2621 91.6987 84.8372 81.1224 81.8953 76.7033 70.1119 82.0168 67.0742 78.1046 75.4996 70.2826 71.4158 68.0522 67.5069 72.0194 83.2556 69.8257 78.5161 80.3077 75.3678 74.0058 85.5757 82.8921 84.1081 90.8256 78.3021 78.4954 80.9448 89.7027 75.4583 69.7155 62.2698 80.6494 79.518 66.9269 79.4073 88.6005 74.4186 74.4887 76.699 94.1556 92.5113 93.3391 89.2649 89.4311 74.9541 84.1864 81.2797 72.933 89.9832 82.7494 80.0631 80.9846 81.7731 88.9702 96.014 108.9403 89.7081 78.9132 97.2349 93.6185 101.3979 94.6756 94.9401 102.1035 106.2699 107.9564 103.8424 81.7173 97.0338 116.0255 121.6296 119.4306 137.7997 141.8311 229.2495 201.0918 251.3647 201.0918 142.2246 93.9161 90.0741 105.34 89.4763 95.9431 91.8833 92.9746 110.6359 78.9193 95.3847 106.0145 86.1661 80.2514 93.6018 79.1828 84.2183 83.1959 79.3162 88.9722 77.8883 85.7251 81.2237 90.7862 81.4485 85.2506 63.9526 80.7985 74.8194 90.065 77.1283 64.0008 57.7302 74.301 76.6176 93.6687 88.7415 80.0569 82.8497 73.97 91.6343 97.6546 66.0691 82.3918 95.7291 75.8046 85.1822 83.531 83.7931 92.0129 67.6846 66.3805 0 0 87.5271 92.6899 92.3327 75.5484 67.5852 63.9606 76.5214 70.7824 78.4782 65.1935 75.7813 64.0299 75.8422 72.1926 76.5409 69.4011 78.3838 81.2157 79.9307 77.6461 76.2818 91.7562 69.0071 78.6112 62.9198 60.9463 63.7047 70.3295 74.6543 62.9642 70.2816 80.4303 64.5043 82.8503 61.6242 69.2773 64.1737 62.7177 69.3725 62.3434 65.8777 76.6674 74.5681 84.3675 74.5327 88.8804 71.7488 104.2529 85.9469 75.4346 78.4897 81.8219 85.1815 84.8771 100.7806 117.4768
71.0229 80.0025 82.7878 81.6669 83.7129 67.8508 65.3438 70.0416 74.0572 75.1138 67.0362 67.8337 68.1667 64.5355 69.0655 69.3898 86.146 84.4451 85.7593 101.7342 80.7491 89.8827 88.4525 64.2893 74.0007 70.9581 80.6373 80.9468 64.3269 76.9016 67.3164 74.4356 69.4262 77.8633 71.7779 82.3645 94.8398 95.0664 64.4285 88.7576 77.3487 76.1725 88.1187 55.3008 80.6587 84.2024 88.0525 77.0368 91.6617 82.4383 76.3737 80.606 72.7616 81.3258 89.4182 68.4535 65.5934 68.4442 79.5198 76.7909 69.57 82.5945 70.5352 75.5936 80.1187 79.1758 82.9874 82.8005 82.1324 82.4625 86.5952 86.3205 74.7585 93.6926 79.5456 65.1803 77.7189 59.1474 65.9859 78.3478 84.3086 74.366 67.0776 99.311 90.6694 80.1759 96.4702 80.417 80.4636 80.6998 83.072 86.1146 70.2076 72.3159 73.1609 83.513 86.1908 76.9562 84.7021 74.5043 77.1442 80.5674 67.373 82.4457 76.1061 76.1496 82.7802 80.5138 87.0499 69.8981 93.3586 95.9197 82.7442 69.3427 0 62.5227 88.6106 77.355 75.4149 76.6807 78.4061 73.8784 82.252 82.4967 84.6586 87.1041 83.5518 83.7826 85.4861 78.1515 80.4201 86.9487 92.6749 93.4664 83.1856 93.276 103.3589 102.6861 97.4475 75.5739 80.5241 85.5797 90.2112 81.4039 80.6989 95.0366 0 51.6865 83.0416 96.7815 95.0068 88.2277 87.7724 93.7586 104.0179 109.5065 104.7983 119.4184 142.2606 181.9228 0 201.0918 251.3647 201.0918 134.897 86.7469 78.0062 99.973 90.1404 102.3745 103.6803 111.0854 81.064 90.3602 80.3112 71.3887 84.4462 90.9594 93.0737 80.7678 82.0255 73.2885 83.9752 81.6501 78.162 74.2525 89.5555 90.9118 104.9911 66.4743 87.3562 81.1272 83.044 75.1027 72.4216 70.3498 88.2043 80.4681 86.8025 94.8828 85.5595 99.2711 88.1653 59.4517 101.4979 77.5409 89.068 81.1221 75.5781 64.9249 71.7331 94.1887 75.1522 93.8863 92.0774 0 0 77.2358 80.3516 88.2336 69.1517 76.0664 78.4192 58.8863 61.983 88.9332 81.1926 76.3061 63.0112 72.2003 75.4218 84.3218 79.3921 75.814 83.8622 82.5353 69.249 87.449 84.7408 73.8145 68.882 74.2985 78.6735 73.2925 78.5075 76.8069 76.0521 64.53 72.9598 73.4219 65.3372 70.9482 68.535 77.8821 79.4285 85.3582 74.6839 74.5569 84.462 74.7314 77.1081 89.4865 85.5794 62.6212 83.6147 86.4647 74.7855 68.9927 71.8984 79.8003 84.9162 90.5734 90.17
67.4047 88.1092 86.3532 75.0945 94.1168 79.471 77.1095 75.9456 78.2208 75.355 65.4235 66.9981 82.311 66.1716 77.3348 71.822 77.1667 79.0107 89.8273 92.817 89.955 67.0299 65.9633 65.5551 77.6701 79.4501 75.2014 82.3682 74.3772 84.4238 67.2427 67.4489 72.4246 88.7234 81.3817 83.8644 82.0568 67.5239 80.668 68.1697 84.7829 67.3145 92.2706 61.1825 80.1437 68.7056 69.1472 84.098 97.0419 80.5053 70.199 82.4683 68.1104 77.885 79.3072 79.2123 93.9948 74.6842 72.7252 65.9853 77.3347 69.2554 66.2497 63.7845 0 80.3519 0 86.6762 88.1944 79.6926 79.1036 79.6637 74.738 74.9685 97.2453 73.7248 78.4405 69.459 78.8474 82.6148 0 102.7952 70.5337 76.6881 83.4611 85.5422 80.5275 77.7069 85.1399 63.3566 83.71 71.2401 83.0083 73.6086 70.3785 74.0969 82.8533 68.091 73.2924 70.2366 71.6106 74.9611 73.6471 71.8806 74.4181 78.1434 69.2454 70.6578 94.7082 75.2923 90.9376 0 0 153.2318 68.6101 71.2246 72.1991 71.5614 77.1043 82.0471 92.7851 78.692 86.3876 79.1597 80.3799 91.7178 79.1045 96.6821 81.9502 70.8899 76.4153 85.4452 71.6442 71.134 81.2275 71.315 89.2079 85.1487 95.4533 83.2573 80.7946 85.4794 81.4325 86.6779 0 76.1508 98.0788 81.555 77.098 81.1964 85.3327 83.1973 80.9692 94.6774 92.8137 96.2954 91.8349 103.3581 118.5716 138.2553 132.7389 142.2246 201.0918 251.3647 201.0918 144.2987 126.7312 121.7532 94.0412 99.2114 103.9736 92.8378 95.1462 88.2599 82.3101 85.1507 85.0926 99.1812 97.6002 97.4669 87.5623 83.0448 91.6784 79.3048 71.7416 70.9583 72.2792 82.8297 79.1115 71.1821 90.52 88.2835 79.4167 86.9398 87.3486 74.0479 79.0061 81.4208 69.2576 77.6466 77.8014 89.2226 122.2313 96.6192 77.4566 71.4754 76.7846 77.9924 83.8374 82.0041 83.94 85.9148 70.8112 77.4286 75.9367 0 0 78.083 82.5167 77.0807 74.8172 84.661 80.1057 76.7448 64.8276 69.6886 70.6518 80.677 64.6879 69.253 88.7194 84.4284 76.3681 76.7191 73.5229 72.3596 84.9792 81.9169 83.1419 72.2439 87.7542 71.8419 69.8417 86.7809 84.4584 79.9561 72.961 74.6805 75.88 71.0605 80.5056 77.3286 84.0409 94.2532 77.3747 74.6971 75.2227 76.5692 80.6379 82.3762 80.3144 84.2231 80.8446 68.2627 72.1334 74.4459 81.9114 84.0403 73.8721 92.6519 81.7147 79.9185 72.138
65.3658 93.5446 74.8345 73.643 78.1831 71.558 62.0794 81.879 78.9223 68.3359 71.6209 80.5787 66.5478 81.015 72.481 78.0184 57.15 77.836 91.6299 75.2726 69.7438 59.4382 58.4924 55.0104 63.3737 94.3908 81.7063 84.2046 74.6252 90.7391 71.5562 79.9094 78.7776 75.6041 78.8873 79.6234 70.4037 61.6105 0 0 73.4096 76.9527 0 0 75.2734 56.6754 74.3352 90.7499 82.2033 65.171 81.8355 77.5702 82.124 78.983 87.5779 64.7249 0 78.4635 59.8523 96.1276 85.9546 0 87.9003 0 78.5775 87.2291 85.9382 75.2654 94.9255 77.199 80.3285 79.0681 91.9865 77.9001 84.9026 79.1549 69.6183 81.0437 78.1714 91.4581 81.8424 93.5976 0 76.1068 76.9899 76.2366 105.5673 65.0179 79.8419 71.1393 78.7794 83.0934 86.5094 76.3454 89.9731 70.8063 83.4603 77.5744 77.4465 76.1738 77.8495 75.8702 77.3579 82.0489 91.0489 85.6625 77.2093 101.7431 79.5916 92.3273 75.8633 90.1342 113.9123 76.1656 0 88.1904 79.4653 75.7533 70.4639 59.5425 86.0679 79.8998 82.6152 86.4951 70.4785 71.9524 82.2301 94.0505 79.1611 83.3696 101.3592 89.7823 67.6034 80.0685 89.0485 89.5284 104.0579 70.3771 88.553 86.5292 99.4201 73.3681 68.0924 75.7793 91.1264 83.2281 76.1085 0 88.3077 82.135 73.2093 81.558 86.4864 95.0192 98.2999 117.5579 96.0312 105.2432 88.4768 113.3309 93.1398 93.9161 134.897 201.0918 251.3647 201.0918 145.6802 102.7139 109.9012 81.2721 78.5664 113.8487 93.3782 89.8639 71.6878 79.3227 68.9802 98.3364 71.2821 68.1906 97.8003 85.0234 82.0287 81.1373 82.7298 78.1071 68.75 79.2439 73.1994 0 0 89.0581 68.3718 85.7503 92.6011 88.7301 108.3405 85.1695 75.3019 71.6831 67.5384 83.5936 0 103.9857 76.0544 90.0339 73.99 78.3598 84.4923 81.623 103.6035 85.3576 74.2102 96.0049 94.1551 0 0 104.9879 81.1806 79.9687 77.9201 81.1777 79.6604 113.3441 69.5295 72.5039 85.0764 70.1683 85.1128 65.9606 78.536 90.326 75.3893 73.1719 75.6804 74.4829 105.1684 73.1589 73.2013 70.022 73.3067 60.2524 64.4711 83.7705 74.1003 79.8206 69.3184 78.8645 79.3884 52.5739 86.8831 74.8928 80.2611 92.8206 88.9355 91.3515 78.3162 72.6497 74.0066 90.3795 67.2402 85.2421 85.9747 90.0413 85.2792 60.694 67.0308 90.237 69.9572 95.1968 78.8847 89.5198 89.4601
71.5144 102.7835 87.0472 85.4344 0 92.2696 68.2383 0 96.3942 76.0845 101.845 79.8245 72.3447 82.8804 65.4119 66.9283 106.7828 90.7724 93.8133 79.328 67.956 72.0662 70.9195 100.8177 77.5467 94.946 86.0141 78.6872 79.3312 93.5476 84.8382 77.4307 93.4862 89.1545 76.039 73.6633 56.1709 0 86.2304 67.4183 87.7127 64.9635 93.576 0 80.9839 71.0654 94.0919 0 0 62.9496 82.7404 90.9473 77.4517 78.3406 101.055 0 46.3269 85.7127 73.2445 114.8308 0 74.0308 81.1146 63.6309 51.3019 0 94.2244 0 58.5259 60.8396 111.9818 51.5997 98.0382 53.1486 61.3564 77.0518 66.1046 84.2622 92.6362 80.4568 76.0405 68.8444 0 64.6488 81.6073 55.9818 68.5227 92.1483 77.6525 84.2553 71.6608 82.3961 84.5293 88.7407 78.6003 75.9893 88.6785 70.7766 0 83.7768 76.2478 89.9413 74.6263 88.2662 87.882 61.428 50.8415 81.2847 97.8026 57.7221 64.3904 100.871 81.7746 61.9463 124.83 77.9851 0 71.7175 67.448 71.0117 96.8574 90.7056 71.8473 54.8323 71.5609 0 90.3352 75.691 89.3625 94.5885 89.3683 62.5195 82.5558 90.3405 89.1202 95.3383 87.9795 82.2453 0 76.3028 78.9954 0 70.3811 66.4293 90.4903 0 0 129.2897 147.2077 89.8169 96.6449 71.012 85.9536 75.5954 82.0946 106.8926 103.0219 81.982 97.1186 85.9732 81.6512 90.0741 86.7469 144.2987 201.0918 251.3647 201.0918 129.4356 111.8049 0 81.2599 83.6605 0 116.9431 70.9267 0 88.33 99.7991 50.3317 76.3175 65.3998 62.6223 89.1411 77.2307 96.0438 0 59.6443 79.071 0 0 84.377 116.017 95.1144 76.8475 62.2695 71.1136 88.5561 64.9126 0 74.8316 80.2175 64.1868 0 0 0 97.32 89.4571 80.1547 83.8536 91.488 69.2954 93.8842 95.5866 77.3793 75.8884 0 0 98.6298 74.0391 92.2087 87.1909 0 83.8506 0 71.8878 83.5363 71.6769 86.4007 0 53.954 71.7962 84.5137 83.485 89.1802 86.8406 85.4665 61.2272 72.2347 77.9652 74.3127 93.6962 66.3637 72.5828 100.5701 64.9118 83.1234 83.7216 76.635 84.6162 98.268 61.9846 69.6349 71.95 78.6135 78.8341 69.4638 91.4681 82.5272 0 0 73.5692 94.2641 89.4768 92.4607 88.7515 64.2341 56.4567 80.2356 54.0635 94.6889 90.8138 78.3063 57.9561
0 77.8664 77.8104 117.7488 83.1507 63.3971 79.1248 70.0886 71.1799 0 63.0794 87.9311 73.7131 74.3726 55.5297 83.7307 74.4499 84.5576 76.9761 60.5037 86.7133 69.8828 68.7708 85.7188 77.8093 97.6191 78.0808 75.433 76.0764 67.6146 81.693 80.2062 70.2359 79.6125 85.0549 81.2632 74.7771 77.2722 0 80.093 68.6644 87.8192 85.3246 93.8894 0 72.2006 92.4173 65.8798 60.9675 78.8111 87.0709 68.7936 71.8852 77.7497 83.4504 91.4146 96.2621 79.9606 90.0977 62.8255 59.51 89.8453 0 85.1686 71.607 138.9683 0 68.0567 82.4782 76.1204 98.0409 69.3698 70.008 80.0529 90.3219 72.3456 70.1365 87.957 76.7167 85.9951 89.8215 0 0 70.1765 92.8588 67.2518 76.1397 71.1291 70.0104 88.0778 85.5216 94.6001 0 76.6379 90.1269 117.0027 87.4756 85.3548 68.6231 71.7837 73.9945 47.4233 70.334 67.1212 90.4947 85.281 78.7276 61.5176 85.3382 0 70.9072 63.7284 105.1563 0 85.8447 0 72.8053 78.6815 76.0367 75.0449 87.807 65.9946 89.8157 71.4383 73.7958 82.4981 91.1034 77.1424 82.8217 80.9994 89.4649 69.2345 80.5359 71.3106 84.5647 78.2081 73.3722 92.3457 0 60.4562 83.6638 88.5019 91.505 70.6627 68.1364 74.8224 0 77.5248 81.7561 99.91 59.7038 82.5069 86.0692 101.368 95.5777 92.8465 87.3463 88.966 77.286 60.3596 91.9025 105.34 78.0062 126.7312 145.6802 201.0918 251.3647 201.0918 177.5261 144.4079 149.4802 99.7656 105.845 93.7722 87.9949 96.3132 67.2258 85.4838 87.5019 109.6174 84.0152 92.6085 66.7338 90.9408 83.3815 84.9236 80.83 76.7555 86.4647 0 88.1306 87.487 78.9629 75.404 76.4768 103.2275 82.6708 77.8943 90.1655 82.4001 96.61 82.8825 62.3604 0 0 81.4849 77.5115 58.4135 82.3197 96.8362 75.0007 82.1973 78.5299 83.5723 81.962 0 0 81.8575 72.4076 65.1548 91.6048 68.048 69.7324 92.9077 79.9923 67.7314 89.489 72.7475 55.4293 69.523 73.8421 65.9177 77.4092 62.2859 70.8259 69.7052 95.7019 67.0826 76.3881 85.5086 66.1911 77.898 73.3164 92.3461 86.205 89.7842 88.0746 72.6917 65.0776 80.2353 83.3602 75.7841 71.0862 77.7567 75.5684 78.9415 78.0117 75.6864 73.4093 73.8076 71.9853 74.426 57.7185 74.5655 64.6168 69.2312 76.1703 67.3534 92.4747 85.9147 67.4311 76.7199 0
73.2617 75.1686 61.9868 76.5754 66.1663 55.2299 86.8012 85.297 74.5869 81.7978 71.8175 80.809 87.0696 75.5987 80.517 71.608 82.8871 71.0089 77.8357 78.2885 75.3234 78.9664 77.7099 55.7117 76.5495 73.9445 82.6185 76.489 70.3291 95.0645 88.6859 80.4486 85.5616 72.3357 71.9693 71.3219 84.7222 69.3568 79.7769 81.7542 74.3447 69.6263 62.5819 60.8674 78.8848 89.5618 87.6365 86.6499 85.9441 89.4324 89.7917 79.8805 77.9387 84.3197 67.7988 81.5161 101.3637 61.6258 83.9566 61.4829 78.2634 49.1585 79.2908 79.614 68.6489 95.2108 64.6075 93.7266 79.111 73.0688 76.5374 70.4022 72.7112 88.2824 75.9413 70.9739 78.9254 76.1452 80.115 81.4544 86.4107 89.9141 66.5201 65.2901 83.031 65.5824 70.3282 88.7779 74.0204 70.2515 72.2975 95.6931 74.5232 67.7102 84.1104 85.6173 85.2077 93.18 84.8154 68.6494 76.3095 80.0524 74.8759 69.3476 77.268 84.3002 86.5501 73.3457 85.6488 80.1929 92.2005 82.6375 63.6553 83.982 87.8029 0 90.2785 82.7656 84.5028 80.4135 83.9278 73.0882 80.8287 96.9139 71.819 71.2447 80.7205 76.8641 79.9311 82.8321 88.66 86.1452 85.5702 87.5037 76.0629 87.2452 93.1032 85.1501 80.209 80.9152 86.2815 85.8006 87.1055 87.8871 68.2718 82.1361 100.6268 60.4169 88.2334 81.8902 75.9209 90.7904 86.299 85.4718 87.165 87.7978 76.8222 88.3934 82.0133 99.7119 84.2395 89.4763 99.973 121.7532 102.7139 129.4356 201.0918 251.3647 201.0918 0 137.2746 117.4309 107.6182 102.9488 95.2606 101.7157 98.0157 100.661 99.3274 98.6978 78.1045 80.1719 64.2581 77.1291 87.8523 102.6338 76.5882 91.2451 78.724 0 78.634 91.8232 87.0893 98.9814 77.2955 82.7378 97.8393 86.5082 76.4979 77.6073 83.2547 76.289 71.3357 96.2509 81.7349 0 84.2741 87.9259 86.8576 83.574 83.8326 84.8596 84.7546 81.1612 79.5974 0 0 59.0507 76.8488 87.8888 87.4 91.3701 74.7451 75.7494 77.6889 83.3216 95.0719 74.5074 83.6373 73.474 69.5183 76.0631 80.6902 86.7727 84.0501 82.7202 83.2677 66.183 84.249 93.5393 72.0289 87.4782 92.8326 100.4697 96.9242 0 83.7625 80.4957 72.4762 66.5526 69.6523 74.0114 81.3151 91.029 90.8543 84.7799 78.1932 75.6098 78.4269 85.3596 69.9174 84.0912 72.4326 73.4191 67.8299 76.6165 77.5469 62.8899 66.6693 67.4331 74.724 77.9755 67.0083
59.2672 79.7841 74.2701 70.9631 75.336 73.0422 72.2003 91.6071 97.826 74.5901 68.7715 84.8351 91.0631 78.6844 81.7461 81.8526 79.2902 89.9394 77.9536 72.1827 70.4564 81.6553 80.356 64.1399 74.9892 68.7879 74.5903 75.461 80.413 76.5188 79.1877 79.3509 90.524 96.0763 83.2471 70.9148 71.0379 69.9655 51.4748 82.8038 78.6806 68.7334 72.3235 74.5316 79.3152 76.6264 77.057 84.7434 74.1064 87.0233 76.6382 74.2632 91.1378 77.365 74.3472 70.2419 90.0863 76.3873 74.4198 89.1351 82.778 77.6556 66.0825 70.4947 83.9676 89.3289 68.1253 89.2879 77.6579 79.1959 85.861 77.8319 78.9718 94.388 90.9114 86.5461 86.3624 90.5175 92.2952 91.1323 84.8875 82.7906 83.6588 86.6646 90.7325 86.8229 79.537 93.6845 83.9247 78.1029 69.8931 88.0515 80.0934 83.2917 78.2278 77.7036 84.3579 83.8112 73.9829 91.8037 85.7073 70.0489 65.0071 73.2079 83.3371 86.5658 65.3823 79.5474 82.1053 87.1624 97.3678 87.7738 58.1071 64.0969 77.5062 47.9568 92.8398 68.299 77.0998 71.8715 82.5526 80.9223 80.4326 79.5895 77.5171 77.8881 91.8053 102.7216 78.2803 83.1406 88.8318 74.4208 70.5016 80.3061 77.6601 89.7586 80.4047 78.4761 82.2565 66.8875 85.5427 86.2198 73.3043 89.2219 76.7701 59.4514 72.2472 71.8781 86.5969 81.756 84.6755 91.7282 87.4171 93.6999 81.2338 83.7901 82.9237 82.1302 84.1817 82.6768 90.629 95.9431 90.1404 94.0412 109.9012 111.8049 177.5261 201.0918 251.3647 201.0918 148.7325 123.6367 109.0308 100.0991 102.3475 81.333 98.0248 105.6495 80.5397 99.9329 88.9379 92.665 81.6357 75.4225 81.3105 88.2695 74.2533 81.5952 81.9537 74.5695 72.686 97.9293 93.5589 88.3457 95.3647 98.963 93.2279 78.5783 81.9074 80.5561 88.6841 86.5361 102.617 69.5184 83.338 72.3646 82.0354 84.8414 74.076 71.1984 93.8566 82.3244 83.5638 88.5575 86.8512 0 0 80.5384 85.5458 78.8466 70.412 71.5443 78.9961 85.5072 83.1517 83.1932 80.867 78.5853 78.7592 80.9081 80.2442 69.0252 76.9152 89.306 84.7933 83.4517 74.5 78.7222 79.9252 74.313 72.7507 76.5021 85.9134 94.5605 80.3493 72.3456 71.0702 77.8589 79.0325 85.7066 71.387 87.7875 81.044 73.0226 85.6979 74.5204 68.5076 69.7742 74.5725 80.5273 80.3338 76.7171 80.8989 74.963 71.378 77.2163 86.2287 94.1071 66.5174 81.9222 67.6108 71.0331 58.9682
63.0081 78.2338 73.7895 86.6933 87.0488 77.1009 67.9928 76.3843 90.5471 74.0858 78.2835 91.6913 85.7019 77.4078 87.5117 76.4225 71.3022 76.73 74.9048 85.1316 76.7621 79.9892 78.7165 81.7998 73.1409 81.5956 78.1591 77.8878 85.6235 72.442 67.633 72.921 76.2047 77.4828 83.048 83.1974 69.1284 61.5337 80.0064 72.4188 80.5087 76.8758 84.6946 55.6533 77.2891 67.9242 66.8557 71.2001 64.239 87.7621 79.5938 84.8577 74.6747 86.1744 78.9715 76.062 76.6389 64.7111 82.5061 68.471 97.7756 58.2027 76.6708 79.027 75.8749 79.994 69.0587 85.9909 74.7413 80.4448 97.7979 81.4039 83.1914 96.6215 86.3909 73.3571 89.8507 88.0098 73.9563 82.7119 65.9711 64.258 87.8844 70.9504 87.4831 76.4667 88.8266 80.2649 88.7081 80.0895 77.4698 77.0409 71.8812 82.6883 79.8857 84.6574 73.4169 82.2495 78.4803 83.8921 74.6819 82.6819 72.4027 81.9497 84.4647 85.1681 70.4242 71.0392 86.8622 72.2165 91.4795 79.7112 71.869 67.8769 86.4052 81.1906 82.4126 84.2611 78.8751 90.8554 84.0045 83.809 92.7897 84.4893 82.9284 88.1223 80.441 82.335 95.3581 77.1148 70.0909 80.6537 74.5268 73.9216 80.1778 78.0278 80.3924 89.055 94.3889 82.3651 88.5957 83.7049 85.5631 98.033 87.7211 64.6214 77.5017 80.5139 77.2462 79.5796 87.7878 89.1914 90.1974 94.0655 92.0314 82.1692 88.8333 101.6148 100.4744 86.0977 98.427 91.8833 102.3745 99.2114 81.2721 0 144.4079 0 201.0918 251.3647 201.0918 138.3224 117.467 114.8918 100.1892 103.157 98.9842 104.0134 99.9322 103.1278 88.0661 86.8762 101.5043 87.5207 77.7484 75.8211 86.1586 95.4384 87.209 0 98.9927 93.5864 87.0411 82.0528 84.7451 80.1261 88.4409 59.3366 95.9132 88.5204 87.2091 73.8844 63.1815 0 90.6159 63.9176 83.2267 71.4438 77.6175 71.9626 81.4553 76.0915 81.2169 94.2176 92.4023 0 0 95.2084 87.0294 73.6604 73.8722 59.3338 83.7616 81.5982 77.0889 70.837 80.852 76.2136 74.9433 80.3618 76.5759 78.3682 85.0198 75.3182 88.4803 87.0803 102.8143 86.0717 89.7042 62.0724 75.8674 70.8907 74.7295 72.6531 79.5818 71.7755 78.0002 78.7998 80.5208 87.7985 85.1165 80.9768 70.0866 70.8829 84.4091 69.2788 72.4286 73.3346 71.3536 76.8158 78.6445 89.1632 75.2559 81.2022 74.2902 71.3989 68.2357 69.9232 64.8599 73.0003 68.9755 67.9615 59.9366
65.3358 73.6356 81.7777 70.2133 78.5877 71.0968 73.7864 83.8259 73.5676 76.5637 70.6561 79.0841 85.6485 83.2556 74.3126 71.0003 73.3757 78.62 66.5063 75.0305 74.1902 67.0188 65.9524 96.1922 87.1195 61.5811 64.2614 70.2173 72.915 74.5041 79.7017 88.8675 82.2745 83.1714 70.4928 75.7096 85.1252 72.8718 56.301 84.0387 75.6025 70.4926 73.6395 100.1984 69.3997 86.4713 75.6144 93.8266 78.6616 86.1134 82.4973 86.722 83.8693 89.2058 85.601 71.4776 44.45 70.863 89.2434 72.9958 72.1937 73.0932 82.231 74.4421 72.7821 86.4387 71.7105 86.8112 69.6385 70.508 84.6606 80.6802 89.3003 88.3295 77.398 88.5681 84.6708 87.6719 81.9021 81.0113 80.0494 76.6539 67.54 85.9325 87.0834 83.2017 82.0348 74.8816 93.2988 82.2581 67.3013 97.6806 91.7835 77.8441 95.3043 85.6714 68.9118 86.4692 80.7519 73.6729 72.4574 96.3537 87.8596 72.5124 79.4332 77.5836 90.872 77.6669 84.4259 80.3847 89.6723 85.285 75.0768 72.0965 77.9606 89.2279 80.9964 84.4194 79.1106 90.0182 73.5624 69.2009 78.4574 81.5688 81.1924 83.3352 68.2314 89.8016 91.4238 91.8645 84.4304 80.3125 84.343 83.876 73.9628 90.7428 95.38 85.8393 84.8958 88.1397 82.0222 73.412 86.4195 89.5063 87.6353 89.6785 99.4881 70.3322 91.5617 79.9363 88.0979 93.1055 86.173 90.2012 90.6103 77.6356 73.0287 88.0424 84.4913 91.2717 78.0606 92.9746 103.6803 103.9736 78.5664 81.2599 149.4802 137.2746 148.7325 201.0918 251.3647 201.0918 161.4 127.3978 119.1355 97.6579 96.1213 98.3582 106.7703 97.0914 93.5322 96.9524 72.2133 91.6442 81.9184 76.5508 68.1512 102.1946 76.1043 55.517 77.8384 73.3912 84.1189 65.3382 92.0035 86.5692 87.6269 86.462 70.0461 82.8874 79.1054 67.9259 73.0913 64.9721 63.6626 70.4556 70.3666 86.4085 85.546 78.3305 77.025 69.02 93.7234 90.3712 88.63 0 0 91.2794 81.5934 73.2864 72.9601 88.5607 82.896 64.772 78.3151 79.2927 77.9986 72.4932 74.0162 76.8963 71.6487 74.7166 92.7069 77.1547 78.1155 76.8795 92.6639 78.1394 81.6221 62.263 80.577 88.1828 84.0875 75.7959 83.4362 69.6034 74.0766 85.7417 76.5726 89.852 84.5665 80.5771 80.7045 66.1504 69.4963 71.6864 79.2381 82.686 84.7327 86.7088 72.1744 70.8144 83.4511 69.4345 80.4964 73.9918 62.9599 80.5869 75.4969 69.5832 79.7985 85.8104 97.5111
67.5661 70.6399 79.1902 77.9138 57.7659 73.7657 58.7947 74.757 68.3139 83.7676 75.4823 88.9274 77.8831 71.3926 73.9189 75.235 90.3251 80.5287 70.6411 62.0099 62.3688 67.6596 66.583 63.0334 64.4691 83.7782 78.2846 70.4468 80.7627 68.7282 78.0999 80.0814 81.2799 74.599 74.017 84.9166 82.5551 61.0242 60.0644 79.4113 68.3214 81.5759 81.8162 0 92.7674 85.2038 94.331 71.5917 68.7339 66.0636 80.6445 87.519 85.4059 83.626 75.3535 79.6524 65.2788 78.0159 68.0582 89.075 80.112 70.6093 66.145 87.1983 65.0843 73.4315 80.129 87.2079 82.8913 83.5796 77.6516 82.5287 68.0428 84.5 83.0033 80.3304 69.6648 67.5526 76.7161 85.8859 72.3877 71.605 75.8649 77.0547 77.2592 85.8705 68.666 82.0228 87.7969 84.1228 84.9671 74.8236 80.2826 75.198 88.2836 62.3302 87.4132 91.1196 83.7288 74.8304 83.2396 90.5396 82.2406 73.0164 97.1193 77.8005 81.2473 89.7264 100.4849 79.3169 82.8081 71.0397 72.1955 85.7466 82.5512 69.4719 74.5069 75.9938 85.6325 76.6785 84.2447 85.1561 75.6201 68.0678 79.6751 81.7826 79.8462 80.6569 81.7025 85.4934 71.0186 76.5466 74.0065 72.2048 77.623 87.0566 76.8313 74.7496 76.3792 76.0741 77.6383 85.1122 68.7646 80.4736 93.4118 86.0194 77.1624 94.1215 88.6932 81.832 94.3581 89.374 90.3185 85.5628 80.4252 106.1671 88.9953 90.2933 85.8166 85.368 91.1976 110.6359 111.0854 92.8378 113.8487 83.6605 99.7656 117.4309 123.6367 138.3224 201.0918 251.3647 201.0918 166.3108 147.4289 124.8904 107.0527 93.2642 97.9207 94.787 84.345 89.6952 98.1615 79.9021 89.1141 92.0283 84.2139 84.8682 88.1659 83.3958 77.4871 90.0768 81.1596 79.6737 89.971 77.9488 78.5673 98.7078 74.5491 94.2101 92.4476 96.0647 126.1795 74.378 73.7279 86.1445 92.4086 77.9908 71.7541 66.9711 83.5111 86.5327 60.834 76.7646 75.2855 0 0 80.7936 78.6733 70.7994 65.934 77.1529 79.9545 91.7966 73.4381 88.0068 84.1122 73.3206 78.4183 82.7307 83.547 77.9237 83.1444 77.5847 77.503 76.2766 78.0458 90.6444 69.5305 65.1862 94.3232 83.7749 75.9157 75.5205 66.2808 95.7767 88.8886 66.9529 78.6282 71.0075 90.0614 85.4385 87.2077 69.7499 78.2235 80.6111 72.4562 74.1184 84.1349 90.088 67.2895 69.3841 88.6457 85.173 78.2303 69.0095 82.2389 83.8366 90.4236 85.8696 91.5885 83.4242 65.3395
65.6921 72.8234 63.6366 57.7125 65.5288 85.4059 89.6134 74.5333 66.4444 84.0741 74.6173 79.8124 74.7407 68.4837 79.1053 75.2924 74.4474 67.0852 83.0751 71.9203 65.7893 81.5492 80.2517 86.8142 72.3739 80.2531 67.3531 63.5974 84.6592 79.4955 95.3321 65.8999 71.7129 74.1828 76.1098 84.7233 93.1176 89.849 86.254 80.6738 69.8133 82.6958 0 82.9259 80.6185 97.6558 79.9955 74.7987 78.0558 66.9633 92.4298 87.1949 78.5355 82.153 80.5872 93.5536 0 70.6048 88.107 71.0057 79.3179 64.8921 71.8537 83.5229 86.6511 84.4365 94.0995 77.7869 62.2267 74.9203 71.6133 84.8261 70.5371 70.3185 68.9237 88.0128 59.9382 77.0266 70.1512 74.6424 82.7472 88.2065 0 78.2585 85.6777 79.4261 76.5499 97.0135 79.1158 66.8927 84.5639 89.2982 69.4513 70.5451 67.6292 73.9446 74.2881 87.7925 79.5222 88.0773 82.9525 76.191 103.0609 81.6065 66.2212 78.9625 84.5727 75.1354 82.1808 78.1828 76.856 80.7054 79.1749 99.9463 59.7378 0 77.0928 71.4495 88.6867 95.0157 75.3518 80.7475 74.7791 90.4673 90.0336 78.0031 77.436 68.5277 83.9576 90.8953 70.8139 83.9246 96.3966 82.7139 82.8845 80.6375 87.3179 97.7146 74.578 83.0982 78.0698 68.6629 77.9571 68.6993 81.6611 115.9262 64.5824 87.3456 84.954 89.6782 93.0703 79.1539 81.048 75.9714 86.9756 77.8217 97.461 92.298 88.4126 86.6209 95.5894 78.9193 81.064 95.1462 93.3782 0 105.845 107.6182 109.0308 117.467 161.4 201.0918 251.3647 201.0918 175.3395 140.8133 113.7464 94.0867 98.0929 101.3041 98.652 93.0349 105.8093 83.4789 96.504 93.0929 86.3778 98.4481 87.4469 67.998 72.7217 88.8732 86.7724 78.8151 75.6122 84.0089 69.6852 111.0107 83.6619 85.789 74.4859 80.0088 105.3815 70.8821 0 92.0535 76.9808 84.5927 78.5117 80.7372 66.6755 74.5022 80.2286 88.9699 87.2556 0 0 72.5178 72.8034 94.3604 77.6309 93.6094 73.5291 76.9559 72.6734 76.4519 83.3624 80.8207 84.4419 67.5542 87.8303 83.6458 82.7633 83.665 72.3715 71.2264 80.3724 79.4194 77.9892 76.982 71.7524 92.4584 80.9432 68.1365 69.4393 82.0504 77.4468 78.9071 50.9738 66.3913 66.0083 73.2955 74.3388 74.4675 82.3629 77.7685 80.9107 86.1538 96.2947 88.7681 81.0672 72.4275 78.3501 77.3336 94.967 84.6113 97.6564 67.6013 73.8129 57.1574 83.4169 82.9833 62.3659
83.5199 77.9505 69.58 83.7854 71.5358 84.677 84.3688 80.9537 79.181 75.0746 79.9032 74.6478 81.5113 69.7515 85.2635 80.8909 70.6602 67.0722 76.5059 88.0023 81.8462 88.6513 87.2407 79.3421 73.5418 79.8889 76.0536 83.988 88.0589 87.306 83.7226 74.9189 87.0836 78.4938 88.1906 87.9606 73.3473 63.7517 93.8032 79.893 71.859 86.3883 70.0057 71.2053 78.1288 78.1948 88.0638 79.0323 82.2122 90.3594 70.008 63.7833 65.7845 71.4091 87.7121 97.0848 75.9619 72.9814 80.71 95.7405 81.7389 73.2199 78.5802 73.2023 84.4141 87.4402 60.6997 74.6386 80.2911 78.9549 94.1323 81.4214 81.6643 80.5657 73.4159 75.8132 76.1883 82.2183 87.4844 76.9169 73.7712 74.7395 72.4845 74.3501 86.396 73.8672 76.2501 70.4249 81.1286 76.2355 73.7299 80.8437 64.0314 103.0078 72.3774 75.6634 75.6741 74.1805 81.9835 66.4199 68.0035 87.3987 74.4971 74.2496 67.2293 90.8481 93.7916 77.8743 74.1258 88.3665 73.3046 70.3227 63.3344 69.4786 75.67 73.4969 74.2715 86.5405 88.4052 79.2427 83.6204 62.5531 85.1893 77.5705 95.6458 85.8677 91.6427 65.2494 84.1622 81.5553 76.7118 81.003 75.8741 78.0479 86.1854 89.9608 90.3083 83.0767 100.3646 84.0596 80.3568 79.6638 87.5887 78.1059 70.1506 87.3057 78.802 83.9397 112.1573 92.5054 81.8822 84.6394 74.131 75.7241 73.7178 73.9591 98.2535 87.6878 93.2826 86.2687 103.2595 95.3847 90.3602 88.2599 89.8639 116.9431 93.7722 102.9488 100.0991 114.8918 127.3978 166.3108 201.0918 251.3647 201.0918 172.4005 156.6244 139.3424 95.4581 91.5185 100.1748 93.0643 95.538 81.1034 94.4743 92.4268 95.9718 91.4128 95.7126 91.0582 81.5601 75.5245 101.6999 85.2929 90.6633 93.9895 80.7063 83.398 82.1455 89.5754 85.4806 84.9689 63.1685 52.8356 70.6221 68.916 72.4453 74.8526 67.2194 79.9027 77.8371 73.8358 80.9125 87.7172 86.0271 0 0 82.6279 84.7357 75.8392 77.9164 86.4878 83.0813 71.529 82.2928 71.7258 70.7601 70.3269 69.8178 78.9704 76.4176 64.2562 80.372 58.7958 78.7305 77.4848 75.0043 86.6391 88.6669 72.578 78.6344 75.2032 70.3714 72.7574 67.1996 68.5367 77.5803 67.2462 72.0205 76.0689 73.3006 76.4398 80.6704 72.1499 62.4172 70.5416 74.5926 80.3226 89.9016 90.5732 71.1 63.2319 80.8057 84.6995 66.7318 72.0433 85.682 73.991 79.7768 78.3716 83.7845 76.1524 95.4542
65.6442 88.9672 72.4127 79.0054 73.7002 80.6209 69.0708 77.937 63.9782 82.1501 67.5344 74.4884 83.3508 82.1717 78.5357 68.3025 72.3378 69.8897 67.2405 79.7899 75.1838 80.2939 79.0163 70.4412 78.4974 82.2928 68.0343 80.5283 74.1444 72.9293 65.8908 81.7616 82.1971 76.6531 79.437 67.8371 72.1316 81.9407 75.4054 80.3607 87.7902 77.2621 69.7237 0 78.0332 87.8601 77.1782 66.1773 68.3399 67.1463 87.8079 82.4346 68.7538 91.9321 87.8606 71.3116 79.3894 74.6787 74.1481 88.3168 69.075 96.4278 74.069 77.7299 83.4474 68.6585 78.7274 85.5162 80.2138 80.3142 68.5145 73.5328 82.1782 94.6367 82.5137 84.4676 72.1969 79.8666 91.6095 74.4675 87.6029 80.654 49.2759 73.725 76.8565 73.8667 77.1029 81.0724 85.171 85.8657 81.3781 70.2184 72.8171 78.5578 83.3718 80.0723 87.6127 71.9921 86.6797 72.7999 78.5048 83.3553 65.6907 89.2834 70.3954 73.5991 71.7807 63.3762 76.6039 64.4221 93.5427 81.1188 68.6832 81.7861 66.4722 77.997 73.945 83.8231 73.1627 84.4158 85.9584 75.595 87.3863 63.917 94.6531 84.6324 86.1127 72.7134 91.972 68.8479 66.1529 72.4786 73.2663 88.0128 87.4575 72.5843 77.0964 81.303 76.1527 96.8788 81.8457 85.0118 86.2666 94.2662 80.0928 87.5132 86.1206 56.9817 98.7698 91.9234 91.7744 91.0626 88.4725 73.9421 94.3189 74.612 87.1053 95.6946 89.9875 82.9174 99.7146 106.0145 80.3112 82.3101 71.6878 70.9267 87.9949 95.2606 102.3475 100.1892 119.1355 147.4289 175.3395 201.0918 251.3647 201.0918 182.8478 125.3794 102.9727 90.3934 108.8148 90.8331 106.3111 93.7465 94.3179 104.4932 95.2024 93.108 97.0018 78.9092 76.8823 83.0392 89.6396 79.0493 82.7629 90.3824 95.5499 79.9149 101.3962 77.7804 92.4232 80.0094 98.0138 79.5647 76.0208 51.4768 69.1334 78.0374 82.5462 92.3963 79.0392 82.4632 77.8912 84.0953 82.4749 0 0 75.6058 94.9706 92.9399 73.095 80.9031 87.5805 85.7935 76.2686 74.9266 95.3554 91.3908 76.3365 70.8584 76.7027 78.0418 88.376 90.6316 76.2804 75.0734 74.9601 84.2132 90.1132 97.097 81.3929 78.7708 75.2009 87.7131 81.0782 74.5456 79.1085 75.5823 68.4954 80.6413 78.5234 75.4692 73.205 75.0003 69.2034 84.9957 81.4315 74.3849 73.5033 89.846 68.0337 80.0631 70.358 81.0058 83.7759 85.4165 76.266 74.4112 79.9946 77.6673 81.2851 71.5837 0
59.1166 76.5422 67.8577 90.8871 91.6084 93.1555 71.4524 68.6029 76.8464 79.6003 72.4152 66.4502 70.747 75.0777 74.5759 83.0626 79.3767 65.3527 86.2572 89.2883 80.8806 84.3899 83.0471 91.5228 74.5835 82.045 79.9088 72.6745 75.328 82.9246 83.0921 71.9266 79.4973 92.4659 75.252 67.4745 100.7787 80.5057 81.4649 83.5613 76.2971 81.7732 74.6385 85.6347 74.1427 69.5411 73.5404 84.6211 70.0892 58.449 84.6039 92.5477 82.3068 82.6645 69.8065 69.3945 65.1276 89.8759 75.1214 76.0248 68.5662 68.6228 79.2792 78.7008 77.2341 91.2702 87.304 79.1033 82.8291 89.8494 84.5201 82.8415 87.5053 70.3192 96.8612 91.1754 91.0662 77.8998 68.7728 90.9625 78.2116 64.4127 52.6853 82.5319 74.7332 76.7108 76.4942 82.9244 83.4138 89.282 85.3203 83.3552 90.2686 81.2165 92.3247 85.6151 87.1293 65.2231 65.5264 70.1553 83.0866 88.8275 83.3761 89.0894 78.8715 70.5913 71.118 79.0124 90.6894 79.3584 72.8312 105.822 75.9496 82.0889 79.0733 92.5535 92.6225 86.6739 74.308 84.9146 78.8064 79.907 88.8808 80.5532 86.751 73.9918 75.0877 79.188 78.0776 81.3489 81.4392 80.888 79.9531 76.4182 65.7975 78.1915 68.6748 65.609 61.6989 79.9785 70.5535 86.5102 88.7967 83.2839 90.1565 80.4331 63.4792 58.1678 71.1964 0 77.5126 83.8471 68.6627 68.829 75.6991 76.0588 86.4431 78.0945 93.5325 94.332 90.4124 86.1661 71.3887 85.1507 79.3227 0 96.3132 101.7157 81.333 103.157 97.6579 124.8904 140.8133 172.4005 201.0918 251.3647 201.0918 0 0 109.3373 98.684 105.0153 96.1604 80.9286 84.5657 98.7904 91.355 94.8937 72.9273 82.8593 77.9717 82.4985 81.8685 90.0765 82.3298 72.4419 106.3236 74.8563 84.5758 72.1973 84.3902 82.7738 84.6315 114.6149 92.3889 78.9446 96.3115 72.5043 81.4317 79.4527 76.8106 82.6174 77.5867 84.62 82.9895 0 0 75.1102 73.4754 76.7618 72.2801 79.0693 78.839 81.7702 83.1069 83.9514 88.9038 75.3898 71.5859 83.1625 74.4077 88.8721 87.862 78.8959 77.7841 76.5533 79.6634 81.6523 72.2279 84.1731 81.2403 84.8419 71.975 75.6379 62.2061 74.6338 82.1825 73.4866 69.1737 77.883 80.8654 72.9876 83.8368 74.8866 80.1187 79.228 87.0558 81.797 75.1846 80.6648 57.1784 73.8004 84.6877 81.0526 88.4138 80.961 77.9511 75.4894 79.7255 87.1939 68.0401 77.3109 0
65.1401 72.2547 74.8935 78.9695 89.6927 73.0594 78.5265 70.534 79.5386 70.6 81.9393 81.378 72.4997 65.5276 74.4332 76.4799 90.1254 82.539 70.8024 83.2659 85.9973 72.4485 71.2957 88.8395 77.206 76.145 78.3155 79.3829 63.9473 75.089 81.3166 70.9215 78.187 70.5993 86.1971 83.8759 73.9218 103.0909 92.8332 71.2018 81.3269 90.0438 85.6659 81.6487 80.8522 77.8623 80.4646 79.6681 86.5439 78.1005 75.8308 72.1047 73.69 72.4726 63.3719 91.8502 62.7736 84.1966 86.6789 0 57.1879 79.6909 83.0199 90.7102 79.3825 97.6751 56.4315 71.2825 75.0049 86.1443 85.1775 84.6315 75.1287 76.0998 85.252 76.3447 66.6512 70.1394 60.6389 81.3626 83.1343 86.0141 99.5851 76.0648 85.8697 78.206 78.1657 65.9041 81.7768 86.4894 84.6671 89.7489 78.6149 72.103 75.7916 90.6666 73.1297 75.2681 80.2033 72.7606 70.4544 84.6688 90.1463 86.1175 81.8698 82.6751 74.7309 79.669 75.9061 74.3881 78.7502 79.8205 71.1812 73.7488 74.2684 80.9505 89.8177 86.1784 97.8819 90.5374 71.9702 78.4455 82.944 89.4583 75.5096 80.5797 77.3421 64.7615 61.3742 80.0388 83.9317 78.3981 75.2576 77.4905 74.7584 77.1393 94.0985 90.8453 78.4735 90.0498 83.9084 77.4474 84.4308 75.6673 97.2053 113.141 52.3136 78.8313 84.1542 0 86.4405 81.7839 91.0187 80.765 89.5884 75.3703 77.989 73.5878 91.2274 99.8749 79.0988 80.2514 84.4462 85.0926 68.9802 88.33 67.2258 98.0157 98.0248 98.9842 96.1213 107.0527 113.7464 156.6244 182.8478 201.0918 251.3647 201.0918 0 110.9621 98.8091 92.345 101.9089 89.4545 97.7871 114.6368 68.5778 92.1549 106.5466 0 99.1966 93.6409 88.9006 86.2648 86.3325 75.2504 83.2158 93.5601 64.0544 71.6643 88.3515 78.1233 76.9308 0 0 74.6375 92.9061 86.0381 0 86.4277 85.8632 80.0769 77.9117 81.8601 80.2828 0 0 73.4168 80.3859 76.8636 94.5948 0 77.2231 66.2002 71.5685 61.708 85.0668 77.5485 104.8765 82.8873 73.7558 82.162 89.9276 89.1481 79.2237 77.9702 77.0325 75.4597 75.1534 96.9019 77.2676 74.6077 81.5457 72.5888 0 0 87.0646 73.9918 77.0646 68.9112 79.4501 62.8941 75.0076 75.573 69.7907 74.355 0 0 0 0 72.9796 73.1475 83.0771 61.9579 80.6713 92.8661 91.4931 67.7968 82.3687 63.2365 74.845 71.7012 0
69.5263 80.4694 87.1309 65.9451 90.6317 72.5026 79.6092 84.3055 73.2407 92.1001 66.7795 77.8749 82.594 74.1233 79.0909 98.7146 90.5673 78.37 79.6156 81.0256 91.2383 78.3611 77.1143 53.4383 82.6312 80.2455 81.3461 56.5299 82.9512 74.742 74.4577 80.2128 86.8377 85.5829 79.8462 89.3409 85.5377 69.9803 82.2794 67.9124 80.8496 80.1808 73.2137 62.0608 86.9009 94.3332 86.8199 85.3678 71.1645 75.8468 78.9838 80.1697 80.413 75.4577 82.8042 72.811 71.9435 82.1587 89.6549 74.4242 95.1741 83.6259 80.2822 84.6268 70.8969 87.0121 60.1422 75.1745 94.6936 74.7891 83.0961 86.6601 78.4337 75.3006 81.7531 72.0741 70.3264 70.0908 81.4239 101.032 71.3974 85.9152 73.3907 84.7722 80.0274 72.2643 74.3803 87.7662 89.1362 76.7382 73.6943 84.0135 87.4256 80.6973 72.1734 85.5858 71.8153 88.9979 82.8633 83.2727 76.0351 79.3669 83.3396 79.7234 72.9687 82.0361 67.3762 101.0352 74.5429 82.9895 92.8769 66.5625 80.7568 72.6043 74.8275 86.6854 84.7728 85.6169 87.7059 76.4592 79.5776 67.7417 72.7436 71.1811 73.3828 80.962 86.0663 75.0774 75.6897 90.8963 74.3251 69.84 79.3067 80.403 83.4782 77.1263 87.1384 81.9139 84.0098 85.3508 74.2571 71.4563 69.4352 87.694 79.1109 85.1945 99.9623 67.3762 79.4415 84.0673 73.5261 91.3481 90.5872 80.2189 94.1453 80.0654 82.6069 81.5719 81.8523 67.0846 86.2169 93.6018 90.9594 99.1812 98.3364 99.7991 85.4838 100.661 105.6495 104.0134 98.3582 93.2642 94.0867 139.3424 125.3794 0 201.0918 251.3647 201.0918 0 104.1415 91.9774 98.5204 91.2014 95.4487 83.5171 96.505 91.9518 90.662 0 93.0896 87.2442 84.3629 89.256 81.8412 72.0663 82.1833 71.5901 73.8286 72.4259 100.1205 71.5302 86.0125 0 73.3945 78.1646 94.9175 70.0114 76.8704 89.784 89.4273 90.0488 63.2229 80.8979 79.3392 0 0 70.2005 76.2305 72.3797 73.4182 71.2167 64.1319 74.8093 87.9305 79.6602 74.5373 83.0854 83.1983 66.4735 0 76.3846 86.0107 92.9453 94.1512 92.6614 80.0708 80.7593 66.5886 81.7851 76.6629 88.7635 79.2557 72.1449 75.9231 74.0341 79.5729 82.6087 86.2206 68.4966 83.6671 92.5567 86.1732 72.3544 84.9287 70.0105 0 65.7126 60.9927 76.9465 96.4359 76.126 82.8385 90.5445 65.6423 77.9921 69.1338 77.8672 75.9137 70.3962 88.8452 81.9482 67.3996
81.9114 87.7523 79.2134 71.8949 84.809 74.5484 84.8756 84.3807 69.8776 66.5215 73.8845 81.0774 81.8594 71.6494 76.6106 73.0677 89.2292 68.3448 75.0755 88.934 96.1054 85.0424 83.6892 62.0919 72.3447 78.8831 71.2539 62.537 70.9738 87.4361 86.0108 78.3909 66.7435 71.3679 71.0864 73.2383 97.9989 96.6034 67.2514 68.9831 70.9131 71.4125 76.7086 60.9164 82.5219 89.7551 72.8719 83.3599 95.201 85.0987 69.7909 74.4192 77.1246 71.3393 97.8586 71.8442 56.6094 84.0872 83.0926 74.7354 76.8869 53.5857 59.9398 82.6325 86.1792 83.802 68.4319 76.7641 85.6745 68.9983 83.7229 100.5038 82.9151 77.5889 67.0543 71.4418 76.1417 73.9406 79.4364 83.2824 66.6106 72.5336 59.4313 81.9571 85.9063 71.9394 78.8557 79.5793 91.9219 81.3281 82.8039 80.1719 69.2037 88.9166 79.0822 83.1923 69.6169 73.7694 77.5015 78.9002 78.5272 83.1139 89.2648 74.0937 77.3625 76.1764 86.6744 93.5512 64.4604 88.6401 82.2476 97.2339 72.4683 76.4892 80.0891 72.3665 81.3649 80.5206 78.8457 82.2925 65.194 98.9095 95.7958 91.6449 94.0372 79.2447 83.8814 67.7908 81.3517 95.7252 85.531 85.1902 86.5798 75.5409 72.3145 79.8244 82.2121 83.5772 98.9276 82.6548 74.6983 86.4537 95.135 79.2613 72.6449 101.9345 72.0309 80.7698 87.7925 81.0871 96.2553 73.9544 114.7108 96.0717 86.7844 86.9837 85.1125 78.1216 83.9397 82.5363 86.6617 79.1828 93.0737 97.6002 71.2821 50.3317 87.5019 99.3274 80.5397 99.9322 106.7703 97.9207 98.0929 95.4581 102.9727 0 0 201.0918 251.3647 201.0918 160.2807 126.7785 116.5602 114.5039 99.5723 79.9905 71.3172 111.5512 110.8093 77.7159 95.5512 89.4505 83.8253 83.5998 79.0474 87.7117 90.5662 69.3047 72.3588 74.1703 95.476 76.5542 97.0024 31.8794 85.4386 88.9705 77.785 96.1457 87.1551 95.9494 84.426 87.647 75.75 87.3922 85.7083 0 0 62.2498 85.9497 79.8422 70.6042 90.3746 77.5814 62.9023 74.6715 85.465 76.0992 62.6957 76.9512 66.5827 80.238 74.1845 87.4409 76.3447 82.1137 80.8145 79.5318 70.3988 75.4715 77.1794 77.7492 87.6094 92.3312 85.0696 96.8507 79.021 60.7713 69.6857 78.3315 75.5749 73.8803 83.7424 72.495 64.5514 86.3952 81.185 76.0237 78.0727 84.4754 67.6829 84.2402 71.1275 62.4288 82.7062 71.7559 68.1974 81.6669 75.2184 74.8672 76.0606 84.7821 91.7547 99.5863
55.3756 84.3722 75.2683 90.0677 77.7929 81.2436 80.4888 78.6448 82.1757 91.1467 86.1707 68.7693 70.5049 69.4875 64.9962 68.3793 89.0793 68.9895 87.9495 91.8572 89.024 91.9843 90.5206 78.6876 64.2767 89.3974 66.4222 67.4295 67.2327 91.0889 87.6513 84.6674 66.8729 70.6159 80.8439 78.4591 82.5675 77.458 59.4643 92.2131 87.1674 76.4482 79.6995 65.3177 76.074 80.5543 64.876 73.0411 71.5436 71.0571 74.4534 72.8541 86.546 65.7242 86.9069 75.5962 91.4737 81.3224 72.3054 76.4346 60.6498 83.4001 72.8094 81.6546 84.6694 95.1809 70.5581 69.8718 84.7673 69.4639 69.5894 85.1188 85.6051 91.33 74.1637 67.4356 77.2055 81.9315 86.2526 85.8031 91.1554 92.4483 45.4475 85.6369 86.1872 70.3517 88.4706 81.3247 84.0937 77.9555 89.7417 76.5146 66.3597 80.6802 77.1783 68.4765 70.0663 83.3281 86.656 79.5468 84.6074 81.0289 78.9086 79.4317 74.4877 83.3502 84.6856 76.4351 84.5909 93.9759 86.0682 89.3194 76.9445 80.0407 58.7634 67.4515 79.3294 80.0844 78.7259 70.9924 81.2094 90.5921 74.137 73.3812 78.1706 80.9841 77.1687 56.0503 81.9327 81.3095 83.5592 87.8728 96.4869 82.3665 88.2191 87.3115 84.7256 91.6258 76.6827 87.644 83.2422 74.5247 91.1972 85.3475 74.4339 83.8999 101.5649 71.2865 92.6504 84.5003 80.9907 80.1229 93.0772 87.9527 83.254 90.5405 92.6489 73.8551 98.1262 80.8838 88.2049 84.2183 80.7678 97.4669 68.1906 76.3175 109.6174 98.6978 99.9329 103.1278 97.0914 94.787 101.3041 91.5185 90.3934 109.3373 110.9621 0 201.0918 251.3647 201.0918 164.5964 122.6778 134.5653 106.7923 114.1482 95.3773 116.7045 106.3663 76.5579 98.2595 78.7217 92.4648 92.6677 79.9748 88.4856 76.9465 82.3218 80.8129 79.4518 95.1226 82.4696 90.6346 59.6559 80.6965 81.9002 77.5263 89.7499 83.9513 81.0274 71.9523 67.4284 76.2325 87.6904 86.0008 0 0 68.8098 82.0462 72.5303 75.427 77.4841 82.5713 79.5269 84.8964 69.7324 81.1088 92.4342 75.5976 64.6553 87.5271 84.9236 75.6162 74.0191 73.574 72.4098 65.7189 78.6408 87.2 85.5883 83.9053 84.1828 85.3535 98.1627 93.5327 74.3829 66.0284 80.4427 74.7035 73.0829 66.7768 86.1663 71.4105 67.7506 65.862 75.4412 76.4637 70.9484 66.2653 64.9326 82.5984 79.8591 71.2272 68.0777 72.2698 72.7844 77.6901 56.0934 86.3072 81.1977 86.9088 84.9035 67.4468
64.9768 81.6573 73.8665 84.074 60.9955 70.9927 79.3587 64.8354 79.3439 87.4597 82.3793 76.1266 71.7502 82.0423 84.8775 75.1426 64.5251 78.0056 74.8574 69.201 63.1268 78.3384 77.0919 79.7531 81.2991 79.1288 76.7789 69.0712 80.9331 82.7837 93.6042 80.3305 75.9671 77.0105 80.0787 84.0055 73.97 69.4946 60.4818 86.6891 80.2644 81.8538 69.3819 97.3225 71.2038 64.5275 77.4192 75.1906 71.7852 78.1232 72.6806 77.2196 71.3418 75.3636 82.5552 61.08 90.4569 83.021 72.9805 84.9577 102.6092 77.5842 91.2161 96.6222 77.8676 72.7885 76.1134 73.3576 82.248 78.1589 77.8679 80.8176 85.7158 85.6181 81.2954 73.9411 84.3821 68.6977 88.2017 75.4045 68.0842 71.3081 70.3451 71.137 84.3629 87.7589 94.0511 83.2415 82.9461 95.1119 82.3796 74.7648 82.8071 89.1141 62.6293 86.4557 76.2958 81.0127 74.7221 89.4339 82.5614 79.5701 86.1631 71.379 89.8668 83.1409 79.9511 85.5576 76.3004 82.2233 75.4023 74.6458 86.2404 79.0179 80.5352 78.7983 92.3037 86.9557 74.59 85.1168 82.8363 78.332 71.5643 63.1404 73.1272 74.2102 72.1408 79.7658 82.4772 86.1756 82.717 88.8733 81.6821 69.9564 75.4488 65.9601 73.0823 72.4649 74.2158 83.0296 92.0312 81.8944 82.0282 92.0079 78.7653 75.5989 63.3321 79.1147 87.1115 80.9782 79.8022 84.2563 77.6317 86.0906 83.5756 81.4674 86.1483 95.0678 91.5192 86.1281 91.2424 83.1959 82.0255 87.5623 97.8003 65.3998 84.0152 78.1045 88.9379 88.0661 93.5322 84.345 98.652 100.1748 108.8148 98.684 98.8091 104.1415 160.2807 201.0918 251.3647 201.0918 194.5007 148.9431 122.8779 109.5003 124.6024 114.1583 91.1141 95.1298 90.6258 99.8657 90.8108 91.6075 80.3836 85.8317 76.5881 76.1398 98.2152 85.8409 79.8775 89.2321 61.3534 58.3398 83.1212 79.8519 93.2223 88.6665 84.9904 74.2045 86.5234 84.6477 89.667 86.1227 84.4633 0 0 86.9227 80.0008 80.6794 85.0654 77.6212 79.5147 83.1011 87.4472 77.1495 83.4578 73.4443 82.5712 73.3176 73.9025 76.8945 88.7242 71.6933 84.9282 83.5844 89.8843 86.4691 84.0167 78.7945 72.6376 64.9694 73.1313 82.7336 78.4993 71.9483 84.1278 88.8575 93.1306 71.4751 78.5726 87.0024 69.2238 70.3044 65.7996 69.8007 67.8238 68.257 69.4998 72.7631 86.6016 76.9574 69.9472 77.149 66.1144 73.123 89.1037 85.254 68.8 85.8469 84.6118 76.993 54.0836
54.681 75.0715 72.8785 78.6312 69.9511 67.8412 66.6572 70.4471 83.2369 79.3744 89.4944 87.2184 78.1221 84.1219 74.9775 80.4191 72.6473 73.097 81.4516 71.9206 72.0771 72.3201 71.1693 82.7808 83.6582 80.5025 85.6142 72.7435 84.7932 73.4052 78.8538 88.5461 62.7452 69.0158 85.653 78.9565 77.1668 80.688 90.8138 70.4833 78.2713 82.028 80.3911 81.2273 83.79 78.3832 81.5386 71.8425 61.4618 75.6154 74.3033 79.9506 74.5611 76.0037 74.1051 66.5808 73.9917 71.1361 77.3366 82.0847 85.3317 95.9007 87.7289 92.3666 80.4538 69.6879 64.4063 83.7053 83.9896 86.7542 74.9257 73.3332 81.562 76.9658 78.4254 85.0871 80.4973 76.1168 83.4847 82.0344 79.6654 53.6308 69.7634 80.1774 73.9738 87.2551 74.2 84.8419 71.0682 76.1097 85.6139 84.7575 84.5698 82.4709 89.8413 81.4931 83.6564 86.4788 77.8289 87.1838 83.9735 85.2593 88.9956 80.092 86.0162 79.4059 51.2477 61.5576 71.6014 71.0265 81.4155 75.0624 75.1962 76.8792 95.4098 69.3745 73.3156 89.2039 95.3375 74.9669 89.3782 86.5954 75.7083 84.2038 84.9739 84.4372 84.0946 83.8747 88.1681 70.6727 80.509 78.5899 80.8047 78.1426 88.0778 80.7176 76.5343 74.6145 78.5401 70.2771 78.9656 77.1131 85.5784 70.8447 75.2583 65.3932 76.5077 74.4628 78.9484 61.4218 83.5973 93.0868 64.3133 82.8167 86.9963 82.3071 83.8882 78.6504 75.4258 79.6606 91.0686 79.3162 73.2885 83.0448 85.0234 62.6223 92.6085 80.1719 92.665 86.8762 96.9524 89.6952 93.0349 93.0643 90.8331 105.0153 92.345 91.9774 126.7785 164.5964 201.0918 251.3647 201.0918 173.2997 138.4713 131.4693 132.1676 119.7229 102.366 0 105.8174 101.7316 95.0627 96.7139 95.6596 85.2083 77.2862 93.5248 98.4623 92.5322 82.3275 95.3451 91.6589 115.3343 77.9256 75.08 92.3713 75.1492 82.2384 80.196 76.5213 87.3466 80.8502 80.9474 79.3877 0 0 85.1546 73.6989 82.288 85.3972 74.5327 78.7731 85.1725 78.5266 77.2019 77.2765 79.482 76.9132 0 78.785 79.7251 80.0458 81.1154 96.4386 94.9126 77.6281 81.1426 81.883 71.2566 84.0073 84.1452 76.267 64.9876 72.9957 83.4319 80.8286 79.0255 65.7368 76.0552 91.6614 87.123 68.8722 75.3888 64.9859 71.3301 71.6287 72.0215 75.3752 69.4154 73.6894 75.7917 77.3442 89.0199 78.1696 77.2622 76.7969 84.4004 83.5252 70.4516 84.2704 82.0533 61.4937
65.7334 72.5334 76.0201 70.614 56.907 79.3281 71.5199 70.0987 84.0824 97.0347 85.4319 72.9206 79.694 81.7311 79.2071 76.2708 59.9522 82.6346 76.4086 75.7429 66.7733 66.2106 65.1571 88.2631 74.7285 69.3629 80.3587 88.9258 80.202 74.6368 65.6044 78.3829 74.5401 74.7554 87.3009 77.5918 72.7127 80.4067 63.7345 76.0804 85.4665 82.2818 64.2155 80.9176 80.6847 85.1048 77.2258 67.698 72.094 82.4065 75.1106 84.9333 102.2848 70.8348 79.8704 98.7969 83.9961 83.7233 87.9053 82.838 86.0411 78.0953 85.0888 75.5536 80.842 80.4137 81.2935 68.7533 84.783 87.7189 73.7784 66.2396 71.5688 87.516 66.2571 87.065 95.9956 76.4607 92.54 70.8024 77.4263 87.2773 66.5989 83.3472 79.1604 84.2933 87.9553 67.6259 73.2068 93.1235 82.6981 85.8977 80.3457 83.4067 83.2534 93.5661 81.6806 80.3151 74.3681 77.7152 62.7164 80.6111 80.897 79.8725 75.0688 84.2414 77.5522 61.9416 71.5968 75.4262 89.0604 65.7021 64.9912 54.3069 94.8251 79.1577 87.0757 83.0384 74.1555 100.412 93.9817 90.3361 76.0791 73.4875 76.7866 90.1829 80.4129 81.9678 82.3523 80.3545 79.7785 78.3297 73.8371 78.1807 78.1347 79.497 73.3337 80.1803 68.3138 76.1234 86.8846 84.6598 83.3595 87.1115 82.3903 70.5912 48.7764 68.4492 74.4522 89.6488 86.476 89.328 83.4333 74.6962 75.7838 79.4412 86.4969 99.53 88.7001 78.8286 97.7212 88.9722 83.9752 91.6784 82.0287 89.1411 66.7338 64.2581 81.6357 101.5043 72.2133 98.1615 105.8093 95.538 106.3111 96.1604 101.9089 98.5204 116.5602 122.6778 194.5007 201.0918 251.3647 201.0918 187.5786 165.6104 123.4438 126.0059 127.9411 63.1586 79.8815 88.5106 99.2648 78.5774 91.3686 81.5059 88.3702 87.1479 64.8404 86.8158 111.9531 92.892 107.5405 93.7982 84.5987 84.2141 69.3864 72.1887 84.1503 83.0523 78.2911 92.1853 78.1398 83.6955 82.0828 0 0 77.3687 81.4868 79.1686 79.1179 66.4596 83.8004 91.9736 77.9006 80.1945 84.9843 97.8199 77.7729 71.5405 80.197 77.634 82.1919 75.5031 85.9169 84.5574 63.1814 68.9975 86.6454 79.8719 85.1189 77.6957 73.7517 62.0673 72.0514 68.4722 70.3095 79.7497 80.5566 82.1344 82.8637 88.496 73.5303 67.2846 77.9489 69.1127 63.069 63.0164 68.1573 68.9445 72.4868 78.8516 74.8456 83.5173 74.005 77.7362 75.4718 78.845 86.526 76.8402 77.4986 68.9183 69.0579
62.7114 77.6741 71.7836 71.0784 69.6978 78.0433 77.3761 77.0071 98.3922 84.6231 78.8322 71.8315 70.8821 83.3587 73.9542 72.4755 78.8441 74.2589 78.3588 78.8569 80.9457 75.4514 74.2508 67.2408 71.8546 85.104 76.5805 80.5264 80.746 77.7474 67.2224 71.0672 74.4453 75.441 91.7448 83.1791 76.2493 72.5368 44.359 78.4491 84.9619 82.1295 86.7596 68.252 67.802 71.3255 73.2883 67.9994 76.4155 76.4863 75.6554 72.9268 83.2739 79.3577 82.3425 74.0005 66.3903 77.2193 77.0708 100.259 70.7784 90.7303 81.2453 82.3456 71.1372 56.3053 74.1933 86.2083 75.7791 88.5596 79.9514 75.4169 77.8413 83.6935 87.928 78.1381 83.1725 79.8952 104.3489 81.1765 89.9821 68.3069 52.6313 92.7235 79.8818 87.1967 67.2987 79.8588 84.8242 88.2969 76.5578 92.3626 82.5708 75.5988 97.3555 82.1388 78.856 68.2868 93.7936 91.8961 70.0404 80.1395 87.3629 90.7713 84.9861 84.4498 90.5803 84.1567 80.1711 65.1203 77.1073 70.5168 52.7889 64.3414 99.6112 94.7206 79.5618 80.658 78.7748 86.0176 77.5433 86.2972 76.1611 90.5009 85.4302 80.1765 81.7803 70.9102 71.1291 77.3084 74.2311 72.6574 74.0068 71.6867 72.1542 70.0628 80.9715 78.9572 73.487 81.7057 76.4786 82.6585 84.9072 88.6707 83.2729 87.76 76.1067 76.408 81.2621 82.0227 84.2193 89.9081 97.0073 81.9845 84.565 67.7528 90.9372 98.0635 88.3498 88.5882 89.1073 77.8883 81.6501 79.3048 81.1373 77.2307 90.9408 77.1291 75.4225 87.5207 91.6442 79.9021 83.4789 81.1034 93.7465 80.9286 89.4545 91.2014 114.5039 134.5653 148.9431 173.2997 201.0918 251.3647 201.0918 178.6499 142.9473 131.2109 103.0042 89.6976 87.7912 87.3995 95.5639 89.1467 88.7812 91.8311 100.9937 84.6054 79.3548 100.4451 88.0545 83.4053 85.4284 99.1122 86.985 76.9237 87.4636 66.1363 77.4859 84.3354 89.4862 78.4876 87.6595 77.8944 76.3936 0 0 84.1606 77.3619 89.9226 79.1716 84.6004 83.2512 77.514 75.0599 90.0147 73.3578 88.0587 84.6361 78.8692 83.6766 79.102 79.4543 70.089 65.873 64.8307 76.9444 76.973 77.6664 81.4316 84.1249 78.5389 76.1295 75.3791 82.6078 73.0943 84.3512 77.0715 74.8518 74.2422 84.0274 74.9713 75.5005 86.1433 85.1525 70.1259 71.9624 70.0372 62.6166 59.0343 56.5327 72.4545 89.6213 82.7647 84.6517 87.5354 83.5818 78.6921 84.7955 90.3629 84.3386 76.7403 69.6558
68.911 79.0038 76.5877 71.1319 82.7297 79.171 71.0806 74.4224 76.9232 78.4178 92.9223 83.0994 79.2195 92.0247 77.967 80.9503 84.6555 69.0198 74.0016 86.2414 87.5991 93.8899 92.3959 79.8789 82.6896 81.4122 92.7795 75.9206 75.2316 76.3921 79.4232 70.8483 79.4644 74.2441 83.6016 64.5966 66.5554 64.8519 83.4337 81.3352 68.5584 68.6686 76.5711 82.6815 82.5413 79.9393 79.1965 87.7143 75.7965 71.9858 74.5328 86.9233 79.9129 67.4381 79.5469 95.9928 74.9232 76.5407 83.6844 88.1314 103.7195 74.4962 76.5451 57.6151 92.4982 73.6089 81.2469 79.2295 91.1459 76.0921 66.47 69.3687 89.846 79.674 77.383 76.7232 91.4137 71.4387 86.3102 79.2942 65.0122 58.0777 72.0008 77.4717 73.2785 85.4716 79.485 88.1698 86.0027 74.9139 86.5527 83.8511 69.957 65.8067 80.7544 64.288 84.5385 80.2305 77.453 87.0476 86.4153 74.7189 82.6535 82.9713 75.2192 92.7509 91.1596 78.0264 79.8543 77.0279 71.6183 71.0735 67.2119 76.2655 90.1433 91.5174 88.066 76.4858 83.4912 78.2275 88.7639 87.2451 73.9001 74.1196 94.4697 78.305 72.989 75.0998 72.7706 80.9372 77.6763 68.9013 81.5594 83.1288 71.829 76.2291 73.0663 73.7652 74.1985 88.078 77.8849 80.2524 86.3951 81.4056 62.442 95.3916 0 89.8458 75.3869 79.5776 88.843 80.7977 75.9152 76.1443 82.5545 78.2577 90.7682 76.8829 76.9019 79.7635 84.4606 85.7251 78.162 71.7416 82.7298 96.0438 83.3815 87.8523 81.3105 77.7484 81.9184 89.1141 96.504 94.4743 94.3179 84.5657 97.7871 95.4487 99.5723 106.7923 122.8779 138.4713 187.5786 201.0918 251.3647 201.0918 0 145.3911 103.9296 91.1287 99.337 103.062 103.3821 91.4154 100.8722 83.2035 85.706 81.3566 110.736 97.8437 89.7368 90.8302 86.9256 79.0418 77.7391 66.749 88.5591 76.3605 90.7413 78.2408 98.2493 83.4108 73.1986 74.0772 72.6498 0 0 82.5453 71.0033 70.0446 89.4747 77.5895 79.5875 72.151 86.108 78.8097 83.5337 83.5182 76.6829 72.8895 81.4388 90.9672 79.7999 80.8181 80.5034 79.2296 67.0997 80.8326 79.5579 80.8404 81.5126 72.6909 78.8543 71.1134 73.746 77.855 84.0166 68.3259 76.6679 75.0772 84.2834 77.0684 83.9391 78.2717 93.6627 72.0698 72.5633 69.416 67.0955 74.5393 68.1066 68.502 79.321 70.349 70.2644 78.7014 82.7135 80.4303 79.9239 81.1841 83.1146 78.9307 74.0903
67.2859 61.3303 70.4756 84.497 73.4404 69.1338 85.7324 68.7208 77.6108 80.4131 87.8113 82.003 87.628 86.836 79.2372 73.6357 72.5092 84.3573 77.6277 77.6853 79.766 83.0036 81.6829 89.1735 80.0741 67.1749 83.2259 94.0386 79.0814 71.4099 66.6668 68.2456 84.0525 72.0509 81.4758 78.9379 94.6071 79.5667 78.2631 86.6518 73.1691 80.9821 89.9097 44.7598 78.346 70.5527 76.2368 63.8171 81.3964 74.2286 75.3998 63.9172 69.6608 67.3814 77.612 69.551 97.1679 81.9999 91.2338 98.324 93.4131 104.2708 86.2325 61.2105 69.6086 78.7156 57.3372 73.4178 84.6226 78.7809 78.7168 80.2789 87.3567 76.806 78.5971 80.3522 97.103 88.1269 82.1756 79.1089 64.1455 70.707 67.4036 68.7243 85.895 84.6101 75.3821 83.1021 82.461 77.1435 87.7847 84.2402 82.5918 86.7241 89.7988 74.7838 71.2919 73.8903 89.6897 74.3382 82.6111 85.5597 70.829 68.1505 92.4037 74.1969 79.0028 74.3901 76.7125 72.7398 80.7607 93.4364 85.8473 74.3068 94.1791 63.7254 69.6962 87.6079 73.9936 74.9704 75.4327 88.3031 66.5058 54.9532 80.5738 78.3391 76.2034 72.8337 77.3351 76.8691 85.1341 78.1803 74.0448 85.6106 64.5114 69.5764 66.4945 74.459 75.6888 85.7638 82.2006 86.1859 77.6777 69.7996 65.8647 77.8656 56.1588 60.2885 63.583 68.7121 80.1048 87.6389 78.1724 80.2165 90.1295 84.2642 77.7783 76.6959 81.3166 95.0108 89.5053 81.2237 74.2525 70.9583 78.1071 0 84.9236 102.6338 88.2695 75.8211 76.5508 92.0283 93.0929 92.4268 104.4932 98.7904 114.6368 83.5171 79.9905 114.1482 109.5003 131.4693 165.6104 178.6499 201.0918 251.3647 201.0918 0 149.0522 113.7968 97.3678 103.992 97.9666 87.2509 76.2101 81.4565 81.2636 95.6157 90.8779 77.557 74.0411 82.4583 73.6548 84.8075 86.7315 85.153 87.7782 81.0277 83.3269 78.4385 76.5647 75.5318 76.0644 79.1092 77.585 0 0 70.0689 87.0525 86.3467 79.2607 89.0784 89.6725 74.2448 82.8757 85.3147 79.3058 76.0973 75.7107 73.6683 83.4059 93.4399 84.9764 84.7376 86.2922 84.9268 78.8534 83.4994 71.0022 85.9634 89.1388 87.5219 96.4348 86.6658 82.7578 74.1657 91.6192 72.2111 92.3565 84.9225 70.4362 78.936 88.4132 88.5511 73.7558 86.1532 71.7735 69.7612 78.6379 82.0637 78.8794 87.3962 81.2307 75.4072 80.6246 77.7915 63.5775 86.6122 67.1364 71.4015 69.2563 80.639 68.1984
60.9932 76.4681 77.6836 88.0065 77.4279 93.516 80.1621 66.4271 96.2242 85.8499 86.6335 68.4309 84.3053 83.4704 84.6909 75.3403 79.6083 81.6389 83.3291 82.8884 98.9133 71.4293 70.2927 95.663 73.3396 72.2041 72.2156 78.0601 70.6458 68.7936 74.0723 84.4901 71.928 84.8101 87.0233 74.5995 75.9243 94.5015 89.0583 74.9223 78.9455 83.9259 69.5099 55.7974 92.2631 79.736 80.394 72.925 68.149 76.4338 74.0989 87.6531 83.412 82.2986 70.5465 74.636 69.4278 74.8384 89.2474 76.0561 81.0067 68.3406 96.3988 61.8169 98.7454 107.5351 75.7349 88.2523 63.0305 79.476 86.8651 80.1853 82.3861 75.4043 84.6372 81.099 86.8073 86.3272 88.0211 67.8065 63.7899 63.1348 84.088 97.0122 72.2442 88.1509 85.2947 82.5858 88.3185 65.8832 81.0044 83.0217 78.9437 79.2392 99.1345 91.0168 77.77 86.3455 81.6808 80.0046 85.9099 71.493 76.8266 80.8832 85.3312 69.7763 57.9659 81.8843 58.5995 83.5886 83.576 66.6016 77.4529 77.391 71.6049 87.4109 77.9341 76.6314 87.8296 81.0583 80.8149 86.7662 80.4556 72.2329 78.0937 82.3631 92.963 76.9666 82.1948 78.2866 90.3816 80.0901 76.7501 83.5763 86.8465 69.9336 77.9804 69.0391 83.2361 81.3733 82.1744 94.8803 84.7013 92.6602 96.6344 66.945 94.417 74.3742 71.2434 81.7224 81.909 82.0121 80.0522 88.3923 82.7868 84.8266 89.8783 85.9681 80.6667 73.6051 78.2364 90.7862 89.5555 72.2792 68.75 59.6443 80.83 76.5882 74.2533 86.1586 68.1512 84.2139 86.3778 95.9718 95.2024 91.355 68.5778 96.505 71.3172 95.3773 124.6024 132.1676 123.4438 142.9473 0 201.0918 251.3647 201.0918 185.1827 72.9575 108.3027 95.4105 91.8865 90.5719 81.2138 76.3215 81.0679 92.7599 111.7745 84.073 92.575 75.9899 105.846 0 83.9377 69.8174 75.3325 81.8258 76.2323 81.8752 86.8974 83.6835 80.4021 75.324 73.8726 0 0 80.5934 86.6368 79.2193 78.1322 77.845 83.5581 93.0504 79.1281 88.5543 74.7602 80.6446 91.0719 76.7699 85.015 99.4068 71.5396 80.2056 81.3338 80.0468 76.567 76.1962 64.9254 91.6058 67.933 71.9789 75.0967 78.3118 84.7309 73.3078 73.156 77.0877 71.1925 82.8714 87.1003 88.5863 81.4321 82.8814 66.1376 68.6056 61.7132 59.1855 61.9379 67.9967 71.9225 79.8723 82.5717 88.305 80.4524 65.5139 67.0251 92.7314 85.7588 83.2731 76.8472 71.7062 65.9098
[truncated: 179,474 more chars]
