# Supplementary material for: Defined chromosome structure in the genome-reduced bacterium Mycoplasma pneumoniae
Source: Nat Commun. 2017 Mar 8;8:14665. doi: 10.1038/ncomms14665 (PMC5344976; doi:10.1038/ncomms14665)
Supplement: Supplementary Software — We provide a folder containing all the data and scripts used to reproduce the analysis of identification of chromosomal interactions domains (CIDs). 1. Matrices_for_TADbit: contains the input raw and normalized matrices of the sum of the five HpaII replicates described in Figure 4a, of the HpaII with novobiocin described in Figure 5a, and of each of the five HpaII replicates, to calculate the CIDs borders. 2. Script_TADbit: contains the python script, iPython notebook script and html version, used in TADbit to detect the CIDs borders, and is saved in the Output_CIDs_detected/ directory. 3. Coexpression_Data: contains the two co-expression matrices (basal and Pearson) with their corresponding genes, as well as the co-expression for all genes pairs to compute the coexpression per CIDs. 4. Script_coexpression_CIDs: contains the R script used to compute the absolute mean coexpression of pairs of genes within and between CIDs. [file ncomms14665-s6.zip › 2017_Trussart_et_al_Coexpression_CIDs_borders/1.Matrices_for_TADbit/HpaII1_Stat_raw_filt_3kb.txt]

461.6818 345.4375 209.2128 162.4976 104.2141 112.7787 128.3291 134.1427 125.0897 100.6665 95.5801 109.2588 95.9408 106.1356 128.1659 119.6596 109.3986 126.5218 113.4193 94.3001 92.6588 134.1223 0 14.8977 137.2722 127.7625 112.3412 100.7763 102.7372 86.1825 67.909 102.4266 93.9277 93.8369 134.063 157.9027 86.1975 53.9011 36.4997 90.0934 143.3037 92.865 43.1985 0 49.2658 92.6986 110.2801 77.5904 83.2549 118.2532 120.4683 118.0756 116.0334 124.1816 78.4313 49.736 26.5964 90.5344 75.0035 57.651 58.9905 38.2481 38.4806 51.9001 80.3449 45.1 74.1504 111.2409 105.9625 110.4975 112.8864 124.4862 114.7429 94.5583 90.5688 74.5412 97.8373 79.7646 85.5006 79.2206 82.9431 50.8735 0 88.3562 138.3663 118.3193 103.3277 121.774 89.4066 109.1617 102.3512 73.654 93.0388 96.455 91.8842 91.7056 92.0598 85.1144 95.8477 93.5877 103.9751 79.7618 85.774 111.3093 99.9968 93.3273 77.0744 65.5445 71.8786 100.2336 100.2102 77.5278 79.4996 51.8983 46.1516 42.3239 107.0424 81.6054 76.9979 129.6098 91.7716 88.7915 85.7949 85.7562 130.7604 113.0443 132.7261 107.5459 119.4659 91.4371 103.2597 102.5697 65.6282 63.4758 109.0624 108.8344 100.6687 117.5026 93.123 105.9349 81.3646 84.4394 99.073 110.8709 101.625 41.9308 37.1071 38.5843 118.7304 122.598 150.3933 135.0397 110.596 137.7188 137.942 122.2858 163.003 129.3146 146.0701 81.6157 202.1717 136.1762 96.9045 99.2163 40.6127 33.5742 0 92.1799 91.2571 102.0013 88.6967 88.5115 100.4821 115.2951 116.8507 82.7134 86.6319 87.9426 89.9265 69.086 113.0012 94.7913 112.8322 104.6183 103.6733 86.2489 74.2647 118.2825 61.5065 0 79.3116 114.8146 104.712 87.0282 109.7668 46.2776 0 93.3419 75.6586 107.108 89.2312 139.6706 34.5861 0 0 82.3048 91.5292 76.8863 89.1017 89.7439 108.8177 96.8805 111.7417 114.0734 0 0 0 105.2352 116.1193 107.7436 92.0402 53.6864 88.1445 84.9284 100.0378 93.9608 89.8335 82.0727 109.9483 104.3057 99.3921 88.3463 90.5532 103.0459 108.9093 0 89.3831 145.1448 161.797 88.6145 84.2433 82.4551 77.8233 95.8784 93.2428 76.8545 84.5794 95.4448 89.032 99.7192 121.0419 98.7428 74.8044 82.2549 87.6027 70.7984 76.6972 81.7452 87.1836 120.5625 134.4263 132.7798 156.1542 151.6295 134.5511 141.9703 178.3121 118.2826 113.8839 122.9425 176.0035 0 857.9264
345.4375 1441.9456 343.5484 222.7557 107.1027 135.6356 123.6837 129.5776 131.8193 122.6542 128.7772 109.6195 136.3873 129.6118 138.6546 104.8977 79.9985 133.5409 126.0606 81.4545 80.9412 125.491 0 12.8327 117.1572 111.4416 90.4853 110.8506 122.5812 95.7662 75.3472 120.7756 117.1771 124.1696 126.0953 117.458 63.6193 35.0926 39.1673 110.1216 107.8836 86.8741 57.9877 19.485 49.5384 74.0959 102.8181 69.569 66.3441 114.0157 110.223 124.2225 0 110.2379 81.9751 56.464 23.8926 75.5514 89.9002 59.0933 63.1062 45.227 54.5503 47.7967 79.5721 42.9022 55.1827 80.6539 128.6198 124.9379 113.9301 104.5284 125.7801 87.5008 99.8555 107.3162 116.5728 92.2945 107.4725 102.643 77.8264 43.8609 29.6652 103.8834 145.1884 115.3644 113.4866 95.0221 65.8964 107.3436 102.5393 82.0038 123.2651 93.5669 89.9423 94.5547 97.5108 82.1561 101.2746 110.2819 94.1546 94.3121 84.9761 110.6605 94.3746 106.6113 56.6298 72.0858 79.2884 108.3183 121.3737 86.1031 84.0532 59.2057 41.9713 33.9779 100.0268 86.6882 87.494 138.0836 84.5413 99.8624 91.1698 81.2523 138.995 109.4361 124.118 111.5578 104.4412 95.5164 93.3435 88.9015 60.3715 68.9805 114.5809 87.1851 73.2108 101.9621 69.5456 112.0848 104.1611 98.3672 91.0644 94.85 84.8603 33.1953 30.6794 44.3873 83.4508 97.4577 122.2288 120.0128 85.9786 112.2333 129.9868 128.472 163.0752 123.5374 131.949 77.2451 208.59 130.7091 96.5759 114.7451 51.4222 42.6929 46.7763 83.6788 108.6898 112.0531 88.4431 81.873 98.5523 95.205 140.1152 94.7517 85.0189 90.0536 85.2358 93.1303 125.6435 115.1402 110.1554 114.6458 105.1591 69.5544 82.3761 116.4153 60.8056 0 84.809 108.1649 114.6351 96.8484 96.0583 54.4394 39.6006 92.0013 86.6879 120.0026 90.507 129.1399 25.1684 8.8239 36.1648 65.344 95.5774 73.5687 103.2467 98.0943 103.8755 107.2816 105.2667 96.4869 0 0 0 81.4274 111.6987 85.8377 111.6853 58.6559 91.016 112.4669 88.938 104.5201 107.285 110.8432 117.7066 112.7176 114.6537 102.5526 105.4092 99.7079 81.684 0 85.9398 107.604 155.4672 85.9613 89.8906 85.0452 66.0743 102.557 88.958 66.4074 87.9555 110.4836 106.8056 108.6617 117.6944 123.1031 80.7531 66.8985 90.0326 63.152 56.7061 59.9824 66.6942 75.9419 127.0277 111.7791 152.8858 143.299 152.1098 136.5112 152.7996 136.1233 115.7795 136.0387 191.6538 177.5392 29.5651
209.2128 343.5484 1007.1739 491.5949 143.1609 128.517 120.0345 165.4009 153.3559 140.3465 153.4198 127.6953 151.402 128.584 134.5937 123.9642 96.67 152.945 136.2334 91.6061 91.443 147.3154 0 14.4121 129.699 168.4926 121.1869 129.2289 134.6356 101.6277 89.3854 143.1954 104.8356 134.095 134.132 126.9007 54.9647 35.6855 35.7166 130.8574 133.5345 105.0521 59.7651 27.7977 59.5837 94.0967 109.0784 73.3204 63.5563 127.573 107.0142 122.5409 139.9173 105.4693 97.5248 45.3088 41.7365 99.3125 96.5572 68.8453 61.5653 59.492 51.3391 51.3965 77.349 42.9365 68.3213 113.7131 139.5928 132.8789 139.1755 91.9577 122.8587 108.2256 136.4631 121.4648 133.8802 107.2614 130.1221 91.8143 74.5188 47.4958 43.833 97.6822 128.1664 134.4522 139.9684 117.0079 74.2014 110.6797 116.7419 94.3213 157.2876 141.2876 97.7893 130.1563 116.6421 94.3874 124.9611 121.1803 113.6464 87.9616 76.8931 112.3447 113.9743 124.9984 50.0526 74.4379 90.6727 114.1611 129.297 75.2713 61.0833 54.9557 46.0073 40.3338 111.3661 86.3336 102.2051 147.1259 103.0954 91.8295 82.4604 78.5278 119.6832 99.6104 112.2914 139.7364 163.3129 111.3564 114.534 117.6899 78.2717 86.0266 105.3757 93.5845 76.8426 96.9347 72.217 97.1742 101.911 102.1458 106.8168 114.1896 96.0869 31.4794 35.937 36.5607 76.1661 94.0427 118.6512 130.995 92.4165 122.461 108.7155 117.1112 184.3818 148.9499 104.2701 65.2189 208.0324 138.7605 108.6763 122.2909 44.7339 39.3179 50.8296 75.038 110.0245 114.9283 106.8105 99.8079 93.6496 92.412 124.0147 91.3457 95.8289 106.0341 83.6691 90.3456 123.5936 121.5498 125.5449 115.2153 110.8564 86.9144 91.0025 138.0838 47.97 24.935 95.12 102.5241 119.6128 113.7775 115.664 66.5929 44.8104 104.907 93.7331 125.4799 110.3058 125.9515 38.3851 23.0538 46.3143 66.3452 114.8384 76.4689 105.3339 121.8741 143.8247 114.9686 121.6639 126.102 0 0 0 86.5032 127.2622 102.7041 122.9177 60.1018 86.0157 130.8679 124.1219 124.2569 80.7251 126.729 117.4526 113.2785 104.7517 110.9157 128.2042 104.3949 92.5574 0 98.1985 130.4769 188.7444 99.9729 137.5163 87.6805 83.3724 106.1503 83.4121 69.8797 100.054 145.579 130.556 117.4272 136.0312 141.7916 102.0718 67.4602 97.1185 75.0364 65.5749 64.0603 65.4859 83.9127 122.9515 113.5738 148.9511 152.1745 140.2867 131.0712 159.7152 154.4272 151.4445 164.9559 166.6633 182.6395 19.9077
162.4976 222.7557 491.5949 2027.0065 433.5145 167.3116 127.5715 153.605 126.4022 111.3656 132.6009 134.1317 122.0514 119.9323 127.7645 111.4534 96.1005 138.9442 134.7392 83.6741 88.8896 139.4141 0 12.3036 114.4173 108.9806 98.1574 111.0817 120.9647 103.8282 52.1814 129.5211 116.7189 121.5173 114.0182 108.4726 65.7155 32.9281 29.6899 110.2156 125.2191 104.9498 65.6574 22.1786 50.6214 85.1553 108.5493 67.7509 64.9715 120.806 97.6719 101.5523 110.9018 99.7198 100.0835 50.1211 30.6607 90.4101 96.3681 58.2517 67.478 48.5499 38.1225 44.1124 60.4003 39.3688 52.1831 88.0714 118.8283 116.4464 122.8538 92.4906 116.6297 99.245 96.9943 104.6136 141.2342 120.6322 107.9206 91.3366 75.8034 37.7848 28.2448 74.1952 111.9212 126.4143 102.8342 102.8132 89.7795 121.7329 88.9285 82.3295 143.9148 113.6464 90.5022 91.8088 116.2399 90.6082 135.1691 124.1632 101.4251 94.6921 60.7299 99.503 98.7693 103.679 63.5193 58.1973 83.1695 99.0065 125.9014 72.7956 74.0091 56.8793 45.9654 51.1752 105.2482 89.631 88.1489 114.3625 104.5648 103.74 82.3006 67.6908 111.5851 97.7656 104.2469 108.4337 118.1189 89.3285 95.2225 82.7192 74.8012 85.9489 94.5808 81.3276 81.9963 75.6723 47.7013 77.2766 95.8506 96.6126 101.5946 113.4492 92.9814 34.5009 25.2114 22.0319 66.8263 85.9351 111.5942 128.7656 93.479 100.9249 74.4248 114.428 156.3459 101.4937 131.532 81.2241 152.522 101.8324 97.3293 96.5502 39.9664 35.0346 69.8336 84.159 95.4415 122.5877 83.2583 89.1532 77.1078 101.0279 122.8413 111.0761 91.7362 72.8592 68.9436 98.1506 127.7141 119.0635 105.8743 103.5742 93.475 94.607 93.5982 115.7276 42.7975 27.526 78.3548 112.0347 108.3227 109.7622 120.1013 81.7965 54.8641 102.4335 78.1663 109.2006 117.7439 131.8514 24.7165 13.8347 40.3078 76.8901 92.6538 58.904 108.9047 79.6141 136.939 106.8053 108.9973 98.6457 0 0 0 74.8879 110.4596 89.932 103.9218 57.177 83.072 126.7219 123.1501 104.8994 82.5366 104.378 106.177 86.7675 101.9943 97.9963 110.9138 106.686 92.6212 0 66.9594 98.9228 178.802 99.0318 104.5119 83.6969 78.8355 111.3731 72.933 70.9804 113.0281 108.7385 107.6729 99.9823 119.7699 140.4787 84.9611 71.1466 83 68.3655 60.1937 59.9336 62.2623 68.8559 103.9171 125.0828 138.4303 140.2761 134.6053 119.5327 146.4087 142.4106 117.2199 129.5678 136.333 163.1888 25.166
104.2141 107.1027 143.1609 433.5145 361.3954 281.5856 117.621 126.3337 94.1874 91.9043 85.5053 92.6624 68.3628 84.3552 84.2882 71.7684 58.1177 89.5461 71.1614 62.5259 61.9413 83.2036 0 9.035 80.8805 82.9145 69.444 73.0556 78.7067 71.3241 49.3178 73.0797 58.4959 75.1054 91.575 77.5439 0 0 13.4869 77.5453 94.5939 72.059 0 12.606 41.3695 60.2381 75.93 0 0 67.2435 72.3053 57.1652 58.6735 64.9858 0 0 18.4522 63.1606 71.4873 48.5951 39.9109 27.3035 24.7337 38.5046 0 37.6323 39.275 67.4824 71.0538 63.1509 52.6514 66.6528 73.5009 49.2647 63.8432 0 66.9546 69.8623 55.3155 63.5879 60.0829 37.6137 10.6858 0 82.1443 83.8737 76.4286 68.5456 64.1926 77.697 62.0555 60.5747 68.6298 60.439 78.6852 66.9222 71.8815 73.7049 71.611 77.9437 74.4134 60.9395 57.1475 63.3812 56.0704 56.2803 43.8312 0 55.4903 75.9778 75.9078 58.6023 0 46.2177 26.6644 34.3179 77.144 61.9954 59.3559 80.6714 52.1831 79.6738 60.9488 43.5526 80.0265 60.373 66.8663 60.4639 77.462 55.672 52.1458 64.2637 63.872 66.0906 46.4702 64.4085 52.8763 0 0 68.8792 66.0691 52.4878 73.1011 65.9819 61.1977 25.9456 0 20.9562 64.9809 69.6134 80.3243 78.8856 58.2087 62.0171 66.1921 68.4726 96.202 67.3687 62.501 46.4776 105.6002 73.4457 66.2495 80.3536 28.1754 0 32.7467 48.2883 67.2823 81.7368 61.8808 43.8922 58.1371 57.2782 76.0939 74.3442 69.1881 66.493 54.0046 56.2933 61.5274 70.3351 56.6577 67.4413 72.1915 54.6022 54.6819 79.2499 29.436 0 48.209 72.4244 84.8446 76.4377 73.0246 27.7845 24.4491 61.9473 0 66.3514 75.9752 73.0465 15.661 0 0 46.9645 0 52.1723 0 69.2851 75.2174 51.1849 72.1801 70.1016 0 0 0 42.95 68.3802 67.9995 82.1116 45.6714 62.3231 56.62 60.7991 72.0937 64.3142 75.1378 91.1788 61.0231 73.1206 55.1837 51.5666 69.3595 52.0615 0 36.089 62.894 94.582 58.4259 73.2186 67.7383 68.5189 79.023 0 0 60.4495 67.5592 60.26 78.7986 71.5334 88.5772 62.305 59.8241 57.0006 0 0 0 0 0 65.7035 86.389 81.5592 72.0968 55.7782 83.5799 99.5558 77.2092 75.1276 67.8856 71.5981 88.7584 13.4703
112.7787 135.6356 128.517 167.3116 281.5856 954.5997 813.4333 205.9422 161.0456 145.0346 130.2365 113.4593 111.4434 107.6004 144.1523 102.6794 86.1317 120.4058 85.3107 81.9469 84.8228 121.4463 0 11.4235 109.9773 114.6816 110.1409 107.3457 122.7288 101.8643 72.0069 122.441 98.939 103.8658 112.3148 96.6238 55.7956 37.9341 26.2786 96.8679 97.3226 72.806 45.5753 22.9144 51.6387 110.6328 99.2145 54.2176 48.7157 96.2823 106.738 89.4402 100.8252 102.2384 78.8938 45.7389 19.0357 97.7923 79.7815 60.5756 66.5225 47.1392 48.4408 50.5783 0 41.1302 44.4897 87.7462 106.2687 86.7585 98.1506 79.746 101.0452 91.0719 87.6209 70.7992 100.0994 72.4653 77.8626 87.6671 65.2551 28.0564 30.8988 80.3381 103.1419 98.3799 116.9911 92.293 78.0715 99.5051 101.0379 66.8326 87.4544 78.0598 99.4386 100.0658 77.5428 100.1864 90.0137 110.0262 93.6266 69.5715 59.0288 104.5935 92.0032 76.5344 77.5302 65.2155 72.3757 85.6757 95.4794 61.2774 0 50.7415 49.048 47.3725 98.2471 75.4074 69.3785 128.7282 82.0946 80.1993 57.0609 73.2764 104.8382 82.9715 86.4448 93.4398 106.3642 84.0756 83.4661 89.9041 64.1092 64.1595 88.5401 70.0829 73.4389 0 52.9001 84.01 74.174 97.9007 90.3757 106.5327 71.0511 38.2848 27.4306 27.1595 71.9765 86.0676 110.4737 98.4104 71.4679 86.1847 88.8016 88.1928 123.7656 75.8933 94.4724 55.9775 138.3875 113.1508 72.2658 91.3133 34.7058 33.8145 33.6014 54.2458 87.7927 97.432 75.3422 75.4323 101.9756 91.247 112.0251 101.7435 75.8469 71.5873 63.8873 79.1213 96.3765 91.8032 106.2935 101.6317 92.9773 69.1756 88.883 108.7591 45.3631 11.6837 57.1359 116.3462 108.7226 125.2766 96.4456 47.8491 35.9282 90.3194 67.7273 89.5877 107.5591 114.3374 24.2735 9.0379 40.5287 52.0002 84.7515 61.7984 102.3021 82.0901 92.1142 97.503 94.4537 92.9944 0 0 0 64.0143 90.2719 78.7233 86.9001 51.0155 79.8909 98.8069 102.0248 109.7766 70.8965 107.5414 102.496 87.5956 103.8988 84.986 79.2004 101.6549 69.0028 0 61.7936 107.7679 141.3585 85.3778 100.2261 75.0066 68.7281 91.3411 75.6673 63.2405 69.5477 93.7844 87.1714 109.7022 108.5472 125.0055 95.617 65.651 76.91 68.0596 63.3016 63.3586 64.5698 67.1469 0 96.8047 125.6549 123.911 96.4851 111.9089 124.9429 126.9814 119.2569 110.2217 115.3277 124.8932 18.6453
128.3291 123.6837 120.0345 127.5715 117.621 813.4333 76.6564 386.4713 204.4457 169.5421 148.6654 142.0192 119.1238 139.5599 135.4408 105.2433 82.7217 112.3435 99.7059 76.6395 70.1009 100.8646 0 6.5798 105.9825 108.8026 119.025 107.4879 117.568 95.3409 70.1717 122.1635 97.3849 98.6788 108.3638 100.8642 56.559 36.1135 26.2038 76.6516 93.2102 87.6389 51.3905 24.2819 44.7702 72.3169 78.488 63.9201 55.1812 86.0156 88.4292 94.3265 102.976 81.5771 91.401 48.1329 20.9609 71.2007 75.5649 69.1545 55.7247 45.2641 38.9106 54.0928 74.8502 37.9409 50.6189 93.0067 114.0108 73.3147 90.7675 88.0089 95.5368 96.5619 87.0387 94.3985 103.9395 102.9369 97.5927 75.9209 81.3866 43.4607 29.1735 67.1779 85.9254 88.9935 86.2847 90.1489 74.9766 90.7156 92.0103 90.6461 107.3331 79.7916 79.0566 98.8786 95.3866 93.9669 94.5222 104.7647 84.5861 82.4043 68.1546 87.5528 95.7357 85.9976 56.9985 66.4813 92.2909 100.3788 98.4962 62.1467 55.6756 49.5518 44.1838 41.8628 102.6155 77.7623 80.3461 135.3931 89.53 93.6896 84.6919 83.2839 90.4462 88.7408 75.9425 83.6683 87.47 77.846 65.7578 66.2989 55.0436 61.6462 91.4579 77.7016 65.8437 79.8283 73.0566 91.0921 85.8026 91.788 82.7316 103.7653 64.5537 26.5034 19.9052 20.446 73.4429 86.5489 123.985 107.4396 71.2701 82.736 87.9199 103.8334 117.5881 95.0356 107.1998 77.7556 148.3157 92.2294 69.4214 88.3782 30.0333 24.9451 41.8324 85.0412 86.5637 85.707 77.9967 59.9726 106.7316 90.6874 95.7358 77.8443 81.3186 78.4075 72.5555 78.1901 107.4642 89.9753 95.5913 100.5107 83.2672 85.5695 76.0001 97.0413 48.4053 22.0242 73.2664 103.2589 109.7881 98.6374 109.4059 42.8881 35.3025 87.0263 74.7103 98.2596 85.3804 111.569 16.7598 7.0287 34.9503 70.0414 104.6064 61.6015 79.8266 82.4776 98.5712 82.4073 90.9502 79.3401 0 0 0 72.9602 91.0504 91.3367 94.3156 69.6798 82.8393 89.1742 98.3541 122.1719 90.3983 97.0545 119.3573 97.9138 115.9665 82.7061 107.1966 77.0159 73.7555 0 60.0114 94.2493 143.6013 86.8288 91.0129 104.9167 84.9553 104.1043 102.8919 65.3003 74.8075 94.9207 84.9312 93.3725 109.086 124.8238 93.3429 81.1213 79.043 59.3821 66.8178 70.0953 68.7058 80.5044 97.8715 95.9085 127.5631 118.3984 117.5343 118.9247 109.8032 105.3647 94.3945 88.1627 90.4945 99.2666 14.3961
134.1427 129.5776 165.4009 153.605 126.3337 205.9422 386.4713 2079.5785 903.0984 248.738 220.7399 174.5963 174.158 149.9521 164.0501 131.3117 83.9183 144.1641 135.5602 96.0513 90.1182 145.7538 0 11.8448 126.5629 145.1093 139.1167 118.3272 127.1443 107.1872 83.2712 136.3992 114.2799 128.2446 146.7841 129.7619 63.8773 46.8535 31.1227 107.1582 129.636 96.5113 60.9511 15.229 49.3711 88.2396 105.2971 77.1096 60.9957 96.5732 108.0643 95.7976 121.7053 107.0427 96.2267 46.487 32.2492 102.1923 107.4464 78.6787 65.5889 46.6736 66.2903 60.9114 89.2083 41.0455 65.2937 117.9037 122.3008 113.8539 135.0587 105.2396 118.3083 111.2903 123.3309 116.6596 112.9626 129.6942 116.1301 108.9782 83.7686 40.0799 27.3729 86.541 115.0767 116.6346 114.3618 111.1445 95.1988 113.8606 97.268 117.6183 122.9007 118.838 99.7242 123.3753 114.895 121.4012 130.1409 122.9134 114.8964 100.6876 89.2506 122.0781 115.0399 106.2852 59.9818 79.5638 96.1297 99.307 125.705 77.6145 64.5976 62.4257 39.8908 54.944 138.0653 101.0151 115.0803 143.4105 119.0476 114.5588 80.8933 71.2118 123.2839 89.7069 101.7468 89.803 143.4071 92.7515 94.4528 91.8074 81.6935 93.305 117.7296 89.204 78.7642 86.1049 74.7208 88.7741 102.5694 107.8868 100.7119 108.0497 77.53 34.2075 33.8082 33.7773 69.3272 93.5234 135.0171 131.76 88.1873 104.2995 104.2416 118.9761 172.0196 124.0516 116.5373 64.9279 155.0513 107.8517 90.2735 105.5977 48.0555 0 44.9534 101.3799 133.2419 116.808 107.4962 92.5084 107.6925 105.5641 131.0502 90.6708 88.6108 100.7314 87.5076 92.6832 106.5113 115.3597 113.6623 121.3531 105.7649 83.2103 76.402 130.9028 58.2761 27.1909 69.8302 116.4996 121.1089 126.8469 124.9712 63.9519 42.5634 106.5059 86.1059 133.0314 121.3745 119.375 27.185 7.3812 40.0907 69.9367 110.1304 80.7569 124.4542 128.182 121.3368 114.5765 117.5432 100.9925 0 0 0 72.0997 100.4187 109.5206 125.9151 73.6954 115.3322 129.1298 134.0883 119.9235 101.2416 125.2912 145.9665 124.5449 102.1985 95.9076 119.6723 101.2404 89.0765 0 64.1359 122.1283 201.7877 100.5796 117.7814 96.2426 95.3397 126.572 92.7097 66.1656 78.8102 114.9545 133.5964 134.5646 166.0471 165.3151 104.9571 92.9759 111.522 67.4264 58.7204 63.1551 74.0161 87.5203 109.1427 124.8468 150.2634 156.6037 120.9492 141.3791 147.4946 145.2963 136.4737 147.2974 128.0409 139.3158 0
125.0897 131.8193 153.3559 126.4022 94.1874 161.0456 204.4457 903.0984 1589.847 448.2612 227.0877 162.6148 165.6383 138.3834 164.0691 101.9732 74.8636 125.5462 120.4491 72.6317 83.3074 113.4389 0 13.3829 131.4081 152.426 116.0034 127.7611 127.1504 105.846 73.1339 150.0988 102.0713 129.8225 114.661 107.6678 42.8718 27.283 40.2994 124.6448 127.5842 82.2563 62.679 21.7857 52.3182 81.3918 99.7489 60.6062 59.1507 107.1893 94.3779 109.1055 115.6979 96.2234 103.8512 54.5031 22.4857 73.5484 105.7256 73.9503 86.1833 47.7577 53.873 64.1611 74.8421 40.9556 69.218 97.6649 112.9713 104.2494 101.4743 96.3811 107.4465 124.9192 118.545 111.5743 114.8026 112.4466 94.4357 106.3431 62.7636 39.5365 25.8034 87.5627 124.6815 126.7211 143.6062 90.2621 78.1091 106.7266 104.4164 98.3772 128.7332 100.7984 98.4291 102.3577 117.0059 84.844 110.8904 114.849 111.0289 98.3547 70.9568 108.5734 115.0598 112.0029 62.3439 65.4553 69.5093 101.2906 101.831 67.6249 69.8443 55.6658 46.603 37.5788 109.4275 98.6525 86.641 168.6096 84.2806 75.936 74.2899 70.6299 109.0313 89.294 98.01 80.484 124.1432 83.9459 83.8327 103.377 67.179 69.9223 101.6537 81.1317 48.1416 82.5429 50.4407 97.2955 102.6762 108.6451 103.6197 113.2388 74.0665 43.467 25.4886 31.8064 53.4265 68.4863 117.4175 99.3835 74.6438 117.4601 77.7302 83.583 157.1846 123.4456 122.1631 59.3615 160.0065 118.2856 88.2222 100.5264 42.8131 39.512 42.1967 81.9384 131.5142 127.9822 87.1983 78.1349 88.736 95.4349 99.4335 93.8761 92.3576 80.8851 66.9803 89.5118 120.477 125.9834 126.0137 143.3137 101.0419 86.8595 102.294 113.9811 47.0556 23.8602 67.104 114.3583 105.7523 126.6403 122.8557 64.4429 53.5964 106.4107 75.3875 116.1039 119.1292 129.3347 25.0077 0 41.3091 53.3194 89.4208 59.9471 115.5236 86.0504 136.751 109.2373 101.2341 96.7632 0 0 0 58.453 96.1961 87.3477 122.7384 54.6176 98.1113 121.4787 116.9961 121.1283 91.6519 121.0403 129.6026 113.1425 106.5806 87.6628 113.1277 94.0514 81.9077 0 66.0255 122.4127 158.1948 84.9319 126.5419 108.5772 84.9371 115.6098 63.5414 52.895 75.9182 114.7034 108.0934 106.1833 124.6151 144.6938 102.9384 95.9225 92.0919 80.5586 70.1416 65.3884 61.5442 66.7956 95.4448 103.4199 137.8486 119.1173 126.7052 103.6035 138.0519 149.9989 122.5925 115.8166 108.4508 130.0038 18.1623
100.6665 122.6542 140.3465 111.3656 91.9043 145.0346 169.5421 248.738 448.2612 804.0687 720.941 218.6655 154.5902 153.5281 169.5676 112.1643 102.6814 146.4132 117.7672 84.6314 89.3014 117.5203 0 11.1941 118.8191 128.136 128.4895 120.0732 115.9568 109.9216 77.7359 123.3327 105.1076 114.3875 123.8295 117.3682 63.5539 37.2327 23.1691 93.4301 121.5929 86.3993 49.2375 17.4586 62.2213 91.2584 91.2215 79.9007 80.1492 112.7745 88.5581 98.4132 103.8584 98.4489 96.7399 53.9062 26.9365 82.3504 93.4479 67.1735 80.4143 52.5049 52.6278 51.4828 74.0923 53.0955 74.2054 111.3063 105.6656 114.9695 102.0555 89.0164 80.5741 108.7239 115.3315 94.4848 118.8841 121.7181 101.3519 95.9422 85.473 43.1251 23.977 93.0948 107.1745 126.7151 126.7975 111.1527 81.1663 130.6705 99.2228 94.6362 138.3433 118.9872 94.3321 85.089 114.2917 111.6882 104.3403 107.1933 86.5499 97.754 79.5518 101.8679 93.578 114.4507 76.044 64.2667 86.9401 94.0481 89.8224 69.2536 76.5624 51.7442 32.6769 39.8758 110.6075 88.9548 88.4545 125.6919 100.6736 110.3152 74.847 68.2821 108.4963 82.4718 95.0189 105.2222 107.1771 86.8207 85.975 95.7388 78.1709 76.3132 73.3375 78.4463 67.3649 77.6809 83.7843 99.3541 100.3247 109.432 102.0966 116.3052 74.701 30.2559 33.0517 32.0394 64.2983 88.7124 118.2649 118.8278 83.8938 89.9794 97.1285 98.9633 157.4329 98.7041 94.1711 65.7824 157.2756 108.1709 88.9998 96.3227 36.8709 31.0194 0 89.3768 99.7373 104.1522 90.2615 95.2951 111.6765 89.999 126.9893 96.7174 81.5376 101.1659 63.4205 98.7499 132.086 119.4913 144.6433 122.5955 102.4512 89.5118 90.7746 94.8142 41.209 17.7182 73.8175 106.7053 115.5768 132.6827 111.3583 60.7558 39.9376 80.3241 91.1952 113.2136 96.082 118.839 27.238 10.8017 32.5538 68.051 78.0692 72.541 101.8803 95.8657 137.7546 109.1825 92.0169 95.2011 0 0 0 64.6835 99.0558 97.7247 119.8415 76.1704 102.2069 119.8126 130.4389 110.7672 85.3754 99.9462 112.6651 89.6597 122.645 87.6682 129.072 100.8021 64.1478 0 66.4982 106.1655 127.1012 96.0286 120.3861 85.6708 99.4793 108.3503 99.7693 71.7149 87.5728 113.296 108.4764 106.6313 126.3239 133.1767 94.4106 103.2931 103.8247 56.7172 57.1344 64.0996 71.3595 67.589 94.001 108.3722 141.9028 133.0023 109.6121 114.7628 122.0795 116.9987 104.6529 92.0813 122.9129 104.8502 17.2866
95.5801 128.7772 153.4198 132.6009 85.5053 130.2365 148.6654 220.7399 227.0877 720.941 1488.1967 376.6919 200.6239 165.712 175.4094 141.7479 86.203 153.4168 112.0149 83.2702 69.3811 110.7904 0 9.0969 113.6008 126.4157 125.3444 121.4504 133.6617 109.3024 83.8552 130.2506 113.7738 122.3098 128.6196 111.9438 59.7585 35.8522 28.7206 110.9945 115.0224 90.7051 51.6067 19.4373 58.7172 86.2262 86.9017 74.0182 63.5586 90.6989 75.576 102.3215 103.0297 123.0521 90.602 38.8519 37.5453 115.4831 102.9758 61.6217 73.6913 56.7763 53.0091 66.034 79.9157 47.1206 68.6442 106.6268 125.9728 130.5167 120.7187 91.8988 118.1767 114.4197 125.7062 119.7482 137.1368 101.1309 111.0117 112.3417 83.1932 47.6648 32.9855 91.0967 105.7447 101.1763 131.2597 99.5669 85.8902 116.5794 109.6281 103.497 139.6695 129.2394 95.6459 122.6763 103.5093 99.8051 106.7965 110.0767 102.0001 84.3421 75.7072 111.8899 97.1515 103.9975 75.5833 64.3582 80.8971 93.4367 102.7109 53.9105 63.2928 64.3946 46.4918 47.2181 104.5667 78.6043 92.0332 121.9542 94.4618 98.4412 84.4322 69.9906 105.505 84.3667 109.5244 111.1414 119.3835 98.547 98.1859 88.7563 75.9636 90.409 97.9534 89.8913 59.0088 64.3581 62.0133 88.4968 118.3775 118.0395 100.7132 117.9209 88.0694 34.1982 28.2429 25.0167 73.0589 75.3885 123.1586 121.1198 73.4969 88.4652 93.526 93.8984 147.557 108.6791 99.6803 59.4703 159.7674 113.1104 81.2412 85.5358 39.5251 42.4692 38.0422 80.2622 94.0552 112.5645 85.1976 87.8289 101.3764 97.9731 106.7781 89.9948 96.7928 75.0265 72.0474 95.489 127.252 137.8001 130.2533 116.8118 124.1711 99.9774 93.6933 124.2405 54.6679 25.9434 79.6391 103.7051 144.0169 139.7929 131.2059 63.5466 44.1584 88.5264 69.4473 101.5366 123.2413 109.7176 30.4971 14.364 37.811 67.7862 79.7862 60.9075 98.2983 90.5904 125.0405 118.0807 123.1503 100.2722 0 0 0 73.8547 91.8861 78.7434 102.8804 55.1134 89.8417 108.7849 110.907 105.2251 96.4582 125.846 132.8523 102.6868 104.7326 102.7007 121.5644 115.643 90.0335 0 68.0239 120.1485 152.4174 94.1405 144.3054 89.3484 89.0709 96.6837 78.8131 72.1107 79.8844 127.8945 110.8916 137.5169 130.6761 133.3304 91.8079 87.3186 97.681 67.5198 58.0107 58.3479 63.0626 81.9965 106.5697 108.7779 132.3541 137.0722 108.3277 119.5366 149.9347 134.9405 106.5998 118.0009 126.7023 130.3212 18.1104
109.2588 109.6195 127.6953 134.1317 92.6624 113.4593 142.0192 174.5963 162.6148 218.6655 376.6919 1538.9798 796.5699 199.3653 212.8188 130.7445 90.6703 142.1104 138.1477 93.9066 82.5169 129.1171 0 10.3015 126.5452 108.4971 109.6756 108.7147 92.6318 100.3824 77.0963 127.7513 120.2869 93.0524 105.5088 108.9898 48.2545 33.8748 38.1701 108.4633 112.2888 81.7332 36.332 15.7597 61.7368 91.9449 79.8368 66.822 68.1572 106.4802 87.188 94.633 97.466 94.1743 94.4045 57.7044 27.5948 77.4876 85.3827 68.8949 58.3477 56.8016 51.3694 56.2295 83.7818 27.7589 45.6592 92.1472 121.7981 107.6315 98.6562 78.8084 104.6478 109.5465 109.7802 117.5982 113.2989 105.8109 112.1222 104.5668 69.7177 32.4459 23.8483 78.2045 119.8285 113.7717 95.5814 97.2886 78.9593 106.193 106.2546 94.3259 110.9002 112.1486 93.1805 105.3759 117.8057 81.7662 109.1174 119.7875 111.6664 82.7575 66.6149 94.3478 107.9518 106.749 63.8836 69.7878 95.8801 103.343 104.972 65.8854 60.2087 42.0134 40.9938 56.9831 103.442 88.9308 89.7193 135.5208 96.9812 116.1511 87.9438 72.9362 96.5325 91.337 95.1368 92.8963 109.7527 91.48 84.1399 73.3643 62.7775 80.7809 95.1953 76.8373 71.3038 83.7549 66.8582 87.1726 97.6587 88.5669 94.3361 96.0818 82.7388 32.1685 28.2429 28.7715 56.9304 82.8807 115.4171 119.3141 59.0918 97.4311 86.4455 99.3469 132.7304 101.0654 97.3815 54.2088 156.7255 116.132 77.865 82.9673 42.1195 31.5283 50.2284 85.5402 109.8954 124.879 90.3227 98.0071 102.7065 86.694 111.5514 78.2193 91.0517 82.8703 74.885 72.1801 111.3814 127.2013 105.305 100.8156 105.1788 88.4322 70.0978 113.2372 41.5295 22.809 74.343 129.3092 117.3001 109.6375 90.0597 55.6049 34.9155 112.4364 88.9031 109.2698 88.6982 104.5893 21.1104 9.549 41.4526 60.5722 92.5656 62.2065 106.0283 105.7002 107.6875 105.127 99.5724 83.6916 0 0 0 67.2501 85.6856 70.5863 104.9884 52.1179 96.4298 109.7622 113.091 95.8227 90.038 119.5891 116.1162 94.9355 116.1597 76.1881 100.2115 111.3807 78.4768 0 79.9594 95.3724 165.563 99.3673 115.8251 78.7485 80.4652 128.9635 91.4789 70.7877 87.5777 103.3824 101.5829 126.828 121.2163 116.4465 83.9903 83.6129 101.2267 62.6596 55.7451 55.3027 60.0974 93.5971 95.2824 114.6501 119.9838 135.7976 109.4404 105.0379 130.6087 129.3543 128.7607 122.9692 124.7101 115.1329 14.3332
95.9408 136.3873 151.402 122.0514 68.3628 111.4434 119.1238 174.158 165.6383 154.5902 200.6239 796.5699 1004.4524 527.7793 227.227 146.7759 93.6574 145.8778 114.819 82.2822 79.3524 128.4357 0 10.5297 116.643 114.3819 109.4084 110.6051 108.1801 92.846 82.0565 127.117 94.8711 124.5476 122.6408 115.9044 67.3764 31.1811 30.0602 110.6213 112.8835 106.4406 57.88 14.3929 53.6352 94.637 76.9715 63.8331 54.5301 99.2281 93.4363 91.4169 107.5181 112.775 99.9065 48.45 16.677 80.96 86.4125 74.7713 75.5081 49.7051 54.3098 49.0676 85.7949 45.6713 74.3542 88.5502 101.0233 105.6579 103.3669 76.8945 103.7002 99.2576 100.4451 114.6381 121.6222 107.7246 84.1958 90.5398 62.033 33.513 22.3386 73.7719 111.6163 113.7301 110.0713 89.8073 68.0269 119.782 90.6556 93.2485 110.8549 92.3162 94.8186 109.4811 92.36 95.0767 96.8969 109.2965 97.1554 74.0156 69.0959 97.0161 100.5072 106.7962 67.1347 65.3008 70.4903 100.3626 101.8168 60.9724 52.9717 45.5095 40.0162 51.5599 111.6528 77.3326 101.8252 121.8637 92.0977 102.9422 83.0262 67.7573 98.3755 85.9206 88.1443 94.1297 104.133 82.4391 80.0651 83.718 65.2337 78.4023 92.3878 69.8236 65.2245 66.5006 55.7745 90.5662 101.1023 83.969 78.9518 91.8862 84.3558 33.3985 22.7571 19.0781 57.2528 90.5521 109.9796 118.6263 81.7487 95.4309 90.2472 90.1665 120.3886 105.7495 102.9459 55.0497 131.663 93.6347 77.2467 100.6267 34.3406 28.2086 41.5684 90.9889 116.4548 115.2291 96.5691 84.7377 94.9502 93.4547 123.2274 82.2123 80.0807 86.7683 74.6405 73.0556 103.636 112.4781 113.6149 98.211 98.9859 93.29 85.2546 91.9551 48.535 28.6098 81.8099 102.7629 116.6783 125.9714 119.7289 67.3071 50.3306 83.4377 74.0137 130.5848 101.5776 100.5831 22.5126 9.9755 36.7394 57.1293 91.2592 62.6008 99.5358 110.0682 142.5346 109.7489 122.135 87.9384 0 0 0 72.2279 83.8107 76.57 96.0102 55.7485 94.3042 120.4593 101.6716 111.1361 92.4545 119.1088 103.1343 111.4695 90.3516 91.0474 112.3189 99.4488 94.5329 0 66.6613 85.5949 145.9271 98.3136 120.7876 91.0558 95.7197 111.2273 96.4201 66.9275 88.3916 111.5809 114.5191 111.8987 122.5651 119.8778 92.9748 76.0358 104.6253 63.7624 58.7055 55.305 49.3646 63.9825 92.4768 106.8798 103.9892 138.2965 117.7975 112.1945 130.5125 106.2276 127.5397 113.157 126.2689 106.1856 11.0167
106.1356 129.6118 128.584 119.9323 84.3552 107.6004 139.5599 149.9521 138.3834 153.5281 165.712 199.3653 527.7793 1407.959 865.9056 0 97.5861 133.8058 128.2356 95.1947 100.139 142.9868 0 14.8125 124.2187 118.9011 128.6951 120.134 113.2417 108.5755 80.5909 140.1715 116.3954 129.0851 146.4429 116.4321 54.696 32.7513 28.4793 112.9049 117.6702 126.73 67.6405 17.6488 56.44 85.7403 86.4269 57.3402 52.3957 107.2674 117.5595 116.6427 97.725 111.6979 106.7195 46.2557 23.2802 103.992 83.04 60.5133 62.6075 51.8837 66.1506 33.7549 71.4002 45.5396 59.9146 104.7471 142.3039 123.7657 92.6824 91.071 110.2266 99.6897 121.0554 113.8936 142.4963 96.0358 100.1087 83.8661 78.624 43.3771 26.9489 88.0619 119.8396 120.3616 106.95 96.6393 69.49 97.4832 102.6938 109.3697 150.0158 111.0366 91.8521 104.1335 101.9536 96.3859 120.5432 112.9936 94.0523 95.4966 70.5207 101.1499 98.7462 97.7579 69.0072 54.7453 88.3725 111.9564 112.527 84.9306 67.0044 65.2727 37.2209 56.168 122.5415 76.0791 108.7152 127.9527 97.0971 95.1544 76.7924 75.0175 110.6719 85.8982 113.3223 105.7248 120.7993 90.7954 108.2238 75.3427 69.9535 89.8733 93.3093 63.2002 59.2892 63.2653 48.5007 87.8291 94.7571 97.8774 102.1285 130.8242 89.6787 39.7792 19.9064 29.4494 62.8439 86.9403 114.514 129.235 80.76 92.2817 93.5254 116.7145 156.9195 104.4271 109.5601 55.3626 148.8918 109.0967 77.2055 85.4021 44.1348 34.1168 44.2765 83.4023 106.2295 109.8749 99.1 82.0027 91.8475 84.4265 128.2512 92.1046 76.4113 82.2071 68.97 76.0121 125.1028 127.8631 123.0096 121.9317 121.3912 97.5963 89.1122 120.5136 52.7837 19.2622 75.1701 117.1757 108.3443 111.5338 129.267 73.7373 39.3721 91.1973 81.4856 119.9953 124.5711 116.0699 25.6514 18.3664 39.0158 63.4846 96.7757 68.0664 107.9528 88.8051 110.0974 105.0005 101.9705 84.7104 0 0 0 73.1784 96.1056 87.8522 89.5262 64.2984 106.4384 134.3024 133.9366 130.7497 84.2437 132.6119 108.4068 85.2547 125.3141 112.808 111.1724 89.645 86.3336 0 61.4661 101.7139 145.255 90.2039 112.7705 102.6842 94.7185 87.7616 86.7557 79.8891 102.4237 92.5695 135.2431 106.8792 126.6488 117.1496 89.8865 89.2886 113.1092 78.9613 66.5105 66.0708 67.1747 64.428 112.3544 121.1027 151.5523 121.924 108.1737 122.6097 139.6813 135.9355 121.2964 114.2929 121.9565 135.3638 13.9656
128.1659 138.6546 134.5937 127.7645 84.2882 144.1523 135.4408 164.0501 164.0691 169.5676 175.4094 212.8188 227.227 865.9056 1223.1794 634.3015 0 177.3314 126.6844 101.1618 85.5819 133.889 0 17.2846 148.9184 135.1458 128.1577 131.0246 139.8401 133.445 107.0714 134.6265 136.3491 113.2428 118.4791 117.8062 62.1957 43.7229 35.1366 124.18 128.9275 100.7411 68.4398 31.6322 70.4345 113.4057 108.242 72.9791 0 108.5524 132.6264 113.4411 133.4288 110.726 99.666 56.5932 31.5418 98.1933 108.0968 74.8986 64.6861 54.7831 53.0323 52.453 84.4506 41.6849 69.7463 97.4205 131.9902 110.5021 116.6202 93.3625 128.3551 110.1525 108.891 125.2281 127.1517 111.937 116.644 110.18 82.8839 42.388 21.7812 80.4923 128.5129 111.8671 120.2316 111.7786 93.7 108.3157 123.5501 106.1868 147.2519 118.8804 103.2207 120.5447 131.867 110.1405 109.9195 129.375 117.4126 102.2416 92.4451 116.4583 99.8521 97.6333 62.9007 62.8063 73.361 115.814 119.5198 91.5509 92.7555 63.5538 40.5427 57.1851 128.3153 86.0088 99.2076 161.2427 107.908 109.6008 95.7496 80.701 134.1604 112.4361 111.3511 102.5228 109.3272 94.2697 94.3762 94.3869 72.4806 79.9429 103.6045 77.7953 77.3342 89.9228 0 112.9475 96.3519 116.4218 102.8538 115.1283 96.1971 39.8027 24.4927 31.3206 76.8094 91.2336 121.387 135.8434 104.173 109.8466 96.8676 118.3492 140.8328 114.2371 123.1396 59.4515 163.6714 128.2441 89.2332 107.7923 42.6438 29.0797 35.7027 95.9328 119.1899 134.1516 95.5298 91.6952 114.578 111.4561 132.3799 98.8063 93.7381 94.732 79.6439 76.7855 139.7775 123.0787 128.7454 116.8273 111.0732 96.1787 97.6467 121.8464 54.2517 20.3892 76.4587 128.8507 153.6097 129.1275 129.6421 82.8592 41.6031 114.1952 76.8995 103.5504 113.6695 129.6282 26.7109 12.8721 60.2111 64.2771 100.4974 75.1069 115.6213 107.4379 127.46 109.4419 115.0431 100.2151 0 0 0 66.5111 99.7807 108.9619 117.6481 65.0774 109.1991 133.2611 156.419 122.5435 115.4446 125.8843 115.5846 112.4583 122.6388 97.906 116.1734 128.4446 92.2053 0 68.8847 116.3678 177.551 85.6938 112.7287 96.7794 102.4476 109.3258 88.8569 70.1786 72.8613 96.1247 115.0145 128.3557 156.6532 147.2914 125.4248 93.3887 88.2318 80.8426 72.3915 65.0029 58.7963 82.9009 106.399 127.4424 136.6811 130.2445 126.0145 118.114 149.1943 132.253 121.7978 104.5751 117.418 126.8089 18.8226
119.6596 104.8977 123.9642 111.4534 71.7684 102.6794 105.2433 131.3117 101.9732 112.1643 141.7479 130.7445 146.7759 0 634.3015 943.0176 511.5788 0 116.3005 87.0466 77.7353 119.5499 0 12.4896 104.3767 106.2218 94.9462 93.0027 85.6892 80.7935 64.1956 119.8801 95.1496 86.2734 90.3685 87.1619 45.9908 20.645 22.8712 96.7419 79.0276 88.7569 41.2152 13.9961 48.556 70.8268 77.5637 63.374 57.1353 93.2059 83.2998 93.3126 95.4285 79.3574 66.2603 44.2482 29.2927 70.7914 93.8353 0 49.1293 36.8088 35.7147 43.8256 77.879 43.3193 48.6102 87.5326 103.6151 83.4684 89.1025 72.6212 90.6663 74.2631 90.1192 98.0197 88.0168 85.6498 82.5107 81.3037 64.2939 32.5117 0 57.6808 94.9379 100.2566 96.0015 88.6172 64.7537 78.5203 69.4103 59.5844 84.4221 83.6101 79.5154 93.1723 74.6188 98.7798 110.101 91.6335 88.2309 75.4675 70.8203 75.3343 82.597 89.7651 45.4996 0 61.8863 78.8906 89.5795 57.0717 54.7055 33.9693 36.8974 50.3693 92.6307 68.275 79.1949 116.7344 72.7074 79.5529 74.4041 55.8919 89.6564 63.788 89.9832 68.1672 83.7803 64.4191 71.2179 93.9718 62.3738 60.7134 88.3147 63.3728 63.5245 79.9408 51.7147 73.0547 78.7287 91.1178 79.5367 99.2708 58.3501 17.6891 28.5058 20.7031 53.9429 68.1192 95.1949 101.3227 64.1751 73.7773 79.0564 101.609 136.6047 97.1289 80.65 51.2109 142.9668 94.2515 70.4121 78.6242 36.0508 23.3684 42.2812 67.0081 93.7328 92.0104 71.684 73.2988 85.6512 83.0476 90.4228 86.4326 75.6454 92.862 59.6589 63.4458 97.1891 103.6806 97.367 89.9205 90.574 70.1979 68.2235 100.0045 42.8401 20.9799 72.0693 81.0294 97.0118 92.0598 91.5666 58.5456 34.3684 83.3168 66.0904 86.8384 77.3899 100.819 22.0427 9.0363 28.4571 47.7006 80.0999 61.6566 89.7003 77.1616 95.4209 81.0342 91.3277 69.524 0 0 0 52.5731 79.7549 82.1049 80.3514 45.0944 76.2296 93.2093 103.3622 97.8415 81.5298 95.7382 97.5097 90.9025 95.6061 71.4395 104.607 72.6686 71.2738 0 67.4773 100.7271 135.1902 70.5212 94.0906 62.3241 75.3998 97.7859 73.1743 51.2533 68.8283 70.9232 87.8756 100.1926 116.1189 110.2821 74.2992 73.5888 86.238 57.9183 53.4157 51.3837 48.1567 55.2398 84.3136 98.6805 110.6383 141.4946 119.6357 97.9755 0 105.3964 104.7638 106.0423 82.59 115.1067 17.837
109.3986 79.9985 96.67 96.1005 58.1177 86.1317 82.7217 83.9183 74.8636 102.6814 86.203 90.6703 93.6574 97.5861 0 511.5788 237.3898 652.3344 102.312 83.374 89.4194 82.4168 0 9.5653 64.0965 87.2579 76.0461 82.2737 86.7025 72.787 62.8218 84.2271 68.6196 82.7152 65.4723 71.4749 47.8688 23.581 22.4483 72.0874 74.1604 78.672 35.5673 11.7817 37.9524 70.8724 59.7318 57.6823 51.1501 68.9468 98.5104 72.8431 72.5857 72.1796 65.4411 32.0456 13.5606 60.7686 62.4924 57.7361 40.2191 31.2334 29.9806 33.9449 56.1086 31.9787 38.9866 61.909 84.3646 65.9056 67.9329 59.4536 61.0688 76.3601 69.5757 62.5043 64.0301 74.8148 60.9371 62.5275 52.1482 32.6667 17.0038 49.3584 68.8978 70.5331 60.837 66.6758 48.4145 68.834 63.1489 66.5444 62.14 63.755 54.9937 61.2923 67.7305 69.8763 79.3092 72.5479 66.8572 73.1456 62.6619 55.8753 62.2781 55.1167 42.5927 45.8635 59.3425 76.3793 75.743 55.1623 41.8857 35.3676 25.3918 41.0056 91.9361 58.7876 66.0782 94.4905 71.2472 69.2574 57.2042 61.5182 89.2494 62.3031 69.0263 53.78 69.3115 63.7447 53.0263 51.5114 55.4994 55.3237 70.2856 61.7523 57.0688 76.7115 0 62.0184 57.3243 63.521 66.35 73.3795 48.3718 29.0246 27.5143 15.8765 63.5212 74.0313 77.3663 73.851 66.4274 62.246 73.4567 78.53 106.7512 77.4308 78.2699 45.185 118.6653 88.7968 69.9167 67.5652 21.1217 29.8205 30.0691 62.0364 72.6227 68.6615 59.2528 70.3849 67.737 58.0224 76.5951 66.0632 71.2979 68.1431 58.2708 66.1072 66.7505 74.9121 61.2143 78.2404 75.759 55.287 57.658 77.398 28.6908 9.5831 46.8182 69.4722 72.7233 74.0153 81.5156 52.6418 30.9939 66.0583 46.3611 71.6403 65.7259 77.0951 16.1544 7.0061 23.7076 52.0343 56.4327 53.1679 71.0094 74.6729 63.3932 61.381 73.2503 77.2576 0 0 0 55.4506 64.1905 66.307 65.5254 49.0993 54.0874 64.4731 71.8221 73.3999 64.8948 72.93 75.19 71.2355 89.1569 70.4658 79.4054 69.798 56.5507 0 41.2628 68.8728 101.9833 65.7975 72.5061 68.1482 65.5575 85.8736 76.1872 57.1431 65.1348 63.4969 55.2595 85.7074 78.4162 74.2857 67.3208 58.0625 76.5198 48.7956 59.1979 58.8426 51.8629 64.5767 69.2155 82.856 89.9136 88.031 72.6184 84.9062 91.1966 70.7093 67.0207 68.6482 70.6653 90.7486 14.4899
126.5218 133.5409 152.945 138.9442 89.5461 120.4058 112.3435 144.1641 125.5462 146.4132 153.4168 142.1104 145.8778 133.8058 177.3314 0 652.3344 1453.2893 669.9793 134.3279 117.0229 161.7795 0 11.3584 108.2857 116.9419 124.4489 121.3904 117.1874 93.8475 85.823 123.668 103.666 118.3603 144.7926 120.3903 63.7787 37.6748 30.039 111.0613 136.8152 101.9337 51.0701 17.369 53.964 89.6936 113.8893 75.0296 61.6806 111.7066 107.9901 114.3415 128.5673 101.2897 89.8827 42.0135 29.6119 92.1811 109.947 69.3423 64.4999 47.6754 46.6366 45.3806 100.8073 50.292 65.8908 94.7617 150.2321 126.919 122.4046 120.9841 99.5099 83.5848 105.6711 115.8711 120.3154 106.1674 110.8121 96.6571 71.393 41.3538 20.4096 105.1143 109.0865 112.2997 125.8192 105.0716 83.386 127.3419 97.7707 90.2252 124.4165 100.7299 83.864 117.4994 108.6041 112.5203 126.0632 135.3566 92.9596 88.6874 75.4512 97.116 112.6961 106.5575 53.8914 52.4134 78.6597 111.9977 100.6096 72.3681 78.0212 54.6274 47.8326 40.8935 117.3801 79.4851 83.2423 126.055 95.1092 97.406 92.5673 71.0713 108.9726 94.366 99.1842 99.3613 121.154 104.3295 95.2295 93.4716 81.9177 76.1264 101.2779 78.2032 66.6007 87.0964 66.323 95.4471 89.5551 107.136 106.0695 109.0683 98.1929 39.6343 40.6522 28.7811 73.1504 79.5037 118.9643 118.847 71.7147 101.6927 99.4598 101.1405 151.4709 110.1154 113.0137 58.2525 170.3089 127.9376 103.0557 104.0233 43.2558 38.117 51.3524 79.9143 123.8667 111.1033 95.4643 94.3569 91.7814 82.8162 111.2758 81.7865 98.184 88.6649 67.1122 76.9851 121.3398 113.34 126.8707 110.8058 92.8762 96.7174 88.9099 113.3984 56.2719 12.515 69.8301 104.1736 123.7074 106.6065 111.8117 69.5254 47.7181 102.2621 79.4617 105.4606 104.3995 117.8236 31.8546 0 31.1561 61.8047 107.86 64.4487 93.082 103.8016 119.0429 111.4213 112.623 125.1153 0 0 0 79.1034 90.4695 94.2742 106.7483 58.027 97.3365 107.6225 112.4904 115.7196 99.3844 117.6818 112.4331 85.6432 106.2561 107.1716 110.0549 97.3259 99.0409 0 72.6475 118.7346 167.0868 93.4915 124.7479 84.2704 88.9069 118.9852 91.2953 56.6405 74.8156 118.2638 109.7806 116.817 127.301 138.9171 89.406 91.5324 104.1673 69.2314 70.9129 65.9455 57.277 79.8917 109.1098 106.5962 157.2736 135.9743 112.1581 120.8436 143.3817 119.472 103.6107 108.7452 130.9168 138.3789 26.8003
113.4193 126.0606 136.2334 134.7392 71.1614 85.3107 99.7059 135.5602 120.4491 117.7672 112.0149 138.1477 114.819 128.2356 126.6844 116.3005 102.312 669.9793 1070.2056 638.827 0 148.2366 0 13.568 109.3605 132.6712 94.105 97.3001 112.9748 100.1316 70.9507 134.2145 112.9685 99.4604 119.5941 106.7843 53.4068 34.8943 34.2209 93.5831 114.2613 77.3622 56.3754 21.3185 50.9088 74.5319 85.2131 64.4575 60.3448 99.9678 96.6274 85.0139 81.5739 88.5323 88.6949 45.0414 22.0323 89.3153 90.9213 54.9064 53.796 49.3758 42.7886 46.5029 74.8081 39.7839 58.6059 97.7887 106.5291 100.8691 95.2388 94.1477 100.4231 85.621 113.3774 100.9263 99.8761 97.4503 92.117 81.3626 62.2077 39.3805 20.7487 77.4905 104.6721 92.6637 95.0035 82.4018 71.6761 92.7966 98.212 94.7838 124.4627 83.6556 82.8907 106.4967 98.3858 94.8035 95.5387 105.865 100.2561 79.4717 63.4377 113.2946 104.5182 96.9324 69.0855 52.49 69.6187 98.089 103.9059 57.6142 55.7052 57.8948 38.5306 46.656 120.825 65.4786 72.5626 108.2683 91.3786 84.921 73.4406 67.3913 83.1497 80.1452 97.3772 89.5207 101.472 89.8936 86.3923 74.2344 63.5069 65.0473 89.5995 84.4408 63.8458 78.552 53.8078 92.4571 90.8877 80.4353 77.9663 116.3263 71.873 38.3811 22.5126 25.1263 78.5794 82.6585 108.1699 104.4087 70.2127 82.8237 90.5258 100.5074 144.7034 105.489 95.6261 61.3158 151.4469 102.0326 93.1148 105.2188 45.3045 35.0485 41.5914 77.9346 95.5171 96.4965 71.8474 73.6411 101.1204 84.0442 95.2485 96.0403 74.9323 80.1384 65.5894 87.3167 103.5981 112.363 104.3715 104.0259 88.5955 79.1842 80.7401 102.4908 50.1268 18.3496 55.252 94.488 118.8618 115.1194 117.3489 75.3637 32.5428 81.9865 69.1967 93.4362 91.3217 103.8928 34.6046 12.3721 33.3668 49.958 79.9757 69.2794 92.646 90.9835 113 128.5837 103.4916 85.5236 0 0 0 58.6776 88.4478 91.3583 78.2614 45.173 100.2245 98.0858 94.562 92.8523 84.9431 110.8919 109.4147 90.2058 93.0298 76.1269 110.1018 84.1842 77.375 0 47.6444 109.5268 134.502 102.619 105.3626 94.5486 76.3434 85.3913 67.6847 59.3426 84.9945 109.8688 96.6069 92.8829 124.9169 111.6694 87.1004 73.1306 90.7387 57.1438 54.9488 56.9108 57.3353 61.1976 93.2576 101.1104 133.7318 131.7218 96.2361 104.4493 110.4111 125.6634 113.2661 116.8544 108.5813 130.9902 18.9441
94.3001 81.4545 91.6061 83.6741 62.5259 81.9469 76.6395 96.0513 72.6317 84.6314 83.2702 93.9066 82.2822 95.1947 101.1618 87.0466 83.374 134.3279 638.827 340.685 463.6671 163.5844 0 8.7591 78.9718 73.4415 79.851 79.8864 84.8361 76.3301 66.0714 93.2759 79.1394 80.8226 85.2454 79.0594 49.8547 29.2759 23.2689 65.1077 89.9187 71.0376 48.0276 13.8786 36.1781 70.5899 60.1571 62.7513 63.8106 72.2617 85.4466 77.3303 62.1184 77.1096 53.123 32.1883 18.722 62.4325 70.0103 51.2251 34.4251 26.2028 25.7361 37.7202 51.8873 32.4004 41.1931 63.5941 88.3742 67.7238 72.5262 70.6598 87.0543 78.1881 84.9161 55.1734 76.5587 67.9231 73.0494 60.442 52.7123 33.5092 15.858 56.9506 76.4286 69.5974 70.5881 81.4234 59.17 63.4712 69.0627 73.2554 69.6574 73.7449 58.7587 63.4896 73.7399 73.5269 81.4867 78.3808 66.0925 60.7435 55.8877 67.6167 75.2418 65.4986 52.848 46.4044 60.818 65.7605 73.5284 55.8118 55.3564 41.8747 28.2745 30.0375 90.4272 64.4236 66.8039 92.3812 67.2507 73.6575 67.7675 58.8459 82.0831 64.1524 61.5742 66.8705 81.1066 78.9121 64.0494 60.4851 58.7489 60.1237 73.1736 62.6859 56.9057 63.5678 48.7466 67.3874 65.9727 70.8531 82.5598 84.2383 52.2121 25.0073 18.7209 21.2811 65.2909 78.0442 92.8454 78.4125 63.5055 63.2059 74.1154 82.0168 117.2357 80.23 80.0328 64.316 101.3941 72.0837 85.6771 84.3282 28.867 22.9875 25.3565 60.8009 68.6022 85.0654 62.8704 50.14 67.9015 74.9838 87.667 77.1105 68.3516 63.2593 60.2648 70.7355 74.2831 76.9551 80.2494 81.1996 80.0843 61.464 62.2941 76.7684 31.9251 17.8999 56.8881 84.2164 86.064 69.7242 74.4773 53.486 30.1829 67.3544 47.355 68.4687 69.761 69.7426 19.9479 7.5539 26.1347 46.4109 69.095 68.6381 71.1567 65.6466 76.2567 66.3271 73.3686 68.8407 0 0 0 55.5604 82.8319 73.2982 72.9303 45.154 59.2569 58.1371 81.7871 68.2925 64.6336 70.2422 79.7172 70.1414 65.4159 69.6061 82.6235 62.9983 59.2011 0 64.5315 65.7811 111.0387 75.9921 63.0861 68.9671 61.357 69.5874 66.2066 51.0249 60.4336 88.5045 83.2223 73.4141 97.469 72.688 69.3541 63.9321 63.1755 51.0274 54.8044 56.3322 54.7607 60.5407 71.1249 75.0517 97.3918 90.8219 70.03 76.5152 91.9355 83.6774 75.0487 75.8127 70.5729 87.0594 13.9635
92.6588 80.9412 91.443 88.8896 61.9413 84.8228 70.1009 90.1182 83.3074 89.3014 69.3811 82.5169 79.3524 100.139 85.5819 77.7353 89.4194 117.0229 0 463.6671 325.3138 573.7864 0 12.5369 91.6637 75.7595 80.8096 87.9067 88.1009 74.5208 64.965 88.1341 83.5057 90.3695 101.0973 88.8406 57.106 31.9127 21.1297 66.3534 94.0004 79.2089 43.1225 11.9009 40.7099 65.4366 62.3099 64.716 66.4151 80.3152 91.3009 82.7391 73.72 79.1169 52.3223 31.8828 15.5894 69.154 68.9478 53.2405 46.9506 33.6174 30.4842 38.6831 46.3386 33.6358 37.7041 70.316 88.3694 66.7549 85.2219 78.1457 92.3004 76.3728 82.0554 61.8967 73.388 71.4927 74.051 68.9956 58.1359 34.2882 16.2314 48.6157 89.4599 67.5021 72.5741 91.3585 59.6995 71.9591 74.0592 66.9459 91.2692 75.9186 62.4274 0 68.2265 64.9574 68.9642 75.8559 64.2091 51.6594 63.7771 79.2711 71.2434 71.0472 43.5834 45.202 58.4249 72.9063 77.7418 69.7967 60.8408 40.7249 24.3398 32.0989 86.4203 70.424 75.802 99.5389 66.2859 78.3366 65.3242 63.0929 72.7105 61.251 69.6372 70.914 82.2433 85.3017 72.553 63.9696 55.6889 64.5812 70.8567 59.8862 59.9921 63.9064 64.1049 79.454 76.3846 70.9356 75.1951 82.9107 56.274 26.5792 20.7479 29.2292 54.6277 79.6886 90.2836 75.032 64.5223 68.7636 82.2068 83.623 97.8189 84.8658 80.5082 59.7678 101.5407 70.7675 71.0168 85.3485 27.9316 20.5645 37.9507 61.0895 69.928 80.1003 64.9203 52.6642 64.8648 72.8277 86.2656 72.9437 73.7211 74.3883 68.0094 71.5907 70.7647 80.5391 73.8802 87.0428 84.9486 65.906 77.6306 73.2204 35.0277 20.867 59.8739 69.3592 92.5417 75.5841 76.4762 45.5093 26.3419 64.915 48.0268 77.7508 77.14 69.3635 19.5613 6.9844 29.0454 53.0874 69.4551 65.8671 83.4196 72.646 75.1581 76.251 76.9927 78.3049 0 0 0 58.7195 78.0457 66.6711 83.3304 49.2798 58.5412 69.0143 80.1266 72.6423 60.0056 82.5126 77.5744 75.2057 74.7207 65.6037 81.7564 60.9431 52.9388 0 65.6066 71.2662 116.7424 93.2693 62.9005 61.0408 56.7504 66.985 80.8407 56.486 61.9386 90.8449 87.1576 74.2709 84.0007 73.7342 63.2025 70.7414 68.7997 49.237 52.8821 55.9673 57.5867 65.9513 61.634 72.7538 81.1008 95.1118 80.5482 68.9902 99.5391 90.8865 87.6553 72.9578 79.9395 87.4222 16.1065
134.1223 125.491 147.3154 139.4141 83.2036 121.4463 100.8646 145.7538 113.4389 117.5203 110.7904 129.1171 128.4357 142.9868 133.889 119.5499 82.4168 161.7795 148.2366 163.5844 573.7864 2018.6441 0 0 180.4219 146.1176 136.1959 129.7483 114.8789 111.4894 81.6327 150.8611 123.473 129.4183 142.1863 132.1501 51.3063 43.4215 22.4482 104.8027 142.5452 109.2859 49.1813 18.5366 43.0643 97.8549 116.0545 70.199 69.1427 107.5986 116.4954 93.6666 117.3868 124.2881 84.8721 49.8294 40.2962 116.747 93.6657 72.2049 68.8459 45.1819 48.2849 55.6359 79.2254 37.4043 58.8753 112.4709 136.8198 116.1998 100.8463 94.9158 120.4842 102.9324 106.7564 86.9416 105.4405 98.3963 95.795 88.9213 67.9515 40.2346 24.3711 88.7284 123.3679 95.4478 118.1469 108.5083 79.0523 108.1072 100.363 103.0207 121.6191 122.5742 103.0376 99.5516 104.8744 113.4742 126.9215 100.2975 102.3045 91.2394 76.1464 113.7685 110.5529 96.4787 70.5584 70.7099 85.5997 100.0204 107.176 76.4215 62.6678 55.6258 35.6944 45.0421 128.7728 81.9212 90.8558 131.7472 84.0347 103.4243 95.906 84.352 109.3533 103.7564 121.5203 105.8675 146.7009 90.5287 81.3021 77.6919 59.1994 72.9135 108.0834 86.7453 79.9928 87.6225 72.8336 111.9025 102.6073 113.1455 91.5152 97.6079 83.0652 27.2081 39.9976 28.3391 69.4199 95.9927 120.0877 135.8245 89.3683 112.3186 102.2315 100.3846 167.3754 125.7647 121.5987 66.8853 196.9044 125.8378 109.8143 88.3484 33.0685 30.2958 42.4877 88.9691 112.5834 115.9521 81.4686 79.3665 111.6949 109.5831 127.9839 105.7289 86.2773 88.7541 83.602 102.7597 121.9936 112.2608 101.7683 112.711 126.4838 95.2717 77.878 113.0156 56.9671 23.9632 75.5507 104.941 133.6912 130.7548 118.377 53.181 41.2461 103.6244 75.4674 129.8063 135.0639 123.3433 22.174 0 39.8546 75.7375 84.7452 73.6043 88.9389 88.3943 113.1321 113.7496 123.4414 122.9383 0 0 0 75.5371 117.0942 109.7702 109.2405 51.6199 100.3255 94.0592 127.9421 111.7106 108.3509 117.7778 118.0285 103.878 108.8934 112.1223 94.0184 84.7804 90.4231 0 76.3992 108.0218 186.24 92.4107 124.3764 80.3133 79.2327 104.9815 92.7325 61.1634 91.542 114.3245 101.16 103.6025 123.6161 123.0146 89.197 93.1995 84.1098 65.3025 63.0197 63.9995 65.6389 69.8913 98.234 117.9037 139.2861 145.4978 102.5209 135.3652 125.557 120.8675 111.8692 118.6361 143.7125 146.817 20.0662
0 0 0 0 0 0 0 0 0 0 0 0 0 0 0 0 0 0 0 0 0 0 0 0 0 0 0 0 0 0 0 0 0 0 0 0 0 0 0 0 0 0 0 0 0 0 0 0 0 0 0 0 0 0 0 0 0 0 0 0 0 0 0 0 0 0 0 0 0 0 0 0 0 0 0 0 0 0 0 0 0 0 0 0 0 0 0 0 0 0 0 0 0 0 0 0 0 0 0 0 0 0 0 0 0 0 0 0 0 0 0 0 0 0 0 0 0 0 0 0 0 0 0 0 0 0 0 0 0 0 0 0 0 0 0 0 0 0 0 0 0 0 0 0 0 0 0 0 0 0 0 0 0 0 0 0 0 0 0 0 0 0 0 0 0 0 0 0 0 0 0 0 0 0 0 0 0 0 0 0 0 0 0 0 0 0 0 0 0 0 0 0 0 0 0 0 0 0 0 0 0 0 0 0 0 0 0 0 0 0 0 0 0 0 0 0 0 0 0 0 0 0 0 0 0 0 0 0 0 0 0 0 0 0 0 0 0 0 0 0 0 0 0 0 0 0 0 0 0 0 0 0 0 0 0 0 0 0 0 0 0 0 0 0 0 0 0 0 0 0 0 0 0
14.8977 12.8327 14.4121 12.3036 9.035 11.4235 6.5798 11.8448 13.3829 11.1941 9.0969 10.3015 10.5297 14.8125 17.2846 12.4896 9.5653 11.3584 13.568 8.7591 12.5369 0 0 0 268.9848 25.585 22.3343 20.5708 18.8206 15.5091 10.5946 21.2519 16.4942 15.2282 18.875 10.1727 0 4.1611 1.7255 11.6329 11.3674 14.1307 7.3426 0.3311 5.1752 8.7672 12.1115 7.4925 7.6475 10.6334 10.7787 15.5737 11.8981 10.3104 14.504 4.0975 2.5178 10.0457 9.7437 6.2324 5.3076 5.7157 3.2528 3.6528 7.5737 2.7984 6.8508 11.5924 12.229 12.9773 11.4848 8.8338 12.0841 13.654 8.9477 11.6412 12.6934 12.7211 9.0354 12.4114 6.3542 2.7279 2.1626 6.709 14.1331 12.7762 12.5136 10.9177 7.5628 11.0154 14.6861 13.1493 12.6793 10.603 11.9878 12.4588 13.3559 9.2797 13.5958 13.6551 8.4496 14.9522 9.6399 11.9777 9.4355 9.6606 6.8695 7.004 10.121 16.0107 12.1011 7.1287 6.482 4.5371 3.7757 0 12.7056 10.0954 7.2723 13.8553 9.8087 16.2793 9.0702 7.6494 11.1736 9.9126 9.6268 10.9456 10.1714 8 9.1708 7.287 5.3825 6.6509 11.1993 7.5719 6.2138 13.5276 9.6097 8.1068 11.2045 9.4383 9.6943 7.7975 7.8246 3.3361 3.2121 3.6204 10.1847 12.8767 9.5279 12.3265 11.462 11.4327 10.1565 15.2235 13.9044 10.444 15.1107 8.4164 16.6409 11.2296 8.1992 9.0196 3.1948 4.4242 5.4403 6.5523 9.2314 12.378 12.2063 7.7184 12.4123 10.2379 11.7206 11.9697 11.0439 6.3181 6.3718 9.1762 12.9646 13.4137 14.1616 10.4853 11.2331 10.6845 10.8876 12.9003 6.0208 4.2777 8.8913 12.7693 12.429 13.2105 12.1545 7.0779 4.8537 10.4766 5.9764 11.9696 9.0822 13.9628 4.0195 0 0 9.1305 14.9961 8.7761 10.0224 11.6282 11.9589 16.054 11.3569 7.9382 0 0 0 8.733 8.5848 6.2544 7.6013 7.068 11.1373 14.4737 15.5929 11.6081 9.2183 14.1472 11.2582 13.5527 10.4306 10.3818 10.8095 13.1355 10.023 0 7.1817 9.5143 20.3404 8.362 12.2042 7.2066 8.3795 11.4863 8.1525 5.0405 6.6451 12.8195 8.4992 12.3036 12.6253 12.9852 7.6376 7.8566 7.0296 7.2401 5.9418 0 0 0 10.0936 10.6466 16.4877 16.3615 13.6578 15.6899 15.3526 14.2646 12.1202 8.5844 11.8295 16.6741 1.8916
137.2722 117.1572 129.699 114.4173 80.8805 109.9773 105.9825 126.5629 131.4081 118.8191 113.6008 126.5452 116.643 124.2187 148.9184 104.3767 64.0965 108.2857 109.3605 78.9718 91.6637 180.4219 0 268.9848 1694.2424 664.4921 212.7631 196.7683 196.4285 134.7133 94.632 155.729 137.5991 147.6729 150.6079 127.9262 0 34.6603 30.8837 114.7892 140.4057 95.3183 62.9969 8.7898 49.0578 108.3132 106.2889 78.2949 69.2909 121.5097 122.738 135.4148 113.3134 120.7513 109.8515 36.959 31.7111 99.0233 97.5215 62.2198 69.2116 52.7837 53.2952 41.4216 79.2288 46.0488 71.95 98.7635 127.7866 107.7605 100.9241 91.2937 106.0588 107.7539 126.9176 105.7734 118.4267 125.9398 108.3011 95.2923 78.3786 46.2875 27.7693 93.059 119.8903 115.7396 126.2128 110.7758 84.2869 107.4825 117.4475 100.3262 118.6029 128.0354 100.6019 102.8949 101.0206 96.3432 110.0095 124.2427 110.6245 102.3812 81.7602 102.892 107.2346 99.0469 68.4255 70.7597 80.2248 116.5186 115.3612 72.8169 76.0722 52.0999 47.441 53.924 118.5342 91.6942 90.0164 113.8786 98.3004 104.8298 79.2964 72.1549 93.8314 107.9937 99.87 99.548 127.0487 109.7485 99.0892 81.9793 68.7609 75.0831 110.1849 88.8835 71.8426 88.3556 76.8554 104.7817 95.0201 102.256 82.239 97.0533 102.2794 28.38 30.4216 29.2223 74.2267 102.2219 123.1728 113.74 92.0766 117.5155 96.124 118.0536 137.3518 98.5149 139.1149 80.7278 181.7274 130.6954 90.9011 102.9283 35.4494 32.7766 47.5637 86.7141 103.9536 106.6002 106.4779 76.0344 99.6658 91.3994 125.7994 93.95 92.4418 94.0984 71.5053 72.1961 127.2914 130.5656 115.484 107.9206 112 92.4081 80.3947 136.4455 61.5002 0 65.859 109.465 132.729 118.6857 102.4264 70.7961 50.8658 104.5768 83.4065 125.9546 96.0831 131.1767 26.2051 9.6665 46.5984 68.0393 91.9464 65.5531 112.5295 111.9064 124.1993 112.57 130.7619 108.3715 0 0 0 85.0217 96.0739 95.6893 120.8691 57.2582 98.1474 127.0983 112.7689 116.5671 101.0877 127.4853 113.8948 105.0291 105.3854 89.3566 103.5084 112.1157 87.5253 0 74.5754 102.6439 152.3822 92.4353 114.9567 92.5587 83.0737 113.5918 88.2686 60.4965 71.5344 134.5626 104.2243 106.6949 129.4454 126.4777 92.7197 86.7536 106.3036 68.3138 57.6072 61.6729 70.0275 65.471 112.1044 114.0916 139.1728 148.0011 124.9601 116.677 165.7699 130.5192 120.4867 109.5261 134.1698 141.1867 19.3377
127.7625 111.4416 168.4926 108.9806 82.9145 114.6816 108.8026 145.1093 152.426 128.136 126.4157 108.4971 114.3819 118.9011 135.1458 106.2218 87.2579 116.9419 132.6712 73.4415 75.7595 146.1176 0 25.585 664.4921 1010.889 434.3185 233.686 190.6828 133.2685 91.9524 162.6648 134.0512 165.9767 155.5725 137.101 58.9997 42.8912 31.2107 104.8715 105.8376 90.6932 62.5369 19.1283 62.3978 89.5337 92.778 77.6704 62.2242 133.6116 109.0714 95.2292 107.6823 104.6688 100.7834 48.4314 41.8172 103.047 107.589 68.0292 93.3788 57.7332 52.5749 57.878 93.8091 40.2079 60.4671 91.3958 126.309 133.5678 109.8354 94.0249 107.1445 122.4979 146.5861 151.783 138.7512 110.8226 136.6188 102.1433 76.5967 40.7864 24.2059 90.1502 131.9148 132.4846 108.8573 90.1069 78.6492 104.2901 110.8602 102.3671 149.2349 115.0342 100.4113 102.6662 100.9868 105.6866 121.711 104.1262 112.1704 94.1148 69.1034 116.2171 127.131 99.7046 57.1331 57.3294 85.5078 127.9955 103.2199 68.416 88.906 54.8847 57.4599 53.4326 129.6868 89.3201 96.4982 151.1942 96.4992 105.7272 84.5224 66.9712 116.6737 97.8335 99.6549 103.3998 116.07 91.475 94.5585 81.4893 53.5936 59.8736 114.6167 75.5613 64.8034 84.9167 74.884 110.5145 120.3059 96.031 100.4291 121.0953 95.2758 28.5645 42.3666 32.7077 62.2871 75.8107 106.0404 127.1169 75.9495 112.0112 100.6037 123.5598 159.4365 117.7992 108.0843 66.3759 169.4422 122.3618 89.2254 107.7776 54.0483 41.08 61.0846 85.7445 97.6125 121.7355 77.045 101.1446 113.1303 101.6361 135.0013 105.7935 93.328 93.5431 79.812 102.7869 126.8237 128.6122 109.7275 130.8436 112.878 79.3556 81.0221 139.7618 43.3529 29.406 75.4319 123.0175 114.2313 125.7638 111.0609 72.7233 50.9136 87.848 97.5245 105.2043 107.9003 124.0103 36.6839 18.6721 42.4802 55.2175 93.0444 71.8272 124.3873 112.1671 145.7732 106.3761 114.4596 98.4041 0 0 0 75.1907 101.0071 101.9136 94.1801 66.9701 95.9394 132.6588 109.6986 111.5797 99.1542 131.0629 118.1454 108.6812 101.4292 92.3242 116.3506 108.7116 101.5536 0 83.3131 117.5045 172.3045 103.2561 152.5952 91.557 84.2689 103.4282 87.868 68.8211 79.6987 120.5214 122.5092 124.9946 148.8444 132.2017 101.0707 75.9839 97.6064 68.293 58.4745 60.5597 66.4445 69.2095 91.3766 108.6723 163.2034 135.3532 117.1944 133.7828 138.8922 124.9315 122.3881 128.3074 138.993 119.3401 19.0549
112.3412 90.4853 121.1869 98.1574 69.444 110.1409 119.025 139.1167 116.0034 128.4895 125.3444 109.6756 109.4084 128.6951 128.1577 94.9462 76.0461 124.4489 94.105 79.851 80.8096 136.1959 0 22.3343 212.7631 434.3185 1119.1747 1162.0552 225.976 172.0859 119.1254 172.6568 151.6596 172.5279 142.9646 119.2182 58.5333 43.4289 32.8489 109.2286 140.204 105.1187 58.0798 23.7535 55.6104 85.7423 92.6405 74.3886 63.2183 115.3467 109.2204 108.7489 115.7016 111.8644 93.9757 50.3064 25.1674 90.7423 95.9765 67.509 62.9168 48.0045 58.0008 43.3787 88.4629 40.4808 60.4775 100.5727 140.3993 99.1197 108.0851 100.4219 117.0534 93.2402 119.7525 119.208 109.4163 129.1502 115.4866 95.1584 75.8978 53.8906 31.5094 84.7009 109.6075 121.4446 116.3683 95.0035 75.0168 115.3905 103.4408 101.1565 121.1463 93.2942 96.3264 116.0296 115.4428 96.1271 115.7168 102.8038 113.3336 110.5277 84.2238 98.0471 88.585 85.2677 63.1299 61.7303 91.7579 106.9301 107.1267 70.6917 72.0778 55.3092 40.6149 48.8184 118.0321 72.2573 85.3076 149.3057 93.0178 94.5911 91.7606 81.6641 113.8891 76.8427 103.834 107.0781 111.5871 100.2942 108.5267 105.9797 69.7653 84.5801 100.862 74.6657 60.9461 83.6526 62.7838 91.0095 109.1014 119.8531 91.4821 91.7738 85.8073 39.9916 31.3337 30.4998 70.8247 80.2225 104.4523 115.2787 79.558 104.6466 85.5785 119.0874 158.2724 115.0783 102.3516 69.0152 163.0184 106.8046 97.07 97.6612 44.789 35.6275 46.7739 91.715 101.3301 111.633 76.968 90.4796 90.8944 92.6284 106.8481 98.6426 91.8927 90.7801 69.017 73.112 117.8068 130.9426 121.698 112.7154 123.15 94.1221 77.5774 111.1451 56.9756 26.048 63.5249 117.8398 137.8397 118.8683 114.6711 70.0767 45.3259 84.4213 78.6516 113.3993 98.4242 108.4302 27.6771 6.9761 36.3158 60.5173 89.4774 70.9326 104.3255 109.8922 119.9651 111.2847 108.8115 94.5485 0 0 0 63.4608 99.4891 100.9113 108.6568 67.4543 101.0493 118.4796 115.8797 122.6347 84.5216 112.725 111.4587 93.0659 138.253 88.348 109.3854 101.8645 104.7506 0 79.9307 102.1538 153.4056 93.2146 108.5563 108.298 91.6886 120.9829 97.6825 68.3865 82.3382 107.1922 91.3159 111.4378 139.2278 144.0206 106.4512 87.951 89.5555 69.4609 67.9517 67.6608 63.4638 68.9983 84.9324 91.7537 138.8304 137.8124 118.8437 122.7836 129.5558 126.7805 103.9732 91.9029 119.7674 111.4827 14.7042
100.7763 110.8506 129.2289 111.0817 73.0556 107.3457 107.4879 118.3272 127.7611 120.0732 121.4504 108.7147 110.6051 120.134 131.0246 93.0027 82.2737 121.3904 97.3001 79.8864 87.9067 129.7483 0 20.5708 196.7683 233.686 1162.0552 1347.2231 1124.8603 215.7548 129.3868 173.9206 157.341 143.9675 150.8828 120.7945 57.472 40.9918 30.4964 113.0953 136.5747 85.6948 53.9859 0 58.8041 105.0209 106.9083 77.9539 64.0236 129.5038 109.905 116.6123 125.746 103.6597 90.5461 50.6031 31.0798 107.4786 96.1655 62.6782 54.3046 50.618 47.775 55.1052 77.5935 46.5076 74.888 95.4413 112.2119 110.6996 110.66 95.8662 105.9043 106.3961 126.2639 107.8157 138.8075 115.285 98.1878 103.7136 82.037 34.4716 29.0499 94.4102 120.4994 117.6267 132.0637 89.4908 88.6487 118.531 106.6763 113.353 149.8682 101.178 107.7815 114.0057 112.3823 84.5884 120.8886 122.2872 95.3032 98.679 74.4022 112.3737 116.8345 96.2523 50.6955 69.9385 85.35 118.7121 116.2831 82.7287 84.0326 60.727 39.4131 45.2162 138.4551 86.265 92.5661 154.5005 82.4156 107.7364 103.1711 80.4225 100.9622 95.9154 112.7914 122.0028 124.7472 99.4519 97.8536 91.0216 76.8154 77.8368 93.7642 97.0377 76.9717 76.1111 58.4134 100.5203 113.3695 99.2871 113.8606 112.2098 87.6422 43.0147 26.6628 25.0967 69.3581 89.0913 115.0108 118.6703 89.5976 100.8025 93.5764 123.3788 128.6883 92.2827 97.9314 63.3625 130.3224 118.2404 98.7321 108.3841 46.7693 33.024 45.7858 86.0342 103.8696 112.7177 85.2144 82.4983 86.9618 103.6456 128.1436 90.8994 94.3777 63.9208 61.3753 75.203 107.3829 112.73 136.4547 120.0917 102.1061 107.7579 84.9656 118.4125 52.203 20.7797 70.3585 130.5261 127.5457 136.3732 123.4362 70.9852 46.6885 93.8235 71.9225 114.6376 121.7969 107.041 22.9018 13.6447 35.6206 55.9062 85.0329 73.4931 112.6588 99.8444 114.9497 96.3988 93.4079 99.219 0 0 0 58.4788 91.3544 93.8376 110.5748 60.2653 104.4726 120.1828 123.1895 118.3165 82.4027 128.9616 123.6885 106.2589 135.562 122.8588 102.4019 96.4975 84.0717 0 86.5621 105.8448 141.919 102.1161 105.349 87.5781 84.344 120.6696 89.9147 69.1387 80.787 109.8878 112.5229 112.1027 141.2442 150.2337 102.2545 93.3832 101.0936 63.4302 57.0886 58.6575 62.1608 77.6813 98.3818 118.6426 134.3957 137.2328 118.4696 107.5588 119.821 122.374 147.6806 114.9079 116.8671 114.8175 15.011
102.7372 122.5812 134.6356 120.9647 78.7067 122.7288 117.568 127.1443 127.1504 115.9568 133.6617 92.6318 108.1801 113.2417 139.8401 85.6892 86.7025 117.1874 112.9748 84.8361 88.1009 114.8789 0 18.8206 196.4285 190.6828 225.976 1124.8603 1558.5249 382.0478 155.5995 237.7828 168.0675 175.6464 163.197 138.8253 69.0103 43.8706 30.7693 124.8582 131.5109 105.9006 62.0694 20.0787 73.6057 119.4571 109.5067 96.2536 70.0499 114.9021 120.1633 119.257 106.9246 124.3881 95.394 50.4172 25.4701 103.5907 108.2877 65.8489 74.6588 44.6255 43.3154 50.328 89.0397 47.236 69.8474 102.2374 144.0458 126.2042 123.2207 94.0449 97.1582 96.5954 106.47 120.6062 124.2051 107.9359 97.9357 110.0521 77.1718 39.1775 25.6513 92.1616 117.2021 118.1136 129.9235 109.6861 76.9358 106.5722 105.1797 128.813 144.253 98.0866 100.5346 116.5777 128.5418 122.903 125.2228 104.0489 110.1387 93.5303 88.7034 95.0638 126.8372 83.2501 59.4738 71.5949 59.6286 106.7225 118.7665 68.3051 73.0773 50.3523 40.0118 42.5627 131.7911 92.948 89.9238 154.52 106.9533 112.8907 90.5269 74.3647 112.2742 94.869 110.2718 97.7731 105.8434 113.5006 109.9943 90.2901 69.047 85.2873 95.3295 93.6078 82.8549 70.4957 66.9597 97.6374 89.4239 101.9989 119.7179 104.6923 98.613 36.1827 35.7779 25.6861 75.5925 87.6951 103.7688 111.3377 83.9298 86.2736 105.909 118.9816 177.9719 114.0736 103.1385 72.6744 182.1228 125.1017 80.1474 99.9733 42.3398 34.0101 47.1691 80.8064 113.0654 126.5767 90.3907 96.6123 118.25 111.0057 120.5216 96.244 77.6609 95.8129 71.1529 76.5956 128.5294 134.2283 125.7141 123.0081 103.3547 92.5668 78.5485 140.9804 50.4768 0 89.0028 121.914 139.3313 112.1294 137.5288 72.5093 60.7349 88.8644 85.7364 122.8669 99.6 98.0469 27.0201 9 31.639 66.1569 90.5191 64.3211 107.8743 102.0555 128.7187 135.6392 109.3547 93.8271 0 0 0 75.8019 101.4555 104.3829 108.7991 67.0142 96.7355 110.3546 122.3627 116.0464 101.7795 115.0421 130.2381 104.8469 114.5512 101.4183 96.7553 118.7821 102.4252 0 75.8549 106.2013 190.6115 104.2769 109.4232 97.8125 93.4666 122.5536 89.3517 60.1707 90.0499 110.0529 117.6239 116.1693 147.7832 139.668 91.5339 93.8215 91.8588 65.2847 71.5333 74.4902 73.2042 74.2261 97.8686 99.7357 131.6255 134.1169 100.189 110.1288 129.3236 115.4319 110.7788 107.5763 110.9436 118.6804 14.7533
86.1825 95.7662 101.6277 103.8282 71.3241 101.8643 95.3409 107.1872 105.846 109.9216 109.3024 100.3824 92.846 108.5755 133.445 80.7935 72.787 93.8475 100.1316 76.3301 74.5208 111.4894 0 15.5091 134.7133 133.2685 172.0859 215.7548 382.0478 880.5407 732.2085 241.583 160.0818 132.7534 141.6423 115.2556 63.6477 36.4221 27.4513 90.5985 127.8939 89.7945 48.1373 16.3638 53.6918 94.5379 83.8612 62.8814 56.0132 91.9656 103.6493 88.8515 90.315 93.906 111.8412 45.2439 23.3568 96.7108 100.0884 75.475 48.287 38.8869 34.3432 47.7123 72.6849 33.6322 50.4764 70.4514 100.3166 84.4315 105.3679 94.0169 101.701 93.7361 101.4174 98.7068 96.4289 100.4979 106.0727 96.43 74.7234 38.6409 22.3008 74.2486 89.7933 96.9262 92.7565 96.3211 75.7289 97.7302 79.5736 80.6956 93.6195 102.6467 82.0857 93.219 99.578 79.7749 102.5953 106.1779 111.7996 91.157 75.4041 97.6108 98.7545 86.6516 60.589 68.1872 75.1589 87.9938 79.9321 56.3564 65.9376 55.8128 33.6508 51.06 107.5643 81.3289 84.3423 115.9127 88.2032 95.9581 86.7431 67.5443 92.8 78.6464 74.812 82.7847 113.5045 89.1073 73.384 82.7905 63.8792 76.35 80.4434 63.8119 61.343 68.8669 54.5658 90.5912 85.2606 90.4058 76.8609 93.0992 71.3694 30.1985 23.9449 17.5836 62.0035 78.9952 109.7873 92.4131 67.7064 77.8133 88.8999 104.2553 118.6366 87.738 98.4248 57.7975 135.1177 93.0406 81.8299 96.9145 43.968 34.2512 35.8037 93.2843 91.8865 91.46 78.8801 70.2161 94.8308 93.9931 101.2438 90.4858 77.8819 73.7303 74.8627 88.6275 112.2796 99.2407 99.9151 101.1529 89.631 71.387 65.3251 103.5797 41.9129 19.5057 65.3753 109.4408 122.9353 96.6465 103.9524 77.1459 36.0149 91.9257 75.9975 107.8431 84.2275 101.0935 20.8387 9.481 35.6269 60.1724 80.1801 75.12 79.871 82.962 114.2256 99.5898 88.2272 79.8445 0 0 0 58.4366 81.0849 85.7193 104.7132 72.8177 93.206 93.0185 106.1176 95.8105 90.1476 111.9133 98.615 100.3081 100.9175 90.0173 109.1813 104.0128 75.3001 0 50.8299 90.1477 134.3253 83.1869 92.1321 92.0995 84.0582 113.3461 79.3867 55.3067 82.4609 95.7561 94.6932 102.328 111.7861 119.6418 93.5652 88.6468 79.0885 63.1535 59.9159 58.9297 56.1146 57.9267 72.157 98.8078 109.1252 123.4203 80.75 87.4783 111.4032 98.8407 100.1491 93.5709 90.2503 100.8015 13.5118
67.909 75.3472 89.3854 52.1814 49.3178 72.0069 70.1717 83.2712 73.1339 77.7359 83.8552 77.0963 82.0565 80.5909 107.0714 64.1956 62.8218 85.823 70.9507 66.0714 64.965 81.6327 0 10.5946 94.632 91.9524 119.1254 129.3868 155.5995 732.2085 351.7438 488.3426 131.9516 130.3816 114.8198 98.5098 59.2456 30.1325 21.346 84.3597 97.0868 74.2182 30.0294 11.2319 41.7992 75.2356 53.9127 64.1943 48.3289 64.7044 84.0917 69.6337 70.7358 76.5916 69.8595 38.7381 18.9522 60.3058 67.9787 55.075 36.2301 26.2283 26.3753 33.2069 57.5713 30.9231 40.0229 60.0346 81.7779 60.8953 64.9638 77.3492 76.5562 71.599 86.2307 78.3732 74.2556 76.1385 62.5617 67.1344 63.943 39.4284 11.7123 51.446 64.5331 71.0289 72.1906 76.4804 57.838 76.202 69.5467 73.5925 81.8263 68.4723 74.4582 63.4109 68.5836 65.8237 76.8179 78.8731 92.3617 61.0611 68.6793 71.8354 75.4783 67.6865 47.1059 45.798 61.0184 60.3636 70.7172 43.5825 50.4505 39.5184 36.7856 36.5427 77.3582 75.0127 64.6555 90.253 76.3046 74.5496 67.5128 72.6797 78.3974 58.0276 66.2448 67.9267 89.5382 61.1907 56.2956 56.6865 58.7217 66.6576 64.8735 67.0597 55.846 54.5552 36.9408 57.1034 56.8004 67.8551 65.5463 75.7671 68.0115 22.7735 17.514 17.8978 51.0188 65.0334 93.5706 76.7544 55.7685 60.4843 69.7632 67.7627 87.8827 69.9433 79.1358 54.1945 92.0877 64.3648 55.5971 59.9134 26.912 24.1096 33.5759 67.5462 73.8068 66.2758 65.4953 61.931 88.2677 69.9601 70.9981 70.374 65.4629 57.0094 57.1588 66.1937 98.5387 82.7449 68.1658 67.8831 72.329 51.728 54.5937 79.2087 36.7166 15.2565 62.5707 89.5675 87.3345 80.1549 77.9669 52.694 33.0272 64.6895 48.853 86.389 64.2932 78.4855 11.0004 5.3371 26.4313 48.1806 69.7108 62.7242 78.4081 79.4436 78.663 74.5387 75.9233 52.6817 0 0 0 45.648 67.2685 71.7749 67.8457 58.2011 75.4231 76.7866 73.6202 83.2748 65.6546 73.7516 78.3512 76.7213 70.8428 63.3706 91.268 88.2328 59.1712 0 36.337 70.5943 106.3368 67.7447 67.3068 66.8418 64.9127 83.7449 74.4046 53.9184 60.6793 74.8146 67.0157 74.1971 76.0761 78.1971 64.9243 67.439 68.3876 56.6294 61.9226 58.0379 48.8268 54.8862 56.2778 74.5102 82.7252 94.7075 60.0738 63.5162 82.2441 79.9907 72.4028 74.3427 60.5782 70.1026 10.8912
102.4266 120.7756 143.1954 129.5211 73.0797 122.441 122.1635 136.3992 150.0988 123.3327 130.2506 127.7513 127.117 140.1715 134.6265 119.8801 84.2271 123.668 134.2145 93.2759 88.1341 150.8611 0 21.2519 155.729 162.6648 172.6568 173.9206 237.7828 241.583 488.3426 1538.435 769.9994 275.4289 202.9761 160.4891 68.2326 46.5384 37.4047 123.8928 168.192 128.8666 69.0071 26.8041 73.8904 116.9616 112.8654 95.5875 81.5311 118.6016 106.3635 118.8615 142.9234 119.3606 111.8508 50.8064 38.2912 109.4092 114.9369 73.0746 75.5372 66.5336 54.5447 65.6471 97.8181 44.3468 61.1023 101.463 124.8662 117.8648 119.8538 99.7744 135.1472 115.2245 142.9248 129.5072 129.3951 132.6832 133.7956 112.0691 85.1996 44.1135 36.2794 102.2522 122.0529 114.1919 144.1224 99.4182 82.0166 129.3851 133.3216 112.4902 155.9582 129.6967 114.7635 156.3032 140.1775 94.807 111.6224 133.7789 118.0326 115.2997 72.0143 107.7704 108.4496 109.5471 63.0053 61.8322 106.8525 116.2284 129.2665 81.6601 83.6276 64.6532 44.1719 54.9735 138.0068 84.5671 94.0176 156.1941 108.719 111.5223 84.8097 72.5272 117.0392 110.3503 110.1445 128.9352 136.3402 99.7174 89.4523 105.4904 81.488 87.9177 117.2976 96.1539 71.9412 91.2932 64.8364 88.6968 120.7119 116.017 120.3432 117.0498 87.4225 32.7832 33.4133 41.4683 66.8218 95.9586 124.1832 125.1772 83.2747 105.3281 97.425 118.6912 154.4957 111.1163 99.5761 77.3836 177.6968 122.0332 101.0383 98.7707 49.3935 36.1648 54.1782 100.702 121.5528 117.4417 120.0215 104.3669 100.2816 102.8898 144.7922 100.1188 93.8356 100.9378 85.6189 105.0868 138.9844 152.708 133.8533 117.9481 106.0398 87.0291 102.345 129.1373 53.7466 32.801 78.1977 130.0453 148.3857 136.7898 138.3246 89.0116 51.593 123.5004 92.8112 121.7932 143.4972 129.0254 31.2138 16.0212 47.7077 65.0705 98.9423 82.8468 118.6318 117.1299 136.365 125.9402 116.5178 106.158 0 0 0 74.3757 102.7348 105.6894 106.3658 64.0796 110.2288 126.1043 150.6368 139.6466 113.8082 152.6005 125.3581 127.4242 122.6159 107.7808 126.205 115.7693 110.6795 0 88.8308 124.4663 201.8632 85.0276 130.0484 99.6807 90.3222 137.8344 91.4486 72.8412 95.2408 135.9327 145.4998 130.8429 173.7086 161.5517 128.6961 112.8623 110.096 65.4445 63.8003 59.443 48.9115 62.5652 111.7391 114.4746 152.087 168.6004 134.7325 109.9448 128.016 142.8874 117.3143 135.7215 134.7264 125.6686 16.6209
93.9277 117.1771 104.8356 116.7189 58.4959 98.939 97.3849 114.2799 102.0713 105.1076 113.7738 120.2869 94.8711 116.3954 136.3491 95.1496 68.6196 103.666 112.9685 79.1394 83.5057 123.473 0 16.4942 137.5991 134.0512 151.6596 157.341 168.0675 160.0818 131.9516 769.9994 712.2986 616.1616 227.8522 163.3301 68.5049 41.464 34.5961 99.6017 123.2261 101.9517 55.8068 19.2359 57.6396 103.5042 109.5138 77.77 68.2115 107.1509 110.3521 98.4596 105.4154 109.1076 93.3183 49.5931 35.4628 98.5055 97.0288 66.272 72.0055 39.867 55.6788 52.2142 89.8353 47.4873 47.2024 87.9894 117.4653 112.0064 111.712 93.9779 115.1673 102.7137 117.534 99.7578 119.2313 119.9901 115.3802 111.5423 75.6121 44.2139 31.4231 77.1911 102.3687 115.3154 111.7325 84.4351 84.7569 105.7495 91.4107 113.5326 140.9543 123.6846 105.8987 103.3758 109.0229 101.7351 118.0751 125.3622 95.8412 95.2102 71.0204 114.9239 92.2504 99.0446 51.1271 58.8059 82.7804 98.8377 91.3526 75.3712 66.0761 49.1853 45.6151 51.8746 133.9859 85.6233 98.5857 140.602 103.8063 109.3685 96.0782 73.5471 92.6168 74.9317 89.7682 103.6058 103.5991 100.6781 99.2692 86.5914 62.6151 76.0216 102.4306 66.3625 62.8489 65.646 55.0387 68.8315 91.0264 96.3485 92.3916 110.832 98.7228 35.6036 33.3821 22.0631 63.0455 76.6255 110.1914 114.7893 63.547 97.1812 76.7769 96.5753 152.1376 99.9566 99.0056 59.8332 150.3861 107.0387 81.6054 91.8394 42.1663 37.8103 41.0833 92.7446 120.079 106.2777 96.2213 91.7285 94.4982 103.5637 126.0498 95.8228 89.5806 94.6257 63.1252 71.8741 113.8154 93.7051 110.2269 106.9914 102.9915 92.8177 75.4483 105.7465 52.7201 24.0002 68.0059 109.259 132.8833 129.3484 128.0023 75.1204 47.0442 105.3253 73.4868 102.8265 109.8934 106.8872 28.5588 15.1494 43.8269 55.7957 89.0339 64.898 113.4052 96.6042 140.2333 96.1049 94.6839 90.2441 0 0 0 56.1776 74.7792 91.9101 104.3141 68.4958 103.5521 123.6882 116.8942 111.7676 92.4474 113.3601 124.6648 108.6208 93.3102 94.0157 114.8618 87.6945 93.5782 0 68.1101 88.8786 141.487 84.9201 120.6465 95.0668 93.5919 129.1483 80.775 63.2416 90.8075 111.9134 108.4519 121.4257 132.9224 132.3408 111.8396 84.29 95.4059 72.529 66.555 66.5746 66.7545 73.6945 96.3855 84.9596 124.6267 146.0615 104.6388 103.5524 115.4246 126.1482 117.248 112.2288 95.241 101.0291 13.4503
93.8369 124.1696 134.095 121.5173 75.1054 103.8658 98.6788 128.2446 129.8225 114.3875 122.3098 93.0524 124.5476 129.0851 113.2428 86.2734 82.7152 118.3603 99.4604 80.8226 90.3695 129.4183 0 15.2282 147.6729 165.9767 172.5279 143.9675 175.6464 132.7534 130.3816 275.4289 616.1616 1153.3131 700.009 186.2796 67.7584 54.4848 37.9501 113.5159 128.3523 100.5604 62.7512 19.3965 52.8852 103.9639 107.2529 72.9489 65.509 121.8921 109.7839 122.3105 131.5234 113.9291 104.1045 53.5791 27.6203 113.5523 107.7433 75.2661 52.5687 58.7574 57.9082 49.2057 87.816 40.0142 48.5017 102.5059 123.4103 122.7024 119.9708 104.4821 119.0923 122.7615 146.1801 108.7413 127.1116 112.8089 123.2036 102.6947 82.7171 43.7921 29.1509 97.0908 125.7506 132.5771 99.1091 90.6425 87.1519 113.4084 98.6696 104.8078 130.2907 104.8177 98.0135 118.5446 137.3479 114.3787 121.0338 125.5664 115.1309 104.1774 94.7897 112.948 111.035 103.3921 58.3367 61.606 85.6375 119.9101 117.5293 63.2313 65.9938 44.8245 45.2653 57.6736 133.6311 91.7707 89.1153 145.554 100.4886 104.1911 78.5295 80.8826 123.1139 105.9439 101.0729 110.3334 131.8843 81.7643 106.3492 96.1009 65.7538 87.6108 110.9926 83.9304 75.4191 78.0224 59.9659 88.2269 102.1517 112.4282 97.638 111.8169 101.3233 29.7296 28.4164 29.8432 70.6493 73.3271 110.0341 117.575 77.1139 99.4167 92.4448 101.0067 139.3345 100.569 104.0464 54.9899 172.6729 102.6123 96.9648 119.1974 42.8739 38.2025 49.3371 83.0707 135.0221 114.4855 103.0542 89.1948 103.5655 98.899 124.5378 118.082 85.697 98.8037 71.5125 80.41 122.2392 109.1983 117.1185 114.8695 101.9475 84.2956 94.2506 118.4839 55.7963 0 81.5492 133.6564 137.8503 145.1385 160.1733 81.6686 39.0176 116.9175 70.8246 111.9534 113.65 112.7475 23.6547 13.8522 39.4384 78.7285 101.0061 58.3779 93.2878 106.8429 147.2738 108.7792 114.6893 85.7853 0 0 0 74.2869 105.675 99.5711 115.2539 60.8151 113.5111 135.3079 120.4963 129.4796 100.3913 121.6308 118.7424 132.3762 113.1678 104.1468 136.7263 105.9901 89.1404 0 61.5856 91.0282 158.27 110.9703 130.4963 93.3841 90.1934 106.7255 94.6384 68.7109 85.7047 106.9197 105.9706 129.5292 158.0643 123.8517 114.6426 78.8917 105.3632 70.3998 63.2574 61.7081 59.9485 78.7615 121.5632 121.1389 138.1168 151.5658 118.0127 114.2603 127.542 144.33 104.2295 113.6765 104.1712 104.7961 15.2448
134.063 126.0953 134.132 114.0182 91.575 112.3148 108.3638 146.7841 114.661 123.8295 128.6196 105.5088 122.6408 146.4429 118.4791 90.3685 65.4723 144.7926 119.5941 85.2454 101.0973 142.1863 0 18.875 150.6079 155.5725 142.9646 150.8828 163.197 141.6423 114.8198 202.9761 227.8522 700.009 458.1612 641.3022 89.2619 46.4938 38.5122 128.2547 137.8086 101.6253 60.1849 29.8748 72.436 109.0105 100.6162 79.9284 82.7501 113.4481 124.0184 122.5559 151.9406 129.6018 115.0427 58.4397 35.0548 112.58 98.6081 72.5573 70.4629 51.9888 61.5348 55.5033 87.0128 43.5724 71.4201 119.4919 120.0689 130.5618 135.2232 90.588 121.4299 112.9312 130.212 113.1978 140.8199 107.9176 119.8579 104.6701 82.078 49.2401 30.1302 93.4538 123.9168 139.1107 131.4762 102.0574 85.7374 114.6926 103.3699 116.0211 150.5435 129.696 93.2185 106.6022 104.9923 109.1571 121.4244 139.3714 118.405 109.0406 83.8587 101.4351 105.7898 99.6312 58.8549 70.6663 100.1274 111.1021 128.2889 79.6459 73.7056 57.5893 0 49.6577 145.0144 83.373 99.645 153.9658 97.9435 112.7961 93.5063 79.4261 108.5056 102.3375 98.3367 95.8039 128.6692 96.6226 99.9475 88.29 70.5374 83.2437 104.9254 99.591 90.5889 69.301 64.43 94.0433 112.1658 106.9222 92.1301 109.8129 104.7321 39.6389 37.3491 28.4172 79.56 112.7786 142.2002 137.1331 80.9561 108.6339 122.0269 108.8706 147.5596 106.4697 120.3215 75.576 170.009 121.8899 93.3738 114.2111 46.7312 34.0359 55.061 86.3366 122.211 128.1821 91.2409 92.4466 110.9955 116.0732 134.8177 100.386 109.2977 96.2926 74.4079 96.163 132.7795 141.5674 142.8745 145.9257 119.9175 99.5743 101.0241 134.7497 50.375 0 65.6133 151.4001 137.7717 129.6453 134.2913 68.4468 42.0104 109.1657 73.344 127.6826 109.5204 139.2318 40.6163 7.0763 42.4086 81.5548 101.382 66.6357 121.7644 107.8675 129.9995 117.5196 106.2639 117.661 0 0 0 80.993 106.9758 103.7598 119.7582 54.7895 100.3012 129.0905 128.2813 121.3138 101.5186 137.3842 123.3908 126.7088 109.3 105.4931 112.7451 102.5501 91.5046 0 89.3222 134.1363 191.8252 94.0483 128.2604 89.9562 90.7009 119.6754 96.8304 69.1792 89.9863 115.8135 125.0941 118.9625 131.4037 111.4365 100.1308 81.9506 104.0862 73.4846 65.3084 61.4884 60.5642 67.4934 99.2048 113.6578 156.4648 145.0322 118.0375 120.6016 142.1148 121.3549 128.7998 124.6769 134.9757 126.238 15.9827
157.9027 117.458 126.9007 108.4726 77.5439 96.6238 100.8642 129.7619 107.6678 117.3682 111.9438 108.9898 115.9044 116.4321 117.8062 87.1619 71.4749 120.3903 106.7843 79.0594 88.8406 132.1501 0 10.1727 127.9262 137.101 119.2182 120.7945 138.8253 115.2556 98.5098 160.4891 163.3301 186.2796 641.3022 840.1116 130.8504 0 40.2918 112.0091 126.6762 103.8791 55.1899 21.592 59.1029 92.0754 96.7194 80.6643 85.3877 122.6004 102.2768 102.3398 117.6972 104.3266 97.1347 48.8752 25.5761 83.3559 104.2273 66.1388 71.9347 44.8544 51.4822 50.7261 95.3813 45.3826 58.6347 103.5058 116.7897 107.3913 124.0017 99.0779 110.6239 95.6995 122.5824 108.4311 112.5343 116.5065 105.1481 102.9825 75.1165 45.2646 27.5608 82.3843 128.4509 116.5299 113.2662 113.8334 81.5475 92.7191 87.4532 96.1391 104.3418 94.7347 77.9582 91.699 98.4948 102.0702 111.861 114.8762 100.5743 95.1293 80.903 92.5896 100.2943 105.795 66.5608 64.8143 82.4282 117.0825 117.6435 76.2079 58.7039 49.7009 50.9165 48.421 121.2769 85.8076 82.8286 140.9127 88.2943 110.0333 79.3143 81.9905 111.2499 90.9041 87.183 94.0349 110.5775 89.1357 89.9528 86.3054 69.3608 75.5751 94.4779 77.6386 75.3992 79.4621 65.2551 89.8012 92.5146 85.4311 97.3902 122.8725 82.3054 35.5822 32.2373 32.9815 81.3078 98.0415 128.4922 122.9137 87.0972 100.1501 100.3836 112.5441 154.8308 115.5018 104.9836 68.0692 160.9518 114.2329 97.2757 106.8537 42.8224 29.9352 47.7605 77.6785 94.5166 116.5837 88.9664 96.2903 112.1754 105.1061 104.5254 81.7194 96.5573 97.8181 69.5986 84.7294 126.4595 118.4782 115.2874 120.1142 84.1216 87.5859 78.624 104.6952 52.153 0 79.5768 116.7654 120.5598 118.5124 105.7525 64.6277 45.2132 79.485 68.8564 99.9548 99.4982 112.6313 24.6613 13.5909 45.5242 65.5816 88.475 62.3161 90.4531 76.9375 108.6235 116.308 106.166 100.9091 0 0 0 73.3406 106.1358 89.8021 104.0862 52.1568 85.3812 104.6656 89.1312 100.3218 91.4033 105.1091 113.47 104.9796 98.9716 104.961 107.3837 102.2569 87.0728 0 74.0579 106.9934 157.5266 83.7043 100.2811 80.5454 82.0277 98.2105 92.2455 72.5452 97.2678 98.574 108.9885 111.9519 125.5877 110.3823 85.7963 77.1926 81.6594 60.9043 58.7614 60.682 62.3771 75.0762 93.9586 110.3792 133.9029 140.3628 96.1263 110.0782 127.989 117.4033 106.3298 103.7212 107.7219 142.4914 22.127
86.1975 63.6193 54.9647 65.7155 0 55.7956 56.559 63.8773 42.8718 63.5539 59.7585 48.2545 67.3764 54.696 62.1957 45.9908 47.8688 63.7787 53.4068 49.8547 57.106 51.3063 0 0 0 58.9997 58.5333 57.472 69.0103 63.6477 59.2456 68.2326 68.5049 67.7584 89.2619 130.8504 0 122.1757 33.4177 0 80.9829 74.7552 33.4015 0 34.6067 69.6758 62.5849 0 0 59.6575 61.624 59.7175 48.2311 61.1371 41.2883 27.7926 13.2548 51.9578 50.4168 42.2794 31.9031 21.0018 17.0674 34.3789 43.3149 24.1823 26.9673 57.4676 65.3481 48.9246 55.1827 67.9339 47.7633 58.8038 54.6731 53.5733 46.7565 63.1978 55.5232 47.6954 42.7321 39.1728 0 51.4777 61.8083 56.1012 54.8381 70.2838 44.2077 46.8174 56.4632 46.0792 56.3184 45.6992 42.4955 47.2185 46.3675 56.7863 52.1436 55.2119 49.1828 59.114 55.312 54.7271 50.8615 54.4365 48.6902 0 49.2515 50.3071 57.2742 48.1109 42.3085 34.9707 28.725 28.4819 55.9262 52.375 47.1011 68.1694 52.2809 47.7802 47.7538 48.4116 55.7301 50.9887 45.1234 45.561 50.9226 44.5222 43.1199 42.338 47.1025 44.0859 55.0576 46.6511 54.1592 53.9915 0 60.8911 45.9207 43.7601 49.1029 53.9173 50.5966 19.577 14.7701 0 61.6396 58.6449 81.4084 68.5947 56.1688 52.5253 66.1956 61.5081 83.4184 69.9052 50.1255 40.4064 78.3941 54.3405 60.7416 56.6968 20.5333 12.3787 23.8328 50.0389 51.3444 52.5311 54.2457 50.7651 66.8588 47.5287 60.2714 66.189 46.148 50.7877 50.5028 48.3539 60.3853 62.7932 58.5879 59.7102 47.0016 56.9251 43.3942 63.098 29.0865 0 40.9604 51.9546 57.5918 49.7851 62.1993 38.0093 22.9238 37.9953 30.6233 47.4805 44.2679 61.8488 13.4024 3.4795 0 45.2214 0 52.366 47.9888 50.0681 38.2409 49.5005 0 59.2044 0 0 0 34.8962 53.1611 50.3353 52.6336 40.4766 57.9356 65.9276 52.755 54.8889 49.2992 58.3541 63.0676 44.549 51.7579 45.3878 59.9833 59.5057 37.9669 0 36.518 57.23 70.9678 50.1856 46.9211 55.3632 48.7371 44.4218 60.8169 0 52.4022 57.046 51.1878 62.4824 66.4855 52.3731 53.9934 54.0646 52.3289 0 0 0 0 0 46.7958 52.5144 65.4355 69.0456 57.3695 58.8244 79.8991 58.6221 55.4521 48.1558 56.1628 74.6935 0
53.9011 35.0926 35.6855 32.9281 0 37.9341 36.1135 46.8535 27.283 37.2327 35.8522 33.8748 31.1811 32.7513 43.7229 20.645 23.581 37.6748 34.8943 29.2759 31.9127 43.4215 0 4.1611 34.6603 42.8912 43.4289 40.9918 43.8706 36.4221 30.1325 46.5384 41.464 54.4848 46.4938 0 122.1757 27.6525 24.1128 51.8313 54.5757 45.6873 25.9025 0 19.0867 36.9535 33.3802 30.9585 34.4094 31.41 42.4525 42.36 36.9065 37.2693 27.7616 18.3972 7.2459 25.2367 32.8775 20.5371 25.456 20.3888 12.1372 15.5739 24.9031 21.5094 19.0275 43.2956 41.7049 27.6163 30.8384 47.1047 41.6117 38.4889 30.6239 36.7447 36.1996 35.9585 35.7544 30.5316 36.3179 0 4.5733 23.4785 38.8732 32.4097 28.6179 37.8008 20.8044 37.0603 28.0781 25.8988 28.7654 37.8827 24.7164 26.3088 36.5004 36.2342 36.1553 31.0508 32.3932 35.7261 26.4669 41.8707 34.9164 33.3942 23.0299 22.8995 31.0289 34.564 34.5967 32.0748 28.1155 0 13.9175 0 33.9061 34.0192 32.9271 39.4705 32.6549 34.3847 33.9844 32.6751 36.619 31.5642 29.4851 34.0872 36.5934 34.9148 30.6545 29.1621 30.1672 27.2107 30.3721 24.5983 0 31.8895 25.2706 38.0153 31.4085 27.8492 29.7733 36.8217 27.6277 0 12.7862 9.4962 30.5782 35.3695 41.9653 45.2849 29.2174 33.0476 36.3065 41.5323 52.4905 53.0099 33.8643 29.8498 50.5292 43.0415 38.7188 29.6688 11.4266 0 15.6614 26.0494 32.1578 29.7353 29.5301 23.8629 41.0241 26.2701 43.5397 33.6235 40.926 26.4226 31.6582 28.8462 36.0766 41.7533 41.1993 36.1218 29.124 30.4446 34.347 34.5584 15.5459 0 26.0722 35.9281 42.1431 36.3365 25.4929 18.7398 14.4086 28.9093 20.9703 34.679 25.2633 33.833 8.3497 0 12.9914 24.8906 34.5544 38.1797 37.5291 27.334 34.8875 29.8411 38.6409 36.5808 0 0 0 24.7201 32.6113 31.5313 35.0111 30.113 35.7135 30.4535 35.6392 33.3301 32.0749 33.6054 32.6796 32.1913 36.5182 27.0734 34.7403 31.2556 26.9611 0 21.2836 34.0172 52.8056 29.5986 31.3754 35.4529 35.1024 27.3253 32.3123 28.7691 34.3823 35.8048 33.7162 34.4718 37.229 31.1242 31.8317 34.6679 30.9669 28.377 0 26.8145 25.8031 0 30.1398 40.4039 35.5569 33.5881 33.3915 43.151 55.8535 40.859 40.5303 22.5141 38.4477 45.6138 0
36.4997 39.1673 35.7166 29.6899 13.4869 26.2786 26.2038 31.1227 40.2994 23.1691 28.7206 38.1701 30.0602 28.4793 35.1366 22.8712 22.4483 30.039 34.2209 23.2689 21.1297 22.4482 0 1.7255 30.8837 31.2107 32.8489 30.4964 30.7693 27.4513 21.346 37.4047 34.5961 37.9501 38.5122 40.2918 33.4177 24.1128 69.352 99.5631 74.1309 36.6193 21.7808 4.2948 0 93.9016 26.9053 24.4359 21.4627 41.8905 26.2121 25.4439 28.0632 18.9744 0 7.912 0 27.4715 28.336 20.0014 25.8347 14.672 0 17.0607 21.9841 16.2994 0 31.2516 40.9127 28.2469 29.4515 26.8555 34.3309 21.6926 31.7738 26.586 47.7386 24.8311 27.4058 23.3486 12.8379 11.4913 0 23.9093 28.8727 28.6166 27.7521 28.6195 21.9019 32.4946 24.7574 22.0981 42.0902 34.8197 30.1023 22.982 35.75 25.6986 28.9336 24.0985 28.6094 18.1715 19.8828 19.9151 23.3575 21.2448 14.7428 17.8453 19.4999 25.5626 30.0602 19.762 19.7193 17.2274 11.5527 16.433 37.1596 21.8541 20.4133 34.0136 25.4576 27.0782 12.2866 15.3544 0 21.9458 32.486 24.9064 35.02 28.8577 21.5687 23.3903 20.9062 19.6642 25.4322 20.2849 19.8585 21.6824 16.9891 30.4795 35.4267 31.7932 26.9819 31.3683 25.8644 9.5288 0 8.7244 23.4927 29.5832 36.1628 24.6353 18.4862 30.6548 32.2789 37.133 52.6625 30.9413 33.6334 24.6815 46.2169 28.5781 21.5085 29.0524 0 9.9051 0 24.5597 19.3926 31.69 18.7008 19.252 32.2807 31.683 32.8417 27.8884 30.2079 25.4641 18.0648 18.1516 25.7358 38.5187 26.7676 18.1064 30.712 24.5456 26.5315 26.4928 13.4671 0 22.8948 28.9231 34.783 23.912 28.9719 18.2355 12.2975 27.0762 21.0514 33.4066 28.6181 32.4166 0 0 0 16.8406 28.9641 20.5062 25.8875 19.6174 29.9763 24.6223 32.4584 27.3093 0 0 0 17.5273 21.6772 25.5896 25.0156 0 25.679 40.5908 33.4376 23.8244 18.1758 27.7218 21.9196 22.4432 32.8162 29.4102 28.3178 30.9448 20.4941 0 18.9327 0 58.1561 23.8872 36.8853 26.3202 25.5326 30.3222 25.6406 15.9539 26.4715 31.0766 26.6176 26.5203 33.3141 40.9963 24.688 22.8582 25.5937 13.2878 15.6945 15.2458 0 0 26.089 33.3593 35.7466 32.6123 47.7181 36.0443 39.9879 32.1495 22.8116 35.2235 27.3209 28.3485 3.3134
90.0934 110.1216 130.8574 110.2156 77.5453 96.8679 76.6516 107.1582 124.6448 93.4301 110.9945 108.4633 110.6213 112.9049 124.18 96.7419 72.0874 111.0613 93.5831 65.1077 66.3534 104.8027 0 11.6329 114.7892 104.8715 109.2286 113.0953 124.8582 90.5985 84.3597 123.8928 99.6017 113.5159 128.2547 112.0091 0 51.8313 99.5631 1049.081 653.9376 201.8613 0 26.489 64.3177 100.2078 113.847 69.142 68.0939 120.321 110.695 102.6376 97.8664 101.4865 97.0173 57.9321 0 97.375 98.288 69.9338 89.4664 0 0 0 82.1046 37.3306 50.9901 91.9594 111.4409 120.0606 107.7802 72.1867 101.1561 101.4476 107.4371 99.2282 126.2335 104.2783 109.6796 86.2544 62.6689 44.7315 0 100.9237 115.8262 103.6047 118.8567 99.9443 66.183 115.6607 85.0024 91.8916 122.2333 111.8471 88.1545 77.3975 117.9876 88.4526 111.4323 104.0463 86.4796 88.616 54.8889 110.2043 110.819 104.3258 48.533 54.7189 70.6515 110.4743 83.4935 72.5142 72.5685 51.6752 42.2306 50.3507 106.4153 90.3082 93.5173 121.7442 86.9321 93.4962 84.0905 63.9637 99.1469 95.8909 112.212 80.6136 123.1989 93.142 77.3551 73.698 60.9035 76.7295 105.12 76.4771 62.3241 79.3456 51.1987 94.1155 111.0627 86.5596 89.8552 119.716 87.8577 37.0578 27.8941 0 68.5331 91.4744 117.4081 124.6602 70.2285 101.9531 107.0944 118.2948 157.5047 113.8985 105.728 59.4171 180.252 124.1802 101.7071 84.2722 0 26.5822 45.6721 86.3912 107.0787 98.4604 95.8154 87.3682 103.6355 92.6254 120.1377 98.1909 79.5281 72.1439 63.6043 96.6195 126.6164 102.6168 109.6783 109.9132 102.7679 93.2841 76.6147 117.5597 44.737 0 0 122.4536 132.4492 110.6516 102.5176 63.8421 31.9598 101.6283 92.9243 106.4025 103.2872 120.5988 0 15.0531 33.7508 43.2705 96.9527 58.5233 93.3449 107.1059 108.424 106.9324 112.487 92.3923 0 0 0 65.0652 94.5099 108.5561 118.7767 47.5075 82.6921 99.8799 120.529 104.4566 100.6244 110.234 101.2494 101.6919 99.7152 100.1178 104.8919 112.735 78.0735 0 72.2827 101.1174 161.9297 98.0729 118.6036 76.838 84.6776 98.2844 84.987 54.0729 65.0973 112.1372 94.8472 106.8906 117.1568 119.1704 81.683 78.6817 73.0356 54.4138 54.0394 53.6156 49.4728 63.0941 87.2982 104.2671 132.5775 132.1293 116.7328 96.994 134.9193 132.3429 114.0829 109.2222 119.9772 111.544 19.8985
143.3037 107.8836 133.5345 125.2191 94.5939 97.3226 93.2102 129.636 127.5842 121.5929 115.0224 112.2888 112.8835 117.6702 128.9275 79.0276 74.1604 136.8152 114.2613 89.9187 94.0004 142.5452 0 11.3674 140.4057 105.8376 140.204 136.5747 131.5109 127.8939 97.0868 168.192 123.2261 128.3523 137.8086 126.6762 80.9829 54.5757 74.1309 653.9376 1949.2553 391.3997 144.4907 37.0308 93.1788 138.1181 135.052 91.6578 79.7668 134.8819 136.747 128.8999 127.1865 143.0359 104.3386 59.2466 26.6281 100.3304 132.8118 78.7228 75.9435 60.3848 53.0442 68.4193 111.8772 50.4987 60.7507 108.7079 142.9845 124.9194 121.4251 123.142 103.268 108.3787 133.8452 126.957 120.4047 117.1771 133.3331 116.9109 69.6884 32.0165 18.1516 101.2497 128.5036 126.7237 129.8167 107.3549 87.6839 123.9029 125.5067 96.3728 138.0292 124.7559 85.8495 107.2652 119.7116 105.115 124.988 136.1176 116.0617 103.3408 98.1791 102.2542 131.1677 120.9549 74.1451 66.2311 102.7694 106.8737 107.5556 81.6491 81.8459 59.8474 48.8693 0 155.0026 104.4463 107.0507 176.5437 114.3894 127.6364 95.9279 82.5537 123.9304 98.3825 122.4098 106.6001 138.3663 102.637 105.8737 112.6573 83.0691 91.8995 107.2691 91.5872 80.1825 91.4408 71.5339 101.5072 104.8729 120.9517 112.7925 126.0022 87.5293 26.3024 40.8682 28.8875 81.0669 105.0704 137.1159 146.9291 93.3104 112.1936 122.0963 120.6089 155.0898 121.1418 113.9061 71.9192 197.7137 133.9362 102.0617 120.6885 44.1092 39.8235 45.0871 90.4637 117.1614 126.0426 99.256 86.555 103.2712 95.9327 151.1285 103.2378 104.5992 98.8992 75.2896 105.1697 134.9934 131.2197 141.8757 137.0726 99.748 90.7031 92.9593 146.9673 58.4964 24.3886 83.8671 139.2749 124.082 136.9986 132.0518 70.8339 57.9854 105.9964 89.1227 124.1734 132.3339 131.7644 27.0295 10.0952 48.6038 66.8935 95.8586 72.8218 111.9429 116.7156 119.311 128.1727 120.0671 103.7343 0 0 0 85.5786 97.685 105.8177 117.4039 55.4482 107.7217 125.6145 143.1612 136.9008 102.2172 142.3604 144.9152 123.3309 118.9424 111.2125 117.2572 116.2618 91.2852 0 83.9296 97.0832 173.34 96.0116 117.7586 97.6062 98.8036 117.2018 86.2464 66.5537 82.4105 110.704 108.1165 146.3363 125.1955 122.3244 85.8037 77.616 98.8469 73.5543 67.4932 59.8266 53.3817 81.742 105.4656 128.3625 143.9381 150.9793 120.8907 132.4779 153.8951 137.6453 121.4592 120.3307 133.1335 126.3548 14.0107
92.865 86.8741 105.0521 104.9498 72.059 72.806 87.6389 96.5113 82.2563 86.3993 90.7051 81.7332 106.4406 126.73 100.7411 88.7569 78.672 101.9337 77.3622 71.0376 79.2089 109.2859 0 14.1307 95.3183 90.6932 105.1187 85.6948 105.9006 89.7945 74.2182 128.8666 101.9517 100.5604 101.6253 103.8791 74.7552 45.6873 36.6193 201.8613 391.3997 688.3949 606.5374 30.2161 81.8154 119.3875 115.8486 88.5268 73.4914 121.161 108.2501 104.8153 96.8067 90.5558 76.5038 49.1333 22.6712 85.7331 96.1521 61.4922 69.98 41.96 39.5808 50.6426 0 35.6868 0 82.207 101.79 98.4125 79.254 85.4109 91.9521 102.2354 107.48 89.0247 99.9122 85.6806 93.9509 91.0663 0 38.0694 21.9585 73.7367 88.7571 82.3608 101.1665 96.0501 68.7271 93.1655 79.3497 86.0476 110.4492 96.7696 77.2105 92.0531 76.3551 89.3358 84.5222 128.1091 94.2607 95.8788 88.464 83.4836 73.4946 82.3354 61.7988 49.3799 83.4824 81.024 96.4834 153.8089 0 55.9013 54.1892 53.5815 108.7011 78.2936 86.6758 108.6897 77.7061 103.3207 71.9884 66.1768 95.694 85.7965 88.3936 88.6165 98.1477 83.8696 80.2922 82.0305 58.7077 65.6997 86.7228 69.2631 56.4064 63.7124 62.9646 85.0693 90.7953 92.9446 87.5757 93.4138 0 22.5725 22.0578 29.5006 62.2159 74.4038 111.0168 120.7763 72.9951 89.3869 88.7737 101.5984 122.178 98.3644 90.6575 60.5419 139.6041 93.484 80.465 76.7123 37.0169 23.6127 46.1646 67.826 81.9378 96.3525 74.0907 82.7363 97.9317 92.3293 106.4794 88.5811 92.7143 78.5207 60.699 73.8419 110.2117 110.0926 109.349 106.0778 79.9835 80.3679 79.1153 86.0155 37.0921 13.4417 67.6665 100.2998 111.0241 100.1807 87.646 55.8029 41.7905 83.0936 76.8024 114.5944 99.862 96.7895 19.4159 9.35 28.0423 78.6909 82.7023 71.0245 85.0865 80.2766 106.2771 99.7063 94.0168 88.1881 0 0 0 68.0448 96.6952 94.8144 98.3592 62.8889 90.5728 102.9863 80.7248 94.45 78.5711 118.6315 111.0814 103.1428 107.8781 87.2222 97.142 99.3258 74.631 0 54.9271 93.8193 140.4932 96.5157 100.2996 78.8292 75.7539 84.1683 80.2722 65.2347 77.6268 95.5854 89.7282 91.8363 105.6506 102.9088 77.5929 75.1997 77.1743 53.4665 50.6392 54.6348 61.278 60.7974 70.5244 93.3167 110.2089 115.7203 98.1757 107.6787 117.7929 111.4821 79.8829 93.7658 84.7347 91.5527 11.182
43.1985 57.9877 59.7651 65.6574 0 45.5753 51.3905 60.9511 62.679 49.2375 51.6067 36.332 57.88 67.6405 68.4398 41.2152 35.5673 51.0701 56.3754 48.0276 43.1225 49.1813 0 7.3426 62.9969 62.5369 58.0798 53.9859 62.0694 48.1373 30.0294 69.0071 55.8068 62.7512 60.1849 55.1899 33.4015 25.9025 21.7808 0 144.4907 606.5374 344.9807 29.7338 55.2851 66.2616 61.6194 39.2561 35.138 51.7178 61.8497 61.5511 48.6519 50.0842 57.1106 28.9046 0 52.7272 49.6448 31.1158 37.9818 0 32.1595 0 49.6295 21.6503 27.0484 0 57.6559 60.4254 62.5839 51.8106 68.0373 57.9094 67.0178 56.5609 58.4361 51.6829 46.5803 49.1963 35.0279 0 0 32.2316 57.9052 59.6497 58.0948 60.5417 41.8769 45.1238 47.3055 54.9765 91.9517 55.4113 45.3836 55.5438 54.9908 51.0616 65.2816 69.8478 50.7387 49.4 31.913 60.771 53.7328 44.8 38.113 31.6499 44.2141 50.6529 58.5632 0 35.2764 0 0 0 59.0659 44.225 42.4891 55.4975 43.5469 53.3268 27.8535 26.1088 51.8544 47.9177 47.686 61.0129 61.9549 47.934 46.0096 49.979 44.2416 40.6472 53.4774 45.026 26.2775 0 0 38.0207 47.6554 49.0265 44.2494 72.5477 57.3524 20.0001 15.9476 0 37.204 44.5505 58.1111 56.5109 38.9606 55.6284 53.7754 62.3627 78.0778 51.4298 48.5039 40.4804 78.0586 54.6773 53.2317 60.133 0 19.4506 25.65 34.863 49.3048 60.7047 44.2612 47.4534 0 42.7869 54.9506 46.2366 50.4422 41.0015 37.2859 44.0235 53.423 61.7017 48.8027 64.082 51.0036 51.0262 37.4718 53.918 26.7898 12.402 0 65.8018 65.8414 58.5713 57.3581 29.1024 29.1999 40.4351 36.6398 57.4396 60.5144 56.0352 0 8.1376 19.7593 0 47.209 30.5458 36.7241 41.6182 65.6703 53.2848 55.6809 45.4122 0 0 0 46.6764 49.0004 49.1533 59.7811 30.4464 41.9832 56.7226 59.5253 50.1005 52.8602 54.9105 52.8959 55.4015 54.5685 48.5842 54.4993 53.6483 36.7714 0 35.177 47.4823 70.3851 51.8847 60.0851 50.2559 42.3934 53.7012 37.1059 36.1873 36.8337 50.6748 57.0295 45.5479 67.7259 58.4384 40.7932 45.4699 46.2263 28.7066 24.8906 31.7486 40.2369 28.8258 45.3981 42.0172 55.3061 66.8955 56.2254 48.5081 56.6683 62.0741 54.3861 54.694 52.1961 48.7593 7.1601
0 19.485 27.7977 22.1786 12.606 22.9144 24.2819 15.229 21.7857 17.4586 19.4373 15.7597 14.3929 17.6488 31.6322 13.9961 11.7817 17.369 21.3185 13.8786 11.9009 18.5366 0 0.3311 8.7898 19.1283 23.7535 0 20.0787 16.3638 11.2319 26.8041 19.2359 19.3965 29.8748 21.592 0 0 4.2948 26.489 37.0308 30.2161 29.7338 10.1231 28.0833 27.7698 27.144 17.2476 10.7718 0 18.9583 0 22.3452 0 24.4383 0 0 22.5058 15.9278 11.2757 0 9.1654 13.7476 11.3582 13.3689 10.6221 0 11.3039 16.1084 18.9694 29.6552 18.5223 0 18.4453 25.8603 21.6062 0 20.5945 18.7377 0 19.1062 13.4176 0 0 19.2197 16.5447 20.6348 0 10.7953 24.3577 24.5726 20.7468 23.5328 23.4624 12.3788 26.4193 18.8249 21.1059 0 19.8398 15.7768 15.7452 11.6022 15.3675 19.0276 14.8601 10.7215 11.0886 0 13.5341 18.3641 9.6676 0 10.7655 0 6.1847 24.0282 13.5765 17.0821 29.0643 17.5259 13.2978 12.4365 12.5993 19.2623 10.9301 18.0342 12.8116 0 12.545 13.2286 16.9989 12.4365 15.2022 23.3701 16.1393 8.4412 14.5913 12.1925 15.9866 11.5967 21.4648 17.0955 21.1665 18.422 4.1687 0 0 11.3517 12.2707 22.3293 25.003 0 12.8031 11.6731 25.9932 29.5547 21.517 15.4438 9.7692 28.3636 20.8608 11.6294 13.8804 0 0 9.8255 11.8039 17.6878 13.8861 20.9651 0 19.55 15.15 0 18.467 16.7363 12.099 10.3076 12.5598 26.0867 21.7027 21.4077 17.5492 19.172 8.843 10.4712 22.3228 0 0 21.4052 17.1939 21.2138 21.7339 16.1387 13.078 12.4927 15.0337 14.6093 27.0838 18.5969 17.9237 0 0 0 0 14.9858 0 17.7043 17.3107 20.4231 13.8544 13.9355 17.1451 0 0 0 8.9431 15.4991 11.6456 16.0601 4.6357 13.9167 0 20.4102 18.6744 0 31.0657 20.2639 11.418 21.7877 18.2739 18.758 15.8576 11.4605 0 13.3181 15.7538 27.7456 19.2806 20.308 13.4119 8.1294 22.0413 11.3338 5.605 9.0449 24.0223 23.2255 17.8878 22.8621 19.2874 8.5425 14.1036 10.8756 8.66 10.0747 9.5544 7.6451 10.0102 14.618 0 28.2477 23.574 0 21.2533 16.4747 28.4507 24.7115 14.4723 0 0 0
49.2658 49.5384 59.5837 50.6214 41.3695 51.6387 44.7702 49.3711 52.3182 62.2213 58.7172 61.7368 53.6352 56.44 70.4345 48.556 37.9524 53.964 50.9088 36.1781 40.7099 43.0643 0 5.1752 49.0578 62.3978 55.6104 58.8041 73.6057 53.6918 41.7992 73.8904 57.6396 52.8852 72.436 59.1029 34.6067 19.0867 0 64.3177 93.1788 81.8154 55.2851 28.0833 134.6402 225.5632 98.3115 53.626 33.43 64.0982 58.6749 55.4076 59.5931 58.2922 56.9303 24.5991 18.8458 55.2075 63.2992 42.5352 35.928 32.7981 0 30.7907 60.1036 0 0 53.1703 71.617 50.367 56.7109 48.0935 54.3597 51.8708 73.0468 71.096 63.9931 54.7328 65.6424 42.4624 29.0261 21.364 13.0916 47.8305 59.7072 55.0431 55.5936 54.5595 52.2781 54.4231 52.1652 51.2542 67.4895 49.3173 45.9061 65.821 53.3978 51.6901 57.4227 65.5964 60.7191 40.6506 48.8857 54.0299 61.8839 57.4918 32.412 31.8353 51.9958 67.1359 48.2749 35.606 38.6063 33.1656 24.67 24.3228 69.3908 48.5171 54.582 69.5556 63.178 54.1746 29.9646 32.3549 61.3539 47.7941 44.8582 49.4248 70.0707 35.5159 48.1714 46.7206 35.8827 45.8254 51.4047 51.3576 37.2606 36.3254 34.1206 44.6176 45.5594 56.832 42.6576 60.7324 47.9469 14.9545 0 13.827 33.5268 46.269 52.6991 58.0461 38.7791 57.3643 45.8535 60.2585 81.5914 53.6581 55.0062 29.0988 83.2979 51.7532 50.1848 53.7945 21.327 17.3375 0 45.2615 55.691 57.0563 42.9625 55.4169 56.2324 49.1822 63.3418 47.3053 49.034 50.1245 41.3132 43.2797 56.4682 66.2369 63.156 51.5798 56.6273 45.7955 51.2277 54.1331 20.5121 0 41.7054 59.1548 59.0393 66.2945 65.6458 42.4284 24.3483 39.8809 42.3439 59.7596 57.5494 62.7776 14.9532 0 0 31.2753 43.3141 36.711 56.5946 52.805 72.308 60.6861 54.7413 50.4569 0 0 0 44.4172 47.3508 42.7043 44.0956 25.6939 43.3157 63.7392 51.6767 56.0135 50.176 62.7238 61.8881 55.3936 58.9687 40.9052 75.8423 68.4529 54.3491 0 44.384 56.6452 83.8572 43.9644 48.8023 38.7218 40.5545 52.1103 43.4887 34.43 40.1784 55.5543 49.9306 60.9124 74.6235 59.1687 44.9172 42.3112 49.1137 34.1348 29.1396 26.6287 28.786 44.3844 51.2403 37.4213 62.392 74.3339 58.4707 49.0518 53.4407 65.6106 54.604 61.4508 62.2582 51.5908 5.1335
92.6986 74.0959 94.0967 85.1553 60.2381 110.6328 72.3169 88.2396 81.3918 91.2584 86.2262 91.9449 94.637 85.7403 113.4057 70.8268 70.8724 89.6936 74.5319 70.5899 65.4366 97.8549 0 8.7672 108.3132 89.5337 85.7423 105.0209 119.4571 94.5379 75.2356 116.9616 103.5042 103.9639 109.0105 92.0754 69.6758 36.9535 93.9016 100.2078 138.1181 119.3875 66.2616 27.7698 225.5632 529.7671 685.01 97.8439 0 125.8658 105.246 102.201 109.8603 90.57 85.4025 50.771 23.0623 75.618 92.2867 60.9559 49.1902 45.1643 41.1347 53.454 75.0663 35.3388 0 76.0256 112.9851 81.6792 94.4941 79.0901 82.7734 86.4402 102.2995 80.2258 98.7689 89.2884 97.336 100.1683 75.8703 46.8587 17.9295 80.4897 80.9391 87.201 91.8495 94.3411 82.3748 74.2074 90.7243 84.729 108.0107 78.7312 78.0086 93.8925 84.0964 79.6736 106.3575 96.4598 80.8478 89.2073 84.1773 82.7098 85.0979 82.4268 56.8152 58.4675 85.7969 94.6492 71.2577 61.8692 64.1994 60.3172 31.9898 36.5642 123.4707 70.7475 66.8164 119.8903 68.8137 83.2411 68.8336 70.9338 92.8706 76.6421 58.5256 75.5812 92.2772 81.0613 71.494 87.9703 68.4337 73.092 84.7691 78.8588 64.8758 75.7823 55.8694 80.9478 84.2707 83.4884 86.1204 87.9671 67.5039 31.1565 0 20.9327 58.4411 80.1053 101.5832 99.0314 69.8356 85.1728 89.8388 92.3653 116.4546 96.4239 92.0305 46.414 136.0202 80.776 85.4622 75.2296 26.1945 24.8185 36.4671 83.8275 87.7678 81.7972 87.3237 83.0298 111.1165 80.2977 116.3406 72.3789 77.0302 88.7604 73.3005 74.7593 83.4784 101.0786 108.669 88.5138 89.463 67.2741 72.2204 91.5839 41.9219 15.1068 52.3813 90.8067 120.8342 109.7831 88.4912 63.1732 38.5798 86.0965 60.8248 97.5992 86.1706 87.7895 21.0955 3.977 0 47.6843 86.9789 59.6163 101.9304 93.0133 116.4077 109.1595 93.019 81.222 0 0 0 56.7615 75.7066 79.2507 86.9951 59.9065 85.9057 87.7278 86.938 107.3098 85.8263 92.6409 120.3403 85.2319 85.4065 73.6489 115.474 115.109 76.5034 0 46.8893 97.1518 145.0596 87.3517 82.2979 61.4852 66.2785 104.1774 79.1548 70.0571 78.0668 72.0564 89.4581 90.4644 116.2436 99.0974 79.8728 71.8025 71.8299 57.7108 56.8001 60.2441 65.3443 66.0105 83.0737 83.8806 92.5701 110.6392 88.2499 96.7778 115.1739 99.457 90.2219 92.3059 80.9979 91.8216 10.9117
110.2801 102.8181 109.0784 108.5493 75.93 99.2145 78.488 105.2971 99.7489 91.2215 86.9017 79.8368 76.9715 86.4269 108.242 77.5637 59.7318 113.8893 85.2131 60.1571 62.3099 116.0545 0 12.1115 106.2889 92.778 92.6405 106.9083 109.5067 83.8612 53.9127 112.8654 109.5138 107.2529 100.6162 96.7194 62.5849 33.3802 26.9053 113.847 135.052 115.8486 61.6194 27.144 98.3115 685.01 708.7329 183.9742 0 145.5709 112.6311 115.6424 115.5203 95.1317 88.0303 47.1538 31.7116 81.7702 90.7779 63.2152 58.5427 38.4506 38.4036 38.1014 68.9305 34.8568 47.9791 100.1198 104.7173 87.3308 80.6488 67.147 85.4239 87.3023 105.2895 85.5085 83.4803 95.7269 99.6955 105.0956 67.813 37.7638 24.4316 81.4226 93.1542 95.8702 93.3166 75.6409 74.9369 86.4797 99.5539 88.9728 118.2631 83.9609 88.8233 84.9018 85.0701 97.7397 89.1899 106.42 89.7507 92.49 63.7585 89.2643 83.1692 79.3176 49.2061 61.4842 62.0323 81.527 85.8423 0 55.0921 45.1632 33.0242 42.4364 100.5644 73.4622 65.5842 111.7175 86.1965 96.8657 82.9348 64.4138 98.1637 86.1046 81.2593 75.3459 92.4843 75.7798 70.5859 79.0037 60.6887 70.9399 72.4009 86.6796 62.8614 0 0 71.9907 75.3537 89.135 84.6366 92.6405 79.9524 23.4648 0 25.5419 64.0442 78.929 85.1911 81.9248 57.324 86.9578 82.5133 88.2132 121.0255 99.9748 89.9627 63.1508 135.2485 94.191 89.9846 76.234 34.5929 33.0861 46.9992 82.5896 88.8681 81.0642 76.885 92.5564 91.6479 91.0541 102.899 77.0679 80.1521 82.2528 59.9218 60.623 100.8451 105.8708 99.2866 91.5751 89.2413 73.1941 73.3171 104.0254 44.5335 0 60.4827 114.7471 103.1663 90.1753 92.6843 58.5943 39.0391 97.1565 66.301 97.2375 94.6095 92.4096 18.7915 9.9477 38.4622 54.2258 96.1991 56.7622 81.7784 74.7793 107.4435 79.3438 92.0756 102.3669 0 0 0 51.3958 93.1258 80.979 91.8152 49.5662 79.1748 97.5329 108.7808 100.6735 73.0658 92.9355 96.4221 93.0093 93.3936 85.2818 93.7461 96.849 77.3129 0 63.4775 104.8772 129.0504 89.3076 89.3121 72.0454 70.9119 85.6459 82.7343 60.7859 67.5685 83.0225 94.4708 90.776 92.2396 104.2865 85.8078 69.2867 75.8731 72.9572 59.6199 0 43.4915 56.6337 84.7256 93.3834 106.7238 99.3244 71.5875 83.9401 98.4383 94.681 88.5038 91.5887 85.6285 91.2053 15.653
77.5904 69.569 73.3204 67.7509 0 54.2176 63.9201 77.1096 60.6062 79.9007 74.0182 66.822 63.8331 57.3402 72.9791 63.374 57.6823 75.0296 64.4575 62.7513 64.716 70.199 0 7.4925 78.2949 77.6704 74.3886 77.9539 96.2536 62.8814 64.1943 95.5875 77.77 72.9489 79.9284 80.6643 0 30.9585 24.4359 69.142 91.6578 88.5268 39.2561 17.2476 53.626 97.8439 183.9742 109.6517 438.068 0 109.3365 83.5684 75.0356 87.9851 63.0469 49.9236 17.5421 65.5205 73.7372 43.5072 27.5147 32.3666 33.3007 34.1674 50.5115 30.0266 43.9668 61.6357 73.2195 60.9537 74.3404 73.8459 72.8979 85.2253 69.8343 67.7957 62.7377 61.517 70.2066 66.7342 56.3679 31.9896 0 53.2415 63.0183 73.1262 70.847 72.825 58.0643 76.1442 70.6592 83.1206 70.8074 70.3776 65.2797 60.7607 59.6051 79.2223 59.5959 71.0642 82.0705 68.7687 53.436 75.4289 53.8918 70.2036 51.3066 43.6261 54.1835 65.812 60.0278 0 0 50.8051 32.8663 45.6633 79.0437 63.0386 54.8737 88.7059 70.8428 61.8472 66.4907 67.9091 72.5946 61.8572 57.9161 57.5124 69.3708 64.6396 62.9832 68.9987 61.0404 0 65.3305 59.1521 59.999 0 0 69.9285 55.2464 60.9058 68.7026 83.4205 62.5473 37.7664 0 0 52.7466 54.2811 70.156 74.2248 56.3271 56.8453 76.8136 68.2998 88.7924 69.2757 77.1563 41.4922 91.9364 62.1586 61.5561 72.4947 33.0206 0 26.196 63.8491 76.4163 67.5022 74.5949 54.9239 67.0035 63.893 68.9878 69.3382 62.0499 63.237 53.5955 53.3663 76.5801 72.9358 68.0536 66.4346 77.2817 47.9065 52.0001 71.8617 33.5308 18.2245 41.7719 86.4205 91.7336 71.8557 74.3235 47.1075 31.863 83.8675 41.3762 73.608 72.8138 76.8856 13.1696 0 0 0 70.8293 57.5318 73.0978 60.8722 70.3042 64.6477 64.8008 64.7446 0 0 0 46.742 65.4933 69.8764 77.3181 46.7195 73.7263 66.3585 78.5011 72.0219 71.1327 67.5115 79.3391 71.04 62.9759 59.5322 77.4176 67.5646 59.0451 0 40.5339 70.2476 84.3954 61.5097 72.9454 62.3582 59.5883 64.4212 53.601 47.6011 72.158 71.8107 66.7858 64.5594 81.7438 84.5723 68.8959 66.6747 65.5225 58.0899 59.3445 57.0893 0 0 70.5543 68.2638 76.186 65.4538 67.8333 77.8054 84.4275 80.3978 64.203 68.3612 57.3819 59.249 0
83.2549 66.3441 63.5563 64.9715 0 48.7157 55.1812 60.9957 59.1507 80.1492 63.5586 68.1572 54.5301 52.3957 0 57.1353 51.1501 61.6806 60.3448 63.8106 66.4151 69.1427 0 7.6475 69.2909 62.2242 63.2183 64.0236 70.0499 56.0132 48.3289 81.5311 68.2115 65.509 82.7501 85.3877 0 34.4094 21.4627 68.0939 79.7668 73.4914 35.138 10.7718 33.43 0 0 438.068 264.1282 633.6985 108.7847 89.6149 77.9977 83.765 68.3989 40.2853 16.0378 60.3663 56.8397 47.77 34.0941 19.3084 26.564 38.6843 47.2845 0 35.0284 61.8594 73.9516 69.6186 59.272 73.3993 70.0386 69.3472 60.0005 57.0006 65.5493 60.2974 57.9076 48.8229 50.3933 0 0 44.3818 66.8009 64.1352 70.9313 62.6419 52.4506 63.845 66.6242 80.0859 76.8877 62.6942 55.8914 55.6573 69.8989 0 57.4241 71.6125 60.9813 68.7252 53.9418 60.652 56.6118 55.5435 50.8577 40.5742 49.8677 66.0702 57.8941 43.6104 0 39.1707 22.1644 0 66.7185 52.9271 41.9774 83.4193 48.8532 51.6192 54.654 60.5234 65.78 55.1638 53.9478 55.4888 63.2463 55.7541 54.656 62.409 47.1133 45.3484 71.3348 51.4458 51.1408 0 0 56.6117 47.4638 60.2983 62.2532 72.7555 52.9562 33.4099 0 0 43.0129 58.0758 76.3527 80.9763 48.4196 61.6747 57.2685 58.8325 77.9379 70.8647 61.4302 50.1016 96.5469 71.4522 66.3442 75.7744 27.0939 0 21.9596 57.3648 60.5311 55.1669 56.6486 47.7653 63.3361 60.2043 64.5327 52.022 61.0571 47.7512 55.4441 47.3492 66.2263 56.5207 65.6473 67.6259 60.4921 55.3484 44.018 58.8964 29.5971 17.7044 39.5819 76.1292 84.1339 69.427 72.3683 38.2816 27.1264 74.6986 39.4822 74.7773 63.6232 72.0957 15.2964 5.1914 0 0 63.8806 56.4534 64.1476 53.9282 63.2193 58.5128 55.1824 57.4304 0 0 0 47.3455 57.3577 63.4449 68.2382 56.1792 63.3921 52.958 67.9301 72.8457 55.962 64.9591 80.1172 73.0605 71.8739 49.1546 64.1166 58.6114 52.0337 0 38.4189 69.119 88.5422 60.4853 61.3876 56.9577 55.3277 71.9166 67.6727 51.3326 61.4319 59.0333 63.2599 60.5194 70.5923 85.8254 61.739 65.312 66.3218 49.7838 48.7251 0 43.5624 0 59.5191 54.4242 62.4852 63.877 61.8222 56.1535 70.7159 66.2788 59.1374 52.3591 58.5213 65.0842 8.1637
118.2532 114.0157 127.573 120.806 67.2435 96.2823 86.0156 96.5732 107.1893 112.7745 90.6989 106.4802 99.2281 107.2674 108.5524 93.2059 68.9468 111.7066 99.9678 72.2617 80.3152 107.5986 0 10.6334 121.5097 133.6116 115.3467 129.5038 114.9021 91.9656 64.7044 118.6016 107.1509 121.8921 113.4481 122.6004 59.6575 31.41 41.8905 120.321 134.8819 121.161 51.7178 0 64.0982 125.8658 145.5709 0 633.6985 1045.0951 501.8582 0 158.6339 140.2982 131.1468 66.6669 30.9988 93.6538 102.6913 66.4213 50.2889 54.4793 65.036 54.2166 90.2949 48.2807 61.6454 111.7238 120.18 125.0409 99.5616 97.6256 99.0532 95.4716 92.3562 84.6632 112.7192 104.9144 105.6103 89.2459 92.9823 42.7854 27.5812 92.5412 143.6632 130.4454 102.2734 107.5764 70.4001 107.9547 102.1393 99.2118 108.2155 109.9178 89.2197 104.422 117.7486 90.1974 126.1842 126.9005 90.2448 100.6692 88.704 104.7138 109.0945 94.3122 70.3671 67.6131 80.8615 97.5243 78.2131 70.0647 66.8892 54.3245 42.948 57.743 105.6188 102.6554 107.4688 138.7584 96.2818 99.57 91.6682 81.078 110.5552 99.0427 111.9965 88.3248 114.3964 100.6655 70.6157 82.4052 73.9207 78.1877 124.4486 82.7064 69.4829 91.7852 58.4146 102.227 94.8492 109.7094 97.2697 105.5637 88.1499 42.3657 30.8436 0 80.3661 97.5681 113.3777 127.4352 86.278 97.4267 95.7231 104.9203 148.9698 106.6665 122.2292 69.7766 175.7949 112.65 97.0097 102.2016 34.9226 25.4886 46.1513 97.0499 115.5656 122.5341 100.8248 74.6404 88.3392 107.5808 103.0857 70.5316 89.5826 82.7424 80.5762 76.4574 117.1778 113.0532 121.997 110.0488 93.4041 82.0619 80.2651 104.753 50.3643 0 77.389 104.8212 110.194 127.8521 99.6339 67.3731 35.8556 94.2337 84.5339 109.7377 106.0083 134.7873 0 9.5527 42.7602 55.6203 94.211 71.0855 98.4548 84.6093 118.1968 103.309 91.2168 107.0024 0 0 0 77.0419 104.6121 106.2804 122.4529 48.7365 98.1258 108.1567 93.4275 97.3277 84.7375 107.3011 118.0765 105.5084 107.0214 96.6478 116.4315 104.7562 88.4627 0 73.3987 105.7533 155.5083 76.4809 111.8611 86.8862 66.6612 113.9578 81.4764 57.0292 77.88 93.9923 97.32 105.9494 131.5071 124.3945 87.9252 70.2492 92.558 79.2838 71.077 68.9082 63.3926 61.7104 87.0183 103.4632 107.3623 134.9397 86.4539 105.3896 112.1662 110.2201 111.317 104.7317 121.4307 118.4951 14.2449
120.4683 110.223 107.0142 97.6719 72.3053 106.738 88.4292 108.0643 94.3779 88.5581 75.576 87.188 93.4363 117.5595 132.6264 83.2998 98.5104 107.9901 96.6274 85.4466 91.3009 116.4954 0 10.7787 122.738 109.0714 109.2204 109.905 120.1633 103.6493 84.0917 106.3635 110.3521 109.7839 124.0184 102.2768 61.624 42.4525 26.2121 110.695 136.747 108.2501 61.8497 18.9583 58.6749 105.246 112.6311 109.3365 108.7847 501.8582 539.7608 818.2796 185.1738 117.5898 125.0401 58.5697 33.2219 93.2001 120.6317 84.3709 67.8491 49.9997 36.7194 53.1388 108.2394 53.8419 68.0524 114.0989 111.203 103.6451 94.5223 92.7795 111.5762 115.8567 94.2114 83.0002 111.6354 107.2513 91.3276 110.4957 85.1667 44.4737 22.6735 95.9602 122.8467 102.7345 103.4018 119.5156 75.1493 95.2194 100.2439 109.8569 110.7763 100.2092 94.6837 88.7711 104.313 85.2373 99.2294 130.2288 103.1216 93.5288 77.9055 89.4056 91.0901 112.8746 58.634 65.1368 68.8177 130.77 98.5881 82.5289 79.7167 62.8745 48.6164 38.5074 103.6149 97.5095 114.8015 111.6999 94.7655 104.2636 95.9095 76.5485 117.6263 106.8246 117.5777 99.5207 116.7279 94.7435 88.1232 91.192 72.0762 80.7961 91.0637 81.0953 90.7164 91.3296 74.8566 104.0013 107.387 105.8197 98.7255 101.1671 88.7434 29.4036 26.3695 21.0286 72.773 97.5382 142.0139 137.7831 76.4654 83.7875 121.8345 104.1448 153.7047 106.5505 97.3593 66.2012 185.8039 107.1367 90.1696 89.4118 43.9971 33.6125 51.1564 97.7611 102.1101 111.4961 96.9095 91.4148 122.3373 83.6256 135.2508 102.43 87.2662 86.4488 66.3 80.3762 109.3741 111.4579 111.5628 109.2125 97.028 83.6317 78.0698 111.4213 46.4149 26.7752 92.5707 129.1085 116.9653 117.8933 112.1415 59.8438 55.6116 93.1263 81.6479 125.4198 100.3151 119.1233 28.2787 0 34.7484 66.3122 90.0677 92.0405 97.9056 94.6584 121.406 90.9204 114.3287 110.1558 0 0 0 62.7437 100.9787 107.5885 105.9017 75.003 95.3646 98.8888 107.6604 112.0843 93.4798 123.1501 101.6006 96.5932 124.0901 99.9265 106.2345 94.1952 82.7865 0 81.7791 99.4933 138.5191 78.1096 102.8279 94.2005 87.9158 102.9773 86.1609 74.6166 88.0785 112.8271 111.0731 105.5787 103.3335 112.6078 97.57 86.5954 99.3134 75.6813 67.9125 70.1607 75.5061 80.6531 87.8251 119.2471 116.928 121.3097 99.1427 106.2966 124.623 114.3366 113.5458 97.6421 107.2971 117.773 18.0207
118.0756 124.2225 122.5409 101.5523 57.1652 89.4402 94.3265 95.7976 109.1055 98.4132 102.3215 94.633 91.4169 116.6427 113.4411 93.3126 72.8431 114.3415 85.0139 77.3303 82.7391 93.6666 0 15.5737 135.4148 95.2292 108.7489 116.6123 119.257 88.8515 69.6337 118.8615 98.4596 122.3105 122.5559 102.3398 59.7175 42.36 25.4439 102.6376 128.8999 104.8153 61.5511 0 55.4076 102.201 115.6424 83.5684 89.6149 0 818.2796 536.9573 773.7489 184.8247 162.6119 82.4999 35.5133 93.3092 118.0507 73.5004 69.7685 54.2792 47.303 56.4075 91.766 53.7596 61.9135 94.1329 127.0558 111.9355 106.7286 87.114 96.7064 108.9609 105.9251 115.6296 103.4608 112.1029 107.1612 97.1157 57.7104 44.1334 34.9007 88.1616 101.6713 109.9253 97.6244 110.813 87.473 104.1528 77.958 89.6946 129.0253 113.614 89.3096 99.1692 104.3015 88.5308 99.6397 111.7381 92.4892 84.8936 78.4652 118.4677 102.3328 88.3512 57.0888 49.8028 81.8138 113.5565 89.0089 72.7796 58.7062 44.8861 27.774 43.5342 101.6333 87.8206 96.8633 125.8979 97.5703 107.1429 83.5137 83.0971 117.076 70.365 93.1503 102.531 113.0176 95.6222 84 86.022 73.0333 95.6516 79.9602 89.2267 67.1856 72.7953 61.4827 94.3838 90.3001 79.5457 107.0025 98.9885 106.2924 31.4623 24.2792 25.0158 68.2652 94.0372 113.5385 117.3672 79.9641 100.2066 94.4044 93.7674 158.3594 97.3335 100.9072 56.2492 163.3144 95.9444 91.6443 101.1516 40.1605 35.5791 38.9221 83.7515 95.2837 114.4704 98.102 95.5357 111.1372 73.3703 122.275 107.9007 79.9072 84.4993 68.0803 75.7388 111.9039 115.4904 121.4837 101.3774 108.9701 68.2715 88.9325 111.1989 59.7115 20.1788 67.857 124.4154 112.8502 114.3726 124.1311 58.2106 35.3359 91.2077 72.0157 111.8778 99.5567 94.616 21.2547 13.5071 50.3974 61.6062 76.3793 73.0504 93.0618 86.8302 120.273 112.441 106.8868 83.7193 0 0 0 69.7523 105.4191 85.0358 98.1563 61.0033 92.4333 112.6086 104.8103 95.1295 96.5028 109.9779 102.7854 90.8554 99.0464 81.4279 96.8848 104.2691 82.7 0 74.1809 93.4085 153.1808 84.1729 96.1221 93.1368 92.5304 90.2635 77.5747 59.8615 87.1829 103.7955 83.0823 119.3716 116.6507 138.056 82.5793 85.3789 77.0181 59.8848 54.8763 57.1381 60.9386 71.7595 102.2396 101.4013 114.035 113.1715 112.7999 101.1313 136.182 115.1081 103.3971 90.57 101.9873 112.3 15.3379
116.0334 0 139.9173 110.9018 58.6735 100.8252 102.976 121.7053 115.6979 103.8584 103.0297 97.466 107.5181 97.725 133.4288 95.4285 72.5857 128.5673 81.5739 62.1184 73.72 117.3868 0 11.8981 113.3134 107.6823 115.7016 125.746 106.9246 90.315 70.7358 142.9234 105.4154 131.5234 151.9406 117.6972 48.2311 36.9065 28.0632 97.8664 127.1865 96.8067 48.6519 22.3452 59.5931 109.8603 115.5203 75.0356 77.9977 158.6339 185.1738 773.7489 1953.5917 361.9282 191.1575 80.8496 39.5166 107.4019 101.3604 79.1003 84.3225 70.5022 52.5673 63.493 97.3093 46.2488 68.6753 117.5649 143.5063 129.3393 111.339 82.7336 108.627 112.0205 138.7308 120.8087 146.1218 126.484 115.1417 108.3391 69.0848 36.7407 28.7569 96.1622 125.379 121.2519 111.0639 108.752 92.3138 117.1937 110.0277 97.3535 101.3924 119.3678 83.3305 108.4229 103.0765 108.7264 111.3658 119.8717 105.046 92.6634 78.8668 114.5926 103.8854 107.9452 60.7557 65.1033 72.4493 107.0054 116.533 80.2381 70.867 46.5225 47.8645 50.8076 118.9466 78.2795 70.9885 142.7665 100.5307 94.8782 93.7487 69.0339 122.2937 85.7782 90.1672 117.1323 132.7899 98.1817 106.9252 81.4745 62.322 88.4753 82.9111 97.5275 74.5513 83.1 59.1692 90.921 91.7264 96.8255 95.2897 98.1508 90.9628 41.0683 19.7275 34.1107 86.6577 94.8403 112.4721 122.9296 76.9804 106.6715 102.1928 107.7799 147.8808 118.9571 108.7446 60.2923 169.8512 118.9705 87.3916 88.2527 44.9163 32.0085 42.9653 86.3246 123.5301 106.4154 100.2261 98.4873 105.7459 79.9403 107.7343 101.3733 86.27 89.5361 74.5347 95.0475 109.2172 113.78 154.554 122.2904 105.8321 78.6032 89.4028 111.8704 53.0655 22.1851 75.0546 108.9735 120.8081 137.6399 114.9841 75.6952 47.1938 88.0662 100.927 125.1848 113.7695 118.8431 33.3407 15.8351 43.7655 76.1455 72.2211 71.7679 117.064 83.3353 136.8706 106.8763 99.0053 105.6761 0 0 0 82.4146 96.08 90.0779 103.9266 56.4535 83.9592 97.0065 127.9173 113.3118 75.4568 104.165 95.4537 91.0085 99.7139 81.8488 107.1509 89.7312 100.5882 0 82.9142 99.2937 175.5058 105.432 108.0089 88.4289 81.9313 100.388 78.9914 57.4546 77.2084 100.2926 119.7016 121.613 132.1368 113.8235 92.6753 74.9103 90.319 70.3186 58.7959 56.8735 59.8162 66.6459 87.2071 118.8422 132.031 139.4407 109.8933 111.6829 122.3972 125.3202 121.95 110.7309 124.3832 115.049 17.0221
124.1816 110.2379 105.4693 99.7198 64.9858 102.2384 81.5771 107.0427 96.2234 98.4489 123.0521 94.1743 112.775 111.6979 110.726 79.3574 72.1796 101.2897 88.5323 77.1096 79.1169 124.2881 0 10.3104 120.7513 104.6688 111.8644 103.6597 124.3881 93.906 76.5916 119.3606 109.1076 113.9291 129.6018 104.3266 61.1371 37.2693 18.9744 101.4865 143.0359 90.5558 50.0842 0 58.2922 90.57 95.1317 87.9851 83.765 140.2982 117.5898 184.8247 361.9282 1699.233 724.8196 81.1081 40.5483 117.6181 107.6522 88.4944 79.3923 53.7491 61.2584 42.1044 80.8883 52.2643 67.6135 99.6879 130.9183 93.9673 137.2782 83.7641 111.5195 108.6561 131.7519 107.1245 103.6462 99.8079 101.9668 100.5863 82.769 40.0317 17.6807 87.4068 106.1401 111.2842 102.5504 96.8153 75.2454 119.3606 109.9178 98.136 128.942 110.9625 106.7307 106.9251 100.794 99.6666 118.9773 105.8663 111.1935 92.2511 73.6409 96.2977 104.984 99.3104 59.8433 58.1448 69.3214 105.3914 105.7728 70.0207 65.0001 50.3049 52.6303 50.0444 113.6505 84.2921 92.2873 137.1145 83.1897 123.6266 83.5429 77.1702 96.9246 84.4246 97.2714 86.5421 126.7196 80.3024 89.7693 107.1736 71.4851 78.3945 99.0303 80.2373 73.459 80.0177 60.7415 103.1967 118.1391 111.6647 96.9985 107.9849 91.3437 26.529 29.3884 30.3419 71.7262 93.7053 116.4507 125.7975 71.7962 85.6843 100.0575 112.5373 133.8954 110.698 100.5415 63.1359 150.5998 89.0618 94.1197 97.2419 41.6248 31.1965 44.7777 89.9902 101.0425 118.3299 102.7201 92.9221 106.5874 83.6144 138.8064 98.1051 81.7541 80.9582 66.4322 69.551 111.1715 111.7567 103.1338 112.2942 86.0579 73.2616 84.9963 110.5787 51.9965 23.8332 70.1301 113.1404 133.2242 106.5423 109.3455 64.165 42.8726 114.8869 74.1113 105.0046 96.3027 127.0269 25.766 0 47.58 69.5462 85.8006 0 103.9237 103.3994 122.3036 86.4135 84.0824 112.3079 0 0 0 66.4731 113.9261 95.6873 98.0173 58.9668 89.7404 106.4844 115.6793 89.6191 86.8697 117.6885 101.4384 92.0952 105.1036 105.7228 105.4454 103.4281 98.1627 0 65.6619 105.4674 134.3077 87.3979 113.1936 84.6751 85.4726 97.8499 90.9116 66.9921 79.1907 105.6977 130.0119 97.6238 126.5603 120.7093 83.8094 83.0246 82.9628 51.602 52.5556 63.2408 75.0829 62.5477 79.376 92.7921 130.7715 133.5082 104.1646 114.5004 117.2571 127.1074 110.1633 110.4047 126.2967 117.0428 14.293
78.4313 81.9751 97.5248 100.0835 0 78.8938 91.401 96.2267 103.8512 96.7399 90.602 94.4045 99.9065 106.7195 99.666 66.2603 65.4411 89.8827 88.6949 53.123 52.3223 84.8721 0 14.504 109.8515 100.7834 93.9757 90.5461 95.394 111.8412 69.8595 111.8508 93.3183 104.1045 115.0427 97.1347 41.2883 27.7616 0 97.0173 104.3386 76.5038 57.1106 24.4383 56.9303 85.4025 88.0303 63.0469 68.3989 131.1468 125.0401 162.6119 191.1575 724.8196 1326.2274 272.0417 53.6381 124.277 126.418 0 71.0581 43.1844 48.9557 54.9558 80.8346 39.5394 0 84.8379 114.766 101.7605 90.3069 80.9605 94.0635 90.676 99.8003 90.7198 85.396 95.8797 82.3595 76.7696 57.8823 37.2754 26.3278 78.9231 97.6312 94.7248 102.3676 93.8403 52.8803 100.2499 93.4992 83.7027 104.9587 86.2151 88.2703 103.2856 106.2905 92.1457 101.4485 91.2452 72.3901 81.5278 72.024 92.144 100.1575 79.4115 58.9931 56.364 57.2792 82.8135 96.6645 69.8997 0 43.7182 0 44.0301 102.1255 76.3252 85.2814 125.0445 81.0372 91.83 69.8619 68.238 94.3336 92.8048 65.7606 74.9639 102.5248 83.0881 68.1995 79.3969 59.3128 67.6461 82.132 78.5228 64.0803 78.681 53.9458 93.7436 104.8717 77.407 69.0572 87.0998 88.6005 38.8032 20.0859 24.6862 62.7865 77.3446 108.5627 89.6412 65.7004 88.3106 82.4213 78.8367 138.6836 118.3754 84.8848 51.7589 147.5356 102.6983 93.1451 89.1238 41.5427 36.2209 43.2586 65.1283 87.3988 97.6042 88.7203 75.3638 94.1088 92.4418 119.4038 74.5676 64.345 79.9634 82.0221 82.7779 109.6119 98.0773 104.6699 104.8755 91.3672 75.9534 65.579 96.8479 47.5939 0 77.5131 104.6146 101.6213 94.5678 101.2767 56.4108 41.5754 87.7186 59.3206 104.89 100.5167 87.8538 16.2177 0 39.403 49.1944 75.222 46.6839 79.6059 73.6162 102.0365 85.4428 78.1586 94.6176 0 0 0 65.2909 86.7034 79.7196 80.0021 45.489 85.1821 92.3826 92.7034 82.5823 77.8404 96.9512 110.5946 118.3938 90.7774 84.7407 101.4736 100.0368 71.631 0 55.517 98.0153 124.035 89.9148 97.9149 71.4465 74.787 89.6093 63.3794 52.4866 73.9478 100.4635 102.8801 92.8363 100.8032 104.0971 74.937 74.6553 73.5627 55.4042 49.4899 51.0592 54.2657 56.3545 83.8453 81.6267 96.9486 108.8404 99.812 90.8258 114.1533 101.3044 84.8016 89.9142 88.5346 100.9502 12.9064
49.736 56.464 45.3088 50.1211 0 45.7389 48.1329 46.487 54.5031 53.9062 38.8519 57.7044 48.45 46.2557 56.5932 44.2482 32.0456 42.0135 45.0414 32.1883 31.8828 49.8294 0 4.0975 36.959 48.4314 50.3064 50.6031 50.4172 45.2439 38.7381 50.8064 49.5931 53.5791 58.4397 48.8752 27.7926 18.3972 7.912 57.9321 59.2466 49.1333 28.9046 0 24.5991 50.771 47.1538 49.9236 40.2853 66.6669 58.5697 82.4999 80.8496 81.1081 272.0417 19.9409 43.6011 71.3908 79.0713 0 0 24.7027 23.5387 26.6118 43.9038 0 37.8511 59.0761 64.3449 60.3808 59.3282 47.7235 50.8276 46.962 59.8532 49.5678 54.9522 49.8783 55.9564 42.7167 43.5404 20.2905 8.4906 44.1377 51.3005 43.6805 46.4646 45.5054 44.2783 56.3634 55.995 42.4852 53.4609 47.5 40.3849 56.3987 63.5288 42.9952 60.2566 48.5022 48.1135 49.0499 35.2188 48.7886 41.5526 51.2346 30.6329 32.4642 40.1449 51.1958 49.5882 45.1039 0 25.8489 26.7518 21.5079 50.5951 30.6319 37.8482 61.7595 38.1881 47.0619 40.3972 32.2321 55.5483 38.0636 34.987 38.187 55.6325 0 34.3631 36.5075 32.213 37.9735 44.5325 41.0353 33.0627 45.4029 0 54.3107 51.1352 49.5924 49.0378 62.316 37.5958 17.3748 13.8319 0 36.8155 39.7756 58.6924 62.5914 39.844 50.0179 50.9482 45.8165 70.3882 66.3206 44.559 41.4081 80.9942 46.8924 40.161 50.136 17.2921 0 26.6892 44.1029 46.5064 52.947 41.7244 44.8677 61.532 57.6284 54.5833 41.7499 52.5259 39.6015 33.9156 40.5542 45.676 49.6301 72.9214 53.0836 62.0986 38.3352 39.0763 45.5425 0 0 0 63.6184 55.7269 54.3891 44.9335 32.7252 23.3829 48.8284 37.6891 45.8659 48.883 57.4841 23.4913 0 23.9693 30.4539 53.0375 30.2844 59.5708 45.6736 58.9861 53.455 49.0172 48.5282 0 0 0 38.269 44.2077 47.4093 49.9423 0 50.0208 60.3064 53.2623 50.6479 44.2835 49.188 61.6804 53.756 54.3259 42.6591 65.3762 61.187 37.9328 0 32.465 61.268 81.2654 39.9739 67.7675 41.974 41.8159 46.4334 51.7194 34.811 39.1078 46.2738 60.6792 50.4261 60.6735 51.8852 46.4423 46.1914 44.085 24.0212 26.8066 29.7928 32.1855 42.1784 35.1549 46.4021 54.4548 49.758 56.0922 66.9197 65.7966 50.3967 53.2165 44.6323 60.4218 53.4178 7.6484
26.5964 23.8926 41.7365 30.6607 18.4522 19.0357 20.9609 32.2492 22.4857 26.9365 37.5453 27.5948 16.677 23.2802 31.5418 29.2927 13.5606 29.6119 22.0323 18.722 15.5894 40.2962 0 2.5178 31.7111 41.8172 25.1674 31.0798 25.4701 23.3568 18.9522 38.2912 35.4628 27.6203 35.0548 25.5761 13.2548 7.2459 0 0 26.6281 22.6712 0 0 18.8458 23.0623 31.7116 17.5421 16.0378 30.9988 33.2219 35.5133 39.5166 40.5483 53.6381 43.6011 72.4131 70.3593 49.0259 0 23.0461 0 14.5378 0 31.0397 0 0 28.9141 32.8506 29.0799 32.6717 26.6036 25.6704 23.0477 30.6854 31.8629 0 23.352 22.4723 29.1987 26.2026 0 0 29.1376 32.7631 30.5128 24.5958 21.5855 26.3852 34.79 24.0453 22.6671 35.9185 24.5808 25.147 29.2121 25.1994 25.4975 34.6995 29.338 26.2879 28.4516 22.4559 27.0365 24.0049 23.2703 12.9581 25.4665 25.4072 22.8501 25.5314 21.219 0 0 0 13.0077 36.4429 21.9777 23.2056 33.9118 23.405 26.4922 22.2312 22.309 30.1662 31.2805 25.2961 19.9844 33.8736 14.577 27.0653 21.9443 15.6827 20.9246 29.7936 20.5362 13.4238 17.2607 17.4715 18.5736 24.5699 18.711 27.7016 26.0492 20.6141 8.3045 0 0 18.7742 21.5089 25.5453 24.7704 13.6968 26.5045 22.0174 27.9391 45.9667 29.1979 25.6245 22.3781 45.5416 25.5761 20.2744 31.343 0 4.9271 14.8066 28.8925 31.4235 28.1062 13.6701 19.3725 0 23.7553 32.0141 20.6431 18.9125 20.6151 14.0791 25.853 35.6377 29.0575 32.6626 25.0905 25.5352 28.216 19.1504 28.2019 13.9174 0 0 27.5355 32.675 28.9993 28.9553 20.2094 8.1542 21.8448 20.8802 34.0054 25.0594 28.6072 0 1.8181 0 16.3178 18.8473 11.5452 37.3054 28.533 37.0833 35.9016 29.7839 20.2792 0 0 0 24.6139 19.5516 23.8346 35.4885 11.612 23.1032 37.0668 20.4669 33.3934 23.8388 22.9263 25.9839 24.6792 31.8362 31.1681 24.9561 28.2139 25.1818 0 17.1018 23.6974 48.793 21.0113 23.8239 24.2654 22.6255 23.6668 18.0719 20.0013 26.0061 31.336 20.2427 33.4744 43.3972 23.2163 20.7237 13.9577 16.239 16.0847 14.3975 14.6743 15.3054 10.5088 19.0162 24.1236 26.8037 33.1145 22.975 40.5987 29.9572 37.0753 33.9843 30.2869 30.7437 25.2812 5.0959
90.5344 75.5514 99.3125 90.4101 63.1606 97.7923 71.2007 102.1923 73.5484 82.3504 115.4831 77.4876 80.96 103.992 98.1933 70.7914 60.7686 92.1811 89.3153 62.4325 69.154 116.747 0 10.0457 99.0233 103.047 90.7423 107.4786 103.5907 96.7108 60.3058 109.4092 98.5055 113.5523 112.58 83.3559 51.9578 25.2367 27.4715 97.375 100.3304 85.7331 52.7272 22.5058 55.2075 75.618 81.7702 65.5205 60.3663 93.6538 93.2001 93.3092 107.4019 117.6181 124.277 71.3908 70.3593 906.3513 429.3095 114.156 79.4858 0 54.183 59.8438 98.7148 42.3189 66.9594 91.7902 120.4645 89.2173 98.1201 77.2663 95.7427 96.3688 108.422 105.6714 103.2684 108.2733 101.5812 68.1372 54.957 36.1981 0 67.3289 100.6129 103.417 114.1296 87.39 51.7655 89.7922 89.5109 93.4213 118.5677 105.5923 77.2001 83.7421 91.189 88.1769 109.8081 111.3943 88.0284 75.5188 60.7092 87.6174 96.6713 77.0823 52.1662 61.2659 76.478 102.8846 104.8441 58.8274 62.6276 45.1812 0 46.921 99.0027 69.2262 79.5384 114.7856 88.9066 103.0239 69.5353 53.4301 104.6182 87.3039 86.4924 89.7828 101.3027 86.6184 78.553 72.3476 61.906 75.3112 88.5949 67.9369 52.0322 65.1202 56.4053 72.3588 82.904 100.9226 84.0263 92.3707 71.0111 24.9538 28.7463 0 46.9901 72.4817 86.0888 100.5503 58.9032 80.9379 82.7275 84.8044 128.2169 106.6269 102.8301 59.0819 150.1835 91.4819 69.7403 82.0962 36.4067 30.051 40.5447 57.906 87.8366 78.233 71.8418 76.323 80.6514 75.2375 99.2735 93.9098 83.623 77.6078 68.9407 75.7676 107.8238 92.0924 107.3237 96.203 85.995 78.4955 68.0498 94.2373 49.6875 12.3094 75.3544 98.3474 108.9428 108.5104 92.015 66.2585 46.0541 85.1232 61.9691 74.7162 104.2914 100.1265 0 13.5777 31.6974 53.3603 66.0913 61.7996 74.2599 76.1492 89.3346 86.3187 76.3861 66.2999 0 0 0 59.7541 80.0316 74.5096 91.5488 47.1439 73.7282 109.0069 91.3154 87.4591 78.0512 104.0062 91.2922 92.7037 85.8234 88.9133 90.2078 70.7622 72.3439 0 57.0536 99.8789 119.5162 70.3282 80.4514 59.7028 64.5977 90.2364 62.0158 40.7028 65.3761 98.9848 99.8033 102.3134 92.3367 109.5574 80.2554 66.2473 64.0348 50.3878 45.0816 45.7411 47.3598 42.0734 82.0557 77.2701 95.7446 110.0437 93.3175 82.3801 118.4868 96.1779 93.7354 101.0555 79.808 94.9592 0
75.0035 89.9002 96.5572 96.3681 71.4873 79.7815 75.5649 107.4464 105.7256 93.4479 102.9758 85.3827 86.4125 83.04 108.0968 93.8353 62.4924 109.947 90.9213 70.0103 68.9478 93.6657 0 9.7437 97.5215 107.589 95.9765 96.1655 108.2877 100.0884 67.9787 114.9369 97.0288 107.7433 98.6081 104.2273 50.4168 32.8775 28.336 98.288 132.8118 96.1521 49.6448 15.9278 63.2992 92.2867 90.7779 73.7372 56.8397 102.6913 120.6317 118.0507 101.3604 107.6522 126.418 79.0713 49.0259 429.3095 347.1349 221.8993 127.2655 64.1637 48.1267 67.9658 111.988 41.9881 63.3798 100.4979 116.8507 97.4518 102.5771 87.4358 111.8145 96.6487 121.9617 98.8365 112.0102 102.8509 100.0067 78.1866 58.7276 35.4796 27.109 65.7228 92.9422 92.278 99.9612 89.257 66.6598 110.2671 99.0859 82.8536 104.5777 91.6621 86.3477 83.3348 102.3337 85.5209 94.5124 122.1351 79.1405 82.9286 57.3088 111.3617 97.5436 90.0654 56.265 55.0157 80.1099 91.6805 73.6666 71.6201 60.9909 55.8227 41.8804 41.4714 101.7474 84.5794 78.7841 115.4755 91.2404 87.8494 81.363 65.8772 92.2492 81.5403 90.8894 79.5564 112.8478 87.5444 77.9575 85.5141 74.7465 67.8378 76.2165 77.6704 62.724 71.197 64.7595 78.8798 82.2622 89.7402 87.7149 98.0647 68.3579 27.6456 24.0592 21.3915 58.066 70.331 107.8797 109.4087 71.1404 81.4665 83.38 80.8067 140.6264 94.5529 99.108 56.2088 162.4858 98.8913 83.7098 82.5912 28.6912 26.5304 47.1982 81.5023 88.4091 103.0508 93.4733 68.7871 103.9781 85.9615 101.8336 81.0934 88.9403 87.4943 70.382 69.5982 97.9237 103.4363 116.4175 99.1989 97.1358 90.228 83.8402 82.2855 45.6538 22.1799 54.9 107.4053 101.6243 111.8186 84.5692 60.4286 46.227 99.4749 76.798 109.7808 101.568 93.0663 24.4245 8.8322 26.9344 61.2801 89.1911 59.0805 87.7007 76.8269 112.7934 95.09 97.4193 70.7317 0 0 0 56.7698 93.1884 88.6659 93.2482 50.4142 88.8834 111.5761 100.6494 102.6659 91.3975 107.7672 101.0728 78.0742 96.7519 93.9417 93.9514 76.5878 81.1024 0 70.0476 96.638 155.8965 85.0202 92.1834 72.6254 77.3887 83.4019 74.0734 53.8294 73.5003 97.031 89.9258 97.1401 108.8415 119.0917 103.7503 74.6525 80.0308 56.8278 54.9073 55.3907 58.3911 73.304 78.857 77.4588 111.1897 97.406 88.7802 92.6588 107.5461 104.2504 100.2686 96.5744 99.742 88.5116 10.6443
57.651 59.0933 68.8453 58.2517 48.5951 60.5756 69.1545 78.6787 73.9503 67.1735 61.6217 68.8949 74.7713 60.5133 74.8986 0 57.7361 69.3423 54.9064 51.2251 53.2405 72.2049 0 6.2324 62.2198 68.0292 67.509 62.6782 65.8489 75.475 55.075 73.0746 66.272 75.2661 72.5573 66.1388 42.2794 20.5371 20.0014 69.9338 78.7228 61.4922 31.1158 11.2757 42.5352 60.9559 63.2152 43.5072 47.77 66.4213 84.3709 73.5004 79.1003 88.4944 0 0 0 114.156 221.8993 196.7725 177.5332 65.7216 44.141 53.8864 0 35.5738 41.1085 67.9999 73.5209 79.8219 60.9842 69.8047 67.567 70.4804 67.8622 62.1071 77.3614 69.7076 79.8938 62.9232 55.7142 30.5496 19.7379 53.919 71.7108 77.6035 55.8611 60.7974 56.4813 65.6278 67.0705 80.2384 92.0401 59.876 68.921 56.9282 73.5045 58.203 59.8273 68.6954 64.5908 52.5441 47.2806 66.8068 68.8946 59.1799 44.8465 0 48.6583 63.0399 67.4479 46.7617 45.8644 35.9129 20.876 38.7163 58.2892 53.898 53.1062 84.9394 62.4289 65.9351 56.9944 48.3544 73.8871 54.2358 59.1121 49.4924 81.727 61.4296 60.9044 67.7488 47.7149 57.4617 61.9469 50.6448 47.8217 54.5091 0 44.1414 59.9908 63.4186 65.3148 65.0506 54.6899 23.7209 0 17.244 44.6266 58.7204 77.5902 80.3769 62.1331 52.73 55.9549 49.4557 87.7847 82.7326 76.8814 42.673 106.59 54.5166 57.386 53.1975 32.7123 29.5272 23.3638 42.3707 75.1714 60.711 54.2757 63.9113 59.4868 72.3882 86.1053 58.2603 0 51.5603 44.9388 52.2292 80.9244 77.9373 77.8804 91.6086 72.6207 69.0305 50.7208 70.7563 40.8292 14.5014 36.5124 59.6528 77.2335 75.9508 75.6824 49.2095 34.436 67.3247 52.5281 58.2947 71.1582 68.3985 15.5209 5.1847 23.7331 31.2558 53.0083 51.9795 61.7421 56.9235 69.5527 69.3884 82.9334 49.0974 0 0 0 45.3937 56.9999 58.1286 72.0495 47.0217 71.8184 60.5538 67.7165 65.2967 62.9125 68.4137 90.3745 64.9126 74.1321 62.2748 62.5718 56.2586 42.3415 0 45.778 68.5482 90.7745 65.3447 69.0958 63.5333 51.4999 60.331 54.4474 41.6539 51.6935 74.1792 56.0139 73.0404 74.1599 79.1819 39.4352 40.1735 54.5417 39.5537 46.2927 45.9551 38.1414 41.8998 53.2049 49.3653 70.1657 86.6286 58.6102 70.4515 0 74.146 64.6647 55.7671 63.4005 69.904 10.1052
58.9905 63.1062 61.5653 67.478 39.9109 66.5225 55.7247 65.5889 86.1833 80.4143 73.6913 58.3477 75.5081 62.6075 64.6861 49.1293 40.2191 64.4999 53.796 34.4251 46.9506 68.8459 0 5.3076 69.2116 93.3788 62.9168 54.3046 74.6588 48.287 36.2301 75.5372 72.0055 52.5687 70.4629 71.9347 31.9031 25.456 25.8347 89.4664 75.9435 69.98 37.9818 0 35.928 49.1902 58.5427 27.5147 34.0941 50.2889 67.8491 69.7685 84.3225 79.3923 71.0581 0 23.0461 79.4858 127.2655 177.5332 110.242 163.6229 56.9298 74.1209 71.6953 38.9813 39.8103 75.5626 75.0194 73.377 59.7062 50.7391 58.0391 57.3427 67.918 62.6431 76.7983 72.2287 52.862 61.5912 46.0265 28.0268 17.2268 0 69.3641 78.2039 89.9561 75.6143 43.3321 63.6907 64.8455 59.481 96.614 82.8603 61.0747 82.5077 70.3549 65.0566 70.0042 59.1508 66.6474 61.3239 38.3065 79.2833 56.63 63.9244 33.5153 30.2269 51.1847 56.7407 59.7388 40.4481 51.3681 30.5321 35.0861 37.4282 91.9445 59.2393 54.655 97.0658 63.0666 66.7679 46.9798 43.0846 69.0524 53.1614 61.7928 60.7425 61.9743 57.2562 62.8935 53.1141 43.6439 50.1297 61.6045 41.0915 37.0064 41.3211 32.0017 62.5685 55.8438 53.5918 67.6312 82.6097 52.2753 20.7809 20.9459 0 37.6181 57.0488 75.575 83.0908 39.6234 61.1041 50.7931 67.5998 78.1053 66.1067 70.17 37.0553 104.3125 66.5492 50.306 60.3281 28.303 0 21.414 52.1879 67.5492 83.8865 51.9407 55.6186 64.2983 59.8001 65.1641 50.8427 40.3075 63.8001 44.7351 40.1008 94.5722 78.3962 78.2718 62.577 82.6973 63.4585 52.2726 72.015 0 15.0024 38.8765 87.4202 72.6187 65.0417 81.9791 43.7137 27.4676 69.6947 50.8651 74.3687 64.8953 69.517 21.9806 0 17.8395 50.0873 42.8341 43.443 63.8425 52.5092 74.059 69.201 65.6623 37.3072 0 0 0 40.6662 62.1815 54.5344 67.0327 30.974 50.7247 74.0102 68.7264 70.1314 63.8324 57.2981 94.8365 66.5909 53.5127 68.6298 52.7955 57.4644 45.9462 0 53.1377 63.5616 104.0331 57.7109 80.6526 61.9249 61.9751 55.6983 51.697 36.1638 51.2333 59.5389 66.6449 60.3466 87.0796 75.5496 52.9051 45.9264 46.7849 24.8181 32.4456 31.6766 25.0463 41.5572 49.4611 60.6263 79.3725 77.0361 55.2687 54.0768 90.2445 83.9705 76.3224 73.2033 58.0681 59.995 7.5107
38.2481 45.227 59.492 48.5499 27.3035 47.1392 45.2641 46.6736 47.7577 52.5049 56.7763 56.8016 49.7051 51.8837 54.7831 36.8088 31.2334 47.6754 49.3758 26.2028 33.6174 45.1819 0 5.7157 52.7837 57.7332 48.0045 50.618 44.6255 38.8869 26.2283 66.5336 39.867 58.7574 51.9888 44.8544 21.0018 20.3888 14.672 0 60.3848 41.96 0 9.1654 32.7981 45.1643 38.4506 32.3666 19.3084 54.4793 49.9997 54.2792 70.5022 53.7491 43.1844 24.7027 0 0 64.1637 65.7216 163.6229 182.8426 105.2861 0 64.9321 29.5745 34.7857 57.3066 66.7147 53.1068 57.1044 47.4063 61.5318 50.9159 52.844 59.2865 68.6799 44.9784 56.289 52.6056 26.8926 17.5133 0 37.0581 39.7558 63.0767 50.7318 56.9012 27.3882 52.2286 40.7707 42.1198 58.7122 57.9564 50.8915 54.1414 42.0431 43.0629 59.2727 33.7596 43.5966 40.0345 28.5364 38.0006 47.7887 38.1613 21.6836 19.9904 30.7559 51.0161 51.5887 34.4005 24.7509 24.9527 0 18.2937 59.743 35.7338 41.5259 67.1231 47.3864 46.0914 31.6361 27.067 42.4979 35.0851 46.9639 36.3921 44.6735 42.5729 45.1372 33.3079 23.1839 34.0771 37.8624 31.7231 28.6632 37.8753 25.077 40.2495 51.5044 40.1712 44.6309 54.1953 31.1814 0 21.3934 0 23.74 32.9559 65.108 56.4902 32.2528 42.8411 34.6093 44.6369 65.5304 54.319 46.1161 21.4972 73.2594 44.9089 43.9056 39.7164 0 13.5409 23.767 24.098 46.5853 36.7093 38.6595 36.0376 38.6716 39.3798 66.8746 37.4074 41.2916 41.2111 22.9201 40.538 52.5681 64.7705 52.2271 58.9709 43.6653 52.0734 32.4192 47.6325 25.4611 11.7757 0 58.0217 60.5812 66.4065 54.774 26.9475 22.3462 43.8731 30.5681 58.0512 59.6057 43.9016 0 6.5804 21.1757 28.2777 33.8236 25.6589 44.5551 35.4353 49.5809 45.0812 56.9151 41.1711 0 0 0 28.8627 48.5849 39.4963 50.2632 26.1163 27.7866 43.186 58.8861 52.8288 40.1593 53.4284 58.607 46.5967 48.9643 40.9437 44.5756 45.1798 40.0974 0 36.9747 42.9785 94.9606 48.2853 55.8555 46.7256 41.5222 41.1337 31.7474 25.5608 29.754 41.1207 55.922 44.3649 65.4269 59.1008 47.6071 30.6471 36.7993 23.219 26.3371 26.3693 24.685 27.1765 38.223 35.3575 53.8507 56.9588 47.8738 53.1339 50.1725 58.8426 50.8593 51.0342 45.7197 36.051 6.0411
38.4806 54.5503 51.3391 38.1225 24.7337 48.4408 38.9106 66.2903 53.873 52.6278 53.0091 51.3694 54.3098 66.1506 53.0323 35.7147 29.9806 46.6366 42.7886 25.7361 30.4842 48.2849 0 3.2528 53.2952 52.5749 58.0008 47.775 43.3154 34.3432 26.3753 54.5447 55.6788 57.9082 61.5348 51.4822 17.0674 12.1372 0 0 53.0442 39.5808 32.1595 13.7476 0 41.1347 38.4036 33.3007 26.564 65.036 36.7194 47.303 52.5673 61.2584 48.9557 23.5387 14.5378 54.183 48.1267 44.141 56.9298 105.2861 277.9022 161.167 77.8086 0 0 41.2051 64.4725 41.7014 56.1391 34.2905 59.3352 54.5212 65.3232 57.4385 59.0681 52.0465 41.4295 37.7012 34.2299 0 20.9969 32.1527 50.3605 51.0567 52.2378 46.4629 34.6283 55.9732 55.0239 49.707 67.3415 46.9669 34.3071 53.7382 44.553 38.9292 49.9242 58.7545 38.4386 44.5113 32.8988 43.8735 50.8998 52.4379 30.0768 31.529 29.1657 41.3762 53.7557 25.0648 23.918 25.8649 19.5832 21.5359 58.0666 28.6989 35.3168 55.96 54.744 53.2617 37.6159 32.2924 49.8139 33.0484 47.2119 51.4283 50.6522 45.7127 47.3332 42.4039 29.7812 37.73 39.4032 37.802 25.9453 38.129 35.2084 28.5997 46.9756 51.4764 40.8665 59.1093 37.4508 0 0 9.0905 28.2062 39.5925 39.7551 45.779 27.3079 44.1301 38.9817 51.4132 66.1984 60.4074 39.2722 31.0838 78.0653 41.2309 36.1299 36.6093 20.503 14.2964 0 37.4539 38.1992 46.5966 41.9089 32.5299 41.261 40.7239 49.4979 41.6428 41.4502 38.1228 24.7044 34.1016 59.5541 57.0939 54.8321 50.8833 43.2326 41.4969 44.0643 42.9097 18.4237 0 28.6603 46.5185 55.248 56.7833 56.8386 23.1708 21.6525 42.6021 35.4475 50.6942 52.1532 48.517 17.3783 0 20.8888 21.8647 34.0792 25.8814 49.3237 41.8186 52.7617 55.375 36.9156 34.7726 0 0 0 23.3561 38.4641 34.3201 37.0861 21.2879 42.8445 56.2061 50.4054 47.904 39.111 62.3013 47.1921 46.9824 47.5673 45.0623 41.7948 40.5643 31.9255 0 34.3215 36.6933 82.2959 42.6491 48.3972 37.0568 36.3859 46.2619 31.1479 19.9783 27.7778 40.511 54.6369 62.0555 60.7999 56.9701 41.9034 36.4015 35.5172 24.4756 25.0133 25.9901 23.9715 20.4742 38.0645 40.2791 45.6295 40.6178 44.5875 40.4416 55.1707 58.8497 50.9208 47.1423 41.2065 45.1738 6.162
51.9001 47.7967 51.3965 44.1124 38.5046 50.5783 54.0928 60.9114 64.1611 51.4828 66.034 56.2295 49.0676 33.7549 52.453 43.8256 33.9449 45.3806 46.5029 37.7202 38.6831 55.6359 0 3.6528 41.4216 57.878 43.3787 55.1052 50.328 47.7123 33.2069 65.6471 52.2142 49.2057 55.5033 50.7261 34.3789 15.5739 17.0607 0 68.4193 50.6426 0 11.3582 30.7907 53.454 38.1014 34.1674 38.6843 54.2166 53.1388 56.4075 63.493 42.1044 54.9558 26.6118 0 59.8438 67.9658 53.8864 74.1209 0 161.167 63.5273 191.6517 43.6777 43.9586 55.831 75.5397 47.1621 50.6688 49.2098 60.6982 64.0841 66.538 68.5272 81.1341 71.133 52.8657 67.6308 50.212 22.4655 0 26.9213 46.2509 49.286 54.1306 57.9832 43.5012 55.8745 50.0076 47.809 67.2935 65.2184 54.0813 69.5447 46.2075 48.4015 56.2192 50.3365 59.7305 43.5594 29.3821 50.628 37.9808 45.2498 25.9878 26.0801 35.6345 58.7902 58.3164 35.533 31.2848 21.796 0 20.7919 66.4336 51.2647 53.4406 88.5448 43.7937 41.9439 40.8069 37.9718 55.4709 52.6043 52.5883 52.4147 61.2396 47.0497 44.3967 45.2999 35.1014 35.5058 48.2525 26.4563 31.5981 34.0382 35.1531 31.896 47.6588 53.224 44.1807 64.734 44.1701 17.8019 0 0 31.1115 51.9438 65.5643 56.5725 34.5359 57.3344 49.2871 62.6291 68.4482 45.3553 44.8583 34.4253 84.9937 53.0998 44.3197 40.3436 0 12.8365 24.8486 43.0442 46.6418 54.9732 43.4251 49.0846 54.8969 43.4222 59.4552 47.3164 51.8384 45.9965 38.9817 43.7743 72.2052 68.8039 55.7274 59.0294 37.2462 33.7149 32.3426 39.7516 17.7469 11.2864 0 59.3064 71.1524 64.4971 59.8739 43.0823 24.58 44.535 48.427 56.6371 59.0107 58.1621 0 0 21.5211 24.9861 36.1377 32.8079 63.954 42.7487 64.3239 61.0793 49.1648 48.6555 0 0 0 24.2731 43.5647 46.9015 40.466 37.5303 47.5509 56.7274 53.6909 54.7282 45.2306 52.8334 46.8324 47.442 63.2634 40.9038 53.0024 43.9873 44.2297 0 36.2415 52.3076 68.2443 39.2717 57.822 38.7364 48.2956 58.5632 35.7975 26.463 30.533 41.435 53.7724 60.8946 58.9209 58.4603 43.4956 41.2845 49.7374 29.258 30.0249 31.4698 30.339 32.2979 36.7491 41.6273 56.1846 61.6127 61.1102 58.7039 50.4657 58.2918 49.5541 49.8769 47.7775 49.6532 5.7471
80.3449 79.5721 77.349 60.4003 0 0 74.8502 89.2083 74.8421 74.0923 79.9157 83.7818 85.7949 71.4002 84.4506 77.879 56.1086 100.8073 74.8081 51.8873 46.3386 79.2254 0 7.5737 79.2288 93.8091 88.4629 77.5935 89.0397 72.6849 57.5713 97.8181 89.8353 87.816 87.0128 95.3813 43.3149 24.9031 21.9841 82.1046 111.8772 0 49.6295 13.3689 60.1036 75.0663 68.9305 50.5115 47.2845 90.2949 108.2394 91.766 97.3093 80.8883 80.8346 43.9038 31.0397 98.7148 111.988 0 71.6953 64.9321 77.8086 191.6517 374.0961 356.7348 0 85.2047 96.5513 96.3175 85.3387 72.8673 88.4307 74.9587 84.6459 88.7094 87.1038 89.5107 86.9016 87.3358 0 34.1671 20.94 70.4263 86.0578 79.9464 80.1299 82.1043 69.5272 83.8994 76.5279 78.426 76.5818 77.0979 90.0385 73.9244 84.2046 71.3606 80.1771 94.1957 78.4769 71.3833 65.9408 68.2028 76.9193 65.9702 45.7205 58.3834 68.1036 86.1406 78.8699 0 0 0 30.6899 0 94.094 64.397 67.1709 108.1443 68.2912 91.6514 56.1741 48.7996 82.0732 71.1779 93.1782 63.6844 80.7708 58.0167 75.8107 72.9418 57.4731 66.5943 79.416 56.2501 58.1911 0 43.6905 65.3024 80.0008 68.2828 72.3289 88.549 0 30.1573 31.4999 29.3379 62.932 78.9029 93.9608 104.2138 60.3879 80.4249 80.8442 92.6836 122.1517 83.8479 85.7 43.6763 133.8479 77.9848 72.938 0 32.575 16.0702 32.4404 57.6325 86.2658 81.9563 65.9257 56.8881 88.4351 77.7518 99.1112 72.1024 70.4415 59.8345 63.1278 70.4812 90.3559 93.0578 92.5889 79.1831 92.851 59.5343 80.2217 89.4222 41.9452 20.9983 61.9912 109.8309 95.6241 82.3338 89.4259 48.0286 25.9621 75.5194 72.6152 84.8456 86.8662 94.1188 24.0614 14.0967 0 0 64.8561 48.2741 64.4343 65.0847 80.4604 78.7656 78.7466 71.1833 0 0 0 59.1522 75.4589 71.3044 86.0787 43.251 68.1014 78.7973 90.1349 89.5161 63.2013 76.9119 75.5615 78.8398 82.6379 79.3829 80.6973 66.0376 61.654 0 54.3228 83.404 135.9867 68.5747 90.354 66.5213 67.4578 84.6027 55.9634 43.5111 53.9761 76.5678 68.4627 85.9911 107.8928 99.3584 62.5195 53.2205 57.7246 39.1079 41.5644 44.4198 44.5876 50.7525 65.5229 69.9591 81.643 105.2682 96.8257 95.4642 86.1334 88.0468 67.1618 70.6647 96.2752 83.5416 0
45.1 42.9022 42.9365 39.3688 37.6323 41.1302 37.9409 41.0455 40.9556 53.0955 47.1206 27.7589 45.6713 45.5396 41.6849 43.3193 31.9787 50.292 39.7839 32.4004 33.6358 37.4043 0 2.7984 46.0488 40.2079 40.4808 46.5076 47.236 33.6322 30.9231 44.3468 47.4873 40.0142 43.5724 45.3826 24.1823 21.5094 16.2994 37.3306 50.4987 35.6868 21.6503 10.6221 0 35.3388 34.8568 30.0266 0 48.2807 53.8419 53.7596 46.2488 52.2643 39.5394 0 0 42.3189 41.9881 35.5738 38.9813 29.5745 0 43.6777 356.7348 21.9919 49.3832 56.2844 58.6175 47.2545 41.7118 42.3504 48.996 39.4943 37.5149 26.5978 47.4265 30.1597 35.2594 45.3419 31.0244 21.3797 5.5822 34.2983 48.4605 52.2774 50.7076 42.0703 31.2275 47.4056 36.9508 38.9143 47.0598 37.099 46.2618 37.8063 31.1493 42.9672 48.8374 53.9482 58.7585 43.1524 44.6807 37.8074 38.8598 40.7002 28.0026 0 40.2654 45.462 40.9372 33.3371 0 30.4173 15.5531 29.0156 51.8954 38.5218 41.3335 60.5778 38.2708 37.8744 33.4275 35.4339 37.5339 33.5947 45.4493 44.5026 0 37.8148 39.9716 34.9393 31.7788 32.468 38.6697 34.6393 32.7119 35.563 30.2697 39.8593 36.2067 41.79 42.1843 45.2538 37.5055 0 19.0581 12.3363 30.0095 40.3687 49.392 52.4719 42.5607 36.0362 42.8435 48.2478 52.0353 47.1742 35.4045 28.0015 69.4237 48.0681 38.684 42.3528 19.4074 0 33.7882 42.8982 49.2536 46.3725 42.0202 34.4466 46.2487 43.224 43.7646 45.7287 46.5165 39.4115 32.9452 42.5221 45.3296 43.2596 49.4278 33.636 39.6554 36.1313 46.8861 42.0984 0 0 32.2457 47.6555 38.9911 47.3034 45.109 24.9103 17.6648 37.062 32.1696 44.2214 41.8168 51.9703 17.0839 0 0 39.0003 32.2979 32.9524 28.4981 37.0077 39.576 44.7867 41.409 32.0691 0 0 0 31.7967 36.9392 28.9229 38.0571 22.8893 36.5029 38.3823 40.5268 34.5769 31.717 47.0774 45.9806 39.5652 48.1045 37.5781 31.9145 47.2186 34.7324 0 25.5255 0 57.479 49.6295 45.7285 36.4409 30.2103 42.6998 37.3418 32.2538 35.5136 36.05 35.7597 33.9314 43.8695 42.0261 34.9003 30.2049 34.048 27.2145 31.5455 30.6647 28.3919 41.8614 34.0705 46.4984 38.7975 58.8911 45.2877 46.3646 44.5873 56.8635 39.3606 29.1104 51.5011 44.868 0
74.1504 55.1827 68.3213 52.1831 39.275 44.4897 50.6189 65.2937 69.218 74.2054 68.6442 45.6592 74.3542 59.9146 69.7463 48.6102 38.9866 65.8908 58.6059 41.1931 37.7041 58.8753 0 6.8508 71.95 60.4671 60.4775 74.888 69.8474 50.4764 40.0229 61.1023 47.2024 48.5017 71.4201 58.6347 26.9673 19.0275 0 50.9901 60.7507 0 27.0484 0 0 0 47.9791 43.9668 35.0284 61.6454 68.0524 61.9135 68.6753 67.6135 0 37.8511 0 66.9594 63.3798 41.1085 39.8103 34.7857 0 43.9586 0 49.3832 284.178 610.6538 95.5267 74.9404 73.3581 64.0533 69.2596 47.9998 61.9311 59.8182 63.5609 61.8575 59.2399 49.3042 0 33.2494 0 71.6006 61.4653 79.051 65.4575 72.8181 44.4337 61.6053 46.4201 62.767 69.982 57.409 50.1949 57.5271 59.9988 67.2242 66.6047 70.6407 58.6911 45.6481 50.7414 48.8637 62.2113 60.9588 29.6721 42.1142 47.5322 55.1022 59.3402 0 0 46.4363 0 0 57.8367 54.6351 54.9026 72.9975 46.1129 51.5013 49.6556 52.0892 69.9321 53.7471 44.3198 66.2535 70.632 52.3854 41.0526 47.0956 48.5056 49.083 45.514 49.0704 44.8366 43.0381 35.2641 47.7264 62.8969 39.8206 49.7763 65.0434 0 16.1478 0 17.225 43.8361 54.2733 63.8475 57.8199 44.1897 74.0459 56.5915 62.5771 86.6776 61.7257 52.3471 29.7573 98.295 68.86 54.2457 0 25.5803 21.1926 0 38.9449 50.2538 53.5594 46.6387 50.2885 68.9558 40.1435 67.1381 58.5205 35.955 36.4449 35.9923 42.1722 63.4153 53.4895 66.8515 59.2972 58.559 35.2107 44.1778 63.602 30.2777 0 41.9652 68.9335 57.9445 67.8461 63.5615 40.7195 26.5516 48.698 45.289 55.8973 59.4671 58.1365 9.906 8.3738 0 46.7207 51.8734 30.0573 60.7903 44.7333 71.7769 60.6324 60.659 53.239 0 0 0 47.199 61.4057 44.6986 56.2378 24.7281 48.7577 47.0956 59.748 61.0359 52.6353 59.8324 62.0129 52.6315 60.0893 44.9422 65.3936 51.9655 39.882 0 52.2947 56.5619 103.7003 41.9168 52.9683 51.9387 48.5529 48.4755 42.2214 31.3367 40.0565 62.603 50.9943 61.4445 61.5294 73.0593 53.2863 42.5669 51.8934 36.8425 29.2885 26.4031 27.5751 43.6809 49.3011 48.1922 56.0889 61.5094 62.9597 56.0451 63.6726 62.6642 66.6687 45.7098 68.1243 77.1107 8.9592
111.2409 80.6539 113.7131 88.0714 67.4824 87.7462 93.0067 117.9037 97.6649 111.3063 106.6268 92.1472 88.5502 104.7471 97.4205 87.5326 61.909 94.7617 97.7887 63.5941 70.316 112.4709 0 11.5924 98.7635 91.3958 100.5727 95.4413 102.2374 70.4514 60.0346 101.463 87.9894 102.5059 119.4919 103.5058 57.4676 43.2956 31.2516 91.9594 108.7079 82.207 0 11.3039 53.1703 76.0256 100.1198 61.6357 61.8594 111.7238 114.0989 94.1329 117.5649 99.6879 84.8379 59.0761 28.9141 91.7902 100.4979 67.9999 75.5626 57.3066 41.2051 55.831 85.2047 56.2844 610.6538 1219.2845 689.8384 164.0396 134.5296 126.5902 124.7821 115.5384 122.3774 95.4466 123.3579 113.4848 121.996 88.4327 80.2105 0 25.6397 94.6051 102.3746 108.2072 120.6619 96.6963 79.9601 101.8413 82.4459 78.9424 112.57 102.669 95.8208 83.5577 106.5096 91.1455 102.8821 108.69 98.9818 86.8386 64.6174 102.7334 90.9435 88.8119 56.3217 60.9391 69.4813 91.5027 90.2174 61.9225 70.3006 0 48.0537 0 123.4752 68.5504 64.9657 131.3718 69.4873 82.4164 87.4674 73.7854 96.0882 80.5614 102.2085 80.3903 104.1305 79.076 85.6269 89.9237 64.1971 69.1054 101.2816 72.0557 65.9742 94.262 52.223 71.8336 100.8152 81.4952 87.1202 95.4291 59.3499 43.0788 24.2166 30.6915 71.1652 74.5727 97.3485 102.6009 81.8079 105.1406 84.5218 110.086 157.7464 108.8742 110.3299 51.9372 160.0859 118.3086 88.1935 99.5982 36.5061 0 36.0733 92.0621 107.3257 108.6728 92.0006 89.1837 92.8841 80.4346 118.8345 86.4012 74.0067 74.23 65.7901 68.0507 99.593 113.2775 92.1297 112.2715 93.0518 73.4665 83.8852 116.6361 40.8336 24.1309 65.5241 99.2875 106.3552 107.6012 90.0549 59.107 30.1487 87.0627 60.6854 100.6106 109.1402 104.57 27.6644 0 34.4908 0 70.2259 49.2593 82.2132 91.7094 95.0974 93.4434 114.6765 78.5697 0 0 0 63.0947 85.1032 86.3485 89.9468 56.6323 95.5395 108.5387 106.3998 101.0642 83.4211 83.5885 98.0459 87.7714 109.3588 78.3707 104.7964 101.4299 70.4085 0 56.3051 101.8156 133.351 63.2741 97.194 80.5198 65.1145 90.5672 67.5417 52.8688 67.2227 75.7606 67.9814 106.6415 107.2737 94.921 77.7683 66.6676 83.1505 59.9824 60.1384 59.4441 55.0894 0 76.3698 88.5757 109.838 120.7297 108.4871 93.8714 111.4735 106.3843 113.71 104.2439 86.1706 104.5532 10.016
105.9625 128.6198 139.5928 118.8283 71.0538 106.2687 114.0108 122.3008 112.9713 105.6656 125.9728 121.7981 101.0233 142.3039 131.9902 103.6151 84.3646 150.2321 106.5291 88.3742 88.3694 136.8198 0 12.229 127.7866 126.309 140.3993 112.2119 144.0458 100.3166 81.7779 124.8662 117.4653 123.4103 120.0689 116.7897 65.3481 41.7049 40.9127 111.4409 142.9845 101.79 57.6559 16.1084 71.617 112.9851 104.7173 73.2195 73.9516 120.18 111.203 127.0558 143.5063 130.9183 114.766 64.3449 32.8506 120.4645 116.8507 73.5209 75.0194 66.7147 64.4725 75.5397 96.5513 58.6175 95.5267 689.8384 1740.4827 579.8756 221.4675 152.9328 146.8084 151.0318 150.2415 143.1798 159.8363 139.3804 133.6757 113.2696 97.5076 55.2764 26.1707 116.4263 151.2029 125.6004 145.1028 107.7951 91.6474 120.3713 112.3279 99.915 139.8505 144.6814 97.3133 113.0256 133.9872 102.7746 132.9 132.3452 101.7353 90.4994 88.3538 115.4489 137.8816 120.3167 65.6284 67.7209 79.4913 140.647 113.0934 75.9811 81.9048 57.7221 63.0905 48.8792 134.8302 77.7931 90.5728 163.5222 119.6639 115.9391 86.3133 77.5642 98.6451 96.9316 127.0095 105.8465 120.3976 107.358 116.1363 108.1308 82.4953 95.7661 102.858 81.5347 71.4559 94.62 54.1949 103.6197 110.2813 111.318 103.5791 130.1858 93.4706 38.1774 30.4293 39.1923 82.6131 104.8679 149.2531 127.0369 77.5653 117.1761 111.288 137.8952 166.6078 133.4747 137.6651 73.6406 182.3126 128.9275 107.4393 124.4623 56.5455 26.343 53.6907 95.4333 114.6415 116.0042 90.6377 104.1079 91.255 106.2655 136.8951 111.11 95.6363 114.8351 90.1777 101.3921 137.1368 139.5922 139.5275 121.2034 131.4679 103.9968 73.5792 140.0085 67.9717 37.1674 93.427 132.0421 148.983 137.3893 126.5251 63.9644 44.3172 104.7378 82.3611 133.1091 134.3523 132.1431 31.715 0 43.6012 63.3695 104.5241 80.7553 108.5159 102.5664 142.0894 129.3069 112.1763 106.3063 0 0 0 78.3238 98.3707 92.9753 114.3484 59.5579 93.7778 117.2917 103.0046 97.4475 106.4089 127.9883 111.8338 121.4419 114.9782 115.0682 124.9461 104.4976 96.5959 0 80.0998 116.2823 172.8754 106.3004 118.6239 91.5083 86.3318 113.2697 97.0039 66.5627 91.7855 127.5891 120.6581 98.2433 133.2008 141.4888 103.5661 82.4672 91.1083 76.0158 60.1556 58.4642 62.3854 67.1849 96.2006 106.9575 142.7045 138.2883 114.7902 127.1436 136.4328 115.2032 118.2816 136.2256 126.3068 120.7449 18.9962
110.4975 124.9379 132.8789 116.4464 63.1509 86.7585 73.3147 113.8539 104.2494 114.9695 130.5167 107.6315 105.6579 123.7657 110.5021 83.4684 65.9056 126.919 100.8691 67.7238 66.7549 116.1998 0 12.9773 107.7605 133.5678 99.1197 110.6996 126.2042 84.4315 60.8953 117.8648 112.0064 122.7024 130.5618 107.3913 48.9246 27.6163 28.2469 120.0606 124.9194 98.4125 60.4254 18.9694 50.367 81.6792 87.3308 60.9537 69.6186 125.0409 103.6451 111.9355 129.3393 93.9673 101.7605 60.3808 29.0799 89.2173 97.4518 79.8219 73.377 53.1068 41.7014 47.1621 96.3175 47.2545 74.9404 164.0396 579.8756 467.1563 533.9674 155.7057 160.1412 144.5218 140.2279 128.548 140.1726 124.6096 111.8196 115.2763 82.7564 41.5718 27.8926 96.407 126.2366 129.6952 135.2493 84.1259 63.6843 118.1546 111.5893 95.5521 137.7872 122.3137 88.6121 93.5553 112.1814 104.5648 84.7769 111.823 112.665 92.6267 60.1695 80.4959 101.9002 115.3309 67.9859 60.5369 81.6514 123.3337 115.0689 64.1214 64.6926 60.7593 40.1046 48.3087 118.217 86.4131 96.4802 142.6847 91.9785 92.397 81.376 69.7113 96.8815 100.2392 105.1492 98.412 137.692 96.6597 84.2097 96.5349 75.9113 80.2598 100.8446 77.7355 65.8515 91.9016 49.3126 100.6286 117.099 103.3299 90.3575 94.7254 88.7457 23.0791 24.7679 35.1374 78.3647 93.8379 108.1839 109.5173 60.7728 98.1989 92.7581 119.7603 145.2516 98.7972 122.4876 72.8595 179.1582 111.2954 94.948 98.9908 40.4769 24.1037 43.6155 77.5846 102.9056 109.8985 80.7752 92.3964 96.7073 91.9779 120.6456 106.0878 96.6807 79.8312 63.9242 73.1332 114.7063 126.9131 127.0645 124.6755 96.6057 85.2186 81.6621 102.5729 55.1459 27.7576 65.001 120.395 120.23 96.9279 110.4728 61.8966 49.0233 99.3735 67.0105 111.9169 93.8623 114.2577 35.6944 17.7181 37.0831 46.1494 73.7162 56.4386 83.4362 90.2671 136.3201 84.3755 84.016 95.6654 0 0 0 93.981 95.3893 85.0371 108.8024 40.9781 72.1925 121.1795 109.6684 102.7079 87.6923 121.458 108.6099 98.6708 101.0815 97.0623 106.9733 105.5924 92.0048 0 77.499 100.9963 176.3227 95.8593 110.263 75.1769 75.5825 86.4121 68.4575 62.3406 72.953 91.1075 106.0593 108.915 130.2944 112.7377 83.6533 76.1091 77.2943 50.5379 48.5701 50.0234 50.6178 48.3553 87.2161 82.7015 141.6939 133.7611 100.1333 94.5999 121.3331 118.1028 109.1695 128.6636 111.2369 107.0507 16.1455
112.8864 113.9301 139.1755 122.8538 52.6514 98.1506 90.7675 135.0587 101.4743 102.0555 120.7187 98.6562 103.3669 92.6824 116.6202 89.1025 67.9329 122.4046 95.2388 72.5262 85.2219 100.8463 0 11.4848 100.9241 109.8354 108.0851 110.66 123.2207 105.3679 64.9638 119.8538 111.712 119.9708 135.2232 124.0017 55.1827 30.8384 29.4515 107.7802 121.4251 79.254 62.5839 29.6552 56.7109 94.4941 80.6488 74.3404 59.272 99.5616 94.5223 106.7286 111.339 137.2782 90.3069 59.3282 32.6717 98.1201 102.5771 60.9842 59.7062 57.1044 56.1391 50.6688 85.3387 41.7118 73.3581 134.5296 221.4675 533.9674 1260.9959 674.3493 234.3145 141.8838 135.868 131.1026 159.0595 126.9334 115.2192 123.6565 85.8056 50.0043 26.3085 91.5679 137.4044 131.8587 130.0714 92.7947 92.9366 125.8319 105.6281 93.11 126.0483 132.3395 95.6094 100.0405 103.5537 91.3398 110.9015 121.0033 111.5939 91.1427 72.5503 107.5281 116.3588 106.507 61.7901 66.4878 98.1183 116.1496 117.5018 68.6261 56.5759 66.553 57.5721 49.5275 110.7929 84.8771 87.48 106.0415 103.3945 100.9527 75.6794 72.2555 111.1812 96.5116 101.3797 105.1846 145.6987 89.3281 89.1694 75.7958 63.604 70.7995 88.2845 89.2997 66.1206 77.3715 65.3728 109.5796 106.6055 124.1436 97.778 119.1936 92.2294 27.9818 0 32.0303 68.8977 84.1336 109.8665 106.3332 75.691 128.6296 104.4328 120.8874 161.0903 107.2496 110.185 57.5595 153.4612 128.1152 102.0568 100.5755 43.1106 45.4112 57.4998 83.1833 114.196 136.7547 99.275 87.8667 94.6176 112.2438 105.3466 102.1477 97.8492 90.7891 79.3946 74.9925 116.9732 112.1929 109.3905 115.2101 86.3788 87.1565 91.3585 90.4988 54.7182 24.9574 77.8476 132.1449 110.8782 119.1773 91.6591 68.8182 48.0125 98.1108 83.7299 120.3431 122.9965 122.178 37.9579 16.9855 45.5636 55.7733 79.261 69.0738 95.2738 93.1259 140.4327 105.4719 105.8649 88.3059 0 0 0 72.6694 106.6837 80.9779 86.9522 48.3756 70.7667 116.0124 110.7108 102.6871 90.7128 110.4386 106.2683 101.9112 100.4157 105.6473 86.9802 117.8208 89.0896 0 71.2713 107.5793 168.2916 80.8374 114.5652 90.6818 97.1389 94.1212 73.8464 53.4862 76.3324 101.1687 107.8674 95.0651 124.9501 99.354 83.6241 64.0944 62.7441 48.5893 49.5948 51.391 52.9997 61.0948 88.6855 99.0569 111.4802 124.4279 106.2713 92.1279 116.6205 125.8283 98.4438 94.4619 109.4885 136.4376 17.1071
124.4862 104.5284 91.9577 92.4906 66.6528 79.746 88.0089 105.2396 96.3811 89.0164 91.8988 78.8084 76.8945 91.071 93.3625 72.6212 59.4536 120.9841 94.1477 70.6598 78.1457 94.9158 0 8.8338 91.2937 94.0249 100.4219 95.8662 94.0449 94.0169 77.3492 99.7744 93.9779 104.4821 90.588 99.0779 67.9339 47.1047 26.8555 72.1867 123.142 85.4109 51.8106 18.5223 48.0935 79.0901 67.147 73.8459 73.3993 97.6256 92.7795 87.114 82.7336 83.7641 80.9605 47.7235 26.6036 77.2663 87.4358 69.8047 50.7391 47.4063 34.2905 49.2098 72.8673 42.3504 64.0533 126.5902 152.9328 155.7057 674.3493 579.7468 701.9423 148.3178 122.5844 121.7539 142.1103 116.2713 108.5087 117.4539 75.8113 58.2205 23.8418 95.2605 111.1007 91.892 106.3603 131.2813 87.5291 82.4741 83.6126 83.526 108.9361 94.2634 81.5299 86.8905 113.1693 89.4779 90.8401 107.0047 72.9524 89.8733 81.1146 99.1901 97.8657 101.7799 76.4795 64.2401 77.8713 85.4813 83.8545 62.063 82.544 61.557 33.4945 0 93.7924 88.6705 90.7824 122.7948 90.6556 102.0876 82.2735 81.9453 104.0932 78.391 99.263 87.1075 100.6988 90.9371 92.3643 79.9887 76.938 85.7241 88.1913 90.4589 72.8758 83.7429 71.1376 82.0994 79.6303 98.5353 83.9861 90.1694 76.3766 36.1678 20.1379 34.4709 81.3711 86.8627 117.7884 99.3583 90.6328 94.2936 89.718 84.9546 147.054 95.151 85.7982 59.2839 145.3897 98.2872 91.0195 90.621 37.9654 18.7213 36.4 68.4575 92.6158 101.8427 84.6444 83.5508 100.2722 86.863 101.156 89.5756 86.9835 84.712 85.271 82.0677 108.6191 98.2444 87.8699 97.2312 80.6525 79.5255 75.452 98.0297 46.7721 19.8371 60.5641 93.4729 92.7645 80.9469 89.0921 61.8917 42.1564 89.4092 65.886 112.6106 77.1808 114.3397 23.2141 16.3439 0 63.0348 73.872 68.1506 81.8692 78.8421 98.6956 104.1343 97.0864 81.7687 0 0 0 70.444 88.5621 83.7221 88.364 63.7352 69.3659 90.6857 99.6852 93.7543 85.5093 105.7691 108.2361 75.1083 87.4796 74.6501 77.9545 94.1542 69.5548 0 57.147 96.4008 115.4292 79.9085 102.579 76.5035 76.6141 78.2485 75.3765 64.1223 64.7895 93.043 90.6048 99.8444 98.1379 99.6633 66.3635 63.4272 77.4261 63.3027 58.6276 59.6723 62.8231 60.4201 74.0848 102.1847 106.9434 97.3244 88.4665 102.6232 112.2622 87.8024 93.0001 93.2001 81.0466 113.5663 14.9119
114.7429 125.7801 122.8587 116.6297 73.5009 101.0452 95.5368 118.3083 107.4465 80.5741 118.1767 104.6478 103.7002 110.2266 128.3551 90.6663 61.0688 99.5099 100.4231 87.0543 92.3004 120.4842 0 12.0841 106.0588 107.1445 117.0534 105.9043 97.1582 101.701 76.5562 135.1472 115.1673 119.0923 121.4299 110.6239 47.7633 41.6117 34.3309 101.1561 103.268 91.9521 68.0373 0 54.3597 82.7734 85.4239 72.8979 70.0386 99.0532 111.5762 96.7064 108.627 111.5195 94.0635 50.8276 25.6704 95.7427 111.8145 67.567 58.0391 61.5318 59.3352 60.6982 88.4307 48.996 69.2596 124.7821 146.8084 160.1412 234.3145 701.9423 1229.0772 480.7035 196.0229 164.6244 184.1417 152.2195 146.5607 139.8099 100.8104 42.4898 35.3053 98.7735 144.8308 125.6834 149.551 104.8585 81.008 117.4112 96.6105 111.0169 146.4811 112.6639 106.1266 108.5704 95.2176 108.7981 117.0013 109.1704 103.4402 104.3397 80.3779 90.7662 104.6025 110.9926 60.5907 66.308 89.9686 106.9863 119.6596 76.8031 65.0514 49.9982 43.8133 60.3064 127.2021 80.1637 95.3272 128.9738 98.5716 100.7103 83.1067 75.1673 99.1371 97.1178 107.0155 93.1609 125.5809 92.3988 105.8198 100.2679 78.5933 87.0063 117.6931 78.4525 56.2235 77.0389 54.8843 89.431 95.3285 115.9193 113.1228 124.7341 97.409 38.5016 31.9144 29.3061 65.4985 80.4319 128.4952 113.5018 72.0673 109.6966 93.8196 123.5025 139.7577 116.9302 132.0795 74.3942 169.9044 115.4028 90.2956 97.3856 50.5937 40.7444 42.0789 80.9881 107.6428 119.2199 107.3172 78.9066 95.5111 99.7961 129.4948 108.3829 88.4495 87.824 80.5819 94.5435 131.9611 125.1642 108.7505 114.956 119.6569 99.1257 88.8005 128.7371 57.4689 0 76.6311 110.5266 111.7733 111.986 122.4416 61.5666 37.5658 117.0005 71.3197 121.4899 113.3071 131.325 34.9619 15.4928 39.0475 67.4166 110.0691 57.0668 105.1086 86.8562 129.097 103.3492 108.7204 94.6547 0 0 0 83.374 103.8953 85.0949 103.0433 48.0167 95.2074 121.4749 104.0315 109.4837 107.7733 129.087 109.0411 112.6519 89.9127 110.1355 109.8258 97.6043 83.3633 0 70.5976 115.1162 159.1651 96.9347 117.9542 83.1688 83.5236 95.8501 60.5447 57.7664 87.9852 103.3308 125.8876 105.6951 125.4117 131.1249 82.8408 69.5492 76.5923 65.9666 49.4813 45.9479 51.2494 65.1394 112.6644 104.4943 141.9387 132.7386 106.6031 112.3626 131.0196 123.6006 106.371 109.7319 106.752 130.6753 20.7094
94.5583 87.5008 108.2256 99.245 49.2647 91.0719 96.5619 111.2903 124.9192 108.7239 114.4197 109.5465 99.2576 99.6897 110.1525 74.2631 76.3601 83.5848 85.621 78.1881 76.3728 102.9324 0 13.654 107.7539 122.4979 93.2402 106.3961 96.5954 93.7361 71.599 115.2245 102.7137 122.7615 112.9312 95.6995 58.8038 38.4889 21.6926 101.4476 108.3787 102.2354 57.9094 18.4453 51.8708 86.4402 87.3023 85.2253 69.3472 95.4716 115.8567 108.9609 112.0205 108.6561 90.676 46.962 23.0477 96.3688 96.6487 70.4804 57.3427 50.9159 54.5212 64.0841 74.9587 39.4943 47.9998 115.5384 151.0318 144.5218 141.8838 148.3178 480.7035 696.3801 707.5361 210.1459 208.034 160.8164 136.6235 145.5547 95.9713 48.1255 22.8041 80.3872 129.2923 135.6667 125.0556 103.0905 79.7381 114.2709 111.6381 96.9855 110.3494 121.0791 84.623 110.5741 99.6294 91.5127 98.5748 133.5125 99.0059 87.4859 82.2606 101.0214 107.4468 99.5893 50.4323 55.7436 78.9693 106.8893 102.5906 75.8646 68.6488 58.5782 43.4213 39.9008 125.5432 76.5008 97.984 120.8467 99.6026 120.8978 81.2222 64.2897 96.1301 88.5054 71.2635 90.5788 105.212 82.6269 88.6595 83.9232 63.7841 79.7545 104.27 76.029 70.3507 63.2464 46.0876 81.5673 90.3592 86.2933 89.2221 101.5846 82.5942 34.2563 28.6873 30.7705 60.0424 80.2448 134.7639 108.1047 62.9734 102.3783 107.2049 93.5439 143.6512 105.2301 96.7931 62.7764 162.8749 106.6969 105.1648 90.7803 39.8171 20.5269 44.715 91.3805 119.5609 128.6777 98.6464 91.0641 88.4841 91.4936 138.5845 80.9394 83.2592 78.3553 70.0749 93.7357 122.4927 109.7613 123.5817 114.861 98.6087 80.9924 75.5295 107.3487 50.0572 20.7366 72.7951 112.2082 115.7442 109.3165 95.6224 59.3019 36.4021 94.9256 54.6968 100.5024 86.2097 127.6705 23.5706 9.2641 31.9743 66.3256 86.499 71.3314 94.9474 92.8935 132.5094 113.4609 106.4464 94.7601 0 0 0 61.684 103.9894 84.0417 102.0555 50.8698 93.5512 104.8504 103.0961 93.1383 82.8139 117.714 112.5975 103.2334 90.6787 98.8765 121.1091 87.7335 70.9417 0 63.7838 104.3957 138.4281 90.2043 114.7382 71.5551 71.7766 85.0816 66.5675 55.7065 72.7447 109.5653 104.3849 117.7458 109.2299 123.9351 77.1735 75.5513 92.6703 57.7235 54.0226 59.503 66.1487 62.8949 75.0117 91.7248 125.9526 128.1172 98.5005 112.7482 122.7181 108.3346 87.6326 100.5857 96.6278 91.1466 13.1152
90.5688 99.8555 136.4631 96.9943 63.8432 87.6209 87.0387 123.3309 118.545 115.3315 125.7062 109.7802 100.4451 121.0554 108.891 90.1192 69.5757 105.6711 113.3774 84.9161 82.0554 106.7564 0 8.9477 126.9176 146.5861 119.7525 126.2639 106.47 101.4174 86.2307 142.9248 117.534 146.1801 130.212 122.5824 54.6731 30.6239 31.7738 107.4371 133.8452 107.48 67.0178 25.8603 73.0468 102.2995 105.2895 69.8343 60.0005 92.3562 94.2114 105.9251 138.7308 131.7519 99.8003 59.8532 30.6854 108.422 121.9617 67.8622 67.918 52.844 65.3232 66.538 84.6459 37.5149 61.9311 122.3774 150.2415 140.2279 135.868 122.5844 196.0229 707.5361 1094.1435 480.8414 265.2892 201.9515 172.5231 139.8802 91.1539 34.8842 28.2372 112.4418 116.699 126.4859 140.6936 93.999 92.4048 111.26 125.3798 115.9765 153.4645 120.5462 115.1938 109.7352 113.9515 110.5876 128.3224 160.9507 111.382 100.6472 70.4777 114.619 127.7967 91.24 55.0644 53.1905 92.1541 109.6553 115.3913 61.6835 65.7224 56.3462 50.675 46.4966 137.2981 78.6597 109.1534 130.8842 95.4664 101.2998 78.3505 72.8162 123.3197 90.7448 102.1069 118.1251 127.2331 84.9786 103.3015 81.8091 69.394 82.3527 117.2677 74.0435 70.5407 78.3087 57.3133 67.5254 101.8787 105.2824 96.5102 126.8285 90.8072 40.2668 32.3792 40.529 52.6443 81.6344 114.0014 122.0819 89.7075 118.0436 99.5033 104.1327 127.1301 108.1545 90.9445 59.868 146.2333 111.3076 97.3669 128.4137 47.3242 25.8418 55.0173 85.721 125.5801 125.4664 94.2618 97.5475 94.579 90.9203 131.7685 121.581 101.7147 92.7693 66.042 83.0067 126.8356 121.9659 102.0304 131.5948 104.4418 90.3829 92.451 115.8464 53.8602 20.813 74.8335 108.4424 131.8528 133.7388 150.4843 90.7183 60.2197 118.989 78.2592 126.7916 94.8742 123.0582 29.8044 14.3893 37.4415 54.2315 84.7108 65.2905 101.9334 93.2321 149.5903 136.0651 98.5635 101.4007 0 0 0 74.533 84.83 85.3559 110.8422 58.8011 80.6667 123.5477 125.9884 118.1039 100.7438 124.4431 119.2099 93.8274 107.4786 96.9304 133.9601 105.2515 70.6912 0 78.8177 98.9314 146.4878 95.2232 116.8665 89.3956 89.4568 109.0202 83.8338 66.7749 79.0405 110.3125 115.4571 117.0208 155.9255 136.8857 88.672 98.4468 95.1894 65.4423 59.4813 55.8065 48.7377 49.1026 96.2255 99.342 136.2039 120.5182 111.9512 119.2018 104.7241 139.7618 114.3156 117.7781 109.4805 104.2605 12.1063
74.5412 107.3162 121.4648 104.6136 0 70.7992 94.3985 116.6596 111.5743 94.4848 119.7482 117.5982 114.6381 113.8936 125.2281 98.0197 62.5043 115.8711 100.9263 55.1734 61.8967 86.9416 0 11.6412 105.7734 151.783 119.208 107.8157 120.6062 98.7068 78.3732 129.5072 99.7578 108.7413 113.1978 108.4311 53.5733 36.7447 26.586 99.2282 126.957 89.0247 56.5609 21.6062 71.096 80.2258 85.5085 67.7957 57.0006 84.6632 83.0002 115.6296 120.8087 107.1245 90.7198 49.5678 31.8629 105.6714 98.8365 62.1071 62.6431 59.2865 57.4385 68.5272 88.7094 26.5978 59.8182 95.4466 143.1798 128.548 131.1026 121.7539 164.6244 210.1459 480.8414 1351.985 538.2733 245.3489 176.2478 175.2417 102.1674 52.1006 31.2313 90.0026 100.9691 137.6593 127.0129 102.2848 79.5003 119.2375 130.8297 124.0811 152.2365 119.2515 98.8076 109.2757 112.8002 114.8813 107.7696 104.6817 104.7044 89.7346 75.9665 115.5909 120.3538 79.9052 46.7056 55.6865 65.3793 86.1419 103.6112 55.8669 71.7988 57.4452 41.3741 45.6227 136.7887 69.5791 86.9876 138.4184 104.3221 109.6249 88.0757 78.1426 107.3259 90.1897 89.6907 100.5945 138.5711 76.2014 87.1887 99.429 77.1453 82.9326 99.0559 63.5945 56.3854 76.3326 49.965 79.0658 90.7388 89.2046 84.6899 114.8183 90.6258 18.7779 24.4073 26.0463 65.0422 75.6242 97.7503 115.89 66.4944 94.533 90.2607 109.1907 155.346 83.6272 94.3212 58.7616 151.6511 111.0735 74.918 91.4179 41.43 30.4733 41.3802 75.2286 112.2599 100.0407 101.288 88.6493 113.4088 88.1638 126.6632 107.4654 85.5329 76.7988 66.0725 70.8738 108.3268 124.2569 125.8972 109.8119 97.2368 86.7666 83.1843 108.6128 46.7371 17.3683 62.8097 120.3274 129.5913 146.5589 123.4283 71.222 45.6589 114.2382 86.3425 111.7082 101.1194 120.1947 25.6129 13.7857 53.1941 66.175 79.049 57.6796 97.2634 91.471 124.757 103.1522 98.0577 102.8875 0 0 0 72.7649 72.2923 81.5991 102.426 52.7989 84.3385 119.3561 108.4663 116.2948 88.1003 135.2186 99.6202 103.032 93.4192 94.1739 123.5466 113.4001 78.2324 0 62.4041 97.9288 148.0389 97.3168 132.3693 89.1251 92.3625 105.2279 79.5268 65.2876 73.217 116.2777 104.6829 108.4711 146.9489 127.7645 86.0481 81.3924 85.1315 57.5646 45.525 44.3981 46.1103 42.0046 79.6814 91.5169 130.7344 136.6438 98.2871 88.1451 132.7375 121.9422 107.1314 113.7616 103.5536 83.3965 0
97.8373 116.5728 133.8802 141.2342 66.9546 100.0994 103.9395 112.9626 114.8026 118.8841 137.1368 113.2989 121.6222 142.4963 127.1517 88.0168 64.0301 120.3154 99.8761 76.5587 73.388 105.4405 0 12.6934 118.4267 138.7512 109.4163 138.8075 124.2051 96.4289 74.2556 129.3951 119.2313 127.1116 140.8199 112.5343 46.7565 36.1996 47.7386 126.2335 120.4047 99.9122 58.4361 0 63.9931 98.7689 83.4803 62.7377 65.5493 112.7192 111.6354 103.4608 146.1218 103.6462 85.396 54.9522 0 103.2684 112.0102 77.3614 76.7983 68.6799 59.0681 81.1341 87.1038 47.4265 63.5609 123.3579 159.8363 140.1726 159.0595 142.1103 184.1417 208.034 265.2892 538.2733 1326.9836 504.6018 275.9815 183.527 122.794 58.5435 29.1614 97.0739 152.161 150.8395 125.5909 115.2299 85.5758 128.1162 132.7909 94.938 158.3537 126.0245 128.5177 132.0004 125.6366 119.211 111.8769 128.8108 121.7779 96.3147 90.4331 106.3865 131.436 105.7708 54.88 66.0354 83.1469 100.668 110.4782 87.6618 65.6842 48.1277 45.1752 66.7399 140.5647 96.2797 102.2099 181.0578 134.3888 133.4774 88.9307 69.927 110.1045 101.8165 107.1788 95.442 118.3391 110.4185 103.7672 118.3334 83.205 81.4077 113.3855 96.5474 62.8358 67.178 57.793 108.1793 98.1247 126.9624 117.6884 123.9267 88.0501 36.853 24.7701 36.8104 68.1614 96.1518 113.8876 138.9709 94.7772 102.4514 96.8767 105.0651 177.5597 129.0814 112.7588 54.6964 206.1711 119.6856 99.3612 108.1877 40.5303 29.0796 44.6215 93.0508 124.6011 136.2937 107.7045 85.5123 85.9061 98.5492 120.42 119.3899 83.0581 83.3515 78.3268 90.2536 137.5055 130.7548 154.3985 130.0126 128.8648 116.6291 99.0379 125.7477 59.4509 22.6047 82.1775 115.4452 132.8715 133.648 134.6763 76.069 42.0604 120.7317 86.8932 141.6279 118.151 134.9735 32.9528 8.7108 39.2891 63.4395 81.0724 58.0158 108.0171 110.9812 133.3695 142.773 108.9475 102.9533 0 0 0 79.3491 97.2427 96.0049 84.2068 55.4163 100.3031 122.8774 112.3264 121.0199 101.6564 130.0333 131.7715 122.0828 127.611 100.398 124.2006 104.6216 70.8876 0 78.6752 114.5074 193.7986 103.1842 138.1801 112.7146 85.9262 95.8774 93.1107 73.6709 85.5196 102.8228 103.5554 124.8885 135.4049 137.9477 118.2236 97.7288 88.2803 55.2098 61.9244 60.0268 49.8722 56.3277 88.6466 104.0314 134.4601 141.6849 112.9763 116.7036 136.956 131.7958 118.0792 120.5401 94.0241 109.5649 0
79.7646 92.2945 107.2614 120.6322 69.8623 72.4653 102.9369 129.6942 112.4466 121.7181 101.1309 105.8109 107.7246 96.0358 111.937 85.6498 74.8148 106.1674 97.4503 67.9231 71.4927 98.3963 0 12.7211 125.9398 110.8226 129.1502 115.285 107.9359 100.4979 76.1385 132.6832 119.9901 112.8089 107.9176 116.5065 63.1978 35.9585 24.8311 104.2783 117.1771 85.6806 51.6829 20.5945 54.7328 89.2884 95.7269 61.517 60.2974 104.9144 107.2513 112.1029 126.484 99.8079 95.8797 49.8783 23.352 108.2733 102.8509 69.7076 72.2287 44.9784 52.0465 71.133 89.5107 30.1597 61.8575 113.4848 139.3804 124.6096 126.9334 116.2713 152.2195 160.8164 201.9515 245.3489 504.6018 1304.6896 760.2811 216.7545 140.2001 52.4353 34.2286 92.9189 99.1952 139.2124 116.2414 105.8817 73.7706 114.7583 121.6372 113.2144 114.5524 119.6565 99.8031 119.3772 106.0788 97.313 115.8676 117.4263 103.5111 103.7773 73.262 106.4959 101.0863 110.1376 58.8265 64.9809 75.5517 108.2848 127.8721 73.615 66.3873 58.6645 44.5416 0 137.5588 83.2202 97.5805 160.005 116.8562 121.4692 89.6803 76.0961 91.9548 100.587 88.2839 95.0274 119.183 93.5442 96.7911 99.4476 68.4238 76.4996 124.0579 70.9665 53.7769 71.8599 60.8881 90.7658 97.5366 82.9862 86.9612 124.2761 80.587 30.5189 30.0386 26.3889 67.7186 92.0732 119.7931 120.3535 68.9158 86.3382 88.3352 104.8292 146.1714 96.2586 90.9451 64.7212 135.9974 87.1137 69.3047 87.8018 43.2427 33.9725 51.2871 82.278 119.6924 122.3551 102.2111 75.9967 101.1808 97.47 122.0906 93.6018 80.1074 76.1365 69.7121 87.7818 102.6004 113.3168 112.7113 114.4626 92.2984 97.0108 90.2672 118.8555 55.174 26.2796 71.1516 110.7956 136.2169 139.4137 127.5149 73.5205 47.6575 108.06 80.7927 114.2533 97.2487 137.482 32.8196 12.1301 36.0669 58.3949 87.3102 54.8211 110.2796 93.8136 120.6391 100.4835 101.6173 110.6342 0 0 0 64.2672 91.1701 84.0439 93.5105 57.1438 94.0716 116.4985 109.0299 110.4254 82.6808 100.7016 113.1471 102.9407 117.9887 107.5986 88.2342 103.1192 86.214 0 68.9435 89.8437 148.4635 79.4813 127.5496 94.9536 77.4858 84.4423 80.048 58.5084 83.9054 108.9667 103.0119 112.1914 121.79 135.3697 95.6102 92.6541 88.2897 54.1665 54.1836 57.9917 60.1635 74.6843 87.418 93.9893 127.0877 140.831 97.966 109.4492 120.205 117.9145 86.0185 94.2674 104.8107 89.3026 14.5994
85.5006 107.4725 130.1221 107.9206 55.3155 77.8626 97.5927 116.1301 94.4357 101.3519 111.0117 112.1222 84.1958 100.1087 116.644 82.5107 60.9371 110.8121 92.117 73.0494 74.051 95.795 0 9.0354 108.3011 136.6188 115.4866 98.1878 97.9357 106.0727 62.5617 133.7956 115.3802 123.2036 119.8579 105.1481 55.5232 35.7544 27.4058 109.6796 133.3331 93.9509 46.5803 18.7377 65.6424 97.336 99.6955 70.2066 57.9076 105.6103 91.3276 107.1612 115.1417 101.9668 82.3595 55.9564 22.4723 101.5812 100.0067 79.8938 52.862 56.289 41.4295 52.8657 86.9016 35.2594 59.2399 121.996 133.6757 111.8196 115.2192 108.5087 146.5607 136.6235 172.5231 176.2478 275.9815 760.2811 708.1726 1004.5229 137.8095 65.0766 32.9456 104.6479 119.1161 132.6765 140.725 111.7739 86.7471 129.9192 108.446 109.1221 117.6382 101.325 101.4542 122.0836 124.8823 113.5958 123.4588 119.3018 109.3712 118.6191 92.3881 116.7329 125.3949 100.704 55.6531 60.1834 77.9341 102.5097 109.1866 66.2552 48.1887 41.3437 45.4041 49.0973 120.7301 77.8158 94.26 121.1346 99.6607 105.0928 81.7618 73.0711 104.8784 84.7059 84.5964 90.685 121.0142 87.9109 87.4897 105.726 73.9086 84.1283 100.7062 79.1709 62.1566 61.6872 45.7468 81.7891 104.2357 99.4836 88.2336 115.9948 81.5334 28.2168 27.3798 33.6374 73.4057 88.1878 109.6648 125.6727 68.2219 99.2311 105.5099 109.1229 150.2341 100.3284 92.5384 49.7924 144.0538 102.032 76.6969 98.8693 41.3753 37.0489 44.3739 85.8726 121.0636 101.9921 94.718 85.6128 91.4098 102.8805 138.9177 81.9717 68.7009 87.7371 74.2925 91.6697 130.6723 123.2879 135.3189 148.2965 110.6172 89.7334 91.2996 120.0414 44.2105 24.8338 73.6452 104.2394 117.2032 126.6068 120.284 80.8233 42.5824 109.5095 70.7289 109.0104 118.1586 113.913 34.8216 9.8604 33.8206 58.6345 84.1535 59.6626 105.4468 111.6751 126.2211 106.1086 79.5862 93.2833 0 0 0 67.5038 86.5766 76.693 96.2385 52.5687 85.8199 125.3066 113.3138 115.4332 103.2105 131.1023 99.466 103.4239 103.787 102.8051 106.1287 90.7081 71.923 0 66.5629 98.5158 164.5817 97.3196 116.8481 92.8237 82.3667 109.6755 87.5033 61.4022 75.2287 122.0898 108.9968 104.4813 141.926 135.3051 101.65 86.8963 88.5918 64.4534 61.8894 58.0907 53.8911 76.4107 83.644 90.654 113.4679 116.748 106.4049 105.6233 142.2405 106.2951 107.8193 113.0068 98.8877 91.1992 12.5797
79.2206 102.643 91.8143 91.3366 63.5879 87.6671 75.9209 108.9782 106.3431 95.9422 112.3417 104.5668 90.5398 83.8661 110.18 81.3037 62.5275 96.6571 81.3626 60.442 68.9956 88.9213 0 12.4114 95.2923 102.1433 95.1584 103.7136 110.0521 96.43 67.1344 112.0691 111.5423 102.6947 104.6701 102.9825 47.6954 30.5316 23.3486 86.2544 116.9109 91.0663 49.1963 0 42.4624 100.1683 105.0956 66.7342 48.8229 89.2459 110.4957 97.1157 108.3391 100.5863 76.7696 42.7167 29.1987 68.1372 78.1866 62.9232 61.5912 52.6056 37.7012 67.6308 87.3358 45.3419 49.3042 88.4327 113.2696 115.2763 123.6565 117.4539 139.8099 145.5547 139.8802 175.2417 183.527 216.7545 1004.5229 1588.3176 842.0709 76.5334 29.3956 93.1317 119.9954 115.5166 120.6924 101.7057 90.1417 105.9132 102.959 96.6507 122.3233 127.9208 95.9713 109.5329 122.1955 109.663 105.7788 134.4036 89.8377 85.7905 77.592 118.7746 99.8917 78.9158 61.1461 62.2888 84.2882 96.8623 99.9984 56.9506 59.8742 64.8661 36.8275 55.6406 121.8541 91.4988 90.6851 128.6413 80.1319 89.357 78.1529 71.6958 89.1877 72.4323 86.6838 76.1182 95.7403 82.8085 91.6882 90.8168 56.7399 74.602 93.925 77.8735 59.2173 70.5285 46.9449 86.3965 94.0061 95.6635 93.0535 103.2659 84.1533 37.9158 0 25.4098 66.862 96.4422 120.753 119.1733 76.5857 78.6281 85.6508 96.8395 131.5528 103.5571 96.7128 63.3768 144.6722 83.0934 85.0715 96.7749 45.2216 30.0599 46.4667 81.5616 111.6701 106.5589 87.5213 89.5373 90.8602 84.4995 105.4907 101.2838 86.1125 101.7 72.7627 85.1896 104.3601 113.1722 96.7179 107.7715 94.9363 80.6987 65.7028 114.6022 63.951 0 76.4679 97.4915 118.5396 111.6603 109.9496 69.047 41.4036 85.0168 70.1037 100.2255 102.3505 96.2037 25.3867 9.2696 35.2155 53.6953 75.2378 61.1618 93.7245 95.5821 114.8379 103.0907 95.6342 80.3519 0 0 0 52.8822 80.7682 71.6252 78.6897 54.9952 76.4686 93.7981 107.8876 101.3447 77.4979 81.3307 114.2337 102.1936 108.2231 77.9591 108.7758 96.7348 78.3416 0 47.4691 96.0458 120.6578 73.7158 102.1931 78.7611 78.3725 106.3876 78.1757 52.8089 73.7932 82.6102 97.247 107.5436 131.3201 122.302 92.3986 72.6303 85.9207 52.5871 48.798 50.9083 55.9721 78.9419 87.3042 95.8188 104.8148 85.3817 91.7517 85.388 123.2317 106.701 87.6831 93.7234 99.4117 103.5592 14.9918
82.9431 77.8264 74.5188 75.8034 60.0829 65.2551 81.3866 83.7686 62.7636 85.473 83.1932 69.7177 62.033 78.624 82.8839 64.2939 52.1482 71.393 62.2077 52.7123 58.1359 67.9515 0 6.3542 78.3786 76.5967 75.8978 82.037 77.1718 74.7234 63.943 85.1996 75.6121 82.7171 82.078 75.1165 42.7321 36.3179 12.8379 62.6689 69.6884 0 35.0279 19.1062 29.0261 75.8703 67.813 56.3679 50.3933 92.9823 85.1667 57.7104 69.0848 82.769 57.8823 43.5404 26.2026 54.957 58.7276 55.7142 46.0265 26.8926 34.2299 50.212 0 31.0244 0 80.2105 97.5076 82.7564 85.8056 75.8113 100.8104 95.9713 91.1539 102.1674 122.794 140.2001 137.8095 842.0709 634.9917 360.5885 31.3233 75.0811 90.3332 93.5305 76.1398 83.3692 64.2376 78.9404 72.4615 67.6965 91.9464 85.3432 78.2834 92.0655 81.0641 80.4302 81.6245 88.3676 88.4702 74.1326 49.8498 82.5796 67.9625 74.0555 50.3388 40.8041 75.8014 73.3628 83.186 0 0 37.2418 34.2828 0 91.7426 60.5853 59.0445 94.81 64.4651 71.7836 69.7045 62.1569 69.6642 57.7757 69.3922 69.8218 80.6191 67.2956 73.5215 60.3924 53.3944 47.1317 70.3572 56.3214 51.2087 47.8531 40.9251 69.1084 76.8196 68.7727 71.2957 72.4486 0 23.7149 18.4724 14.2292 55.2284 61.7063 82.3499 80.3002 46.803 62.176 61.5499 79.8098 86.9984 69.1209 62.7945 49.8036 114.2623 58.626 70.172 0 31.0196 21.7773 37.2034 66.3244 79.7339 65.1493 66.292 57.8472 77.2104 62.1233 95.1262 66.755 67.446 55.0908 44.6102 69.3746 72.2301 84.2458 81.0742 91.5723 59.6651 50.1583 47.3805 68.9891 42.9216 16.5726 60.2121 80.8402 99.4261 93.0978 86.1656 56.9709 30.6942 73.4849 50.7385 64.4377 75.7183 84.7213 13.1087 0 25.1726 0 78.725 56.721 78.0872 69.9912 100.9972 76.6523 68.2618 62.422 0 0 0 44.5239 82.8713 79.8461 84.0633 43.0958 62.5951 78.707 72.2309 73.2421 74.17 83.6106 78.7546 81.3561 64.8154 59.5787 91.1543 84.8387 58.9194 0 44.6854 69.6034 98.6083 58.2946 86.1663 68.3331 62.0642 59.4402 57.7304 49.1537 56.5011 70.6808 70.0403 73.2235 82.6839 77.8799 62.3212 64.8582 67.9552 55.7818 45.5898 44.4288 49.2305 54.1078 65.7947 85.0403 76.9676 80.7951 69.6744 72.9437 77.6092 76.2796 60.5288 63.5164 60.33 75.2975 9.993
50.8735 43.8609 47.4958 37.7848 37.6137 28.0564 43.4607 40.0799 39.5365 43.1251 47.6648 32.4459 33.513 43.3771 42.388 32.5117 32.6667 41.3538 39.3805 33.5092 34.2882 40.2346 0 2.7279 46.2875 40.7864 53.8906 34.4716 39.1775 38.6409 39.4284 44.1135 44.2139 43.7921 49.2401 45.2646 39.1728 0 11.4913 44.7315 32.0165 38.0694 0 13.4176 21.364 46.8587 37.7638 31.9896 0 42.7854 44.4737 44.1334 36.7407 40.0317 37.2754 20.2905 0 36.1981 35.4796 30.5496 28.0268 17.5133 0 22.4655 34.1671 21.3797 33.2494 0 55.2764 41.5718 50.0043 58.2205 42.4898 48.1255 34.8842 52.1006 58.5435 52.4353 65.0766 76.5334 360.5885 5.635 30.6339 48.0537 45.6007 50.5919 41.1747 50.6411 35.8755 48.9874 39.6769 43.463 44.0519 39.0556 34.0412 54.6747 41.7003 40.6751 50.0204 52.4943 53.021 44.1631 37.8494 41.619 38.7702 48.6819 34.1952 28.4737 36.9743 44.4114 33.8746 0 31.2828 0 23.1155 0 58.2509 41.5803 38.259 55.2503 37.4898 41.1288 31.5872 30.831 46.5706 37.4131 35.9161 30.5468 47.6227 39.1645 39.0013 34.7797 31.3495 40.1514 37.0036 25.115 0 35.587 33.6073 40.3102 41.6866 41.0774 41.1668 46.8544 0 0 12.6421 0 28.2471 28.2159 50.9712 49.227 32.599 46.1297 45.0879 44.0431 46.4621 31.0846 29.4535 32.2921 52.8973 40.3364 36.2199 54.0124 20.7589 11.5374 0 40.3846 45.5053 37.1334 37.1465 33.4843 48.162 36.8298 51.2494 32.1711 40.8345 38.7925 28.4257 41.1717 44.2682 33.1875 53.4782 40.6775 31.1901 32.3534 27.4408 45.1522 17.0825 10.0593 39.3879 37.6224 39.9843 43.3826 47.0768 32.3252 20.3808 41.9738 28.9732 38.147 37.1307 48.2992 9.4282 3.7285 0 0 34.8333 37.7514 41.7933 40.0704 36.3015 40.8861 52.3072 35.942 0 0 0 29.3843 51.7346 40.5726 43.5576 24.2328 43.3708 44.214 45.4647 39.9084 34.8705 50.0567 41.114 48.6057 43.0516 26.2781 45.845 50.3791 35.1888 0 27.9956 38.8359 73.9614 34.6515 38.5445 45.6539 43.3282 49.3926 30.3977 28.6713 37.1748 45.5827 35.3155 39.2606 35.2517 42.1479 31.3578 35.2541 45.003 23.9267 26.631 32.2116 34.0465 24.5621 30.161 45.5965 38.197 37.2659 37.6895 40.4893 41.8685 47.3548 31.4487 36.2885 27.4335 40.0704 5.5503
0 29.6652 43.833 28.2448 10.6858 30.8988 29.1735 27.3729 25.8034 23.977 32.9855 23.8483 22.3386 26.9489 21.7812 0 17.0038 20.4096 20.7487 15.858 16.2314 24.3711 0 2.1626 27.7693 24.2059 31.5094 29.0499 25.6513 22.3008 11.7123 36.2794 31.4231 29.1509 30.1302 27.5608 0 4.5733 0 0 18.1516 21.9585 0 0 13.0916 17.9295 24.4316 0 0 27.5812 22.6735 34.9007 28.7569 17.6807 26.3278 8.4906 0 0 27.109 19.7379 17.2268 0 20.9969 0 20.94 5.5822 0 25.6397 26.1707 27.8926 26.3085 23.8418 35.3053 22.8041 28.2372 31.2313 29.1614 34.2286 32.9456 29.3956 31.3233 30.6339 35.5404 57.98 47.6492 39.9889 33.4231 26.1479 20.9723 34.9877 33.9729 25.4685 29.2053 29.5846 23.219 29.4023 27.4209 18.845 30.0495 33.8024 24.9418 24.8084 17.4254 23.719 28.6288 24.9319 8.5884 13.2656 0 28.5546 34.459 19.3858 24.6369 12.2629 0 10.0402 30.812 19.3209 26.7311 29.3411 29.4174 18.5239 14.5968 12.8868 23.6251 27.0428 27.6309 37.253 30.486 21.9467 21.074 22.534 15.1202 18.619 19.5343 0 0 14.3897 9.1324 19.6583 26.319 23.9147 29.8515 30.6057 23.3325 7.2519 0 0 22.0862 16.7334 25.0803 23.3976 15.6987 27.0421 24.8659 31.9188 33.4173 25.2325 26.5703 20.4682 41.4079 30.3829 20.2419 22.9624 0 0 0 18.5114 28.49 31.4666 20.2789 21.9806 0 22.1306 19.3998 16.3036 29.2922 20.5314 14.4307 12.5404 27.0574 26.7478 25.2838 19.4193 23.9576 19.1091 22.6445 34.4598 16.8624 0 36.3512 22.4788 22.4947 35.6328 25.1747 19.093 7.8289 25.3398 22.5948 30.0511 34.2325 31.7284 0 2.74 9.1867 14.5061 19.9937 12.488 29.4656 19.2862 34.5561 34.0617 25.0535 23.6172 0 0 0 19.2971 17.6937 21.3428 19.9161 11.386 16.9543 26.9757 20.5424 26.8051 21.2499 20.818 16.4757 24.6767 23.6822 20.8881 26.2794 23.6025 15.9871 0 15.5762 21.6337 30.1787 18.3752 23.6976 23.1497 19.1238 23.1733 14.1316 10.6426 15.0121 29.2161 28.765 18.293 0 24.3878 18.8103 21.5954 17.4874 13.6326 10.0393 13.2305 17.8182 12.9027 19.5839 0 25.3215 29.609 25.3369 22.8358 20.1197 44.5092 23.0443 29.5101 24.3941 20.2455 3.9488
88.3562 103.8834 97.6822 74.1952 0 80.3381 67.1779 86.541 87.5627 93.0948 91.0967 78.2045 73.7719 88.0619 80.4923 57.6808 49.3584 105.1143 77.4905 56.9506 48.6157 88.7284 0 6.709 93.059 90.1502 84.7009 94.4102 92.1616 74.2486 51.446 102.2522 77.1911 97.0908 93.4538 82.3843 51.4777 23.4785 23.9093 100.9237 101.2497 73.7367 32.2316 0 47.8305 80.4897 81.4226 53.2415 44.3818 92.5412 95.9602 88.1616 96.1622 87.4068 78.9231 44.1377 29.1376 67.3289 65.7228 53.919 0 37.0581 32.1527 26.9213 70.4263 34.2983 71.6006 94.6051 116.4263 96.407 91.5679 95.2605 98.7735 80.3872 112.4418 90.0026 97.0739 92.9189 104.6479 93.1317 75.0811 48.0537 57.98 943.4415 762.0716 189.3776 153.6129 103.0347 76.5519 88.6348 91.6034 99.6408 106.7629 109.3172 84.5804 100.8306 95.181 99.5836 109.1519 112.1378 92.6511 76.5981 62.4602 75.4021 83.9776 89.5833 61.5107 54.8859 75.3889 90.7357 89.8188 58.31 49.5276 38.7122 41.701 38.7597 91.6083 77.8509 83.0633 132.082 69.2523 80.1191 84.1816 64.2458 101.2305 84.9491 87.7657 89.8289 108.8232 76.6378 72.243 74.326 53.5616 69.7815 101.7538 74.1648 68.1592 88.4693 55.9624 75.5867 86.9782 75.8027 73.1426 84.8354 74.0141 29.0995 0 33.3854 0 83.9104 108.1166 97.8777 73.4031 86.4813 91.1979 100.3036 127.7758 108.6421 89.5393 54.9133 146.5741 109.6061 95.702 79.7258 33.3974 21.4364 33.6532 58.0209 94.2481 81.1227 82.3932 71.2932 84.5445 72.4904 92.689 81.5579 71.4482 75.7324 63.5489 75.459 87.3773 98.1663 101.0454 109.2521 82.319 62.2184 83.4267 94.6443 0 0 68.7282 86.9892 92.7896 99.0194 91.0418 49.6057 34.6547 81.7988 64.7925 90.1235 95.3554 111.9748 21.9762 0 31.654 39.4754 78.6715 35.8261 78.6485 77.9799 90.3749 87.0296 75.9574 90.7331 0 0 0 68.9584 89.1854 71.0928 79.749 33.4198 69.7144 79.8233 83.3187 97.2543 66.4204 87.1654 97.7724 83.9141 89.8882 89.9168 88.4982 72.3615 71.2714 0 53.5519 96.9434 134.1866 73.1965 91.7151 77.1405 62.2747 79.5771 59.8625 46.6539 66.3013 66.4776 78.1011 88.1467 98.2471 94.155 72.9709 58.7894 67.8259 38.7094 41.7989 43.1418 42.2994 49.5684 69.5592 89.2382 90.7927 103.0829 99.1232 79.1479 102.5686 94.5491 85.1034 90.0561 95.7568 103.5661 16.8959
138.3663 145.1884 128.1664 111.9212 82.1443 103.1419 85.9254 115.0767 124.6815 107.1745 105.7447 119.8285 111.6163 119.8396 128.5129 94.9379 68.8978 109.0865 104.6721 76.4286 89.4599 123.3679 0 14.1331 119.8903 131.9148 109.6075 120.4994 117.2021 89.7933 64.5331 122.0529 102.3687 125.7506 123.9168 128.4509 61.8083 38.8732 28.8727 115.8262 128.5036 88.7571 57.9052 19.2197 59.7072 80.9391 93.1542 63.0183 66.8009 143.6632 122.8467 101.6713 125.379 106.1401 97.6312 51.3005 32.7631 100.6129 92.9422 71.7108 69.3641 39.7558 50.3605 46.2509 86.0578 48.4605 61.4653 102.3746 151.2029 126.2366 137.4044 111.1007 144.8308 129.2923 116.699 100.9691 152.161 99.1952 119.1161 119.9954 90.3332 45.6007 47.6492 762.0716 1083.1192 562.3368 204.9659 172.1686 125.5661 161.4517 119.7822 121.9768 170.7321 140.264 116.497 122.6302 126.4995 126.0376 127.2686 131.4334 131.9898 91.1742 84.7853 119.0626 117.2717 130.6618 67.2288 66.8341 107.2787 116.1309 143.6354 76.296 84.5775 59.7089 51.6936 51.6766 137.3828 82.2402 97.7649 136.9917 97.9136 126.4377 91.5944 70.2092 114.7656 114.4745 133.4231 115.8119 135.6552 101.898 97.3129 91.3345 70.1305 69.9292 110.6426 89.3282 74.7524 93.3302 72.7475 101.0752 134.0608 106.8493 111.4124 117.1044 108.5566 43.7573 0 39.899 80.6665 107.5896 151.0827 135.2306 95.8241 104.4786 142.4272 124.37 170.2795 134.8006 114.7618 62.5475 199.3867 138.3141 114.5443 113.7481 44.2907 35.4739 58.3776 96.7313 129.3549 131.1297 109.4608 93.7105 121.3419 110.4287 126.6727 96.816 105.7393 93.7252 87.3245 99.5593 135.8451 118.7346 125.8122 123.389 102.0758 101.9447 81.4463 137.1231 61.6174 36.4234 89.1304 114.1958 148.026 120.4166 122.0368 66.2809 46.1748 104.6244 64.4333 128.6723 113.9734 150.3023 34.5008 12.7885 47.786 76.5243 83.7715 68.4526 108.2447 92.6544 125.2005 122.1469 123.9374 110.6175 0 0 0 74.1949 125.9419 98.7196 120.5546 56.152 90.4261 117.1527 123.1374 124.0193 104.7269 113.8701 116.2654 111.3957 96.3893 88.9686 102.7933 104.2985 85.6925 0 80.3493 123.4199 151.9849 86.4354 89.0362 84.2546 76.7111 106.1314 89.9228 59.4784 72.5478 119.1616 121.8337 99.6044 84.7762 141.5922 81.4574 71.4204 85.1854 62.4313 54.2218 58.1575 63.1591 53.6122 90.8883 109.279 128.7505 125.2598 89.7014 115.3611 142.2586 125.7501 107.1438 120.0326 146.008 133.9562 12.6777
118.3193 115.3644 134.4522 126.4143 83.8737 98.3799 88.9935 116.6346 126.7211 126.7151 101.1763 113.7717 113.7301 120.3616 111.8671 100.2566 70.5331 112.2997 92.6637 69.5974 67.5021 95.4478 0 12.7762 115.7396 132.4846 121.4446 117.6267 118.1136 96.9262 71.0289 114.1919 115.3154 132.5771 139.1107 116.5299 56.1012 32.4097 28.6166 103.6047 126.7237 82.3608 59.6497 16.5447 55.0431 87.201 95.8702 73.1262 64.1352 130.4454 102.7345 109.9253 121.2519 111.2842 94.7248 43.6805 30.5128 103.417 92.278 77.6035 78.2039 63.0767 51.0567 49.286 79.9464 52.2774 79.051 108.2072 125.6004 129.6952 131.8587 91.892 125.6834 135.6667 126.4859 137.6593 150.8395 139.2124 132.6765 115.5166 93.5305 50.5919 39.9889 189.3776 562.3368 1415.4577 640.9557 215.9697 145.0707 156.3047 129.2153 141.4764 176.0862 128.4062 115.0498 130.2334 113.21 117.581 115.305 142.8073 123.6979 102.8735 84.4048 128.9633 124.3911 109.4297 76.7524 74.3209 86.9137 120.2688 123.5512 71.0909 70.686 71.259 55.6617 49.0219 123.9316 99.8953 86.5041 151.713 103.3593 111.5956 95.5443 74.0868 139.7718 109.9747 110.9439 129.3863 146.5358 108.0087 111.2187 95.9354 62.8973 86.0681 124.9296 96.692 84.1817 91.4348 64.4904 105.3194 119.7174 108.5078 98.501 134.3995 89.3051 27.9851 35.9783 30.5285 84.6194 87.7545 124.0789 143.6255 70.7059 93.4044 123.761 109.3922 147.5934 134.936 126.5187 86.8405 181.8223 126.8287 100.3886 115.5496 43.468 24.1187 41.9039 75.7254 122.6823 113.5997 103.6533 103.2309 111.4896 93.5766 120.6645 98.4957 95.4475 83.8821 72.4779 80.5455 140.0592 138.8091 132.7808 133.4924 118.0037 99.5284 98.4969 111.9421 61.345 19.2338 78.3297 91.9874 133.966 135.5231 123.0324 63.7561 48.5684 102.6129 85.0477 133.5818 96.599 120.1935 26.8465 14.3466 45.4681 74.7542 92.5555 65.3643 99.2842 89.4787 141.8615 131.3423 119.8947 90.1308 0 0 0 89.0461 107.0515 94.3298 88.6579 61.1133 93.8732 113.1731 108.2761 122.1936 88.889 124.0959 102.0367 100.9412 92.7259 104.6632 107.0712 120.6907 82.5697 0 90.8141 112.9063 181.4579 103.7513 114.3541 76.4019 86.7777 107.3247 96.7028 59.5621 75.3367 130.2733 135.726 114.9669 114.1749 128.2838 85.7923 71.1911 87.0882 61.4659 58.9422 58.8466 57.4642 67.9232 110.8354 102.2283 139.6928 127.5906 105.4095 112.2922 120.9497 130.0422 98.3757 120.9342 108.3854 137.352 17.5794
103.3277 113.4866 139.9684 102.8342 76.4286 116.9911 86.2847 114.3618 143.6062 126.7975 131.2597 95.5814 110.0713 106.95 120.2316 96.0015 60.837 125.8192 95.0035 70.5881 72.5741 118.1469 0 12.5136 126.2128 108.8573 116.3683 132.0637 129.9235 92.7565 72.1906 144.1224 111.7325 99.1091 131.4762 113.2662 54.8381 28.6179 27.7521 118.8567 129.8167 101.1665 58.0948 20.6348 55.5936 91.8495 93.3166 70.847 70.9313 102.2734 103.4018 97.6244 111.0639 102.5504 102.3676 46.4646 24.5958 114.1296 99.9612 55.8611 89.9561 50.7318 52.2378 54.1306 80.1299 50.7076 65.4575 120.6619 145.1028 135.2493 130.0714 106.3603 149.551 125.0556 140.6936 127.0129 125.5909 116.2414 140.725 120.6924 76.1398 41.1747 33.4231 153.6129 204.9659 640.9557 1759.6366 616.1803 165.8011 189.7985 156.5716 139.7794 180.0946 150.4545 114.9787 134.3885 125.7595 117.4106 145.0347 144.9634 117.5383 108.3805 87.9831 121.7813 128.6564 121.4063 68.5349 78.255 76.528 111.9055 124.5793 88.7683 72.0166 50.3517 46.6104 48.7633 125.0129 88.2551 103.7182 147.7143 91.8616 111.531 97.5251 71.7632 129.7403 115.4949 105.0433 115.4126 124.1988 105.215 91.7257 115.0825 61.9401 86.0408 112.9722 89.0966 66.5431 86.3759 74.6394 97.974 127.4647 101.0375 94.7723 126.3277 112.4152 32.013 0 38.4201 93.8704 98.3256 119.1301 126.6381 82.0193 125.1116 103.327 129.0604 157.9934 114.4538 124.5052 80.9036 181.313 121.4382 120.9532 108.9221 60.2726 29.5614 47.5057 81.3145 112.5383 132.1391 102.337 82.6592 107.5968 96.7253 126.1203 98.3497 95.5266 86.4543 79.5527 101.4261 150.303 118.1993 138.7357 103.1684 109.8861 88.7927 95.4336 123.7279 60.6735 0 90.426 121.1413 125.6127 137.8053 125.9895 87.9117 40.7594 108.0366 85.0294 117.8429 117.5453 135.94 42.1019 12.4498 40.5289 66.1619 87.4758 85.8138 102.495 90.7526 143.8663 123.5821 105.0024 110.6454 0 0 0 78.7773 94.3597 94.4381 102.9623 65.2843 109.3418 129.4229 137.3751 115.3478 112.8185 111.5308 114.9172 120.3147 114.1745 99.5043 121.115 83.5647 79.8631 0 64.4786 110.9773 157.7828 82.0312 122.1784 82.1795 81.8911 101.7053 77.6068 61.611 74.2857 119.4707 115.6225 112.7107 121.2595 112.3397 79.3744 68.7261 89.3091 67.4568 56.2666 48.1682 42.5593 64.1304 94.001 96.7934 141.2529 123.298 105.2135 99.0774 124.9073 139.643 105.9216 127.1726 115.0557 123.3843 13.8311
121.774 95.0221 117.0079 102.8132 68.5456 92.293 90.1489 111.1445 90.2621 111.1527 99.5669 97.2886 89.8073 96.6393 111.7786 88.6172 66.6758 105.0716 82.4018 81.4234 91.3585 108.5083 0 10.9177 110.7758 90.1069 95.0035 89.4908 109.6861 96.3211 76.4804 99.4182 84.4351 90.6425 102.0574 113.8334 70.2838 37.8008 28.6195 99.9443 107.3549 96.0501 60.5417 0 54.5595 94.3411 75.6409 72.825 62.6419 107.5764 119.5156 110.813 108.752 96.8153 93.8403 45.5054 21.5855 87.39 89.257 60.7974 75.6143 56.9012 46.4629 57.9832 82.1043 42.0703 72.8181 96.6963 107.7951 84.1259 92.7947 131.2813 104.8585 103.0905 93.999 102.2848 115.2299 105.8817 111.7739 101.7057 83.3692 50.6411 26.1479 103.0347 172.1686 215.9697 616.1803 232.0296 599.2117 217.1694 139.1762 143.6028 157.644 129.9528 103.2723 123.071 124.6247 130.5456 128.7461 104.6907 108.2419 107.3192 110.3123 115.047 114.3147 116.2099 82.6412 76.1112 94.7756 110.58 112.0333 79.7833 72.3117 64.8206 51.6029 51.9169 118.7499 89.6617 95.9285 154.3385 101.7205 122.0595 88.7633 97.2549 121.3376 90.7732 84.6041 95.4556 121.839 102.4748 97.7705 103.4365 85.4555 91.2841 88.7551 0 77.8547 93.436 0 125.7388 95.8196 98.6791 95.1302 98.9126 84.0188 46.2151 34.779 30.7863 64.942 82.3907 133.3892 127.6921 97.5081 95.8882 105.6308 95.742 174.3603 114.3806 102.8123 78.7878 182.6985 113.9442 93.7109 97.6899 34.5018 36.9485 41.2478 95.4028 123.2019 110.9768 86.8216 91.7703 126.7375 83.0318 123.2553 99.0936 74.8581 94.8145 74.6175 86.6545 123.6408 125.6143 99.142 113.784 113.2911 90.9785 85.8822 107.4674 56.5246 25.8261 79.012 111.4274 99.7914 106.7948 98.6858 55.0313 34.0468 107.049 77.5267 95.2881 114.3571 119.9781 23.476 0 36.5381 73.5523 90.6948 73.4229 102.097 88.0697 95.9717 108.3751 111.2341 93.1173 0 0 0 87.0186 105.1044 95.2273 94.4842 61.0316 86.4877 97.1234 99.3942 98.7282 80.2097 98.4138 123.9871 98.7859 89.1497 72.8244 106.3092 107.7193 69.7378 0 65.7363 92.5568 147.3714 95.8446 88.9696 88.8956 104.6489 97.5807 88.9833 60.5879 71.4904 94.7089 73.945 100.6858 93.6893 91.0334 74.4502 74.9187 97.5625 65.0218 71.2527 72.9099 67.5505 74.8971 71.773 92.0437 124.041 126.9956 86.1634 104.0234 108.396 117.4805 102.4366 98.8061 110.5595 112.6786 12.6696
89.4066 65.8964 74.2014 89.7795 64.1926 78.0715 74.9766 95.1988 78.1091 81.1663 85.8902 78.9593 68.0269 69.49 93.7 64.7537 48.4145 83.386 71.6761 59.17 59.6995 79.0523 0 7.5628 84.2869 78.6492 75.0168 88.6487 76.9358 75.7289 57.838 82.0166 84.7569 87.1519 85.7374 81.5475 44.2077 20.8044 21.9019 66.183 87.6839 68.7271 41.8769 10.7953 52.2781 82.3748 74.9369 58.0643 52.4506 70.4001 75.1493 87.473 92.3138 75.2454 52.8803 44.2783 26.3852 51.7655 66.6598 56.4813 43.3321 27.3882 34.6283 43.5012 69.5272 31.2275 44.4337 79.9601 91.6474 63.6843 92.9366 87.5291 81.008 79.7381 92.4048 79.5003 85.5758 73.7706 86.7471 90.1417 64.2376 35.8755 20.9723 76.5519 125.5661 145.0707 165.8011 599.2117 560.7562 867.1275 149.7941 128.2772 135.6638 117.1981 91.8392 94.9301 114.4978 91.3146 92.369 92.8823 81.6344 94.9684 70.7152 78.3977 84.0149 101.0103 59.7491 56.4147 64.6554 78.7419 80.6714 56.5413 56.937 52.2848 31.2796 41.9177 88.582 75.1273 75.2014 104.9762 72.2036 87.073 77.391 75.3561 101.7176 76.7421 81.859 73.2603 89.1246 87.3889 79.754 82.6225 62.3008 67.803 69.2821 72.3343 74.9367 63.3414 43.8278 85.0729 83.1126 74.4669 60.5573 85.4412 67.0143 29.366 25.2853 18.3526 56.3223 65.5741 107.8522 98.1258 77.6055 92.7925 69.5217 75.4108 129.9162 85.185 82.722 57.3621 115.4125 83.7803 73.6099 84.0268 33.2609 24.4433 31.8721 62.4457 86.6432 96.2864 84.9227 77.1155 81.1392 75.0908 101.6528 78.2521 72.9208 75.5955 67.6635 70.344 96.7192 82.6036 84.254 94.8797 86.7527 70.8713 72.1015 85.5324 40.4176 12.2405 54.9705 88.5159 76.9428 86.2987 82.4932 49.8061 35.4507 86.7026 61.4557 83.3473 86.1541 92.5984 22.1131 0 36.5617 55.5956 74.0937 60.4875 92.8897 89.3805 85.9483 69.6522 89.4225 73.602 0 0 0 52.3379 90.8712 70.9904 73.9214 44.4322 65.7349 70.9604 79.5492 71.2805 74.9766 60.3499 96.2416 75.0712 80.9693 61.5315 82.1282 80.8386 53.7455 0 59.3561 82.7301 100.9765 62.5424 75.2536 80.6393 76.132 87.1933 63.9036 50.0019 69.0287 79.9609 75.5634 69.0496 87.3351 85.9745 71.3986 71.9574 59.9146 48.425 50.5858 53.3681 55.3238 59.3606 67.7422 74.8395 95.0012 104.0253 76.2664 83.9383 92.0455 90.748 80.3759 69.0228 92.3233 90.6985 12.8424
109.1617 107.3436 110.6797 121.7329 77.697 99.5051 90.7156 113.8606 106.7266 130.6705 116.5794 106.193 119.782 97.4832 108.3157 78.5203 68.834 127.3419 92.7966 63.4712 71.9591 108.1072 0 11.0154 107.4825 104.2901 115.3905 118.531 106.5722 97.7302 76.202 129.3851 105.7495 113.4084 114.6926 92.7191 46.8174 37.0603 32.4946 115.6607 123.9029 93.1655 45.1238 24.3577 54.4231 74.2074 86.4797 76.1442 63.845 107.9547 95.2194 104.1528 117.1937 119.3606 100.2499 56.3634 34.79 89.7922 110.2671 65.6278 63.6907 52.2286 55.9732 55.8745 83.8994 47.4056 61.6053 101.8413 120.3713 118.1546 125.8319 82.4741 117.4112 114.2709 111.26 119.2375 128.1162 114.7583 129.9192 105.9132 78.9404 48.9874 34.9877 88.6348 161.4517 156.3047 189.7985 217.1694 867.1275 1306.6961 801.5316 197.704 194.7324 152.9173 131.8595 138.9617 154.9214 146.964 149.5462 131.0609 125.7378 108.7026 88.3068 100.0378 113.1344 110.2231 76.6058 82.2737 77.9653 117.1022 112.7695 74.973 74.2013 65.5829 39.9381 40.303 132.3581 88.9 96.9852 141.7019 116.0262 109.5343 80.6652 70.1607 116.2573 87.0844 105.0051 98.5993 150.8434 80.3054 97.008 92.467 79.3708 76.191 103.3883 86.1346 76.5155 67.7706 72.2383 102.7204 104.4837 109.3384 84.8438 115.7759 90.9009 38.5817 27.1964 33.0338 64.8152 83.1234 118.1434 141.3528 72.4873 97.2158 94.4304 116.419 144.8054 99.9577 111.0342 60.9683 156.2408 100.9739 97.3417 82.4454 39.0753 34.9696 52.8693 78.1441 106.3166 114.6217 98.7224 97.424 90.4557 93.0378 135.1253 110.4361 101.6889 85.8111 78.9343 85.9805 146.2316 116.6416 141.3149 130.2232 99.6375 87.4199 70.918 125.4529 64.2498 26.9181 80.759 117.0695 128.7399 113.8183 116.579 86.9286 45.6802 118.9078 77.3376 108.5664 109.0353 121.6939 21.9246 10.3362 34.2564 72.3296 80.7538 63.9881 106.2096 98.0361 123.5795 95.486 104.1325 94.2766 0 0 0 71.992 98.5196 87.093 91.9504 54.4769 92.0467 116.6991 109.5026 99.2947 94.6693 116.9683 117.8071 117.9451 116.4811 78.768 129.4027 99.9001 81.3587 0 76.2629 87.5155 153.6791 87.4023 113.1701 92.937 82.3731 104.1176 75.9539 63.0037 90.7112 105.4436 109.2424 116.9066 134.9483 122.0647 105.0269 81.7798 78.6202 59.3334 65.1282 68.0484 66.8325 73.1601 103.1346 107.1695 119.1845 110.1785 119.7436 133.8836 129.4891 110.2223 112.5236 116.5831 109.8137 113.5512 12.5922
102.3512 102.5393 116.7419 88.9285 62.0555 101.0379 92.0103 97.268 104.4164 99.2228 109.6281 106.2546 90.6556 102.6938 123.5501 69.4103 63.1489 97.7707 98.212 69.0627 74.0592 100.363 0 14.6861 117.4475 110.8602 103.4408 106.6763 105.1797 79.5736 69.5467 133.3216 91.4107 98.6696 103.3699 87.4532 56.4632 28.0781 24.7574 85.0024 125.5067 79.3497 47.3055 24.5726 52.1652 90.7243 99.5539 70.6592 66.6242 102.1393 100.2439 77.958 110.0277 109.9178 93.4992 55.995 24.0453 89.5109 99.0859 67.0705 64.8455 40.7707 55.0239 50.0076 76.5279 36.9508 46.4201 82.4459 112.3279 111.5893 105.6281 83.6126 96.6105 111.6381 125.3798 130.8297 132.7909 121.6372 108.446 102.959 72.4615 39.6769 33.9729 91.6034 119.7822 129.2153 156.5716 139.1762 149.7941 801.5316 1123.6597 869.2493 259.2052 155.2731 126.4935 136.5978 147.3753 139.1524 132.7366 129.6557 99.4316 110.3487 82.2622 119.8231 107.6527 114.6087 58.2013 66.7615 96.5206 114.9607 102.6554 85.6308 74.0432 56.1833 34.7753 50.2704 133.5656 83.4999 102.1962 132.7876 91.8296 94.7468 82.5859 63.5166 112.5271 94.728 87.1048 101.0721 102.8288 83.0474 92.3568 91.5132 63.0826 68.8273 91.5354 73.1391 74.7746 71.6205 64.2698 89.0026 95.529 112.7635 102.8377 102.9528 81.9627 31.3562 0 26.9638 64.0078 80.7528 118.0186 118.1558 72.5999 96.7275 122.5432 104.9973 129.1385 108.3006 91.9703 73.5227 170.0084 111.1827 94.3187 102.5341 40.7308 27.9957 48.3203 75.6974 89.554 104.3615 76.0287 92.6231 107.6363 84.6959 120.5428 99.3383 93.7006 77.568 75.6471 93.1674 119.2182 123.5021 118.1248 106.2794 108.3572 93.6368 82.0743 123.4341 44.5378 32.3516 69.9512 114.8988 113.7866 122.7526 115.6581 67.4231 46.7606 99.5819 84.2084 102.4277 92.6862 106.6085 23.3473 10.4275 26.4839 60.6208 84.0363 78.3225 113.48 92.6711 107.2898 103.0941 98.5004 86.2512 0 0 0 59.5182 102.9113 78.756 103.721 67.0487 86.4239 114.4257 109.1805 98.5312 94.2103 104.5719 105.7931 103.3691 91.1746 89.1777 99.7289 92.5333 82.3182 0 69.3423 103.4612 153.7592 76.3344 99.3493 78.2768 78.2876 105.816 93.0606 65.4911 77.315 95.7043 101.5111 90.7536 96.7206 108.4741 95.8262 81.4887 83.5766 58.1743 56.4883 57.7139 58.5876 63.4905 88.216 101.3591 127.1635 109.143 89.1923 100.8698 113.0198 118.761 103.3565 91.881 86.985 98.712 15.8844
73.654 82.0038 94.3213 82.3295 60.5747 66.8326 90.6461 117.6183 98.3772 94.6362 103.497 94.3259 93.2485 109.3697 106.1868 59.5844 66.5444 90.2252 94.7838 73.2554 66.9459 103.0207 0 13.1493 100.3262 102.3671 101.1565 113.353 128.813 80.6956 73.5925 112.4902 113.5326 104.8078 116.0211 96.1391 46.0792 25.8988 22.0981 91.8916 96.3728 86.0476 54.9765 20.7468 51.2542 84.729 88.9728 83.1206 80.0859 99.2118 109.8569 89.6946 97.3535 98.136 83.7027 42.4852 22.6671 93.4213 82.8536 80.2384 59.481 42.1198 49.707 47.809 78.426 38.9143 62.767 78.9424 99.915 95.5521 93.11 83.526 111.0169 96.9855 115.9765 124.0811 94.938 113.2144 109.1221 96.6507 67.6965 43.463 25.4685 99.6408 121.9768 141.4764 139.7794 143.6028 128.2772 197.704 869.2493 1157.4074 689.9122 224.7034 156.9096 166.7946 124.9957 135.8869 146.775 119.7823 99.5291 105.6816 91.0823 109.8011 110.5958 112.9982 54.0477 72.9916 87.8744 115.319 105.8574 75.9406 65.2502 51.4873 45.9775 0 110.3997 89.9809 82.8339 121.5441 87.0645 113.9633 85.2122 72.1934 101.4258 96.4875 80.1239 84.1368 123.3039 83.5859 86.7029 83.8092 58.8318 72.2284 92.7772 79.9784 70.6484 73.0055 57.7742 87.145 99.6355 77.543 84.2846 97.4135 83.0755 0 22.4732 25.7491 61.4694 81.6915 131.2232 124.3312 70.19 92.0175 94.0961 99.2518 128.4746 100.8995 89.1793 70.3826 151.5167 88.4976 95.1617 84.9293 41.8137 31.3299 52.0221 97.517 109.8069 101.0115 107.4 79.387 110.6264 90.3873 101.2341 94.4581 96.6716 86.0675 71.2863 77.3137 105.3083 119.001 119.4178 124.7953 102.1711 87.456 81.8715 102.0292 50.5346 33.8516 70.4409 100.0608 122.915 123.2724 105.3885 48.7306 43.3632 92.3858 76.4746 103.136 77.9617 111.1485 28.2597 8.4162 32.0557 63.8342 79.885 64.707 102.9085 102.3394 108.4846 101.465 102.3165 90.628 0 0 0 67.6158 83.3561 78.258 85.8989 52.8253 101.6081 107.8452 128.2925 107.8639 80.7515 109.537 109.4525 81.7871 91.8679 94.66 102.721 91.0882 81.5985 0 60.6286 87.4453 142.4386 95.1074 80.0078 64.0644 85.1201 89.3833 86.3867 58.2109 70.339 92.7969 95.6618 107.7403 116.7336 98.2514 82.0377 82.8088 94.0229 57.2325 50.1656 51.4287 55.8428 65.3366 73.2756 92.3562 114.8634 86.1187 82.8508 99.683 102.8629 121.4636 94.972 91.8424 90.1505 102.9108 0
93.0388 123.2651 157.2876 143.9148 68.6298 87.4544 107.3331 122.9007 128.7332 138.3433 139.6695 110.9002 110.8549 150.0158 147.2519 84.4221 62.14 124.4165 124.4627 69.6574 91.2692 121.6191 0 12.6793 118.6029 149.2349 121.1463 149.8682 144.253 93.6195 81.8263 155.9582 140.9543 130.2907 150.5435 104.3418 56.3184 28.7654 42.0902 122.2333 138.0292 110.4492 91.9517 23.5328 67.4895 108.0107 118.2631 70.8074 76.8877 108.2155 110.7763 129.0253 101.3924 128.942 104.9587 53.4609 35.9185 118.5677 104.5777 92.0401 96.614 58.7122 67.3415 67.2935 76.5818 47.0598 69.982 112.57 139.8505 137.7872 126.0483 108.9361 146.4811 110.3494 153.4645 152.2365 158.3537 114.5524 117.6382 122.3233 91.9464 44.0519 29.2053 106.7629 170.7321 176.0862 180.0946 157.644 135.6638 194.7324 259.2052 689.9122 1426.3463 621.1484 221.0862 212.7481 177.3851 149.8973 171.5475 122.7191 141.2856 120.4129 84.812 118.3865 124.469 118.2735 72.0885 74.301 103.6106 134.272 148.9427 86.7757 82.3084 67.8809 64.255 60.5644 155.0051 91.4641 115.9701 140.3324 115.0656 129.2651 85.0285 76.3147 108.6659 113.873 121.8118 113.5978 155.1868 119.4599 128.527 92.3197 72.0315 89.3196 114.648 87.138 81.0986 79.3466 74.8667 106.221 139.8583 120.734 107.5096 133.0302 118.4707 49.2067 22.9434 34.6987 76.4036 96.4341 122.7357 143.4918 86.4655 111.4337 101.3597 142.7175 183.4913 114.5249 112.8562 57.4605 183.0081 126.942 95.5702 121.901 53.6251 39.5924 0 93.55 123.0388 116.0961 124.3121 104.9264 105.9862 88.1873 129.3188 126.0072 104.3102 110.3269 75.7994 82.5979 143.6763 146.2649 137.595 137.4296 105.0033 105.6232 95.8982 132.4102 62.9255 39.0614 94.4114 122.3994 125.7219 162.3061 135.2317 85.2925 56.7879 116.2465 87.4005 132.5833 126.2249 167.6144 34.4709 0 41.3819 63.2383 98.6863 72.1559 105.7351 117.9368 151.3145 132.2316 111.3097 104.0329 0 0 0 97.2697 112.4615 86.5391 98.8497 66.2553 118.6647 153.6289 134.1678 114.403 107.1971 145.633 116.0537 110.5047 130.6278 123.2527 120.6568 115.3215 81.8929 0 74.0533 117.7125 186.6177 101.083 126.2608 65.3064 79.317 118.4957 94.0965 74.1421 92.5558 137.0549 126.7384 127.9073 149.7629 155.8179 86.5129 77.5237 89.124 65.7119 62.1443 62.43 60.2751 63.3295 115.7217 106.0347 175.1524 162.893 112.8698 103.0853 126.0591 173.528 123.6671 122.3975 128.4898 109.521 14.8108
96.455 93.5669 141.2876 113.6464 60.439 78.0598 79.7916 118.838 100.7984 118.9872 129.2394 112.1486 92.3162 111.0366 118.8804 83.6101 63.755 100.7299 83.6556 73.7449 75.9186 122.5742 0 10.603 128.0354 115.0342 93.2942 101.178 98.0866 102.6467 68.4723 129.6967 123.6846 104.8177 129.696 94.7347 45.6992 37.8827 34.8197 111.8471 124.7559 96.7696 55.4113 23.4624 49.3173 78.7312 83.9609 70.3776 62.6942 109.9178 100.2092 113.614 119.3678 110.9625 86.2151 47.5 24.5808 105.5923 91.6621 59.876 82.8603 57.9564 46.9669 65.2184 77.0979 37.099 57.409 102.669 144.6814 122.3137 132.3395 94.2634 112.6639 121.0791 120.5462 119.2515 126.0245 119.6565 101.325 127.9208 85.3432 39.0556 29.5846 109.3172 140.264 128.4062 150.4545 129.9528 117.1981 152.9173 155.2731 224.7034 621.1484 1997.6161 952.4836 204.9145 195.5202 157.1081 158.9435 155.1087 139.8476 119.6434 78.7013 127.5285 137.3937 108.2892 68.7651 63.9999 99.9205 113.4722 136.3889 71.6682 63.3353 56.4483 48.4648 53.2001 125.1984 97.6911 105.2065 153.8506 111.8518 106.4296 74.5312 82.967 110.543 101.5599 111.4541 108.5258 135.6258 99.4017 88.4025 90.2711 66.9909 79.4726 120.275 77.7745 64.3031 75.4422 54.3209 93.1257 97.3642 103.5963 86.7071 86.8282 80.3005 29.5108 23.1789 28.0004 70.8571 81.9924 108.9098 107.0227 85.315 109.8707 109.3544 98.6909 124.3208 103.4332 92.2534 52.9066 135.0347 106.6475 85.5557 93.9489 41.1306 36.1248 45.1201 73.8726 111.205 116.071 91.633 85.4176 93.5649 123.2995 121.2537 98.5327 83.1482 88.5073 84.6441 87.2789 134.3822 123.966 124.1419 109.3569 85.8458 96.3918 83.6586 121.5475 42.4027 23.8745 81.6379 119.2111 108.2991 135.4613 122.5465 75.9201 38.7841 89.2167 66.2676 104.5787 120.3606 96.3769 43.9592 0 28.926 67.3124 83.0313 63.6501 106.8279 97.0646 115.1505 109.6316 86.383 102.0177 0 0 0 62.1643 97.4437 79.2359 114.6341 49.3832 94.7976 121.1323 112.9527 116.3462 93.6141 120.723 108.5788 94.4227 120.0574 106.2143 113.4419 103.846 82.1691 0 82.7887 97.2803 141.2041 79.839 112.0207 84.3928 80.2896 98.1017 79.2049 61.2853 73.0785 94.6036 97.5876 122.0903 117.5001 130.6052 100.9727 79.8376 93.7693 61.3172 52.9796 50.6657 51.1553 58.1878 101.3451 81.7019 112.2573 123.3098 96.8729 103.7166 130.3728 118.6656 86.8482 90.2974 104.0505 117.4713 12.1371
91.8842 89.9423 97.7893 90.5022 78.6852 99.4386 79.0566 99.7242 98.4291 94.3321 95.6459 93.1805 94.8186 91.8521 103.2207 79.5154 54.9937 83.864 82.8907 58.7587 62.4274 103.0376 0 11.9878 100.6019 100.4113 96.3264 107.7815 100.5346 82.0857 74.4582 114.7635 105.8987 98.0135 93.2185 77.9582 42.4955 24.7164 30.1023 88.1545 85.8495 77.2105 45.3836 12.3788 45.9061 78.0086 88.8233 65.2797 55.8914 89.2197 94.6837 89.3096 83.3305 106.7307 88.2703 40.3849 25.147 77.2001 86.3477 68.921 61.0747 50.8915 34.3071 54.0813 90.0385 46.2618 50.1949 95.8208 97.3133 88.6121 95.6094 81.5299 106.1266 84.623 115.1938 98.8076 128.5177 99.8031 101.4542 95.9713 78.2834 34.0412 23.219 84.5804 116.497 115.0498 114.9787 103.2723 91.8392 131.8595 126.4935 156.9096 221.0862 952.4836 887.2987 900.8129 199.1484 156.1298 155.5817 146.2535 114.9234 107.9486 91.4917 116.5117 112.4144 91.5854 57.4757 64.0022 68.1575 104.4624 119.9566 73.4028 64.0113 39.3581 42.7479 50.4069 132.6036 100.5316 81.0589 148.9581 87.8023 98.0616 68.6239 72.6654 107.6341 82.5693 86.6268 88.2881 117.6358 92.3753 92.0924 99.239 67.4695 70.7794 97.116 85.6109 78.8122 62.4666 50.3003 75.6598 84.871 91.0405 86.6389 99.8828 78.1274 32.6422 19.4004 22.2856 66.4189 76.7446 116.8669 109.7528 74.5845 100.1535 82.565 87.3464 125.5407 99.5945 99.8644 70.073 137.3443 89.5037 78.0335 80.9822 43.7 28.8465 47.8374 82.7305 94.161 101.0964 101.1406 90.4082 80.8662 78.1053 116.0143 100.9813 78.7966 71.3649 67.8702 75.2703 85.145 121.7489 111.7137 126.9635 94.9734 89.9823 94.3588 79.723 43.1293 18.8034 70.1753 114.9146 105.4061 107.8984 100.8969 41.9609 42.9076 81.8911 79.6649 103.8559 104.4075 114.6723 0 11.2884 47.7923 57.8661 90.1055 70.4599 96.5902 89.4691 94.031 106.2047 96.6966 86.83 0 0 0 55.9648 87.1091 87.7269 102.1768 64.0795 89.8275 102.6865 97.0857 109.5591 71.3938 94.7341 108.9106 91.8473 95.6464 71.2296 105.6425 95.7577 87.6159 0 68.605 89.1301 132.3983 77.7167 83.4817 70.0698 69.7448 86.1438 81.0697 60.7595 75.5209 94.5235 95.6822 96.347 101.9926 110.3236 75.9445 68.5234 69.8112 57.9544 55.9513 56.7454 56.861 50.7682 78.9067 89.6063 109.5244 123.8312 98.9624 99.7962 83.9448 85.9152 90.5173 75.4995 108.8474 94.5013 17.9232
91.7056 94.5547 130.1563 91.8088 66.9222 100.0658 98.8786 123.3753 102.3577 85.089 122.6763 105.3759 109.4811 104.1335 120.5447 93.1723 61.2923 117.4994 106.4967 63.4896 0 99.5516 0 12.4588 102.8949 102.6662 116.0296 114.0057 116.5777 93.219 63.4109 156.3032 103.3758 118.5446 106.6022 91.699 47.2185 26.3088 22.982 77.3975 107.2652 92.0531 55.5438 26.4193 65.821 93.8925 84.9018 60.7607 55.6573 104.422 88.7711 99.1692 108.4229 106.9251 103.2856 56.3987 29.2121 83.7421 83.3348 56.9282 82.5077 54.1414 53.7382 69.5447 73.9244 37.8063 57.5271 83.5577 113.0256 93.5553 100.0405 86.8905 108.5704 110.5741 109.7352 109.2757 132.0004 119.3772 122.0836 109.5329 92.0655 54.6747 29.4023 100.8306 122.6302 130.2334 134.3885 123.071 94.9301 138.9617 136.5978 166.7946 212.7481 204.9145 900.8129 1709.7099 868.1895 206.0316 207.3209 155.2191 152.607 116.0283 88.9989 122.6586 106.3908 116.3085 62.2369 60.6627 88.0619 125.4345 95.641 87.8721 75.2827 52.6478 40.7532 62.7599 111.6309 83.8616 76.1564 132.3803 113.3947 122.4619 83.4496 66.7044 98.3936 91.5877 100.1414 103.5645 114.5426 85.5 93.133 87.1169 73.1536 80.8661 99.333 84.2189 69.6695 76.3025 54.2884 86.6214 96.0672 126.3582 112.2015 128.8493 78.007 32.4695 31.4367 29.919 61.9185 73.2472 97.4803 119.323 61.631 98.4075 88.0779 96.5248 144.2043 92.4423 100.5542 65.3074 158.5456 98.9114 96.8758 92.7276 37.4024 30.3306 67.5411 91.5876 101.7208 116.5174 98.8799 69.4201 96.1609 88.802 121.1808 101.8432 102.5163 92.0381 77.6502 72.6322 127.8305 120.1072 136.5468 116.5 82.229 81.4992 94.2189 115.3007 46.6298 28.2689 65.9657 132.8845 144.2185 110.7976 110.1248 59.8631 39.9469 108.1957 76.5872 104.4675 100.5106 90.8638 18.9648 12.8378 43.5289 61.0057 88.4756 63.8794 105.6961 95.2948 95.489 112.8493 87.7431 75.5011 0 0 0 61.2647 92.2833 85.8086 82.4806 62.1856 98.811 114.2146 126.0719 119.6879 85.5928 128.9741 96.8552 104.1277 100.5673 98.7705 96.6962 77.4624 94.7417 0 69.6645 98.6371 150.7475 86.787 117.8635 71.7603 82.8677 92.6531 89.7987 64.8552 69.1195 70.0269 109.7868 101.8146 126.8671 123.1728 95.1109 83.3654 101.3017 67.4314 52.8461 52.0605 55.2794 72.8657 86.6012 93.6149 107.5543 112.6847 106.6578 98.7666 114.587 101.5064 103.3137 102.2165 99.887 102.7659 12.0147
92.0598 97.5108 116.6421 116.2399 71.8815 77.5428 95.3866 114.895 117.0059 114.2917 103.5093 117.8057 92.36 101.9536 131.867 74.6188 67.7305 108.6041 98.3858 73.7399 68.2265 104.8744 0 13.3559 101.0206 100.9868 115.4428 112.3823 128.5418 99.578 68.5836 140.1775 109.0229 137.3479 104.9923 98.4948 46.3675 36.5004 35.75 117.9876 119.7116 76.3551 54.9908 18.8249 53.3978 84.0964 85.0701 59.6051 69.8989 117.7486 104.313 104.3015 103.0765 100.794 106.2905 63.5288 25.1994 91.189 102.3337 73.5045 70.3549 42.0431 44.553 46.2075 84.2046 31.1493 59.9988 106.5096 133.9872 112.1814 103.5537 113.1693 95.2176 99.6294 113.9515 112.8002 125.6366 106.0788 124.8823 122.1955 81.0641 41.7003 27.4209 95.181 126.4995 113.21 125.7595 124.6247 114.4978 154.9214 147.3753 124.9957 177.3851 195.5202 199.1484 868.1895 1075.0521 834.206 215.4002 193.8622 146.7926 128.5926 105.7857 129.3486 141.1913 138.1172 71.2562 73.8467 78.8571 127.1545 114.9653 84.9301 72.1933 58.633 35.4244 45.4671 120.6815 90.5684 112.4764 150.763 110.8981 93.6122 83.6419 68.1321 122.4411 96.471 102.5253 111.6378 112.0091 92.0159 87.352 106.5323 83.0923 91.151 94.9828 81.642 69.5441 79.4404 60.8171 84.5072 100.2541 116.5671 104.5474 116.7056 91.2096 34.6456 29.6876 22.2127 59.7149 90.4198 120.5388 128.088 85.4997 92.5773 78.3818 102.6755 130.9452 99.5842 104.9006 61.4262 161.0877 97.1859 103.0935 106.9122 45.4586 36.4969 52.0676 93.986 113.8684 104.191 82.0114 100.3858 99.6139 91.5783 136.7184 106.8698 85.2605 79.6327 67.0012 76.6312 116.319 127.1323 122.911 115.3244 111.4957 80.1114 83.0114 136.2105 51.7892 27.6666 82.9239 131.5511 138.191 122.4018 147.8886 71.7887 41.428 104.5716 80.4251 110.6538 119.3051 105.4641 22.9376 14.6286 36.0987 49.8036 68.6772 88.2072 101.9345 102.3121 129.2483 98.0983 112.5458 97.0212 0 0 0 77.5175 92.4524 94.7926 99.2254 62.4465 100.8003 110.6616 121.4712 118.5998 91.8985 116.6646 111.3313 101.7009 119.9782 100.0433 102.7092 96.8042 85.8094 0 68.7412 93.7931 173.4346 94.2159 114.7761 86.286 81.8733 106.0915 93.1875 62.224 83.3542 84.1063 112.8623 102.8125 136.5257 137.633 96.7445 91.2407 108.1434 68.7881 56.2668 57.0855 63.808 76.0905 92.1319 104.6633 123.0526 105.3101 102.8609 118.7722 119.2845 110.5865 104.3979 92.9635 87.5012 100.6976 12.8841
85.1144 82.1561 94.3874 90.6082 73.7049 100.1864 93.9669 121.4012 84.844 111.6882 99.8051 81.7662 95.0767 96.3859 110.1405 98.7798 69.8763 112.5203 94.8035 73.5269 64.9574 113.4742 0 9.2797 96.3432 105.6866 96.1271 84.5884 122.903 79.7749 65.8237 94.807 101.7351 114.3787 109.1571 102.0702 56.7863 36.2342 25.6986 88.4526 105.115 89.3358 51.0616 21.1059 51.6901 79.6736 97.7397 79.2223 0 90.1974 85.2373 88.5308 108.7264 99.6666 92.1457 42.9952 25.4975 88.1769 85.5209 58.203 65.0566 43.0629 38.9292 48.4015 71.3606 42.9672 67.2242 91.1455 102.7746 104.5648 91.3398 89.4779 108.7981 91.5127 110.5876 114.8813 119.211 97.313 113.5958 109.663 80.4302 40.6751 18.845 99.5836 126.0376 117.581 117.4106 130.5456 91.3146 146.964 139.1524 135.8869 149.8973 157.1081 156.1298 206.0316 834.206 459.1897 517.6532 244.5434 166.2515 134.3957 103.1044 158.2902 140.476 131.3573 86.2348 64.4224 73.5648 114.7459 112.3778 93.7624 82.7668 57.3992 33.3902 54.0719 123.8894 86.1983 91.1385 144.7365 110.5968 93.7522 84.5521 68.1382 105.5693 82.6821 89.4083 89.1788 100.9413 91.0773 100.1414 87.6793 76.2289 74.0551 89.3156 79.2602 60.5553 66.125 78.5147 88.9352 99.2592 100.7632 84.9545 94.0356 73.0576 33.5566 28.7183 21.0983 68.4238 74.8721 113.0387 113.5152 73.519 89.7388 83.1408 87.1937 126.3227 105.4074 105.5948 65.6122 148.8181 90.8493 86.7413 82.798 39.8168 27.4498 47.8763 96.8543 106.6084 109.9967 96.9738 98.6097 110.9355 84.5956 105.8661 75.3883 82.6946 92.9965 66.9048 85.8816 116.3899 123.845 113.889 94.1099 99.7138 78.2446 86.8515 112.7282 50.2285 24.0963 73.2591 107.6801 130.0362 102.212 119.3551 72.5226 42.6343 94.5805 83.429 116.1709 121.3682 106.2569 19.3994 9.6691 34.11 62.2475 82.6938 83.444 94.4803 85.6255 119.885 120.9979 99.584 88.1264 0 0 0 58.4809 90.3301 85.3549 88.5276 62.2297 103.5291 104.6378 121.3663 99.4361 81.9465 143.3354 96.291 111.7181 88.0356 99.0047 90.4523 83.5566 77.6206 0 61.1569 99.6026 135.2364 93.8207 84.3006 93.6464 91.2484 106.3696 80.5385 60.3133 71.1822 86.4185 99.8548 106.5577 122.2761 99.0578 80.0436 80.09 110.6957 59.4368 48.7093 47.5738 52.6213 72.9123 94.4117 109.5123 119.7013 97.049 97.0085 115.3842 105.004 98.8271 93.277 96.2084 95.3495 94.6198 13.471
95.8477 101.2746 124.9611 135.1691 71.611 90.0137 94.5222 130.1409 110.8904 104.3403 106.7965 109.1174 96.8969 120.5432 109.9195 110.101 79.3092 126.0632 95.5387 81.4867 68.9642 126.9215 0 13.5958 110.0095 121.711 115.7168 120.8886 125.2228 102.5953 76.8179 111.6224 118.0751 121.0338 121.4244 111.861 52.1436 36.1553 28.9336 111.4323 124.988 84.5222 65.2816 0 57.4227 106.3575 89.1899 59.5959 57.4241 126.1842 99.2294 99.6397 111.3658 118.9773 101.4485 60.2566 34.6995 109.8081 94.5124 59.8273 70.0042 59.2727 49.9242 56.2192 80.1771 48.8374 66.6047 102.8821 132.9 84.7769 110.9015 90.8401 117.0013 98.5748 128.3224 107.7696 111.8769 115.8676 123.4588 105.7788 81.6245 50.0204 30.0495 109.1519 127.2686 115.305 145.0347 128.7461 92.369 149.5462 132.7366 146.775 171.5475 158.9435 155.5817 207.3209 215.4002 517.6532 1581.6463 887.0025 204.1821 143.1944 95.3366 150.1901 156.137 135.9218 81.5902 72.9823 100.9431 113.9425 130.1037 89.397 82.0013 59.0345 51.6691 49.057 125.7155 87.8221 105.1661 165.7151 93.0647 119.6129 91.226 68.301 106.5615 92.2316 107.6664 90.6437 139.6795 90.7399 104.8083 88.9092 78.2205 88.0145 108.9662 83.1483 52.3769 69.1631 61.2445 91.8765 113.2462 119.7984 81.9589 104.489 84.5446 50.6679 27.6558 38.1665 63.5509 92.112 126.8981 108.3533 76.3537 111.4464 101.7825 113.1139 139.1924 123.9667 98.7573 80.7119 171.4275 105.3861 103.8095 96.9058 43.2226 0 41.8527 95.8587 102.3251 114.1216 98.4706 98.5243 109.2603 101.6588 138.5959 82.3532 95.8118 94.1478 76.4278 97.111 116.7271 121.1911 114.6653 140.5505 104.6683 103.269 89.3344 115.5884 47.4253 0 79.5775 118.4205 123.004 107.4206 121.2846 78.5445 43.9805 94.2237 78.3271 104.7471 149.9092 111.8226 22.8658 13.6585 43.0993 60.6253 97.3243 81.824 111.5823 100.9083 129.5456 114.8934 115.1676 78.6392 0 0 0 78.3201 89.1244 98.7639 115.3216 58.569 105.0936 122.1495 113.5997 126.3153 101.1623 129.0849 123.3663 115.5362 107.4933 87.5035 107.5156 91.8213 80.124 0 84.3005 100.386 143.1948 88.3251 101.6776 82.6148 94.4464 103.7369 78.1372 57.3 88.8035 115.4451 113.8232 118.2441 126.0796 129.5362 81.266 72.5934 88.2936 57.6031 55.6819 51.7389 45.0451 57.4747 98.4337 117.1965 117.2679 123.7603 94.5226 109.4482 112.7993 125.2794 115.7266 117.1709 87.2431 102.7028 16.7936
93.5877 110.2819 121.1803 124.1632 77.9437 110.0262 104.7647 122.9134 114.849 107.1933 110.0767 119.7875 109.2965 112.9936 129.375 91.6335 72.5479 135.3566 105.865 78.3808 75.8559 100.2975 0 13.6551 124.2427 104.1262 102.8038 122.2872 104.0489 106.1779 78.8731 133.7789 125.3622 125.5664 139.3714 114.8762 55.2119 31.0508 24.0985 104.0463 136.1176 128.1091 69.8478 19.8398 65.5964 96.4598 106.42 71.0642 71.6125 126.9005 130.2288 111.7381 119.8717 105.8663 91.2452 48.5022 29.338 111.3943 122.1351 68.6954 59.1508 33.7596 58.7545 50.3365 94.1957 53.9482 70.6407 108.69 132.3452 111.823 121.0033 107.0047 109.1704 133.5125 160.9507 104.6817 128.8108 117.4263 119.3018 134.4036 88.3676 52.4943 33.8024 112.1378 131.4334 142.8073 144.9634 104.6907 92.8823 131.0609 129.6557 119.7823 122.7191 155.1087 146.2535 155.2191 193.8622 244.5434 887.0025 1361.9954 922.3612 215.5097 155.941 167.2042 167.5025 135.7057 80.8719 80.5361 111.0939 138.6356 117.6938 84.1712 81.6851 69.1149 55.656 57.0322 131.863 96.5864 106.3853 186.5959 131.6657 115.7416 87.8636 76.8423 142.3894 122.6211 110.6283 99.9841 124.8366 85.2595 99.906 102.5725 81.4407 89.168 111.9227 91.6184 71.088 83.0153 62.6615 103.2653 97.308 127.5199 110.6226 144.5694 93.6323 42.2864 33.9419 36.1376 74.2898 97.102 136.3509 125.2941 80.9931 103.9085 97.2834 119.6971 168.9559 135.0568 126.6196 78.0531 192.2434 128.8803 96.5969 98.241 44.9732 37.3743 46.3147 82.0791 134.3227 129.0528 95.0387 93.1506 128.0197 87.1276 123.1412 93.2746 91.9523 100.0897 82.3111 94.3043 147.7964 143.6166 126.7624 145.6785 124.4436 90.5479 92.5662 136.4153 45.0446 0 82.23 134.2466 139.8981 125.1438 109.5 65.8208 54.1557 121.9065 93.4313 136.7476 113.8101 137.0652 34.4963 11.7973 39.1764 67.8317 117.2816 88.5482 108.1103 119.8435 147.3937 110.9259 121.5861 106.1922 0 0 0 60.9136 98.6547 89.3982 101.1967 56.3243 88.8754 122.6908 133.1585 122.3112 119.9233 116.2475 115.4851 110.2841 109.0831 89.0743 134.83 95.3936 103.6278 0 74.0051 121.5293 191.2756 99.8595 126.1764 87.383 89.5269 104.4871 83.5289 66.8698 94.4751 108.1637 116.2104 115.0957 125.93 118.9425 101.6346 90.7401 96.1664 74.3439 71.5608 70.4653 66.6294 83.4781 91.6937 103.8895 136.7001 134.9687 113.0351 116.4134 142.9918 126.5018 116.7381 98.0364 115.4973 119.8045 19.7774
103.9751 94.1546 113.6464 101.4251 74.4134 93.6266 84.5861 114.8964 111.0289 86.5499 102.0001 111.6664 97.1554 94.0523 117.4126 88.2309 66.8572 92.9596 100.2561 66.0925 64.2091 102.3045 0 8.4496 110.6245 112.1704 113.3336 95.3032 110.1387 111.7996 92.3617 118.0326 95.8412 115.1309 118.405 100.5743 49.1828 32.3932 28.6094 86.4796 116.0617 94.2607 50.7387 15.7768 60.7191 80.8478 89.7507 82.0705 60.9813 90.2448 103.1216 92.4892 105.046 111.1935 72.3901 48.1135 26.2879 88.0284 79.1405 64.5908 66.6474 43.5966 38.4386 59.7305 78.4769 58.7585 58.6911 98.9818 101.7353 112.665 111.5939 72.9524 103.4402 99.0059 111.382 104.7044 121.7779 103.5111 109.3712 89.8377 88.4702 53.021 24.9418 92.6511 131.9898 123.6979 117.5383 108.2419 81.6344 125.7378 99.4316 99.5291 141.2856 139.8476 114.9234 152.607 146.7926 166.2515 204.1821 922.3612 927.605 798.4449 168.7306 158.4019 173.3249 125.4225 82.645 83.3028 117.7587 122.6107 99.0817 67.6942 52.5692 50.5817 60.5195 0 138.0833 109.2188 98.3073 137.5147 93.2191 111.9557 85.5743 85.5301 122.5917 90.8017 110.4033 86.7006 130.0138 86.0529 100.9027 92.2007 64.0767 86.0241 96.2725 81.5423 68.6752 70.3791 58.555 88.9753 108.8558 109.1108 94.4804 102.6216 63.3867 36.546 31.4435 31.3953 78.2861 87.3431 124.4923 126.375 80.092 98.0297 89.3303 95.1218 154.1647 110.726 91.9178 62.8633 146.9199 96.1022 88.9264 89.0537 40.8648 30.2428 42.446 81.1185 111.4942 102.1425 83.1038 92.126 107.1982 79.3111 118.063 98.2153 79.1625 81.2543 72.8359 89.1789 121.3064 122.9862 90.9516 98.7171 109.8377 89.4644 88.3743 112.2143 51.1005 0 86.7648 114.5936 106.6638 108.5643 123.2166 74.8501 46.8211 94.3235 81.0635 102.4711 93.1657 111.0643 18.6196 13.8063 40.1794 66.0209 89.8279 74.2188 99.912 86.2786 113.545 117.9055 108.7005 90.1513 0 0 0 81.738 86.7626 86.7339 99.2131 64.3332 79.987 115.6218 122.7152 113.9893 97.5944 110.8491 110.7959 106.9665 102.6278 87.9522 111.3909 103.1208 73.8767 0 71.655 108.5976 150.5271 87.0568 88.4803 109.0752 95.6708 106.7185 81.0594 64.9896 82.1194 97.6713 89.0417 86.3398 107.5998 123.7227 76.8721 77.2286 107.4074 64.2978 55.5874 53.1822 51.7931 65.739 85.3562 90.7778 112.7818 112.5941 103.2589 118.4033 105.2981 93.5927 94.114 82.8652 116.3054 99.5244 9.7853
79.7618 94.3121 87.9616 94.6921 60.9395 69.5715 82.4043 100.6876 98.3547 97.754 84.3421 82.7575 74.0156 95.4966 102.2416 75.4675 73.1456 88.6874 79.4717 60.7435 51.6594 91.2394 0 14.9522 102.3812 94.1148 110.5277 98.679 93.5303 91.157 61.0611 115.2997 95.2102 104.1774 109.0406 95.1293 59.114 35.7261 18.1715 88.616 103.3408 95.8788 49.4 15.7452 40.6506 89.2073 92.49 68.7687 68.7252 100.6692 93.5288 84.8936 92.6634 92.2511 81.5278 49.0499 28.4516 75.5188 82.9286 52.5441 61.3239 40.0345 44.5113 43.5594 71.3833 43.1524 45.6481 86.8386 90.4994 92.6267 91.1427 89.8733 104.3397 87.4859 100.6472 89.7346 96.3147 103.7773 118.6191 85.7905 74.1326 44.1631 24.8084 76.5981 91.1742 102.8735 108.3805 107.3192 94.9684 108.7026 110.3487 105.6816 120.4129 119.6434 107.9486 116.0283 128.5926 134.3957 143.1944 215.5097 798.4449 558.6555 674.002 0 176.3638 120.5837 75.5648 86.0885 80.6745 107.7054 96.9002 69.6075 66.1566 59.2028 40.3058 55.055 131.9643 83.0063 89.7961 128.2003 77.5998 103.7888 78.1965 81.1965 103.6776 104.6244 99.758 70.8362 102.9046 93.1857 89.2757 97.7163 73.3316 79.623 83.5411 68.3936 57.0091 67.2459 56.2787 80.4306 87.6044 97.8916 78.136 87.5603 81.5271 30.8498 31.882 24.7783 69.0391 75.6463 113.2465 104.3835 75.6611 94.4484 86.7055 88.591 102.3268 102.6806 73.7777 74.5176 140.5395 99.2156 85.2688 85.5883 36.5652 32.7535 24.9766 78.1303 83.6641 103.8258 101.4636 92.0015 90.3993 93.5861 115.0944 96.4049 87.3451 77.8709 70.7787 78.4146 107.3397 114.6461 107.3317 103.7036 87.1957 85.0716 67.5227 91.902 42.831 28.1296 70.7246 104.1228 99.3113 99.0313 107.4492 51.0815 41.97 88.6618 68.2133 105.1524 85.4355 84.275 21.9397 12.0831 37.5942 64.0588 80.9126 73.9993 97.5997 81.2051 106.381 95.6223 104.8232 80.8559 0 0 0 61.0079 85.6871 90.9376 94.6042 54.0372 73.6473 88.8154 100.4375 98.0455 78.4483 98.7364 123.4565 102.0952 104.0647 86.6432 84.168 85.2475 73.767 0 56.5636 73.3433 129.3907 60.15 93.2223 93.8557 79.0268 83.9076 83.6991 64.7812 80.2843 91.0212 80.2534 82.9677 103.8789 103.4297 79.7645 87.698 93.1844 63.0592 57.5684 57.3621 58.8295 73.162 82.0672 71.4801 117.1037 105.6324 100.6182 88.9162 107.147 84.8441 77.5558 77.1734 92.7667 90.6647 8.0365
85.774 84.9761 76.8931 60.7299 57.1475 59.0288 68.1546 89.2506 70.9568 79.5518 75.7072 66.6149 69.0959 70.5207 92.4451 70.8203 62.6619 75.4512 63.4377 55.8877 63.7771 76.1464 0 9.6399 81.7602 69.1034 84.2238 74.4022 88.7034 75.4041 68.6793 72.0143 71.0204 94.7897 83.8587 80.903 55.312 26.4669 19.8828 54.8889 98.1791 88.464 31.913 11.6022 48.8857 84.1773 63.7585 53.436 53.9418 88.704 77.9055 78.4652 78.8668 73.6409 72.024 35.2188 22.4559 60.7092 57.3088 47.2806 38.3065 28.5364 32.8988 29.3821 65.9408 44.6807 50.7414 64.6174 88.3538 60.1695 72.5503 81.1146 80.3779 82.2606 70.4777 75.9665 90.4331 73.262 92.3881 77.592 49.8498 37.8494 17.4254 62.4602 84.7853 84.4048 87.9831 110.3123 70.7152 88.3068 82.2622 91.0823 84.812 78.7013 91.4917 88.9989 105.7857 103.1044 95.3366 155.941 168.7306 674.002 115.175 677.1072 164.9164 121.2339 73.1715 58.1223 89.1501 89.076 80.398 67.7037 58.102 45.3239 39.0006 41.4034 99.481 79.0297 78.2941 108.2578 63.1313 80.1013 83.4267 75.6942 80.2335 69.387 64.2752 67.3861 82.1915 69.6457 63.0634 72.1432 65.7458 70.5861 68.653 62.6955 59.3075 64.63 60.6017 78.3311 75.8515 74.5959 78.0044 89.1069 71.2382 30.5718 21.9188 20.39 63.642 68.1284 101.5233 97.0031 58.857 79.9329 80.9978 66.4492 89.2514 77.8291 92.7291 54.2172 131.0777 84.0223 59.0381 69.6225 30.8686 22.5012 30.6706 60.5066 64.2857 75.2776 76.6031 69.1924 101.2445 66.0482 75.1001 74.922 76.9979 67.7022 62.9398 63.2262 96.2383 99.0836 89.1828 93.6031 79.8622 58.3098 60.0777 84.4087 41.3823 19.3311 53.5634 86.4528 86.9744 69.1107 90.1105 46.7448 28.8384 66.396 58.8385 85.573 72.8059 80.3088 19.0322 3.9329 30.6645 59.2807 71.0142 55.8517 65.8635 70.2157 73.447 82.8485 78.3738 69.7194 0 0 0 38.1367 81.0325 80.5146 83.4463 65.9135 70.6353 67.4477 68.5076 79.1911 59.1433 79.9324 85.9308 93.9459 81.51 75.6481 70.3439 81.5474 58.3109 0 49.9257 73.4128 108.7021 79.8989 59.8229 72.331 61.546 63.1726 58.2265 51.1352 69.6783 67.2439 67.9897 74.9036 85.4367 69.4419 73.7547 77.8317 65.8117 60.4056 52.507 50.0239 51.9939 53.5361 60.6961 71.0387 88.0203 89.262 67.2989 77.8287 65.1563 64.2063 74.0354 69.9123 62.7945 56.1454 6.2588
111.3093 110.6605 112.3447 99.503 63.3812 104.5935 87.5528 122.0781 108.5734 101.8679 111.8899 94.3478 97.0161 101.1499 116.4583 75.3343 55.8753 97.116 113.2946 67.6167 79.2711 113.7685 0 11.9777 102.892 116.2171 98.0471 112.3737 95.0638 97.6108 71.8354 107.7704 114.9239 112.948 101.4351 92.5896 54.7271 41.8707 19.9151 110.2043 102.2542 83.4836 60.771 15.3675 54.0299 82.7098 89.2643 75.4289 60.652 104.7138 89.4056 118.4677 114.5926 96.2977 92.144 48.7886 27.0365 87.6174 111.3617 66.8068 79.2833 38.0006 43.8735 50.628 68.2028 37.8074 48.8637 102.7334 115.4489 80.4959 107.5281 99.1901 90.7662 101.0214 114.619 115.5909 106.3865 106.4959 116.7329 118.7746 82.5796 41.619 23.719 75.4021 119.0626 128.9633 121.7813 115.047 78.3977 100.0378 119.8231 109.8011 118.3865 127.5285 116.5117 122.6586 129.3486 158.2902 150.1901 167.2042 158.4019 0 677.1072 605.5621 916.8478 176.2582 97.492 80.6649 95.2178 115.6586 124.883 83.408 63.8735 49.7612 45.3476 42.0865 138.0694 96.8189 96.129 139.8852 94.0808 120.1604 106.258 82.7271 117.1991 97.8448 92.883 91.4328 123.0132 96.1491 95.3147 92.6028 80.7376 81.7575 96.0588 81.2855 78.1969 69.3556 61.1496 110.2652 114.2698 82.5637 84.0252 121.1746 76.877 33.7776 27.5809 23.6526 75.523 92.1033 116.3137 114.081 87.7657 95.9431 95.151 96.4876 152.3144 104.5008 105.2541 77.6582 167.2035 102.8928 94.2706 88.6681 42.7216 34.7272 38.1926 73.1229 94.4655 111.1783 82.4957 80.1593 104.6077 85.897 133.1892 104.4612 95.9806 84.5082 68.1692 83.0479 104.03 116.3548 114.8967 126.9033 104.6092 73.2086 82.5319 89.4521 49.4009 25.172 63.1779 101.273 144.958 132.9216 103.5006 52.3183 45.8335 94.918 73.1527 98.8459 110.2822 137.3388 28.411 7.7675 36.1198 54.2923 70.9271 59.2445 80.2976 80.4726 116.6108 111.7709 98.7708 94.3055 0 0 0 61.3667 98.5038 77.3665 83.0085 60.0806 95.3266 101.4664 129.7463 107.6089 83.0656 106.8068 105.4688 97.6541 105.1511 92.9934 115.1263 94.5135 79.5076 0 70.9791 89.9552 134.2947 76.9159 114.6662 80.1251 78.6286 107.2995 95.844 70.2799 86.4177 81.3276 106.4181 90.8481 105.9062 100.4294 103.5276 77.4205 93.1677 63.3213 61.6877 60.4391 57.312 71.9374 84.418 94.4065 117.246 114.2944 91.6502 100.3013 128.5989 98.8854 85.3192 98.9574 96.6028 103.0848 15.1959
99.9968 94.3746 113.9743 98.7693 56.0704 92.0032 95.7357 115.0399 115.0598 93.578 97.1515 107.9518 100.5072 98.7462 99.8521 82.597 62.2781 112.6961 104.5182 75.2418 71.2434 110.5529 0 9.4355 107.2346 127.131 88.585 116.8345 126.8372 98.7545 75.4783 108.4496 92.2504 111.035 105.7898 100.2943 50.8615 34.9164 23.3575 110.819 131.1677 73.4946 53.7328 19.0276 61.8839 85.0979 83.1692 53.8918 56.6118 109.0945 91.0901 102.3328 103.8854 104.984 100.1575 41.5526 24.0049 96.6713 97.5436 68.8946 56.63 47.7887 50.8998 37.9808 76.9193 38.8598 62.2113 90.9435 137.8816 101.9002 116.3588 97.8657 104.6025 107.4468 127.7967 120.3538 131.436 101.0863 125.3949 99.8917 67.9625 38.7702 28.6288 83.9776 117.2717 124.3911 128.6564 114.3147 84.0149 113.1344 107.6527 110.5958 124.469 137.3937 112.4144 106.3908 141.1913 140.476 156.137 167.5025 173.3249 176.3638 164.9164 916.8478 1372.7155 727.2437 114.2695 97.6352 117.203 128.0228 121.6342 95.8714 80.7494 67.9178 54.9468 59.9781 106.8459 104.0608 101.084 140.1468 111.2423 127.3382 96.9869 76.1668 110.6078 101.0349 120.3994 94.2046 112.3878 96.8283 97.4483 94.7464 74.1962 70.1449 113.0182 92.9224 67.697 62.2775 58.4408 92.9716 110.1902 110.2944 102.0907 112.3253 92.6534 35.4147 29.3004 36.0552 68.5263 88.2415 117.8697 141.7605 78.837 109.3773 104.0733 111.15 163.9574 113.1301 110.2493 52.739 167.5684 104.6598 90.1452 95.0932 49.1094 35.8171 53.3405 84.3989 111.3958 118.7033 93.613 110.4471 87.9328 80.567 108.7822 95.7997 94.5216 80.1245 73.7313 80.6742 135.6757 129.4464 111.8626 123.0801 98.2393 102.8246 90.1958 127.8341 53.2792 30.7324 74.2771 129.4587 140.008 113.6412 112.9254 63.284 34.7551 92.1379 78.0744 103.131 95.2668 116.3805 34.4308 10.9275 32.8044 65.4946 93.3328 54.6707 105.3062 97.2919 111.6333 111.6516 113.9387 102.5158 0 0 0 69.7713 101.2345 103.5092 114.0467 55.4765 89.851 107.426 107.8753 121.9398 102.0773 116.0384 107.2777 92.5313 105.316 114.3951 99.5529 99.908 97.8067 0 71.2102 107.7825 152.0023 94.3158 106.8676 87.7524 73.2499 100.044 85.8349 59.7993 78.8622 98.0256 107.2116 107.9472 116.465 120.2823 87.7835 78.2388 94.2675 57.5975 55.3682 58.3173 58.8742 65.6312 102.9074 108.948 120.4542 133.3505 90.253 115.8296 123.1725 106.2191 121.4478 98.5216 106.9933 105.5763 17.1797
93.3273 106.6113 124.9984 103.679 56.2803 76.5344 85.9976 106.2852 112.0029 114.4507 103.9975 106.749 106.7962 97.7579 97.6333 89.7651 55.1167 106.5575 96.9324 65.4986 71.0472 96.4787 0 9.6606 99.0469 99.7046 85.2677 96.2523 83.2501 86.6516 67.6865 109.5471 99.0446 103.3921 99.6312 105.795 54.4365 33.3942 21.2448 104.3258 120.9549 82.3354 44.8 14.8601 57.4918 82.4268 79.3176 70.2036 55.5435 94.3122 112.8746 88.3512 107.9452 99.3104 79.4115 51.2346 23.2703 77.0823 90.0654 59.1799 63.9244 38.1613 52.4379 45.2498 65.9702 40.7002 60.9588 88.8119 120.3167 115.3309 106.507 101.7799 110.9926 99.5893 91.24 79.9052 105.7708 110.1376 100.704 78.9158 74.0555 48.6819 24.9319 89.5833 130.6618 109.4297 121.4063 116.2099 101.0103 110.2231 114.6087 112.9982 118.2735 108.2892 91.5854 116.3085 138.1172 131.3573 135.9218 135.7057 125.4225 120.5837 121.2339 176.2582 727.2437 1133.2204 536.5387 0 96.6075 156.6534 128.8099 85.6984 91.6551 63.3501 52.2606 56.352 108.4664 95.143 92.7465 144.6742 116.3357 115.0329 91.0124 81.0762 120.3508 90.6457 117.9264 92.9756 114.9504 101.4341 100.0853 94.4855 67.2193 70.8557 105.9057 75.6095 77.6028 90.2319 64.0956 93.5419 85.8167 102.0717 96.2973 106.5302 74.9968 35.1201 37.7198 31.9644 64.9789 87.6334 135.2457 121.1736 88.7428 100.2218 102.5115 109.2526 150.1447 121.5261 108.65 71.5798 163.5742 115.1056 85.7873 94.9719 43.9453 23.8116 47.81 87.5786 110.0547 113.8404 86.9632 84.1517 99.7255 103.5491 108.1727 81.5506 90.7849 85.6771 69.0516 85.8595 119.385 113.6565 119.394 116.3242 115.2144 78.5281 70.1485 120.8396 57.6983 20.2007 70.12 112.824 114.0165 115.8048 106.1089 64.4302 35.6369 109.0798 65.496 99.4032 85.1779 106.3946 0 13.7833 42.2259 49.8157 82.5259 66.4032 107.0279 98.4603 99.5641 92.3667 102.8729 85.6546 0 0 0 77.2943 90.3486 92.8503 96.9917 48.5289 87.8192 95.2151 96.9385 104.2353 92.2889 100.1654 116.8608 97.0996 106.6416 98.1074 98.8128 107.0427 62.7636 0 67.6144 102.1891 149.0731 91.9091 97.811 70.5358 74.5085 86.0193 75.6151 63.5115 85.4538 93.2939 76.5199 100.6856 109.0303 98.7306 70.7507 72.7867 86.4614 53.2008 50.4943 54.9328 58.8523 62.7145 73.9507 75.1044 126.6168 106.021 96.1737 103.3056 131.5202 101.1756 102.0384 93.0244 111.834 113.336 15.6087
77.0744 56.6298 50.0526 63.5193 43.8312 77.5302 56.9985 59.9818 62.3439 76.044 75.5833 63.8836 67.1347 69.0072 62.9007 45.4996 42.5927 53.8914 69.0855 52.848 43.5834 70.5584 0 6.8695 68.4255 57.1331 63.1299 50.6955 59.4738 60.589 47.1059 63.0053 51.1271 58.3367 58.8549 66.5608 48.6902 23.0299 14.7428 48.533 74.1451 61.7988 38.113 10.7215 32.412 56.8152 49.2061 51.3066 50.8577 70.3671 58.634 57.0888 60.7557 59.8433 58.9931 30.6329 12.9581 52.1662 56.265 44.8465 33.5153 21.6836 30.0768 25.9878 45.7205 28.0026 29.6721 56.3217 65.6284 67.9859 61.7901 76.4795 60.5907 50.4323 55.0644 46.7056 54.88 58.8265 55.6531 61.1461 50.3388 34.1952 8.5884 61.5107 67.2288 76.7524 68.5349 82.6412 59.7491 76.6058 58.2013 54.0477 72.0885 68.7651 57.4757 62.2369 71.2562 86.2348 81.5902 80.8719 82.645 75.5648 73.1715 97.492 114.2695 536.5387 64.6555 338.9555 94.7858 79.1813 83.351 58.2345 64.2716 45.269 31.2786 39.4545 67.5509 63.7399 63.4995 83.5748 55.424 70.4861 67.4644 64.403 83.5736 51.5297 65.6556 54.0783 76.969 56.1327 60.1599 48.6659 54.9998 62.7351 65.0513 47.8153 52.6326 64.3911 46.3142 56.1673 58.388 61.6988 66.8406 55.2299 48.9891 15.4307 20.1791 21.3972 54.555 69.6195 92.6167 80.7241 50.8261 65.668 71.0208 65.4365 105.1566 89.4565 76.7978 48.363 104.0368 70.2394 58.7494 53.017 24.9524 12.4154 27.8045 56.6446 52.3653 59.3012 64.1679 55.3619 67.288 67.3467 66.4622 51.758 51.6965 44.329 49.4956 54.9558 72.3238 46.2102 69.2425 78.6008 71.3367 52.6749 36.7117 52.4839 28.2644 0 46.3979 83.1479 71.8812 63.6183 65.6529 37.3522 22.445 53.6838 39.3633 63.1541 58.8372 76.5713 14.2855 6.6204 23.1778 46.1112 72.293 44.8496 57.2907 62.4448 63.6122 59.3609 66.6676 59.2988 0 0 0 33.5215 55.6079 55.3932 56.6301 40.9828 48.942 44.0153 60.4229 70.3902 46.6392 60.8956 76.638 64.5835 60.5769 43.4773 83.091 60.6484 43.1685 0 33.9109 48.212 93.7184 51.2446 55.4667 58.2786 50.8149 55.5916 48.693 45.8916 62.9862 60.9678 48.6948 42.0302 63.2226 67.1776 50.9684 48.3659 64.1683 45.4285 46.2795 48.0925 49.0476 43.3435 58.1589 56.5666 65.1721 69.005 62.24 64.5501 68.0949 57.6724 50.5036 42.2833 49.1749 62.0988 11.8034
65.5445 72.0858 74.4379 58.1973 0 65.2155 66.4813 79.5638 65.4553 64.2667 64.3582 69.7878 65.3008 54.7453 62.8063 0 45.8635 52.4134 52.49 46.4044 45.202 70.7099 0 7.004 70.7597 57.3294 61.7303 69.9385 71.5949 68.1872 45.798 61.8322 58.8059 61.606 70.6663 64.8143 0 22.8995 17.8453 54.7189 66.2311 49.3799 31.6499 11.0886 31.8353 58.4675 61.4842 43.6261 40.5742 67.6131 65.1368 49.8028 65.1033 58.1448 56.364 32.4642 25.4665 61.2659 55.0157 0 30.2269 19.9904 31.529 26.0801 58.3834 0 42.1142 60.9391 67.7209 60.5369 66.4878 64.2401 66.308 55.7436 53.1905 55.6865 66.0354 64.9809 60.1834 62.2888 40.8041 28.4737 13.2656 54.8859 66.8341 74.3209 78.255 76.1112 56.4147 82.2737 66.7615 72.9916 74.301 63.9999 64.0022 60.6627 73.8467 64.4224 72.9823 80.5361 83.3028 86.0885 58.1223 80.6649 97.6352 0 338.9555 388.7046 470.9674 103.9589 101.8014 64.6456 58.6762 47.4213 35.3696 36.4876 67.0914 52.3908 54.0095 94.7326 63.0012 68.9908 73.5092 56.4892 89.2908 53.8926 65.9969 64.1455 72.9744 69.6076 63.4938 58.9899 52.1681 60.8894 64.4071 58.0406 52.5714 59.9848 0 59.3922 66.3536 54.0827 65.0734 71.5499 45.5235 23.3887 0 23.6728 50.7206 73.7314 76.738 67.5642 52.3629 64.8213 66.5649 61.0288 94.1288 69.1761 75.2945 38.3544 100.3661 72.9897 58.5199 55.404 33.6748 20.3287 22.2507 49.1612 65.2479 61.2626 56.1668 62.6151 61.2222 57.2668 60.0965 58.8911 56.4426 68.0787 54.7118 50.7987 79.2632 56.8462 56.6392 74.7891 62.5329 50.7964 53.1116 68.1382 32.5002 0 45.4763 68.3424 76.4673 54.1235 74.4686 42.3156 26.3278 67.8002 47.5892 60.0785 62.5778 72.156 14.249 7.9068 0 44.8595 57.4975 34.5709 64.1583 52.3825 68.2835 67.9004 70.0832 56.673 0 0 0 41.0143 59.236 54.7181 56.7176 0 57.5288 60.7204 73.7675 64.8335 59.8851 63.6467 75.6658 75.1846 56.8195 61.1011 65.7743 58.4599 48.1241 0 42.3119 52.9282 93.4112 51.0419 53.4851 47.0759 44.0946 64.3507 43.9623 0 47.758 68.1395 56.5439 73.9179 77.6674 56.5442 51.6485 51.4454 55.6037 34.8184 33.0203 35.099 0 0 45.2303 64.0911 70.7526 65.0207 63.2622 59.9883 0 69.7788 58.3359 54.2875 52.8771 67.4399 10.3458
71.8786 79.2884 90.6727 83.1695 55.4903 72.3757 92.2909 96.1297 69.5093 86.9401 80.8971 95.8801 70.4903 88.3725 73.361 61.8863 59.3425 78.6597 69.6187 60.818 58.4249 85.5997 0 10.121 80.2248 85.5078 91.7579 85.35 59.6286 75.1589 61.0184 106.8525 82.7804 85.6375 100.1274 82.4282 49.2515 31.0289 19.4999 70.6515 102.7694 83.4824 44.2141 0 51.9958 85.7969 62.0323 54.1835 49.8677 80.8615 68.8177 81.8138 72.4493 69.3214 57.2792 40.1449 25.4072 76.478 80.1099 48.6583 51.1847 30.7559 29.1657 35.6345 68.1036 40.2654 47.5322 69.4813 79.4913 81.6514 98.1183 77.8713 89.9686 78.9693 92.1541 65.3793 83.1469 75.5517 77.9341 84.2882 75.8014 36.9743 0 75.3889 107.2787 86.9137 76.528 94.7756 64.6554 77.9653 96.5206 87.8744 103.6106 99.9205 68.1575 88.0619 78.8571 73.5648 100.9431 111.0939 117.7587 80.6745 89.1501 95.2178 117.203 96.6075 94.7858 470.9674 338.0241 332.596 165.429 110.1216 67.6732 61.6598 28.3493 38.6378 93.1684 58.9414 85.9516 120.1755 90.7048 88.4314 61.0516 73.6874 101.4743 82.5929 81.5124 65.2436 116.5227 73.8356 74.2756 83.4963 59.0065 58.4145 81.8285 79.0533 62.8505 66.7681 58.6694 82.9023 85.8238 84.1907 94.6249 95.3284 62.2415 26.0403 21.249 28.7601 66.3157 91.7603 113.8179 97.8837 66.8112 84.5724 84.9116 91.9337 136.5605 90.6091 85.71 65.2416 133.0808 100.9336 81.0223 95.098 33.7341 31.3223 39.5267 73.5142 86.2413 95.925 78.1849 89.7972 85.7507 69.8041 93.0202 86.5592 68.8648 64.3202 48.2756 71.9924 90.5197 84.673 83.8363 91.2369 81.9536 67.079 48.6727 86.6482 41.4834 0 62.3245 97.5913 102.7044 85.6709 83.2661 62.261 40.9716 80.9484 54.3532 101.5222 93.4509 87.7383 22.7538 10.1045 41.1391 52.7557 72.3856 56.4626 84.1451 84.4057 89.6949 66.1904 69.0765 63.4225 0 0 0 47.6691 76.8998 64.226 77.2321 46.3365 84.0917 79.2377 82.0475 100.3403 62.7125 81.6355 97.761 72.0749 95.181 73.5754 91.9541 86.4071 66.7097 0 53.308 83.3971 112.3591 57.2627 77.9048 75.0099 71.8989 67.4179 61.3882 42.989 63.8588 73.337 61.8208 78.5754 89.2974 70.0922 60.2327 48.3009 51.8976 44.43 50.9168 55.1715 56.2736 54.0197 62.0737 89.6161 111.4352 100.2098 79.5569 84.8343 102.0549 85.7986 76.3483 67.2769 87.3764 103.5855 0
100.2336 108.3183 114.1611 99.0065 75.9778 85.6757 100.3788 99.307 101.2906 94.0481 93.4367 103.343 100.3626 111.9564 115.814 78.8906 76.3793 111.9977 98.089 65.7605 72.9063 100.0204 0 16.0107 116.5186 127.9955 106.9301 118.7121 106.7225 87.9938 60.3636 116.2284 98.8377 119.9101 111.1021 117.0825 50.3071 34.564 25.5626 110.4743 106.8737 81.024 50.6529 13.5341 67.1359 94.6492 81.527 65.812 66.0702 97.5243 130.77 113.5565 107.0054 105.3914 82.8135 51.1958 22.8501 102.8846 91.6805 63.0399 56.7407 51.0161 41.3762 58.7902 86.1406 45.462 55.1022 91.5027 140.647 123.3337 116.1496 85.4813 106.9863 106.8893 109.6553 86.1419 100.668 108.2848 102.5097 96.8623 73.3628 44.4114 28.5546 90.7357 116.1309 120.2688 111.9055 110.58 78.7419 117.1022 114.9607 115.319 134.272 113.4722 104.4624 125.4345 127.1545 114.7459 113.9425 138.6356 122.6107 107.7054 89.076 115.6586 128.0228 156.6534 79.1813 103.9589 332.596 1612.069 346.8737 132.2074 96.9816 71.5096 45.1425 50.8849 131.4278 82.2396 118.9939 122.1255 89.8276 94.9911 91.5169 86.0651 136.7 102.5638 118.1657 103.7336 130.5725 97.568 85.086 93.3828 80.2668 100.7357 124.8567 98.3132 76.1917 86.0073 54.5789 111.3131 98.03 95.394 97.5438 107.8634 101.0258 41.5591 42.858 37.1437 70.794 90.2694 135.3157 126.9801 75.5526 101.9136 95.8022 92.9713 166.902 125.5053 115.4659 78.3978 166.6812 107.3775 80.2814 93.2926 48.2887 22.8117 0 84.9374 112.9758 98.4124 91.8614 87.4662 100.6679 102.6862 96.5325 93.4679 83.2792 88.3644 81.9177 98.6943 120.3715 103.6468 108.9867 91.4495 97.5507 78.4885 85.6745 108.6851 40.0749 19.8731 81.5923 102.6722 98.1419 105.0243 102.7654 63.8895 36.9132 118.4472 74.8659 114.6351 107.5942 115.3687 30.1038 0 28.2239 61.2228 81.3494 69.9059 104.343 101.5791 134.5017 100.283 79.1228 94.7298 0 0 0 52.6915 89.4068 86.0677 101.0627 54.8595 89.0459 110.0444 101.582 108.2883 87.3267 108.1118 107.1546 88.7582 106.9993 82.6994 88.6354 92.9355 77.5417 0 60.1204 101.5982 146.9388 82.1838 112.685 92.0354 71.5394 74.1224 70.752 60.4465 72.7453 93.3911 92.9835 96.2047 113.831 144.855 103.2605 84.2726 65.7529 54.0728 52.4871 56.4554 60.1758 58.2432 64.4291 82.8502 118.6446 115.4435 101.7178 100.4966 99.799 121.787 113.0054 110.7095 91.2684 107.7889 0
100.2102 121.3737 129.297 125.9014 75.9078 95.4794 98.4962 125.705 101.831 89.8224 102.7109 104.972 101.8168 112.527 119.5198 89.5795 75.743 100.6096 103.9059 73.5284 77.7418 107.176 0 12.1011 115.3612 103.2199 107.1267 116.2831 118.7665 79.9321 70.7172 129.2665 91.3526 117.5293 128.2889 117.6435 57.2742 34.5967 30.0602 83.4935 107.5556 96.4834 58.5632 18.3641 48.2749 71.2577 85.8423 60.0278 57.8941 78.2131 98.5881 89.0089 116.533 105.7728 96.6645 49.5882 25.5314 104.8441 73.6666 67.4479 59.7388 51.5887 53.7557 58.3164 78.8699 40.9372 59.3402 90.2174 113.0934 115.0689 117.5018 83.8545 119.6596 102.5906 115.3913 103.6112 110.4782 127.8721 109.1866 99.9984 83.186 33.8746 34.459 89.8188 143.6354 123.5512 124.5793 112.0333 80.6714 112.7695 102.6554 105.8574 148.9427 136.3889 119.9566 95.641 114.9653 112.3778 130.1037 117.6938 99.0817 96.9002 80.398 124.883 121.6342 128.8099 83.351 101.8014 165.429 346.8737 793.9482 647.1889 140.3206 94.8067 62.9002 73.8846 138.0716 107.8182 101.5499 141.2903 116.303 110.7019 85.9812 75.4113 107.3641 101.5577 108.0192 103.6599 145.6405 106.5804 103.5166 96.1929 72.393 88.6818 91.9629 76.4752 73.4666 86.6183 78.9801 81.8919 114.819 104.0615 98.0569 109.1777 98.7216 44.5268 27.0411 30.2661 71.756 96.0507 119.8653 136.6041 72.1248 96.8329 108.0357 120.4973 141.0583 133.5675 120.0585 65.3068 184.0569 110.6556 110.2283 115.8324 40.7884 26.1594 41.662 100.389 129.7363 128.1525 105.3435 93.8722 101.7296 87.568 144.0917 88.1815 90.6305 101.6603 78.1377 92.9198 113.4758 122.1329 132.2895 111.3141 93.2387 89.5825 88.0594 120.699 62.7165 20.4945 80.4362 126.1068 130.0263 120.4637 113.1074 60.3698 41.9197 116.2257 77.1839 96.5938 111.0229 129.836 0 11.7202 41.9471 75.4793 77.4259 70.5164 110.7833 107.1382 111.9607 124.5131 102.8427 78.3285 0 0 0 66.5079 95.2145 92.7852 79.1512 54.6945 84.8944 104.709 105.8076 96.7379 83.2754 102.7552 107.1473 97.147 96.7588 90.0059 108.9266 88.9949 76.2129 0 83.9761 100.3652 156.7197 76.4427 94.6071 73.8917 78.878 98.5382 79.7882 56.0623 65.2882 95.9729 83.9602 113.7753 114.2619 136.8872 78.1709 70.5038 92.1339 69.2727 57.3844 52.0041 51.2522 66.3157 92.2566 97.9664 114.099 125.2626 105.5401 102.3499 136.8667 130.8475 89.3042 101.3232 103.1725 103.1898 15.3322
77.5278 86.1031 75.2713 72.7956 58.6023 61.2774 62.1467 77.6145 67.6249 69.2536 53.9105 65.8854 60.9724 84.9306 91.5509 57.0717 55.1623 72.3681 57.6142 55.8118 69.7967 76.4215 0 7.1287 72.8169 68.416 70.6917 82.7287 68.3051 56.3564 43.5825 81.6601 75.3712 63.2313 79.6459 76.2079 48.1109 32.0748 19.762 72.5142 81.6491 153.8089 0 9.6676 35.606 61.8692 0 0 43.6104 70.0647 82.5289 72.7796 80.2381 70.0207 69.8997 45.1039 21.219 58.8274 71.6201 46.7617 40.4481 34.4005 25.0648 35.533 0 33.3371 0 61.9225 75.9811 64.1214 68.6261 62.063 76.8031 75.8646 61.6835 55.8669 87.6618 73.615 66.2552 56.9506 0 0 19.3858 58.31 76.296 71.0909 88.7683 79.7833 56.5413 74.973 85.6308 75.9406 86.7757 71.6682 73.4028 87.8721 84.9301 93.7624 89.397 84.1712 67.6942 69.6075 67.7037 83.408 95.8714 85.6984 58.2345 64.6456 110.1216 132.2074 647.1889 353.0962 559.9398 0 31.5073 0 91.9139 82.7575 77.2212 92.507 78.3767 74.8486 69.8739 76.5755 95.623 76.9995 80.3737 76.9778 92.5826 81.0523 71.4351 70.472 60.2111 62.1059 64.5983 56.172 49.2815 72.0662 58.6031 58.3571 72.5805 60.5396 73.736 57.9939 0 33.1877 25.367 19.1039 55.9471 71.8702 96.3717 95.7338 67.7627 74.7833 82.4859 76.7612 123.1962 90.6931 104.4064 61.7137 120.4266 81.5224 80.9105 0 34.6221 29.2773 26.751 64.2818 83.5544 79.7776 71.5782 57.5339 76.3186 60.0161 89.2707 91.5364 65.629 52.0513 65.9953 68.8921 80.2568 80.4464 69.7234 72.7288 66.1056 74.0453 50.1345 70.994 28.9346 22.818 53.1042 81.9815 84.6904 79.5073 85.7959 44.3375 22.8691 73.8368 54.0396 82.5719 75.6687 83.2555 16.2986 8.7247 31.7839 0 67.0577 53.0806 54.1594 64.8027 67.6732 59.456 72.9882 73.5098 0 0 0 52.1263 75.3191 77.9835 74.3887 52.9733 74.8331 64.9415 82.1964 77.5236 66.1933 61.2864 76.3975 71.309 71.4819 64.9904 73.8844 64.3091 46.7287 0 48.7034 76.4373 110.0074 61.6346 75.1385 70.1905 56.1524 62.3887 55.1903 42.3355 53.202 67.1949 53.2644 64.1812 76.4416 79.298 50.6605 51.0573 50.0483 45.8622 47.9569 44.5155 38.8313 0 61.4446 58.7615 79.135 79.0688 65.2512 74.1411 79.7779 76.2496 72.1328 72.0581 73.7248 88.9534 9.405
79.4996 84.0532 61.0833 74.0091 0 0 55.6756 64.5976 69.8443 76.5624 63.2928 60.2087 52.9717 67.0044 92.7555 54.7055 41.8857 78.0212 55.7052 55.3564 60.8408 62.6678 0 6.482 76.0722 88.906 72.0778 84.0326 73.0773 65.9376 50.4505 83.6276 66.0761 65.9938 73.7056 58.7039 42.3085 28.1155 19.7193 72.5685 81.8459 0 35.2764 0 38.6063 64.1994 55.0921 0 0 66.8892 79.7167 58.7062 70.867 65.0001 0 0 0 62.6276 60.9909 45.8644 51.3681 24.7509 23.918 31.2848 0 0 0 70.3006 81.9048 64.6926 56.5759 82.544 65.0514 68.6488 65.7224 71.7988 65.6842 66.3873 48.1887 59.8742 0 31.2828 24.6369 49.5276 84.5775 70.686 72.0166 72.3117 56.937 74.2013 74.0432 65.2502 82.3084 63.3353 64.0113 75.2827 72.1933 82.7668 82.0013 81.6851 52.5692 66.1566 58.102 63.8735 80.7494 91.6551 64.2716 58.6762 67.6732 96.9816 140.3206 559.9398 430.1865 332.1098 0 73.6472 119.9014 85.1243 69.0558 97.382 77.3128 69.0197 68.8063 64.8647 104.764 63.3712 74.4696 80.7635 77.9016 74.6305 64.9954 69.6977 60.1618 67.5201 80.4984 62.6833 51.5243 0 0 69.8905 57.2662 61.6149 54.3908 79.221 0 28.1037 0 26.2545 55.1184 52.2531 92.6394 82.5627 54.9636 83.0243 64.7085 67.9844 100.5202 82.0466 78.5589 56.0437 105.3473 85.8625 66.3354 0 41.5857 22.5576 41.9521 47.0604 52.5707 68.3617 59.8858 55.5703 71.1583 51.3716 71.837 62.4387 55.6233 60.0193 46.747 56.4042 88.1247 76.5932 65.5487 51.7448 59.4137 64.6574 55.4116 74.3497 27.5928 20.8811 46.8853 69.9183 80.5311 78.3869 69.5487 42.4811 26.6877 61.5014 43.7082 71.1036 66.9406 72.7926 15.3777 8.4818 0 45.6312 0 45.3137 69.6732 67.598 64.7638 70.4782 65.9796 65.3373 0 0 0 43.7735 73.9699 54.3232 66.2077 39.6482 59.056 65.039 69.6761 69.1582 59.7773 75.2964 67.7819 65.9955 52.3682 57.4098 77.9269 82.5483 50.5837 0 39.9962 65.1487 82.9006 69.2529 73.6833 56.8953 59.9159 71.6802 63.8467 47.9857 46.1203 61.7107 58.3712 64.1463 78.7424 63.3359 51.9553 49.2313 64.0933 48.808 44.1913 41.3348 39.3426 0 0 65.3456 74.0608 67.6597 74.608 72.9121 86.5829 64.2198 70.5652 62.5593 78.071 92.5243 11.0572
51.8983 59.2057 54.9557 56.8793 46.2177 50.7415 49.5518 62.4257 55.6658 51.7442 64.3946 42.0134 45.5095 65.2727 63.5538 33.9693 35.3676 54.6274 57.8948 41.8747 40.7249 55.6258 0 4.5371 52.0999 54.8847 55.3092 60.727 50.3523 55.8128 39.5184 64.6532 49.1853 44.8245 57.5893 49.7009 34.9707 0 17.2274 51.6752 59.8474 55.9013 0 10.7655 33.1656 60.3172 45.1632 50.8051 39.1707 54.3245 62.8745 44.8861 46.5225 50.3049 43.7182 25.8489 0 45.1812 55.8227 35.9129 30.5321 24.9527 25.8649 21.796 0 30.4173 46.4363 0 57.7221 60.7593 66.553 61.557 49.9982 58.5782 56.3462 57.4452 48.1277 58.6645 41.3437 64.8661 37.2418 0 12.2629 38.7122 59.7089 71.259 50.3517 64.8206 52.2848 65.5829 56.1833 51.4873 67.8809 56.4483 39.3581 52.6478 58.633 57.3992 59.0345 69.1149 50.5817 59.2028 45.3239 49.7612 67.9178 63.3501 45.269 47.4213 61.6598 71.5096 94.8067 0 332.1098 128.2208 69.9752 0 88.4808 77.2977 79.4966 91.9157 62.6982 65.2911 56.5262 57.0165 75.4349 53.8629 52.941 55.6828 77.3969 66.2416 46.8766 51.8656 42.7888 50.4826 49.593 51.983 0 45.0279 45.2815 60.9692 51.5352 56.4965 53.9705 65.8562 52.2012 0 15.2126 25.8202 48.0982 47.6399 74.8012 66.5455 50.2036 60.3134 0 56.074 77.225 63.7688 56.8072 58.8174 93.8329 57.8823 44.5501 106.2048 22.283 13.694 0 49.7563 46.4721 51.7409 46.0864 52.892 71.9855 45.1621 68.5516 54.082 46.1835 43.2429 39.5409 47.0203 64.7072 62.7543 43.894 50.5422 54.0268 44.8498 44.3704 57.1358 33.0943 13.064 32.4298 63.1229 63.4575 51.2023 52.8424 38.326 20.7321 52.9051 52.576 55.8013 38.3918 52.2179 16.816 0 19.887 0 58.4165 37.1118 50.7035 47.9134 57.8799 67.0041 47.8306 41.439 0 0 0 45.2884 52.1392 45.7313 46.5366 40.9714 51.1218 44.7933 61.3226 58.0046 40.6446 50.1705 55.3315 59.6374 43.0736 0 59.4515 43.9014 41.1623 0 35.8697 47.2593 86.8729 56.3382 51.4843 51.8918 54.8166 61.8565 53.3491 45.5198 50.4548 67.9796 54.8164 60.6936 67.7733 53.1031 46.7328 44.4694 52.9926 35.1878 34.3404 33.6932 31.9544 0 40.4158 60.1371 54.6166 40.7165 56.1779 54.1061 62.6136 45.7977 55.1887 53.7079 52.0647 65.7028 0
46.1516 41.9713 46.0073 45.9654 26.6644 49.048 44.1838 39.8908 46.603 32.6769 46.4918 40.9938 40.0162 37.2209 40.5427 36.8974 25.3918 47.8326 38.5306 28.2745 24.3398 35.6944 0 3.7757 47.441 57.4599 40.6149 39.4131 40.0118 33.6508 36.7856 44.1719 45.6151 45.2653 0 50.9165 28.725 13.9175 11.5527 42.2306 48.8693 54.1892 0 0 24.67 31.9898 33.0242 32.8663 22.1644 42.948 48.6164 27.774 47.8645 52.6303 0 26.7518 0 0 41.8804 20.876 35.0861 0 19.5832 0 30.6899 15.5531 0 48.0537 63.0905 40.1046 57.5721 33.4945 43.8133 43.4213 50.675 41.3741 45.1752 44.5416 45.4041 36.8275 34.2828 23.1155 0 41.701 51.6936 55.6617 46.6104 51.6029 31.2796 39.9381 34.7753 45.9775 64.255 48.4648 42.7479 40.7532 35.4244 33.3902 51.6691 55.656 60.5195 40.3058 39.0006 45.3476 54.9468 52.2606 31.2786 35.3696 28.3493 45.1425 62.9002 31.5073 0 69.9752 193.5567 88.0202 104.119 58.6705 73.1882 101.6588 62.2502 53.3125 51.7601 0 53.0418 46.7432 47.2597 54.689 52.3844 45.2143 47.8807 38.4205 32.3241 36.6577 42.9835 41.0875 29.7312 27.5896 26.1052 34.7225 36.6137 38.3864 36.4035 55.1483 39.8663 16.6999 0 0 32.8675 43.0742 44.6884 48.8526 31.6183 35.0832 37.9799 46.5588 61.5184 32.8993 43.8453 27.4915 69.2244 41.6884 0 37.0707 0 21.512 21.3953 40.5525 43.8065 51.3451 38.8491 39.6957 33.5409 38.3437 43.4335 40.6112 36.2562 34.7425 32.275 26.9109 51.4115 60.712 59.7476 60.9985 49.7808 44.3133 32.0032 45.3531 18.1176 0 41.7196 48.3731 49.4094 52.6984 48.8256 28.311 20.176 37.5234 32.5798 48.5972 44.3617 59.3315 0 5.0415 0 22.2349 29.4876 20.4924 40.9243 42.5202 44.1697 58.9234 34.2828 32.0435 0 0 0 27.9405 39.6133 44.1858 45.2958 25.8329 37.9196 56.939 57.9299 55.9217 37.6851 50.1194 45.655 37.9708 50.6178 0 32.9514 43.3864 24.7517 0 20.9922 53.1314 51.3924 31.2283 39.8841 34.9466 33.7022 45.1033 30.6444 27.2399 25.3687 53.7505 37.9773 36.0774 49.1815 50.6333 44.7712 31.3157 45.3185 23.6009 22.083 23.3805 24.0588 28.393 38.1458 51.5931 59.172 55.9149 35.3974 51.7824 57.2886 55.2497 43.6145 47.9538 44.5786 41.604 0
42.3239 33.9779 40.3338 51.1752 34.3179 47.3725 41.8628 54.944 37.5788 39.8758 47.2181 56.9831 51.5599 56.168 57.1851 50.3693 41.0056 40.8935 46.656 30.0375 32.0989 45.0421 0 0 53.924 53.4326 48.8184 45.2162 42.5627 51.06 36.5427 54.9735 51.8746 57.6736 49.6577 48.421 28.4819 0 16.433 50.3507 0 53.5815 0 6.1847 24.3228 36.5642 42.4364 45.6633 0 57.743 38.5074 43.5342 50.8076 50.0444 44.0301 21.5079 13.0077 46.921 41.4714 38.7163 37.4282 18.2937 21.5359 20.7919 0 29.0156 0 0 48.8792 48.3087 49.5275 0 60.3064 39.9008 46.4966 45.6227 66.7399 0 49.0973 55.6406 0 0 10.0402 38.7597 51.6766 49.0219 48.7633 51.9169 41.9177 40.303 50.2704 0 60.5644 53.2001 50.4069 62.7599 45.4671 54.0719 49.057 57.0322 0 55.055 41.4034 42.0865 59.9781 56.352 39.4545 36.4876 38.6378 50.8849 73.8846 0 73.6472 0 88.0202 51.298 3240.0662 97.3836 0 89.0803 73.9671 69.9036 72.1105 0 0 58.9321 44.8266 46.9258 62.2283 44.006 42.2672 50.836 44.4807 48.1227 47.9762 34.0847 0 0 0 39.5035 41.7661 46.0308 54.8732 59.0019 0 0 10.5628 17.645 41.588 46.3807 57.4156 52.4183 39.7017 44.2949 41.1131 49.4672 53.7522 38.8344 47.4552 38.098 75.2203 42.3542 35.6178 43.773 22.8779 15.2865 0 0 30.8309 54.8781 50.5755 37.9983 0 42.3617 57.9692 54.0682 44.9503 45.7804 33.1715 35.1356 57.217 50.2129 56.7314 65.9765 57.4865 34.1056 44.4375 47.438 27.6028 7.9054 32.8206 59.8459 59.6673 48.0295 49.5006 29.0578 21.7419 0 0 55.4273 39.9415 36.3534 5.7847 3.0734 21.056 0 39.6096 38.7602 57.5032 55.5685 48.1175 51.1262 57.8622 54.3317 0 0 0 33.2418 40.3789 52.3609 58.4625 35.9416 49.5084 46.164 51.4238 49.4632 46.7117 44.9402 62.55 48.3947 54.7821 0 54.9076 54.0303 42.1099 0 39.4827 0 0 39.6477 51.7356 41.1836 33.1185 47.5959 42.2757 40.8123 45.6735 41.3137 45.8521 50.5715 47.3516 54.8867 45.5193 41.4861 0 38.0124 35.828 35.1007 32.2143 0 36.7518 47.8688 48.8641 59.0212 49.2632 45.3474 49.8843 41.7625 52.2027 26.7714 42.4944 43.3939 0
107.0424 100.0268 111.3661 105.2482 77.144 98.2471 102.6155 138.0653 109.4275 110.6075 104.5667 103.442 111.6528 122.5415 128.3153 92.6307 91.9361 117.3801 120.825 90.4272 86.4203 128.7728 0 12.7056 118.5342 129.6868 118.0321 138.4551 131.7911 107.5643 77.3582 138.0068 133.9859 133.6311 145.0144 121.2769 55.9262 33.9061 37.1596 106.4153 155.0026 108.7011 59.0659 24.0282 69.3908 123.4707 100.5644 79.0437 66.7185 105.6188 103.6149 101.6333 118.9466 113.6505 102.1255 50.5951 36.4429 99.0027 101.7474 58.2892 91.9445 59.743 58.0666 66.4336 94.094 51.8954 57.8367 123.4752 134.8302 118.217 110.7929 93.7924 127.2021 125.5432 137.2981 136.7887 140.5647 137.5588 120.7301 121.8541 91.7426 58.2509 30.812 91.6083 137.3828 123.9316 125.0129 118.7499 88.582 132.3581 133.5656 110.3997 155.0051 125.1984 132.6036 111.6309 120.6815 123.8894 125.7155 131.863 138.0833 131.9643 99.481 138.0694 106.8459 108.4664 67.5509 67.0914 93.1684 131.4278 138.0716 91.9139 119.9014 88.4808 104.119 3240.0662 1244.4666 846.0379 232.7189 282.8189 179.2688 200.4553 158.27 132.0123 174.2021 144.6498 124.5453 119.0365 152.633 123.9801 124.6279 118.3073 87.8629 102.2504 117.1432 106.5276 95.654 79.5811 72.8123 115.2237 112.4073 133.9675 106.3898 124.349 98.1266 46.5089 30.5302 0 81.9163 98.7021 136.7922 141.2522 90.6469 106.0376 107.115 119.0653 161.8296 123.1794 109.0565 69.874 178.7708 129.5243 119.1913 104.7705 48.6747 0 48.7341 111.9844 140.9291 131.5277 108.4015 96.2235 116.2528 101.0781 129.7652 127.7604 117.762 105.7111 88.0632 97.5708 158.2552 125.2975 147.3528 130.8519 130.6174 88.075 93.5496 124.6219 52.4598 26.7428 98.27 128.0425 139.451 119.6229 143.173 73.3777 68.1607 121.9043 72.6794 120.5868 121.1131 129.223 24.5024 10.1747 0 77.5757 0 88.5283 123.6101 108.9773 136.145 130.2125 93.7952 106.3283 0 0 0 80.5803 101.7087 95.6477 121.5303 73.588 122.293 128.538 122.7992 100.7166 106.2513 128.0362 116.0184 111.3271 133.7228 96.886 113.5964 103.6589 89.0586 0 86.5044 102.5352 188.9645 106.621 140.1066 93.3529 98.9802 119.9765 110.11 86.4235 82.8781 102.3421 116.727 120.5327 140.8813 130.2528 97.8486 79.4398 107.0211 81.0535 72.1663 74.2808 77.6082 64.8624 91.8802 112.2078 141.6804 144.8964 107.3512 104.5993 128.741 137.075 122.4731 105.9079 102.5833 112.9413 14.2694
81.6054 86.6882 86.3336 89.631 61.9954 75.4074 77.7623 101.0151 98.6525 88.9548 78.6043 88.9308 77.3326 76.0791 86.0088 68.275 58.7876 79.4851 65.4786 64.4236 70.424 81.9212 0 10.0954 91.6942 89.3201 72.2573 86.265 92.948 81.3289 75.0127 84.5671 85.6233 91.7707 83.373 85.8076 52.375 34.0192 21.8541 90.3082 104.4463 78.2936 44.225 13.5765 48.5171 70.7475 73.4622 63.0386 52.9271 102.6554 97.5095 87.8206 78.2795 84.2921 76.3252 30.6319 21.9777 69.2262 84.5794 53.898 59.2393 35.7338 28.6989 51.2647 64.397 38.5218 54.6351 68.5504 77.7931 86.4131 84.8771 88.6705 80.1637 76.5008 78.6597 69.5791 96.2797 83.2202 77.8158 91.4988 60.5853 41.5803 19.3209 77.8509 82.2402 99.8953 88.2551 89.6617 75.1273 88.9 83.4999 89.9809 91.4641 97.6911 100.5316 83.8616 90.5684 86.1983 87.8221 96.5864 109.2188 83.0063 79.0297 96.8189 104.0608 95.143 63.7399 52.3908 58.9414 82.2396 107.8182 82.7575 85.1243 77.2977 58.6705 97.3836 846.0379 372.653 814.1322 285.5953 144.3787 170.4206 112.1565 96.2533 116.4436 105.9382 87.4987 92.2619 108.4317 90.1765 79.829 101.1521 90.0907 84.3811 104.6912 62.4221 69.3186 71.9678 60.6898 96.2347 77.3676 94.716 85.1819 96.3668 68.083 29.2445 33.9792 27.4609 59.5817 90.9019 113.4607 99.8162 86.7099 95.2418 77.4314 85.3737 125.8224 115.674 76.216 56.4469 136.2844 93.8096 76.4328 76.2812 34.0847 24.3828 38.6878 75.4145 76.1575 98.783 82.9935 72.0933 79.1445 86.5139 108.055 87.8214 82.9991 78.4252 64.0171 72.3545 109.5138 111.9854 103.222 97.444 83.3308 81.324 67.5699 97.1679 53.0166 19.6559 62.0676 88.0091 103.4697 101.9699 103.6254 45.9213 41.0447 94.8983 64.0457 90.854 89.0762 85.7322 18.5156 8.8559 43.5161 55.3103 67.7067 65.0558 78.4522 98.5959 95.2239 81.0099 87.1179 75.424 0 0 0 53.4565 85.5187 82.812 82.9416 54.7122 67.8211 71.7628 88.2974 75.3192 77.4522 90.5432 83.9372 73.827 98.0923 59.1722 86.2838 97.5589 74.712 0 43.1282 80.2778 127.865 90.2809 82.8478 81.9724 81.5171 80.3256 70.3014 52.0716 69.0747 77.1995 65.1536 93.5797 94.1332 96.9167 74.3119 77.5093 81.4387 55.3786 53.5882 55.1412 56.3875 51.5383 61.4229 68.0928 94.6955 96.1484 64.4795 96.6406 99.6266 81.6365 81.8438 75.3691 77.4651 79.6912 8.3844
76.9979 87.494 102.2051 88.1489 59.3559 69.3785 80.3461 115.0803 86.641 88.4545 92.0332 89.7193 101.8252 108.7152 99.2076 79.1949 66.0782 83.2423 72.5626 66.8039 75.802 90.8558 0 7.2723 90.0164 96.4982 85.3076 92.5661 89.9238 84.3423 64.6555 94.0176 98.5857 89.1153 99.645 82.8286 47.1011 32.9271 20.4133 93.5173 107.0507 86.6758 42.4891 17.0821 54.582 66.8164 65.5842 54.8737 41.9774 107.4688 114.8015 96.8633 70.9885 92.2873 85.2814 37.8482 23.2056 79.5384 78.7841 53.1062 54.655 41.5259 35.3168 53.4406 67.1709 41.3335 54.9026 64.9657 90.5728 96.4802 87.48 90.7824 95.3272 97.984 109.1534 86.9876 102.2099 97.5805 94.26 90.6851 59.0445 38.259 26.7311 83.0633 97.7649 86.5041 103.7182 95.9285 75.2014 96.9852 102.1962 82.8339 115.9701 105.2065 81.0589 76.1564 112.4764 91.1385 105.1661 106.3853 98.3073 89.7961 78.2941 96.129 101.084 92.7465 63.4995 54.0095 85.9516 118.9939 101.5499 77.2212 69.0558 79.4966 73.1882 0 232.7189 814.1322 627.1809 538.6877 194.8992 176.1292 112.6086 103.8546 127.5399 93.2423 92.7826 90.7565 120.6351 94.043 91.9581 85.6321 79.2327 81.9122 107.7344 74.6188 60.4381 73.5654 54.924 88.9209 75.2814 92.7559 93.6184 124.7836 86.0872 34.909 34.653 28.4539 70.2814 81.1505 126.5708 126.3035 88.7786 88.6985 88.7015 107.7261 145.1901 107.9648 86.0368 59.0364 146.463 84.3114 79.5705 87.7649 33.8554 24.4867 39.9235 82.2205 91.8027 98.7414 83.0502 86.7478 104.9021 94.3731 100.7105 80.3991 100.6656 85.7884 66.9377 75.952 100.3125 127.8042 98.4329 101.6245 97.1335 73.3455 82.6973 99.7954 50.1271 18.9945 76.0719 85.583 106.1626 113.4144 106.3481 58.9712 47.7104 100.7611 69.8512 83.7489 111.323 100.8041 27.401 16.2731 30.9177 59.6235 82.3126 65.728 98.0486 88.7899 124.8457 94.5925 98.2624 82.4424 0 0 0 50.7515 86.6882 86.2056 75.5846 54.992 80.935 107.3192 79.7406 91.8911 75.81 111.1268 89.545 78.7149 91.7416 81.9124 99.7995 84.6471 83.5703 0 68.7883 96.1167 135.1641 81.8496 95.9664 73.8495 76.3267 96.7392 75.1489 64.6786 77.5301 94.3936 109.3081 99.6798 102.7158 105.0028 73.1559 89.2931 84.8358 45.8859 53.6925 55.7594 52.2928 64.4131 70.7636 85.8329 113.0417 95.0526 90.3905 81.0966 96.0035 121.0672 76.4464 85.385 96.4465 100.2071 13.89
129.6098 138.0836 147.1259 114.3625 80.6714 128.7282 135.3931 143.4105 168.6096 125.6919 121.9542 135.5208 121.8637 127.9527 161.2427 116.7344 94.4905 126.055 108.2683 92.3812 99.5389 131.7472 0 13.8553 113.8786 151.1942 149.3057 154.5005 154.52 115.9127 90.253 156.1941 140.602 145.554 153.9658 140.9127 68.1694 39.4705 34.0136 121.7442 176.5437 108.6897 55.4975 29.0643 69.5556 119.8903 111.7175 88.7059 83.4193 138.7584 111.6999 125.8979 142.7665 137.1145 125.0445 61.7595 33.9118 114.7856 115.4755 84.9394 97.0658 67.1231 55.96 88.5448 108.1443 60.5778 72.9975 131.3718 163.5222 142.6847 106.0415 122.7948 128.9738 120.8467 130.8842 138.4184 181.0578 160.005 121.1346 128.6413 94.81 55.2503 29.3411 132.082 136.9917 151.713 147.7143 154.3385 104.9762 141.7019 132.7876 121.5441 140.3324 153.8506 148.9581 132.3803 150.763 144.7365 165.7151 186.5959 137.5147 128.2003 108.2578 139.8852 140.1468 144.6742 83.5748 94.7326 120.1755 122.1255 141.2903 92.507 97.382 91.9157 101.6588 89.0803 282.8189 285.5953 538.6877 1325.3927 634.2596 373.1131 229.6016 157.1996 216.084 141.1212 167.5666 158.1113 186.5777 137.5521 140.2326 129.3826 98.1758 120.5925 167.2632 106.774 97.6114 105.6879 88.7272 137.6621 142.6354 156.5302 162.2898 181.4493 132.5023 44.15 0 40.6672 94.5096 130.2404 193.7909 176.7414 104.9162 115.6747 135.1969 151.9123 247.6654 184.4023 159.3509 99.1005 272.994 147.2761 119.1152 137.4966 42.1187 37.9558 58.0113 115.1924 125.9927 167.4542 139.1304 114.3616 165.4653 124.5419 171.0782 135.2645 137.0859 110.1072 102.8583 100.8369 168.5296 147.9575 196.2315 163.3747 133.9905 109.4096 112.3657 164.9516 78.7214 37.9703 84.8607 135.0946 138.587 159.2844 158.0469 87.4082 54.6104 117.6886 117.3999 158.0786 146.4279 163.8983 46.5914 0 50.4111 74.5912 122.8498 90.7886 146.1547 117.4644 182.9139 146.5913 182.0147 129.263 0 0 0 95.7624 112.2627 111.4768 123.5466 75.6238 114.9443 140.7622 136.5269 134.7873 121.9654 163.1248 138.4842 133.0454 143.8709 119.4142 127.8984 106.3391 123.2777 0 94.4597 117.9892 238.0582 121.5156 115.0376 101.7346 104.9678 128.7316 121.0298 73.7941 94.9925 115.1083 114.0273 153.0438 169.4225 143.0794 107.7119 108.0901 107.1682 79.2513 70.4597 70.2154 69.5599 77.8747 99.4495 115.7588 158.494 150.3957 134.3706 118.7002 168.1471 143.927 149.6296 135.1091 127.9033 132.1384 14.7955
91.7716 84.5413 103.0954 104.5648 52.1831 82.0946 89.53 119.0476 84.2806 100.6736 94.4618 96.9812 92.0977 97.0971 107.908 72.7074 71.2472 95.1092 91.3786 67.2507 66.2859 84.0347 0 9.8087 98.3004 96.4992 93.0178 82.4156 106.9533 88.2032 76.3046 108.719 103.8063 100.4886 97.9435 88.2943 52.2809 32.6549 25.4576 86.9321 114.3894 77.7061 43.5469 17.5259 63.178 68.8137 86.1965 70.8428 48.8532 96.2818 94.7655 97.5703 100.5307 83.1897 81.0372 38.1881 23.405 88.9066 91.2404 62.4289 63.0666 47.3864 54.744 43.7937 68.2912 38.2708 46.1129 69.4873 119.6639 91.9785 103.3945 90.6556 98.5716 99.6026 95.4664 104.3221 134.3888 116.8562 99.6607 80.1319 64.4651 37.4898 29.4174 69.2523 97.9136 103.3593 91.8616 101.7205 72.2036 116.0262 91.8296 87.0645 115.0656 111.8518 87.8023 113.3947 110.8981 110.5968 93.0647 131.6657 93.2191 77.5998 63.1313 94.0808 111.2423 116.3357 55.424 63.0012 90.7048 89.8276 116.303 78.3767 77.3128 62.6982 62.2502 73.9671 179.2688 144.3787 194.8992 634.2596 1060.601 700.474 173.9173 116.9105 143.767 128.7571 107.4707 109.1065 146.653 104.2426 95.47 98.6503 83.0694 92.0202 104.5234 71.1471 62.3821 70.9162 52.4255 86.6538 104.7092 100.2052 93.9369 121.7355 72.7902 40.1514 30.0032 27.3185 66.7109 91.7193 124.097 126.9746 66.7128 89.6766 99.9949 114.6382 142.9638 117.5896 101.6865 59.8444 163.1979 114.7278 85.0338 108.5594 42.5059 36.1445 47.3895 83.9386 101.0369 108.0958 79.3795 87.7223 91.6149 91.755 121.6243 87.6444 76.0815 80.0087 56.8915 80.5332 114.5097 123.1573 128.2292 102.8259 106.148 76.8575 78.2147 108.1473 60.2778 28.0077 77.1331 97.3572 129.156 110.2998 109.6479 63.1118 43.9389 78.2766 63.82 86.1628 94.1112 97.5289 0 10.0411 31.6155 51.0665 78.3276 61.2277 100.3305 91.5203 118.7084 114.2327 89.2217 88.926 0 0 0 52.7421 75.8728 74.3612 87.5989 42.6206 77.7168 104.6479 101.8831 111.0498 85.51 112.4463 99.1765 81.4922 94.7038 80.8573 115.2222 99.0244 75.3395 0 61.9302 92.3349 135.383 80.8194 84.1085 80.207 77.1097 90.793 63.949 57.8055 75.7911 72.5583 93.4119 101.6545 115.0276 99.162 69.4964 62.4294 75.2623 61.5156 50.3289 45.7318 45.6403 61.13 85.1425 77.516 98.4853 110.9163 106.238 101.2532 119.9542 102.8361 94.0707 91.5883 81.6108 92.729 10.4189
88.7915 99.8624 91.8295 103.74 79.6738 80.1993 93.6896 114.5588 75.936 110.3152 98.4412 116.1511 102.9422 95.1544 109.6008 79.5529 69.2574 97.406 84.921 73.6575 78.3366 103.4243 0 16.2793 104.8298 105.7272 94.5911 107.7364 112.8907 95.9581 74.5496 111.5223 109.3685 104.1911 112.7961 110.0333 47.7802 34.3847 27.0782 93.4962 127.6364 103.3207 53.3268 13.2978 54.1746 83.2411 96.8657 61.8472 51.6192 99.57 104.2636 107.1429 94.8782 123.6266 91.83 47.0619 26.4922 103.0239 87.8494 65.9351 66.7679 46.0914 53.2617 41.9439 91.6514 37.8744 51.5013 82.4164 115.9391 92.397 100.9527 102.0876 100.7103 120.8978 101.2998 109.6249 133.4774 121.4692 105.0928 89.357 71.7836 41.1288 18.5239 80.1191 126.4377 111.5956 111.531 122.0595 87.073 109.5343 94.7468 113.9633 129.2651 106.4296 98.0616 122.4619 93.6122 93.7522 119.6129 115.7416 111.9557 103.7888 80.1013 120.1604 127.3382 115.0329 70.4861 68.9908 88.4314 94.9911 110.7019 74.8486 69.0197 65.2911 53.3125 69.9036 200.4553 170.4206 176.1292 373.1131 700.474 1188.0403 786.069 187.3899 215.4229 131.9707 137.5386 127.7812 140.0823 106.2684 107.8688 101.7592 88.8476 98.3932 129.7842 84.6697 69.5344 81.2198 64.9402 97.2967 110.5633 120.1186 99.5772 125.3846 105.9474 42.6689 29.9983 35.5899 75.7026 96.8577 131.7929 130.2613 90.428 115.8298 106.5702 105.4569 173.5413 136.7963 107.7123 70.1211 181.2112 105.5341 87.7481 100.8321 43.2148 37.0699 39.0068 80.0538 108.4665 118.1069 81.7792 97.1095 107.5178 75.1701 117.1396 97.3253 90.8182 74.5901 94.5271 98.3869 118.5876 130.6779 134.9845 125.3237 114.2602 98.5328 91.9658 137.8154 47.7049 25.0633 71.2785 123.2916 119.6059 90.586 103.8864 81.7109 51.2752 94.0144 59.15 112.5426 116.0532 123.8021 28.7232 13.182 40.8497 58.2505 73.0282 78.2455 99.9695 98.3746 125.9887 116.3415 102.2484 102.5104 0 0 0 56.7716 88.1399 86.5631 105.1335 63.0255 92.1185 104.7952 101.9055 83.6077 87.173 117.9321 114.9543 117.2993 108.3239 88.756 128.6062 99.7295 91.3547 0 51.2602 85.5533 180.8107 98.3294 108.405 105.2574 91.097 89.843 81.1575 66.4414 89.3117 84.2337 81.3003 102.6989 131.696 111.8652 88.1984 78.336 66.1273 74.0219 62.5032 58.3565 58.5798 51.3998 94.2151 101.0084 105.5667 105.1773 95.5296 121.8836 128.5847 107.6976 99.8141 100.7952 87.8839 90.9935 12.8632
85.7949 91.1698 82.4604 82.3006 60.9488 57.0609 84.6919 80.8933 74.2899 74.847 84.4322 87.9438 83.0262 76.7924 95.7496 74.4041 57.2042 92.5673 73.4406 67.7675 65.3242 95.906 0 9.0702 79.2964 84.5224 91.7606 103.1711 90.5269 86.7431 67.5128 84.8097 96.0782 78.5295 93.5063 79.3143 47.7538 33.9844 12.2866 84.0905 95.9279 71.9884 27.8535 12.4365 29.9646 68.8336 82.9348 66.4907 54.654 91.6682 95.9095 83.5137 93.7487 83.5429 69.8619 40.3972 22.2312 69.5353 81.363 56.9944 46.9798 31.6361 37.6159 40.8069 56.1741 33.4275 49.6556 87.4674 86.3133 81.376 75.6794 82.2735 83.1067 81.2222 78.3505 88.0757 88.9307 89.6803 81.7618 78.1529 69.7045 31.5872 14.5968 84.1816 91.5944 95.5443 97.5251 88.7633 77.391 80.6652 82.5859 85.2122 85.0285 74.5312 68.6239 83.4496 83.6419 84.5521 91.226 87.8636 85.5743 78.1965 83.4267 106.258 96.9869 91.0124 67.4644 73.5092 61.0516 91.5169 85.9812 69.8739 68.8063 56.5262 51.7601 72.1105 158.27 112.1565 112.6086 229.6016 173.9173 786.069 289.5508 637.2879 0 138.5148 121.3589 99.865 120.1583 82.9851 87.6989 105.7091 78.4148 87.0624 112.4756 84.1795 70.594 75.9386 56.9644 80.9293 88.9543 88.8985 104.7354 105.2126 79.9209 24.1846 23.859 27.8724 63.4781 88.5004 117.5284 106.9725 72.0336 98.082 91.9889 86.1249 137.2422 96.1769 89.5504 64.6234 140.1597 87.2235 80.6674 91.401 36.8959 24.2454 43.8344 73.1024 89.0207 107.9733 76.5591 71.2057 82.2172 84.5303 111.8112 89.3883 79.2904 66.1381 75.5956 66.4834 89.4598 94.337 93.8684 91.3275 79.9154 61.2767 70.4147 88.8499 37.6926 14.462 60.1616 110.5074 102.4161 100.3708 103.1924 53.6081 34.2258 60.3019 63.8436 97.1618 79.0835 102.5371 17.0946 8.9463 39.5285 51.5798 75.2088 70.4991 79.392 85.8485 81.8442 74.9872 69.7395 86.3541 0 0 0 47.635 72.6361 80.7652 93.7931 60.8063 75.8515 77.296 91.8843 87.9386 72.6543 76.6708 100.285 96.6715 85.1165 65.3256 88.6823 99.8852 80.3696 0 41.0788 88.9212 124.4807 82.3767 82.8724 89.4867 71.7676 92.0879 65.5736 58.3394 76.7773 72.1108 88.2795 83.3651 78.8656 81.2213 70.1441 0 63.6758 56.603 57.655 58.1797 58.1415 60.4361 65.3418 73.6362 96.4656 90.7221 78.0972 97.7403 103.6588 93.0385 88.2201 72.2881 73.8247 76.823 9.5087
85.7562 81.2523 78.5278 67.6908 43.5526 73.2764 83.2839 71.2118 70.6299 68.2821 69.9906 72.9362 67.7573 75.0175 80.701 55.8919 61.5182 71.0713 67.3913 58.8459 63.0929 84.352 0 7.6494 72.1549 66.9712 81.6641 80.4225 74.3647 67.5443 72.6797 72.5272 73.5471 80.8826 79.4261 81.9905 48.4116 32.6751 15.3544 63.9637 82.5537 66.1768 26.1088 12.5993 32.3549 70.9338 64.4138 67.9091 60.5234 81.078 76.5485 83.0971 69.0339 77.1702 68.238 32.2321 22.309 53.4301 65.8772 48.3544 43.0846 27.067 32.2924 37.9718 48.7996 35.4339 52.0892 73.7854 77.5642 69.7113 72.2555 81.9453 75.1673 64.2897 72.8162 78.1426 69.927 76.0961 73.0711 71.6958 62.1569 30.831 12.8868 64.2458 70.2092 74.0868 71.7632 97.2549 75.3561 70.1607 63.5166 72.1934 76.3147 82.967 72.6654 66.7044 68.1321 68.1382 68.301 76.8423 85.5301 81.1965 75.6942 82.7271 76.1668 81.0762 64.403 56.4892 73.6874 86.0651 75.4113 76.5755 64.8647 57.0165 0 0 132.0123 96.2533 103.8546 157.1996 116.9105 187.3899 637.2879 183.1679 578.0158 134.7232 118.6104 84.5328 112.1367 87.268 81.1521 80.696 64.5941 77.2 77.3677 72.7291 68.6283 66.3288 60.1792 79.9066 70.339 79.2557 90.5205 85.9476 75.666 29.0987 20.8707 23.3461 63.8954 86.7403 105.536 84.9786 71.8791 85.6002 98.51 82.6636 113.6384 83.2125 92.9683 73.6921 130.1124 80.1497 72.2035 74.7435 34.473 16.513 31.1145 78.2207 78.6113 87.7379 71.0324 57.199 88.7655 68.69 72.9841 72.2978 76.3179 57.7552 64.5399 58.7263 70.4383 93.6353 80.9165 96.848 71.53 45.1855 56.4173 79.4343 30.9108 20.6067 49.6964 87.2569 90.9995 82.6652 92.162 49.0742 32.0125 56.1171 62.1275 80.3888 74.9209 66.6588 14.1531 4.1197 34.0696 55.4614 61.6279 70.7117 83.0282 69.4482 89.4426 77.6354 71.7132 91.0739 0 0 0 55.3383 77.2203 72.5618 74.8486 52.8813 69.4999 73.2587 79.7704 71.0244 63.9763 69.8295 81.9689 84.0219 82.4687 66.5654 86.2138 62.7984 59.1166 0 32.4072 72.7654 98.4207 75.9625 72.7972 71.6666 71.7046 86.2392 73.5669 58.5232 63.491 75.862 70.8719 79.6812 76.5046 75.503 56.863 66.5069 65.5652 52.1035 56.0836 59.7603 61.7531 54.8379 60.2195 72.8625 79.4441 79.8378 64.5637 72.3985 92.7504 78.423 76.3303 64.2714 76.1007 71.3286 10.4749
130.7604 138.995 119.6832 111.5851 80.0265 104.8382 90.4462 123.2839 109.0313 108.4963 105.505 96.5325 98.3755 110.6719 134.1604 89.6564 89.2494 108.9726 83.1497 82.0831 72.7105 109.3533 0 11.1736 93.8314 116.6737 113.8891 100.9622 112.2742 92.8 78.3974 117.0392 92.6168 123.1139 108.5056 111.2499 55.7301 36.619 0 99.1469 123.9304 95.694 51.8544 19.2623 61.3539 92.8706 98.1637 72.5946 65.78 110.5552 117.6263 117.076 122.2937 96.9246 94.3336 55.5483 30.1662 104.6182 92.2492 73.8871 69.0524 42.4979 49.8139 55.4709 82.0732 37.5339 69.9321 96.0882 98.6451 96.8815 111.1812 104.0932 99.1371 96.1301 123.3197 107.3259 110.1045 91.9548 104.8784 89.1877 69.6642 46.5706 23.6251 101.2305 114.7656 139.7718 129.7403 121.3376 101.7176 116.2573 112.5271 101.4258 108.6659 110.543 107.6341 98.3936 122.4411 105.5693 106.5615 142.3894 122.5917 103.6776 80.2335 117.1991 110.6078 120.3508 83.5736 89.2908 101.4743 136.7 107.3641 95.623 104.764 75.4349 53.0418 0 174.2021 116.4436 127.5399 216.084 143.767 215.4229 0 578.0158 771.692 821.3577 203.7265 147.9393 169.9531 132.5811 138.827 120.709 92.646 102.8874 133.3627 110.4792 99.8789 112.8056 80.9122 138.7309 105.4827 115.7324 128.5015 141.3857 94.7622 33.9906 36.3212 36.3409 102.5804 110.4031 164.5446 163.2233 101.6798 118.3178 130.4469 123.9351 191.3458 127.6693 141.0172 81.463 223.4536 143.0307 107.7119 110.3285 40.8334 31.3282 46.7235 84.2648 111.3005 125.1872 102.7823 97.3286 128.4186 123.1216 157.115 113.1848 93.6438 86.555 96.2699 90.9416 118.5909 137.3615 122.908 132.8986 132.5314 96.3099 88.6674 119.7715 66.715 28.0024 84.6802 130.7449 125.4013 116.6198 110.4742 69.791 45.2143 101.1322 88.3454 132.5679 99.7697 136.6429 22.73 0 55.3142 71.133 97.1258 85.0069 110.9798 115.7339 118.2472 124.3405 121.689 111.9044 0 0 0 77.9158 114.2005 101.2697 108.7571 63.468 86.7879 114.1092 122.822 123.6766 95.8314 109.9108 98.4397 94.9757 107.9306 77.9023 96.9645 107.9812 78.5635 0 91.1979 118.1088 170.2266 98.2814 106.5424 85.7031 97.0492 83.5664 76.551 54.3156 79.3152 90.9854 107.2102 129.8814 126.614 101.9661 80.1814 62.2462 85.4896 70.4882 67.5219 67.8447 66.5243 69.5228 89.6773 103.9674 113.173 106.1844 97.3658 117.1596 128.6546 113.8443 109.7594 98.4886 120.2629 124.8244 15.8789
113.0443 109.4361 99.6104 97.7656 60.373 82.9715 88.7408 89.7069 89.294 82.4718 84.3667 91.337 85.9206 85.8982 112.4361 63.788 62.3031 94.366 80.1452 64.1524 61.251 103.7564 0 9.9126 107.9937 97.8335 76.8427 95.9154 94.869 78.6464 58.0276 110.3503 74.9317 105.9439 102.3375 90.9041 50.9887 31.5642 21.9458 95.8909 98.3825 85.7965 47.9177 10.9301 47.7941 76.6421 86.1046 61.8572 55.1638 99.0427 106.8246 70.365 85.7782 84.4246 92.8048 38.0636 31.2805 87.3039 81.5403 54.2358 53.1614 35.0851 33.0484 52.6043 71.1779 33.5947 53.7471 80.5614 96.9316 100.2392 96.5116 78.391 97.1178 88.5054 90.7448 90.1897 101.8165 100.587 84.7059 72.4323 57.7757 37.4131 27.0428 84.9491 114.4745 109.9747 115.4949 90.7732 76.7421 87.0844 94.728 96.4875 113.873 101.5599 82.5693 91.5877 96.471 82.6821 92.2316 122.6211 90.8017 104.6244 69.387 97.8448 101.0349 90.6457 51.5297 53.8926 82.5929 102.5638 101.5577 76.9995 63.3712 53.8629 46.7432 58.9321 144.6498 105.9382 93.2423 141.1212 128.7571 131.9707 138.5148 134.7232 821.3577 720.1891 688.7987 176.0918 161.8393 138.649 117.6275 103.907 90.373 94.4862 112.425 87.1427 79.0181 88.3826 69.7866 104.8298 86.1747 98.4577 109.9953 110.524 74.1088 31.0458 29.2971 34.1929 76.0443 85.8774 152.5296 128.0344 82.9451 101.5953 112.5864 99.8153 163.8839 112.5453 118.5687 70.051 186.865 116.0145 91.4882 103.9269 34.4142 0 43.1202 69.007 92.322 109.8188 87.0895 82.4732 91.8478 91.2498 115.9721 79.695 82.4967 78.8339 66.9723 77.7773 99.3504 112.6801 119.1661 102.965 90.688 77.3018 77.1996 114.1534 52.3346 21.8737 62.6706 121.3007 94.0184 86.5172 86.3973 46.57 32.934 76.564 65.6131 100.7014 97.321 130.6929 21.5953 6.7307 46.8964 60.062 78.4317 62.8197 90.6896 74.3526 95.8409 89.3653 102.2382 96.8676 0 0 0 55.574 79.5167 70.4766 102.1179 52.1635 67.3304 92.7916 82.0178 91.3046 95.1772 98.5773 89.8924 87.8882 82.0699 65.7096 73.3487 79.0434 65.6581 0 60.0544 83.4028 141.5126 80.0975 85.3453 75.2545 79.71 72.1016 57.5515 57.8803 72.5182 90.6093 73.7414 80.4553 100.5609 103.4153 77.3557 64.1845 86.5764 52.3546 45.9016 49.5004 0 58.5016 78.2541 82.36 102.019 118.4802 96.2356 108.5771 118.4485 96.4591 85.2777 83.0081 108.1895 92.6066 11.2497
132.7261 124.118 112.2914 104.2469 66.8663 86.4448 75.9425 101.7468 98.01 95.0189 109.5244 95.1368 88.1443 113.3223 111.3511 89.9832 69.0263 99.1842 97.3772 61.5742 69.6372 121.5203 0 9.6268 99.87 99.6549 103.834 112.7914 110.2718 74.812 66.2448 110.1445 89.7682 101.0729 98.3367 87.183 45.1234 29.4851 32.486 112.212 122.4098 88.3936 47.686 18.0342 44.8582 58.5256 81.2593 57.9161 53.9478 111.9965 117.5777 93.1503 90.1672 97.2714 65.7606 34.987 25.2961 86.4924 90.8894 59.1121 61.7928 46.9639 47.2119 52.5883 93.1782 45.4493 44.3198 102.2085 127.0095 105.1492 101.3797 99.263 107.0155 71.2635 102.1069 89.6907 107.1788 88.2839 84.5964 86.6838 69.3922 35.9161 27.6309 87.7657 133.4231 110.9439 105.0433 84.6041 81.859 105.0051 87.1048 80.1239 121.8118 111.4541 86.6268 100.1414 102.5253 89.4083 107.6664 110.6283 110.4033 99.758 64.2752 92.883 120.3994 117.9264 65.6556 65.9969 81.5124 118.1657 108.0192 80.3737 74.4696 52.941 47.2597 44.8266 124.5453 87.4987 92.7826 167.5666 107.4707 137.5386 121.3589 118.6104 203.7265 688.7987 1329.9433 640.5375 244.8786 133.9046 124.5817 118.3428 89.4916 97.594 126.9979 102.8376 101.2064 101.531 73.933 97.9664 103.6395 98.9414 98.8374 116.4173 89.9937 32.9043 0 39.8432 85.9947 94.6094 131.9633 128.9711 75.6751 120.6559 112.8781 109.1607 159.3512 116.3097 140.137 96.5083 177.3593 125.5926 94.1599 96.1742 42.1995 35.0295 51.0922 83.8895 116.7575 107.5602 76.5076 86.3951 97.8325 104.492 126.6097 86.7759 84.9591 89.9182 76.063 79.5202 103.6264 120.4105 114.0086 112.6872 90.6986 80.6805 93.4921 118.3166 48.7728 0 89.7687 123.3212 124.6518 104.9534 98.3884 63.0953 35.5025 93.4819 63.2184 124.4227 125.2434 104.2954 28.0643 11.7705 39.3718 57.7398 82.8672 63.6505 100.7544 73.2226 99.2663 112.4424 86.3307 112.1454 0 0 0 53.99 103.3716 86.2372 87.5535 53.3924 77.0969 102.8274 82.6269 88.7681 68.8155 92.9062 93.7514 70.2527 101.3161 79.1523 117.6257 77.7458 88.9283 0 76.076 104.1033 163.5781 80.3927 101.5731 71.5779 77.6689 99.4895 62.594 39.7373 63.1878 97.716 97.9706 101.5347 106.653 106.9154 67.7436 61.6302 66.1402 47.9452 47.1911 48.8061 50.2484 66.6197 77.749 82.3689 126.9754 130.6948 116.5244 103.5178 103.1091 108.3682 105.6221 85.8161 118.6269 111.8286 17.7276
107.5459 111.5578 139.7364 108.4337 60.4639 93.4398 83.6683 89.803 80.484 105.2222 111.1414 92.8963 94.1297 105.7248 102.5228 68.1672 53.78 99.3613 89.5207 66.8705 70.914 105.8675 0 10.9456 99.548 103.3998 107.0781 122.0028 97.7731 82.7847 67.9267 128.9352 103.6058 110.3334 95.8039 94.0349 45.561 34.0872 24.9064 80.6136 106.6001 88.6165 61.0129 12.8116 49.4248 75.5812 75.3459 57.5124 55.4888 88.3248 99.5207 102.531 117.1323 86.5421 74.9639 38.187 19.9844 89.7828 79.5564 49.4924 60.7425 36.3921 51.4283 52.4147 63.6844 44.5026 66.2535 80.3903 105.8465 98.412 105.1846 87.1075 93.1609 90.5788 118.1251 100.5945 95.442 95.0274 90.685 76.1182 69.8218 30.5468 37.253 89.8289 115.8119 129.3863 115.4126 95.4556 73.2603 98.5993 101.0721 84.1368 113.5978 108.5258 88.2881 103.5645 111.6378 89.1788 90.6437 99.9841 86.7006 70.8362 67.3861 91.4328 94.2046 92.9756 54.0783 64.1455 65.2436 103.7336 103.6599 76.9778 80.7635 55.6828 54.689 46.9258 119.0365 92.2619 90.7565 158.1113 109.1065 127.7812 99.865 84.5328 147.9393 176.0918 640.5375 681.6972 577.7938 168.1018 154.6629 142.9933 90.7604 108.6107 127.5879 96.5426 94.4349 105.4934 67.8652 90.925 110.5381 96.9048 88.1365 121.1293 86.8689 35.22 27.7617 33.7637 82.6675 93.0195 120.1974 122.8427 80.3003 113.4004 104.9227 129.3125 171.1385 117.5578 109.947 70.5602 182.4085 117.6549 92.4895 115.1415 47.2787 28.7508 42.3782 78.2484 127.9697 107.8418 98.6355 85.488 84.8076 72.8769 104.7232 89.6434 69.6849 76.8338 60.2154 56.5774 112.2367 117.6402 113.837 95.7113 91.4135 75.5362 75.8221 101.5862 55.735 21.3496 69.3471 110.021 111.0913 111.8493 92.5485 68.4826 39.1064 88.1644 65.593 102.4445 126.8892 118.5539 31.58 22.5843 40.0135 70.4726 87.4675 53.5654 84.0294 80.3099 115.787 103.4394 101.6445 94.0385 0 0 0 67.3697 88.19 82.75 85.2073 59.5602 72.004 115.9221 95.2335 103.425 80.8505 110.8197 88.5084 78.6535 99.8137 83.2803 118.3353 88.4439 78.4038 0 56.8025 80.3445 149.7329 81.3845 96.1781 70.8132 59.3611 96.4478 67.646 48.918 64.4537 97.4548 97.7209 86.2435 112.5829 120.1255 75.0618 73.0035 64.8099 48.9658 51.2929 54.3064 55.5346 63.8173 85.3576 96.3428 118.3242 123.6429 101.0885 98.962 118.0669 109.3506 104.5745 109.5635 109.2913 113.2852 0
119.4659 104.4412 163.3129 118.1189 77.462 106.3642 87.47 143.4071 124.1432 107.1771 119.3835 109.7527 104.133 120.7993 109.3272 83.7803 69.3115 121.154 101.472 81.1066 82.2433 146.7009 0 10.1714 127.0487 116.07 111.5871 124.7472 105.8434 113.5045 89.5382 136.3402 103.5991 131.8843 128.6692 110.5775 50.9226 36.5934 35.02 123.1989 138.3663 98.1477 61.9549 0 70.0707 92.2772 92.4843 69.3708 63.2463 114.3964 116.7279 113.0176 132.7899 126.7196 102.5248 55.6325 33.8736 101.3027 112.8478 81.727 61.9743 44.6735 50.6522 61.2396 80.7708 0 70.632 104.1305 120.3976 137.692 145.6987 100.6988 125.5809 105.212 127.2331 138.5711 118.3391 119.183 121.0142 95.7403 80.6191 47.6227 30.486 108.8232 135.6552 146.5358 124.1988 121.839 89.1246 150.8434 102.8288 123.3039 155.1868 135.6258 117.6358 114.5426 112.0091 100.9413 139.6795 124.8366 130.0138 102.9046 82.1915 123.0132 112.3878 114.9504 76.969 72.9744 116.5227 130.5725 145.6405 92.5826 77.9016 77.3969 52.3844 62.2283 152.633 108.4317 120.6351 186.5777 146.653 140.0823 120.1583 112.1367 169.9531 161.8393 244.8786 577.7938 1423.59 357.8902 237.1879 195.4958 108.111 115.4696 150.3643 122.7971 116.0325 131.3994 74.7661 101.0007 123.6469 125.6633 123.4078 156.4959 124.9726 41.5269 37.6512 37.5589 93.8835 114.9619 145.624 138.556 87.9272 129.288 113.193 131.469 188.2666 149.6205 144.6066 71.4239 235.7076 142.7519 114.2874 118.1953 48.1926 41.1079 55.1008 98.5446 118.1034 151.2601 121.6109 104.873 125.8327 113.8401 160.4162 107.0409 79.9784 93.809 87.512 100.1582 140.5453 149.7618 138.5098 116.2695 107.2735 97.1323 98.0624 101.3003 57.3606 23.4928 101.0779 129.1927 128.4935 127.7282 112.4901 81.6383 55.6927 124.1615 92.1502 126.0881 140.51 118.8558 26.1292 16.5406 51.0896 65.14 96.1735 53.8604 110.5367 104.4625 121.7038 112.2787 111.585 116.1921 0 0 0 73.3721 117.3962 93.4548 116.0769 52.6544 94.3887 135.452 129.7257 126.0722 109.2142 123.2735 134.9883 119.2184 111.9138 91.7666 119.1759 104.8277 103.5975 0 85.8673 133.0062 165.7149 104.8357 113.4243 84.1558 79.0128 99.1807 92.5097 62.038 83.6642 112.6852 134.6914 114.5535 117.3898 141.7254 82.3296 70.8795 79.9709 60.5627 56.2278 57.7981 62.9624 71.871 104.4639 101.0913 131.9935 168.6854 129.3882 123.0365 155.9933 152.5581 131.1382 132.4381 117.6619 128.5746 0
91.4371 95.5164 111.3564 89.3285 55.672 84.0756 77.846 92.7515 83.9459 86.8207 98.547 91.48 82.4391 90.7954 94.2697 64.4191 63.7447 104.3295 89.8936 78.9121 85.3017 90.5287 0 8 109.7485 91.475 100.2942 99.4519 113.5006 89.1073 61.1907 99.7174 100.6781 81.7643 96.6226 89.1357 44.5222 34.9148 28.8577 93.142 102.637 83.8696 47.934 12.545 35.5159 81.0613 75.7798 64.6396 55.7541 100.6655 94.7435 95.6222 98.1817 80.3024 83.0881 0 14.577 86.6184 87.5444 61.4296 57.2562 42.5729 45.7127 47.0497 58.0167 37.8148 52.3854 79.076 107.358 96.6597 89.3281 90.9371 92.3988 82.6269 84.9786 76.2014 110.4185 93.5442 87.9109 82.8085 67.2956 39.1645 21.9467 76.6378 101.898 108.0087 105.215 102.4748 87.3889 80.3054 83.0474 83.5859 119.4599 99.4017 92.3753 85.5 92.0159 91.0773 90.7399 85.2595 86.0529 93.1857 69.6457 96.1491 96.8283 101.4341 56.1327 69.6076 73.8356 97.568 106.5804 81.0523 74.6305 66.2416 45.2143 44.006 123.9801 90.1765 94.043 137.5521 104.2426 106.2684 82.9851 87.268 132.5811 138.649 133.9046 168.1018 357.8902 567.7461 437.8447 194.519 118.1807 127.3613 124.6104 103.1873 89.2612 91.5731 66.109 91.9218 91.2827 95.2665 100.2529 118.7338 86.4264 32.0367 0 21.9928 75.0424 107.4938 121.2453 110.7665 85.8024 80.2314 110.7817 125.9544 139.1179 103.9318 118.5955 67.7953 159.4411 94.2324 82.2909 80.5278 39.975 34.2704 42.4431 80.4316 98.7949 96.3421 96.2438 86.4315 107.2967 86.8844 94.579 87.8389 82.1483 88.7289 81.1033 78.2856 115.6587 94.548 106.4453 99.5307 93.9714 76.0415 73.5626 111.1204 41.4534 21.3444 69.9824 97.5678 98.5339 94.0878 99.9545 68.4456 46.9398 85.9762 64.5308 96.2622 86.5052 97.386 22.3328 9.1979 30.7243 64.4626 75.386 72.4446 83.0525 80.7711 102.4951 116.8503 101.138 81.3966 0 0 0 65.2545 103.6385 81.9233 90.7891 48.3974 82.3981 93.5962 95.8221 99.001 88.0734 82.6372 97.0949 93.5252 83.6383 75.9864 75.4712 89.3606 72.0039 0 60.7325 89.8673 129.7426 66.5541 96.665 84.1822 82.9533 84.8819 80.0582 54.6733 70.3536 89.9421 91.9514 80.5114 93.9463 95.0161 72.2419 61.1369 94.6866 56.1839 63.1458 62.9427 54.3445 61.0606 81.154 84.4483 110.3125 93.7024 82.4655 87.5739 118.6802 96.333 91.4625 68.2452 86.2926 90.4597 12.7009
103.2597 93.3435 114.534 95.2225 52.1458 83.4661 65.7578 94.4528 83.8327 85.975 98.1859 84.1399 80.0651 108.2238 94.3762 71.2179 53.0263 95.2295 86.3923 64.0494 72.553 81.3021 0 9.1708 99.0892 94.5585 108.5267 97.8536 109.9943 73.384 56.2956 89.4523 99.2692 106.3492 99.9475 89.9528 43.1199 30.6545 21.5687 77.3551 105.8737 80.2922 46.0096 13.2286 48.1714 71.494 70.5859 62.9832 54.656 70.6157 88.1232 84 106.9252 89.7693 68.1995 34.3631 27.0653 78.553 77.9575 60.9044 62.8935 45.1372 47.3332 44.3967 75.8107 39.9716 41.0526 85.6269 116.1363 84.2097 89.1694 92.3643 105.8198 88.6595 103.3015 87.1887 103.7672 96.7911 87.4897 91.6882 73.5215 39.0013 21.074 72.243 97.3129 111.2187 91.7257 97.7705 79.754 97.008 92.3568 86.7029 128.527 88.4025 92.0924 93.133 87.352 100.1414 104.8083 99.906 100.9027 89.2757 63.0634 95.3147 97.4483 100.0853 60.1599 63.4938 74.2756 85.086 103.5166 71.4351 64.9954 46.8766 47.8807 42.2672 124.6279 79.829 91.9581 140.2326 95.47 107.8688 87.6989 81.1521 138.827 117.6275 124.5817 154.6629 237.1879 437.8447 300.9571 573.0054 114.7473 120.3615 148.025 99.6003 83.147 77.5162 62.2107 100.4873 87.3441 98.4058 109.0993 127.5031 86.2535 27.5629 27.7393 24.2842 81.7978 98.9708 120.5087 117.4765 77.8994 87.6541 85.8276 124.5494 145.495 103.5451 92.2885 58.4654 142.9835 104.4597 83.5758 85.6729 47.9673 31.957 46.2679 84.9685 104.1818 86.4256 87.3023 70.862 82.5022 80.6592 89.6922 86.7901 85.021 71.6071 71.5217 79.403 109.5698 106.3034 104.3047 94.3231 89.0099 83.1197 83.8207 99.2942 42.8795 18.6576 63.7781 89.0766 102.7564 103.8957 99.7342 54.6338 35.2788 86.0058 67.5446 106.7052 95.4725 98.4817 27.4753 9.4529 39.1665 58.2547 71.1819 55.678 93.1649 73.2588 109.4074 102.2684 99.8029 82.9267 0 0 0 69.5373 99.5532 80.7465 87.7125 46.9017 81.3803 83.1008 92.6514 93.0319 91.6179 113.8367 99.313 94.693 96.7116 73.5109 94.2473 85.0973 58.8178 0 57.9633 102.2603 142.7036 76.1615 90.3465 76.4957 82.3798 89.414 78.5127 54.5308 68.538 100.9436 84.3296 85.6035 92.8145 104.5277 82.1585 64.1738 69.9739 46.9561 43.6642 45.1758 46.5897 0 84.7266 99.4853 126.6363 108.6558 96.8043 90.2209 120.6219 94.2937 94.8853 97.4256 93.3942 94.3235 13.9107
102.5697 88.9015 117.6899 82.7192 64.2637 89.9041 66.2989 91.8074 103.377 95.7388 88.7563 73.3643 83.718 75.3427 94.3869 93.9718 51.5114 93.4716 74.2344 60.4851 63.9696 77.6919 0 7.287 81.9793 81.4893 105.9797 91.0216 90.2901 82.7905 56.6865 105.4904 86.5914 96.1009 88.29 86.3054 42.338 29.1621 23.3903 73.698 112.6573 82.0305 49.979 16.9989 46.7206 87.9703 79.0037 68.9987 62.409 82.4052 91.192 86.022 81.4745 107.1736 79.3969 36.5075 21.9443 72.3476 85.5141 67.7488 53.1141 33.3079 42.4039 45.2999 72.9418 34.9393 47.0956 89.9237 108.1308 96.5349 75.7958 79.9887 100.2679 83.9232 81.8091 99.429 118.3334 99.4476 105.726 90.8168 60.3924 34.7797 22.534 74.326 91.3345 95.9354 115.0825 103.4365 82.6225 92.467 91.5132 83.8092 92.3197 90.2711 99.239 87.1169 106.5323 87.6793 88.9092 102.5725 92.2007 97.7163 72.1432 92.6028 94.7464 94.4855 48.6659 58.9899 83.4963 93.3828 96.1929 70.472 69.6977 51.8656 38.4205 50.836 118.3073 101.1521 85.6321 129.3826 98.6503 101.7592 105.7091 80.696 120.709 103.907 118.3428 142.9933 195.4958 194.519 573.0054 870.4435 570.754 0 168.902 111.6511 95.5473 90.5659 68.2164 116.0337 96.5026 91.0024 109.3037 123.7976 88.7667 34.423 29.7816 32.6852 58.1018 80.1373 111.409 127.5774 73.3507 94.7183 87.8323 98.5003 142.5039 101.5399 94.7245 62.821 140.8197 99.6059 89.2432 94.6122 41.9633 22.0798 35.3627 81.5375 86.2013 98.2202 82.0174 75.4334 96.5677 84.118 97.0537 85.1367 78.4335 66.454 70.3558 82.4695 116.2689 102.4863 101.1441 91.1818 77.9781 75.3865 73.3578 110.0348 45.6183 20.7857 61.6182 105.4116 102.467 98.0658 100.9431 57.9141 40.1528 84.4709 62.6527 110.3047 87.5426 106.3142 24.117 4.0047 28.5722 55.1395 78.1804 62.0691 110.2012 85.2886 120.3362 76.1634 85.0849 79.6896 0 0 0 57.6827 88.3178 79.4138 90.5266 45.6912 89.1222 84.9589 91.2945 92.2091 88.578 110.6444 96.7277 101.226 97.4425 73.4 93.518 82.1405 58.1555 0 45.6903 96.7592 141.7632 77.3951 84.3566 81.7239 69.3675 91.0272 66.2492 52.9999 71.251 74.2565 92.8437 96.8355 97.3464 108.0287 86.0239 65.5035 54.1469 54.8003 52.6051 50.6054 48.8064 51.2774 73.8544 70.6517 106.0228 109.8384 85.1372 96.7668 104.7031 104.1169 86.5577 73.3084 87.0903 82.1691 10.9014
65.6282 60.3715 78.2717 74.8012 63.872 64.1092 55.0436 81.6935 67.179 78.1709 75.9636 62.7775 65.2337 69.9535 72.4806 62.3738 55.4994 81.9177 63.5069 58.7489 55.6889 59.1994 0 5.3825 68.7609 53.5936 69.7653 76.8154 69.047 63.8792 58.7217 81.488 62.6151 65.7538 70.5374 69.3608 47.1025 30.1672 20.9062 60.9035 83.0691 58.7077 44.2416 12.4365 35.8827 68.4337 60.6887 61.0404 47.1133 73.9207 72.0762 73.0333 62.322 71.4851 59.3128 32.213 15.6827 61.906 74.7465 47.7149 43.6439 23.1839 29.7812 35.1014 57.4731 31.7788 48.5056 64.1971 82.4953 75.9113 63.604 76.938 78.5933 63.7841 69.394 77.1453 83.205 68.4238 73.9086 56.7399 53.3944 31.3495 15.1202 53.5616 70.1305 62.8973 61.9401 85.4555 62.3008 79.3708 63.0826 58.8318 72.0315 66.9909 67.4695 73.1536 83.0923 76.2289 78.2205 81.4407 64.0767 73.3316 65.7458 80.7376 74.1962 67.2193 54.9998 52.1681 59.0065 80.2668 72.393 60.2111 60.1618 42.7888 32.3241 44.4807 87.8629 90.0907 79.2327 98.1758 83.0694 88.8476 78.4148 64.5941 92.646 90.373 89.4916 90.7604 108.111 118.1807 114.7473 570.754 55.292 371.2851 0 93.6989 81.9172 72.6863 60.4955 81.9269 73.1617 77.5425 84.8144 74.2034 66.5051 29.689 0 19.8575 53.8882 71.5973 100.6855 98.5644 67.3826 64.58 77.0553 82.3949 103.4614 79.8641 75.5779 53.1896 106.2929 71.1115 75.681 63.118 25.1396 23.1974 32.7284 64.4408 64.9727 72.2107 68.5305 58.0256 88.2504 62.6893 78.0582 66.9546 59.9045 60.0398 56.8904 72.0476 85.022 83.8394 75.858 73.8945 73.4399 56.8072 55.9318 81.4701 35.0684 12.969 47.9637 71.0982 76.4999 71.2488 79.4561 42.0055 28.1137 60.7411 56.9402 76.863 66.9024 82.4185 13.2717 3.3705 25.6201 49.5772 68.9884 65.3789 77.6975 70.3151 78.7008 64.2936 72.3112 60.8426 0 0 0 46.2792 65.5883 65.5989 76.7899 42.321 74.1097 67.8092 76.4101 74.953 69.4118 83.2992 79.6667 77.2033 75.5899 68.1258 78.6398 58.6389 60.5721 0 47.6264 65.2974 105.4829 69.9275 62.8809 65.6417 62.9557 66.7711 59.7939 49.895 62.7556 66.2748 73.0311 78.5692 78.5451 81.9306 63.2946 59.8101 71.1981 53.3876 51.7059 50.8244 51.1023 59.6154 47.9999 61.7685 86.6376 78.9761 65.6698 71.3609 87.5773 69.9239 66.5713 60.5843 64.6004 67.6786 8.5963
63.4758 68.9805 86.0266 85.9489 66.0906 64.1595 61.6462 93.305 69.9223 76.3132 90.409 80.7809 78.4023 89.8733 79.9429 60.7134 55.3237 76.1264 65.0473 60.1237 64.5812 72.9135 0 6.6509 75.0831 59.8736 84.5801 77.8368 85.2873 76.35 66.6576 87.9177 76.0216 87.6108 83.2437 75.5751 44.0859 27.2107 19.6642 76.7295 91.8995 65.6997 40.6472 15.2022 45.8254 73.092 70.9399 0 45.3484 78.1877 80.7961 95.6516 88.4753 78.3945 67.6461 37.9735 20.9246 75.3112 67.8378 57.4617 50.1297 34.0771 37.73 35.5058 66.5943 32.468 49.083 69.1054 95.7661 80.2598 70.7995 85.7241 87.0063 79.7545 82.3527 82.9326 81.4077 76.4996 84.1283 74.602 47.1317 40.1514 18.619 69.7815 69.9292 86.0681 86.0408 91.2841 67.803 76.191 68.8273 72.2284 89.3196 79.4726 70.7794 80.8661 91.151 74.0551 88.0145 89.168 86.0241 79.623 70.5861 81.7575 70.1449 70.8557 62.7351 60.8894 58.4145 100.7357 88.6818 62.1059 67.5201 50.4826 36.6577 48.1227 102.2504 84.3811 81.9122 120.5925 92.0202 98.3932 87.0624 77.2 102.8874 94.4862 97.594 108.6107 115.4696 127.3613 120.3615 0 371.2851 671.7841 630.9509 130.7966 93.5139 87.0884 62.4323 79.4376 77.0852 89.722 87.9088 80.9463 73.2515 31.8088 0 20.5436 63.9963 77.605 105.0973 106.7436 65.1229 86.077 89.392 93.5766 111.3716 106.6939 82.1975 55.2193 132.1178 98.6811 85.8494 70.4866 33.4896 28.5517 32.5947 74.1178 83.2411 80.5596 76.6531 63.6756 85.1709 72.5301 105.4672 71.9779 69.3768 68.4635 55.8293 69.1766 81.9009 91.1918 90.3407 80.5075 84.1912 73.8744 68.5047 83.1813 39.8489 0 47.3493 83.0944 87.5688 81.4419 86.8618 48.6714 32.4473 77.7777 59.7138 63.0154 80.1247 83.5148 13.0837 4.3909 37.466 55.7582 66.5748 61.1972 96.1045 76.874 86.2383 76.3608 74.4736 66.7155 0 0 0 57.1785 70.1865 70.7885 86.7304 40.0963 80.7727 74.06 90.0914 84.2563 76.5676 96.3669 98.5181 79.2992 88.122 79.2697 83.4633 70.5127 67.118 0 52.3937 77.4904 112.7839 85.8346 78.3344 74.0723 60.0952 76.3789 68.0763 59.82 74.1885 85.9244 84.7278 83.9396 89.4126 87.1036 64.3461 60.3762 86.5446 58.545 56.7248 54.6717 54.245 0 58.3064 85.2283 98.0828 96.7334 73.9412 73.7387 103.6223 69.3356 89.4674 80.993 89.2089 92.0462 10.6914
109.0624 114.5809 105.3757 94.5808 46.4702 88.5401 91.4579 117.7296 101.6537 73.3375 97.9534 95.1953 92.3878 93.3093 103.6045 88.3147 70.2856 101.2779 89.5995 73.1736 70.8567 108.0834 0 11.1993 110.1849 114.6167 100.862 93.7642 95.3295 80.4434 64.8735 117.2976 102.4306 110.9926 104.9254 94.4779 55.0576 30.3721 25.4322 105.12 107.2691 86.7228 53.4774 23.3701 51.4047 84.7691 72.4009 65.3305 71.3348 124.4486 91.0637 79.9602 82.9111 99.0303 82.132 44.5325 29.7936 88.5949 76.2165 61.9469 61.6045 37.8624 39.4032 48.2525 79.416 38.6697 45.514 101.2816 102.858 100.8446 88.2845 88.1913 117.6931 104.27 117.2677 99.0559 113.3855 124.0579 100.7062 93.925 70.3572 37.0036 19.5343 101.7538 110.6426 124.9296 112.9722 88.7551 69.2821 103.3883 91.5354 92.7772 114.648 120.275 97.116 99.333 94.9828 89.3156 108.9662 111.9227 96.2725 83.5411 68.653 96.0588 113.0182 105.9057 65.0513 64.4071 81.8285 124.8567 91.9629 64.5983 80.4984 49.593 42.9835 47.9762 117.1432 104.6912 107.7344 167.2632 104.5234 129.7842 112.4756 77.3677 133.3627 112.425 126.9979 127.5879 150.3643 124.6104 148.025 168.902 0 630.9509 1798.2324 859.5406 0 126.7446 76.1558 100.3696 108.3417 127.0419 120.8436 119.7992 92.2184 33.7501 27.1021 36.0206 61.157 97.653 134.2134 126.095 74.3857 107.1264 82.3412 94.2053 163.1423 120.5497 94.4602 76.1065 154.312 111.0954 93.5381 98.5351 45.5967 34.4813 47.3195 78.8728 98.5474 106.9692 82.7493 83.8024 104.4827 98.0504 128.3002 75.8701 81.9379 87.0198 65.4281 90.7046 108.1365 125.8327 110.5316 99.2015 89.0581 68.1493 87.1461 115.8244 60.4209 0 67.2453 115.9563 115.1034 99.3183 98.1513 61.6081 38.5282 91.275 74.2605 98.641 99.2547 119.5208 27.0713 5.3158 40.8467 63.2145 79.4467 68.7032 96.7766 91.6006 117.9469 119.7187 96.2887 94.1014 0 0 0 64.8399 83.5038 78.4441 94.1211 57.5965 89.0182 100.306 94.923 92.928 88.4075 124.7621 111.9382 107.7853 93.5175 84.5462 107.0583 102.006 81.2788 0 67.3573 103.7163 160.119 89.7966 88.955 83.7726 75.0057 116.1738 94.6696 58.869 68.6056 90.644 90.7835 98.1086 101.8367 118.2712 88.792 65.7361 83.3313 59.0836 50.8937 49.3373 51.9243 63.6396 106.1444 104.0914 105.6762 106.0821 95.2376 92.121 123.2812 121.0417 90.0564 94.7711 103.8769 112.3345 17.4012
108.8344 87.1851 93.5845 81.3276 64.4085 70.0829 77.7016 89.204 81.1317 78.4463 89.8913 76.8373 69.8236 63.2002 77.7953 63.3728 61.7523 78.2032 84.4408 62.6859 59.8862 86.7453 0 7.5719 88.8835 75.5613 74.6657 97.0377 93.6078 63.8119 67.0597 96.1539 66.3625 83.9304 99.591 77.6386 46.6511 24.5983 20.2849 76.4771 91.5872 69.2631 45.026 16.1393 51.3576 78.8588 86.6796 59.1521 51.4458 82.7064 81.0953 89.2267 97.5275 80.2373 78.5228 41.0353 20.5362 67.9369 77.6704 50.6448 41.0915 31.7231 37.802 26.4563 56.2501 34.6393 49.0704 72.0557 81.5347 77.7355 89.2997 90.4589 78.4525 76.029 74.0435 63.5945 96.5474 70.9665 79.1709 77.8735 56.3214 25.115 0 74.1648 89.3282 96.692 89.0966 0 72.3343 86.1346 73.1391 79.9784 87.138 77.7745 85.6109 84.2189 81.642 79.2602 83.1483 91.6184 81.5423 68.3936 62.6955 81.2855 92.9224 75.6095 47.8153 58.0406 79.0533 98.3132 76.4752 56.172 62.6833 51.983 41.0875 34.0847 106.5276 62.4221 74.6188 106.774 71.1471 84.6697 84.1795 72.7291 110.4792 87.1427 102.8376 96.5426 122.7971 103.1873 99.6003 111.6511 93.6989 130.7966 859.5406 705.6765 469.4743 0 85.0887 92.0671 84.5987 92.7959 87.0766 104.6173 77.5972 34.4914 0 27.1775 71.7355 87.9114 116.0364 104.3156 77.8859 99.6753 81.645 87.7986 122.3391 108.6568 88.4975 69.3768 152.857 88.0189 85.8861 70.8404 37.5388 30.2056 35.8356 74.0813 93.2687 85.2445 83.1334 76.9627 83.2378 83.8072 87.1938 73.8301 69.2329 65.8355 59.1408 73.5107 77.413 94.4294 92.0885 78.8781 77.394 60.1865 57.4637 78.3953 50.2904 0 48.7219 81.7758 104.2154 93.0058 86.424 43.7023 32.3253 60.4533 51.8172 94.888 76.4768 86.8849 19.3816 5.7083 35.6621 0 74.9213 54.6395 74.7789 81.7825 72.5807 79.3293 97.1198 70.1499 0 0 0 48.0451 80.6326 72.138 93.9386 45.1785 85.7049 91.5306 86.1555 76.2213 70.5833 78.0436 82.8001 68.851 76.8742 73.3227 81.4589 75.5814 64.0332 0 41.3146 67.0658 112.6776 63.7689 87.3021 69.2441 65.5995 70.5686 65.337 49.7003 64.9716 102.2841 83.2841 69.8622 82.7579 77.9088 68.2028 62.7333 77.4304 44.0748 45.2915 49.5411 52.3253 0 56.4577 68.3737 80.5621 98.6885 72.0557 78.4605 87.6009 75.9654 74.294 60.1052 86.9666 82.9097 9.0755
100.6687 73.2108 76.8426 81.9963 52.8763 73.4389 65.8437 78.7642 48.1416 67.3649 59.0088 71.3038 65.2245 59.2892 77.3342 63.5245 57.0688 66.6007 63.8458 56.9057 59.9921 79.9928 0 6.2138 71.8426 64.8034 60.9461 76.9717 82.8549 61.343 55.846 71.9412 62.8489 75.4191 90.5889 75.3992 54.1592 0 19.8585 62.3241 80.1825 56.4064 26.2775 8.4412 37.2606 64.8758 62.8614 59.999 51.1408 69.4829 90.7164 67.1856 74.5513 73.459 64.0803 33.0627 13.4238 52.0322 62.724 47.8217 37.0064 28.6632 25.9453 31.5981 58.1911 32.7119 44.8366 65.9742 71.4559 65.8515 66.1206 72.8758 56.2235 70.3507 70.5407 56.3854 62.8358 53.7769 62.1566 59.2173 51.2087 0 0 68.1592 74.7524 84.1817 66.5431 77.8547 74.9367 76.5155 74.7746 70.6484 81.0986 64.3031 78.8122 69.6695 69.5441 60.5553 52.3769 71.088 68.6752 57.0091 59.3075 78.1969 67.697 77.6028 52.6326 52.5714 62.8505 76.1917 73.4666 49.2815 51.5243 0 29.7312 0 95.654 69.3186 60.4381 97.6114 62.3821 69.5344 70.594 68.6283 99.8789 79.0181 101.2064 94.4349 116.0325 89.2612 83.147 95.5473 81.9172 93.5139 0 469.4743 168.3248 516.4656 92.0764 90.2007 74.7224 100.8526 82.0516 94.1308 79.5343 0 33.6588 28.723 74.6665 78.3699 105.7578 89.963 65.3286 89.0885 84.1856 100.3268 106.6026 99.3028 85.1542 63.7525 125.0019 79.1563 84.6136 78.7849 38.7912 24.7823 29.8906 70.2863 74.2816 78.0857 77.6892 60.3887 80.1357 74.7989 82.341 57.6515 75.086 66.1312 54.1535 63.421 76.2578 79.604 75.5263 81.0477 65.9543 51.1402 56.9683 71.0388 39.7731 0 47.1654 75.8043 81.5269 70.0949 76.0048 38.8903 29.6065 0 47.9405 78.5665 62.8838 77.2067 17.3317 4.6821 31.4442 0 68.9249 61.6102 54.8021 60.1419 61.9579 67.0557 74.5359 61.4297 0 0 0 50.3305 77.3167 60.3818 79.5624 46.7014 63.1982 68.0234 71.7737 66.5967 64.7321 69.1157 64.4018 64.5323 67.0445 57.7508 68.7895 62.6777 60.1663 0 58.6199 54.3188 92.7471 62.0353 53.7129 51.0054 53.8013 71.7656 52.8646 52.1536 73.7489 72.4023 53.1732 47.0458 84.8832 73.8382 57.1605 51.9297 54.7373 45.7828 45.8624 51.6831 58.2401 0 64.3438 82.923 73.5361 72.3896 63.6916 80.6196 82.2212 65.8989 70.5874 59.9561 62.2894 81.9908 15.161
117.5026 101.9621 96.9347 75.6723 0 0 79.8283 86.1049 82.5429 77.6809 64.3581 83.7549 66.5006 63.2653 89.9228 79.9408 76.7115 87.0964 78.552 63.5678 63.9064 87.6225 0 13.5276 88.3556 84.9167 83.6526 76.1111 70.4957 68.8669 54.5552 91.2932 65.646 78.0224 69.301 79.4621 53.9915 31.8895 21.6824 79.3456 91.4408 63.7124 0 14.5913 36.3254 75.7823 0 0 0 91.7852 91.3296 72.7953 83.1 80.0177 78.681 45.4029 17.2607 65.1202 71.197 54.5091 41.3211 37.8753 38.129 34.0382 0 35.563 43.0381 94.262 94.62 91.9016 77.3715 83.7429 77.0389 63.2464 78.3087 76.3326 67.178 71.8599 61.6872 70.5285 47.8531 35.587 14.3897 88.4693 93.3302 91.4348 86.3759 93.436 63.3414 67.7706 71.6205 73.0055 79.3466 75.4422 62.4666 76.3025 79.4404 66.125 69.1631 83.0153 70.3791 67.2459 64.63 69.3556 62.2775 90.2319 64.3911 59.9848 66.7681 86.0073 86.6183 72.0662 0 45.0279 27.5896 0 79.5811 71.9678 73.5654 105.6879 70.9162 81.2198 75.9386 66.3288 112.8056 88.3826 101.531 105.4934 131.3994 91.5731 77.5162 90.5659 72.6863 87.0884 126.7446 0 516.4656 229.5393 472.4051 0 112.1818 110.7552 119.6271 121.432 90.4361 53.9793 32.8457 32.5627 93.0876 96.6507 114.8263 92.8348 87.6702 110.602 96.5114 89.3059 133.4661 107.216 108.3791 54.7364 155.1245 91.0159 95.7255 85.633 29.8754 26.3812 42.8394 73.2006 82.5582 98.5005 79.6183 66.9037 102.1188 78.3557 98.8809 62.7191 82.5472 70.791 62.6905 78.1016 86.104 88.3742 94.0341 89.9961 75.823 65.2105 57.4337 95.1433 46.3001 0 59.107 91.6254 96.6523 80.3945 85.6377 42.6531 31.2922 85.0624 53.8321 94.8695 73.0122 86.3946 19.9395 7.9417 0 0 68.221 54.1621 77.4118 63.1186 74.9219 78.1008 81.5777 81.5494 0 0 0 62.9648 75.052 66.7466 79.0821 47.9724 62.9661 86.5265 74.6592 74.0352 74.6835 87.601 86.261 67.0788 74.0681 60.2973 84.186 69.991 62.8515 0 60.744 62.9343 108.7307 61.661 65.7978 58.3975 56.4891 78.187 78.2182 54.7035 66.3952 76.2174 60.0063 68.0614 82.6798 71.8437 64.3515 56.5862 64.2304 52.2854 49.2686 0 0 0 0 83.9575 86.8653 84.8239 66.1093 93.2756 106.4855 72.7025 87.071 72.3988 80.2653 100.5249 16.7715
93.123 69.5456 72.217 47.7013 0 52.9001 73.0566 74.7208 50.4407 83.7843 62.0133 66.8582 55.7745 48.5007 0 51.7147 0 66.323 53.8078 48.7466 64.1049 72.8336 0 9.6097 76.8554 74.884 62.7838 58.4134 66.9597 54.5658 36.9408 64.8364 55.0387 59.9659 64.43 65.2551 0 25.2706 16.9891 51.1987 71.5339 62.9646 0 12.1925 34.1206 55.8694 0 0 0 58.4146 74.8566 61.4827 59.1692 60.7415 53.9458 0 17.4715 56.4053 64.7595 0 32.0017 25.077 35.2084 35.1531 43.6905 30.2697 35.2641 52.223 54.1949 49.3126 65.3728 71.1376 54.8843 46.0876 57.3133 49.965 57.793 60.8881 45.7468 46.9449 40.9251 33.6073 9.1324 55.9624 72.7475 64.4904 74.6394 0 43.8278 72.2383 64.2698 57.7742 74.8667 54.3209 50.3003 54.2884 60.8171 78.5147 61.2445 62.6615 58.555 56.2787 60.6017 61.1496 58.4408 64.0956 46.3142 0 58.6694 54.5789 78.9801 58.6031 0 45.2815 26.1052 0 72.8123 60.6898 54.924 88.7272 52.4255 64.9402 56.9644 60.1792 80.9122 69.7866 73.933 67.8652 74.7661 66.109 62.2107 68.2164 60.4955 62.4323 76.1558 85.0887 92.0764 472.4051 254.843 666.4013 120.7046 105.0838 96.9312 104.3434 80.8539 38.5749 29.0936 25.6913 79.7413 89.1133 95.3908 83.2177 77.743 85.0456 76.9008 80.4648 107.7513 85.7295 83.6364 0 118.2666 79.1759 72.632 76.7531 30.0557 0 0 55.1308 69.1886 83.4723 62.9585 54.6585 62.3159 75.6856 74.0513 47.158 57.0118 58.0486 59.3298 52.2614 70.5072 74.3765 64.0571 66.9706 60.9798 52.9997 55.3636 61.2834 29.429 0 51.6553 71.5822 69.7937 63.0359 61.8946 42.0866 24.1647 73.1079 38.4517 80.223 63.3926 69.0428 17.2754 5.5723 34.3382 0 61.733 44.1125 63.8782 52.4261 60.0886 68.3089 71.2974 53.4187 0 0 0 48.2826 59.6891 53.6006 64.5278 0 48.8309 60.9184 53.5469 58.7935 57.6805 64.7048 60.725 56.5834 65.5151 62.8398 73.5647 63.5175 48.0548 0 40.9806 68.7094 84.0965 61.1119 60.9106 52.8653 51.5437 66.8745 51.8481 0 55.2127 69.2194 53.9542 51.3104 76.0179 64.8875 49.49 41.8445 0 50.6729 0 0 0 0 53.7293 64.0794 68.4473 84.4711 63.6235 73.3627 0 71.2102 78.1328 59.7799 67.6907 84.5812 12.3066
105.9349 112.0848 97.1742 77.2766 68.8792 84.01 91.0921 88.7741 97.2955 99.3541 88.4968 87.1726 90.5662 87.8291 112.9475 73.0547 62.0184 95.4471 92.4571 67.3874 79.454 111.9025 0 8.1068 104.7817 110.5145 91.0095 100.5203 97.6374 90.5912 57.1034 88.6968 68.8315 88.2269 94.0433 89.8012 60.8911 38.0153 30.4795 94.1155 101.5072 85.0693 38.0207 15.9866 44.6176 80.9478 71.9907 69.9285 56.6117 102.227 104.0013 94.3838 90.921 103.1967 93.7436 54.3107 18.5736 72.3588 78.8798 44.1414 62.5685 40.2495 28.5997 31.896 65.3024 39.8593 47.7264 71.8336 103.6197 100.6286 109.5796 82.0994 89.431 81.5673 67.5254 79.0658 108.1793 90.7658 81.7891 86.3965 69.1084 40.3102 19.6583 75.5867 101.0752 105.3194 97.974 125.7388 85.0729 102.7204 89.0026 87.145 106.221 93.1257 75.6598 86.6214 84.5072 88.9352 91.8765 103.2653 88.9753 80.4306 78.3311 110.2652 92.9716 93.5419 56.1673 59.3922 82.9023 111.3131 81.8919 58.3571 69.8905 60.9692 34.7225 39.5035 115.2237 96.2347 88.9209 137.6621 86.6538 97.2967 80.9293 79.9066 138.7309 104.8298 97.9664 90.925 101.0007 91.9218 100.4873 116.0337 81.9269 79.4376 100.3696 92.0671 90.2007 0 666.4013 534.0773 725.6385 209.0147 196.948 194.0943 115.9555 55.2245 0 34.4463 103.9965 112.8292 153.8978 136.422 89.3984 115.2909 116.2624 113.5157 176.214 120.2878 120.1182 75.1999 192.7543 122.86 80.9948 96.2621 42.2294 28.138 32.2431 79.9705 80.8979 104.7352 93.987 78.2794 99.8407 91.1482 135.4578 87.898 94.0702 84.8004 71.2774 85.8883 113.4222 95.6942 102.6374 107.0665 104.0845 86.3523 77.8256 100.943 52.1537 18.3004 63.0666 92.0671 105.9266 95.5786 108.294 59.1186 37.6245 97.7678 72.5455 111.5584 89.3691 106.8218 21.8654 0 48.6082 69.1093 74.481 67.6611 88.0675 85.7303 82.769 90.1358 111.3323 100.1448 0 0 0 63.0213 92.8647 88.0248 97.4262 54.7657 76.7831 81.6937 94.5478 81.4894 72.085 81.7676 91.7925 75.9895 73.6638 64.9896 83.5049 90.8242 77.0621 0 66.4693 91.7337 126.1114 73.9979 87.6808 90.4549 72.8521 77.7383 62.591 60.3884 82.4011 77.5267 70.0494 94.527 90.14 102.4644 86.4756 62.5257 69.8415 47.8308 50.4712 59.1046 70.4721 79.6316 76.1356 90.7078 111.1487 99.2934 82.7274 91.7155 127.5445 93.7973 97.6255 78.5401 96.8464 114.246 13.3097
81.3646 104.1611 101.911 95.8506 66.0691 74.174 85.8026 102.5694 102.6762 100.3247 118.3775 97.6587 101.1023 94.7571 96.3519 78.7287 57.3243 89.5551 90.8877 65.9727 76.3846 102.6073 0 11.2045 95.0201 120.3059 109.1014 113.3695 89.4239 85.2606 56.8004 120.7119 91.0264 102.1517 112.1658 92.5146 45.9207 31.4085 35.4267 111.0627 104.8729 90.7953 47.6554 11.5967 45.5594 84.2707 75.3537 55.2464 47.4638 94.8492 107.387 90.3001 91.7264 118.1391 104.8717 51.1352 24.5699 82.904 82.2622 59.9908 55.8438 51.5044 46.9756 47.6588 80.0008 36.2067 62.8969 100.8152 110.2813 117.099 106.6055 79.6303 95.3285 90.3592 101.8787 90.7388 98.1247 97.5366 104.2357 94.0061 76.8196 41.6866 26.319 86.9782 134.0608 119.7174 127.4647 95.8196 83.1126 104.4837 95.529 99.6355 139.8583 97.3642 84.871 96.0672 100.2541 99.2592 113.2462 97.308 108.8558 87.6044 75.8515 114.2698 110.1902 85.8167 58.388 66.3536 85.8238 98.03 114.819 72.5805 57.2662 51.5352 36.6137 41.7661 112.4073 77.3676 75.2814 142.6354 104.7092 110.5633 88.9543 70.339 105.4827 86.1747 103.6395 110.5381 123.6469 91.2827 87.3441 96.5026 73.1617 77.0852 108.3417 84.5987 74.7224 112.1818 120.7046 725.6385 1060.7083 533.1412 196.8196 202.0765 149.5325 42.6447 39.5092 38.4442 91.6864 101.4779 140.4597 142.3305 81.34 106.3838 98.9599 114.1231 170.1164 111.1236 124.9549 65.4255 188.7281 142.9985 88.5275 95.8258 49.7729 29.8828 45.7721 87.475 106.1311 115.5658 89.7211 81.9509 96.2202 89.3821 117.3919 79.5411 89.917 75.6824 66.0787 83.6801 128.9636 110.3004 120.1703 102.8037 94.4146 84.9007 80.6203 103.928 56.0415 17.6354 58.7696 109.2642 111.4497 101.7465 95.0232 65.802 39.4762 97.6161 70.5024 113.0331 102.7606 104.7552 25.2511 0 0 66.3397 79.7425 48.5693 97.2193 77.7217 112.3255 100.4462 94.8232 94.8012 0 0 0 53.8652 78.3715 67.0265 90.83 53.5647 84.7996 95.9942 101.0368 80.2264 75.473 108.6898 107.7728 101.3807 89.2834 81.3528 69.9756 96.2618 69.1431 0 60.7626 90.6701 133.3065 72.6796 94.1872 84.0576 72.6062 87.1645 65.4961 57.0528 81.3622 86.563 93.166 112.8927 96.5702 94.3811 78.2189 62.8194 74.3441 50.5438 47.6264 49.0186 51.6323 62.9232 90.1535 76.8894 126.3309 118.1111 111.9861 102.5919 118.1844 102.2935 101.2482 119.6587 102.7264 114.221 11.1137
84.4394 98.3672 102.1458 96.6126 52.4878 97.9007 91.788 107.8868 108.6451 109.432 118.0395 88.5669 83.969 97.8774 116.4218 91.1178 63.521 107.136 80.4353 70.8531 70.9356 113.1455 0 9.4383 102.256 96.031 119.8531 99.2871 101.9989 90.4058 67.8551 116.017 96.3485 112.4282 106.9222 85.4311 43.7601 27.8492 31.7932 86.5596 120.9517 92.9446 49.0265 21.4648 56.832 83.4884 89.135 60.9058 60.2983 109.7094 105.8197 79.5457 96.8255 111.6647 77.407 49.5924 18.711 100.9226 89.7402 63.4186 53.5918 40.1712 51.4764 53.224 68.2828 41.79 39.8206 81.4952 111.318 103.3299 124.1436 98.5353 115.9193 86.2933 105.2824 89.2046 126.9624 82.9862 99.4836 95.6635 68.7727 41.0774 23.9147 75.8027 106.8493 108.5078 101.0375 98.6791 74.4669 109.3384 112.7635 77.543 120.734 103.5963 91.0405 126.3582 116.5671 100.7632 119.7984 127.5199 109.1108 97.8916 74.5959 82.5637 110.2944 102.0717 61.6988 54.0827 84.1907 95.394 104.0615 60.5396 61.6149 56.4965 38.3864 46.0308 133.9675 94.716 92.7559 156.5302 100.2052 120.1186 88.8985 79.2557 115.7324 98.4577 98.9414 96.9048 125.6633 95.2665 98.4058 91.0024 77.5425 89.722 127.0419 92.7959 100.8526 110.7552 105.0838 209.0147 533.1412 833.1518 958.6005 258.2255 156.3038 41.9632 41.6831 35.3699 78.1026 98.0914 127.4731 140.486 90.1696 106.1522 104.3799 124.2599 163.1302 122.9509 119.4219 72.7074 180.6195 120.9023 96.6014 104.0929 37.7125 0 49.7136 89.3134 109.8314 112.1056 82.4499 92.2421 86.8891 90.9805 125.1934 100.1383 85.2125 74.7752 78.5225 76.92 117.8274 110.5928 120.2242 114.0818 99.8858 91.3972 95.5749 108.347 48.3522 23.5421 68.3541 116.646 113.0772 127.7662 112.0098 65.0762 43.0553 101.5706 74.0804 123.3634 100.0916 116.665 31.2297 9.5085 39.1233 74.138 97.686 67.628 85.8638 97.2523 109.6554 106.4844 96.4933 85.5155 0 0 0 62.5028 81.8991 74.032 90.8007 48.016 85.0716 94.5324 106.1249 92.3009 85.5838 112.1559 103.0886 104.1427 104.6807 87.3882 109.6524 95.3625 78.3653 0 56.1958 97.7209 151.2346 69.6556 95.7746 92.3708 87.0304 92.0273 81.723 58.1361 80.9458 92.5694 73.9105 91.624 131.2242 99.97 79.2953 76.4308 74.5059 54.1368 51.2484 57.2439 64.5135 59.3786 97.5108 90.0477 105.8363 123.2285 110.6728 110.4819 127.5808 125.7503 94.3527 84.4053 88.895 96.6443 14.3108
99.073 91.0644 106.8168 101.5946 73.1011 90.3757 82.7316 100.7119 103.6197 102.0966 100.7132 94.3361 78.9518 102.1285 102.8538 79.5367 66.35 106.0695 77.9663 82.5598 75.1951 91.5152 0 9.6943 82.239 100.4291 91.4821 113.8606 119.7179 76.8609 65.5463 120.3432 92.3916 97.638 92.1301 97.3902 49.1029 29.7733 26.9819 89.8552 112.7925 87.5757 44.2494 17.0955 42.6576 86.1204 84.6366 68.7026 62.2532 97.2697 98.7255 107.0025 95.2897 96.9985 69.0572 49.0378 27.7016 84.0263 87.7149 65.3148 67.6312 44.6309 40.8665 44.1807 72.3289 42.1843 49.7763 87.1202 103.5791 90.3575 97.778 83.9861 113.1228 89.2221 96.5102 84.6899 117.6884 86.9612 88.2336 93.0535 71.2957 41.1668 29.8515 73.1426 111.4124 98.501 94.7723 95.1302 60.5573 84.8438 102.8377 84.2846 107.5096 86.7071 86.6389 112.2015 104.5474 84.9545 81.9589 110.6226 94.4804 78.136 78.0044 84.0252 102.0907 96.2973 66.8406 65.0734 94.6249 97.5438 98.0569 73.736 54.3908 53.9705 36.4035 54.8732 106.3898 85.1819 93.6184 162.2898 93.9369 99.5772 104.7354 90.5205 128.5015 109.9953 98.8374 88.1365 123.4078 100.2529 109.0993 109.3037 84.8144 87.9088 120.8436 87.0766 82.0516 119.6271 96.9312 196.948 196.8196 958.6005 968.7799 762.6075 206.161 49.9318 42.9995 38.2888 78.9778 104.9855 137.5634 120.4183 87.606 108.9007 104.3445 110.5139 148.1182 123.9343 106.1297 67.0426 181.0954 104.1283 99.6986 97.0899 34.2684 26.7641 50.325 88.7745 91.425 112.1965 95.0278 72.9657 96.5861 97.9382 124.383 100.6343 90.9522 71.1399 84.5994 92.1587 115.5503 120.1654 115.9006 114.7332 105.2813 80.6509 83.536 110.9093 43.699 26.015 71.8418 104.7869 114.6535 94.5651 106.8422 61.1003 39.3506 100.4408 71.7669 104.5448 110.5938 111.9407 32.3339 6.9048 35.56 57.7158 78.8382 66.0963 88.4442 91.5638 117.9792 97.4935 94.1042 78.4828 0 0 0 71.5592 83.1791 72.4767 80.4844 53.053 77.7507 78.0213 100.6205 98.3946 82.3151 93.4035 114.643 99.1938 107.3488 88.9884 99.3341 93.1048 72.5605 0 68.1715 95.4969 138.8271 83.3273 100.6658 88.3828 75.1233 76.1582 62.9832 60.7919 84.1779 89.1597 78.6204 96.4415 113.1095 97.0923 78.8603 78.2149 88.2675 65.0522 66.431 67.7791 67.6785 69.7095 89.2011 91.1533 120.5108 111.6587 114.0347 112.8457 129.725 98.7324 92.1927 78.1596 96.9049 106.7733 12.8163
110.8709 94.85 114.1896 113.4492 65.9819 106.5327 103.7653 108.0497 113.2388 116.3052 117.9209 96.0818 91.8862 130.8242 115.1283 99.2708 73.3795 109.0683 116.3263 84.2383 82.9107 97.6079 0 7.7975 97.0533 121.0953 91.7738 112.2098 104.6923 93.0992 75.7671 117.0498 110.832 111.8169 109.8129 122.8725 53.9173 36.8217 31.3683 119.716 126.0022 93.4138 72.5477 21.1665 60.7324 87.9671 92.6405 83.4205 72.7555 105.5637 101.1671 98.9885 98.1508 107.9849 87.0998 62.316 26.0492 92.3707 98.0647 65.0506 82.6097 54.1953 59.1093 64.734 88.549 45.2538 65.0434 95.4291 130.1858 94.7254 119.1936 90.1694 124.7341 101.5846 126.8285 114.8183 123.9267 124.2761 115.9948 103.2659 72.4486 46.8544 30.6057 84.8354 117.1044 134.3995 126.3277 98.9126 85.4412 115.7759 102.9528 97.4135 133.0302 86.8282 99.8828 128.8493 116.7056 94.0356 104.489 144.5694 102.6216 87.5603 89.1069 121.1746 112.3253 106.5302 55.2299 71.5499 95.3284 107.8634 109.1777 57.9939 79.221 65.8562 55.1483 59.0019 124.349 96.3668 124.7836 181.4493 121.7355 125.3846 105.2126 85.9476 141.3857 110.524 116.4173 121.1293 156.4959 118.7338 127.5031 123.7976 74.2034 80.9463 119.7992 104.6173 94.1308 121.432 104.3434 194.0943 202.0765 258.2255 762.6075 1133.0688 851.6312 69.1966 50.6701 46.0769 90.719 111.4935 152.1942 157.1417 89.1328 128.6471 122.0073 141.272 200.5375 127.4067 119.6091 84.9347 195.0675 145.9668 102.3497 117.5701 43.3869 28.7387 44.2122 101.9014 126.5959 146.2439 111.971 97.1448 96.8331 99.3575 154.6277 107.3799 92.7328 102.2153 80.1863 98.1202 147.4503 113.171 137.7903 136.313 112.8572 82.4476 103.9656 134.4472 77.6035 26.647 87.8499 121.4065 139.9382 121.3553 105.4081 68.3095 48.2826 104.4621 93.7151 136.1465 109.9703 135.9871 23.3681 14.3766 40.3595 69.2943 96.6818 71.1653 110.1584 87.4526 102.4045 115.3576 109.9882 91.1378 0 0 0 67.2498 95.2726 84.3062 117.2649 47.516 98.0596 117.9602 118.8218 105.9112 90.1747 118.7026 95.9284 112.1865 114.4309 100.0089 118.3432 108.9402 84.9834 0 70.8913 104.2245 167.3878 107.0772 84.4856 88.0203 84.917 91.6737 63.1603 62.6425 85.7804 105.4298 95.0887 99.0418 126.0141 131.2978 94.9258 76.3614 95.151 68.8439 63.6535 58.1275 54.4847 71.9341 96.7852 119.185 149.4729 152.8676 102.3797 112.4391 131.3182 136.0699 120.4531 106.6303 97.8384 127.8088 14.078
101.625 84.8603 96.0869 92.9814 61.1977 71.0511 64.5537 77.53 74.0665 74.701 88.0694 82.7388 84.3558 89.6787 96.1971 58.3501 48.3718 98.1929 71.873 52.2121 56.274 83.0652 0 7.8246 102.2794 95.2758 85.8073 87.6422 98.613 71.3694 68.0115 87.4225 98.7228 101.3233 104.7321 82.3054 50.5966 27.6277 25.8644 87.8577 87.5293 0 57.3524 18.422 47.9469 67.5039 79.9524 62.5473 52.9562 88.1499 88.7434 106.2924 90.9628 91.3437 88.6005 37.5958 20.6141 71.0111 68.3579 54.6899 52.2753 31.1814 37.4508 44.1701 0 37.5055 0 59.3499 93.4706 88.7457 92.2294 76.3766 97.409 82.5942 90.8072 90.6258 88.0501 80.587 81.5334 84.1533 0 0 23.3325 74.0141 108.5566 89.3051 112.4152 84.0188 67.0143 90.9009 81.9627 83.0755 118.4707 80.3005 78.1274 78.007 91.2096 73.0576 84.5446 93.6323 63.3867 81.5271 71.2382 76.877 92.6534 74.9968 48.9891 45.5235 62.2415 101.0258 98.7216 0 0 52.2012 39.8663 0 98.1266 68.083 86.0872 132.5023 72.7902 105.9474 79.9209 75.666 94.7622 74.1088 89.9937 86.8689 124.9726 86.4264 86.2535 88.7667 66.5051 73.2515 92.2184 77.5972 79.5343 90.4361 80.8539 115.9555 149.5325 156.3038 206.161 851.6312 850.3895 531.9831 0 31.7591 92.0454 102.9387 121.0822 124.5626 78.7086 102.0507 115.4135 103.857 146.9173 124.4898 108.6113 74.3112 154.3743 110.6476 79.8835 0 41.0771 30.8218 33.5645 62.3225 85.7608 103.0286 86.3136 88.7803 90.6224 70.2581 103.4363 91.5182 93.7915 72.599 57.8619 67.3731 99.3811 94.6522 102.6048 100.7881 68.1554 61.2529 85.3644 95.2553 45.8271 27.1969 55.8443 102.3637 104.9658 94.9746 76.5585 47.4392 33.6527 80.2212 62.8841 92.6805 94.2202 97.9346 22.6215 0 35.2418 0 73.1849 54.5531 96.8307 58.2995 77.0646 97.563 92.3883 83.5745 0 0 0 48.9727 91.2159 79.9358 93.728 49.4818 82.6523 89.4428 104.8528 91.0346 75.0763 83.474 86.9642 65.5744 80.8131 75.3125 91.5722 89.9982 69.6939 0 48.5819 78.2254 124.0808 68.8325 83.594 73.8994 69.9729 70.6763 71.1126 44.1344 51.4278 79.0385 78.8282 96.6146 98.9016 86.7947 63.3619 61.4657 79.1674 55.6259 59.7169 60.8475 55.0642 50.7742 82.8589 91.3592 89.8082 94.3505 90.6564 85.8 85.4589 103.8571 79.8239 79.815 89.885 90.2667 10.1465
41.9308 33.1953 31.4794 34.5009 25.9456 38.2848 26.5034 34.2075 43.467 30.2559 34.1982 32.1685 33.3985 39.7792 39.8027 17.6891 29.0246 39.6343 38.3811 25.0073 26.5792 27.2081 0 3.3361 28.38 28.5645 39.9916 43.0147 36.1827 30.1985 22.7735 32.7832 35.6036 29.7296 39.6389 35.5822 19.577 0 9.5288 37.0578 26.3024 22.5725 20.0001 4.1687 14.9545 31.1565 23.4648 37.7664 33.4099 42.3657 29.4036 31.4623 41.0683 26.529 38.8032 17.3748 8.3045 24.9538 27.6456 23.7209 20.7809 0 0 17.8019 30.1573 0 16.1478 43.0788 38.1774 23.0791 27.9818 36.1678 38.5016 34.2563 40.2668 18.7779 36.853 30.5189 28.2168 37.9158 23.7149 0 7.2519 29.0995 43.7573 27.9851 32.013 46.2151 29.366 38.5817 31.3562 0 49.2067 29.5108 32.6422 32.4695 34.6456 33.5566 50.6679 42.2864 36.546 30.8498 30.5718 33.7776 35.4147 35.1201 15.4307 23.3887 26.0403 41.5591 44.5268 33.1877 28.1037 0 16.6999 0 46.5089 29.2445 34.909 44.15 40.1514 42.6689 24.1846 29.0987 33.9906 31.0458 32.9043 35.22 41.5269 32.0367 27.5629 34.423 29.689 31.8088 33.7501 34.4914 0 53.9793 38.5749 55.2245 42.6447 41.9632 49.9318 69.1966 531.9831 36.8391 21.7061 12.0939 31.6555 42.4136 53.3314 45.5377 32.3231 43.0341 37.938 44.4217 48.7119 35.0153 46.1779 38.3894 65.0939 48.2015 37.8383 32.7087 15.0896 0 14.8246 30.157 26.7122 30.5268 35.5254 32.8823 51.7431 35.1689 45.4573 32.8395 43.9081 31.4454 32.6558 30.5442 38.365 33.0796 35.3585 42.7222 41.8778 29.1253 23.7856 38.4928 0 12.0661 29.128 44.9144 37.832 33.7359 37.1697 20.4908 14.6223 24.529 23.9921 35.3093 23.9058 27.062 7.754 0 0 0 44.2955 28.0731 43.3956 35.7802 38.5223 36.8585 31.0054 30.5727 0 0 0 16.6942 30.279 30.5568 32.7928 19.9906 27.7829 25.0165 38.5525 33.5863 24.1747 28.8049 27.7208 35.2597 35.2651 29.4137 35.443 29.4534 22.4921 0 22.0336 33.821 61.9546 37.5931 30.7002 20.3732 23.9681 32.2301 26.0294 26.4404 25.0899 35.0784 30.3683 37.4674 23.8489 37.0192 23.2861 26.6621 19.8025 22.3122 24.5556 23.9169 24.4008 35.7639 28.1643 34.9353 41.3495 49.719 40.776 37.9631 52.4302 39.402 26.3914 31.1735 31.812 38.1712 5.1179
37.1071 30.6794 35.937 25.2114 0 27.4306 19.9052 33.8082 25.4886 33.0517 28.2429 28.2429 22.7571 19.9064 24.4927 28.5058 27.5143 40.6522 22.5126 18.7209 20.7479 39.9976 0 3.2121 30.4216 42.3666 31.3337 26.6628 35.7779 23.9449 17.514 33.4133 33.3821 28.4164 37.3491 32.2373 14.7701 12.7862 0 27.8941 40.8682 22.0578 15.9476 0 0 0 0 0 0 30.8436 26.3695 24.2792 19.7275 29.3884 20.0859 13.8319 0 28.7463 24.0592 0 20.9459 21.3934 0 0 31.4999 19.0581 0 24.2166 30.4293 24.7679 0 20.1379 31.9144 28.6873 32.3792 24.4073 24.7701 30.0386 27.3798 0 18.4724 12.6421 0 0 0 35.9783 0 34.779 25.2853 27.1964 0 22.4732 22.9434 23.1789 19.4004 31.4367 29.6876 28.7183 27.6558 33.9419 31.4435 31.882 21.9188 27.5809 29.3004 37.7198 20.1791 0 21.249 42.858 27.0411 25.367 0 15.2126 0 10.5628 30.5302 33.9792 34.653 0 30.0032 29.9983 23.859 20.8707 36.3212 29.2971 0 27.7617 37.6512 0 27.7393 29.7816 0 0 27.1021 0 33.6588 32.8457 29.0936 0 39.5092 41.6831 42.9995 50.6701 0 21.7061 79.0788 68.9721 39.1321 41.962 39.7185 46.0532 23.9842 47.6957 35.0516 39.3704 46.6682 33.6474 38.8444 0 57.052 38.8368 0 36.3527 11.9073 0 0 31.8817 28.0119 31.5929 34.0092 25.4534 24.8748 27.3922 38.6021 22.3649 17.5191 31.8387 19.9128 31.9069 27.7343 33.3969 21.0827 31.9708 0 18.1266 28.9481 23.3904 0 0 28.4869 40.6372 36.6634 0 28.2825 11.3425 17.5421 24.6436 0 27.6107 22.4395 42.6615 0 6.1391 0 22.5913 22.9036 17.7855 33.1388 21.135 34.3603 27.7559 0 27.6503 0 0 0 25.7682 28.7264 27.1525 28.0449 12.7817 25.2806 31.9416 26.3217 28.2956 25.4182 23.9993 27.9711 23.2432 19.0645 25.9542 0 32.7252 28.6936 0 22.0409 17.5299 42.2735 25.8112 26.2756 20.6095 22.0031 0 28.4375 21.9673 23.0103 25.0344 23.6516 27.8741 25.0866 17.7476 22.1104 0 17.2013 15.1454 12.6165 16.1051 22.673 0 32.1129 29.4766 42.6329 28.4941 22.3942 22.5059 35.211 30.4853 26.515 26.6241 27.7186 37.1611 0
38.5843 44.3873 36.5607 22.0319 20.9562 27.1595 20.446 33.7773 31.8064 32.0394 25.0167 28.7715 19.0781 29.4494 31.3206 20.7031 15.8765 28.7811 25.1263 21.2811 29.2292 28.3391 0 3.6204 29.2223 32.7077 30.4998 25.0967 25.6861 17.5836 17.8978 41.4683 22.0631 29.8432 28.4172 32.9815 0 9.4962 8.7244 0 28.8875 29.5006 0 0 13.827 20.9327 25.5419 0 0 0 21.0286 25.0158 34.1107 30.3419 24.6862 0 0 0 21.3915 17.244 0 0 9.0905 0 29.3379 12.3363 17.225 30.6915 39.1923 35.1374 32.0303 34.4709 29.3061 30.7705 40.529 26.0463 36.8104 26.3889 33.6374 25.4098 14.2292 0 0 33.3854 39.899 30.5285 38.4201 30.7863 18.3526 33.0338 26.9638 25.7491 34.6987 28.0004 22.2856 29.919 22.2127 21.0983 38.1665 36.1376 31.3953 24.7783 20.39 23.6526 36.0552 31.9644 21.3972 23.6728 28.7601 37.1437 30.2661 19.1039 26.2545 25.8202 0 17.645 0 27.4609 28.4539 40.6672 27.3185 35.5899 27.8724 23.3461 36.3409 34.1929 39.8432 33.7637 37.5589 21.9928 24.2842 32.6852 19.8575 20.5436 36.0206 27.1775 28.723 32.5627 25.6913 34.4463 38.4442 35.3699 38.2888 46.0769 31.7591 12.0939 68.9721 36.7746 46.5583 46.4619 53.7272 42.1288 22.5546 47.2553 49.5638 41.0872 42.6916 39.8572 42.6178 21.9071 64.3402 40.9105 18.654 31.7536 0 16.0556 13.9234 20.1079 29.2751 34.477 25.2557 32.6143 35.34 30.6505 26.83 21.5277 27.7318 22.5427 23.4553 23.5249 36.3941 34.1445 31.0788 33.7171 35.7541 20.4415 23.9537 35.9511 15.8727 9.8584 0 30.9409 27.5889 39.3633 24.564 16.0782 14.653 28.5734 27.4526 32.6681 32.4412 33.8934 0 4.9484 15.0971 21.6339 23.9601 15.8953 29.2424 18.2523 33.5941 32.1342 30.0023 28.6698 0 0 0 27.8059 38.4092 27.6045 26.176 11.8726 18.6307 23.8856 27.2488 30.8017 27.0498 26.6896 28.5489 21.4975 30.4067 22.8255 31.6905 32.8494 23.4727 0 26.1668 22.9372 40.3398 29.7255 29.1252 29.2045 23.6905 25.8577 22.5849 14.4817 31.0655 29.7643 27.1233 29.0451 36.7551 24.3878 22.5093 16.1867 21.1955 14.0201 15.3465 18.2052 20.3367 17.2098 31.4281 28.1228 33.4867 44.6862 24.1467 16.9564 38.8392 38.2894 31.6764 43.3705 33.1271 44.3327 7.5105
118.7304 83.4508 76.1661 66.8263 64.9809 71.9765 73.4429 69.3272 53.4265 64.2983 73.0589 56.9304 57.2528 62.8439 76.8094 53.9429 63.5212 73.1504 78.5794 65.2909 54.6277 69.4199 0 10.1847 74.2267 62.2871 70.8247 69.3581 75.5925 62.0035 51.0188 66.8218 63.0455 70.6493 79.56 81.3078 61.6396 30.5782 23.4927 68.5331 81.0669 62.2159 37.204 11.3517 33.5268 58.4411 64.0442 52.7466 43.0129 80.3661 72.773 68.2652 86.6577 71.7262 62.7865 36.8155 18.7742 46.9901 58.066 44.6266 37.6181 23.74 28.2062 31.1115 62.932 30.0095 43.8361 71.1652 82.6131 78.3647 68.8977 81.3711 65.4985 60.0424 52.6443 65.0422 68.1614 67.7186 73.4057 66.862 55.2284 28.2471 22.0862 0 80.6665 84.6194 93.8704 64.942 56.3223 64.8152 64.0078 61.4694 76.4036 70.8571 66.4189 61.9185 59.7149 68.4238 63.5509 74.2898 78.2861 69.0391 63.642 75.523 68.5263 64.9789 54.555 50.7206 66.3157 70.794 71.756 55.9471 55.1184 48.0982 32.8675 41.588 81.9163 59.5817 70.2814 94.5096 66.7109 75.7026 63.4781 63.8954 102.5804 76.0443 85.9947 82.6675 93.8835 75.0424 81.7978 58.1018 53.8882 63.9963 61.157 71.7355 74.6665 93.0876 79.7413 103.9965 91.6864 78.1026 78.9778 90.719 92.0454 31.6555 39.1321 46.5583 39.5765 449.4287 0 115.2954 98.2636 110.3139 116.4602 101.1223 147.0894 113.0847 94.0208 76.4474 149.9389 102.7392 69.9843 70.0964 33.8899 42.6877 34.2875 68.5728 82.3597 77.2407 76.7768 71.7663 80.2638 95.633 108.5974 61.5296 69.1298 62.0665 59.5334 71.3969 93.5751 84.5347 78.9378 83.7354 70.0542 50.342 53.5803 83.3483 41.5325 17.9871 55.6409 85.8512 67.346 71.873 69.0245 47.2465 26.9472 55.6392 54.1133 77.8374 76.5792 88.9063 17.1681 7.0527 51.4961 56.0687 69.1048 55.9568 63.2606 50.5761 65.0301 65.4943 66.7536 80.9551 0 0 0 48.9369 85.3483 72.3645 75.2415 45.418 53.4586 61.7317 61.8239 66.1425 69.3766 62.955 75.8987 76.3609 79.145 68.1132 67.8355 67.4841 63.9829 0 40.605 63.224 79.9101 54.3932 62.1503 56.083 62.2383 67.8798 61.2184 47.462 67.9809 62.4143 59.1832 60.4841 71.9168 74.2994 46.4768 54.8644 48.9314 48.3496 56.4475 57.7949 54.019 51.47 61.5083 75.9087 78.0576 86.2982 69.5724 76.7077 85.6075 86.9236 63.6195 66.2654 84.972 104.5951 13.4906
122.598 97.4577 94.0427 85.9351 69.6134 86.0676 86.5489 93.5234 68.4863 88.7124 75.3885 82.8807 90.5521 86.9403 91.2336 68.1192 74.0313 79.5037 82.6585 78.0442 79.6886 95.9927 0 12.8767 102.2219 75.8107 80.2225 89.0913 87.6951 78.9952 65.0334 95.9586 76.6255 73.3271 112.7786 98.0415 58.6449 35.3695 29.5832 91.4744 105.0704 74.4038 44.5505 12.2707 46.269 80.1053 78.929 54.2811 58.0758 97.5681 97.5382 94.0372 94.8403 93.7053 77.3446 39.7756 21.5089 72.4817 70.331 58.7204 57.0488 32.9559 39.5925 51.9438 78.9029 40.3687 54.2733 74.5727 104.8679 93.8379 84.1336 86.8627 80.4319 80.2448 81.6344 75.6242 96.1518 92.0732 88.1878 96.4422 61.7063 28.2159 16.7334 83.9104 107.5896 87.7545 98.3256 82.3907 65.5741 83.1234 80.7528 81.6915 96.4341 81.9924 76.7446 73.2472 90.4198 74.8721 92.112 97.102 87.3431 75.6463 68.1284 92.1033 88.2415 87.6334 69.6195 73.7314 91.7603 90.2694 96.0507 71.8702 52.2531 47.6399 43.0742 46.3807 98.7021 90.9019 81.1505 130.2404 91.7193 96.8577 88.5004 86.7403 110.4031 85.8774 94.6094 93.0195 114.9619 107.4938 98.9708 80.1373 71.5973 77.605 97.653 87.9114 78.3699 96.6507 89.1133 112.8292 101.4779 98.0914 104.9855 111.4935 102.9387 42.4136 41.962 46.4619 449.4287 510.7662 841.0249 0 150.8609 137.6608 147.4244 119.3989 172.8936 146.0777 129.5847 94.06 202.4356 132.858 101.3396 91.7215 39.1635 32.3602 52.0602 79.0738 96.6081 98.8673 83.2802 82.2688 105.2698 98.0006 125.5748 0 0 81.6053 68.3182 80.9042 108.0773 81.7139 118.0955 105.0115 91.8779 67.5934 76.363 109.6788 50.5683 29.9262 67.3792 98.8709 0 88.547 80.9127 53.7067 32.8759 88.5356 63.3064 96.4548 100.0922 107.4355 17.7034 7.2384 46.4902 68.5037 83.528 0 80.8569 78.2642 90.2535 88.827 98.9884 97.1927 0 0 0 65.5239 90.68 98.9582 90.1004 50.0632 69.241 91.9883 89.0385 85.822 74.9243 94.2393 93.9128 88.7896 107.6964 87.2909 91.1257 89.908 67.514 0 60.5621 93.1291 122.6644 71.3165 86.4886 72.5577 75.9519 74.528 69.4595 55.7086 73.4723 78.3026 78.6923 86.789 91.1971 79.1736 67.5751 67.2587 71.8542 52.61 58.0059 63.2455 65.7386 66.6562 86.6505 87.9065 102.6102 91.6265 82.9588 111.3722 105.4424 80.9672 86.8813 98.478 109.9159 128.2345 17.5252
150.3933 122.2288 118.6512 111.5942 80.3243 110.4737 123.985 135.0171 117.4175 118.2649 123.1586 115.4171 109.9796 114.514 121.387 95.1949 77.3663 118.9643 108.1699 92.8454 90.2836 120.0877 0 9.5279 123.1728 106.0404 104.4523 115.0108 103.7688 109.7873 93.5706 124.1832 110.1914 110.0341 142.2002 128.4922 81.4084 41.9653 36.1628 117.4081 137.1159 111.0168 58.1111 22.3293 52.6991 101.5832 85.1911 70.156 76.3527 113.3777 142.0139 113.5385 112.4721 116.4507 108.5627 58.6924 25.5453 86.0888 107.8797 77.5902 75.575 65.108 39.7551 65.5643 93.9608 49.392 63.8475 97.3485 149.2531 108.1839 109.8665 117.7884 128.4952 134.7639 114.0014 97.7503 113.8876 119.7931 109.6648 120.753 82.3499 50.9712 25.0803 108.1166 151.0827 124.0789 119.1301 133.3892 107.8522 118.1434 118.0186 131.2232 122.7357 108.9098 116.8669 97.4803 120.5388 113.0387 126.8981 136.3509 124.4923 113.2465 101.5233 116.3137 117.8697 135.2457 92.6167 76.738 113.8179 135.3157 119.8653 96.3717 92.6394 74.8012 44.6884 57.4156 136.7922 113.4607 126.5708 193.7909 124.097 131.7929 117.5284 105.536 164.5446 152.5296 131.9633 120.1974 145.624 121.2453 120.5087 111.409 100.6855 105.0973 134.2134 116.0364 105.7578 114.8263 95.3908 153.8978 140.4597 127.4731 137.5634 152.1942 121.0822 53.3314 39.7185 53.7272 0 841.0249 692.6081 1121.1946 203.6599 195.9298 187.0102 193.1201 265.2306 195.8441 173.1798 117.1031 299.5308 178.2965 131.419 127.3405 46.1144 45.9992 41.0976 96.8454 132.1809 144.0795 121.2496 125.3165 144.3263 114.5957 165.621 109.9504 116.548 94.2866 107.1338 102.4391 140.7014 146.9206 150.4878 142.4398 135.5067 104.099 101.1092 146.1723 65.5441 37.588 87.4141 144.615 131.003 126.8784 116.8919 78.6533 50.5515 109.9484 82.7368 133.3791 130.5999 143.5252 30.6487 10.0718 0 70.1312 103.0459 89.6532 113.3639 103.2847 108.4805 123.6482 142.596 120.558 0 0 0 80.9685 123.8532 116.6217 108.3899 86.6173 111.568 101.1848 129.3428 124.511 93.0358 126.779 108.4935 113.3319 137.3651 102.9461 122.1842 103.3891 95.3609 0 88.5697 130.1015 186.8436 94.4078 116.8531 103.0593 96.4278 100.2024 88.2867 66.3913 93.3393 100.4783 104.4203 104.9777 112.6172 104.7777 98.59 77.3913 85.2536 74.9902 73.5224 77.1458 81.5314 81.5237 111.0079 126.8004 152.2902 123.9331 126.0525 136.131 159.5769 107.6761 128.0743 108.3492 113.1941 153.1309 22.1195
135.0397 120.0128 130.995 128.7656 78.8856 98.4104 107.4396 131.76 99.3835 118.8278 121.1198 119.3141 118.6263 129.235 135.8434 101.3227 73.851 118.847 104.4087 78.4125 75.032 135.8245 0 12.3265 113.74 127.1169 115.2787 118.6703 111.3377 92.4131 76.7544 125.1772 114.7893 117.575 137.1331 122.9137 68.5947 45.2849 24.6353 124.6602 146.9291 120.7763 56.5109 25.003 58.0461 99.0314 81.9248 74.2248 80.9763 127.4352 137.7831 117.3672 122.9296 125.7975 89.6412 62.5914 24.7704 100.5503 109.4087 80.3769 83.0908 56.4902 45.779 56.5725 104.2138 52.4719 57.8199 102.6009 127.0369 109.5173 106.3332 99.3583 113.5018 108.1047 122.0819 115.89 138.9709 120.3535 125.6727 119.1733 80.3002 49.227 23.3976 97.8777 135.2306 143.6255 126.6381 127.6921 98.1258 141.3528 118.1558 124.3312 143.4918 107.0227 109.7528 119.323 128.088 113.5152 108.3533 125.2941 126.375 104.3835 97.0031 114.081 141.7605 121.1736 80.7241 67.5642 97.8837 126.9801 136.6041 95.7338 82.5627 66.5455 48.8526 52.4183 141.2522 99.8162 126.3035 176.7414 126.9746 130.2613 106.9725 84.9786 163.2233 128.0344 128.9711 122.8427 138.556 110.7665 117.4765 127.5774 98.5644 106.7436 126.095 104.3156 89.963 92.8348 83.2177 136.422 142.3305 140.486 120.4183 157.1417 124.5626 45.5377 46.0532 42.1288 115.2954 0 1121.1946 1286.8191 708.3119 0 174.6173 170.7867 243.6688 181.3638 161.3434 92.5739 256.1032 168.3468 119.7966 121.8699 50.4281 33.1771 55.7494 113.6825 140.5562 143.6901 125.784 116.5135 120.4876 116.2753 161.3131 116.7477 108.241 114.9857 80.7982 99.477 145.8216 160.5885 152.5911 149.2639 120.9685 111.7946 99.374 131.4325 57.0135 27.6176 83.9528 128.1162 140.0077 114.1 115.3844 74.729 45.4729 117.7122 92.503 138.6374 134.6391 150.661 32.4884 8.4567 48.935 70.3784 107.2303 84.2946 125.2393 106.8521 132.1532 113.5027 136.4007 117.1844 0 0 0 83.3834 99.7898 100.922 111.7843 54.9642 88.865 108.5885 121.3267 127.786 95.1338 132.7339 104.4699 105.7278 122.3025 105.7255 120.8492 101.7495 101.2094 0 87.6553 112.3892 201.1147 90.1308 115.7654 89.0078 94.3025 95.5611 80.2493 66.3157 90.3049 116.8774 108.0482 116.4918 128.9094 131.8448 101.1724 75.2254 79.2545 63.994 66.0844 71.9293 75.0631 77.5542 91.7855 117.1048 152.5562 142.878 110.1499 140.4077 172.047 151.0181 133.0298 110.5328 126.9764 155.1827 18.8927
110.596 85.9786 92.4165 93.479 58.2087 71.4679 71.2701 88.1873 74.6438 83.8938 73.4969 59.0918 81.7487 80.76 104.173 64.1751 66.4274 71.7147 70.2127 63.5055 64.5223 89.3683 0 11.462 92.0766 75.9495 79.558 89.5976 83.9298 67.7064 55.7685 83.2747 63.547 77.1139 80.9561 87.0972 56.1688 29.2174 18.4862 70.2285 93.3104 72.9951 38.9606 0 38.7791 69.8356 57.324 56.3271 48.4196 86.278 76.4654 79.9641 76.9804 71.7962 65.7004 39.844 13.6968 58.9032 71.1404 62.1331 39.6234 32.2528 27.3079 34.5359 60.3879 42.5607 44.1897 81.8079 77.5653 60.7728 75.691 90.6328 72.0673 62.9734 89.7075 66.4944 94.7772 68.9158 68.2219 76.5857 46.803 32.599 15.6987 73.4031 95.8241 70.7059 82.0193 97.5081 77.6055 72.4873 72.5999 70.19 86.4655 85.315 74.5845 61.631 85.4997 73.519 76.3537 80.9931 80.092 75.6611 58.857 87.7657 78.837 88.7428 50.8261 52.3629 66.8112 75.5526 72.1248 67.7627 54.9636 50.2036 31.6183 39.7017 90.6469 86.7099 88.7786 104.9162 66.7128 90.428 72.0336 71.8791 101.6798 82.9451 75.6751 80.3003 87.9272 85.8024 77.8994 73.3507 67.3826 65.1229 74.3857 77.8859 65.3286 87.6702 77.743 89.3984 81.34 90.1696 87.606 89.1328 78.7086 32.3231 23.9842 22.5546 98.2636 150.8609 203.6599 708.3119 292.2615 589.139 152.8836 140.0672 167.0801 108.8324 110.9 76.0923 153.2897 89.2616 80.3004 79.9148 36.0308 27.0577 39.1848 72.808 90.2533 97.9079 78.4407 79.3344 83.1252 68.6175 105.5986 64.4171 81.166 76.8301 84.4427 77.8627 90.5271 74.7561 96.0287 108.5126 76.5811 67.1889 65.3564 86.8253 39.7765 24.891 54.6341 95.975 90.4208 85.507 74.9752 55.4347 35.1451 79.5449 48.5919 95.6903 91.4901 94.6804 18.5069 7.6561 33.5654 64.4544 73.3537 71.7499 78.6847 66.3016 81.5574 77.8543 99.3257 81.736 0 0 0 58.638 70.2644 73.3979 61.4848 51.019 65.4479 70.4919 92.4148 78.8651 65.6395 77.4685 73.5921 88.1994 85.5981 73.1563 79.5024 69.5658 60.0333 0 59.2905 69.5836 110.7187 69.3672 85.1597 65.0208 70.6382 72.8209 69.7849 53.7686 69.5417 72.9303 65.6098 75.069 81.8158 77.4308 59.4202 72.3005 69.729 56.3447 46.0574 45.512 49.3045 55.316 73.1702 73.1286 73.406 84.8302 63.1664 102.2715 96.1017 77.4252 79.0409 72.1744 81.2441 87.7659 14.7272
137.7188 112.2333 122.461 100.9249 62.0171 86.1847 82.736 104.2995 117.4601 89.9794 88.4652 97.4311 95.4309 92.2817 109.8466 73.7773 62.246 101.6927 82.8237 63.2059 68.7636 112.3186 0 11.4327 117.5155 112.0112 104.6466 100.8025 86.2736 77.8133 60.4843 105.3281 97.1812 99.4167 108.6339 100.1501 52.5253 33.0476 30.6548 101.9531 112.1936 89.3869 55.6284 12.8031 57.3643 85.1728 86.9578 56.8453 61.6747 97.4267 83.7875 100.2066 106.6715 85.6843 88.3106 50.0179 26.5045 80.9379 81.4665 52.73 61.1041 42.8411 44.1301 57.3344 80.4249 36.0362 74.0459 105.1406 117.1761 98.1989 128.6296 94.2936 109.6966 102.3783 118.0436 94.533 102.4514 86.3382 99.2311 78.6281 62.176 46.1297 27.0421 86.4813 104.4786 93.4044 125.1116 95.8882 92.7925 97.2158 96.7275 92.0175 111.4337 109.8707 100.1535 98.4075 92.5773 89.7388 111.4464 103.9085 98.0297 94.4484 79.9329 95.9431 109.3773 100.2218 65.668 64.8213 84.5724 101.9136 96.8329 74.7833 83.0243 60.3134 35.0832 44.2949 106.0376 95.2418 88.6985 115.6747 89.6766 115.8298 98.082 85.6002 118.3178 101.5953 120.6559 113.4004 129.288 80.2314 87.6541 94.7183 64.58 86.077 107.1264 99.6753 89.0885 110.602 85.0456 115.2909 106.3838 106.1522 108.9007 128.6471 102.0507 43.0341 47.6957 47.2553 110.3139 137.6608 195.9298 0 589.139 1163.5787 609.4573 182.1223 230.6708 147.4569 172.3939 90.3732 205.6104 132.8032 107.4747 117.0817 49.599 29.8166 57.8238 90.3508 121.2109 127.9351 102.8769 94.1684 97.6283 87.8222 110.58 80.9073 90.2407 85.2465 88.6112 92.1872 125.7855 120.6145 107.7197 114.906 96.2422 86.386 90.4201 108.8426 57.5886 0 64.2215 124.1883 107.6002 106.1322 99.0052 64.9188 34.7786 96.8988 76.7575 98.0656 111.0506 123.8091 26.2088 10.1324 46.7248 69.5148 84.3552 65.8651 92.4137 85.0413 123.3273 97.3994 108.065 89.784 0 0 0 74.5346 103.9602 94.3576 84.2175 53.2461 86.1841 105.1627 98.8844 90.1089 92.0479 98.4187 92.7021 96.2397 96.7509 82.7019 118.8298 100.8645 97.6314 0 82.0391 120.877 153.3006 73.5239 109.7818 77.6214 72.6384 83.7182 68.987 56.9102 63.0437 103.7403 80.9115 92.2244 124.753 102.7888 78.6719 74.1227 59.9665 51.0223 41.6681 40.6917 46.6052 67.4507 88.1423 98.059 129.7578 102.2366 91.3234 102.3201 113.8595 99.1861 90.4886 110.5903 91.0089 140.5209 23.6221
137.942 129.9868 108.7155 74.4248 66.1921 88.8016 87.9199 104.2416 77.7302 97.1285 93.526 86.4455 90.2472 93.5254 96.8676 79.0564 73.4567 99.4598 90.5258 74.1154 82.2068 102.2315 0 10.1565 96.124 100.6037 85.5785 93.5764 105.909 88.8999 69.7632 97.425 76.7769 92.4448 122.0269 100.3836 66.1956 36.3065 32.2789 107.0944 122.0963 88.7737 53.7754 11.6731 45.8535 89.8388 82.5133 76.8136 57.2685 95.7231 121.8345 94.4044 102.1928 100.0575 82.4213 50.9482 22.0174 82.7275 83.38 55.9549 50.7931 34.6093 38.9817 49.2871 80.8442 42.8435 56.5915 84.5218 111.288 92.7581 104.4328 89.718 93.8196 107.2049 99.5033 90.2607 96.8767 88.3352 105.5099 85.6508 61.5499 45.0879 24.8659 91.1979 142.4272 123.761 103.327 105.6308 69.5217 94.4304 122.5432 94.0961 101.3597 109.3544 82.565 88.0779 78.3818 83.1408 101.7825 97.2834 89.3303 86.7055 80.9978 95.151 104.0733 102.5115 71.0208 66.5649 84.9116 95.8022 108.0357 82.4859 64.7085 0 37.9799 41.1131 107.115 77.4314 88.7015 135.1969 99.9949 106.5702 91.9889 98.51 130.4469 112.5864 112.8781 104.9227 113.193 110.7817 85.8276 87.8323 77.0553 89.392 82.3412 81.645 84.1856 96.5114 76.9008 116.2624 98.9599 104.3799 104.3445 122.0073 115.4135 37.938 35.0516 49.5638 116.4602 147.4244 187.0102 174.6173 152.8836 609.4573 528.6319 771.9085 308.9035 193.0954 195.5204 102.432 208.0061 157.9987 118.6362 114.2008 51.0539 32.2175 54.2471 91.6781 104.557 124.5402 102.8247 88.0698 111.2083 85.0662 140.3454 88.5362 99.5967 99.5434 79.6433 86.8242 121.4978 126.0656 108.7396 117.9278 103.8206 96.5741 84.2609 121.2272 58.1641 22.0853 68.4353 116.255 102.3132 96.1284 94.0722 55.4237 32.7777 101.7425 72.3813 110.4627 114.7163 113.0107 24.7809 17.0648 0 61.6383 84.8243 65.5006 85.5442 95.4676 125.8147 100.9724 102.7286 87.3665 0 0 0 67.0871 105.6125 99.2555 95.0694 62.4407 96.8032 93.1573 96.0242 86.9132 83.6563 97.4508 97.1929 85.4698 93.4006 82.5466 101.2608 90.3521 69.1156 0 69.2956 94.9537 161.6709 99.2648 90.748 79.6672 78.1178 81.6649 70.8464 59.5375 65.3206 114.589 86.5745 94.7905 94.1977 91.2439 84.3339 70.9183 83.1416 66.9923 59.1154 55.2618 56.0969 67.3279 92.2289 100.8822 107.1822 98.2857 96.6022 99.8175 120.7731 109.0468 99.9717 101.6474 105.7399 133.8104 17.3931
122.2858 128.472 117.1112 114.428 68.4726 88.1928 103.8334 118.9761 83.583 98.9633 93.8984 99.3469 90.1665 116.7145 118.3492 101.609 78.53 101.1405 100.5074 82.0168 83.623 100.3846 0 15.2235 118.0536 123.5598 119.0874 123.3788 118.9816 104.2553 67.7627 118.6912 96.5753 101.0067 108.8706 112.5441 61.5081 41.5323 37.133 118.2948 120.6089 101.5984 62.3627 25.9932 60.2585 92.3653 88.2132 68.2998 58.8325 104.9203 104.1448 93.7674 107.7799 112.5373 78.8367 45.8165 27.9391 84.8044 80.8067 49.4557 67.5998 44.6369 51.4132 62.6291 92.6836 48.2478 62.5771 110.086 137.8952 119.7603 120.8874 84.9546 123.5025 93.5439 104.1327 109.1907 105.0651 104.8292 109.1229 96.8395 79.8098 44.0431 31.9188 100.3036 124.37 109.3922 129.0604 95.742 75.4108 116.419 104.9973 99.2518 142.7175 98.6909 87.3464 96.5248 102.6755 87.1937 113.1139 119.6971 95.1218 88.591 66.4492 96.4876 111.15 109.2526 65.4365 61.0288 91.9337 92.9713 120.4973 76.7612 67.9844 56.074 46.5588 49.4672 119.0653 85.3737 107.7261 151.9123 114.6382 105.4569 86.1249 82.6636 123.9351 99.8153 109.1607 129.3125 131.469 125.9544 124.5494 98.5003 82.3949 93.5766 94.2053 87.7986 100.3268 89.3059 80.4648 113.5157 114.1231 124.2599 110.5139 141.272 103.857 44.4217 39.3704 41.0872 101.1223 119.3989 193.1201 170.7867 140.0672 182.1223 771.9085 896.478 553.2294 297.4357 208.8307 97.9688 287.5632 178.7022 134.7534 127.8359 65.8746 45.26 56.8559 99.6317 116.3589 119.9702 95.0542 125.4339 107.3571 92.0803 119.7839 95.9776 90.4033 91.3375 86.1263 101.8754 127.7801 128.6837 122.9836 101.9396 106.1843 97.4154 93.151 129.1385 63.4924 28.3525 81.0185 122.7265 114.145 90.8412 97.2085 65.6529 48.5606 103.1227 82.694 123.9524 96.3137 115.5702 23.8588 16.4964 0 61.8256 92.0945 56.2451 93.8089 99.5415 119.6042 109.867 96.3839 99.2778 0 0 0 77.9659 114.0178 91.5549 108.8409 55.8032 80.594 98.1977 100.6905 108.6835 83.2448 113.1642 110.7556 99.447 74.4829 93.4103 103.3543 83.2851 89.4212 0 79.1563 107.7831 157.7775 100.4651 114.1487 75.4897 83.9692 97.834 94.2234 68.3431 67.0816 133.5852 105.2135 110.673 122.5286 115.9303 90.0733 86.5477 72.0966 48.5348 53.6669 61.9641 68.8751 74.8841 83.5625 93.9812 131.965 114.2859 107.707 103.8636 133.0689 128.4416 109.8339 136.5204 120.6452 126.4647 16.286
163.003 163.0752 184.3818 156.3459 96.202 123.7656 117.5881 172.0196 157.1846 157.4329 147.557 132.7304 120.3886 156.9195 140.8328 136.6047 106.7512 151.4709 144.7034 117.2357 97.8189 167.3754 0 13.9044 137.3518 159.4365 158.2724 128.6883 177.9719 118.6366 87.8827 154.4957 152.1376 139.3345 147.5596 154.8308 83.4184 52.4905 52.6625 157.5047 155.0898 122.178 78.0778 29.5547 81.5914 116.4546 121.0255 88.7924 77.9379 148.9698 153.7047 158.3594 147.8808 133.8954 138.6836 70.3882 45.9667 128.2169 140.6264 87.7847 78.1053 65.5304 66.1984 68.4482 122.1517 52.0353 86.6776 157.7464 166.6078 145.2516 161.0903 147.054 139.7577 143.6512 127.1301 155.346 177.5597 146.1714 150.2341 131.5528 86.9984 46.4621 33.4173 127.7758 170.2795 147.5934 157.9934 174.3603 129.9162 144.8054 129.1385 128.4746 183.4913 124.3208 125.5407 144.2043 130.9452 126.3227 139.1924 168.9559 154.1647 102.3268 89.2514 152.3144 163.9574 150.1447 105.1566 94.1288 136.5605 166.902 141.0583 123.1962 100.5202 77.225 61.5184 53.7522 161.8296 125.8224 145.1901 247.6654 142.9638 173.5413 137.2422 113.6384 191.3458 163.8839 159.3512 171.1385 188.2666 139.1179 145.495 142.5039 103.4614 111.3716 163.1423 122.3391 106.6026 133.4661 107.7513 176.214 170.1164 163.1302 148.1182 200.5375 146.9173 48.7119 46.6682 42.6916 147.0894 172.8936 265.2306 243.6688 167.0801 230.6708 308.9035 553.2294 1013.0529 1281.9407 387.8537 166.8522 435.5108 242.933 178.5396 168.7856 74.5004 60.3916 74.0517 120.6927 159.4285 179.5643 123.7896 145.5703 186.1408 169.3572 193.6041 151.0189 129.5083 130.4672 116.6734 144.3268 187.071 181.5798 185.3885 189.4253 170.509 124.4867 136.6439 190.2555 80.9843 44.9012 111.4604 168.0786 175.1438 147.0443 151.6639 90.1646 75.201 137.61 127.0711 157.4415 172.4074 215.7686 44.1941 10.9905 68.0511 90.0971 125.9741 88.6666 168.3448 150.4445 167.6075 166.1359 181.0765 171.1963 0 0 0 102.2734 161.3826 143.1936 143.8759 79.2419 117.0357 160.3673 145.6897 125.3494 123.1636 143.0186 148.5846 128.6098 139.8979 128.3318 154.6615 112.4229 99.8778 0 112.5761 168.3937 230.2755 109.1508 151.7773 104.7397 114.0492 132.402 97.9961 72.6694 99.7629 116.6916 142.408 171.426 162.247 158.1628 119.0485 101.9256 104.894 79.3923 78.0682 81.4867 86.9933 95.1605 132.1507 148.8799 184.2187 179.0361 145.0126 139.8272 184.5898 162.9347 173.5248 152.4588 170.4375 177.3825 24.3361
129.3146 123.5374 148.9499 101.4937 67.3687 75.8933 95.0356 124.0516 123.4456 98.7041 108.6791 101.0654 105.7495 104.4271 114.2371 97.1289 77.4308 110.1154 105.489 80.23 84.8658 125.7647 0 10.444 98.5149 117.7992 115.0783 92.2827 114.0736 87.738 69.9433 111.1163 99.9566 100.569 106.4697 115.5018 69.9052 53.0099 30.9413 113.8985 121.1418 98.3644 51.4298 21.517 53.6581 96.4239 99.9748 69.2757 70.8647 106.6665 106.5505 97.3335 118.9571 110.698 118.3754 66.3206 29.1979 106.6269 94.5529 82.7326 66.1067 54.319 60.4074 45.3553 83.8479 47.1742 61.7257 108.8742 133.4747 98.7972 107.2496 95.151 116.9302 105.2301 108.1545 83.6272 129.0814 96.2586 100.3284 103.5571 69.1209 31.0846 25.2325 108.6421 134.8006 134.936 114.4538 114.3806 85.185 99.9577 108.3006 100.8995 114.5249 103.4332 99.5945 92.4423 99.5842 105.4074 123.9667 135.0568 110.726 102.6806 77.8291 104.5008 113.1301 121.5261 89.4565 69.1761 90.6091 125.5053 133.5675 90.6931 82.0466 63.7688 32.8993 38.8344 123.1794 115.674 107.9648 184.4023 117.5896 136.7963 96.1769 83.2125 127.6693 112.5453 116.3097 117.5578 149.6205 103.9318 103.5451 101.5399 79.8641 106.6939 120.5497 108.6568 99.3028 107.216 85.7295 120.2878 111.1236 122.9509 123.9343 127.4067 124.4898 35.0153 33.6474 39.8572 113.0847 146.0777 195.8441 181.3638 108.8324 147.4569 193.0954 297.4357 1281.9407 1824.9443 832.5404 182.2657 371.7708 211.8175 153.7425 143.5539 61.6997 36.3168 56.9977 104.9437 119.3254 155.2187 112.7782 111.6101 133.2126 114.2187 160.7312 103.1013 92.3448 97.3572 80.9267 86.942 156.004 128.6501 161.2051 154.364 109.1404 92.764 98.7678 129.9618 63.0281 33.8519 87.7812 145.6717 130.3827 113.751 105.9423 61.7075 52.1335 98.4468 77.9487 126.2976 122.9039 139.458 29.5932 7.9995 67.4462 80.0005 92.0428 72.692 106.6722 90.0301 127.3937 110.9654 133.4294 124.3061 0 0 0 91.9304 113.477 113.8893 117.3692 65.2889 95.997 88.796 96.6528 118.7923 90.9378 90.3241 119.5691 96.8676 104.9164 99.209 110.9226 100.5797 82.3262 0 98.9225 127.9246 177.9149 96.9251 114.3796 91.6168 89.2573 103.248 94.4171 66.37 80.3986 88.5229 91.9994 110.4454 116.1478 120.434 86.7426 70.7759 83.6306 60.4281 56.0976 53.5695 53.3827 70.8487 115.7459 113.3414 136.4889 126.8 103.5326 106.4024 143.4213 128.2979 118.2399 112.2872 130.5728 129.519 15.4321
146.0701 131.949 104.2701 131.532 62.501 94.4724 107.1998 116.5373 122.1631 94.1711 99.6803 97.3815 102.9459 109.5601 123.1396 80.65 78.2699 113.0137 95.6261 80.0328 80.5082 121.5987 0 15.1107 139.1149 108.0843 102.3516 97.9314 103.1385 98.4248 79.1358 99.5761 99.0056 104.0464 120.3215 104.9836 50.1255 33.8643 33.6334 105.728 113.9061 90.6575 48.5039 15.4438 55.0062 92.0305 89.9627 77.1563 61.4302 122.2292 97.3593 100.9072 108.7446 100.5415 84.8848 44.559 25.6245 102.8301 99.108 76.8814 70.17 46.1161 39.2722 44.8583 85.7 35.4045 52.3471 110.3299 137.6651 122.4876 110.185 85.7982 132.0795 96.7931 90.9445 94.3212 112.7588 90.9451 92.5384 96.7128 62.7945 29.4535 26.5703 89.5393 114.7618 126.5187 124.5052 102.8123 82.722 111.0342 91.9703 89.1793 112.8562 92.2534 99.8644 100.5542 104.9006 105.5948 98.7573 126.6196 91.9178 73.7777 92.7291 105.2541 110.2493 108.65 76.7978 75.2945 85.71 115.4659 120.0585 104.4064 78.5589 56.8072 43.8453 47.4552 109.0565 76.216 86.0368 159.3509 101.6865 107.7123 89.5504 92.9683 141.0172 118.5687 140.137 109.947 144.6066 118.5955 92.2885 94.7245 75.5779 82.1975 94.4602 88.4975 85.1542 108.3791 83.6364 120.1182 124.9549 119.4219 106.1297 119.6091 108.6113 46.1779 38.8444 42.6178 94.0208 129.5847 173.1798 161.3434 110.9 172.3939 195.5204 208.8307 387.8537 832.5404 610.7526 639.8845 386.5785 207.8619 174.6214 157.0149 49.4548 41.0187 47.2089 92.8348 116.6105 146.3297 103.1894 101.1368 121.6628 115.8481 144.1069 117.7323 109.1496 93.1426 82.9046 110.1347 143.1873 117.6303 136.9743 132.5972 104.0838 93.7726 88.3613 135.9089 57.2849 33.5317 84.566 133.7283 127.9079 121.4263 92.823 57.8755 40.4024 89.3787 80.1229 126.0001 112.566 137.3221 24.4675 9.0986 0 64.9606 86.2309 73.1182 85.466 89.6223 109.6363 108.6822 113.5307 113.759 0 0 0 85.4997 93.6342 88.3137 118.8346 54.5666 70.6265 86.5775 99.382 93.2849 77.5174 108.8339 106.7166 103.3003 101.8141 74.7187 109.9176 105.6914 83.5545 0 73.894 101.7754 150.7201 91.2636 103.9164 84.9596 84.6035 84.2516 77.2975 48.2905 78.705 97.6165 97.8792 108.9317 123.3583 103.1068 72.843 78.1588 81.3786 60.2146 54.0921 54.2988 59.8335 79.7781 103.9541 106.6081 134.1544 123.6532 97.7641 119.708 131.6189 116.8563 107.8639 107.5157 135.6876 157.6613 21.3578
81.6157 77.2451 65.2189 81.2241 46.4776 55.9775 77.7556 64.9279 59.3615 65.7824 59.4703 54.2088 55.0497 55.3626 59.4515 51.2109 45.185 58.2525 61.3158 64.316 59.7678 66.8853 0 8.4164 80.7278 66.3759 69.0152 63.3625 72.6744 57.7975 54.1945 77.3836 59.8332 54.9899 75.576 68.0692 40.4064 29.8498 24.6815 59.4171 71.9192 60.5419 40.4804 9.7692 29.0988 46.414 63.1508 41.4922 50.1016 69.7766 66.2012 56.2492 60.2923 63.1359 51.7589 41.4081 22.3781 59.0819 56.2088 42.673 37.0553 21.4972 31.0838 34.4253 43.6763 28.0015 29.7573 51.9372 73.6406 72.8595 57.5595 59.2839 74.3942 62.7764 59.868 58.7616 54.6964 64.7212 49.7924 63.3768 49.8036 32.2921 20.4682 54.9133 62.5475 86.8405 80.9036 78.7878 57.3621 60.9683 73.5227 70.3826 57.4605 52.9066 70.073 65.3074 61.4262 65.6122 80.7119 78.0531 62.8633 74.5176 54.2172 77.6582 52.739 71.5798 48.363 38.3544 65.2416 78.3978 65.3068 61.7137 56.0437 58.8174 27.4915 38.098 69.874 56.4469 59.0364 99.1005 59.8444 70.1211 64.6234 73.6921 81.463 70.051 96.5083 70.5602 71.4239 67.7953 58.4654 62.821 53.1896 55.2193 76.1065 69.3768 63.7525 54.7364 0 75.1999 65.4255 72.7074 67.0426 84.9347 74.3112 38.3894 0 21.9071 76.4474 94.06 117.1031 92.5739 76.0923 90.3732 102.432 97.9688 166.8522 182.2657 639.8845 141.8983 765.7327 216.3603 143.8022 117.8984 40.7937 23.3835 23.743 72.6841 73.7513 80.7485 71.7836 64.7886 76.7594 68.9933 85.5094 76.4642 76.9519 49.1594 52.4954 58.461 86.7767 80.0035 78.3906 85.6191 69.521 70.5564 51.9209 88.5893 41.0176 12.8437 54.2225 95.2956 80.7142 65.8157 64.8673 44.8164 26.7544 59.7911 48.4924 66.62 70.9138 67.09 19.0817 9.3512 33.3356 46.4617 61.1556 58.6648 63.6877 52.9661 63.1464 69.7574 64.2948 46.2586 0 0 0 46.8425 76.1337 72.6742 67.9194 41.9158 65.6423 53.2919 52.4421 56.3949 54.3547 62.0314 73.5 54.4815 73.0344 49.0963 73.5499 66.6365 53.8857 0 57.705 68.7877 87.679 65.9436 55.5361 72.9076 57.9286 50.6573 55.583 48.4421 63.9004 64.4685 51.0933 66.6008 71.4633 66.9895 61.0746 54.0676 40.9752 44.8611 39.6162 39.8093 46.0424 0 59.8461 48.5963 76.2483 68.7822 63.9595 86.3595 105.1348 69.1874 64.6346 56.0414 89.3279 94.6318 11.7774
202.1717 208.59 208.0324 152.522 105.6002 138.3875 148.3157 155.0513 160.0065 157.2756 159.7674 156.7255 131.663 148.8918 163.6714 142.9668 118.6653 170.3089 151.4469 101.3941 101.5407 196.9044 0 16.6409 181.7274 169.4422 163.0184 130.3224 182.1228 135.1177 92.0877 177.6968 150.3861 172.6729 170.009 160.9518 78.3941 50.5292 46.2169 180.252 197.7137 139.6041 78.0586 28.3636 83.2979 136.0202 135.2485 91.9364 96.5469 175.7949 185.8039 163.3144 169.8512 150.5998 147.5356 80.9942 45.5416 150.1835 162.4858 106.59 104.3125 73.2594 78.0653 84.9937 133.8479 69.4237 98.295 160.0859 182.3126 179.1582 153.4612 145.3897 169.9044 162.8749 146.2333 151.6511 206.1711 135.9974 144.0538 144.6722 114.2623 52.8973 41.4079 146.5741 199.3867 181.8223 181.313 182.6985 115.4125 156.2408 170.0084 151.5167 183.0081 135.0347 137.3443 158.5456 161.0877 148.8181 171.4275 192.2434 146.9199 140.5395 131.0777 167.2035 167.5684 163.5742 104.0368 100.3661 133.0808 166.6812 184.0569 120.4266 105.3473 93.8329 69.2244 75.2203 178.7708 136.2844 146.463 272.994 163.1979 181.2112 140.1597 130.1124 223.4536 186.865 177.3593 182.4085 235.7076 159.4411 142.9835 140.8197 106.2929 132.1178 154.312 152.857 125.0019 155.1245 118.2666 192.7543 188.7281 180.6195 181.0954 195.0675 154.3743 65.0939 57.052 64.3402 149.9389 202.4356 299.5308 256.1032 153.2897 205.6104 208.0061 287.5632 435.5108 371.7708 386.5785 765.7327 1542.1016 1307.0019 0 270.5823 80.141 53.0864 86.4155 146.7855 193.2538 220.6643 146.756 165.4482 202.4855 197.4054 245.8115 175.1871 145.6825 151.0255 131.7585 152.3957 219.7506 218.6295 232.2974 205.8652 175.9709 158.8863 131.9222 200.641 108.9198 36.3061 123.9396 205.2332 185.0826 185.8217 164.7302 95.9562 58.8544 165.2581 144.368 180.5653 179.5686 200.8929 51.8317 17.5395 72.871 92.0184 146.5125 106.6309 157.6137 141.7173 187.9232 178.3959 167.1785 207.473 0 0 0 106.8513 158.6153 150.1588 151.9172 92.0583 127.2181 134.8002 140.9066 169.1587 118.8093 155.2571 148.9678 142.7691 168.685 124.3367 162.0928 129.1132 149.7578 0 117.8737 191.6282 284.1383 150.8993 188.5317 136.1982 122.9714 143.3416 116.3386 82.1694 126.5722 126.6055 131.6401 150.4588 181.3426 178.8481 121.1608 91.6591 101.9199 72.3335 76.8564 86.0912 93.5736 95.722 148.3678 152.2156 210.3553 184.298 149.195 184.8692 250.1432 160.2854 177.1292 174.2906 199.6687 207.9911 25.7746
136.1762 130.7091 138.7605 101.8324 73.4457 113.1508 92.2294 107.8517 118.2856 108.1709 113.1104 116.132 93.6347 109.0967 128.2441 94.2515 88.7968 127.9376 102.0326 72.0837 70.7675 125.8378 0 11.2296 130.6954 122.3618 106.8046 118.2404 125.1017 93.0406 64.3648 122.0332 107.0387 102.6123 121.8899 114.2329 54.3405 43.0415 28.5781 124.1802 133.9362 93.484 54.6773 20.8608 51.7532 80.776 94.191 62.1586 71.4522 112.65 107.1367 95.9444 118.9705 89.0618 102.6983 46.8924 25.5761 91.4819 98.8913 54.5166 66.5492 44.9089 41.2309 53.0998 77.9848 48.0681 68.86 118.3086 128.9275 111.2954 128.1152 98.2872 115.4028 106.6969 111.3076 111.0735 119.6856 87.1137 102.032 83.0934 58.626 40.3364 30.3829 109.6061 138.3141 126.8287 121.4382 113.9442 83.7803 100.9739 111.1827 88.4976 126.942 106.6475 89.5037 98.9114 97.1859 90.8493 105.3861 128.8803 96.1022 99.2156 84.0223 102.8928 104.6598 115.1056 70.2394 72.9897 100.9336 107.3775 110.6556 81.5224 85.8625 57.8823 41.6884 42.3542 129.5243 93.8096 84.3114 147.2761 114.7278 105.5341 87.2235 80.1497 143.0307 116.0145 125.5926 117.6549 142.7519 94.2324 104.4597 99.6059 71.1115 98.6811 111.0954 88.0189 79.1563 91.0159 79.1759 122.86 142.9985 120.9023 104.1283 145.9668 110.6476 48.2015 38.8368 40.9105 102.7392 132.858 178.2965 168.3468 89.2616 132.8032 157.9987 178.7022 242.933 211.8175 207.8619 216.3603 1307.0019 1327.723 704.9519 192.6973 53.7106 38.9243 65.8351 103.6276 135.9799 136.9159 116.1791 133.4059 111.1136 121.2014 173.7036 110.9713 98.2404 108.9789 80.017 96.7134 133.1787 126.5616 140.5755 119.6029 118.7121 95.8343 101.7486 123.1053 59.8547 22.4792 82.1091 116.3822 146.1956 119.1701 95.595 51.1319 43.8387 101.644 96.0954 132.8034 112.4389 127.9938 27.1534 14.0893 55.5131 58.7169 99.6775 89.151 104.0989 107.341 130.594 118.8552 130.7949 87.2306 0 0 0 82.5988 119.99 112.9214 103.2013 52.959 78.9547 111.2116 103.9393 112.2733 80.4662 113.3413 95.3237 103.0687 102.2706 95.3923 100.8583 105.6141 90.2417 0 72.023 103.8707 189.8704 83.888 110.6454 73.6961 68.2477 86.9363 78.6214 63.9701 68.6214 95.3021 107.3184 91.073 132.8651 95.1765 81.8516 68.8922 73.3879 59.4852 51.5628 55.6725 65.1075 70.6225 101.2891 99.7004 145.0892 117.3828 143.9394 124.9672 125.9853 120.6621 113.797 115.2939 120.7889 152.8211 26.792
96.9045 96.5759 108.6763 97.3293 66.2495 72.2658 69.4214 90.2735 88.2222 88.9998 81.2412 77.865 77.2467 77.2055 89.2332 70.4121 69.9167 103.0557 93.1148 85.6771 71.0168 109.8143 0 8.1992 90.9011 89.2254 97.07 98.7321 80.1474 81.8299 55.5971 101.0383 81.6054 96.9648 93.3738 97.2757 60.7416 38.7188 21.5085 101.7071 102.0617 80.465 53.2317 11.6294 50.1848 85.4622 89.9846 61.5561 66.3442 97.0097 90.1696 91.6443 87.3916 94.1197 93.1451 40.161 20.2744 69.7403 83.7098 57.386 50.306 43.9056 36.1299 44.3197 72.938 38.684 54.2457 88.1935 107.4393 94.948 102.0568 91.0195 90.2956 105.1648 97.3669 74.918 99.3612 69.3047 76.6969 85.0715 70.172 36.2199 20.2419 95.702 114.5443 100.3886 120.9532 93.7109 73.6099 97.3417 94.3187 95.1617 95.5702 85.5557 78.0335 96.8758 103.0935 86.7413 103.8095 96.5969 88.9264 85.2688 59.0381 94.2706 90.1452 85.7873 58.7494 58.5199 81.0223 80.2814 110.2283 80.9105 66.3354 44.5501 0 35.6178 119.1913 76.4328 79.5705 119.1152 85.0338 87.7481 80.6674 72.2035 107.7119 91.4882 94.1599 92.4895 114.2874 82.2909 83.5758 89.2432 75.681 85.8494 93.5381 85.8861 84.6136 95.7255 72.632 80.9948 88.5275 96.6014 99.6986 102.3497 79.8835 37.8383 0 18.654 69.9843 101.3396 131.419 119.7966 80.3004 107.4747 118.6362 134.7534 178.5396 153.7425 174.6214 143.8022 0 704.9519 902.1572 879.6212 64.6147 31.3967 40.8322 96.9749 107.0013 127.767 108.51 112.1877 95.592 96.1646 110.212 77.0039 86.5818 88.6982 78.7749 77.6833 109.9743 97.9456 111.126 105.0112 90.655 73.3766 84.0641 115.0861 61.7395 19.5698 74.3518 105.6934 112.9005 97.1892 90.5997 52.1868 43.5875 89.4099 74.5846 118.9266 100.6457 128.4488 27.1066 7.6561 48.3247 57.7171 90.2493 63.2748 86.9273 68.5231 93.93 111.897 89.4732 101.3422 0 0 0 61.0462 87.1196 90.3783 79.1174 49.9218 81.0769 71.6788 76.2318 106.5616 83.9334 95.586 78.5678 82.1796 89.4879 88.0174 96.6344 85.5568 78.0446 0 53.799 99.7325 146.8668 75.1548 81.2015 72.8864 73.7867 83.7719 73.5062 55.1229 69.4203 73.2879 81.5357 86.8232 87.758 91.776 67.82 70.026 77.8431 61.3023 51.7348 52.7715 60.0745 59.2792 77.5349 100.2575 117.0058 85.8065 96.6904 105.2965 104.6106 88.8322 83.751 90.4638 101.2129 115.0313 17.2236
99.2163 114.7451 122.2909 96.5502 80.3536 91.3133 88.3782 105.5977 100.5264 96.3227 85.5358 82.9673 100.6267 85.4021 107.7923 78.6242 67.5652 104.0233 105.2188 84.3282 85.3485 88.3484 0 9.0196 102.9283 107.7776 97.6612 108.3841 99.9733 96.9145 59.9134 98.7707 91.8394 119.1974 114.2111 106.8537 56.6968 29.6688 29.0524 84.2722 120.6885 76.7123 60.133 13.8804 53.7945 75.2296 76.234 72.4947 75.7744 102.2016 89.4118 101.1516 88.2527 97.2419 89.1238 50.136 31.343 82.0962 82.5912 53.1975 60.3281 39.7164 36.6093 40.3436 0 42.3528 0 99.5982 124.4623 98.9908 100.5755 90.621 97.3856 90.7803 128.4137 91.4179 108.1877 87.8018 98.8693 96.7749 0 54.0124 22.9624 79.7258 113.7481 115.5496 108.9221 97.6899 84.0268 82.4454 102.5341 84.9293 121.901 93.9489 80.9822 92.7276 106.9122 82.798 96.9058 98.241 89.0537 85.5883 69.6225 88.6681 95.0932 94.9719 53.017 55.404 95.098 93.2926 115.8324 0 0 106.2048 37.0707 43.773 104.7705 76.2812 87.7649 137.4966 108.5594 100.8321 91.401 74.7435 110.3285 103.9269 96.1742 115.1415 118.1953 80.5278 85.6729 94.6122 63.118 70.4866 98.5351 70.8404 78.7849 85.633 76.7531 96.2621 95.8258 104.0929 97.0899 117.5701 0 32.7087 36.3527 31.7536 70.0964 91.7215 127.3405 121.8699 79.9148 117.0817 114.2008 127.8359 168.7856 143.5539 157.0149 117.8984 270.5823 192.6973 879.6212 1103.0221 251.341 56.343 71.5656 127.4103 120.4302 133.5783 117.3935 101.1487 121.0409 101.3326 121.8578 99.0876 94.1209 104.3384 89.1167 101.1332 126.6506 119.7317 130.8818 110.0337 89.7665 75.648 73.1945 113.1192 50.1877 22.6074 83.1169 124.082 116.4788 121.3749 117.886 59.2595 42.1192 97.599 64.1996 104.9934 98.7329 124.5459 40.5423 13.4231 39.7849 57.3955 83.9352 65.6283 104.0269 93.3704 118.5772 110.1121 90.9497 90.1648 0 0 0 66.5801 96.5186 85.1772 92.3461 59.9416 89.3482 100.7797 86.0144 90.0837 78.7932 109.0266 87.0157 85.0376 113.5621 95.0747 100.28 93.4019 73.8154 0 71.2231 100.7866 155.4529 79.3531 111.6023 76.0312 70.6662 107.0066 85.3106 61.9058 71.8477 91.5009 91.4827 90.6538 116.654 107.9134 89.7189 91.4252 81.8069 57.8739 56.215 58.4673 61.8751 70.4935 87.124 101.7977 119.2441 100.9091 89.988 97.8056 123.6091 116.7354 92.8323 113.3111 105.0735 109.4991 14.8653
40.6127 51.4222 44.7339 39.9664 28.1754 34.7058 30.0333 48.0555 42.8131 36.8709 39.5251 42.1195 34.3406 44.1348 42.6438 36.0508 21.1217 43.2558 45.3045 28.867 27.9316 33.0685 0 3.1948 35.4494 54.0483 44.789 46.7693 42.3398 43.968 26.912 49.3935 42.1663 42.8739 46.7312 42.8224 20.5333 11.4266 0 0 44.1092 37.0169 0 0 21.327 26.1945 34.5929 33.0206 27.0939 34.9226 43.9971 40.1605 44.9163 41.6248 41.5427 17.2921 0 36.4067 28.6912 32.7123 28.303 0 20.503 0 32.575 19.4074 25.5803 36.5061 56.5455 40.4769 43.1106 37.9654 50.5937 39.8171 47.3242 41.43 40.5303 43.2427 41.3753 45.2216 31.0196 20.7589 0 33.3974 44.2907 43.468 60.2726 34.5018 33.2609 39.0753 40.7308 41.8137 53.6251 41.1306 43.7 37.4024 45.4586 39.8168 43.2226 44.9732 40.8648 36.5652 30.8686 42.7216 49.1094 43.9453 24.9524 33.6748 33.7341 48.2887 40.7884 34.6221 41.5857 22.283 0 22.8779 48.6747 34.0847 33.8554 42.1187 42.5059 43.2148 36.8959 34.473 40.8334 34.4142 42.1995 47.2787 48.1926 39.975 47.9673 41.9633 25.1396 33.4896 45.5967 37.5388 38.7912 29.8754 30.0557 42.2294 49.7729 37.7125 34.2684 43.3869 41.0771 15.0896 11.9073 0 33.8899 39.1635 46.1144 50.4281 36.0308 49.599 51.0539 65.8746 74.5004 61.6997 49.4548 40.7937 80.141 53.7106 64.6147 251.341 65.6177 108.2067 34.7248 45.3704 59.4071 46.1886 37.4435 52.3579 50.1424 43.5501 44.7985 38.9625 32.2061 43.6665 27.4731 29.8662 59.7103 51.7433 49.4307 47.5188 43.6943 35.1483 29.3871 45.6809 19.6013 0 0 52.835 42.3283 50.5317 52.7523 29.9733 24.3798 43.0936 29.4638 40.9143 36.178 49.2546 0 6.0979 16.4893 30.5173 34.1398 27.8324 44.2531 39.2288 61.7768 46.1772 40.2329 47.1898 0 0 0 37.7873 40.0812 37.3007 40.5962 24.2605 37.5045 62.8263 38.9403 39.5607 40.0492 40.026 48.3268 34.1882 42.4329 42.9347 41.786 37.6024 32.072 0 37.206 37.994 57.7719 32.465 39.3521 26.9158 27.5347 43.601 31.5936 26.0864 28.8131 40.7867 40.4005 28.3104 53.1407 44.1158 36.1674 38.0043 39.6904 29.8754 24.7044 23.4159 23.9699 32.6464 30.7887 43.4891 53.5273 56.1833 44.9066 33.6579 42.6972 52.9077 37.1082 49.1427 42.8159 51.7728 7.7814
33.5742 42.6929 39.3179 35.0346 0 33.8145 24.9451 0 39.512 31.0194 42.4692 31.5283 28.2086 34.1168 29.0797 23.3684 29.8205 38.117 35.0485 22.9875 20.5645 30.2958 0 4.4242 32.7766 41.08 35.6275 33.024 34.0101 34.2512 24.1096 36.1648 37.8103 38.2025 34.0359 29.9352 12.3787 0 9.9051 26.5822 39.8235 23.6127 19.4506 0 17.3375 24.8185 33.0861 0 0 25.4886 33.6125 35.5791 32.0085 31.1965 36.2209 0 4.9271 30.051 26.5304 29.5272 0 13.5409 14.2964 12.8365 16.0702 0 21.1926 0 26.343 24.1037 45.4112 18.7213 40.7444 20.5269 25.8418 30.4733 29.0796 33.9725 37.0489 30.0599 21.7773 11.5374 0 21.4364 35.4739 24.1187 29.5614 36.9485 24.4433 34.9696 27.9957 31.3299 39.5924 36.1248 28.8465 30.3306 36.4969 27.4498 0 37.3743 30.2428 32.7535 22.5012 34.7272 35.8171 23.8116 12.4154 20.3287 31.3223 22.8117 26.1594 29.2773 22.5576 13.694 21.512 15.2865 0 24.3828 24.4867 37.9558 36.1445 37.0699 24.2454 16.513 31.3282 0 35.0295 28.7508 41.1079 34.2704 31.957 22.0798 23.1974 28.5517 34.4813 30.2056 24.7823 26.3812 0 28.138 29.8828 0 26.7641 28.7387 30.8218 0 0 16.0556 42.6877 32.3602 45.9992 33.1771 27.0577 29.8166 32.2175 45.26 60.3916 36.3168 41.0187 23.3835 53.0864 38.9243 31.3967 56.343 108.2067 219.8957 37.6081 43.2014 45.6665 0 29.2629 29.0721 0 42.8233 33.4911 0 31.1618 33.4859 14.6578 25.2569 30.1707 28.7969 40.5891 34.1772 38.3295 0 19.2643 34.4419 0 0 24.7109 52.008 44.494 34.2184 26.8041 18.1517 15.0577 24.8175 0 32.2733 32.4686 28.5772 0 0 0 24.9254 31.1892 21.5123 33.1856 33.2244 31.2217 38.3777 39.1575 28.7396 0 0 0 26.8235 27.6217 32.4989 34.3248 0 29.8296 0 30.4219 34.4412 25.4955 37.2408 0 21.1308 29.3113 30.3545 34.9648 34.629 27.8078 0 16.3671 28.3462 46.4942 26.0343 38.0056 22.4008 23.4234 39.5526 20.9124 20.5269 26.2954 29.9478 32.5376 39.9843 28.6468 30.9943 24.4987 24.3213 26.5843 17.1655 21.8018 20.0991 0 0 25.4542 36.339 42.0936 43.5937 35.3137 26.9158 27.1732 35.5469 21.6692 36.9349 37.2447 34.22 3.8092
0 46.7763 50.8296 69.8336 32.7467 33.6014 41.8324 44.9534 42.1967 0 38.0422 50.2284 41.5684 44.2765 35.7027 42.2812 30.0691 51.3524 41.5914 25.3565 37.9507 42.4877 0 5.4403 47.5637 61.0846 46.7739 45.7858 47.1691 35.8037 33.5759 54.1782 41.0833 49.3371 55.061 47.7605 23.8328 15.6614 0 45.6721 45.0871 46.1646 25.65 9.8255 0 36.4671 46.9992 26.196 21.9596 46.1513 51.1564 38.9221 42.9653 44.7777 43.2586 26.6892 14.8066 40.5447 47.1982 23.3638 21.414 23.767 0 24.8486 32.4404 33.7882 0 36.0733 53.6907 43.6155 57.4998 36.4 42.0789 44.715 55.0173 41.3802 44.6215 51.2871 44.3739 46.4667 37.2034 0 0 33.6532 58.3776 41.9039 47.5057 41.2478 31.8721 52.8693 48.3203 52.0221 0 45.1201 47.8374 67.5411 52.0676 47.8763 41.8527 46.3147 42.446 24.9766 30.6706 38.1926 53.3405 47.81 27.8045 22.2507 39.5267 0 41.662 26.751 41.9521 0 21.3953 0 48.7341 38.6878 39.9235 58.0113 47.3895 39.0068 43.8344 31.1145 46.7235 43.1202 51.0922 42.3782 55.1008 42.4431 46.2679 35.3627 32.7284 32.5947 47.3195 35.8356 29.8906 42.8394 0 32.2431 45.7721 49.7136 50.325 44.2122 33.5645 14.8246 0 13.9234 34.2875 52.0602 41.0976 55.7494 39.1848 57.8238 54.2471 56.8559 74.0517 56.9977 47.2089 23.743 86.4155 65.8351 40.8322 71.5656 34.7248 37.6081 224.3514 316.4405 104.868 89.6868 77.8516 50.1394 62.1118 49.6618 60.0926 51.6987 34.3 41.4822 36.8544 52.4662 56.0545 61.5901 43.9462 58.2034 48.1256 41.7625 37.7573 48.3529 25.3023 0 37.328 56.7199 53.4222 48.5588 47.6101 38.1069 20.3299 43.0704 38.5539 51.3961 56.5535 53.368 9.5411 0 0 30.183 39.084 22.6733 47.1166 50.8598 48.8721 48.5946 46.5262 44.8912 0 0 0 32.1966 39.0676 33.2114 52.1553 22.2241 35.8773 56.2781 48.9579 40.3866 46.0361 45.3486 34.3935 39.379 43.5995 34.2406 46.8876 34.9788 32.8004 0 36.9992 38.0717 65.8821 43.3247 38.8301 38.028 34.2185 52.5252 40.1658 32.0658 40.007 41.0834 36.1915 47.2157 55.718 48.7839 35.0059 34.7913 36.8548 28.2129 26.8922 26.6588 25.9831 29.1348 36.0207 41.4949 39.2703 50.845 37.184 41.9554 53.0218 43.1557 53.6049 48.4672 39.996 48.488 0
92.1799 83.6788 75.038 84.159 48.2883 54.2458 85.0412 101.3799 81.9384 89.3768 80.2622 85.5402 90.9889 83.4023 95.9328 67.0081 62.0364 79.9143 77.9346 60.8009 61.0895 88.9691 0 6.5523 86.7141 85.7445 91.715 86.0342 80.8064 93.2843 67.5462 100.702 92.7446 83.0707 86.3366 77.6785 50.0389 26.0494 24.5597 86.3912 90.4637 67.826 34.863 11.8039 45.2615 83.8275 82.5896 63.8491 57.3648 97.0499 97.7611 83.7515 86.3246 89.9902 65.1283 44.1029 28.8925 57.906 81.5023 42.3707 52.1879 24.098 37.4539 43.0442 57.6325 42.8982 38.9449 92.0621 95.4333 77.5846 83.1833 68.4575 80.9881 91.3805 85.721 75.2286 93.0508 82.278 85.8726 81.5616 66.3244 40.3846 18.5114 58.0209 96.7313 75.7254 81.3145 95.4028 62.4457 78.1441 75.6974 97.517 93.55 73.8726 82.7305 91.5876 93.986 96.8543 95.8587 82.0791 81.1185 78.1303 60.5066 73.1229 84.3989 87.5786 56.6446 49.1612 73.5142 84.9374 100.389 64.2818 47.0604 49.7563 40.5525 0 111.9844 75.4145 82.2205 115.1924 83.9386 80.0538 73.1024 78.2207 84.2648 69.007 83.8895 78.2484 98.5446 80.4316 84.9685 81.5375 64.4408 74.1178 78.8728 74.0813 70.2863 73.2006 55.1308 79.9705 87.475 89.3134 88.7745 101.9014 62.3225 30.157 31.8817 20.1079 68.5728 79.0738 96.8454 113.6825 72.808 90.3508 91.6781 99.6317 120.6927 104.9437 92.8348 72.6841 146.7855 103.6276 96.9749 127.4103 45.3704 43.2014 316.4405 468.3369 727.5139 0 132.4882 109.3665 117.0289 101.0353 120.5535 101.1778 92.6736 90.5197 77.5254 87.5408 96.5678 98.8065 78.4163 91.4768 93.9644 93.5301 66.297 106.5188 42.6905 0 61.7194 110.3184 109.1859 118.1218 89.1717 56.5999 44.5861 88.6407 60.6151 89.7033 90.3129 91.0297 20.2255 11.4304 35.8867 0 78.7464 63.2445 92.126 81.3413 101.2306 92.9682 93.0527 80.7887 0 0 0 43.0407 76.8374 83.019 92.2135 55.2988 71.2642 85.0295 88.1124 92.0679 90.6325 86.0693 96.1704 77.121 76.0642 73.2179 90.571 90.303 72.1321 0 59.6556 69.6053 134.651 87.826 78.3031 79.1372 80.2905 105.898 83.6872 0 70.5081 84.3058 74.6919 72.5754 86.2731 88.2877 74.2045 75.4771 82.1113 56.1485 49.9504 49.3518 51.4408 62.4404 64.8331 86.8808 91.3243 92.7731 72.3329 86.0422 100.0315 74.6728 71.6161 70.4948 82.1333 91.3246 11.8033
91.2571 108.6898 110.0245 95.4415 67.2823 87.7927 86.5637 133.2419 131.5142 99.7373 94.0552 109.8954 116.4548 106.2295 119.1899 93.7328 72.6227 123.8667 95.5171 68.6022 69.928 112.5834 0 9.2314 103.9536 97.6125 101.3301 103.8696 113.0654 91.8865 73.8068 121.5528 120.079 135.0221 122.211 94.5166 51.3444 32.1578 19.3926 107.0787 117.1614 81.9378 49.3048 17.6878 55.691 87.7678 88.8681 76.4163 60.5311 115.5656 102.1101 95.2837 123.5301 101.0425 87.3988 46.5064 31.4235 87.8366 88.4091 75.1714 67.5492 46.5853 38.1992 46.6418 86.2658 49.2536 50.2538 107.3257 114.6415 102.9056 114.196 92.6158 107.6428 119.5609 125.5801 112.2599 124.6011 119.6924 121.0636 111.6701 79.7339 45.5053 28.49 94.2481 129.3549 122.6823 112.5383 123.2019 86.6432 106.3166 89.554 109.8069 123.0388 111.205 94.161 101.7208 113.8684 106.6084 102.3251 134.3227 111.4942 83.6641 64.2857 94.4655 111.3958 110.0547 52.3653 65.2479 86.2413 112.9758 129.7363 83.5544 52.5707 46.4721 43.8065 30.8309 140.9291 76.1575 91.8027 125.9927 101.0369 108.4665 89.0207 78.6113 111.3005 92.322 116.7575 127.9697 118.1034 98.7949 104.1818 86.2013 64.9727 83.2411 98.5474 93.2687 74.2816 82.5582 69.1886 80.8979 106.1311 109.8314 91.425 126.5959 85.7608 26.7122 28.0119 29.2751 82.3597 96.6081 132.1809 140.5562 90.2533 121.2109 104.557 116.3589 159.4285 119.3254 116.6105 73.7513 193.2538 135.9799 107.0013 120.4302 59.4071 45.6665 104.868 727.5139 1543.4234 774.5382 175.6655 140.9102 145.0941 120.2197 158.5029 99.0051 113.4201 116.2631 76.9269 108.4689 134.5663 139.7565 121.9136 109.468 106.4266 98.4385 78.6576 116.5668 54.3859 24.7742 69.8161 143.9798 143.5423 129.0195 134.6337 82.8472 51.9906 98.5309 79.4232 113.9455 117.728 126.3605 35.6045 10.103 44.7778 60.7865 93.806 74.6804 96.1491 84.8015 138.6938 110.3711 112.2735 107.875 0 0 0 71.8374 104.6714 91.1423 90.9124 52.9883 92.1696 117.459 115.4097 112.4946 94.3402 111.0923 110.8245 103.926 107.4454 81.3099 105.6511 113.7346 89.0523 0 65.3167 101.3179 156.3227 85.3861 96.7837 84.6929 90.9322 121.9708 84.8989 58.5938 73.2099 99.7898 99.6728 114.3752 108.2062 128.1526 90.5052 74.0946 94.7809 60.3968 53.5552 55.7331 59.857 72.0859 91.1596 96.9972 124.8211 115.9187 93.1477 106.1185 136.1186 136.7405 87.4407 104.8044 90.9429 101.8085 12.7112
102.0013 112.0531 114.9283 122.5877 81.7368 97.432 85.707 116.808 127.9822 104.1522 112.5645 124.879 115.2291 109.8749 134.1516 92.0104 68.6615 111.1033 96.4965 85.0654 80.1003 115.9521 0 12.378 106.6002 121.7355 111.633 112.7177 126.5767 91.46 66.2758 117.4417 106.2777 114.4855 128.1821 116.5837 52.5311 29.7353 31.69 98.4604 126.0426 96.3525 60.7047 13.8861 57.0563 81.7972 81.0642 67.5022 55.1669 122.5341 111.4961 114.4704 106.4154 118.3299 97.6042 52.947 28.1062 78.233 103.0508 60.711 83.8865 36.7093 46.5966 54.9732 81.9563 46.3725 53.5594 108.6728 116.0042 109.8985 136.7547 101.8427 119.2199 128.6777 125.4664 100.0407 136.2937 122.3551 101.9921 106.5589 65.1493 37.1334 31.4666 81.1227 131.1297 113.5997 132.1391 110.9768 96.2864 114.6217 104.3615 101.0115 116.0961 116.071 101.0964 116.5174 104.191 109.9967 114.1216 129.0528 102.1425 103.8258 75.2776 111.1783 118.7033 113.8404 59.3012 61.2626 95.925 98.4124 128.1525 79.7776 68.3617 51.7409 51.3451 54.8781 131.5277 98.783 98.7414 167.4542 108.0958 118.1069 107.9733 87.7379 125.1872 109.8188 107.5602 107.8418 151.2601 96.3421 86.4256 98.2202 72.2107 80.5596 106.9692 85.2445 78.0857 98.5005 83.4723 104.7352 115.5658 112.1056 112.1965 146.2439 103.0286 30.5268 31.5929 34.477 77.2407 98.8673 144.0795 143.6901 97.9079 127.9351 124.5402 119.9702 179.5643 155.2187 146.3297 80.7485 220.6643 136.9159 127.767 133.5783 46.1886 0 89.6868 0 774.5382 1394.1334 311.425 165.7467 164.3514 145.0746 163.1314 132.022 120.414 120.343 100.3531 117.6871 140.0927 137.7572 159.3725 133.553 106.9922 88.8999 95.9579 143.3475 60.8465 0 99.9689 144.6633 140.403 125.9853 125.7875 70.5238 51.8549 78.2257 97.7822 131.6435 121.7175 113.4291 23.048 0 51.1895 56.4493 100.0574 66.1181 105.9215 90.115 126.5519 107.2557 114.726 120.6659 0 0 0 89.2853 111.9571 89.5217 100.2801 46.2023 102.7504 117.8477 112.4915 100.7073 99.1684 113.2744 110.8726 108.5272 107.8012 97.0583 122.7832 100.8483 97.6984 0 94.7717 116.4679 184.4625 74.9856 106.1152 82.5126 83.1584 98.5274 88.4078 61.1185 84.4763 106.1842 106.7668 123.1861 135.6451 124.2833 82.2895 75.6185 98.1515 59.0331 59.5292 61.5864 60.2156 72.296 93.8273 118.5249 122.0796 132.0174 101.9287 103.1646 113.249 106.8202 89.642 98.1882 97.5449 102.4101 13.5837
88.6967 88.4431 106.8105 83.2583 61.8808 75.3422 77.9967 107.4962 87.1983 90.2615 85.1976 90.3227 96.5691 99.1 95.5298 71.684 59.2528 95.4643 71.8474 62.8704 64.9203 81.4686 0 12.2063 106.4779 77.045 76.968 85.2144 90.3907 78.8801 65.4953 120.0215 96.2213 103.0542 91.2409 88.9664 54.2457 29.5301 18.7008 95.8154 99.256 74.0907 44.2612 20.9651 42.9625 87.3237 76.885 74.5949 56.6486 100.8248 96.9095 98.102 100.2261 102.7201 88.7203 41.7244 13.6701 71.8418 93.4733 54.2757 51.9407 38.6595 41.9089 43.4251 65.9257 42.0202 46.6387 92.0006 90.6377 80.7752 99.275 84.6444 107.3172 98.6464 94.2618 101.288 107.7045 102.2111 94.718 87.5213 66.292 37.1465 20.2789 82.3932 109.4608 103.6533 102.337 86.8216 84.9227 98.7224 76.0287 107.4 124.3121 91.633 101.1406 98.8799 82.0114 96.9738 98.4706 95.0387 83.1038 101.4636 76.6031 82.4957 93.613 86.9632 64.1679 56.1668 78.1849 91.8614 105.3435 71.5782 59.8858 46.0864 38.8491 50.5755 108.4015 82.9935 83.0502 139.1304 79.3795 81.7792 76.5591 71.0324 102.7823 87.0895 76.5076 98.6355 121.6109 96.2438 87.3023 82.0174 68.5305 76.6531 82.7493 83.1334 77.6892 79.6183 62.9585 93.987 89.7211 82.4499 95.0278 111.971 86.3136 35.5254 34.0092 25.2557 76.7768 83.2802 121.2496 125.784 78.4407 102.8769 102.8247 95.0542 123.7896 112.7782 103.1894 71.7836 146.756 116.1791 108.51 117.3935 37.4435 29.2629 77.8516 132.4882 175.6655 311.425 715.4046 425.9742 189.3684 134.8996 162.6689 104.8097 98.0567 95.4309 89.9129 92.9139 124.7711 128.9195 95.0807 117.2721 94.5341 75.2675 63.6505 128.7186 44.5277 16.2618 65.9177 95.1341 113.7868 84.1279 114.518 63.8957 43.0844 95.5868 59.8841 103.3691 92.5857 87.4487 22.3591 8.3249 30.1583 52.1795 70.9414 67.0592 97.8972 82.256 100.3522 81.584 111.0223 97.0574 0 0 0 71.7833 88.0213 74.6903 83.0549 57.8295 85.2745 78.4467 95.834 94.5323 80.2261 90.3531 91.8258 87.0845 84.5836 77.5991 112.2735 86.6319 72.331 0 71.6279 88.6671 140.7503 63.0748 94.5104 86.0718 78.4678 86.1976 77.7281 49.7019 67.277 96.8887 85.1428 105.718 113.0147 103.7075 79.461 59.1786 67.7666 51.2246 54.6136 58.231 59.964 68.4342 72.2089 78.939 113.5223 94.6641 92.6164 89.654 87.6259 103.2388 87.5005 78.4848 94.6348 108.4342 18.5322
88.5115 81.873 99.8079 89.1532 43.8922 75.4323 59.9726 92.5084 78.1349 95.2951 87.8289 98.0071 84.7377 82.0027 91.6952 73.2988 70.3849 94.3569 73.6411 50.14 52.6642 79.3665 0 7.7184 76.0344 101.1446 90.4796 82.4983 96.6123 70.2161 61.931 104.3669 91.7285 89.1948 92.4466 96.2903 50.7651 23.8629 19.252 87.3682 86.555 82.7363 47.4534 0 55.4169 83.0298 92.5564 54.9239 47.7653 74.6404 91.4148 95.5357 98.4873 92.9221 75.3638 44.8677 19.3725 76.323 68.7871 63.9113 55.6186 36.0376 32.5299 49.0846 56.8881 34.4466 50.2885 89.1837 104.1079 92.3964 87.8667 83.5508 78.9066 91.0641 97.5475 88.6493 85.5123 75.9967 85.6128 89.5373 57.8472 33.4843 21.9806 71.2932 93.7105 103.2309 82.6592 91.7703 77.1155 97.424 92.6231 79.387 104.9264 85.4176 90.4082 69.4201 100.3858 98.6097 98.5243 93.1506 92.126 92.0015 69.1924 80.1593 110.4471 84.1517 55.3619 62.6151 89.7972 87.4662 93.8722 57.5339 55.5703 52.892 39.6957 37.9983 96.2235 72.0933 86.7478 114.3616 87.7223 97.1095 71.2057 57.199 97.3286 82.4732 86.3951 85.488 104.873 86.4315 70.862 75.4334 58.0256 63.6756 83.8024 76.9627 60.3887 66.9037 54.6585 78.2794 81.9509 92.2421 72.9657 97.1448 88.7803 32.8823 25.4534 32.6143 71.7663 82.2688 125.3165 116.5135 79.3344 94.1684 88.0698 125.4339 145.5703 111.6101 101.1368 64.7886 165.4482 133.4059 112.1877 101.1487 52.3579 29.0721 50.1394 109.3665 140.9102 165.7467 425.9742 760.3595 7512.1285 169.9354 194.2498 129.3415 105.3828 87.3188 79.5721 87.5312 108.5743 115.0916 124.7186 98.6648 99.2357 87.316 75.8975 103.151 49.7779 23.5723 63.3216 112.673 105.9382 98.9926 108.0654 55.5179 37.2769 105.3026 61.5014 113.3743 104.4114 119.3428 37.2471 9.1963 33.7031 61.564 89.9001 58.4063 79.2377 67.8639 104.9915 98.7019 69.5382 79.5563 0 0 0 61.3116 81.8982 69.6282 72.4276 48.6155 79.3676 107.2823 86.7182 101.2461 83.4839 88.1833 93.8793 90.4102 95.1751 78.0951 97.1657 84.0633 69.25 0 58.2151 99.254 115.6995 63.723 106.7583 78.9052 68.3607 82.876 59.5835 65.9959 77.9016 73.0072 84.366 80.6195 116.1423 106.1126 82.8563 60.2131 73.6048 55.5842 48.19 50.3689 57.4554 68.6107 64.9635 74.6353 116.3647 112.0538 86.8562 80.688 110.4488 103.6398 101.1295 93.462 104.8122 101.7263 11.9829
100.4821 98.5523 93.6496 77.1078 58.1371 101.9756 106.7316 107.6925 88.736 111.6765 101.3764 102.7065 94.9502 91.8475 114.578 85.6512 67.737 91.7814 101.1204 67.9015 64.8648 111.6949 0 12.4123 99.6658 113.1303 90.8944 86.9618 118.25 94.8308 88.2677 100.2816 94.4982 103.5655 110.9955 112.1754 66.8588 41.0241 32.2807 103.6355 103.2712 97.9317 0 19.55 56.2324 111.1165 91.6479 67.0035 63.3361 88.3392 122.3373 111.1372 105.7459 106.5874 94.1088 61.532 0 80.6514 103.9781 59.4868 64.2983 38.6716 41.261 54.8969 88.4351 46.2487 68.9558 92.8841 91.255 96.7073 94.6176 100.2722 95.5111 88.4841 94.579 113.4088 85.9061 101.1808 91.4098 90.8602 77.2104 48.162 0 84.5445 121.3419 111.4896 107.5968 126.7375 81.1392 90.4557 107.6363 110.6264 105.9862 93.5649 80.8662 96.1609 99.6139 110.9355 109.2603 128.0197 107.1982 90.3993 101.2445 104.6077 87.9328 99.7255 67.288 61.2222 85.7507 100.6679 101.7296 76.3186 71.1583 71.9855 33.5409 0 116.2528 79.1445 104.9021 165.4653 91.6149 107.5178 82.2172 88.7655 128.4186 91.8478 97.8325 84.8076 125.8327 107.2967 82.5022 96.5677 88.2504 85.1709 104.4827 83.2378 80.1357 102.1188 62.3159 99.8407 96.2202 86.8891 96.5861 96.8331 90.6224 51.7431 24.8748 35.34 80.2638 105.2698 144.3263 120.4876 83.1252 97.6283 111.2083 107.3571 186.1408 133.2126 121.6628 76.7594 202.4855 111.1136 95.592 121.0409 50.1424 0 62.1118 117.0289 145.0941 164.3514 189.3684 7512.1285 2846.774 772.9665 269.7509 170.2777 130.742 102.8553 93.0742 109.2313 148.2787 139.3881 156.9708 120.3611 125.4793 103.1322 90.8972 139.7143 57.6481 22.4418 69.3892 129.8025 132.2513 114.3411 106.0428 69.864 38.605 138.2795 80.5889 120.5463 98.2272 116.0581 36.3223 10.2331 0 76.8148 87.4451 73.9698 101.2337 95.5279 97.8772 99.2245 107.0807 107.6618 0 0 0 64.2563 88.4919 108.3554 99.5714 68.8728 85.2245 105.0145 100.2005 102.6964 96.6093 113.498 118.0363 86.2001 116.8267 97.8822 112.9335 105.8472 75.5048 0 70.0001 101.5404 151.5291 87.8689 94.8254 101.6819 85.1061 87.3071 72.8868 66.0151 79.2518 100.4656 63.8619 88.014 99.3929 106.2908 82.4692 75.0619 90.491 62.6132 62.8337 68.3623 76.7825 78.9382 91.3845 90.969 120.0904 118.7949 123.113 115.5138 153.1404 97.5783 96.3904 72.6397 111.4629 118.1509 13.3549
115.2951 95.205 92.412 101.0279 57.2782 91.247 90.6874 105.5641 95.4349 89.999 97.9731 86.694 93.4547 84.4265 111.4561 83.0476 58.0224 82.8162 84.0442 74.9838 72.8277 109.5831 0 10.2379 91.3994 101.6361 92.6284 103.6456 111.0057 93.9931 69.9601 102.8898 103.5637 98.899 116.0732 105.1061 47.5287 26.2701 31.683 92.6254 95.9327 92.3293 42.7869 15.15 49.1822 80.2977 91.0541 63.893 60.2043 107.5808 83.6256 73.3703 79.9403 83.6144 92.4418 57.6284 23.7553 75.2375 85.9615 72.3882 59.8001 39.3798 40.7239 43.4222 77.7518 43.224 40.1435 80.4346 106.2655 91.9779 112.2438 86.863 99.7961 91.4936 90.9203 88.1638 98.5492 97.47 102.8805 84.4995 62.1233 36.8298 22.1306 72.4904 110.4287 93.5766 96.7253 83.0318 75.0908 93.0378 84.6959 90.3873 88.1873 123.2995 78.1053 88.802 91.5783 84.5956 101.6588 87.1276 79.3111 93.5861 66.0482 85.897 80.567 103.5491 67.3467 57.2668 69.8041 102.6862 87.568 60.0161 51.3716 45.1621 38.3437 42.3617 101.0781 86.5139 94.3731 124.5419 91.755 75.1701 84.5303 68.69 123.1216 91.2498 104.492 72.8769 113.8401 86.8844 80.6592 84.118 62.6893 72.5301 98.0504 83.8072 74.7989 78.3557 75.6856 91.1482 89.3821 90.9805 97.9382 99.3575 70.2581 35.1689 27.3922 30.6505 95.633 98.0006 114.5957 116.2753 68.6175 87.8222 85.0662 92.0803 169.3572 114.2187 115.8481 68.9933 197.4054 121.2014 96.1646 101.3326 43.5501 42.8233 49.6618 101.0353 120.2197 145.0746 134.8996 169.9354 772.9665 1144.2414 737.6905 188.147 162.4731 137.4757 81.7427 89.0581 135.8865 125.8369 127.9134 105.5343 110.8626 92.4103 91.1458 117.0806 56.9449 27.1223 70.2345 99.5509 139.8891 111.6736 114.7535 70.5427 40.351 93.7548 71.4129 113.5941 101.7348 111.2353 19.6496 6.884 34.0195 51.9002 74.2691 59.071 78.2222 85.3224 103.1209 88.7487 97.4636 95.7962 0 0 0 66.0758 92.9531 78.5958 90.1931 57.4285 86.9068 88.0915 102.4002 86.9535 74.0085 89.1316 88.0783 90.942 91.7352 67.8608 98.9771 67.1315 74.1302 0 58.9552 99.9703 155.4776 74.7645 93.7877 74.6411 66.7761 84.1378 63.6582 49.7658 71.6477 77.2705 81.4321 91.0107 99.6114 100.0421 80.7672 65.6347 61.8904 51.2569 52.2789 57.5208 64.6952 72.69 72.3339 71.6756 111.7778 117.4235 78.0744 88.7654 121.2616 96.3877 94.0206 89.8886 101.038 97.8531 18.4473
116.8507 140.1152 124.0147 122.8413 76.0939 112.0251 95.7358 131.0502 99.4335 126.9893 106.7781 111.5514 123.2274 128.2512 132.3799 90.4228 76.5951 111.2758 95.2485 87.667 86.2656 127.9839 0 11.7206 125.7994 135.0013 106.8481 128.1436 120.5216 101.2438 70.9981 144.7922 126.0498 124.5378 134.8177 104.5254 60.2714 43.5397 32.8417 120.1377 151.1285 106.4794 54.9506 0 63.3418 116.3406 102.899 68.9878 64.5327 103.0857 135.2508 122.275 107.7343 138.8064 119.4038 54.5833 32.0141 99.2735 101.8336 86.1053 65.1641 66.8746 49.4979 59.4552 99.1112 43.7646 67.1381 118.8345 136.8951 120.6456 105.3466 101.156 129.4948 138.5845 131.7685 126.6632 120.42 122.0906 138.9177 105.4907 95.1262 51.2494 19.3998 92.689 126.6727 120.6645 126.1203 123.2553 101.6528 135.1253 120.5428 101.2341 129.3188 121.2537 116.0143 121.1808 136.7184 105.8661 138.5959 123.1412 118.063 115.0944 75.1001 133.1892 108.7822 108.1727 66.4622 60.0965 93.0202 96.5325 144.0917 89.2707 71.837 68.5516 43.4335 57.9692 129.7652 108.055 100.7105 171.0782 121.6243 117.1396 111.8112 72.9841 157.115 115.9721 126.6097 104.7232 160.4162 94.579 89.6922 97.0537 78.0582 105.4672 128.3002 87.1938 82.341 98.8809 74.0513 135.4578 117.3919 125.1934 124.383 154.6277 103.4363 45.4573 38.6021 26.83 108.5974 125.5748 165.621 161.3131 105.5986 110.58 140.3454 119.7839 193.6041 160.7312 144.1069 85.5094 245.8115 173.7036 110.212 121.8578 44.7985 33.4911 60.0926 120.5535 158.5029 163.1314 162.6689 194.2498 269.7509 737.6905 944.2944 958.0664 244.5831 159.5084 113.7033 113.4269 190.3357 158.3738 183.5411 157.2983 142.7185 134.7179 116.5886 153.773 74.4184 30.3075 85.3717 141.1416 158.9928 133.4598 135.0779 87.4725 61.6017 115.8457 113.6656 127.1896 141.8398 135.0635 39.3147 13.3676 47.221 49.9891 91.3903 79.4116 123.8646 127.2244 135.0261 127.8114 120.9846 118.4267 0 0 0 77.9624 134.3387 124.2001 109.1055 69.2712 118.1333 136.2451 122.377 117.1285 128.6037 149.3577 124.1793 105.222 118.732 106.2787 140.3391 133.4364 92.6146 0 75.9768 125.3003 203.7555 128.9767 125.1799 100.8142 92.0159 130.7956 99.0391 69.7981 94.208 111.9903 99.8654 124.4108 137.5989 127.3643 94.5096 87.9781 88.4832 79.6376 73.5933 68.6888 68.2065 92.9797 89.2506 117.0258 125.4994 144.8122 126.3891 135.7084 139.1808 124.996 121.5686 114.8679 126.3999 118.6097 0
82.7134 94.7517 91.3457 111.0761 74.3442 101.7435 77.8443 90.6708 93.8761 96.7174 89.9948 78.2193 82.2123 92.1046 98.8063 86.4326 66.0632 81.7865 96.0403 77.1105 72.9437 105.7289 0 11.9697 93.95 105.7935 98.6426 90.8994 96.244 90.4858 70.374 100.1188 95.8228 118.082 100.386 81.7194 66.189 33.6235 27.8884 98.1909 103.2378 88.5811 46.2366 18.467 47.3053 72.3789 77.0679 69.3382 52.022 70.5316 102.43 107.9007 101.3733 98.1051 74.5676 41.7499 20.6431 93.9098 81.0934 58.2603 50.8427 37.4074 41.6428 47.3164 72.1024 45.7287 58.5205 86.4012 111.11 106.0878 102.1477 89.5756 108.3829 80.9394 121.581 107.4654 119.3899 93.6018 81.9717 101.2838 66.755 32.1711 16.3036 81.5579 96.816 98.4957 98.3497 99.0936 78.2521 110.4361 99.3383 94.4581 126.0072 98.5327 100.9813 101.8432 106.8698 75.3883 82.3532 93.2746 98.2153 96.4049 74.922 104.4612 95.7997 81.5506 51.758 58.8911 86.5592 93.4679 88.1815 91.5364 62.4387 54.082 40.6112 54.0682 127.7604 87.8214 80.3991 135.2645 87.6444 97.3253 89.3883 72.2978 113.1848 79.695 86.7759 89.6434 107.0409 87.8389 86.7901 85.1367 66.9546 71.9779 75.8701 73.8301 57.6515 62.7191 47.158 87.898 79.5411 100.1383 100.6343 107.3799 91.5182 32.8395 22.3649 21.5277 61.5296 0 109.9504 116.7477 64.4171 80.9073 88.5362 95.9776 151.0189 103.1013 117.7323 76.4642 175.1871 110.9713 77.0039 99.0876 38.9625 0 51.6987 101.1778 99.0051 132.022 104.8097 129.3415 170.2777 188.147 958.0664 671.7958 870.673 0 0 107.8396 135.6781 143.9204 130.4913 106.7337 100.5799 100.1112 87.9369 123.1858 43.9766 25.0146 68.0542 110.2169 114.1367 119.5348 105.6176 55.1072 53.8794 85.2926 74.5219 92.7969 101.7981 109.83 26.6828 15.1357 45.1079 60.2584 100.074 57.9931 96.0449 85.9914 103.14 100.6496 94.7238 93.666 0 0 0 60.8779 81.693 80.6299 84.8025 53.214 83.5865 102.0686 104.8146 103.1538 94.2452 96.8431 91.5325 97.0674 90.5327 95.1295 109.6671 91.3019 74.2314 0 63.4659 95.4928 128.368 87.8839 98.2088 85.3488 69.2233 88.6541 59.7264 54.9273 76.9264 85.5854 79.2731 94.4439 111.3805 96.8184 85.0747 69.0473 80.519 58.3486 61.8407 59.3704 54.8376 65.6151 58.9589 84.7888 118.7352 113.8903 104.8435 101.1047 111.8154 99.6722 95.2334 101.3625 83.1632 100.6879 0
86.6319 85.0189 95.8289 91.7362 69.1881 75.8469 81.3186 88.6108 92.3576 81.5376 96.7928 91.0517 80.0807 76.4113 93.7381 75.6454 71.2979 98.184 74.9323 68.3516 73.7211 86.2773 0 11.0439 92.4418 93.328 91.8927 94.3777 77.6609 77.8819 65.4629 93.8356 89.5806 85.697 109.2977 96.5573 46.148 40.926 30.2079 79.5281 104.5992 92.7143 50.4422 16.7363 49.034 77.0302 80.1521 62.0499 61.0571 89.5826 87.2662 79.9072 86.27 81.7541 64.345 52.5259 18.9125 83.623 88.9403 0 40.3075 41.2916 41.4502 51.8384 70.4415 46.5165 35.955 74.0067 95.6363 96.6807 97.8492 86.9835 88.4495 83.2592 101.7147 85.5329 83.0581 80.1074 68.7009 86.1125 67.446 40.8345 29.2922 71.4482 105.7393 95.4475 95.5266 74.8581 72.9208 101.6889 93.7006 96.6716 104.3102 83.1482 78.7966 102.5163 85.2605 82.6946 95.8118 91.9523 79.1625 87.3451 76.9979 95.9806 94.5216 90.7849 51.6965 56.4426 68.8648 83.2792 90.6305 65.629 55.6233 46.1835 36.2562 44.9503 117.762 82.9991 100.6656 137.0859 76.0815 90.8182 79.2904 76.3179 93.6438 82.4967 84.9591 69.6849 79.9784 82.1483 85.021 78.4335 59.9045 69.3768 81.9379 69.2329 75.086 82.5472 57.0118 94.0702 89.917 85.2125 90.9522 92.7328 93.7915 43.9081 17.5191 27.7318 69.1298 0 116.548 108.241 81.166 90.2407 99.5967 90.4033 129.5083 92.3448 109.1496 76.9519 145.6825 98.2404 86.5818 94.1209 32.2061 31.1618 34.3 92.6736 113.4201 120.414 98.0567 105.3828 130.742 162.4731 244.5831 870.673 714.9131 982.3379 0 104.0275 129.1288 120.2948 131.4501 112.1412 110.5507 110.4219 62.7459 113.7118 61.0708 0 82.2959 118.9135 117.8084 108.8129 105.273 54.4115 40.0832 101.3298 53.6476 87.5545 101.3036 98.5307 23.0549 0 0 54.1521 91.7594 65.4133 0 88.9125 109.5913 92.728 90.4145 86.128 0 0 0 56.5614 84.9543 76.7423 105.4923 0 77.8226 78.5452 85.7966 72.0712 85.7161 94.6875 127.4646 91.9596 85.2997 83.5957 106.6919 98.0621 71.8647 0 58.3336 83.8844 126.9591 96.1682 88.785 71.3402 74.5478 80.8709 0 0 77.4641 81.9102 83.9466 79.4299 104.0171 79.3016 72.3493 66.2327 66.6692 52.0506 0 0 0 0 71.529 79.8809 110.7143 82.7522 90.9293 110.2342 124.7472 85.0865 93.5227 69.875 86.9546 88.7618 0
87.9426 90.0536 106.0341 72.8592 66.493 71.5873 78.4075 100.7314 80.8851 101.1659 75.0265 82.8703 86.7683 82.2071 94.732 92.862 68.1431 88.6649 80.1384 63.2593 74.3883 88.7541 0 6.3181 94.0984 93.5431 90.7801 63.9208 95.8129 73.7303 57.0094 100.9378 94.6257 98.8037 96.2926 97.8181 50.7877 26.4226 25.4641 72.1439 98.8992 78.5207 41.0015 12.099 50.1245 88.7604 82.2528 63.237 47.7512 82.7424 86.4488 84.4993 89.5361 80.9582 79.9634 39.6015 20.6151 77.6078 87.4943 51.5603 63.8001 41.2111 38.1228 45.9965 59.8345 39.4115 36.4449 74.23 114.8351 79.8312 90.7891 84.712 87.824 78.3553 92.7693 76.7988 83.3515 76.1365 87.7371 101.7 55.0908 38.7925 20.5314 75.7324 93.7252 83.8821 86.4543 94.8145 75.5955 85.8111 77.568 86.0675 110.3269 88.5073 71.3649 92.0381 79.6327 92.9965 94.1478 100.0897 81.2543 77.8709 67.7022 84.5082 80.1245 85.6771 44.329 68.0787 64.3202 88.3644 101.6603 52.0513 60.0193 43.2429 34.7425 45.7804 105.7111 78.4252 85.7884 110.1072 80.0087 74.5901 66.1381 57.7552 86.555 78.8339 89.9182 76.8338 93.809 88.7289 71.6071 66.454 60.0398 68.4635 87.0198 65.8355 66.1312 70.791 58.0486 84.8004 75.6824 74.7752 71.1399 102.2153 72.599 31.4454 31.8387 22.5427 62.0665 81.6053 94.2866 114.9857 76.8301 85.2465 99.5434 91.3375 130.4672 97.3572 93.1426 49.1594 151.0255 108.9789 88.6982 104.3384 43.6665 33.4859 41.4822 90.5197 116.2631 120.343 95.4309 87.3188 102.8553 137.4757 159.5084 0 982.3379 795.789 588.3672 0 129.4408 113.9554 120.8636 108.739 102.6292 76.5116 83.9794 107.9115 49.4243 0 73.452 105.3715 106.3271 107.0791 94.9152 49.5604 37.6496 73.7429 58.8094 84.157 109.183 85.8028 24.5157 0 32.3952 53.9373 89.1607 50.625 81.9642 87.8476 108.5575 99.175 69.78 80.9525 0 0 0 51.4382 76.6223 68.7309 77.8713 43.3295 61.4686 84.4184 100.2556 88.4877 71.4326 96.486 96.1715 70.1421 0 73.9162 97.0537 97.2382 81.2282 0 57.6687 85.3844 106.9882 77.1959 83.7815 80.7246 68.9104 76.445 65.9009 49.257 67.3357 86.9764 89.3264 75.0903 104.1803 110.9943 79.0537 60.3103 77.1619 46.6122 0 43.1187 40.2172 56.5839 89.8961 79.0674 104.9966 115.0181 70.3703 88.0503 89.6507 92.9451 81.9777 73.9817 98.1712 96.4851 11.9351
89.9265 85.2358 83.6691 68.9436 54.0046 63.8873 72.5555 87.5076 66.9803 63.4205 72.0474 74.885 74.6405 68.97 79.6439 59.6589 58.2708 67.1122 65.5894 60.2648 68.0094 83.602 0 6.3718 71.5053 79.812 69.017 61.3753 71.1529 74.8627 57.1588 85.6189 63.1252 71.5125 74.4079 69.5986 50.5028 31.6582 18.0648 63.6043 75.2896 60.699 37.2859 10.3076 41.3132 73.3005 59.9218 53.5955 55.4441 80.5762 66.3 68.0803 74.5347 66.4322 82.0221 33.9156 14.0791 68.9407 70.382 44.9388 44.7351 22.9201 24.7044 38.9817 63.1278 32.9452 35.9923 65.7901 90.1777 63.9242 79.3946 85.271 80.5819 70.0749 66.042 66.0725 78.3268 69.7121 74.2925 72.7627 44.6102 28.4257 14.4307 63.5489 87.3245 72.4779 79.5527 74.6175 67.6635 78.9343 75.6471 71.2863 75.7994 84.6441 67.8702 77.6502 67.0012 66.9048 76.4278 82.3111 72.8359 70.7787 62.9398 68.1692 73.7313 69.0516 49.4956 54.7118 48.2756 81.9177 78.1377 65.9953 46.747 39.5409 32.275 33.1715 88.0632 64.0171 66.9377 102.8583 56.8915 94.5271 75.5956 64.5399 96.2699 66.9723 76.063 60.2154 87.512 81.1033 71.5217 70.3558 56.8904 55.8293 65.4281 59.1408 54.1535 62.6905 59.3298 71.2774 66.0787 78.5225 84.5994 80.1863 57.8619 32.6558 19.9128 23.4553 59.5334 68.3182 107.1338 80.7982 84.4427 88.6112 79.6433 86.1263 116.6734 80.9267 82.9046 52.4954 131.7585 80.017 78.7749 89.1167 27.4731 14.6578 36.8544 77.5254 76.9269 100.3531 89.9129 79.5721 93.0742 81.7427 113.7033 0 0 588.3672 359.7898 692.201 172.9107 136.3305 124.1119 118.4943 92.9251 63.6039 53.8655 113.6254 52.4306 18.4094 65.4382 93.7697 91.6982 87.0494 79.5691 52.3544 36.0111 61.9617 50.0272 74.8032 90.369 79.7029 23.9971 3.3033 32.7314 53.2866 63.4186 60.342 80.6587 81.4829 88.9528 83.7828 72.5658 75.903 0 0 0 39.5892 74.9832 65.8053 64.9977 47.7246 64.5402 61.6085 73.8953 82.3992 63.2989 63.1933 77.2042 60.9796 76.6029 62.3075 85.6382 69.3238 61.488 0 49.7164 64.6019 105.2476 63.2288 73.7483 69.1537 69.6781 78.2368 72.9649 45.6323 44.6346 63.6814 70.4367 71.9095 79.846 87.1629 57.7234 46.701 68.1289 46.9143 42.3743 44.464 48.3457 43.1993 68.1577 64.1202 68.6786 91.1875 66.7661 66.8254 91.9185 77.9273 70.1715 69.379 81.3107 93.7654 15.306
69.086 93.1303 90.3456 98.1506 56.2933 79.1213 78.1901 92.6832 89.5118 98.7499 95.489 72.1801 73.0556 76.0121 76.7855 63.4458 66.1072 76.9851 87.3167 70.7355 71.5907 102.7597 0 9.1762 72.1961 102.7869 73.112 75.203 76.5956 88.6275 66.1937 105.0868 71.8741 80.41 96.163 84.7294 48.3539 28.8462 18.1516 96.6195 105.1697 73.8419 44.0235 12.5598 43.2797 74.7593 60.623 53.3663 47.3492 76.4574 80.3762 75.7388 95.0475 69.551 82.7779 40.5542 25.853 75.7676 69.5982 52.2292 40.1008 40.538 34.1016 43.7743 70.4812 42.5221 42.1722 68.0507 101.3921 73.1332 74.9925 82.0677 94.5435 93.7357 83.0067 70.8738 90.2536 87.7818 91.6697 85.1896 69.3746 41.1717 12.5404 75.459 99.5593 80.5455 101.4261 86.6545 70.344 85.9805 93.1674 77.3137 82.5979 87.2789 75.2703 72.6322 76.6312 85.8816 97.111 94.3043 89.1789 78.4146 63.2262 83.0479 80.6742 85.8595 54.9558 50.7987 71.9924 98.6943 92.9198 68.8921 56.4042 47.0203 26.9109 35.1356 97.5708 72.3545 75.952 100.8369 80.5332 98.3869 66.4834 58.7263 90.9416 77.7773 79.5202 56.5774 100.1582 78.2856 79.403 82.4695 72.0476 69.1766 90.7046 73.5107 63.421 78.1016 52.2614 85.8883 83.6801 76.92 92.1587 98.1202 67.3731 30.5442 31.9069 23.5249 71.3969 80.9042 102.4391 99.477 77.8627 92.1872 86.8242 101.8754 144.3268 86.942 110.1347 58.461 152.3957 96.7134 77.6833 101.1332 29.8662 25.2569 52.4662 87.5408 108.4689 117.6871 92.9139 87.5312 109.2313 89.0581 113.4269 107.8396 104.0275 0 692.201 676.9319 435.7264 201.1388 148.4421 158.2481 113.2563 103.1437 81.8634 135.088 57.1928 20.6086 76.4713 93.7783 114.9451 109.6521 91.4826 60.0201 34.7686 83.638 63.4928 91.0588 102.3145 97.5725 25.48 7.0246 35.1312 55.7423 71.8287 64.0106 88.2905 78.1959 86.1502 73.2469 82.9886 86.5499 0 0 0 49.7298 81.3405 67.9323 78.9082 46.4982 78.0603 88.515 95.4728 76.4008 76.6678 105.8752 86.1909 67.2908 94.959 81.0557 84.1581 76.3792 62.6076 0 46.685 82.008 138.1892 79.6813 90.4427 75.512 73.1977 102.5916 80.076 48.8126 55.1102 83.5379 76.3363 79.0228 82.0122 101.9182 64.6151 55.7008 59.0207 49.5412 48.4325 45.9177 43.0965 47.0965 75.9443 81.8107 89.0452 85.2963 76.4159 81.0475 99.3689 66.0398 91.9273 84.1667 94.7187 98.5979 11.7801
113.0012 125.6435 123.5936 127.7141 61.5274 96.3765 107.4642 106.5113 120.477 132.086 127.252 111.3814 103.636 125.1028 139.7775 97.1891 66.7505 121.3398 103.5981 74.2831 70.7647 121.9936 0 12.9646 127.2914 126.8237 117.8068 107.3829 128.5294 112.2796 98.5387 138.9844 113.8154 122.2392 132.7795 126.4595 60.3853 36.0766 25.7358 126.6164 134.9934 110.2117 53.423 26.0867 56.4682 83.4784 100.8451 76.5801 66.2263 117.1778 109.3741 111.9039 109.2172 111.1715 109.6119 45.676 35.6377 107.8238 97.9237 80.9244 94.5722 52.5681 59.5541 72.2052 90.3559 45.3296 63.4153 99.593 137.1368 114.7063 116.9732 108.6191 131.9611 122.4927 126.8356 108.3268 137.5055 102.6004 130.6723 104.3601 72.2301 44.2682 27.0574 87.3773 135.8451 140.0592 150.303 123.6408 96.7192 146.2316 119.2182 105.3083 143.6763 134.3822 85.145 127.8305 116.319 116.3899 116.7271 147.7964 121.3064 107.3397 96.2383 104.03 135.6757 119.385 72.3238 79.2632 90.5197 120.3715 113.4758 80.2568 88.1247 64.7072 51.4115 57.217 158.2552 109.5138 100.3125 168.5296 114.5097 118.5876 89.4598 70.4383 118.5909 99.3504 103.6264 112.2367 140.5453 115.6587 109.5698 116.2689 85.022 81.9009 108.1365 77.413 76.2578 86.104 70.5072 113.4222 128.9636 117.8274 115.5503 147.4503 99.3811 38.365 27.7343 36.3941 93.5751 108.0773 140.7014 145.8216 90.5271 125.7855 121.4978 127.7801 187.071 156.004 143.1873 86.7767 219.7506 133.1787 109.9743 126.6506 59.7103 30.1707 56.0545 96.5678 134.5663 140.0927 124.7711 108.5743 148.2787 135.8865 190.3357 135.6781 129.1288 129.4408 172.9107 435.7264 852.6517 908.0925 328.0693 244.1624 181.656 137.9248 149.0816 184.2001 68.2929 35.6967 98.3171 165.8356 157.3638 151.103 128.1757 81.1568 48.2406 107.8334 107.5661 137.1405 119.7653 147.1661 24.0434 9.5761 50.4434 75.7598 120.3987 88.1517 124.5975 99.8242 144.4102 128.1783 136.0705 118.491 0 0 0 87.5695 110.5594 105.335 124.0515 64.9318 104.7857 128.9327 137.0849 117.8283 109.9676 117.2661 131.2307 106.3685 111.7651 102.3066 137.65 103.1248 100.7414 0 89.007 125.6962 185.5992 102.2564 109.1438 81.2372 87.4244 120.5315 93.6824 65.8161 97.88 128.6306 132.6588 107.732 134.5169 143.4494 87.3133 80.572 82.1952 63.8955 59.8849 61.5798 63.0076 73.5682 110.9948 109.8979 121.8957 134.7438 97.4487 113.5034 158.8671 139.9142 102.1501 124.0436 128.5453 124.637 13.1676
94.7913 115.1402 121.5498 119.0635 70.3351 91.8032 89.9753 115.3597 125.9834 119.4913 137.8001 127.2013 112.4781 127.8631 123.0787 103.6806 74.9121 113.34 112.363 76.9551 80.5391 112.2608 0 13.4137 130.5656 128.6122 130.9426 112.73 134.2283 99.2407 82.7449 152.708 93.7051 109.1983 141.5674 118.4782 62.7932 41.7533 38.5187 102.6168 131.2197 110.0926 61.7017 21.7027 66.2369 101.0786 105.8708 72.9358 56.5207 113.0532 111.4579 115.4904 113.78 111.7567 98.0773 49.6301 29.0575 92.0924 103.4363 77.9373 78.3962 64.7705 57.0939 68.8039 93.0578 43.2596 53.4895 113.2775 139.5922 126.9131 112.1929 98.2444 125.1642 109.7613 121.9659 124.2569 130.7548 113.3168 123.2879 113.1722 84.2458 33.1875 26.7478 98.1663 118.7346 138.8091 118.1993 125.6143 82.6036 116.6416 123.5021 119.001 146.2649 123.966 121.7489 120.1072 127.1323 123.845 121.1911 143.6166 122.9862 114.6461 99.0836 116.3548 129.4464 113.6565 46.2102 56.8462 84.673 103.6468 122.1329 80.4464 76.5932 62.7543 60.712 50.2129 125.2975 111.9854 127.8042 147.9575 123.1573 130.6779 94.337 93.6353 137.3615 112.6801 120.4105 117.6402 149.7618 94.548 106.3034 102.4863 83.8394 91.1918 125.8327 94.4294 79.604 88.3742 74.3765 95.6942 110.3004 110.5928 120.1654 113.171 94.6522 33.0796 33.3969 34.1445 84.5347 81.7139 146.9206 160.5885 74.7561 120.6145 126.0656 128.6837 181.5798 128.6501 117.6303 80.0035 218.6295 126.5616 97.9456 119.7317 51.7433 28.7969 61.5901 98.8065 139.7565 137.7572 128.9195 115.0916 139.3881 125.8369 158.3738 143.9204 120.2948 113.9554 136.3305 201.1388 908.0925 1441.0081 790.0224 283.1805 204.0527 165.0662 157.6266 192.5602 76.4808 0 114.4303 168.3931 164.2042 159.0149 152.0456 80.3094 48.5244 132.0308 107.4914 147.3571 123.0434 156.7444 35.8046 18.8707 47.1388 71.0043 118.9175 74.4737 120.1771 107.5389 127.3074 131.8415 122.298 111.0139 0 0 0 85.5136 101.5241 107.0911 124.1366 62.1485 103.4759 131.7232 122.7063 117.5306 101.4968 126.4999 121.8469 0 118.7675 105.7329 123.7884 116.3041 114.0286 0 76.6243 117.5755 180.3064 92.1779 125.8234 104.8775 90.881 94.3747 86.8354 76.0765 93.7403 114.0313 93.3381 114.2682 156.4224 143.1882 86.5916 86.1223 80.9187 65.0865 63.0419 64.7679 68.1152 69.9587 94.1431 107.8866 134.3546 154.979 114.8485 119.5442 136.4861 138.0697 123.6162 101.4723 127.6165 132.4031 14.9238
112.8322 110.1554 125.5449 105.8743 56.6577 106.2935 95.5913 113.6623 126.0137 144.6433 130.2533 105.305 113.6149 123.0096 128.7454 97.367 61.2143 126.8707 104.3715 80.2494 73.8802 101.7683 0 14.1616 115.484 109.7275 121.698 136.4547 125.7141 99.9151 68.1658 133.8533 110.2269 117.1185 142.8745 115.2874 58.5879 41.1993 26.7676 109.6783 141.8757 109.349 48.8027 21.4077 63.156 108.669 99.2866 68.0536 65.6473 121.997 111.5628 121.4837 154.554 103.1338 104.6699 72.9214 32.6626 107.3237 116.4175 77.8804 78.2718 52.2271 54.8321 55.7274 92.5889 49.4278 66.8515 92.1297 139.5275 127.0645 109.3905 87.8699 108.7505 123.5817 102.0304 125.8972 154.3985 112.7113 135.3189 96.7179 81.0742 53.4782 25.2838 101.0454 125.8122 132.7808 138.7357 99.142 84.254 141.3149 118.1248 119.4178 137.595 124.1419 111.7137 136.5468 122.911 113.889 114.6653 126.7624 90.9516 107.3317 89.1828 114.8967 111.8626 119.394 69.2425 56.6392 83.8363 108.9867 132.2895 69.7234 65.5487 43.894 59.7476 56.7314 147.3528 103.222 98.4329 196.2315 128.2292 134.9845 93.8684 80.9165 122.908 119.1661 114.0086 113.837 138.5098 106.4453 104.3047 101.1441 75.858 90.3407 110.5316 92.0885 75.5263 94.0341 64.0571 102.6374 120.1703 120.2242 115.9006 137.7903 102.6048 35.3585 21.0827 31.0788 78.9378 118.0955 150.4878 152.5911 96.0287 107.7197 108.7396 122.9836 185.3885 161.2051 136.9743 78.3906 232.2974 140.5755 111.126 130.8818 49.4307 40.5891 43.9462 78.4163 121.9136 159.3725 95.0807 124.7186 156.9708 127.9134 183.5411 130.4913 131.4501 120.8636 124.1119 148.4421 328.0693 790.0224 1244.7876 781.4195 273.7042 205.8906 145.7771 200.6761 94.6504 23.3919 85.5353 145.0704 169.7793 127.927 143.7996 76.0657 54.9389 121.8208 70.0915 136.8966 165.6781 151.2124 41.5961 15.1963 50.6731 78.8607 88.4502 70.8374 121.7636 110.2756 128.9732 137.779 117.0376 113.6559 0 0 0 76.9321 111.1505 102.0199 113.8797 54.8728 108.999 140.8451 120.5332 120.888 110.5245 154.1574 121.9994 102.4422 119.7092 101.949 125.8594 107.1943 100.5905 0 61.7522 98.9959 188.9204 102.3084 126.2368 95.8882 87.0209 89.2491 84.8706 61.8228 80.7404 113.9466 113.2576 122.1905 140.0208 144.0169 91.5407 76.1096 96.1071 62.4441 54.9634 56.1135 60.9879 68.802 91.6976 111.1404 128.738 143.9718 107.6624 119.0969 132.8143 127.7156 126.8001 109.5875 116.2095 110.1165 16.595
104.6183 114.6458 115.2153 103.5742 67.4413 101.6317 100.5107 121.3531 143.3137 122.5955 116.8118 100.8156 98.211 121.9317 116.8273 89.9205 78.2404 110.8058 104.0259 81.1996 87.0428 112.711 0 10.4853 107.9206 130.8436 112.7154 120.0917 123.0081 101.1529 67.8831 117.9481 106.9914 114.8695 145.9257 120.1142 59.7102 36.1218 18.1064 109.9132 137.0726 106.0778 64.082 17.5492 51.5798 88.5138 91.5751 66.4346 67.6259 110.0488 109.2125 101.3774 122.2904 112.2942 104.8755 53.0836 25.0905 96.203 99.1989 91.6086 62.577 58.9709 50.8833 59.0294 79.1831 33.636 59.2972 112.2715 121.2034 124.6755 115.2101 97.2312 114.956 114.861 131.5948 109.8119 130.0126 114.4626 148.2965 107.7715 91.5723 40.6775 19.4193 109.2521 123.389 133.4924 103.1684 113.784 94.8797 130.2232 106.2794 124.7953 137.4296 109.3569 126.9635 116.5 115.3244 94.1099 140.5505 145.6785 98.7171 103.7036 93.6031 126.9033 123.0801 116.3242 78.6008 74.7891 91.2369 91.4495 111.3141 72.7288 51.7448 50.5422 60.9985 65.9765 130.8519 97.444 101.6245 163.3747 102.8259 125.3237 91.3275 96.848 132.8986 102.965 112.6872 95.7113 116.2695 99.5307 94.3231 91.1818 73.8945 80.5075 99.2015 78.8781 81.0477 89.9961 66.9706 107.0665 102.8037 114.0818 114.7332 136.313 100.7881 42.7222 31.9708 33.7171 83.7354 105.0115 142.4398 149.2639 108.5126 114.906 117.9278 101.9396 189.4253 154.364 132.5972 85.6191 205.8652 119.6029 105.0112 110.0337 47.5188 34.1772 58.2034 91.4768 109.468 133.553 117.2721 98.6648 120.3611 105.5343 157.2983 106.7337 112.1412 108.739 118.4943 158.2481 244.1624 283.1805 781.4195 1837.3502 763.0409 215.857 164.0629 203.0901 74.0596 32.2871 91.3618 139.2216 158.8538 141.0535 135.7988 83.2921 61.0215 114.9414 83.3694 153.9348 126.647 131.9523 32.1141 15.6058 50.6375 70.0084 108.3592 63.0736 108.9681 108.8309 143.2706 114.0084 127.6047 102.8041 0 0 0 81.3327 102.5569 112.6199 110.7529 67.8869 105.2401 115.3646 112.8724 131.8761 92.7215 134.8725 129.0324 109.7611 121.3912 100.9561 118.2464 96.7099 74.9549 0 73.0894 107.3337 164.5813 101.3735 121.2548 94.2036 87.3009 105.3431 94.5693 64.1404 94.1417 107.0239 102.2781 107.3439 137.9949 118.5766 91.3505 94.7021 102.0368 61.578 60.9506 60.6116 54.4546 57.2559 69.5044 99.2524 149.8185 138.6629 119.6886 130.3392 142.9507 123.8839 120.7702 125.2497 122.9103 119.1668 16.2681
[truncated: 186,538 more chars]
