# Supplementary material for: Defined chromosome structure in the genome-reduced bacterium Mycoplasma pneumoniae
Source: Nat Commun. 2017 Mar 8;8:14665. doi: 10.1038/ncomms14665 (PMC5344976; doi:10.1038/ncomms14665)
Supplement: Supplementary Software — We provide a folder containing all the data and scripts used to reproduce the analysis of identification of chromosomal interactions domains (CIDs). 1. Matrices_for_TADbit: contains the input raw and normalized matrices of the sum of the five HpaII replicates described in Figure 4a, of the HpaII with novobiocin described in Figure 5a, and of each of the five HpaII replicates, to calculate the CIDs borders. 2. Script_TADbit: contains the python script, iPython notebook script and html version, used in TADbit to detect the CIDs borders, and is saved in the Output_CIDs_detected/ directory. 3. Coexpression_Data: contains the two co-expression matrices (basal and Pearson) with their corresponding genes, as well as the co-expression for all genes pairs to compute the coexpression per CIDs. 4. Script_coexpression_CIDs: contains the R script used to compute the absolute mean coexpression of pairs of genes within and between CIDs. [file ncomms14665-s6.zip › 2017_Trussart_et_al_Coexpression_CIDs_borders/1.Matrices_for_TADbit/HpaII2_Stat_norm_filt_3kb.txt]

352.1852 281.7482 183.3542 193.7983 194.3113 166.3826 180.4553 174.4358 155.4118 145.0763 147.412 158.9606 167.0622 175.1005 174.7547 167.9213 202.1638 153.9594 154.7916 174.4412 168.102 174.4952 173.0125 166.1989 163.7744 155.0105 156.8132 136.7046 157.4638 157.4998 173.0291 139.855 149.751 134.1108 139.7324 166.1883 188.3029 192.37 153.0912 169.2034 155.9365 155.3129 142.8577 0 151.8821 153.1342 150.0864 169.7399 153.4937 153.9548 152.0183 170.8798 155.5374 177.7957 164.9614 136.435 152.7366 144.9465 160.6079 157.5681 132.7059 149.405 118.8394 133.0682 144.3836 171.2086 167.5902 154.4086 150.5157 124.0081 129.5867 152.7752 137.6628 129.2544 148.7185 135.081 150.3828 124.9153 143.4077 155.3763 151.801 144.2837 0 148.5903 142.3981 150.9286 132.1721 151.612 159.0618 144.9523 149.1684 142.19 132.5838 141.4989 144.7201 125.3912 153.6284 155.8525 119.6246 136.9179 141.5004 164.3418 154.6562 139.3167 124.9873 133.803 170.7092 166.4412 154.8607 146.0944 141.9725 147.4671 160.4585 137.8218 120.6331 170.483 137.6205 136.2256 128.1691 149.7573 144.4241 169.2563 178.7278 182.0314 148.0212 139.6087 142.0048 127.7708 130.2678 147.6369 130.0395 163.302 164.3259 144.2909 139.6372 149.3957 168.0715 191.6148 170.0535 153.4018 135.3837 133.7956 143.6498 150.5688 164.3538 134.8842 145.584 125.5867 147.6242 160.6656 162.1319 153.6679 149.1037 147.0322 156.5864 153.1505 144.8257 140.5543 143.476 157.3949 154.5949 159.5573 158.5545 144.9869 141.4413 128.4426 0 145.925 158.1998 148.7314 147.1234 140.6033 169.1866 139.1882 148.3651 149.2822 159.3762 145.5877 173.639 140.6557 132.8385 150.9609 143.2743 150.0066 141.3047 120.3656 122.9587 138.2756 166.7349 0 149.1574 159.3364 141.7558 147.99 137.2231 141.1512 0 151.9008 141.1598 177.1928 157.7073 155.4157 168.4805 0 0 163.0116 160.7434 165.3474 153.2092 154.8886 140.9358 148.2409 151.3363 152.3826 150.5242 0 0 148.1084 151.5141 152.4763 144.4867 165.255 148.9213 121.8766 146.6488 155.8059 151.1623 144.7939 165.67 139.9183 152.9465 153.1368 165.0775 162.219 167.4955 166.0933 146.5973 156.1882 140.7865 192.0843 129.9473 158.1272 160.4831 162.196 179.7202 164.359 162.5648 155.0326 146.6361 159.6472 122.8483 131.8913 157.8961 169.1078 155.1168 172.6633 172.5945 172.099 180.497 189.3074 160.9929 165.389 163.5874 161.2751 154.6733 182.6603 180.6829 171.3326 185.0796 164.36 177.9344 0 352.1852
281.7482 352.1852 281.7482 218.1112 178.6467 183.5568 194.9854 188.1034 192.5321 181.2422 194.654 178.8919 184.0424 183.8946 192.1024 188.5519 175.732 181.0689 188.6822 166.0043 155.8031 167.2718 165.8505 166.5522 177.8556 178.774 176.841 164.6803 173.9755 165.4523 157.6381 171.6794 172.1317 174.3564 170.4295 179.2268 137.6954 180.7124 191.7525 170.9298 172.1846 151.5101 172.8879 196.2159 157.9056 157.1889 173.0304 159.9065 177.7472 176.1487 179.2195 184.3898 0 192.9342 173.4296 184.3744 172.5932 154.0232 148.7265 154.0501 136.7818 196.2197 161.0293 176.9055 167.21 159.0151 164.0847 155.6679 151.4685 145.6878 184.7964 154.1697 176.5213 180.5017 183.8961 164.1297 160.555 179.8543 167.2055 166.2779 158.0098 176.3949 177.3766 166.8162 169.4192 171.5914 157.0999 148.3372 154.6472 164.1687 156.4937 144.2389 169.7319 181.5469 148.0325 157.0786 167.5124 158.9124 162.2955 150.5242 153.586 166.4382 142.7498 141.1051 167.4676 166.4325 144.4598 139.197 168.6321 155.4535 160.6559 145.292 142.9358 148.6668 179.6939 155.3126 152.752 150.2946 156.7419 154.5619 162.2896 141.8117 155.7618 146.602 163.365 148.7304 165.5297 151.9974 148.6846 144.1924 151.5093 162.3301 158.57 167.4239 138.7212 140.2293 148.7921 159.3098 154.2336 157.2379 146.5005 158.6693 158.8446 169.9571 163.9515 150.2687 171.4216 149.281 155.4813 153.315 156.5217 170.8198 149.1183 166.0451 169.4306 175.3222 165.0978 173.2928 144.4615 150.3426 170.993 168.5895 152.4127 165.711 163.8346 167.9416 156.7938 139.6767 168.1793 179.4355 152.4961 157.8981 147.2988 166.065 159.4112 136.994 151.9198 158.9638 149.4096 155.9448 161.456 151.1834 161.7107 173.7368 156.9942 175.5967 177.5052 160.9637 167.4798 0 173.0256 156.8041 145.3168 141.9164 178.2493 157.4992 162.7306 171.2979 163.0833 168.5909 146.9058 163.458 196.927 208.0124 143.4936 149.6963 143.5658 137.5471 159.572 167.0315 185.0116 167.6279 166.6567 182.8062 180.5767 0 0 181.066 181.1451 155.7678 174.6228 151.8128 168.6129 165.2017 161.6944 183.1287 173.057 184.7029 164.62 188.788 168.2075 171.2325 163.8346 178.3558 169.0304 167.6154 167.727 184.1533 175.5862 183.1933 180.9695 155.6147 146.9163 153.0906 144.0466 156.3168 167.6244 181.7581 165.2896 172.3982 194.01 162.3695 160.4929 148.0468 159.9328 148.0834 144.7833 148.3419 156.8928 168.1014 184.6024 163.4354 191.5639 185.9459 166.4515 187.7757 185.8526 209.2427 190.7191 223.0169 222.4509 236.3451 207.6213
183.3542 281.7482 352.1852 281.7482 192.9722 225.9282 199.4106 201.1466 209.4079 178.9287 201.4805 181.5891 184.4993 187.0973 209.6202 205.7145 157.6249 219.0711 193.2145 154.909 154.5056 204.1022 202.3679 164.1918 180.9757 196.7216 187.5296 163.0846 183.9159 170.1704 139.7917 200.058 182.1296 193.2807 180.1283 186.6789 114.0752 118.2861 168.3623 179.7674 186.6984 145.0251 172.0004 175.4411 188.5858 124.6681 168.6755 152.6468 142.6646 180.7713 150.873 158.7639 189.4038 150.4616 178.7932 141.8891 203.8129 174.8166 181.639 149.5305 164.1407 157.2174 195.9758 174.9145 173.9808 158.051 169.3726 157.0979 154.3379 180.5326 186.5936 147.93 182.086 170.9804 184.5265 189.712 178.4777 166.9357 173.3164 147.6174 133.7188 144.167 171.1506 167.3324 182.6485 174.9568 192.8084 143.2719 151.3931 152.1698 162.3014 153.7318 195.0785 158.8178 173.7224 176.6597 169.3826 172.0407 152.2439 154.6893 143.8906 145.9631 124.706 157.8978 167.7765 144.2234 127.3181 149.509 153.1813 167.9144 167.1512 132.7679 143.829 157.4052 156.0004 145.1479 159.5146 153.5872 180.6771 155.6955 151.7875 160.4346 136.4999 142.5016 166.5697 172.5617 188.2189 170.1899 169.6234 151.333 156.3246 146.313 135.9439 143.9922 168.2889 148.9967 132.7394 159.6298 135.5293 128.8796 160.945 139.2278 145.5214 177.559 141.4302 153.5599 163.6344 155.6909 151.054 152.1848 143.0196 160.1253 145.1722 170.83 147.2316 156.1419 164.8663 155.8887 142.9301 137.6511 159.2693 160.5694 153.0429 152.3549 195.3809 127.7111 151.9833 139.0786 175.8739 159.1137 154.0867 163.4401 141.3321 161.3326 157.2755 163.3081 146.0304 168.7572 153.2234 146.3606 155.5805 170.8222 163.349 169.726 163.1584 180.568 173.4691 158.8534 163.5193 173.1064 180.2497 162.6568 163.8082 177.4014 160.6465 169.6016 158.5258 149.0561 163.1672 157.1959 167.5946 174.965 200.3879 190.6474 148.4177 138.6378 158.5989 145.0657 148.5658 160.363 176.4911 196.3576 152.3176 171.0776 168.9911 0 0 195.2141 170.9534 160.7501 172.6723 119.9559 159.6625 194.2823 176.9903 161.8051 163.451 196.8221 159.9083 139.2018 161.5583 157.7663 184.013 153.9179 173.4166 171.9648 174.0371 164.0554 188.5768 175.1247 201.5342 163.8603 149.1158 180.4447 145.0178 153.8774 153.7862 195.0963 177.722 167.3004 196.4226 187.3711 184.1919 162.6271 166.1699 123.4069 136.7974 135.2615 122.4401 147.8497 188.4436 187.9509 178.3392 214.6346 190.197 184.5684 166.0617 202.7421 197.3086 219.6784 228.0981 232.6502 195.024
193.7983 218.1112 281.7482 352.1852 281.7482 227.7993 180.364 191.2127 205.8205 175.434 178.944 194.9116 194.7261 179.6377 203.0006 180.6924 172.0085 189.5288 196.1242 166.9422 165.6893 175.6637 174.1711 194.7321 184.3385 183.5599 177.5782 195.3807 168.7612 177.7238 166.5782 180.94 174.0565 176.1821 182.9241 177.0506 170.4582 167.9802 207.4255 174.5666 154.1622 167.2018 175.1461 132.3474 163.0074 161.3339 175.6361 141.7084 135.0284 169.0856 143.0899 160.8637 157.5219 171.2784 172.3032 152.5505 151.7537 164.5698 163.1016 172.1818 179.1213 150.6978 191.1091 180.3767 166.5306 150.4806 160.1697 165.7744 178.9025 151.7543 175.7038 144.9727 181.4136 174.7279 180.5673 170.1059 179.481 176.1743 156.7576 144.7223 147.0349 156.6023 202.9989 164.1968 165.7491 161.1342 158.161 163.2225 147.7502 168.2502 174.7036 165.9281 167.2773 156.4633 172.633 161.934 139.941 169.7535 157.4421 158.4974 162.5465 147.3679 145.5242 150.1285 150.4434 149.5522 149.7642 159.5737 138.117 181.7464 161.5327 141.9005 157.1948 161.7666 154.3505 139.1151 168.5953 142.8744 156.3563 162.3796 157.9373 160.3334 152.5585 139.3655 154.908 156.9957 163.8722 160.6228 173.3357 163.2391 159.5495 157.0527 146.0114 154.9944 153.5435 160.992 167.006 156.4421 151.507 136.0785 151.9994 153.7881 155.1534 140.391 156.8193 140.542 171.3446 173.5942 145.6803 139.2059 149.4247 142.7935 138.1639 163.8801 145.9833 159.5673 155.4842 138.3947 156.8821 134.1641 147.5655 150.8992 151.3911 166.5764 169.2353 145.1026 140.1749 156.3702 161.6459 166.3889 152.1947 166.1831 147.7877 146.8672 158.5732 152.3646 142.6003 162.1165 155.0592 142.9763 179.5718 170.3395 153.1288 185.7071 173.0176 151.4417 184.3184 168.2319 122.2073 147.7562 180.4774 168.1248 170.2033 172.4285 171.8672 154.0645 147.4579 146.4563 190.3729 172.1511 162.0013 169.5092 188.352 182.247 148.9985 149.1025 163.3637 143.1583 167.1967 164.6646 173.0294 170.415 167.3477 169.4288 167.3624 0 0 152.6927 179.5026 157.4033 165.5335 151.4981 160.7748 171.7178 177.2652 176.5621 149.6924 185.6612 169.7547 181.3092 153.3187 165.6456 184.4426 176.513 173.9051 172.4492 165.2674 168.9627 198.433 177.7883 195.7581 166.9899 163.6077 170.0171 159.477 154.0833 167.7267 176.8616 180.4645 180.949 192.6303 190.5552 175.879 161.785 175.3827 168.0725 166.766 158.3867 150.3828 181.619 176.6261 189.7895 197.8436 186.239 171.1398 178.4388 186.2705 193.6109 190.5914 196.7676 212.9572 211.8124 217.5853
194.3113 178.6467 192.9722 281.7482 352.1852 281.7482 203.885 201.3796 193.4771 180.1331 184.1099 165.7124 154.0767 184.6253 179.7865 184.7279 203.0129 162.7217 178.7852 187.8496 183.6169 174.6762 0 163.5463 168.4067 172.5806 162.7808 177.763 173.8395 182.5353 180.2778 141.626 146.5963 166.6955 162.4255 168.0446 0 0 177.2242 151.6699 162.0646 183.8009 0 157.6298 150.3187 177.0975 173.8582 0 0 179.5478 152.0988 156.6424 139.5714 168.4489 0 0 158.5383 154.0745 163.264 159.6456 180.405 118.1305 123.5557 204.307 0 182.3417 193.1103 153.1564 161.0791 137.202 145.1431 178.3435 151.8283 186.1177 150.2959 0 146.6731 161.7998 154.8752 143.435 163.3809 189.8924 111.4794 0 146.781 155.8564 140.6273 170.2287 174.0163 154.7261 173.581 164.7944 135.32 154.2196 151.1044 163.5575 165.7851 158.2546 159.3361 151.2934 163.4842 191.4696 191.4644 168.6243 136.0418 151.0403 207.4458 0 153.1914 148.9892 151.1124 157.0641 0 148.1789 160.1744 207.9155 154.2159 185.3853 161.3909 165.7306 143.4505 151.9644 178.6844 188.2091 166.6989 148.5542 145.9901 159.8985 130.0503 155.8316 152.0277 184.455 181.9171 173.418 147.2617 164.5743 167.63 0 0 193.1052 145.5512 178.5268 154.5844 137.0213 147.6034 183.364 0 128.4357 195.1581 175.9475 165.0378 126.4237 177.3594 169.5763 144.7326 146.2406 136.0071 170.5315 141.3311 181.7024 139.767 175.0263 192.1015 170.6396 163.9229 0 154.7457 187.2116 142.5478 154.3205 172.377 153.8395 181.3007 184.6922 145.4574 155.3843 173.2627 152.7738 186.989 169.1627 156.8638 144.9957 169.6061 158.2756 116.4341 133.8926 147.3194 152.0771 175.8111 0 171.8745 181.5603 159.4051 132.3892 163.2343 172.4583 160.5993 163.8933 0 151.4234 159.9166 173.2349 137.321 0 0 207.7506 0 156.8792 0 168.2899 154.6023 145.8594 173.9763 176.7763 174.6204 0 0 143.5209 186.6926 183.3933 170.1293 188.5159 172.3836 142.4805 162.7324 132.476 174.3916 160.5571 188.1145 185.1194 184.7256 173.6086 176.9062 184.6057 166.0203 164.6304 138.2522 159.5384 160.9994 173.2339 143.2744 172.3092 179.6108 172.7524 0 0 180.3733 165.1675 135.301 179.7749 156.2521 160.5586 168.1463 188.8463 181.8952 0 0 0 0 0 171.8238 179.5052 168.9163 169.6909 145.3486 170.7241 177.2532 162.5812 166.7038 145.3886 167.5307 184.6444 173.7593
166.3826 183.5568 225.9282 227.7993 281.7482 352.1852 281.7482 210.7137 196.7678 202.7419 190.1581 192.7836 194.5011 205.2986 185.6858 187.8362 181.9114 179.9845 168.1982 174.6243 193.1058 175.8823 174.3878 181.2762 183.3255 191.9553 200.5844 176.4936 192.7097 178.8397 151.1274 154.4681 170.4281 161.1819 181.403 171.9896 161.8803 183.5181 138.3158 167.9793 178.3483 171.0302 169.2934 166.4118 161.8295 172.3462 182.1345 189.4727 165.9945 151.4791 157.2654 163.8968 171.0198 159.9095 156.2671 170.1956 129.1715 161.5964 163.0242 170.8567 172.8785 160.63 139.8905 149.8398 0 153.4475 180.6487 169.8808 164.0011 154.4585 164.5398 163.2803 156.8984 155.4085 158.6788 162.3598 161.0217 168.9454 159.1533 156.014 169.243 187.9774 177.8271 167.1406 146.4037 145.082 157.8271 159.7058 158.3858 153.7883 169.9955 189.0089 145.2208 161.3679 166.3145 152.4282 163.8077 161.1101 166.0693 154.3084 168.4977 155.2112 161.4361 153.2486 151.1494 174.2803 180.8026 158.5976 172.4099 141.9338 155.8757 155.861 0 170.8273 187.9603 174.0295 164.4603 178.3549 171.4761 163.7426 155.5271 141.6305 171.017 187.5374 160.3951 162.6623 156.0281 143.3516 121.4125 168.8324 169.8268 156.0228 159.4099 161.3107 147.9222 174.6152 164.5055 0 167.5588 170.6193 141.9918 146.0527 161.0121 144.9789 138.502 157.6181 154.1738 137.9995 146.1276 153.447 155.8884 155.8101 163.1214 152.2412 158.4621 137.6605 153.0047 147.1348 151.5798 152.5114 152.7497 148.7236 159.3783 139.0701 151.718 161.6099 151.4541 145.8476 159.5315 141.9717 151.8786 138.9777 153.5588 157.4345 153.7653 160.5508 181.7248 172.3015 146.9055 162.0447 153.0004 157.777 148.268 159.661 178.7856 152.2965 155.4517 162.4915 169.503 167.8659 155.7223 160.0777 140.3215 178.7409 162.3976 166.4615 175.0655 163.1603 156.9791 161.42 163.7771 152.6696 155.7248 152.6538 162.9225 163.3228 170.8366 178.3271 183.1293 174.3615 162.1228 156.5097 163.001 178.1833 176.0102 0 0 154.4854 166.8765 176.9079 167.9641 188.5914 167.0532 167.2839 178.0871 168.2871 178.1145 173.8873 163.7986 183.0453 165.4797 182.0615 184.8014 159.0097 164.2918 162.9164 183.1526 146.9326 162.9583 162.3687 202.1627 183.4711 179.9937 180.2649 175.8367 167.9825 182.9867 157.2416 173.6212 179.5939 169.9316 171.189 188.2631 184.7827 179.0994 159.6617 182.9774 195.4019 196.6447 171.6281 0 185.1535 175.341 170.9957 167.1534 184.4441 167.6475 183.0057 163.7448 161.7318 189.123 157.8381 151.8624
180.4553 194.9854 199.4106 180.364 203.885 281.7482 352.1852 281.7482 221.3227 184.3323 182.6008 207.0875 182.2772 195.7463 195.3662 189.6916 199.8111 170.0704 187.4306 181.7446 158.9494 177.755 176.2447 174.4362 180.6368 181.8453 193.5211 160.2087 179.6173 190.2849 179.4278 147.771 172.2482 170.2391 158.599 159.3269 180.1225 180.9918 139.9903 178.2191 182.1555 165.8146 150.4549 156.9313 150.0462 179.0883 161.6883 182.4832 186.4606 166.1447 192.5577 181.9458 160.0974 153.1833 148.8353 162.5468 177.3057 150.8814 165.3125 166.7298 168.1219 175.0083 156.8414 151.8952 169.9183 170.8844 146.6477 162.9833 154.0131 153.5198 163.8377 195.6593 157.0887 160.3209 140.6055 150.0796 151.9367 156.7227 151.0109 175.3926 174.2227 170.4601 97.0052 145.8058 164.6827 152.5475 159.9323 162.9253 168.1418 154.6072 160.6838 150.4443 136.6487 156.155 151.0204 156.4472 170.0985 164.0126 153.2866 136.6606 163.6863 158.893 172.5126 160.988 152.8246 145.5105 157.6594 168.7902 169.1217 149.3761 155.0538 176.3065 169.9529 146.7035 136.6608 166.0616 157.2051 171.3461 158.253 172.9121 182.2151 145.333 166.3168 184.253 181.2243 157.1973 168.3528 139.4535 138.0236 179.8401 157.4469 177.7879 175.5747 160.386 141.649 148.3816 151.7688 174.1574 184.8798 153.3716 136.0781 152.7781 135.6692 158.8521 157.8288 220.1837 163.0296 115.9026 179.2928 162.0071 173.719 161.3055 161.087 141.6519 183.5097 153.7812 149.5553 153.2113 150.5831 169.1339 153.5372 163.2196 161.1583 170.6127 165.4205 176.3523 167.2416 149.6349 145.4266 140.524 181.6388 171.3294 155.3954 174.2276 173.7785 161.8876 182.6682 167.5341 167.1404 157.5255 162.3315 142.389 165.5843 148.3968 139.2991 137.6855 133.3838 151.8118 181.5793 141.4178 157.6694 154.3336 191.3271 145.123 156.5828 158.9532 193.4358 150.6336 141.1744 144.6413 149.7261 157.7994 130.2188 100.9589 178.8981 165.8213 167.9276 196.5748 175.0889 167.6439 150.0249 154.7639 168.0145 167.1061 165.0681 0 0 180.3425 183.4587 191.2679 150.0783 187.1463 168.6419 159.9666 176.7137 172.9364 187.4499 163.2667 180.5487 194.7291 178.3971 156.1005 151.7704 176.4101 154.1144 152.8242 160.0255 157.8388 158.8753 159.6127 177.5144 194.9849 187.9297 152.0315 185.0113 180.3216 192.3398 150.692 161.2733 165.7672 151.8605 182.244 181.645 206.1517 203.2359 197.798 200.0344 198.2106 196.2965 186.9341 168.4148 170.8377 168.6169 193.5345 163.3208 189.6363 165.1666 187.4315 184.8791 145.9818 174.5301 171.3979 178.34
174.4358 188.1034 201.1466 191.2127 201.3796 210.7137 281.7482 352.1852 281.7482 234.8347 238.7136 214.1827 216.4807 202.1407 202.5737 192.0942 178.2928 186.8818 171.8236 167.6867 171.4004 183.0968 181.5411 223.8286 182.7576 182.8383 169.9664 184.4578 182.8749 165.2218 166.5496 167.5226 172.0637 185.5205 143.1013 164.4243 150.4861 130.8244 175.7337 153.349 162.1915 171.0683 161.3236 177.6214 177.2954 177.565 160.6348 159.8759 175.4241 187.7482 185.0168 175.7424 177.2761 182.1492 155.3231 170.5666 165.1956 145.7087 159.2965 149.3937 172.4789 154.1935 192.9697 160.947 165.1156 178.239 165.3607 170.0138 166.1579 166.662 167.6449 152.9707 157.4973 166.9548 181.9147 177.8555 185.1799 167.6771 151.0257 154.309 149.6758 158.7495 142.2249 170.5632 153.3918 157.1898 158.1098 166.5476 160.0466 158.1893 163.9114 164.7841 146.5799 154.1737 179.0192 152.627 172.2949 172.0355 160.4302 149.5626 160.04 145.4969 152.3296 155.9256 166.4228 165.7629 170.4753 177.0838 151.9787 179.5908 160.2463 173.8573 140.8824 169.9507 159.8803 153.0138 156.8469 154.922 144.2108 150.6059 136.3814 153.8337 159.922 164.4381 142.945 165.8424 156.53 148.0489 154.7106 167.3572 158.991 153.609 158.0208 148.0408 149.8683 163.7522 154.4687 149.9033 144.1663 120.964 147.8149 152.2321 158.0815 148.6946 177.5035 162.8541 168.7532 159.6748 153.8534 145.9032 154.1615 151.0727 149.786 135.731 156.3063 159.6825 156.9147 140.3799 169.3532 164.8234 154.5642 161.1604 150.9619 156.1057 167.5918 0 168.1449 140.2659 159.6521 166.7481 148.1633 167.3103 173.1636 152.2348 159.6429 157.2891 168.8066 145.0739 153.7394 157.5406 157.1631 167.5758 175.6186 152.9132 172.1082 165.8148 144.7433 159.8135 153.0025 145.4373 172.864 165.7519 166.523 164.0063 147.7309 165.3728 145.1203 169.6712 176.2001 182.0981 156.9044 169.5395 153.1749 170.6261 159.6802 161.3812 153.5473 143.6435 136.839 159.741 156.4936 180.5344 170.437 151.3961 149.5497 0 0 161.7357 153.7053 168.2713 155.5657 146.4774 148.9572 156.2192 169.8292 166.7537 155.5873 170.4082 185.601 173.3858 193.3105 176.3793 153.6864 165.3037 166.2308 164.8391 174.0784 177.4513 162.7893 174.5343 193.2402 170.0837 171.0324 198.101 179.8727 189.541 182.3062 151.3728 189.964 179.9589 184.3176 205.295 170.9102 163.8036 170.815 162.108 163.9657 166.1177 171.4371 177.7126 184.6836 169.3505 170.8913 189.6381 200.5339 175.4311 178.9009 183.4363 200.5632 183.8648 176.3511 193.0233 0
155.4118 192.5321 209.4079 205.8205 193.4771 196.7678 221.3227 281.7482 352.1852 281.7482 276.9577 213.5515 215.8269 215.5133 179.9563 206.5851 170.9268 195.2038 195.6285 183.7626 168.4475 178.2776 176.7628 213.9932 192.2499 200.9592 181.7272 199.4179 171.4616 201.312 200.0477 160.0267 173.201 179.9431 181.2935 156.3401 142.4663 125.3281 160.6972 183.2955 161.6127 146.5091 177.0849 149.1139 174.9731 173.0895 160.3125 158.6499 156.5033 149.287 166.7115 192.2422 164.2733 178.1757 169.9051 181.4208 158.9197 169.8822 177.0432 173.5653 165.1926 188.4898 169.6911 169.0548 146.2526 130.6246 155.7735 174.9218 151.4749 183.0719 186.1396 154.3877 167.3067 167.4519 156.4752 184.5805 153.3451 186.8149 156.4726 156.5502 163.3369 169.6082 183.4629 150.1491 161.0438 152.6572 153.528 143.9032 165.2044 169.2672 164.7042 156.7322 162.3165 186.6539 172.5394 161.4437 154.463 155.552 186.5843 154.7949 148.2617 159.2046 165.2353 144.1213 186.7509 146.1244 163.4213 161.2339 158.2699 163.1246 154.9592 163.7141 136.5585 166.0773 192.0275 146.6664 159.8441 151.2596 156.6424 166.4047 168.9329 147.2967 139.7709 140.1659 156.8022 139.9417 150.6046 154.58 164.0644 147.6249 166.3182 148.8679 147.34 149.2851 155.239 150.0036 141.1478 148.8625 160.2334 148.4864 164.6853 153.0708 155.9775 167.7679 142.5115 143.4348 167.7269 136.7561 140.1692 142.8489 133.686 167.1212 154.0763 154.7897 146.9008 155.5914 148.5473 147.142 145.8334 148.0148 163.5107 141.25 159.4718 148.9349 178.2639 141.4414 145.4295 145.9345 157.2979 169.7904 151.3384 153.6834 159.9674 160.6153 176.044 166.8087 155.7248 153.1395 160.3923 166.8275 162.3928 156.0988 159.4925 171.1969 174.5225 158.8838 160.2735 163.2116 176.7366 172.6537 155.5934 164.0619 157.2622 179.4744 161.2444 169.7506 162.9041 167.3028 185.5006 152.5066 147.813 177.0844 210.4507 0 169.9014 155.5346 163.7084 149.8173 178.3599 170.6245 163.6279 161.7599 165.1857 170.9077 168.8233 0 0 175.7661 156.7992 155.3187 171.5008 146.9566 154.7099 179.3033 165.9727 173.8496 165.8104 170.1478 169.638 158.0905 172.8182 168.838 161.2198 182.1356 169.038 167.6229 173.5622 161.2141 182.0416 156.3371 182.6473 175.5628 152.1995 164.874 168.0604 155.5275 168.3683 186.5923 182.0235 172.8907 194.4627 174.7136 164.6773 161.5183 179.4471 170.1091 152.8902 144.7638 145.2863 160.0756 169.0558 170.7661 167.0186 182.6691 183.0919 183.6746 172.7426 176.0961 178.4547 211.1018 177.868 167.5239 137.621
145.0763 181.2422 178.9287 175.434 180.1331 202.7419 184.3323 234.8347 281.7482 352.1852 281.7482 238.3797 211.7125 205.5401 182.4988 192.4439 183.7259 197.1771 183.8607 179.6638 163.0947 163.66 162.2694 171.5125 180.5017 175.6603 188.0896 169.996 178.8026 175.4903 181.4393 172.2909 181.4957 167.1316 171.5897 156.8295 166.6183 173.8052 191.3538 169.5647 184.9116 151.1541 165.051 164.2276 155.7995 169.3054 162.1274 138.0742 159.8637 154.9961 174.6731 171.0476 149.2129 180.8745 167.3886 180.0457 146.2996 163.0596 171.7987 168.1212 156.4938 155.1774 167.2523 183.9923 163.3958 169.7659 150.6707 167.5272 167.041 173.2266 165.0568 163.1415 182.8464 145.9356 162.4236 163.6077 162.8064 153.7788 177.9614 145.0302 154.1839 153.305 181.7127 164.3317 149.0572 174.5344 160.952 168.8588 175.1597 171.2237 171.3102 146.2355 156.8323 171.5145 159.7826 181.2554 182.6943 158.9568 166.6108 159.9631 163.2236 156.0006 163.4786 177.4515 164.9686 169.9546 138.6258 166.6953 163.3063 164.4194 154.3599 156.6164 162.4813 158.0796 141.2257 151.2049 151.3468 146.2991 169.3857 146.2723 147.8121 166.4527 155.8427 163.8312 155.0867 145.2065 160.7775 171.6627 171.1955 158.9733 174.5066 146.1535 167.4463 156.2525 171.251 146.2189 149.562 147.4506 137.1769 166.3092 154.6201 149.4898 159.3469 163.9545 161.7918 174.5226 155.2822 172.663 142.2533 157.2481 158.3806 164.8517 147.4274 147.5439 185.2849 172.8306 145.9399 150.5062 142.388 150.1879 148.7611 155.4657 153.5183 148.2014 163.8619 166.8901 0 150.1786 155.1162 152.2791 162.0577 152.2464 160.8775 157.0262 161.7358 141.3039 159.5038 161.2011 160.5294 156.6699 171.6765 176.4494 169.1183 172.4933 181.9359 156.1111 172.5468 173.0169 173.5714 155.5254 153.7917 166.5852 162.2705 157.5134 150.2848 166.2855 152.039 166.4848 157.82 177.4748 171.2011 160.2054 165.1171 171.0376 162.3368 177.1607 158.2531 176.1873 163.9341 186.9048 164.1598 162.8966 172.8615 142.3247 140.5889 0 0 163.4685 164.9637 163.1444 165.8104 172.0829 165.9427 182.3941 165.0622 157.9343 157.1768 151.9628 175.3852 181.389 173.4822 166.1227 170.8561 156.0493 180.4047 178.8945 163.767 178.2176 153.1588 174.905 154.5899 184.2318 180.8614 174.8368 168.0442 162.8435 167.1249 174.6991 170.9661 180.9329 184.1313 168.6834 176.4411 171.1117 178.7425 166.8985 183.4586 184.3023 173.5357 166.6647 179.9992 178.7556 174.9523 179.0295 188.1973 177.0324 167.0979 166.797 170.31 166.0273 194.1796 169.7719 178.1432
147.412 194.654 201.4805 178.944 184.1099 190.1581 182.6008 238.7136 276.9577 281.7482 352.1852 281.7482 228.0314 223.9733 190.019 203.6202 168.6019 209.6341 197.0818 173.1374 173.5076 170.0184 168.5738 238.6946 191.4336 205.6753 186.5298 185.5443 181.799 170.6136 149.4946 199.0004 202.1615 191.2072 177.4756 165.9185 145.6116 150.5484 159.3523 171.569 174.4713 154.985 177.3537 211.2452 181.382 159.9309 170.2866 153.1832 146.5832 162.5554 162.1137 158.8559 174.2865 193.2533 154.7516 134.9716 179.3629 189.1304 173.9253 136.6033 172.6427 183.7999 201.3867 153.1993 157.0211 133.9243 205.628 166.0526 163.3605 171.2511 166.2375 165.8551 180.6337 164.1035 198.4934 177.0685 179.8106 157.7291 170.8202 155.8649 149.373 141.1409 186.8828 155.1015 150.8916 173.34 173.2737 146.9947 162.5805 153.2014 153.0804 148.6263 178.8037 161.3729 148.9232 157.5733 150.162 156.2331 166.8529 158.3554 160.8678 153.8745 140.0463 164.5673 162.0601 143.6364 121.89 136.3876 162.9801 186.5062 173.5067 142.0031 153.5276 179.2558 185.0645 139.4191 136.8691 155.2036 160.157 152.5004 168.203 163.9754 154.9291 146.6884 165.0069 160.021 166.6513 170.283 171.4915 161.8318 173.2849 157.2309 140.9113 146.3596 148.8227 147.8775 153.8196 161.8813 137.9203 155.0224 167.82 134.7665 146.4204 160.7071 155.2185 133.6767 140.8045 197.4385 149.4363 141.7983 145.1901 147.3822 144.302 162.6581 146.3382 170.5963 161.5762 147.6154 132.1139 168.9823 173.1464 163.0551 152.1665 173.7324 164.7786 131.8339 139.0676 157.058 184.1046 147.2692 156.8257 175.351 135.7722 154.9862 162.4623 172.3175 142.0506 158.8536 159.1776 144.058 178.0041 162.7028 167.7171 153.4089 161.6335 164.2036 153.7475 164.5509 168.2039 166.4395 160.3256 144.57 151.7662 170.5758 166.0409 151.2832 148.5324 172.0783 164.4939 181.5418 165.4022 153.7335 193.5077 210.2257 143.5072 154.8891 149.0589 158.9977 152.74 165.1847 184.5326 158.8933 164.9608 157.3149 155.3963 0 0 174.2591 160.1253 151.8702 183.8747 158.2388 161.6054 178.8521 177.1528 186.5343 173.3805 173.8256 167.3649 171.9665 171.1277 177.2486 158.0565 164.451 159.1653 157.8328 167.8194 150.9845 179.0475 154.6852 198.9139 150.3718 151.7875 173.163 151.3805 142.238 144.5821 186.6584 182.667 180.9953 190.0368 176.0821 172.4301 164.3648 163.211 164.4652 153.6855 154.6165 155.0873 147.4484 189.5036 158.7765 189.7038 177.8057 183.0379 164.0009 166.7308 199.4719 180.7325 181.1529 184.2278 183.9873 159.94
158.9606 178.8919 181.5891 194.9116 165.7124 192.7836 207.0875 214.1827 213.5515 238.3797 281.7482 352.1852 281.7482 226.5934 214.7404 203.2369 199.5246 199.5406 191.109 178.5707 160.6153 165.496 164.0898 201.7105 179.6403 182.7079 176.4082 170.0513 172.171 178.8967 173.3532 170.167 168.8508 180.216 183.0147 173.4056 148.7768 144.7692 179.5441 170.2076 183.9877 173.0069 187.655 207.8111 152.1391 156.8337 161.7201 172.3127 155.2239 172.1808 167.8199 158.7552 171.8243 174.263 157.7405 165.7369 189.7767 171.4839 175.3904 177.2726 169.6376 194.6305 192.2841 156.9158 188.8969 161.5787 162.8416 161.1359 143.7921 179.9854 160.4189 156.7218 152.6226 158.5547 160.7934 177.3104 158.4532 161.4433 160.9838 154.5695 151.7424 146.6349 184.6227 144.0975 140.18 154.5755 168.1367 161.4838 162.1561 173.9167 163.3463 174.0468 164.018 172.2141 155.0326 160.8513 159.6705 147.7321 163.7962 167.7654 172.4695 166.7125 170.2751 176.7934 156.3291 147.4516 164.1267 152.3861 148.7018 157.6295 153.5601 159.9174 149.1985 162.1366 153.2726 168.2494 146.2223 137.4691 147.3879 148.3628 163.0102 169.5865 140.7532 139.4957 151.0122 144.1404 148.9886 156.1261 150.9756 148.7576 153.7104 149.3605 143.1507 165.1719 169.6269 178.1896 174.9057 151.8541 166.5997 163.9448 168.2314 148.9739 151.9366 167.521 165.1933 153.4299 165.3677 146.8959 146.6682 163.5935 165.2921 166.0101 179.5679 140.1899 165.4255 182.4221 158.732 143.673 144.117 175.7737 145.1818 151.428 158.7055 163.5016 146.4071 142.7165 157.4583 159.0876 171.8314 154.9486 149.3411 144.7091 160.9607 153.02 154.8237 161.1871 151.3983 173.6659 179.7892 157.5057 155.1157 149.8129 157.8307 144.425 163.6336 163.2339 159.9562 165.6831 153.2862 174.6156 176.1989 146.1948 163.676 161.1792 147.5242 143.424 165.2877 158.5884 162.7162 176.3832 180.0959 170.345 150.2909 147.6961 147.2151 146.4441 173.752 175.289 171.0723 168.1303 150.7708 152.7253 143.6764 162.5811 160.5983 0 0 146.9434 160.0908 179.719 172.1809 175.06 154.5159 171.1446 164.7119 165.7197 192.3616 169.5919 160.3615 175.3215 167.1362 173.4802 161.5244 167.3875 175.6397 174.1693 176.8249 151.8465 166.6906 163.2677 167.5395 176.0426 170.6455 169.8291 173.7335 189.9373 188.4082 173.6995 157.4596 171.2277 176.0223 179.3569 162.6861 169.0896 167.9503 170.9275 184.6687 182.9857 169.7799 176.2162 177.7023 169.1626 193.6993 189.6341 157.6114 179.5507 166.5461 167.2042 178.0436 172.3674 191.0843 183.9064 158.5368
167.0622 184.0424 184.4993 194.7261 154.0767 194.5011 182.2772 216.4807 215.8269 211.7125 228.0314 281.7482 352.1852 281.7482 215.594 210.4714 177.3498 205.217 197.8902 186.5275 186.2026 189.1191 187.5122 188.2592 172.6242 201.9842 179.8049 186.4542 187.5429 173.7787 179.3993 196.3096 183.4013 186.0868 190.1796 184.4376 151.5958 178.6787 169.8548 157.3228 175.9043 175.628 164.6853 144.7274 172.4465 172.8849 188.9859 147.9059 148.8844 176.4589 161.1343 163.7529 171.8176 166.6878 174.3134 153.6781 174.7179 157.173 150.4586 154.3044 177.0032 192.6508 174.1228 163.2289 155.9647 141.0472 166.5748 163.8932 173.5491 157.4829 181.9992 156.9228 165.4314 183.1381 169.6543 159.2233 177.5646 167.7186 170.2214 155.8164 160.4735 172.3748 160.0332 148.5238 143.1808 170.2366 164.7083 141.4929 141.4721 148.1167 164.0347 183.5279 157.6649 149.071 171.5218 168.3108 162.8658 164.8409 166.3121 174.3902 176.6228 163.3995 152.8211 175.8464 161.421 157.7145 175.3884 158.2042 156.0353 164.5892 150.9738 139.8632 139.0542 123.8463 167.0865 154.4145 155.8702 154.8281 155.2082 165.9192 165.7134 162.1741 154.889 132.6741 177.0814 154.8684 169.9741 157.339 158.684 155.7278 143.3388 145.2467 151.3903 147.825 134.055 153.8322 149.8417 142.9288 155.5352 156.7777 166.054 142.2453 145.8224 146.9088 151.353 146.2447 132.242 136.8332 127.3008 146.5427 148.3845 159.4397 141.4313 128.0972 140.5626 145.5578 146.7099 149.1372 141.8893 137.694 177.6193 164.6982 166.041 177.6859 169.0801 144.5065 138.5565 162.6295 172.7808 183.1764 150.6835 164.8942 162.1505 162.4154 164.5642 161.9722 162.8217 162.0476 154.3719 144.4559 164.8949 156.1975 162.6021 146.0533 161.8002 161.4167 179.3523 145.0573 182.3035 184.6992 139.4957 164.2985 144.7805 166.8531 170.16 156.0879 159.0977 151.8304 180.4196 164.7935 165.8692 150.4709 170.1752 201.4844 157.832 138.2312 151.9743 157.6419 165.701 150.5079 164.9379 182.6374 158.161 159.9805 158.0294 0 0 177.2173 169.9366 168.4428 183.6554 151.8487 167.031 191.6006 160.8737 162.6092 153.4747 166.1437 181.5678 196.1676 156.8171 155.5869 172.1029 175.7722 173.3116 171.8607 165.9454 191.8482 175.5708 189.2454 198.5758 186.1182 170.3254 185.2947 172.5551 152.0561 174.0362 181.9172 172.9243 168.2099 178.707 195.2785 178.9887 163.4563 168.8729 156.6247 155.0026 158.286 164.319 156.2945 167.8118 160.8156 185.1179 184.6005 175.1779 185.0896 172.3052 178.8553 188.0932 178.9258 208.6209 184.3316 180.6733
175.1005 183.8946 187.0973 179.6377 184.6253 205.2986 195.7463 202.1407 215.5133 205.5401 223.9733 226.5934 281.7482 352.1852 281.7482 0 192.1608 195.223 194.9621 172.8082 186.2592 163.3884 162.0001 170.1411 155.663 195.9398 180.962 182.5684 174.6318 172.6155 167.901 192.7941 167.5565 182.3771 179.1268 195.8825 169.7647 156.9758 179.4562 177.6109 179.3693 192.4537 185.7232 197.6975 174.1443 161.4103 163.4059 151.1706 153.9009 156.9504 158.4761 161.762 176.1385 178.9208 167.1309 152.1481 148.7181 181.8928 180.1492 153.3811 166.248 190.157 168.2352 152.6509 172.7079 169.7334 158.8567 162.6556 170.0257 150.8868 191.2297 156.3723 157.7697 150.8291 169.4572 151.6603 167.332 169.0192 174.6701 175.4899 168.1304 148.0093 165.8066 148.8356 162.4699 171.636 147.5879 157.0612 156.7274 157.4489 164.0757 166.6302 155.9616 168.8277 151.5341 160.8538 158.7101 167.9741 164.2192 143.1456 175.4967 146.8499 171.1181 161.712 157.7733 162.5139 156.8294 162.0805 174.7265 156.4813 164.9144 157.5074 154.2361 183.8692 159.8882 149.2536 141.1715 145.0481 165.9779 151.2412 153.4074 163.2752 149.5544 154.028 162.7352 148.2421 150.8661 158.7293 153.7119 150.0336 159.772 148.6347 158.7042 168.6986 162.0995 166.4096 160.8614 147.6438 146.3705 155.3565 159.0923 165.8929 151.1932 167.5912 133.077 156.4722 142.1794 143.2778 142.7396 166.0708 144.3235 152.2875 152.6439 154.4758 159.0509 160.2331 169.0909 148.2366 145.0985 143.3659 147.9256 154.3146 145.2096 159.581 176.8788 136.7535 163.0376 133.2206 162.3431 174.6403 154.5307 152.723 162.2646 161.574 147.6098 166.651 158.5337 187.5306 153.2861 151.1478 165.0842 154.0248 152.6081 154.1067 159.1931 166.092 146.5841 171.6355 147.1674 163.1684 170.0685 155.1693 168.3995 152.3923 177.0183 169.8704 166.8417 169.2214 174.4095 159.0975 169.1527 149.737 178.9015 162.7157 146.3718 143.6487 167.4111 156.352 172.8558 163.966 151.6741 161.9954 160.0094 172.0673 169.9688 0 0 168.3717 168.1909 164.482 179.4937 150.8732 159.9218 186.9606 171.2072 165.7929 168.3131 164.5751 155.268 168.0807 159.5153 181.332 157.791 177.791 178.117 176.6259 171.7463 174.1346 171.9091 176.4037 173.3289 166.8782 173.5213 166.0569 173.8783 175.175 155.2602 176.587 175.7779 182.8741 183.9902 181.1471 179.4309 165.1454 179.7527 166.9197 161.051 169.3975 181.1168 164.6318 173.7956 182.9068 189.6979 175.6926 181.8458 171.2176 194.8606 173.289 176.8529 183.114 173.4654 172.6698 149.7685
174.7547 192.1024 209.6202 203.0006 179.7865 185.6858 195.3662 202.5737 179.9563 182.4988 190.019 214.7404 215.594 281.7482 352.1852 281.7482 0 192.521 191.968 181.0816 165.6158 183.2418 181.6848 181.1191 182.661 172.1858 171.3545 165.7952 169.2796 177.469 156.6473 197.1371 181.0806 156.5733 169.3406 160.0176 154.0598 168.8721 130.7463 183.8942 189.304 176.6238 165.8476 145.5076 167.3442 161.1103 163.4394 170.6767 0 167.3209 172.0998 182.3051 164.5368 160.9167 167.3712 149.1868 180.0187 154.8926 173.7515 157.2934 143.8018 207.8812 195.5686 148.6378 167.5168 160.1854 166.8806 157.7027 150.1082 171.7721 171.5874 177.7113 155.0192 146.2007 164.3059 175.8312 178.0409 163.9237 142.9051 158.4794 148.5075 146.5213 158.2034 168.8377 160.2581 159.5308 146.34 160.1097 168.3749 145.2793 145.5618 154.5662 169.4713 181.1371 164.8764 151.7357 163.0446 167.5874 167.4716 161.6163 162.4764 159.0666 145.737 169.0706 154.78 136.7117 150.0402 142.5217 147.5364 158.79 150.002 164.3091 163.3338 162.9158 153.5176 163.0389 149.8605 146.3936 159.5594 155.6013 154.5839 167.5397 160.9331 146.4295 153.2066 161.5673 166.4865 158.5071 170.6195 158.3468 152.7689 140.4986 150.8288 175.5572 163.9264 156.3977 150.3428 150.6627 0 175.6141 150.7965 145.5531 169.0338 169.0933 159.7928 163.9206 142.1801 136.1701 155.7131 154.4403 152.5701 149.7318 152.2248 155.0889 152.957 143.3619 159.1669 189.3953 163.9464 176.5456 161.4705 153.9047 148.4211 139.4298 144.0657 143.7827 169.9506 147.5695 145.1465 150.071 160.994 153.2477 163.4624 160.1208 157.0316 169.1968 156.0365 162.4309 163.1767 163.5843 154.2797 144.0602 154.5771 165.2708 157.9101 168.6988 180.7857 152.7533 155.6209 153.5165 167.8689 167.5965 162.3614 170.2849 173.076 163.8937 166.6551 157.6602 163.4865 171.6485 174.1765 176.9975 179.7837 195.842 171.5073 154.0186 160.1922 163.9442 153.9218 170.4544 163.0973 170.268 164.8882 156.8277 154.9151 0 0 155.8202 157.2869 171.1571 169.7338 162.412 172.1768 174.9973 169.6406 159.2229 182.9015 159.3932 178.1963 168.2139 173.6334 186.5612 197.0147 160.0206 171.8448 170.4062 165.8677 167.9052 183.0604 167.0743 195.7953 173.0516 159.9138 181.4518 169.5208 174.3113 191.8348 156.9821 180.5358 187.2904 179.3179 175.9358 181.1197 180.6219 169.81 159.4082 172.7005 174.5176 167.3633 169.2279 172.2089 177.0438 184.7196 169.7614 169.4289 177.9597 184.6446 192.9269 185.6675 188.0073 180.2651 189.1228 170.4154
167.9213 188.5519 205.7145 180.6924 184.7279 187.8362 189.6916 192.0942 206.5851 192.4439 203.6202 203.2369 210.4714 0 281.7482 352.1852 281.7482 0 194.767 198.1723 160.9488 171.8348 170.3747 162.9602 164.9207 184.1169 166.9748 176.6122 166.7746 177.4977 163.2387 182.6739 180.0117 189.3401 167.4242 165.2848 159.4968 147.583 178.9178 169.4116 170.1349 158.5143 190.4857 167.7733 158.1156 187.4866 168.0042 169.7754 152.9115 168.6613 166.8522 157.737 174.124 156.9331 150.214 148.3749 167.7466 158.6686 168.7928 0 147.3583 182.9409 172.228 159.5079 158.9283 139.8237 178.8142 180.4645 154.8178 169.3955 163.7307 167.7283 150.5256 174.1256 165.8606 168.0999 158.6147 162.2881 145.0348 173.2112 169.4449 162.0404 0 149.9596 163.2939 146.8118 165.1137 147.0877 166.8526 142.5347 168.674 142.0792 158.2026 148.3974 168.2608 155.393 163.5857 149.9329 166.4179 155.9808 153.3892 156.1693 159.0535 146.2094 173.4272 162.1332 131.7101 0 147.4842 148.0615 153.2489 172.4539 147.7302 137.8935 131.0202 158.0131 168.3482 164.7091 162.5917 165.6921 158.9828 166.0004 145.3171 163.5794 150.1512 153.5742 151.9667 147.9293 158.0027 154.3318 160.3309 151.9205 143.9404 142.3112 161.0047 149.7845 155.5317 147.5909 152.9948 143.865 163.2358 157.2491 151.5964 149.1408 168.4808 162.4021 127.2686 159.1244 141.0866 163.9219 147.8129 157.0806 142.1393 152.2155 151.2814 137.4457 153.0623 145.2996 157.2241 165.5625 148.2316 148.8135 150.0902 146.1982 163.8502 159.4364 145.3691 159.2356 166.6466 150.2136 165.9881 157.0777 161.9608 161.4955 160.8404 133.1639 168.3301 157.079 135.9238 142.4043 169.7644 156.24 160.9961 174.5373 148.6145 154.7309 158.3244 153.3629 166.44 147.6933 152.8359 186.0417 139.5231 159.4885 145.7565 144.9897 159.2775 166.1052 145.2782 152.5057 141.8115 163.5945 131.6855 150.6687 161.4475 160.8428 160.8419 164.9995 156.0565 156.9 145.546 153.5157 175.384 171.477 169.3857 0 0 157.8918 162.2821 179.7356 169.3303 184.5553 180.6306 182.8473 155.6007 167.6713 166.2928 161.4367 167.5096 174.2768 184.0039 155.2216 178.682 179.8911 166.7159 165.3202 158.0048 175.1434 165.1242 170.7655 179.4257 161.2483 155.3899 179.6278 166.934 161.3121 166.1868 157.6389 184.3594 176.197 173.8039 161.2253 163.5614 173.8984 175.9913 151.3195 155.5999 164.2285 173.6584 172.7385 187.238 181.6096 192.0738 190.4588 168.5575 150.1917 0 188.0937 176.0446 181.5663 159.7799 179.5503 168.7303
202.1638 175.732 157.6249 172.0085 203.0129 181.9114 199.8111 178.2928 170.9268 183.7259 168.6019 199.5246 177.3498 192.1608 0 281.7482 352.1852 281.7482 195.1218 208.5501 202.9369 166.6766 165.2604 150.0557 179.5397 168.9109 168.4133 164.9393 188.1707 176.5038 192.7919 159.6945 166.1001 176.5826 165.4566 160.6218 192.2122 205.5043 156.9254 172.8383 155.9416 183.1895 160.1074 122.1661 159.7669 204.4821 179.5286 187.1722 166.0938 159.4521 182.1585 192.5001 152.5158 147.0059 156.0371 159.8242 146.007 155.1639 158.1444 175.9558 158.0848 145.8171 128.0124 158.3084 154.4415 182.3038 184.1033 179.9665 152.4439 157.0544 143.3238 160.7994 146.3056 158.0936 138.8393 148.2216 151.7848 155.7426 148.8414 178.4269 195.2341 179.6314 109.6122 134.0611 158.6274 143.099 155.0843 151.8585 168.418 155.8044 165.5361 151.0134 137.9384 138.2216 176.4527 151.9558 153.1627 173.9565 162.4473 157.9491 164.4053 164.7663 178.4106 146.0111 151.4624 161.2844 207.9352 181.1151 176.1942 143.9703 136.4528 186.787 160.4633 138.9909 149.5461 194.3755 162.6944 193.5388 177.1022 160.2866 151.0731 158.692 167.1697 185.6695 159.4454 151.1496 137.6473 127.2598 138.7329 163.337 166.0803 166.9478 176.0486 172.9644 136.2417 164.9149 172.1506 164.0521 0 169.3964 152.5694 175.4468 163.8582 146.1999 170.116 178.5223 173.196 121.517 192.147 184.7616 157.411 142.462 180.8635 163.7288 182.7466 133.0147 147.7848 148.2406 182.6117 204.0183 152.579 146.4106 146.5635 150.2201 138.7957 170.4027 136.3035 172.1162 150.9395 146.4835 180.8898 164.6024 169.6024 164.838 153.5745 154.8585 175.6155 165.6507 182.5273 181.4977 148.2856 162.4274 148.4107 177.2046 173.6642 162.8924 145.1892 153.1855 173.065 154.7747 140.1041 167.7381 154.3465 152.4514 162.9739 149.5871 162.1851 175.0269 139.0923 155.3533 157.5129 150.5909 132.2213 104.3258 193.1305 189.3929 190.4982 201.7664 154.9538 174.0158 135.5756 138.1356 177.3746 162.6246 160.6412 0 0 169.7022 169.0478 181.1165 167.0761 216.761 189.9708 138.0504 161.4015 156.6551 170.3898 163.9471 180.5515 178.252 170.0487 156.5402 182.0167 184.7331 180.2406 178.7317 148.9525 168.5712 147.2274 178.544 135.2547 198.5452 175.0616 157.6208 186.244 176.0907 181.4604 166.3047 175.6277 179.4881 157.0645 152.9892 179.8176 184.3223 186.2468 217.8318 226.1513 221.5512 216.9453 197.5622 175.4756 180.48 174.3163 158.3974 170.2055 168.2996 179.9933 150.8587 162.8196 149.5581 151.1493 163.6898 167.1691
153.9594 181.0689 219.0711 189.5288 162.7217 179.9845 170.0704 186.8818 195.2038 197.1771 209.6341 199.5406 205.217 195.223 192.521 0 281.7482 352.1852 281.7482 193.5956 180.1712 209.918 208.1343 198.4793 202.2822 195.6755 190.175 197.2697 192.6567 160.1802 154.8218 201.504 195.7456 189.3784 184.6553 160.5076 136.9987 141.0084 180.5908 168.3103 182.1329 177.1785 155.8478 200.974 190.6641 144.38 177.7092 153.7409 158.5736 169.0199 160.0595 164.624 177.697 174.7242 156.0329 139.9539 159.7217 172.9072 171.3906 153.2335 174.5605 152.2039 168.289 160.2624 173.9344 140.7164 175.6114 144.5169 167.4262 181.1935 175.975 144.95 175.1418 167.7292 170.9349 197.5842 183.6502 161.6932 163.0279 172.4018 176.8161 127.3282 131.7176 166.244 167.105 170.6565 169.8902 150.6171 140.7007 156.4678 156.7292 151.0909 186.2312 176.4629 153.9793 153.9696 163.615 167.8922 165.5412 153.5048 170.4597 160.503 143.9586 154.5224 151.5143 155.7989 150.4548 163.2607 137.9446 159.2776 146.8913 134.2661 138.6166 148.242 185.8383 166.4128 169.6113 140.4549 154.9197 141.3321 137.8529 167.6075 138.6981 148.8446 151.6955 150.8184 160.4982 154.2431 169.1292 148.9905 168.998 152.7326 137.3843 137.731 163.0761 147.9175 159.5475 152.7647 163.0338 157.148 174.9753 151.8628 149.2063 141.7327 159.5064 162.5883 183.1644 146.1079 138.9818 135.1924 136.9022 157.5019 152.5642 158.1727 165.4571 157.0584 162.082 156.8049 179.3057 153.3887 166.4848 158.5539 151.1497 166.0405 146.3862 167.3545 155.6609 136.4034 162.3503 153.7421 157.281 156.7583 145.712 178.2827 161.9939 158.7608 154.6295 169.2951 155.769 153.432 170.692 177.6358 166.282 159.7611 169.4306 152.6216 182.292 180.7276 155.0701 168.6939 174.5505 152.7817 172.0255 171.1001 152.9576 161.7718 156.271 170.7795 139.4992 154.7987 181.7081 162.9329 177.8719 0 156.9996 143.2846 154.2639 151.5804 165.3208 181.2187 185.7891 170.1814 166.9584 182.836 180.6062 0 0 164.4622 169.0187 158.1166 172.9674 151.5617 158.7349 183.3993 166.9275 170.6157 154.5092 158.3255 186.5279 164.1567 157.8032 171.222 166.6966 156.5144 171.6257 170.1889 171.0657 167.7648 168.9892 168.9157 183.9379 165.4002 152.431 167.4924 152.9146 156.6856 164.9975 170.9285 196.0512 189.7659 192.4748 192.272 169.3963 161.8813 156.1298 159.6541 151.6008 144.8739 144.9207 174.8471 186.4044 170.4321 180.2942 178.195 175.356 168.5373 168.6555 194.4107 178.7288 209.525 189.5668 180.3762 147.8415
154.7916 188.6822 193.2145 196.1242 178.7852 168.1982 187.4306 171.8236 195.6285 183.8607 197.0818 191.109 197.8902 194.9621 191.968 194.767 195.1218 281.7482 352.1852 281.7482 0 234.4773 232.4849 190.0034 190.4029 203.4885 181.0953 180.0948 191.0362 177.4921 149.4237 177.4995 183.5759 170.3641 184.5536 189.0454 147.2457 151.9585 176.6178 178.5118 192.2504 178.7889 176.3934 177.2917 165.3462 163.7256 148.9125 153.656 156.7588 165.3418 173.3744 160.4164 187.6328 191.4472 173.4583 169.5075 169.1717 172.2406 168.7561 177.2731 188.4925 164.0891 164.2094 176.1375 171.0295 161.594 151.0494 161.9628 162.9606 171.1838 160.0389 144.6694 179.0754 175.7699 186.0091 168.4704 165.7438 163.5601 170.9157 150.8787 138.5149 144.9244 186.3282 164.8832 151.4433 170.1919 167.834 160.0794 141.7484 156.5098 159.9147 154.836 161.917 149.9102 148.798 157.6193 179.7695 155.9241 178.3203 172.9859 162.5801 149.4201 162.5014 168.681 160.4049 174.6059 159.7508 157.7922 147.0319 146.014 170.8168 143.191 145.613 151.8294 167.5328 140.6829 167.1557 145.5894 153.6389 147.9428 152.2296 173.1926 167.4787 156.3094 168.1867 153.8323 166.5757 162.0018 174.3192 155.1506 165.1103 164.8167 147.7758 159.1817 156.1968 144.2882 135.6789 146.2993 168.2855 154.6026 163.3265 144.1186 144.6526 143.2825 164.3432 128.0362 180.3769 141.0035 148.7932 154.0887 137.8981 160.9504 162.1375 179.3728 166.3542 184.5836 167.7701 167.5766 126.8129 162.0225 165.2726 173.1508 153.3696 155.696 154.0862 157.2628 155.2246 153.6898 158.5182 157.7552 149.4941 149.313 149.7405 167.7254 165.1548 153.0923 154.8851 158.5865 144.4551 147.3104 163.21 165.4063 168.2264 151.5432 159.3008 138.0111 163.9543 167.9619 166.6875 161.9698 156.3186 152.9684 167.9292 163.1201 159.2138 170.3994 164.3217 165.5194 177.6526 170.0548 173.7521 150.4184 168.3517 121.1174 139.4582 156.3136 170.7407 155.2688 160.7912 162.3406 172.8128 168.6889 153.1762 179.2302 177.0443 0 0 168.3851 164.7731 164.8205 170.0229 156.2469 169.3125 170.4408 160.2379 162.105 170.4143 171.7046 165.784 182.3127 160.5166 169.3726 161.796 162.7032 162.1462 160.7888 176.6156 173.6445 168.5827 168.6788 183.9553 161.3535 162.8235 171.0694 147.537 159.6579 159.7632 179.1664 180.7649 185.6174 182.271 198.9958 170.2462 162.1529 165.2465 158.4071 157.0841 157.2539 158.0472 163.0359 177.3079 164.0996 175.3416 188.0672 167.737 171.4908 173.1389 196.3298 187.6832 194.8003 183.2436 189.8249 157.8902
174.4412 166.0043 154.909 166.9422 187.8496 174.6243 181.7446 167.6867 183.7626 179.6638 173.1374 178.5707 186.5275 172.8082 181.0816 198.1723 208.5501 193.5956 281.7482 352.1852 281.7482 203.3165 201.5889 188.0247 176.1624 169.9195 172.1778 178.9632 164.7099 185.1791 179.6813 143.0501 150.7614 147.5131 165.993 188.6972 200.0707 200.1424 165.9304 151.9003 182.0918 189.6369 172.3614 133.9728 158.7132 189.2215 168.9629 191.261 169.8157 172.1669 171.3876 179.8394 153.7684 176.8143 161.2771 200.4679 178.7106 147.8617 157.6129 179.5289 158.2798 157.8126 157.787 167.8721 156.3643 166.8862 164.7293 175.8359 160.2229 157.7033 158.2261 170.0042 148.2377 165.7142 149.5402 162.4269 156.9848 151.7036 164.2225 163.2314 171.5385 181.2451 127.4374 147.2538 153.3619 164.9132 152.209 183.6519 162.2308 141.8947 141.6758 162.713 140.843 147.4958 170.3393 150.1424 162.1621 158.8585 152.0856 160.998 166.9586 165.2047 179.1346 171.8824 143.7871 160.0022 190.0463 184.7801 149.9389 152.0643 142.3797 156.9246 153.5971 164.8294 153.3772 140.6886 156.7176 180.3033 158.1339 154.1842 146.2329 154.013 165.9604 171.4278 156.0263 156.6881 146.5418 163.0864 143.5286 152.8474 132.1361 168.0699 181.5036 170.4152 147.4332 162.865 162.3265 181.7466 171.3469 162.2427 156.3965 156.3279 158.593 143.7236 145.7343 182.122 180.5062 165.3914 163.6982 167.2604 165.252 153.1765 179.9502 163.956 185.8099 151.2174 139.7902 168.2724 152.3217 184.3582 163.4963 165.7017 160.0757 135.8006 143.5997 126.0579 171.4425 171.1805 152.84 182.4821 164.8151 155.7347 174.4032 147.4092 156.1994 173.1965 174.8019 164.6714 167.7068 173.6863 145.1921 156.2139 160.2735 158.0029 164.9528 150.5808 144.9103 151.9978 169.4679 160.7178 165.1369 159.7966 153.9906 147.9475 166.879 171.7226 187.4855 178.0373 149.7256 164.5486 161.6837 162.176 121.9235 141.192 161.8073 173.4055 171.7669 203.4604 151.2371 166.9034 167.8861 160.0806 156.0297 162.1562 160.1786 0 0 175.1977 180.198 182.6287 163.8739 187.1615 169.7176 158.8988 161.7688 158.6746 178.3965 163.0418 184.2042 169.9963 175.9185 173.6521 176.0898 172.1681 164.9843 163.6031 143.888 149.7105 152.346 170.7669 149.5303 188.401 188.8963 164.3318 179.838 189.633 177.5982 151.1363 172.5784 177.8361 167.9171 188.5383 186.1986 184.784 185.4759 180.2686 190.4826 196.0022 194.3869 174.4899 159.8569 191.3992 165.3688 174.7876 168.442 205.2479 173.1676 158.1212 179.7123 148.5386 168.8335 177.9046 166.3182
168.102 155.8031 154.5056 165.6893 183.6169 193.1058 158.9494 171.4004 168.4475 163.0947 173.5076 160.6153 186.2026 186.2592 165.6158 160.9488 202.9369 180.1712 0 281.7482 352.1852 281.7482 603.9528 194.8129 169.2415 159.2077 178.5539 177.7029 162.1246 177.7022 180.1786 167.868 163.6648 154.1326 155.7416 158.4233 187.3844 186.4003 189.6147 165.8368 154.9532 169.3561 170.5961 142.7929 171.9449 182.0297 168.3818 193.4961 171.1303 169.9364 178.1198 169.4327 158.4227 166.6224 156.77 176.5283 208.1064 164.5181 184.4229 179.5841 153.1108 181.4359 150.9178 181.49 179.3899 181.3739 158.2394 175.0258 161.3963 165.0616 152.6827 156.2898 142.7157 180.0432 130.6379 170.9087 186.5882 156.6261 154.6296 156.175 182.5793 155.7206 138.589 137.9139 148.671 160.1694 143.3598 165.2292 163.769 135.6618 157.6773 160.8467 158.2371 149.3764 161.5502 0 144.3885 143.9155 142.3312 157.2497 165.8287 161.1467 182.0855 154.0496 147.1245 149.1943 170.1576 172.1446 181.1691 164.5228 151.4377 141.0367 150.8957 156.5299 166.397 157.4016 159.6056 189.9382 156.9146 166.6022 147.6721 153.9192 154.2233 161.5698 154.9618 156.6337 141.8189 155.6606 138.9527 152.7938 158.8396 163.8662 178.1176 153.8575 127.1581 170.8621 177.7059 172.6109 163.4938 165.0279 155.7658 150.3226 156.2518 153.0532 136.0185 179.9602 153.3938 135.0654 160.9885 171.9939 173.7583 147.1715 170.8529 145.9409 154.7917 152.344 164.5037 157.7561 157.114 174.2758 162.5572 153.7103 155.4411 155.9963 158.5708 126.8615 156.1647 167.6917 165.162 166.9781 145.8411 172.5083 163.4969 143.6008 164.6959 158.6772 178.93 153.8242 176.9008 193.1753 153.4693 133.9057 154.4301 157.4738 175.8816 149.8359 153.9248 149.5863 173.6454 179.8191 163.3346 155.7288 154.8554 159.7563 168.4641 143.932 189.1697 161.9036 146.7141 165.5845 149.8407 159.5361 159.0266 131.5417 156.4316 159.1152 173.2656 196.6746 143.5346 170.9962 162.6222 146.4695 155.4468 167.4136 165.3718 0 0 152.1766 161.0701 169.5024 148.6796 159.114 160.5198 164.8787 155.0449 163.0977 189.8191 165.1017 169.759 159.5359 179.1281 188.3015 176.9648 171.8025 163.1614 161.7955 154.2986 148.0447 151.1702 187.48 156.8508 186.6554 196.7498 163.5661 179.769 191.1004 196.3576 171.9446 160.4832 179.619 173.8639 169.264 194.211 200.2362 173.6224 193.7411 193.4893 186.9665 181.9538 192.9924 162.6379 184.8065 147.9042 169.9703 172.9137 180.4981 159.5709 166.3721 175.8095 177.1688 171.9588 163.617 146.7248
174.4952 167.2718 204.1022 175.6637 174.6762 175.8823 177.755 183.0968 178.2776 163.66 170.0184 165.496 189.1191 163.3884 183.2418 171.8348 166.6766 209.918 234.4773 203.3165 281.7482 352.1852 281.7482 0 222.3083 194.2511 194.5686 212.3131 179.3185 193.1353 173.6297 163.2524 188.1381 191.4146 185.6659 167.4924 161.2085 127.1462 186.4719 173.8684 179.5085 160.358 134.8038 170.6168 185.1126 174.2473 157.5055 184.5426 192.2881 199.4956 170.1441 173.6606 172.0462 167.7363 156.6278 155.5076 136.0548 154.2572 157.5651 147.3453 150.7562 184.0397 177.5236 158.2049 171.9814 176.7284 167.472 174.8136 149.3314 156.8709 151.287 166.5507 159.6803 158.9509 163.2755 163.6541 179.4299 156.3019 161.5506 170.903 174.6894 157.092 142.7168 165.5662 179.8535 162.7822 161.7365 172.7959 159.1623 163.1684 164.5862 162.8888 157.8529 163.0309 159.2355 168.9995 161.0567 153.2033 157.0484 154.9543 144.583 141.6166 162.0686 176.2823 153.9013 159.3136 138.0295 179.6199 156.0131 159.4252 172.2277 161.0291 161.0523 154.4831 169.9653 153.7552 137.7865 151.2306 145.8055 163.6699 174.7424 155.1545 169.4062 159.955 159.4789 158.4768 144.3971 151.1856 158.7301 146.1049 157.8137 152.7492 139.3768 149.6568 150.4895 157.7565 150.342 152.2456 158.9945 155.9941 166.6021 141.4119 149.4053 170.115 147.9186 142.049 138.6415 177.2716 148.1058 174.3334 152.3166 153.7461 158.9164 170.6365 155.819 156.032 162.8053 168.4642 167.7129 148.5056 178.4982 147.5964 160.5848 155.2289 138.4924 155.3273 182.8162 171.4711 153.5849 151.8628 147.3603 159.5977 149.6832 175.4396 177.8586 172.8751 166.2943 160.3349 157.6144 168.7312 131.8377 162.7978 145.15 171.4871 163.5284 148.3947 174.2894 151.7469 156.9803 149.355 161.1865 155.6207 168.797 165.2999 161.6445 151.2798 151.5087 149.5838 170.0426 169.5338 167.303 164.585 168.5761 0 186.256 170.5032 151.3369 166.2431 162.4378 161.5551 178.4643 174.9944 159.7182 172.9115 170.8027 0 0 178.6034 169.1814 149.7898 169.2272 154.0574 166.4266 167.8059 162.1708 174.5865 153.8579 160.9484 158.9465 166.5255 174.5748 153.746 169.8321 181.7138 175.5206 174.0512 176.7708 177.6106 175.2588 158.121 175.6541 163.4413 173.7472 174.8436 151.1931 164.8932 165.6045 164.5986 158.4754 198.3185 192.3851 208.4288 172.8544 172.8892 170.7299 159.2417 171.0168 165.8762 146.2254 167.232 191.0616 169.7755 184.5821 191.3401 184.2031 181.4725 171.306 183.9719 185.393 183.0431 183.9462 179.7507 178.0628
173.0125 165.8505 202.3679 174.1711 0 174.3878 176.2447 181.5411 176.7628 162.2694 168.5738 164.0898 187.5122 162.0001 181.6848 170.3747 165.2604 208.1343 232.4849 201.5889 603.9528 281.7482 352.1852 281.7482 0 192.6005 192.9154 210.5091 177.7949 191.4943 172.1544 161.8653 186.5395 189.7882 184.0883 166.0692 0 126.0658 184.8875 172.3911 177.9832 158.9955 133.6584 169.1671 183.5397 172.7667 156.1672 0 0 197.8005 168.6984 172.185 170.5844 166.311 155.297 154.1862 134.8987 152.9465 156.2263 146.0933 149.4752 182.476 176.0152 156.8607 170.5201 175.2268 0 173.3283 148.0626 155.538 150.0015 165.1355 158.3235 157.6003 161.8882 162.2635 177.9053 154.9738 160.1779 169.4509 173.2051 155.7572 141.5042 164.1594 178.3253 161.399 160.3622 171.3276 157.8099 161.782 163.1878 161.5047 156.5116 161.6456 157.8825 167.5636 159.6883 151.9015 155.714 153.6377 143.3544 140.4133 160.6915 174.7844 152.5936 157.9599 136.8567 0 154.6875 158.0706 170.7643 159.6608 159.6838 153.1705 168.5211 0 136.6158 149.9456 144.5666 162.2792 173.2576 153.8361 167.9668 158.5959 158.1238 157.1302 143.1702 149.901 157.3814 144.8635 156.4728 151.4513 138.1925 148.3851 149.2108 156.4161 149.0645 150.9519 0 154.6686 165.1865 140.2103 148.1358 168.6695 146.6617 140.842 137.4635 175.7653 146.8474 172.8521 151.0224 152.4397 157.5661 169.1866 154.495 154.7062 161.422 167.0327 166.2878 147.2438 176.9815 146.3423 159.2203 153.9099 137.3157 154.0074 181.2628 170.0141 152.2799 150.5724 146.1082 158.2416 148.4114 173.9489 176.3474 171.4062 164.8813 158.9726 156.2751 167.2975 130.7175 161.4145 143.9167 170.03 162.1389 147.1338 172.8085 150.4575 155.6464 148.0859 159.8169 154.2984 167.3628 163.8954 160.271 149.9944 150.2214 148.3128 168.5978 168.0933 165.8814 163.1866 167.1437 0 0 169.0545 150.051 164.8305 161.0576 160.1824 176.9479 173.5075 158.3611 171.4423 169.3514 0 0 177.0858 167.7438 148.517 167.7893 0 165.0125 166.3801 160.7928 173.1031 152.5506 159.5808 157.5959 165.1106 173.0915 152.4397 168.389 180.1697 174.0292 172.5723 175.2688 176.1014 173.7696 156.7775 174.1616 162.0526 172.2709 173.3579 149.9085 0 164.1974 163.2 157.1289 196.6334 190.7504 206.6578 171.3857 171.4201 169.2792 157.8887 169.5636 164.4667 144.983 0 189.4381 168.333 183.0137 189.7143 182.6379 179.9305 169.8504 182.4087 183.8177 181.4878 182.3832 178.2234 176.5498
166.1989 166.5522 164.1918 194.7321 163.5463 181.2762 174.4362 223.8286 213.9932 171.5125 238.6946 201.7105 188.2592 170.1411 181.1191 162.9602 150.0557 198.4793 190.0034 188.0247 194.8129 0 281.7482 352.1852 281.7482 214.5171 209.3799 195.6212 224.1356 192.0016 169.8673 185.6694 229.4555 214.0068 136.4213 180.8517 0 148.8678 149.1411 160.5224 202.1843 164.8562 149.9172 120.318 159.8996 190.5673 178.7575 183.5889 165.7435 176.9063 148.2526 179.4952 194.6834 213.6631 150.835 174.4476 167.3495 194.3684 183.2735 191.3537 179.334 157.2083 138.4923 129.4956 171.3177 157.7246 188.8967 155.4767 172.5971 176.6366 154.2601 171.6765 194.8643 192.0309 157.1983 147.1043 180.9708 177.3921 161.8241 163.0163 173.1825 159.8671 183.8154 169.2095 124.3605 164.6499 154.9864 175.2544 208.7618 167.7965 152.1172 159.5999 166.3937 192.5644 187.6371 139.3397 124.9105 144.3513 155.2814 202.7749 154.7318 132.6905 159.0862 146.3119 167.9771 155.8822 166.7159 166.7654 161.5893 171.6775 158.4422 140.2513 124.0836 158.6583 129.2006 0 165.2252 155.3174 200.6184 130.0546 165.0252 158.5183 135.8305 167.0036 163.8994 133.1513 142.6386 142.242 177.0907 172.866 187.0993 144.2379 130.5575 149.8825 171.1214 151.2222 143.6693 138.4092 132.718 151.8768 155.7681 124.7645 122.4111 128.9202 174.8561 210.039 168.0043 166.337 156.835 125.8812 194.4288 145.9773 119.606 120.3475 165.8059 188.3638 168.3697 155.5456 152.38 174.5175 130.505 155.8726 149.3644 167.3229 173.2368 172.4653 210.3921 156.8895 147.6315 158.2804 148.1422 158.867 158.0721 149.3545 102.6979 155.4429 189.671 139.2365 140.5547 145.4394 132.1058 118.5045 186.2643 134.3415 163.1085 132.9083 189.7593 149.507 143.2089 120.8133 159.1449 129.4419 163.6407 152.1274 156.6921 153.0796 146.5931 127.403 185.4954 187.8519 139.6773 141.0471 155.8825 0 0 152.3799 137.9972 174.2558 182.5603 190.3267 214.6705 176.7579 139.517 191.4122 189.0777 0 0 143.2889 182.727 174.6014 153.3889 147.8506 161.3707 164.1537 137.5778 186.3616 168.5287 147.6241 162.537 210.4253 151.4252 168.6595 175.2915 152.9916 182.3648 180.8382 166.0865 211.671 152.1368 174.7565 136.8994 181.8282 189.3718 153.6631 133.2111 151.8036 168.7411 188.2965 190.7194 179.1585 169.7378 206.9776 162.1633 151.7802 166.6259 155.947 160.493 0 0 0 204.5302 180.4509 188.7508 155.151 201.4748 189.719 174.0822 191.3935 162.609 201.5792 216.8399 176.6914 172.404
163.7744 177.8556 180.9757 184.3385 168.4067 183.3255 180.6368 182.7576 192.2499 180.5017 191.4336 179.6403 172.6242 155.663 182.661 164.9207 179.5397 202.2822 190.4029 176.1624 169.2415 222.3083 0 281.7482 352.1852 281.7482 240.8372 224.8821 206.3007 191.1415 187.6344 188.1947 198.509 192.2461 172.6522 169.9047 0 138.6291 176.848 182.5917 186.4381 163.4012 154.448 188.9553 177.0395 166.6769 180.7118 147.1441 166.0545 173.2259 160.1424 183.0037 187.752 178.2138 173.4931 165.343 153.7151 162.2803 163.3187 163.2561 159.8724 174.2029 158.8926 176.1053 181.5091 175.8937 175.3869 169.6434 185.3481 167.6998 162.2673 159.4923 173.3088 169.0153 165.125 156.0442 177.0576 167.1663 154.1842 182.0175 150.3551 152.6456 198.7087 176.8885 145.9595 168.7217 171.2709 152.6292 183.4449 164.7521 167.3669 157.3635 171.9561 177.4141 182.3176 164.3757 152.0038 163.8635 172.2217 172.0895 156.0497 142.2246 151.0333 160.9706 158.0257 167.3922 173.1184 173.7426 161.3919 160.2926 142.4775 153.025 140.6555 155.7517 162.4077 159.0809 155.4177 147.7329 172.677 161.6815 173.3539 149.2283 160.5474 164.4848 157.4971 149.4938 155.6734 157.4839 168.3671 158.3279 159.9089 165.5571 150.4431 153.8667 162.104 155.3944 147.6599 157.2136 138.9289 150.6415 154.2465 160.686 167.7006 154.4173 157.075 135.4165 142.2706 162.9911 140.3524 151.3973 164.0284 159.5702 148.2094 156.752 164.3113 161.1713 147.898 148.138 162.9841 162.7006 146.6194 161.6421 166.883 174.3645 165.4946 169.5791 179.0407 152.2844 153.3173 180.0994 160.2929 156.6202 149.4899 146.5948 138.4416 152.4345 159.2197 146.1863 152.2707 155.6499 158.3277 145.9882 168.5167 163.7226 147.9284 176.9583 147.0631 150.9976 142.0579 0 167.1326 143.3485 166.5549 148.4147 157.8925 148.9851 149.254 145.9109 175.6013 174.3929 164.8749 145.9664 159.1975 138.7341 155.1285 165.7749 155.4338 152.7346 163.1053 168.1687 184.9954 166.833 159.7207 177.2653 175.1034 0 0 165.3176 172.0559 173.7185 178.5158 152.3763 152.7622 156.9299 170.168 161.5316 169.4952 173.2722 177.2083 169.4948 168.0439 164.5186 153.8437 166.5585 187.5245 185.9547 161.4419 181.9869 175.6252 176.3542 160.2748 160.4559 162.5108 163.5654 146.9071 165.5334 165.3686 179.5029 158.3856 175.6226 166.6723 175.651 152.1774 163.2598 167.7987 172.2864 171.9811 166.7623 161.0734 173.3841 180.4257 175.8055 189.3016 161.6509 171.0592 165.1939 177.633 174.9895 186.1206 178.2484 176.7145 178.1579 156.1084
155.0105 178.774 196.7216 183.5599 172.5806 191.9553 181.8453 182.8383 200.9592 175.6603 205.6753 182.7079 201.9842 195.9398 172.1858 184.1169 168.9109 195.6755 203.4885 169.9195 159.2077 194.2511 192.6005 214.5171 281.7482 352.1852 281.7482 237.172 225.8092 188.8047 156.6897 224.6472 213.8283 202.0259 194.8527 177.7377 131.5225 146.3653 187.2136 178.0915 171.6644 177.2273 182.8617 161.6863 182.8158 163.0452 167.7157 138.6258 145.1749 147.4247 138.3157 148.5655 211.6529 178.6585 177.0755 146.3294 188.1182 178.3605 165.7978 154.9678 162.7446 194.9755 184.3838 160.8703 164.49 158.7383 161.529 149.4024 164.623 189.4485 173.4391 155.6108 154.2602 153.4763 187.4783 166.1215 181.9433 182.5842 179.7444 156.1743 144.7927 151.9642 181.02 190.3995 178.2142 187.3137 179.7932 152.9719 156.1599 175.9267 157.1857 140.877 207.568 160.7587 156.3308 168.6354 155.4647 155.4148 172.7322 169.3125 145.6782 141.1367 114.5801 172.2399 166.3548 146.3348 140.5405 158.6344 162.7406 176.2629 168.0673 141.4521 151.95 179.5635 174.3904 129.4564 171.561 132.0241 166.0366 156.9223 180.2844 156.4963 169.3475 148.8944 156.2458 183.4319 174.4127 179.6101 177.4022 153.0845 157.1113 148.3097 139.7058 151.4134 163.8167 156.1666 142.8421 149.2182 150.7828 134.7794 155.2183 173.9315 161.0853 158.409 149.0595 128.324 155.5245 153.2976 142.7634 137.8095 143.508 148.1061 127.5124 164.3967 157.9582 171.8281 149.3285 152.1298 149.3133 118.4338 140.6553 157.5512 160.6246 165.4601 196.604 147.8548 149.1335 136.4645 166.8146 185.2363 174.6041 164.7554 143.1688 151.5943 142.8333 162.8949 155.3099 162.476 136.9449 158.1772 178.3387 158.0894 171.1056 156.9475 158.1946 152.3842 164.0072 188.7115 166.8722 194.7333 158.7722 172.405 160.5719 177.9201 154.8404 182.4601 158.403 154.2357 173.2996 174.1652 175.8228 156.6955 195.0847 229.6569 152.8504 151.6458 153.3087 151.8501 160.353 149.1644 166.1238 156.8508 143.4739 167.8258 165.779 0 0 183.9889 173.1563 147.3482 148.926 136.67 147.8466 179.6777 174.9726 153.3048 159.3964 158.871 166.7585 166.0072 171.8997 182.8718 169.2032 165.311 161.8565 160.5015 192.2721 156.2087 192.4087 151.4004 177.1112 157.4884 149.3925 181.785 144.0978 153.7738 161.5025 183.5238 189.1913 184.249 181.9751 189.7485 157.9378 163.3764 166.5996 126.9019 129.7951 137.0349 143.2825 148.1454 168.3777 153.7988 179.1553 186.828 166.9108 177.9742 175.6825 205.381 184.9367 208.7636 188.4565 178.849 150.0614
156.8132 176.841 187.5296 177.5782 162.7808 200.5844 193.5211 169.9664 181.7272 188.0896 186.5298 176.4082 179.8049 180.962 171.3545 166.9748 168.4133 190.175 181.0953 172.1778 178.5539 194.5686 192.9154 209.3799 240.8372 281.7482 352.1852 281.7482 248.5319 208.2962 202.9846 217.8798 204.9708 208.578 191.5867 198.5612 155.0388 159.5962 173.8287 179.8907 184.0906 179.3849 175.3317 169.8116 148.7939 180.5529 182.1383 155.7501 170.7779 176.4954 152.8694 169.3625 173.3957 168.9874 171.8173 158.6966 181.7817 177.5164 166.308 162.8846 171.8793 165.4218 186.801 159.6329 158.7824 158.489 152.1407 158.3745 165.6639 182.3574 176.5007 168.1155 165.647 176.619 174.5094 165.5907 148.6241 147.3991 159.1236 174.5993 185.6077 136.6054 135.6423 173.6954 160.7463 169.3987 165.0408 160.015 156.6021 153.8348 144.9851 182.4533 171.5829 165.8079 167.6213 163.3876 158.7984 168.0319 160.2346 166.272 173.9827 169.6585 152.0815 162.8232 167.8046 151.0252 161.0301 181.709 169.0155 173.6332 154.9488 147.5735 156.5463 139.0834 165.897 150.6329 161.685 153.566 165.5044 172.1032 168.3039 150.6461 153.728 144.7693 143.814 165.7627 165.4095 172.1413 184.6601 150.1916 154.1039 140.5646 154.2756 151.7134 149.4252 170.6515 155.6169 162.3585 161.2319 141.8953 155.466 155.6829 163.0522 169.9703 160.5738 156.664 161.993 131.3171 158.0704 154.3129 154.222 151.1153 150.7938 146.1179 153.375 160.9728 156.1614 140.3461 144.5243 142.8655 160.3162 168.8809 148.7049 155.6462 140.9161 132.8727 164.2825 160.5311 136.5577 149.0931 175.0665 164.4044 135.2876 158.6924 174.1585 156.2239 148.8972 149.1834 144.2288 138.4321 158.8503 167.412 149.3524 151.4342 170.6468 156.7195 185.9744 157.9597 142.4966 129.7753 169.0815 151.7375 167.6353 163.9623 149.6692 167.5809 152.9212 158.6214 163.6412 162.9669 176.1278 166.6171 142.9744 154.4787 154.6324 164.2177 161.739 155.0387 152.6177 144.1389 170.2774 164.9579 162.1571 159.7345 157.7864 0 0 166.1939 173.4038 156.2075 170.1339 163.2703 169.2968 175.277 169.2094 161.3572 176.9312 165.2446 163.3093 166.5191 191.3254 169.7391 172.7733 168.6834 171.3153 169.8811 200.4035 165.9847 173.9106 171.8462 191.2302 173.486 155.6259 161.6397 165.7658 164.702 166.4485 167.4672 172.7884 184.0472 178.9109 185.5971 175.0115 177.7638 170.3376 150.252 152.5683 153.4558 159.1206 181.1703 158.5581 171.0222 190.0907 173.2672 188.7126 172.2743 193.7888 165.7499 167.3068 186.0494 188.4559 175.6637 166.3426
136.7046 164.6803 163.0846 195.3807 177.763 176.4936 160.2087 184.4578 199.4179 169.996 185.5443 170.0513 186.4542 182.5684 165.7952 176.6122 164.9393 197.2697 180.0948 178.9632 177.7029 212.3131 210.5091 195.6212 224.8821 237.172 281.7482 352.1852 281.7482 237.6461 186.8739 228.8956 215.2794 201.1028 208.0575 205.9662 157.3761 176.3732 207.8355 171.3393 167.4972 177.8373 184.4867 0 160.6471 166.7201 155.7089 152.6405 159.6507 187.2977 175.3917 163.4173 161.865 165.6233 173.9878 167.6569 202.4836 166.0926 179.8563 154.6623 152.304 179.3254 183.2882 191.1485 159.1651 150.0557 152.7066 159.4537 172.3527 192.4705 174.62 154.1472 176.2208 169.4958 181.7473 162.3999 152.9826 159.0885 141.7588 165.3279 143.9499 160.4586 149.084 185.8739 182.8658 151.5868 171.3032 165.1546 150.9439 177.6892 147.9985 170.4847 178.5436 160.0381 154.7404 152.9898 146.6033 160.3318 164.9965 172.426 173.4777 164.0301 168.2424 164.0625 161.2925 158.6308 141.4735 154.6294 155.2763 173.972 152.2046 130.9793 167.6737 150.1596 162.2497 157.5245 165.5155 155.6877 152.981 172.0758 154.265 142.6513 138.0129 140.445 156.8542 167.721 147.0167 168.6391 168.544 159.9455 151.3659 132.4875 131.3473 145.0567 153.9154 151.919 145.3812 144.2868 126.825 155.0291 153.7922 163.0991 143.4964 161.5862 164.7919 156.127 158.2661 133.0312 145.9476 145.7953 138.5414 153.3444 154.2406 159.4847 141.018 162.5919 159.801 141.1599 139.0972 133.5815 145.9233 141.5207 144.5241 166.5986 164.207 138.9676 162.5763 150.0109 160.4417 161.6087 163.3177 179.0684 144.5241 145.0767 168.3472 161.6864 159.1141 153.8909 156.9363 148.6602 168.1285 165.1859 178.2618 154.6701 156.1151 163.8108 173.5565 163.1365 160.2238 169.2426 164.5558 157.1119 171.6932 165.2339 173.1916 182.8841 152.779 166.0038 180.766 180.9441 152.6949 170.4148 163.6154 195.5154 174.8645 152.1888 157.5445 152.1578 164.7405 158.1634 178.1558 154.0447 162.2257 159.4187 157.4745 0 0 142.5247 176.3857 163.5498 148.1 152.9565 181.9261 163.101 181.3734 169.9778 158.3761 164.0554 173.7619 183.9696 161.6832 168.5233 165.0185 178.4551 172.7535 171.3073 167.3494 170.3723 179.5046 165.2379 175.3016 144.1633 159.8532 185.4559 164.7661 172.859 172.4505 167.5352 176.8928 198.5905 180.9258 183.2455 171.0921 169.3839 170.7175 159.6964 156.6771 156.2472 155.8671 163.9792 146.321 174.0691 182.9533 175.1645 176.0089 174.6928 175.0921 192.8642 177.0714 185.422 172.239 192.2908 177.0795
157.4638 173.9755 183.9159 168.7612 173.8395 192.7097 179.6173 182.8749 171.4616 178.8026 181.799 172.171 187.5429 174.6318 169.2796 166.7746 188.1707 192.6567 191.0362 164.7099 162.1246 179.3185 177.7949 224.1356 206.3007 225.8092 248.5319 281.7482 352.1852 281.7482 212.4118 214.2045 203.7548 207.9172 205.3932 201.2361 182.5575 175.0819 169.5792 164.2383 189.5177 160.3084 164.4787 168.4899 158.4904 170.1266 193.6447 169.6795 166.9318 190.5827 164.9677 178.9041 170.9078 177.3352 185.0111 192.2269 165.7715 145.2653 176.1573 160.0568 178.41 173.8691 183.7581 155.196 155.6273 148.107 157.3812 153.0862 158.9579 167.6257 181.7582 168.2779 169.1412 157.8376 162.4489 168.9385 159.1381 160.8973 158.7234 166.467 173.8947 161.3146 161.9642 150.1563 169.848 151.1338 150.1191 165.754 169.3267 161.6562 145.1518 149.2445 155.5944 175.6518 176.262 168.1019 155.1572 144.8445 156.6481 151.952 161.9144 163.6439 165.3025 169.6968 168.358 170.168 156.1907 167.9283 158.3484 145.4815 180.2869 144.4854 144.7303 151.0401 151.0121 148.5373 163.7878 162.2145 146.728 168.86 172.5321 152.4599 151.6783 136.5503 149.0303 159.9917 151.7712 147.6501 147.325 172.3452 165.6979 154.8247 163.8476 153.9811 141.5895 158.2495 190.8676 138.9246 140.1306 162.0217 153.5546 166.7535 143.2026 170.6343 159.1754 141.3247 185.7286 166.3296 144.6932 144.672 162.5985 146.2624 174.5374 149.0705 154.8966 158.2927 160.4842 152.6663 165.909 148.9802 150.2437 158.4808 175.8628 164.7356 150.2139 184.3058 157.3775 151.6482 147.1148 170.7203 153.3087 151.2327 162.5035 156.6703 156.975 155.7625 148.9831 150.7358 151.7928 174.5481 153.5669 156.3525 168.4007 155.0628 157.7121 173.0905 133.4278 184.8648 131.4993 0 155.8026 174.8761 163.0441 163.1911 166.5943 160.1495 133.7951 155.076 164.6433 163.7754 168.4137 157.3436 177.85 141.5906 161.6105 162.1994 177.3397 162.922 172.8287 177.265 159.7825 158.2193 164.0177 169.076 167.014 0 0 162.8439 161.2826 159.0375 166.5162 127.5711 151.0367 158.2562 176.7609 170.8785 174.092 177.0739 169.7734 164.7076 170.4016 172.716 185.2792 168.5819 134.3963 133.2712 169.4999 172.0147 174.4156 159.2584 188.8709 170.6094 173.3424 186.3375 155.6707 157.1834 172.4881 175.2337 173.2027 166.4773 165.2911 183.7355 191.9839 176.4512 168.4909 150.7266 165.2053 163.6015 153.8703 175.3782 171.5446 183.1195 175.2154 181.0492 185.3838 177.5075 171.4712 183.8783 180.1894 157.6874 190.3894 187.1675 171.8505
157.4998 165.4523 170.1704 177.7238 182.5353 178.8397 190.2849 165.2218 201.312 175.4903 170.6136 178.8967 173.7787 172.6155 177.469 177.4977 176.5038 160.1802 177.4921 185.1791 177.7022 193.1353 191.4943 192.0016 191.1415 188.8047 208.2962 237.6461 281.7482 352.1852 281.7482 230.2541 201.7073 190.5949 190.6855 178.5378 176.8444 164.231 170.7457 188.9894 187.8239 186.4036 160.936 126.304 167.5357 171.9616 179.0369 184.7983 164.724 179.36 179.7375 165.0152 169.4717 165.6202 162.715 170.2944 177.2055 151.5965 149.3044 162.0933 169.058 121.8414 176.2968 146.6001 152.0338 157.8674 166.3249 171.9011 157.1875 172.3828 163.1499 189.3714 168.2244 167.9259 144.1065 160.9969 166.4508 162.8061 152.9637 151.1196 174.4149 160.6733 129.2092 163.7418 163.6161 168.5403 149.2869 186.4723 169.8676 144.7261 155.0611 175.2521 151.2242 163.4348 152.1301 152.6746 150.1337 168.6745 162.6532 151.8272 166.7142 173.9284 152.4831 156.5686 155.6966 154.0236 181.8594 170.0028 189.8583 152.6406 149.379 153.0336 167.4711 158.5088 138.1295 168.5752 155.5155 162.9798 172.7191 175.0272 156.6378 169.5372 169.8972 148.4293 148.2157 146.25 148.7562 155.2263 156.0753 157.9942 171.1797 163.7314 165.6355 164.4161 153.9189 148.6429 147.3664 146.0406 154.7713 164.461 165.0962 160.6412 160.5903 167.9248 172.4388 167.9435 158.1774 139.1256 156.69 146.0417 155.0857 168.7249 153.1955 137.4233 158.0248 162.8081 155.9832 161.3591 154.9191 152.1885 139.7114 158.7612 174.4288 150.034 139.8959 149.9795 152.1984 156.7662 157.1727 156.0399 176.3023 138.3086 148.1334 173.2786 163.8306 155.7063 143.9284 165.0147 166.1665 175.5472 160.6127 152.0046 160.8146 157.4098 163.6269 167.3411 155.6931 153.6132 166.0738 142.435 185.8656 159.2806 156.4851 154.71 153.0662 170.5566 171.5254 166.2366 163.3285 156.5621 148.4586 150.7303 170.2619 142.6851 182.0283 168.822 172.8608 166.0709 186.7995 172.1442 153.6195 160.4701 158.7201 158.1656 156.2366 0 0 179.7588 159.0997 179.249 176.0761 173.7305 164.2855 150.7091 189.2001 179.9845 185.435 177.737 193.2674 185.3372 196.2325 177.2963 176.6039 169.5433 166.1089 164.7183 159.961 177.148 180.9532 173.9872 157.5291 178.749 181.4203 174.4793 180.762 174.5905 168.9317 182.924 158.3512 154.697 168.2543 181.4514 176.066 172.2367 182.9482 177.456 175.2047 172.3042 168.839 173.3872 167.5553 185.2982 166.0482 169.6135 172.4137 179.2604 160.7096 147.7163 170.3841 156.3111 171.0957 182.1554 148.5747
173.0291 157.6381 139.7917 166.5782 180.2778 151.1274 179.4278 166.5496 200.0477 181.4393 149.4946 173.3532 179.3993 167.901 156.6473 163.2387 192.7919 154.8218 149.4237 179.6813 180.1786 173.6297 172.1544 169.8673 187.6344 156.6897 202.9846 186.8739 212.4118 281.7482 352.1852 281.7482 185.4646 176.2188 193.894 175.4018 204.1115 187.8311 180.0187 182.8613 195.5948 190.5703 156.4926 129.163 186.688 177.5914 172.3275 202.7556 183.4338 171.887 188.286 174.2371 164.3416 159.0321 162.9232 181.7055 176.6641 132.6189 164.7538 160.7845 123.6914 150.1981 158.3462 153.3559 173.638 170.061 158.5157 170.1245 164.271 166.4647 159.0297 180.3493 144.0918 177.6141 149.0887 152.9467 150.408 151.5195 150.351 153.3177 188.2599 165.141 151.676 139.4686 156.3147 170.878 162.8923 177.2323 162.2849 146.1516 178.9207 170.3896 140.3252 154.5563 146.8949 157.8984 145.6625 177.6243 149.5684 146.0513 165.3618 168.4669 188.3846 153.8805 153.8437 163.8257 204.8732 173.0325 206.5524 159.106 138.696 173.3176 176.9628 182.239 154.3373 168.9674 155.662 177.2232 171.7579 161.8177 183.654 167.3526 186.6107 182.8336 159.5268 145.9164 138.3978 145.7093 130.7142 151.1974 157.2308 179.4329 173.4529 171.5927 154.8229 159.5743 165.4414 161.129 175.7562 169.0472 131.109 157.6968 173.3427 160.6726 159.0841 188.1125 173.8602 125.6775 162.6393 170.2554 179.3656 164.8089 172.1421 164.7366 186.3141 157.7756 143.5259 157.994 161.7855 165.984 140.6064 145.4309 178.5249 138.1614 157.7907 160.2116 175.9478 157.4139 154.8514 149.2242 170.1645 160.5011 160.9793 167.6652 158.0584 160.3627 167.3818 158.9657 180.8452 183.3953 155.7858 140.2209 147.4591 157.7511 155.8272 166.7351 148.8814 141.151 180.2935 117.2867 146.7787 164.2306 154.7522 155.1007 160.4268 170.5486 179.3166 171.8723 139.0721 146.1432 159.051 163.176 162.9212 120.1307 180.7553 178.8147 175.3039 165.1664 179.3306 181.3158 139.8208 148.1011 168.5906 159.991 158.0398 0 0 153.921 173.0921 189.223 166.8106 208.3429 172.0586 143.4682 166.7082 177.6059 186.3061 181.0103 182.1192 191.4003 163.4164 167.4933 181.7604 180.4873 191.288 189.6866 144.4226 167.7022 150.9762 197.3353 146.6607 188.2348 198.2213 163.821 176.9763 180.3066 195.7266 163.0161 168.5565 154.7479 160.2661 165.0915 175.3197 204.2129 180.8047 204.4633 189.735 187.4084 200.3856 188.5597 155.7811 150.0077 144.9647 156.1738 177.6172 177.9267 155.0589 141.1788 158.3531 164.167 138.0599 154.4504 146.6618
139.855 171.6794 200.058 180.94 141.626 154.4681 147.771 167.5226 160.0267 172.2909 199.0004 170.167 196.3096 192.7941 197.1371 182.6739 159.6945 201.504 177.4995 143.0501 167.868 163.2524 161.8653 185.6694 188.1947 224.6472 217.8798 228.8956 214.2045 230.2541 281.7482 352.1852 281.7482 242.6558 218.5392 189.1488 147.2795 144.0531 186.6253 178.4816 190.9455 180.4673 176.6876 224.6479 190.1294 154.3608 157.8723 135.1224 142.9434 184.2904 161.837 158.0167 183.3853 172.8514 161.4214 178.0521 200.0393 195.379 181.6254 154.8927 170.0919 177.6867 197.0888 153.2807 165.0089 167.3827 145.6323 160.5954 163.6808 180.8347 192.9304 155.8454 165.5499 183.328 203.8411 187.4468 187.8883 175.4187 181.655 168.8761 156.8061 143.5738 152.0637 156.9741 166.2993 175.6666 182.784 149.1606 136.0115 158.8957 165.5537 159.6652 185.9818 154.0465 149.4287 189.89 168.0247 165.273 182.9051 149.6101 161.8353 149.1808 135.924 178.3506 168.1342 160.8231 146.167 147.5442 170.0508 183.7743 170.4335 141.4168 145.5189 154.7161 157.6343 131.0472 152.5033 125.0878 150.5402 160.5003 175.1274 127.6591 141.1516 152.0861 166.5715 165.3089 175.2457 168.1339 178.4711 147.3151 178.0545 151.2113 141.4217 150.5154 175.7684 153.0271 131.3309 143.7222 149.4665 152.8377 156.5105 155.2484 154.2387 148.8934 154.9153 136.147 144.1799 170.8632 131.2631 153.9685 140.7259 164.8577 154.9831 159.8478 139.3358 175.9761 164.5471 139.278 150.4457 142.6565 154.9265 169.2953 150.8218 145.6234 168.7621 180.8892 165.8822 156.937 163.1063 169.711 141.229 159.5945 155.3888 146.2198 157.8043 167.6856 143.3218 152.6032 147.336 165.6507 175.6767 178.8088 156.0187 150.4154 162.5133 169.5297 198.6682 186.4963 150.556 158.2067 167.363 158.1558 175.0718 170.4712 168.1146 169.8063 144.8672 155.6454 184.8933 163.4173 171.442 184.0443 188.7147 158.7187 147.0069 148.0516 158.066 151.1361 163.6894 156.1098 173.5734 188.5577 156.0176 168.8642 166.8047 0 0 172.9174 154.7356 149.1666 156.2853 151.8811 172.1921 194.8215 184.3399 159.451 174.5534 181.0595 168.5735 164.8094 153.119 160.8237 168.8921 164.5998 176.2098 174.7347 171.7131 173.5082 177.8171 171.8191 189.386 147.8388 147.5883 170.5189 142.9116 149.9537 158.7571 180.7023 175.5856 176.3159 202.9134 187.2085 170.1793 153.4529 165.4796 147.1171 141.5373 136.9136 131.6404 148.7332 197.7519 172.5105 154.0856 180.8663 174.4153 169.3699 167.2777 198.5257 167.851 180.0839 189.9262 164.0488 163.6022
149.751 172.1317 182.1296 174.0565 146.5963 170.4281 172.2482 172.0637 173.201 181.4957 202.1615 168.8508 183.4013 167.5565 181.0806 180.0117 166.1001 195.7456 183.5759 150.7614 163.6648 188.1381 186.5395 229.4555 198.509 213.8283 204.9708 215.2794 203.7548 201.7073 185.4646 281.7482 352.1852 281.7482 223.1488 199.3377 151.8151 162.6024 175.4498 188.3083 187.6364 176.9268 195.4468 186.3384 192.4032 153.5283 173.5512 144.7861 155.583 156.07 176.8918 181.6806 185.8473 161.693 165.5003 168.9943 195.2188 171.5588 170.8491 153.3019 181.3013 167.4163 174.6439 179.6079 169.5561 159.6938 155.9473 161.9856 169.7136 189.893 181.2261 153.2722 170.0729 174.8221 188.4743 166.5763 178.125 150.2731 154.2172 187.4158 167.6225 143.2549 144.1728 190.4236 164.5333 157.9925 164.024 164.2197 156.0466 176.5822 161.6549 162.2212 184.1365 161.0875 164.0603 192.9438 150.51 148.8036 181.9678 164.281 157.6311 148.4213 146.3061 163.2814 179.0687 158.9972 144.2484 142.9283 159.5064 167.1779 154.3173 144.7632 151.6131 147.3088 134.8881 144.9478 159.1694 162.8023 170.6437 160.7064 146.3161 155.2774 160.045 139.1806 138.6026 157.6954 176.6158 181.5324 180.0547 159.9831 178.1747 169.1826 158.4714 161.0985 155.0884 146.6486 139.9142 145.7674 141.8472 159.4328 161.9969 138.4723 155.6294 176.9738 149.7921 149.1845 147.1599 194.1421 147.15 160.6217 146.7508 146.2009 145.3543 160.4584 148.1736 147.0916 157.0892 150.6286 143.9965 144.5491 149.318 162.6877 142.6136 140.3113 164.395 152.6288 174.6569 156.7526 166.2021 182.8635 163.7643 154.0142 144.7178 147.0259 149.0423 153.6596 150.0224 174.1655 156.42 145.403 175.8914 169.8216 159.9039 154.0454 145.4784 168.827 178.9979 169.6387 127.4462 126.8091 166.5323 159.4969 170.8756 153.7824 153.1079 173.8529 171.2817 178.2226 171.2341 156.8685 150.2363 167.7828 194.6159 265.3992 144.1408 142.3348 163.1364 136.1832 168.7367 160.8064 164.3483 182.9099 146.6452 166.3407 164.312 0 0 185.2617 170.0766 171.3706 166.5675 145.3884 156.6014 175.7711 171.5057 166.8705 169.9754 173.2747 172.3921 171.5118 155.8319 167.7964 164.8119 157.1568 158.2626 156.9377 163.2902 185.4051 188.5986 165.9961 185.3369 152.1226 144.2136 179.8336 166.4683 164.4776 169.2041 171.8243 171.478 167.0574 171.3366 199.7709 172.8998 165.3335 172.5489 139.9497 145.6279 158.7222 173.1362 166.9299 173.6401 168.3416 164.3806 182.2498 187.4091 171.9562 169.3949 189.8651 182.4762 195.4069 173.5389 160.3149 135.4894
134.1108 174.3564 193.2807 176.1821 166.6955 161.1819 170.2391 185.5205 179.9431 167.1316 191.2072 180.216 186.0868 182.3771 156.5733 189.3401 176.5826 189.3784 170.3641 147.5131 154.1326 191.4146 189.7882 214.0068 192.2461 202.0259 208.578 201.1028 207.9172 190.5949 176.2188 242.6558 281.7482 352.1852 281.7482 221.2188 180.2676 172.188 190.8325 181.5768 176.2355 171.5993 193.1958 167.5945 182.2985 164.784 185.147 180.9492 161.0356 178.2533 168.7788 170.5019 187.6653 170.6561 173.5235 155.6063 159.7514 170.4271 175.3632 174.1905 184.014 153.3994 157.3416 183.7453 159.146 157.188 188.1355 162.8397 161.4807 165.5797 187.8867 169.4977 170.3171 171.6533 171.3161 166.561 169.1454 174.5149 177.8258 148.0613 156.5656 155.8365 178.4081 173.6344 163.6541 154.4231 154.1665 155.6776 148.5992 156.9032 173.085 168.89 168.3863 161.991 174.4271 161.4868 179.787 160.7765 164.8809 163.4092 174.2544 167.2444 153.6029 168.9958 176.5214 150.7266 145.8589 143.0878 155.0545 159.1722 139.8225 128.1687 155.5646 145.8599 147.3757 134.7662 173.9294 156.5191 169.0558 151.0843 144.709 149.8539 161.5612 151.01 153.4461 155.1894 154.2081 176.9042 163.5966 154.7662 153.8264 151.0353 155.1109 144.7019 146.9959 143.9731 155.8597 144.8088 157.4371 141.9975 153.6244 177.6191 148.0157 168.524 156.7614 146.8837 162.6531 169.368 155.532 170.9786 160.6542 155.7844 153.8012 159.5369 151.8666 144.0498 161.0182 157.5411 135.3106 158.0798 150.9812 165.9413 151.7782 137.6712 158.8494 145.8804 163.7762 165.3739 164.1053 174.3964 166.9024 152.2952 152.4995 158.1246 167.9984 162.037 175.7644 169.7382 167.2612 155.0707 172.2965 166.2967 164.8908 148.8144 173.1022 159.8592 169.779 171.7987 194.6366 0 174.9455 150.3976 181.0819 182.9063 180.4541 156.8359 133.3992 181.5048 175.2119 165.3269 171.966 155.5712 129.9776 174.8011 148.6231 155.5517 149.4824 149.6693 165.4772 170.0185 172.7286 179.6415 150.764 152.9442 151.0789 0 0 171.0503 161.1775 156.3386 161.1365 152.8247 159.7965 167.6075 174.057 165.4545 153.2376 165.1417 163.2015 152.271 167.8024 188.9522 167.0157 173.5772 176.6829 175.2038 163.4432 177.8455 182.6932 170.2329 188.8811 176.6119 178.8545 176.4066 169.6454 152.9186 164.7222 171.1167 170.0981 168.4372 179.2345 180.6809 187.8395 166.5023 176.1885 160.0414 156.3196 153.1911 150.3085 172.3546 171.2047 164.2478 176.6098 171.2095 165.5185 152.0581 168.8261 182.2081 168.977 182.2496 174.9237 183.174 143.8359
139.7324 170.4295 180.1283 182.9241 162.4255 181.403 158.599 143.1013 181.2935 171.5897 177.4756 183.0147 190.1796 179.1268 169.3406 167.4242 165.4566 184.6553 184.5536 165.993 155.7416 185.6659 184.0883 136.4213 172.6522 194.8527 191.5867 208.0575 205.3932 190.6855 193.894 218.5392 223.1488 281.7482 352.1852 281.7482 164.5961 166.7216 187.8362 184.4782 185.7501 184.6275 185.6603 214.9908 195.3594 160.001 183.6866 136.4186 160.5476 178.9051 157.3577 172.2355 198.5425 168.4212 158.6024 166.5719 186.7451 184.9638 160.4858 157.6799 166.1967 191.7258 181.6426 150.7462 143.9483 162.6826 154.4736 183.409 170.317 168.4881 180.198 160.2637 169.961 163.4145 165.1454 194.384 181.8043 175.5267 171.0085 164.9463 154.6106 161.5354 179.1569 161.2313 172.066 147.7153 169.5906 148.8719 157.0242 173.9407 155.7641 164.2727 159.6543 197.9117 162.1179 167.631 151.1473 152.9331 168.2775 169.9075 163.2635 157.2205 152.1887 162.9885 154.3183 157.0966 138.7758 164.7062 130.469 172.7922 164.086 135.1489 168.7662 182.1311 0 156.9471 176.9295 153.5555 154.8587 141.6564 152.8902 152.0747 153.1081 141.0207 167.1127 167.7008 159.8513 174.6679 164.6483 144.7824 136.6542 150.7923 134.3058 136.8598 170.5719 138.0084 134.2915 153.7626 162.7482 144.9944 163.9506 153.4847 149.8389 170.5431 148.14 153.2355 172.3249 159.0828 138.759 151.3746 151.4765 160.6243 166.7562 159.2554 167.9168 160.1701 148.2425 166.6448 147.3553 177.2094 155.6676 147.881 169.1491 153.9719 162.3301 156.592 184.1592 152.2119 177.6293 149.0881 155.1266 171.0732 141.3994 144.5296 173.1662 145.2701 170.9324 158.715 162.0405 166.7279 157.0675 156.5899 153.2773 152.5202 152.0621 146.3891 174.0031 161.8376 162.245 0 149.0894 152.6804 177.6327 165.8862 166.3227 169.2871 173.9561 140.1243 170.9896 164.9392 169.7221 169.5277 213.1437 206.2184 151.9384 141.785 183.1258 149.8482 167.4772 161.4221 177.8915 176.2742 169.6838 172.9773 170.8677 0 0 164.9153 183.1774 163.2551 175.9024 140.3229 175.9797 197.8921 162.8801 186.0239 175.7371 173.5019 174.3088 159.8427 165.2717 195.0542 175.5817 178.3085 160.9246 159.5775 185.2677 176.6696 199.9293 157.5351 176.1461 153.1317 151.5146 165.0116 167.3892 173.6371 166.0576 177.2079 169.0924 174.4956 171.8679 175.7113 170.9123 170.1254 155.6215 145.8119 148.4876 150.7741 151.5238 150.0017 170.1544 169.6649 194.5795 179.7512 167.4877 163.8901 155.8013 186.3111 164.5338 183.7363 177.624 178.9104 163.6072
166.1883 179.2268 186.6789 177.0506 168.0446 171.9896 159.3269 164.4243 156.3401 156.8295 165.9185 173.4056 184.4376 195.8825 160.0176 165.2848 160.6218 160.5076 189.0454 188.6972 158.4233 167.4924 166.0692 180.8517 169.9047 177.7377 198.5612 205.9662 201.2361 178.5378 175.4018 189.1488 199.3377 221.2188 281.7482 352.1852 281.7482 0 231.5046 196.4952 185.1846 171.7667 181.2197 181.2211 182.0971 177.1403 172.5666 145.8285 166.9937 183.3334 155.0883 169.8842 162.9642 188.9202 160.1109 153.5804 180.2468 189.3427 175.6433 159.4437 173.5767 176.0637 141.1768 160.904 174.0253 170.5886 161.8337 181.3857 147.009 154.442 182.6749 169.7164 164.5452 165.0556 176.6877 154.4447 167.1498 170.3373 150.4494 162.6967 152.2805 140.8421 147.2839 169.3166 148.4643 152.7603 163.3238 150.8666 168.2492 187.3861 163.966 172.8456 171.7532 157.8162 157.1223 188.4896 152.6985 164.7508 153.9763 165.6579 158.1207 167.6049 172.5825 147.4081 165.1591 148.835 147.9275 152.8298 162.0791 154.2212 160.5472 167.2289 181.7051 175.776 157.7868 162.2145 162.1667 163.8864 165.6042 137.4752 156.4955 152.4636 149.3236 155.6442 164.6656 162.683 171.7913 165.7002 161.6661 138.463 169.212 154.9197 156.8856 159.1092 158.0091 155.6869 165.8244 156.5602 134.7957 148.2338 159.1948 171.8204 150.2967 161.822 162.7067 164.9909 167.9626 158.2659 151.4996 160.8721 172.6144 162.8009 154.5743 143.9003 155.6067 169.2537 165.4545 166.498 151.1834 161.2847 162.124 141.4856 166.0274 153.0067 170.1534 185.742 161.2787 154.5329 146.5715 154.4578 149.1749 177.2637 164.5558 162.5755 168.4263 156.0115 152.3931 153.5745 162.22 162.2594 172.2098 161.027 150.2967 166.1345 146.0573 150.6476 154.8452 175.5683 163.5701 0 146.2823 145.2303 148.1942 151.4436 168.2753 184.9492 160.0472 151.4863 164.6748 164.4055 151.5093 147.8866 148.832 131.8426 153.0678 165.9781 175.1529 160.489 176.2364 168.6703 161.4363 180.1892 158.1612 172.2116 170.1113 0 0 155.1427 171.9322 173.9649 157.0303 164.2556 176.007 177.705 154.6975 163.5914 173.274 176.1089 162.4124 189.4004 161.9805 166.0582 177.3968 166.3738 159.727 158.3899 180.0478 171.8387 172.477 175.6082 173.4878 168.0529 178.1861 163.8881 161.9133 159.9385 161.9515 177.9785 192.356 178.8671 168.068 151.3688 156.5847 165.3909 172.0211 160.9767 166.1685 166.717 161.3527 148.9196 177.4765 173.161 166.8519 163.0012 156.3504 172.7803 158.7206 177.2839 187.3916 196.686 170.2897 175.0394 174.3584
188.3029 137.6954 114.0752 170.4582 0 161.8803 180.1225 150.4861 142.4663 166.6183 145.6116 148.7768 151.5958 169.7647 154.0598 159.4968 192.2122 136.9987 147.2457 200.0707 187.3844 161.2085 0 0 0 131.5225 155.0388 157.3761 182.5575 176.8444 204.1115 147.2795 151.8151 180.2676 164.5961 281.7482 352.1852 281.7482 310.701 0 168.1082 187.872 146.2425 0 144.3434 165.3758 178.2704 0 0 185.7573 184.1409 179.8292 159.1038 159.3317 164.8774 203.2502 162.0706 158.5608 156.5637 196.6532 153.5693 132.4966 109.8878 145.6791 150.9844 199.9159 195.3445 187.9955 152.9808 148.9995 141.87 193.7186 154.4135 159.4892 129.0454 141.4358 116.7804 131.6072 135.8006 173.167 207.7024 164.5021 0 134.5199 149.1444 147.3909 137.5456 181.3612 194.6595 169.1708 148.4884 171.3207 137.3197 139.9088 168.2566 156.1253 158.8328 177.62 143.0881 149.0749 192.603 187.7296 209.6324 155.607 134.8966 170.9107 231.654 0 177.1998 155.723 158.5642 221.9575 206.5087 153.6706 129.546 204.1382 156.2492 193.5962 168.5068 149.9148 147.8862 157.4221 191.7606 213.6233 169.4137 156.7939 138.049 144.6938 125.1651 166.2731 156.2265 163.5747 215.3307 197.0503 140.5302 179.8727 197.4722 201.6312 0 171.9554 139.5655 139.2183 171.9673 156.7037 192.1399 172.0125 135.9973 0 192.5598 192.603 181.0301 156.7871 194.6833 150.0338 187.575 139.2776 143.8698 165.3266 143.4378 197.1881 148.1696 144.8769 173.7968 140.2422 130.4173 147.5154 144.1576 180.5496 125.3168 131.7887 170.1717 156.5439 167.5528 164.2214 151.3363 166.839 199.1054 168.711 207.2976 196.2836 166.6417 151.7122 145.1006 172.5794 161.4717 137.5109 129.1411 147.6287 147.0193 0 159.3986 166.3109 152.418 156.7102 165.0252 153.1715 190.9181 177.9251 144.6853 151.3289 138.3178 145.3318 109.4911 99.2326 0 202.6776 0 214.1269 184.9018 173.4492 138.2099 147.3056 0 179.0747 176.8907 0 0 164.9156 173.9217 206.6054 163.0514 224.6777 196.639 121.6485 160.6331 159.0237 189.3259 154.2096 164.5737 173.5932 178.4951 179.9591 165.2538 162.2921 169.5482 168.1288 110.7335 164.1491 161.7705 194.3448 152.0578 208.7879 237.9245 166.299 206.756 0 215.9842 174.1249 158.4841 181.0226 132.1706 124.5898 157.1045 185.7655 168.7482 0 0 0 0 0 173.0102 178.394 159.8986 138.004 169.3107 184.1697 153.2562 144.4874 137.387 120.6001 146.8159 148.4927 0
192.37 180.7124 118.2861 167.9802 0 183.5181 180.9918 130.8244 125.3281 173.8052 150.5484 144.7692 178.6787 156.9758 168.8721 147.583 205.5043 141.0084 151.9585 200.1424 186.4003 127.1462 126.0658 148.8678 138.6291 146.3653 159.5962 176.3732 175.0819 164.231 187.8311 144.0531 162.6024 172.188 166.7216 0 281.7482 352.1852 281.7482 203.941 171.6275 177.6546 151.3113 0 161.7936 174.1007 187.9687 222.476 200.3575 165.4015 173.7421 175.5981 151.7733 162.165 182.1507 221.5125 141.1541 145.6459 162.7221 201.1148 140.9175 156.6032 103.4133 153.5871 151.9269 190.0842 153.4591 178.6537 144.7734 159.5036 144.5824 194.305 145.405 170.6896 125.6903 161.3812 137.3763 155.302 145.9658 182.5304 212.7521 0 101.5125 136.0007 160.0085 164.3779 129.0712 174.7862 173.1456 152.4745 155.6343 155.9374 120.886 132.6415 141.8762 152.1578 130.2256 176.7842 137.6608 163.1828 164.4126 172.8158 220.2036 137.7809 133.4647 159.6699 211.9565 201.1909 179.5285 139.6525 153.4606 222.4747 195.2817 0 139.2437 0 158.4505 207.2316 165.8611 153.5218 161.925 167.1138 212.7118 226.5365 188.1945 147.8939 134.093 137.3212 124.2617 185.8488 173.742 152.5318 194.3819 185.2267 136.1474 173.2547 0 190.3981 198.3378 229.6845 157.9634 155.826 162.3559 166.8101 167.4106 0 136.7963 117.3154 201.6048 198.4914 183.9562 138.9332 181.7908 175.5327 185.6825 169.2997 155.4171 158.6943 163.2484 156.946 154.8395 148.5239 189.3218 149.8249 140.1993 0 160.7965 178.5409 140.6196 118.3425 136.7013 133.1251 199.4211 162.828 138.0821 139.6692 195.6337 149.9695 198.3209 178.0078 151.8799 163.7393 129.0816 156.8985 154.8884 148.6635 133.0459 151.4452 160.848 0 162.3139 172.9003 150.2771 165.415 159.7226 166.9331 190.6015 152.9026 139.2763 153.0264 137.698 151.9489 131.8838 0 202.452 181.9056 171.1487 247.9361 188.7829 187.1422 147.7487 157.8875 149.0829 148.2068 146.3993 0 0 150.4651 162.4303 197.2148 152.2784 251.9552 189.1115 119.3878 158.4366 177.6214 189.2338 139.5779 172.4051 168.5703 161.5379 165.4031 180.1222 139.2106 139.1777 138.0126 129.76 138.6379 132.0476 186.0793 143.8299 215.508 217.4301 162.2864 223.9959 201.3726 197.2635 178.2543 165.611 164.677 127.921 152.518 172.7866 193.0693 179.088 210.323 0 213.351 203.3865 0 186.5303 179.7348 170.9084 134.5194 158.011 182.3381 152.2703 167.3246 173.6267 115.7232 147.5879 123.3796 0
153.0912 191.7525 168.3623 207.4255 177.2242 138.3158 139.9903 175.7337 160.6972 191.3538 159.3523 179.5441 169.8548 179.4562 130.7463 178.9178 156.9254 180.5908 176.6178 165.9304 189.6147 186.4719 184.8875 149.1411 176.848 187.2136 173.8287 207.8355 169.5792 170.7457 180.0187 186.6253 175.4498 190.8325 187.8362 231.5046 310.701 281.7482 352.1852 281.7482 206.5403 184.7779 182.8143 179.96 0 188.6956 203.2294 205.7342 182.9438 166.9734 163.3718 167.9051 162.1972 168.4014 0 187.8382 0 159.5644 185.4708 181.8632 154.5056 168.2804 0 197.1623 142.0449 113.6504 0 169.7502 200.6143 165.0472 168.9853 141.7362 177.1948 157.4638 158.4655 179.5177 178.6137 171.9322 148.8672 164.7983 135.7359 174.8477 0 156.8609 173.4344 207.9196 185.5034 142.3034 156.827 179.2912 194.5231 168.1472 157.4312 143.7147 154.4462 193.9079 133.4857 139.36 163.7674 186.6095 148.879 142.1189 154.3923 131.0292 150.2635 133.7518 134.4729 176.403 155.6174 130.5686 162.3914 164.0283 102.3107 146.2088 125.2305 165.6621 127.8652 149.3295 187.8366 155.0029 182.1907 150.3706 160.6366 124.0445 0 148.3825 185.3279 208.6338 139.1559 170.248 166.4247 128.4793 149.7125 155.2751 151.6915 158.3578 181.5221 112.7156 144.7591 185.4968 145.1969 139.9089 148.6531 168.1579 153.4783 164.0913 0 156.8631 142.0643 145.963 153.8416 151.8498 149.3225 140.8589 126.3019 137.816 155.124 141.8915 131.8787 115.1067 181.272 184.4839 153.0788 131.0957 0 166.8026 0 160.9481 160.4633 148.3129 166.3287 161.879 184.6133 181.4633 150.4188 143.4792 164.5807 144.8867 149.2523 154.4224 183.9169 170.5875 162.504 181.0835 183.3355 146.5786 145.2033 164.2432 142.9192 0 126.0822 183.8158 158.9788 176.7655 177.6494 157.5708 132.1331 148.9524 164.2606 167.0887 167.7273 185.6999 0 0 0 156.5594 174.8118 147.3443 156.0732 165.1826 204.4969 178.949 149.1283 145.0396 143.2707 0 0 160.7148 156.2369 131.1788 156.7278 0 182.8309 173.5682 166.6672 197.9845 165.2912 201.7764 198.8678 159.0677 185.0991 162.0896 175.479 165.3561 170.2601 168.8348 186.3482 0 175.0126 133.3372 181.6886 158.1692 169.7028 157.8738 155.6777 144.0798 131.2071 189.0973 158.7823 175.3721 164.9786 181.5467 143.5367 179.3073 156.9141 137.9505 154.7059 160.4341 0 0 184.6422 171.0627 193.7737 200.1893 197.0985 181.9599 168.4955 177.8351 176.4752 178.763 185.9882 161.2603 120.3874
169.2034 170.9298 179.7674 174.5666 151.6699 167.9793 178.2191 153.349 183.2955 169.5647 171.569 170.2076 157.3228 177.6109 183.8942 169.4116 172.8383 168.3103 178.5118 151.9003 165.8368 173.8684 172.3911 160.5224 182.5917 178.0915 179.8907 171.3393 164.2383 188.9894 182.8613 178.4816 188.3083 181.5768 184.4782 196.4952 0 203.941 281.7482 352.1852 281.7482 257.878 0 222.2874 216.9248 187.2386 194.4437 182.4649 170.3929 185.4004 180.1005 178.1534 169.9429 178.8409 180.7992 166.7479 0 174.1405 179.623 167.0638 185.4764 0 0 0 148.1667 157.8576 167.8098 156.3953 152.7147 161.8273 156.5803 175.7612 174.956 150.5135 169.4734 163.4696 168.1022 165.5618 174.5492 173.2148 159.3002 144.344 0 157.162 172.9244 158.7534 176.2845 161.934 152.3108 165.9337 175.2399 163.4171 156.5975 171.4542 163.1186 188.4931 186.3705 164.6905 159.7466 149.8254 150.1949 157.843 171.731 166.1053 176.4334 160.9993 164.961 156.9083 165.7268 174.5722 168.3324 151.5104 146.0368 177.2583 163.7401 143.0493 160.6113 167.3644 157.7553 157.1951 178.0086 161.554 158.908 150.0471 158.6922 170.2501 165.3372 154.8847 170.7583 151.6449 138.7183 152.3861 146.1071 153.0085 168.6234 171.2335 164.2641 168.9152 180.8713 149.0311 172.1207 144.4629 175.679 172.6232 153.6638 146.5938 169.7835 0 146.1775 154.4599 171.699 155.9893 136.4862 139.8087 156.9152 142.626 162.1438 158.9099 151.7853 150.9949 152.8378 147.1394 165.1751 148.8987 0 173.2232 123.277 140.9469 147.9859 157.5165 164.0943 152.1412 135.6037 147.7559 168.0844 172.0896 144.4091 153.1185 152.927 170.6551 171.7717 165.5571 158.9453 173.1715 184.7522 148.4826 165.9947 155.1615 165.983 0 0 162.038 156.6468 167.2402 158.9044 142.7662 155.7023 148.5464 159.1521 154.2943 147.366 160.0542 0 180.542 191.963 163.3875 152.7003 157.1384 138.9725 176.142 174.821 163.5631 162.526 148.23 146.4222 0 0 163.6992 166.7439 165.2319 172.8035 149.2172 156.2422 147.4381 171.08 175.9785 171.2346 167.2533 148.511 156.3363 146.879 165.0783 169.9915 178.5832 180.1209 178.613 193.9695 166.5979 169.9422 170.389 166.3832 165.2711 168.3827 162.7849 155.0575 151.7752 164.4746 187.0148 164.8726 171.5954 171.1531 167.1115 167.0145 161.4295 174.2081 163.5558 153.5807 150.8435 157.7091 170.3441 168.3918 156.3394 159.8146 174.4385 168.7011 165.1044 158.5209 160.9922 167.2735 181.0227 191.1344 187.318 165.4575
155.9365 172.1846 186.6984 154.1622 162.0646 178.3483 182.1555 162.1915 161.6127 184.9116 174.4713 183.9877 175.9043 179.3693 189.304 170.1349 155.9416 182.1329 192.2504 182.0918 154.9532 179.5085 177.9832 202.1843 186.4381 171.6644 184.0906 167.4972 189.5177 187.8239 195.5948 190.9455 187.6364 176.2355 185.7501 185.1846 168.1082 171.6275 206.5403 281.7482 352.1852 281.7482 221.6028 188.3626 189.4104 173.5135 192.3347 164.6632 177.1448 190.8651 191.5703 171.5428 187.6703 190.5909 188.4133 174.7353 170.2211 180.1252 164.8532 156.1306 163.2137 164.4628 178.6632 191.9078 178.2218 166.2038 148.7446 177.6355 168.5805 165.9331 189.172 168.8824 172.8552 184.3662 166.1359 159.9213 166.5211 180.3527 159.4035 172.8792 155.7909 161.1075 182.6626 183.1817 158.4757 170.5319 183.1534 158.2425 142.5699 149.9854 157.5169 163.525 171.0961 132.9942 170.3075 171.0555 171.6201 176.2357 151.6609 177.2528 156.6602 159.8706 153.0483 155.255 148.254 175.5403 148.1274 151.1008 158.9178 169.6912 161.256 149.5356 166.0323 138.0457 161.985 0 149.5493 149.3381 154.7962 179.5108 156.9426 155.7728 148.5762 179.8692 160.4139 166.9262 147.0341 167.5531 170.7776 157.0439 151.1072 156.9039 146.8453 159.5462 171.4344 154.6907 148.5782 154.8027 149.4245 156.8864 156.1378 161.9804 151.8418 163.086 145.6968 160.3539 133.9778 151.4738 139.686 148.7033 160.9389 166.1459 158.8528 164.4362 137.9382 153.9765 166.6154 169.3898 146.6432 169.1817 169.3567 152.2769 154.2278 154.6313 148.785 152.7937 157.5414 163.4833 146.8882 165.2452 167.672 163.4674 168.7179 156.2848 156.9427 161.356 161.8167 149.7279 152.71 150.0088 163.1043 171.2994 167.1471 168.4937 178.5867 152.9569 145.9836 150.9607 173.1395 145.6095 135.739 157.1179 168.0979 170.2493 170.9621 175.5863 150.3653 153.4592 195.0335 160.4653 158.8138 160.9843 171.8755 147.5587 170.725 163.2029 172.193 154.7942 157.5145 165.9 166.8824 180.2907 155.11 162.0847 160.1079 0 0 167.6719 157.2705 158.0605 156.832 179.6574 162.095 134.9326 163.1413 148.9827 199.6639 183.8189 156.7831 163.8382 167.8554 177.6295 168.6105 175.7413 174.4701 173.0095 170.0786 193.5826 176.8808 166.1279 182.3595 172.4287 184.9547 168.9438 167.3157 169.6635 172.4958 164.668 164.3965 172.8364 148.5305 166.325 161.7346 146.1348 160.1293 165.2332 156.9315 156.0992 163.9256 179.2525 163.0139 185.1344 176.7649 160.0521 169.6062 172.9364 168.3311 168.1718 170.5338 171.6375 167.5527 168.4427 145.6438
155.3129 151.5101 145.0251 167.2018 183.8009 171.0302 165.8146 171.0683 146.5091 151.1541 154.985 173.0069 175.628 192.4537 176.6238 158.5143 183.1895 177.1785 178.7889 189.6369 169.3561 160.358 158.9955 164.8562 163.4012 177.2273 179.3849 177.8373 160.3084 186.4036 190.5703 180.4673 176.9268 171.5993 184.6275 171.7667 187.872 177.6546 184.7779 257.878 281.7482 352.1852 281.7482 210.8172 209.0646 185.791 191.97 210.7528 191.2529 171.3155 194.9273 174.8393 154.2226 176.2348 180.5431 182.7595 159.2532 165.7229 165.805 177.3121 172.171 164.8538 130.942 177.7494 0 171.7854 0 189.7729 171.319 169.8945 167.7441 166.5115 160.2147 159.9032 168.1081 164.9807 154.6175 166.4818 142.7534 165.15 0 174.7556 132.5043 169.6766 156.8562 170.8524 169.1628 164.3904 163.4417 139.5299 162.9874 157.2244 162.7321 155.3831 154.5923 147.7727 156.9174 181.5387 138.6148 148.8252 156.3176 156.7408 145.9108 174.353 145.5035 173.2498 182.0652 152.5978 184.8604 140.5496 165.0176 401.7372 0 153.5059 152.4287 191.4163 169.8556 154.6623 161.0445 159.1943 141.1643 155.7791 147.1976 169.3794 165.615 159.7633 147.9437 160.7544 153.2387 168.6742 156.4263 159.8462 172.9983 164.6664 148.1018 164.401 137.5787 161.0861 180.1084 165.2614 161.0014 171.5068 164.0904 145.264 0 155.4932 148.9649 161.4615 185.1387 168.1245 154.2682 168.3809 170.3893 174.7293 170.1696 180.0184 161.4669 134.6954 160.4953 139.8618 158.7584 148.4215 150.8048 186.4482 173.7727 153.5626 158.4565 160.7519 149.3231 150.5871 154.3367 152.8653 176.9605 191.8446 171.4314 170.2736 168.9759 166.4229 177.3369 178.5937 157.5788 161.9778 152.9929 167.4059 156.0625 149.7648 128.0133 150.1207 166.3531 136.8173 168.8761 172.0097 159.1858 164.0523 161.8586 142.3351 160.7843 166.5489 159.9062 140.2403 144.4111 159.4329 133.5421 158.3471 151.1071 209.7854 186.772 177.2599 160.2545 146.6838 149.0735 174.8997 168.9849 162.996 161.0081 0 0 165.3953 167.304 158.0939 169.0128 174.3392 168.847 150.8671 153.4393 158.0846 157.6613 158.2313 164.5532 175.8531 163.8314 163.5751 171.9326 174.5989 154.0415 152.752 152.1581 159.986 172.8028 172.7511 155.2513 176.0998 179.6041 165.3542 184.7256 178.3455 181.5817 150.5372 165.9485 169.4297 159.3302 169.4747 157.6464 167.5491 179.7587 158.6912 182.484 180.7052 164.2624 178.3344 164.8485 169.3364 161.5545 172.9776 159.1073 150.9816 157.9767 148.127 166.3098 165.5483 157.2052 168.4957 161.1098
142.8577 172.8879 172.0004 175.1461 0 169.2934 150.4549 161.3236 177.0849 165.051 177.3537 187.655 164.6853 185.7232 165.8476 190.4857 160.1074 155.8478 176.3934 172.3614 170.5961 134.8038 133.6584 149.9172 154.448 182.8617 175.3317 184.4867 164.4787 160.936 156.4926 176.6876 195.4468 193.1958 185.6603 181.2197 146.2425 151.3113 182.8143 0 221.6028 281.7482 352.1852 281.7482 228.8351 184.0532 170.8146 175.14 157.9532 189.408 163.4801 158.5121 178.636 152.0242 179.924 165.8275 0 200.59 195.2351 158.198 178.0472 0 151.761 0 170.2788 172.9681 179.2351 0 174.3991 179.6147 194.8664 136.8128 183.3011 158.1935 176.2292 170.6204 159.4381 169.6466 160.7247 165.4989 170.6768 0 0 163.799 179.9607 129.4374 175.9472 152.0607 169.2875 174.0364 152.8711 158.0224 191.3089 149.6075 178.357 149.3195 164.0003 173.1429 164.3039 162.0499 191.3756 142.4336 157.9757 180.2912 148.0598 158.5691 160.0734 151.5571 159.6306 188.0098 196.0843 0 142.8856 0 0 0 183.0668 153.062 167.8312 156.7112 169.8287 151.2673 161.988 173.8723 177.0554 181.5833 173.4508 170.7744 154.7178 204.2574 159.3117 147.3676 154.2694 147.073 152.0271 157.2981 136.7413 0 0 157.208 162.939 169.8877 160.4888 156.0138 150.2699 173.2335 118.6336 0 163.5104 140.4497 157.8204 163.7028 150.8645 151.726 173.2944 158.6768 149.1071 143.9522 150.3819 136.3663 158.2549 150.8848 140.0536 159.7517 0 156.8481 135.6493 150.2241 164.5678 159.6177 175.469 184.9069 0 169.7163 159.6329 160.3927 180.5891 180.2511 171.3453 167.4062 162.229 149.0441 142.1808 147.0828 160.479 142.3795 156.5111 149.1121 159.1947 181.7675 0 165.6914 161.0536 179.2532 181.5899 154.937 185.7943 152.3852 144.8268 168.0679 166.5795 188.8981 0 193.7646 155.4922 0 163.2981 177.3691 142.3012 154.6491 163.6565 190.8558 154.8456 154.0294 152.1508 0 0 159.9276 181.3331 166.5981 184.7235 144.3681 170.3941 162.7289 138.0127 147.7746 156.2487 172.0415 157.1132 153.6103 163.4381 179.7133 167.4043 170.2725 162.0847 160.7278 160.4163 185.362 171.0991 152.2629 206.2094 161.4592 159.0538 157.3262 157.9084 160.4462 156.9692 178.7214 177.6064 162.0316 169.4466 164.2365 166.1738 147.1068 148.6086 178.3026 175.5087 165.4742 159.119 162.5072 169.2517 169.8267 176.3986 182.1925 168.2218 146.2872 145.4556 164.9527 165.2158 172.9929 176.3601 177.8285 159.6609
0 196.2159 175.4411 132.3474 157.6298 166.4118 156.9313 177.6214 149.1139 164.2276 211.2452 207.8111 144.7274 197.6975 145.5076 167.7733 122.1661 200.974 177.2917 133.9728 142.7929 170.6168 169.1671 120.318 188.9553 161.6863 169.8116 0 168.4899 126.304 129.163 224.6479 186.3384 167.5945 214.9908 181.2211 0 0 179.96 222.2874 188.3626 210.8172 281.7482 352.1852 281.7482 206.8822 176.7854 189.2106 212.8646 0 135.5431 0 184.8877 0 176.7412 0 0 145.2613 193.9509 212.0281 0 183.768 270.3735 193.4867 153.5319 140.3853 0 105.0959 182.7847 151.2978 203.8198 128.3028 0 181.5913 227.3059 213.1516 0 137.0694 165.5967 0 118.0768 125.5738 0 0 207.8327 193.3746 207.9058 0 155.9568 161.4671 172.4031 119.3037 206.4287 212.9234 152.5323 126.8925 212.5895 136.5885 0 148.7594 186.6315 202.5137 146.4593 138.7265 218.6205 156.5089 130.7305 124.102 0 178.1326 180.2307 129.4204 0 134.6333 0 173.3098 211.6389 170.1717 138.6591 128.6235 156.5958 155.2897 145.6837 123.4857 122.3127 169.223 177.0723 157.8976 0 148.0534 172.9019 180.5661 151.4474 123.9871 193.074 161.6009 146.0697 133.2604 87.9992 115.5082 205.4292 176.2678 131.8201 153.2829 153.8484 155.6292 0 0 129.6373 132.7609 156.345 132.8347 0 169.6532 166.456 131.8493 151.8109 151.5031 162.0725 105.2979 157.4809 168.6771 185.5942 171.1178 0 0 177.2764 130.1619 133.3657 168.0132 139.4416 0 123.5488 204.5266 0 135.8308 164.0119 140.9036 161.4614 191.4057 168.0062 172.746 100.1384 132.3019 128.6948 201.1891 199.8003 167.9838 0 0 145.285 148.9971 213.6678 173.0978 156.2594 161.3396 140.545 166.5065 175.9551 183.5913 210.9679 150.8879 0 0 0 0 193.2109 0 184.1937 161.5547 191.685 171.197 122.9339 151.8023 149.9509 0 0 197.6831 157.8985 121.3784 132.6337 172.0747 176.3689 0 164.1157 216.3987 0 162.383 163.4177 155.0248 131.7738 164.372 193.9068 147.1438 156.269 154.9607 211.5774 161.3179 198.7688 149.2218 210.6901 181.0122 179.3352 184.1015 108.0434 157.4934 164.0444 171.359 175.9145 173.9057 193.1654 191.6754 130.8792 174.4191 148.5043 119.0793 110.4153 115.8025 131.4953 162.6571 196.4981 0 144.279 193.6372 0 156.7416 162.339 184.7218 182.0276 191.2476 0 0 0
151.8821 157.9056 188.5858 163.0074 150.3187 161.8295 150.0462 177.2954 174.9731 155.7995 181.382 152.1391 172.4465 174.1443 167.3442 158.1156 159.7669 190.6641 165.3462 158.7132 171.9449 185.1126 183.5397 159.8996 177.0395 182.8158 148.7939 160.6471 158.4904 167.5357 186.688 190.1294 192.4032 182.2985 195.3594 182.0971 144.3434 161.7936 0 216.9248 189.4104 209.0646 228.8351 281.7482 352.1852 281.7482 237.7519 178.0806 158.622 187.2107 198.4292 167.484 169.9327 183.293 161.6116 122.572 199.7325 214.7606 154.6981 167.9309 160.1669 165.1557 0 196.5479 173.2521 0 0 155.8505 182.4946 180.336 181.2303 132.9545 171.6061 169.3038 178.2302 178.6093 168.4056 186.7239 189.4769 132.752 155.7116 176.2215 213.223 220.6525 170.7796 180.8506 189.9056 145.2486 143.4844 162.1551 168.9465 160.4272 195.6275 188.0308 154.9085 158.8746 162.6171 138.446 174.8194 182.7989 160.6532 166.8452 122.2654 122.6598 176.2395 169.9552 143.3359 138.6503 157.5131 152.1327 152.5821 163.0287 161.3555 191.0922 164.3855 138.8726 166.9817 141.3715 165.6101 138.8068 173.8646 154.5675 166.894 147.1207 153.1221 142.7629 175.256 172.4072 185.2556 142.7704 142.994 147.1158 144.5443 141.8954 156.8688 166.8708 146.6335 137.5294 148.9389 159.4607 178.7457 145.5688 145.725 165.351 140.3595 160.6328 0 170.708 132.0154 137.0933 149.0974 146.051 150.5025 167.2788 167.0114 144.0618 169.0509 157.4834 134.0766 127.3669 149.8729 156.7408 128.0046 159.7445 166.683 138.5756 0 151.3559 167.2174 168.5207 163.2995 155.6164 149.7689 126.7787 148.8501 158.0287 168.5345 146.0612 156.683 176.8878 188.1511 166.6431 155.4395 141.156 168.1762 145.2657 168.7731 174.1318 144.8643 0 158.245 164.017 161.1147 166.9217 182.1482 170.913 160.6149 157.8223 169.8862 171.732 182.4273 150.7442 200.3912 0 0 165.7536 155.0102 190.294 156.6512 157.4257 177.6342 162.8409 161.4943 170.706 168.6241 0 0 174.3048 173.4199 167.0022 164.5257 125.9708 169.5192 177.436 173.975 181.3403 164.2997 181.786 163.051 164.948 163.8169 159.785 177.1531 167.7544 161.0821 159.7336 152.0465 147.0438 177.5661 162.0372 192.809 156.0046 152.8627 168.7637 136.7085 148.3695 153.9622 178.0496 203.5302 157.3915 191.0256 172.143 170.9147 149.9841 156.13 164.3613 155.3075 154.2672 159.4582 170.6128 187.8332 152.257 168.4768 163.7532 142.7973 163.9739 177.5746 178.8534 191.5087 223.1217 186.5981 150.9299 136.763
153.1342 157.1889 124.6681 161.3339 177.0975 172.3462 179.0883 177.565 173.0895 169.3054 159.9309 156.8337 172.8849 161.4103 161.1103 187.4866 204.4821 144.38 163.7256 189.2215 182.0297 174.2473 172.7667 190.5673 166.6769 163.0452 180.5529 166.7201 170.1266 171.9616 177.5914 154.3608 153.5283 164.784 160.001 177.1403 165.3758 174.1007 188.6956 187.2386 173.5135 185.791 184.0532 206.8822 281.7482 352.1852 281.7482 224.6477 0 184.7331 209.0119 197.0636 172.2141 162.0654 142.8478 154.4258 175.488 168.5905 160.2132 177.0417 172.909 165.7502 159.4522 149.4672 189.0056 166.8449 0 178.4897 177.5888 163.0475 160.4238 170.4184 161.1271 158.7812 163.9856 159.9653 162.7413 167.0384 185.4653 177.9025 159.9103 191.1114 120.3654 179.1819 156.4282 171.0601 166.09 165.7931 164.6004 137.0763 174.1246 153.203 169.9025 172.369 178.4623 154.5224 142.9491 167.0272 163.0076 178.4418 192.9509 182.9503 143.7043 160.9331 163.1231 169.5028 168.1661 165.3585 183.1829 141.5954 136.4635 175.529 157.1314 178.3225 158.1279 175.3819 170.5549 172.8731 161.7611 162.0887 143.7049 145.0942 170.6365 157.3327 152.4334 156.8859 151.2253 147.7108 154.7294 175.5678 156.9549 160.7727 181.7463 183.1563 151.5016 148.1441 160.4623 169.8532 167.8876 169.9196 156.8278 159.475 169.5851 165.3525 146.6867 171.6398 0 122.1102 163.8046 159.3841 183.0933 154.2871 192.8794 167.1533 164.06 158.444 169.7508 157.8446 162.3703 149.5458 148.5506 156.5874 156.8438 149.4588 146.7444 149.9775 147.704 168.3925 150.1872 151.4716 169.0469 136.962 159.6304 164.9017 173.9854 146.6819 179.3479 161.3864 181.1264 149.1702 160.8162 158.5305 162.6653 161.2834 156.0462 159.349 155.4212 161.1803 145.2319 153.2282 166.4804 161.0813 167.9828 142.9673 151.4443 158.6977 163.8774 171.6549 140.3585 161.7547 153.174 160.0143 188.322 168.7062 0 186.4766 185.0599 190.9393 154.7003 174.0837 166.4784 170.9212 158.2858 159.0551 157.1153 0 0 170.7105 171.437 181.9456 180.6172 184.3301 163.2831 149.4452 164.4836 176.0228 169.0065 171.9247 170.3129 167.8995 177.6619 180.3747 167.5475 157.8075 180.9428 179.428 141.6096 161.001 155.8857 169.9395 161.5899 176.9846 170.3573 157.9575 164.5363 168.778 169.2875 157.217 160.7853 161.4048 157.0842 146.3403 176.6344 175.0046 170.582 195.9108 210.0213 205.4404 192.2468 191.3495 167.4032 173.6963 165.8602 164.8165 162.0785 170.2544 171.1024 146.5433 165.0599 149.1645 162.0798 171.546 163.0907
150.0864 173.0304 168.6755 175.6361 173.8582 182.1345 161.6883 160.6348 160.3125 162.1274 170.2866 161.7201 188.9859 163.4059 163.4394 168.0042 179.5286 177.7092 148.9125 168.9629 168.3818 157.5055 156.1672 178.7575 180.7118 167.7157 182.1383 155.7089 193.6447 179.0369 172.3275 157.8723 173.5512 185.147 183.6866 172.5666 178.2704 187.9687 203.2294 194.4437 192.3347 191.97 170.8146 176.7854 237.7519 281.7482 352.1852 281.7482 0 192.9574 171.1113 176.7458 183.9495 178.2914 179.9321 146.4052 220.3784 153.8267 173.0039 177.7573 175.8725 205.1097 191.0716 168.021 179.052 158.5535 191.8075 167.9007 162.4523 180.3336 157.1354 154.2306 175.4349 169.2904 172.9027 166.7012 162.3169 162.3508 169.8769 142.4688 162.7809 156.9214 151.7277 163.7078 171.5772 174.3086 174.2101 155.6393 160.8816 167.8187 157.892 162.8621 162.5329 160.8578 155.3548 157.5764 142.0389 174.51 166.4021 156.9954 154.9798 158.0385 146.401 153.0443 161.5023 163.7699 160.6285 159.6894 162.7244 157.2859 162.5345 0 158.206 165.818 149.5035 150.8778 149.0531 167.4848 156.7954 157.19 149.2509 154.7501 149.3699 159.1147 157.7956 160.0008 162.8186 158.3189 154.6417 154.7314 169.4579 153.4194 163.4103 174.5238 163.3249 174.6845 167.4762 0 0 162.8662 149.4333 145.9002 170.4062 154.4512 155.3285 149.5597 0 165.3622 146.0147 146.9734 166.8999 162.7601 165.1384 169.0773 145.8863 174.2957 169.3898 156.2289 160.4895 168.7621 147.6323 154.4975 137.7627 143.4583 140.2607 143.2823 161.0266 158.2762 167.7219 170.7527 152.4689 161.8062 164.3538 151.6122 156.562 161.8585 158.0788 171.9187 155.4938 164.2494 147.5389 164.5751 156.8519 147.1342 148.0875 167.8838 162.7332 176.4213 158.4544 0 145.284 158.1635 150.6617 167.1898 145.6882 194.0327 167.0517 165.4012 169.5954 166.9576 172.4085 156.1159 139.6656 154.9476 175.6761 164.5467 182.3703 150.7287 153.979 162.5651 175.2656 167.3208 170.6356 173.1599 171.048 0 0 168.8856 191.5833 173.6426 159.149 161.6469 162.8609 172.5599 177.7881 176.7124 166.4038 168.2251 177.2406 197.7756 174.4608 188.8407 167.8485 164.6887 182.3245 180.7982 177.5915 160.2761 167.0543 143.8826 190.3124 167.6477 159.7602 174.2966 164.8109 158.143 167.0307 163.2895 166.1913 168.8125 169.5967 159.2407 162.4401 162.5731 159.2936 155.8856 164.7833 0 175.8258 180.5585 172.7847 176.8705 177.1863 165.1373 171.6196 165.7159 188.8627 166.2519 160.9134 165.6648 165.0381 170.7746 132.1929
169.7399 159.9065 152.6468 141.7084 0 189.4727 182.4832 159.8759 158.6499 138.0742 153.1832 172.3127 147.9059 151.1706 170.6767 169.7754 187.1722 153.7409 153.656 191.261 193.4961 184.5426 0 183.5889 147.1441 138.6258 155.7501 152.6405 169.6795 184.7983 202.7556 135.1224 144.7861 180.9492 136.4186 145.8285 0 222.476 205.7342 182.4649 164.6632 210.7528 175.14 189.2106 178.0806 224.6477 281.7482 352.1852 281.7482 0 186.956 182.9631 146.7403 167.346 190.2799 197.7309 171.7541 148.4635 170.2666 173.1718 153.4284 137.7684 130.5573 149.0981 157.8911 156.0578 177.6635 178.6755 150.6747 163.8485 149.4981 174.1703 166.2449 153.6061 145.0428 140.5881 151.4381 153.385 175.2606 185.27 186.7211 203.0134 0 153.1768 161.8039 140.4728 134.3688 173.471 173.0616 154.7408 150.3762 161.1158 124.8771 158.2229 144.5628 142.9327 161.3819 169.6138 151.7947 153.5697 174.4682 161.5961 168.2884 166.1255 152.9083 170.1907 222.7714 165.2646 183.4554 151.5031 148.304 0 0 154.5674 199.7079 160.1462 143.8068 183.2703 145.907 158.6913 157.0206 167.6887 154.0607 196.8573 175.9546 158.8728 138.9718 131.6219 117.5537 173.1837 167.4336 174.9486 212.0833 0 136.6009 178.2979 178.2755 0 0 185.8411 133.2842 151.3686 155.4466 170.7632 192.5865 196.312 0 0 178.6648 158.4783 179.4757 169.6148 203.4469 151.2439 178.0069 150.2482 171.2375 167.7742 179.7496 178.2221 141.3766 162.4749 166.9842 170.1253 147.6837 0 168.9393 165.3252 138.2726 156.2497 169.4304 143.061 186.7778 165.6596 158.7327 152.1611 180.5579 176.8929 173.04 178.406 149.033 141.5288 131.6557 162.5626 164.8303 156.7217 133.0745 131.2848 175.3574 159.7167 143.4433 149.2141 139.0275 138.6943 172.6104 168.1644 188.2837 161.6173 131.2454 144.7708 158.8353 157.4993 135.438 0 0 0 179.0889 204.321 161.5349 161.9587 138.394 139.7844 204.9516 150.8328 148.9933 0 0 178.2319 164.6465 185.2083 175.3974 200.923 178.9883 136.5719 174.5532 171.2412 178.8926 169.1175 163.5909 183.4268 184.9244 179.9469 161.9195 141.4545 154.6508 153.3561 155.6885 150.1684 152.76 175.842 148.2146 207.2282 204.5214 159.2093 199.5407 184.9674 178.6964 153.3396 147.1186 159.642 142.6282 158.0291 145.2264 175.6524 173.4846 188.8319 191.2367 200.9968 0 0 161.4534 175.6697 151.2891 144.4046 177.0658 166.1338 165.6706 157.731 151.8108 139.8233 146.8196 161.3947 0
153.4937 177.7472 142.6646 135.0284 0 165.9945 186.4606 175.4241 156.5033 159.8637 146.5832 155.2239 148.8844 153.9009 0 152.9115 166.0938 158.5736 156.7588 169.8157 171.1303 192.2881 0 165.7435 166.0545 145.1749 170.7779 159.6507 166.9318 164.724 183.4338 142.9434 155.583 161.0356 160.5476 166.9937 0 200.3575 182.9438 170.3929 177.1448 191.2529 157.9532 212.8646 158.622 0 0 281.7482 352.1852 281.7482 201.9398 211.8225 153.1822 178.4937 168.5659 196.6064 148.6849 142.6331 158.7766 191.4127 157.0464 148.1791 130.249 142.741 169.0364 0 166.5964 169.6492 150.2809 163.9004 142.1146 174.7956 144.7431 177.1819 153.5559 130.579 145.8836 165.1022 172.547 187.7879 175.2351 0 0 145.9543 162.0563 146.0458 150.2422 164.6743 155.9825 158.783 165.9961 167.048 123.8734 152.2369 170.9836 166.429 153.4133 0 143.8984 162.7035 173.9264 156.7904 177.224 182.0933 144.972 164.127 205.8858 169.1148 184.3203 151.9763 145.5182 169.6871 0 189.7095 156.7518 0 139.7587 198.0631 180.3909 144.0447 146.797 170.8565 165.6306 197.5724 182.1751 166.3667 156.664 133.9182 145.9126 157.0225 160.2797 150.0707 186.0068 164.0233 146.738 179.2184 194.7299 0 0 190.1868 145.0083 162.7619 151.6599 161.3691 180.449 198.8841 0 0 178.3502 169.167 192.6209 159.276 180.6472 156.3553 176.6535 155.5288 165.1838 159.7741 178.7245 170.75 142.8898 145.8747 158.1672 160.3204 166.9123 0 178.7061 177.8527 150.0873 142.3473 170.7738 155.229 194.1887 161.8944 156.42 152.4258 180.8029 169.3026 185.7724 169.2213 137.2915 153.4721 155.0726 159.3525 162.8335 154.178 136.539 147.4352 164.3957 170.213 161.9595 165.067 164.8813 151.4113 159.7969 151.5133 169.4975 167.6053 132.3061 163.0455 155.9221 150.1368 112.0927 137.0442 0 0 195.5425 178.8952 154.6942 157.0941 154.8382 149.2941 173.2679 162.4223 160.4414 0 0 156.0608 168.0538 186.0962 178.257 207.4213 197.848 136.2663 165.3976 173.1468 164.4467 154.8202 186.0419 182.4725 182.1244 161.4646 168.6657 179.1219 154.1911 152.9002 125.5586 179.8768 160.7888 176.8531 127.4656 174.0627 184.7379 164.0286 185.7114 180.026 196.6757 146.6928 147.467 150.5547 142.271 175.7157 173.5107 185.794 161.5075 179.3531 207.5527 0 208.5168 0 157.0017 178.3843 151.266 151.8455 166.2671 166.343 164.3473 144.5761 151.6982 144.1908 157.481 165.9605 162.7889
153.9548 176.1487 180.7713 169.0856 179.5478 151.4791 166.1447 187.7482 149.287 154.9961 162.5554 172.1808 176.4589 156.9504 167.3209 168.6613 159.4521 169.0199 165.3418 172.1669 169.9364 199.4956 197.8005 176.9063 173.2259 147.4247 176.4954 187.2977 190.5827 179.36 171.887 184.2904 156.07 178.2533 178.9051 183.3334 185.7573 165.4015 166.9734 185.4004 190.8651 171.3155 189.408 0 187.2107 184.7331 192.9574 0 281.7482 352.1852 281.7482 0 227.2277 193.1801 178.21 168.0474 177.7753 183.9469 181.0811 164.7958 175.8039 182.8688 180.8734 160.3625 180.4303 163.8664 186.7693 167.8201 167.9884 172.3087 169.8609 167.6733 173.0388 166.086 149.7069 163.6498 176.8386 165.5005 151.7796 171.588 168.2668 170.6305 172.7102 168.8943 162.4573 167.4538 174.6104 155.7489 168.7292 160.8428 157.9654 143.8991 161.8272 172.2754 158.2902 180.7327 158.639 161.1711 158.0748 163.0629 158.2408 174.838 158.9831 176.6725 163.2688 147.1018 160.9305 152.2489 159.8939 169.0177 150.6903 158.7711 141.7008 150.7726 136.3412 157.1023 164.9455 178.2212 156.8893 164.6249 149.9829 146.109 149.4045 144.0792 158.9786 165.3174 175.4831 165.032 161.6612 153.9627 155.052 145.6344 168.5367 162.703 152.3828 147.1668 168.9567 153.8662 154.8674 154.2739 165.0084 148.6709 150.3305 155.4047 155.6511 152.9295 148.5973 0 154.4725 142.7539 148.4824 158.0814 163.1875 167.5358 160.8859 163.5243 164.74 156.836 159.3936 172.9091 145.5254 177.1399 159.9985 160.3123 146.0411 157.1153 168.5592 157.0261 156.3582 155.0118 157.3479 174.6338 154.5212 150.1455 152.8914 154.4935 166.7445 159.386 162.5852 155.1748 149.7819 152.4039 136.5352 170.0919 167.0652 168.0198 161.7528 166.9511 170.4727 0 165.4782 184.0881 177.2487 163.0349 163.1036 147.0212 170.7524 167.3961 154.1359 164.1159 171.7107 154.9804 0 136.4851 177.1481 174.1 166.7208 157.0797 170.5735 175.3571 167.1144 157.5749 160.6363 189.0465 186.7409 0 0 186.2873 166.6742 178.5456 175.1215 172.4672 163.762 137.8966 149.4892 166.1766 167.4206 165.1442 161.4285 156.6887 183.3401 167.4505 182.5472 189.7585 153.7701 152.4828 173.9711 167.4892 173.0949 156.6303 157.0093 156.2258 172.8034 161.2114 176.6879 158.7964 156.3762 149.4372 159.4838 166.2099 167.4824 156.8544 173.3492 170.9547 167.5005 153.8676 169.2854 172.574 163.5575 164.1366 161.9767 172.2184 162.2216 166.3362 158.8099 185.3854 182.5821 155.6114 170.1657 160.6713 171.8566 171.1368 150.5228
152.0183 179.2195 150.873 143.0899 152.0988 157.2654 192.5577 185.0168 166.7115 174.6731 162.1137 167.8199 161.1343 158.4761 172.0998 166.8522 182.1585 160.0595 173.3744 171.3876 178.1198 170.1441 168.6984 148.2526 160.1424 138.3157 152.8694 175.3917 164.9677 179.7375 188.286 161.837 176.8918 168.7788 157.3577 155.0883 184.1409 173.7421 163.3718 180.1005 191.5703 194.9273 163.4801 135.5431 198.4292 209.0119 171.1113 186.956 201.9398 281.7482 352.1852 281.7482 220.0964 201.208 177.4177 207.454 190.0702 160.4322 174.8062 185.2121 189.1103 171.0321 148.3744 168.4026 164.4495 197.9886 187.7981 188.3687 176.358 174.6127 177.316 194.4812 147.4321 170.443 146.018 164.4852 159.4599 162.4474 161.4699 180.08 192.5067 187.0363 147.4725 157.3818 135.896 154.7933 182.067 154.9431 174.3376 167.8982 165.2359 167.8877 170.5356 163.4925 156.2434 152.7758 176.2578 173.6253 139.3624 157.536 149.5666 148.5287 195.6119 169.0857 152.4648 173.2591 168.0928 168.06 163.9525 144.6502 138.4912 158.689 165.7365 141.9433 139.876 172.9049 149.4339 187.181 170.029 166.6239 153.4418 158.3862 169.1846 166.0951 163.9261 168.2962 147.4795 144.8302 159.4938 154.8871 146.9957 163.5227 170.2696 167.118 135.9032 166.0585 173.4642 179.3297 180.1986 169.8834 166.428 152.206 150.7918 150.6311 173.2875 151.2748 131.8437 129.8876 179.1567 166.4076 138.3092 169.3699 184.2535 153.4987 165.0945 144.827 169.8174 149.9467 158.7272 170.0741 142.1526 147.6911 172.5679 152.3825 177.3305 147.058 149.5272 156.3647 144.6014 153.334 167.1181 165.6573 165.1713 160.9252 184.3291 150.6547 146.1435 150.6946 164.9611 192.7774 176.1496 158.9474 153.6205 165.3199 156.6376 157.037 151.4007 158.7874 171.5425 159.9365 168.7878 162.1567 164.6232 167.5294 184.8212 172.6067 157.7696 142.2826 131.7893 190.5271 172.043 176.7902 149.196 0 169.2044 166.3824 157.455 174.5341 193.447 178.4016 163.4445 165.4477 188.8626 170.1815 168.106 0 0 163.1623 178.5536 167.0926 154.694 197.4774 176.0126 156.9056 178.2355 189.5492 163.9697 169.7103 166.6884 161.9338 164.5082 175.9156 154.4587 189.2128 179.1254 177.6259 168.1393 165.2999 171.0505 173.665 143.081 155.5048 187.0941 162.8809 178.4326 184.0407 190.6924 156.4276 168.8391 168.5302 147.1572 144.8661 158.2885 166.5451 149.8843 188.271 197.1605 194.6366 186.8899 166.3884 164.557 158.0761 159.4667 170.7408 161.3915 199.4332 157.3316 147.8178 162.8915 152.7589 160.2143 154.1264 161.9311
170.8798 184.3898 158.7639 160.8637 156.6424 163.8968 181.9458 175.7424 192.2422 171.0476 158.8559 158.7552 163.7529 161.762 182.3051 157.737 192.5001 164.624 160.4164 179.8394 169.4327 173.6606 172.185 179.4952 183.0037 148.5655 169.3625 163.4173 178.9041 165.0152 174.2371 158.0167 181.6806 170.5019 172.2355 169.8842 179.8292 175.5981 167.9051 178.1534 171.5428 174.8393 158.5121 0 167.484 197.0636 176.7458 182.9631 211.8225 0 281.7482 352.1852 281.7482 233.9319 214.0029 179.3094 239.7774 194.2738 179.739 178.3905 167.3651 166.3096 162.376 169.5134 162.5239 193.6743 178.5086 171.3025 163.5183 159.0534 165.5057 177.3097 158.832 162.6971 163.4126 159.1529 174.3387 177.6782 168.6879 168.3138 187.8907 172.0602 164.1636 169.7652 152.7185 161.0956 165.765 167.834 171.9304 156.9975 161.84 175.9916 158.4738 165.4175 176.5162 173.6942 190.9608 180.1589 157.5868 155.6696 158.6051 169.3633 171.8882 182.5532 156.5105 161.9397 161.3688 169.6114 164.6886 146.0574 151.4336 164.7498 152.572 155.9456 121.2562 159.1705 163.5723 172.2415 160.3668 173.3682 151.9659 172.1123 174.1326 162.6254 165.5141 180.3275 146.5577 160.2908 151.5308 154.8586 158.702 178.2081 164.1603 159.2817 167.9667 176.8379 171.2116 163.9264 183.7735 162.3529 144.4134 163.7234 161.1317 172.982 150.1994 156.7155 118.8548 143.8126 157.1823 146.9012 147.8672 139.249 162.7794 151.5727 148.4919 139.3357 147.1941 171.4716 146.3774 183.2067 154.5419 151.6091 172.3655 157.9769 149.8437 127.0957 157.2425 158.6593 145.6309 165.7125 152.9857 157.6929 178.7894 184.8317 169.1833 155.7328 157.1883 170.0664 171.7751 168.2345 155.4582 159.1748 156.562 147.2729 162.2355 181.7705 152.8028 158.2787 188.7924 150.5957 167.935 184.9509 159.2955 143.6748 167.1264 158.8112 155.451 160.8355 168.6188 156.638 152.0887 169.7408 130.4742 147.61 163.1985 173.3968 152.0907 167.9131 144.2618 163.5968 160.441 173.4107 148.8896 151.5939 149.7451 0 0 151.57 175.8561 176.1075 158.2737 173.2472 165.0027 162.9357 168.223 159.7986 149.8596 164.0727 168.023 159.1248 168.863 160.5419 158.0233 166.1421 179.2545 177.7539 158.4279 157.3573 171.355 175.4296 185.5758 167.2428 179.2227 163.9908 186.0951 163.4031 181.407 169.3739 153.2119 161.4609 168.7052 169.1043 171.362 169.8646 159.0644 158.4748 176.0562 177.3514 174.039 186.5675 171.3154 179.1508 170.2487 162.1944 161.4897 175.6721 169.1927 166.7006 149.9597 152.0965 166.8759 169.4892 158.8859
155.5374 0 189.4038 157.5219 139.5714 171.0198 160.0974 177.2761 164.2733 149.2129 174.2865 171.8243 171.8176 176.1385 164.5368 174.124 152.5158 177.697 187.6328 153.7684 158.4227 172.0462 170.5844 194.6834 187.752 211.6529 173.3957 161.865 170.9078 169.4717 164.3416 183.3853 185.8473 187.6653 198.5425 162.9642 159.1038 151.7733 162.1972 169.9429 187.6703 154.2226 178.636 184.8877 169.9327 172.2141 183.9495 146.7403 153.1822 227.2277 220.0964 281.7482 352.1852 281.7482 257.5298 211.4513 237.8688 186.8103 193.7877 184.3683 182.101 181.8049 193.1696 177.6466 165.0995 145.8387 215.7625 190.3364 169.301 178.7155 172.0584 155.8283 154.343 169.543 179.7557 194.2528 195.9663 181.3961 171.0608 174.4318 153.9997 144.1607 181.3935 207.9477 193.8257 182.6425 177.3993 186.5991 152.7943 182.2495 139.9464 163.1351 193.8981 171.2023 154.241 176.3517 175.9005 160.1479 148.6745 168.467 158.5814 140.631 161.209 178.7611 161.8564 155.1321 135.0544 161.755 144.8764 162.4594 156.4449 150.2078 156.3991 163.5471 139.0539 150.69 164.4242 158.8807 140.6771 164.6142 160.0021 150.2189 144.0031 140.4199 182.0041 160.6972 161.671 155.3784 177.2438 159.2089 161.6489 154.988 142.5642 178.8101 151.958 151.6494 162.1243 154.5537 139.5298 148.7183 151.7327 163.9666 156.3003 148.0333 141.653 127.3712 129.3406 136.1038 147.4424 153.8968 148.2153 162.1887 153.1755 156.6938 142.2417 163.442 163.7291 173.987 146.4606 175.1465 153.4093 148.4224 172.9429 179.9862 163.9914 145.2063 141.9488 168.7197 169.9854 156.7624 151.887 161.3734 140.7565 138.9696 159.7827 167.0174 155.1726 161.1733 137.4079 141.2696 160.9925 167.5599 152.3641 153.2427 155.8359 179.4837 155.0234 154.2275 161.8389 127.7721 147.9962 156.7738 162.8015 159.8156 164.6801 145.2446 167.1962 155.4984 154.6281 150.6792 161.5537 179.9648 219.8765 178.6207 182.8288 157.5755 146.9058 156.5768 170.9812 155.0724 186.7869 167.3205 173.0152 172.7939 170.6865 0 0 187.5227 165.4916 170.9546 178.705 145.8921 157.5964 176.3761 168.7825 167.7889 171.8438 182.0519 148.7372 149.9881 179.6145 159.5326 166.7713 155.1215 177.0721 175.5898 170.7645 178.7319 175.8038 157.3987 191.6021 155.7568 163.977 172.9621 158.0215 140.1371 155.2007 170.5276 177.1647 172.1539 171.1041 174.8909 186.179 167.2545 159.3815 156.7723 151.2676 150.1108 150.2697 156.3721 189.7984 156.3707 171.2091 176.1383 175.1934 157.725 168.6011 182.6346 183.5229 188.9909 178.1936 178.9072 175.083
177.7957 192.9342 150.4616 171.2784 168.4489 159.9095 153.1833 182.1492 178.1757 180.8745 193.2533 174.263 166.6878 178.9208 160.9167 156.9331 147.0059 174.7242 191.4472 176.8143 166.6224 167.7363 166.311 213.6631 178.2138 178.6585 168.9874 165.6233 177.3352 165.6202 159.0321 172.8514 161.693 170.6561 168.4212 188.9202 159.3317 162.165 168.4014 178.8409 190.5909 176.2348 152.0242 0 183.293 162.0654 178.2914 167.346 178.4937 193.1801 201.208 233.9319 281.7482 352.1852 281.7482 192.8831 193.0111 196.0561 193.1288 152.2189 166.1827 209.4681 216.4299 183.6787 183.9763 148.4871 182.4848 177.2802 186.1965 179.7144 181.6118 170.4172 193.9695 171.1807 168.7376 203.6295 185.7586 157.4124 165.2357 175.3026 170.3685 152.6124 139.775 166.0865 162.463 158.6269 162.665 164.1526 156.2555 157.7951 175.9866 164.8944 174.6807 174.3133 152.4615 169.638 170.5011 170.3487 168.5683 184.6105 183.4617 165.2512 161.9722 175.1893 166.2175 165.1512 142.5034 164.5702 159.4991 155.428 176.6882 157.8668 158.7263 146.0485 151.5545 141.5786 170.7633 167.3181 154.3464 167.9135 145.7045 171.0012 156.7932 160.1306 160.6387 161.4957 154.3767 158.5643 166.2288 153.084 168.1361 168.2249 162.5178 161.9472 168.2401 149.1675 148.3338 151.2022 158.5234 160.1544 178.2527 148.6897 159.0303 159.4126 169.8634 158.9995 131.0829 145.1419 150.6724 155.7925 152.2838 139.7229 164.8231 152.4698 145.3095 158.9009 168.7878 157.4591 160.0796 131.4598 146.2934 155.5374 163.0851 160.3043 145.0641 167.9735 168.9171 148.1251 184.8173 181.1839 162.5764 175.8092 150.27 165.7095 161.2184 155.837 148.7318 164.5997 148.0363 151.1315 177.8712 162.6384 156.6551 172.0312 178.375 176.2818 159.8023 169.3427 139.4463 154.2903 176.9333 163.2401 164.6822 162.9644 162.6306 152.0562 155.3122 194.432 161.8843 174.6135 169.4156 168.6532 123.5155 0 151.5186 161.3347 164.8844 0 177.0653 162.4024 180.4978 164.2595 171.0181 173.6457 171.528 0 0 180.415 162.5583 165.4679 166.7691 145.196 166.9512 189.222 161.2367 169.6455 152.7832 172.8807 166.8109 161.401 143.6321 151.5417 176.5919 174.9089 148.0845 146.8448 182.0704 163.6057 182.3386 153.2586 183.6979 156.331 163.6808 169.4407 166.0105 156.4631 163.2258 157.0548 162.3082 173.6227 151.7747 168.2622 170.05 158.9678 153.8016 147.75 145.8959 151.5511 162.5822 168.9854 172.1668 172.0676 164.428 197.3717 185.8173 156.723 176.8762 185.9314 170.8937 174.2846 177.39 157.0183 136.7568
164.9614 173.4296 178.7932 172.3032 0 156.2671 148.8353 155.3231 169.9051 167.3886 154.7516 157.7405 174.3134 167.1309 167.3712 150.214 156.0371 156.0329 173.4583 161.2771 156.77 156.6278 155.297 150.835 173.4931 177.0755 171.8173 173.9878 185.0111 162.715 162.9232 161.4214 165.5003 173.5235 158.6024 160.1109 164.8774 182.1507 0 180.7992 188.4133 180.5431 179.924 176.7412 161.6116 142.8478 179.9321 190.2799 168.5659 178.21 177.4177 214.0029 257.5298 281.7482 352.1852 281.7482 198.0097 198.314 192.5517 0 223.9551 199.3445 184.8051 175.721 183.8065 174.4294 0 158.3741 170.5721 187.7195 145.8093 171.9766 178.2615 161.7987 173.6375 167.6714 193.7619 144.6347 166.9492 170.1134 146.6927 168.1975 125.501 166.7108 169.0579 169.6977 150.9852 155.7854 153.8933 155.228 173.5632 166.8843 158.6056 170.2806 173.3793 177.6002 161.1708 144.363 152.2343 142.7802 152.8179 152.2045 142.3494 152.24 154.8131 154.8123 159.7724 183.9899 158.3379 175.2992 152.7034 169.3014 0 163.9259 0 134.9269 165.7991 145.9209 177.2005 171.289 160.4152 153.8654 163.0143 157.2319 153.4564 146.6051 159.2397 150.5091 151.1435 180.2626 172.4621 165.5768 176.5595 169.9017 173.7093 153.5681 167.9069 171.0806 153.1057 154.2693 170.4641 157.7862 153.5974 153.0127 171.181 156.4 154.6176 146.0571 148.5507 166.3118 168.7112 158.1193 137.2478 165.7759 130.3324 142.0135 162.4581 140.6977 163.7646 152.9628 157.9059 161.0605 159.4678 158.7172 141.8525 191.6573 163.6635 150.0897 156.7957 169.8122 167.6791 171.1259 164.3225 132.3633 154.4905 169.8832 170.8431 167.086 161.1257 158.9266 163.353 165.0411 164.9691 154.5029 180.0968 163.239 165.1337 175.8849 141.7787 0 181.2803 154.8701 168.4827 157.9978 150.6298 171.1975 166.5653 152.8357 161.808 161.9015 186.5769 157.5761 111.7858 0 169.2928 172.7682 181.806 154.7935 166.7501 163.057 179.6079 152.8575 167.4489 164.8879 162.8769 0 0 164.3621 158.7741 153.2184 161.7645 150.0024 154.8982 168.2057 157.5618 163.4258 157.8547 167.7986 169.6085 166.2663 158.7289 181.7248 160.9893 162.5097 171.3898 169.955 173.7133 161.4842 145.1777 156.0405 174.757 161.2958 166.3416 165.1238 158.3144 154.8773 160.6085 157.7381 173.5183 189.4813 173.2394 159.4268 162.5239 168.1193 147.3015 151.9861 142.647 151.4052 171.0214 154.3722 155.4587 154.8332 169.2596 174.9034 167.3087 185.2009 164.6891 177.9502 181.7073 151.3268 169.4443 166.2393 150.4257
136.435 184.3744 141.8891 152.5505 0 170.1956 162.5468 170.5666 181.4208 180.0457 134.9716 165.7369 153.6781 152.1481 149.1868 148.3749 159.8242 139.9539 169.5075 200.4679 176.5283 155.5076 154.1862 174.4476 165.343 146.3294 158.6966 167.6569 192.2269 170.2944 181.7055 178.0521 168.9943 155.6063 166.5719 153.5804 203.2502 221.5125 187.8382 166.7479 174.7353 182.7595 165.8275 0 122.572 154.4258 146.4052 197.7309 196.6064 168.0474 207.454 179.3094 211.4513 192.8831 281.7482 352.1852 281.7482 200.6292 193.1445 0 0 183.0069 133.0313 177.0466 181.9462 0 191.1303 177.1419 170.0373 140.9325 173.0094 197.4091 143.819 163.9694 133.5846 139.7076 160.2244 130.2055 149.7784 153.9149 148.9985 182.6868 93.3292 169.1675 135.3494 163.9769 165.4847 160.1482 180.3436 148.3019 160.8326 159.1315 145.0394 170.8406 173.3004 153.7532 166.3733 152.7177 157.0964 135.0363 152.1751 180.0235 165.1468 147.9029 138.0848 146.8373 183.9994 180.674 168.5102 149.5758 137.4933 190.7922 0 159.692 150.5352 167.5585 171.0323 173.9999 154.8933 168.2118 183.9921 183.8238 145.3757 150.5398 177.5019 146.7298 158.9721 132.7876 136.5474 0 135.2396 156.5925 173.5644 155.5282 140.6793 180.8223 163.7703 148.1066 0 173.3875 155.1133 167.8998 186.4534 159.7271 151.7441 167.2424 153.9664 0 154.4112 180.0199 194.5652 143.861 145.8878 135.9434 151.6646 141.0405 177.3936 135.0709 192.4706 157.3185 145.6036 163.116 159.0367 159.1261 149.2673 0 148.7922 129.6582 121.1986 167.2757 165.4765 144.5965 154.2877 148.7881 169.1906 174.5143 192.6202 181.7445 197.9036 153.2599 139.0303 139.1878 122.2483 151.8304 151.4539 163.6386 161.6036 158.7724 0 0 0 146.8287 152.8033 163.0249 159.1251 162.7367 163.0451 145.4541 162.5633 137.0278 140.2844 161.8108 196.5626 0 179.1053 175.1771 188.5526 186.4102 149.2901 148.8439 164.7693 179.485 155.5067 190.7612 188.4347 0 0 175.4758 131.5742 151.3357 160.5554 0 160.0282 125.1727 141.0152 159.7863 158.6118 165.6903 190.8471 183.8531 156.5628 140.2696 148.8966 158.1514 171.165 169.7321 160.3447 156.6415 142.2091 160.8095 130.4491 188.1347 181.9833 173.7797 181.5369 179.8221 186.5032 164.6975 159.5896 172.1558 148.0091 151.9905 167.5362 183.5523 173.4314 177.9774 162.8629 167.9801 184.8759 157.3524 149.4817 157.9043 163.0771 150.4669 160.0581 162.2625 163.6348 136.8661 163.2035 157.1825 167.6932 146.6026 146.821
152.7366 172.5932 203.8129 151.7537 158.5383 129.1715 177.3057 165.1956 158.9197 146.2996 179.3629 189.7767 174.7179 148.7181 180.0187 167.7466 146.007 159.7217 169.1717 178.7106 208.1064 136.0548 134.8987 167.3495 153.7151 188.1182 181.7817 202.4836 165.7715 177.2055 176.6641 200.0393 195.2188 159.7514 186.7451 180.2468 162.0706 141.1541 0 0 170.2211 159.2532 0 0 199.7325 175.488 220.3784 171.7541 148.6849 177.7753 190.0702 239.7774 237.8688 193.0111 198.0097 281.7482 352.1852 281.7482 269.9439 0 260.0367 0 198.8074 0 214.9364 0 0 130.1447 165.5685 214.1345 176.5886 143.4362 150.632 178.5616 173.9791 192.9899 0 181.0891 212.0227 164.3924 140.9607 0 0 159.6626 164.8771 146.2403 168.8879 117.7258 143.2149 165.7621 188.7281 143.6849 172.908 201.8738 146.7609 164.628 193.9283 141.8458 159.6041 175.8605 171.2305 138.7298 118.2181 186.231 134.5343 158.6154 163.0317 150.2286 161.4481 189.2739 178.8042 145.5061 0 0 0 160.1812 145.3384 145.5718 158.2169 201.1292 160.8354 157.9321 126.8866 141.1574 152.3489 160.1178 155.0027 117.3553 161.4971 187.2046 146.8218 127.7777 149.9716 158.4669 134.0484 158.1293 162.4422 143.1682 181.2012 153.949 146.3174 172.8068 145.0122 182.0743 176.2658 190.9735 0 0 126.6177 134.9875 134.6993 152.076 159.5741 155.3573 134.6432 150.9573 136.2301 172.3746 153.4062 123.6233 143.6424 152.8008 131.0415 182.6041 0 209.6949 145.9748 158.1443 180.6925 149.2495 191.1496 128.1301 0 137.8989 184.0914 179.2115 170.6043 166.0439 168.7848 141.7805 161.2368 151.7619 148.336 145.8935 157.1627 137.5635 173.2987 169.9435 216.0739 0 0 215.401 156.3879 163.1366 168.8657 194.5805 143.9243 164.8821 201.7165 155.5125 161.4498 179.4776 0 235.5104 0 142.7596 152.538 123.0766 164.4178 147.8218 144.8597 147.6749 169.9819 177.796 175.6276 0 0 165.0916 129.1461 120.7813 192.4316 126.9845 139.1892 166.6612 167.4342 185.0007 139.8888 129.2221 155.1203 165.0118 156.7458 159.1062 171.6215 141.7064 178.0422 176.5517 154.0917 198.6565 173.9493 166.2072 139.1148 135.3819 129.3192 167.6256 144.342 163.4017 162.5601 146.8728 149.8356 158.39 161.3931 168.3815 173.8569 143.4817 171.0329 150.357 136.2268 120.8059 111.293 144.6383 164.0738 158.8765 153.4388 165.455 135.0569 174.6375 152.8702 177.8024 145.4805 150.3127 179.7016 192.2011 105.7957
144.9465 154.0232 174.8166 164.5698 154.0745 161.5964 150.8814 145.7087 169.8822 163.0596 189.1304 171.4839 157.173 181.8928 154.8926 158.6686 155.1639 172.9072 172.2406 147.8617 164.5181 154.2572 152.9465 194.3684 162.2803 178.3605 177.5164 166.0926 145.2653 151.5965 132.6189 195.379 171.5588 170.4271 184.9638 189.3427 158.5608 145.6459 159.5644 174.1405 180.1252 165.7229 200.59 145.2613 214.7606 168.5905 153.8267 148.4635 142.6331 183.9469 160.4322 194.2738 186.8103 196.0561 198.314 200.6292 281.7482 352.1852 281.7482 185.2122 262.9954 0 234.4667 189.1364 158.8651 174.0772 165.2519 164.3508 175.9805 192.9967 185.1993 165.8533 184.7583 173.3668 214.6373 191.3227 179.1874 174.153 175.1521 144.7717 160.6987 153.2698 0 162.713 188.1223 183.273 170.1314 159.6344 171.7848 191.3856 165.1406 145.2208 174.0786 173.79 151.8171 157.8545 171.3759 137.3776 155.2357 173.3401 144.4381 147.5181 127.1966 174.8685 177.1099 170.9442 153.0122 170.5638 170.7938 173.9384 158.8249 172.0057 144.7961 157.0387 0 134.9086 159.1606 142.0287 151.8953 179.4197 166.3149 174.0355 154.9919 145.5692 154.1755 151.4676 182.2686 195.5849 164.0094 157.2561 142.4936 156.9418 122.4633 141.9146 160.7045 127.713 132.4405 127.5003 143.6658 141.0873 167.0875 179.3799 151.8092 159.3651 169.9029 132.265 174.2475 0 139.9667 139.429 149.1972 158.5124 146.8877 148.8991 151.6662 159.4899 142.8097 152.8849 148.7473 146.7428 159.4113 163.4986 146.1756 165.8687 195.9851 136.2632 169.0713 159.7819 168.4743 186.0981 140.9283 156.0479 133.0274 148.0819 181.8162 165.3023 145.121 168.5074 145.6501 141.1213 166.9914 187.245 184.2276 165.7534 157.62 159.9938 171.6633 171.0498 162.664 131.1079 167.3155 146.2825 159.0047 196.4714 166.1259 159.1883 154.6535 153.7257 189.3838 156.2289 179.4111 177.7687 0 211.5054 132.7798 143.8477 150.1791 153.4585 162.9502 146.7294 185.8596 164.5744 166.348 176.7809 174.6249 0 0 165.0012 174.6765 143.9295 157.5134 137.6651 166.4895 211.5362 181.204 169.2992 161.5676 179.5645 169.8581 161.9231 159.0175 160.8527 161.1253 159.3216 147.7443 146.5075 137.8549 152.8733 162.1067 142.3867 197.7096 143.8961 141.8033 150.144 154.6783 131.5059 152.7476 161.3382 154.9143 163.7696 183.0537 147.6675 163.465 136.3031 150.682 155.4852 137.7292 132.2368 135.1463 155.2441 177.4625 157.785 175.9196 171.3547 178.8637 156.2557 157.3007 185.1426 155.9899 170.4718 184.7588 170.6005 0
160.6079 148.7265 181.639 163.1016 163.264 163.0242 165.3125 159.2965 177.0432 171.7987 173.9253 175.3904 150.4586 180.1492 173.7515 168.7928 158.1444 171.3906 168.7561 157.6129 184.4229 157.5651 156.2263 183.2735 163.3187 165.7978 166.308 179.8563 176.1573 149.3044 164.7538 181.6254 170.8491 175.3632 160.4858 175.6433 156.5637 162.7221 185.4708 179.623 164.8532 165.805 195.2351 193.9509 154.6981 160.2132 173.0039 170.2666 158.7766 181.0811 174.8062 179.739 193.7877 193.1288 192.5517 193.1445 269.9439 281.7482 352.1852 281.7482 255.1807 216.0093 210.3183 187.2836 195.3914 179.5105 171.0785 180.6304 171.3987 189.71 183.5769 192.7044 173.5066 181.7231 173.933 185.8879 190.0127 180.7487 177.3501 170.6545 168.4867 159.4652 173.7961 166.8922 162.5705 150.9503 165.4034 166.4321 175.6448 162.5419 160.0409 150.4921 168.8001 184.4779 167.0143 179.2367 161.2982 165.9535 169.7112 163.6373 153.1501 166.6789 152.0313 145.8763 164.6511 178.889 175.5873 163.7988 165.876 181.356 165.7338 166.9122 144.4842 164.4142 175.6186 146.8067 160.7076 137.9925 152.3848 168.04 144.5791 161.0543 155.5469 164.6198 156.224 152.7713 148.1894 171.1882 168.9019 176.8817 154.0571 160.7053 153.9034 177.9579 177.6456 154.8909 156.3606 156.0372 165.5628 146.0014 156.5781 161.0644 179.402 142.4253 150.0901 162.9917 203.1257 175.9186 163.8509 163.2783 184.2736 182.7604 148.0577 161.9206 159.9284 178.027 138.5114 159.1719 155.3409 158.6028 165.5914 148.2702 165.3837 159.7028 159.8589 141.7891 158.8916 147.5735 167.5736 151.1243 142.705 160.1986 156.4091 162.9808 184.2784 175.0786 184.5257 159.3899 149.1148 160.1953 158.4503 151.7765 151.1783 157.093 169.1596 166.1991 153.6391 165.6615 145.2844 174.1478 163.2892 166.8893 157.3029 157.8507 167.9155 163.8754 153.5997 174.0846 155.7647 166.5003 155.8531 172.4441 176.2315 134.483 152.7767 165.7042 163.4002 162.1632 150.9635 164.1632 156.2046 151.7007 165.2387 149.4855 147.6624 0 0 189.837 178.4743 159.9654 164.7253 164.0629 174.8019 166.6752 165.7769 168.6527 159.2402 157.7632 182.5462 170.8558 166.0395 168.532 163.8781 153.446 168.5321 167.1212 158.172 150.2988 156.4957 158.1288 160.2455 170.2357 168.8589 150.0907 158.8405 148.432 167.6379 162.7888 157.1423 172.7464 169.2636 177.0815 155.4147 155.2281 159.5836 165.8602 157.7318 159.1455 167.9575 159.0472 154.6456 176.7997 159.4268 157.5553 149.1819 156.5056 172.4061 151.7261 175.7945 161.3084 158.0096 168.1907 150.0486
157.5681 154.0501 149.5305 172.1818 159.6456 170.8567 166.7298 149.3937 173.5653 168.1212 136.6033 177.2726 154.3044 153.3811 157.2934 0 175.9558 153.2335 177.2731 179.5289 179.5841 147.3453 146.0933 191.3537 163.2561 154.9678 162.8846 154.6623 160.0568 162.0933 160.7845 154.8927 153.3019 174.1905 157.6799 159.4437 196.6532 201.1148 181.8632 167.0638 156.1306 177.3121 158.198 212.0281 167.9309 177.0417 177.7573 173.1718 191.4127 164.7958 185.2121 178.3905 184.3683 152.2189 0 0 0 185.2122 281.7482 352.1852 281.7482 202.5873 210.256 190.9276 0 203.435 172.3301 159.1131 166.962 164.2385 172.7139 180.3544 169.2114 161.1367 170.1581 174.8974 170.9863 136.4858 204.0304 200.7972 179.1258 156.139 205.8698 152.0202 184.996 165.9266 155.4929 168.8171 180.6106 159.788 163.1834 169.3801 152.9669 180.0629 172.9962 146.2411 159.825 165.0661 178.2744 150.7941 160.0681 186.4953 175.4183 173.3492 172.0277 184.586 193.8529 0 138.8066 154.6576 151.8861 166.9939 174.5378 183.8053 173.7602 167.6134 155.7271 160.1575 163.5206 160.6488 147.824 162.4151 163.6447 171.7043 168.4329 163.7612 161.5899 158.6861 166.4141 171.936 150.7956 166.0566 171.2894 159.0804 164.1526 152.3475 163.2001 170.9045 0 143.1462 121.9913 156.0654 190.0305 152.6923 156.9326 177.1787 0 148.699 143.7078 164.2582 168.8289 167.9666 149.4991 167.7236 162.2648 156.8197 153.961 156.1675 148.1653 181.0671 141.8034 160.4867 165.8931 168.6488 154.2369 157.6162 166.6481 162.747 161.3786 147.109 168.7938 171.5644 173.829 155.311 139.9696 172.4969 0 154.8675 169.4872 182.5962 148.6365 151.5993 166.3316 140.1306 169.6565 192.7782 157.5992 158.901 154.3428 201.4353 152.4864 153.7961 174.1737 169.9049 158.7722 148.6506 151.384 159.1313 133.563 160.1293 160.5768 181.84 170.1148 122.8575 202.4625 162.9034 180.5883 191.8758 139.2577 167.9519 173.0025 166.9702 165.9418 153.9136 152.0365 0 0 143.3355 180.0464 174.8779 166.5998 174.2445 178.6453 155.4197 164.0833 178.8627 166.2465 140.7745 182.8213 167.2007 167.2112 161.1681 178.3149 171.4505 160.5721 159.2279 153.1727 142.91 163.2135 162.6554 155.6698 157.6381 173.3459 171.6616 174.2945 164.8004 175.4454 154.7502 149.9822 169.1316 140.2512 158.9378 174.2609 178.132 177.9657 194.4632 188.7352 197.1379 210.8945 164.9135 159.2925 159.3709 163.6636 141.6123 140.0819 184.5864 0 141.3406 152.8191 159.921 154.5707 138.8197 146.2243
132.7059 136.7818 164.1407 179.1213 180.405 172.8785 168.1219 172.4789 165.1926 156.4938 172.6427 169.6376 177.0032 166.248 143.8018 147.3583 158.0848 174.5605 188.4925 158.2798 153.1108 150.7562 149.4752 179.334 159.8724 162.7446 171.8793 152.304 178.41 169.058 123.6914 170.0919 181.3013 184.014 166.1967 173.5767 153.5693 140.9175 154.5056 185.4764 163.2137 172.171 178.0472 0 160.1669 172.909 175.8725 153.4284 157.0464 175.8039 189.1103 167.3651 182.101 166.1827 223.9551 0 260.0367 262.9954 255.1807 281.7482 352.1852 281.7482 282.2493 221.924 186.5158 167.3773 188.5776 193.6409 165.9626 187.8821 194.7478 192.7284 177.2517 178.2661 213.1533 160.8048 182.3644 164.6416 172.384 183.2624 195.5835 140.8876 204.9769 0 189.277 178.543 175.133 186.0344 161.4966 187.37 171.5039 195.4718 172.0653 189.1459 159.2372 165.6496 146.6992 172.0241 190.6528 180.7383 162.1206 182.1001 156.3031 149.5199 162.2787 188.1471 133.0402 143.5719 168.1957 164.0935 145.9292 172.8229 150.3158 151.9126 164.9524 147.0509 150.7549 163.0131 160.3511 166.0494 159.3903 166.325 128.9401 128.9727 138.7093 145.216 144.3733 164.6533 165.7878 156.5384 138.7261 133.3045 125.915 129.5527 170.0591 164.9748 180.2294 168.5257 187.3514 143.586 153.9752 165.2015 168.6201 135.1629 171.5615 144.5514 123.6781 0 163.9923 147.4919 171.3288 166.8513 153.2059 173.2586 159.3968 150.9372 157.1164 164.4962 145.1467 132.97 153.3176 184.8493 164.1343 161.2833 180.9016 0 185.0313 151.6171 172.8997 171.8467 155.1866 153.9804 144.773 151.1484 173.3927 160.2293 147.9616 119.736 119.3258 159.6879 170.3668 164.5288 173.5952 171.6693 158.4221 195.8075 182.3963 167.0258 0 133.9398 178.4942 173.8975 151.1943 173.1137 167.8288 154.1519 169.3936 181.1253 173.7608 152.9309 128.0574 152.9367 173.1195 0 142.7436 150.1147 163.2611 167.6835 161.7831 174.3775 173.3784 154.1533 176.7027 172.1274 170.0281 0 0 153.3909 162.5815 161.8356 183.2797 117.6036 145.8174 200.6564 188.1257 175.758 156.3844 177.2127 181.5978 175.2185 152.5891 148.1326 175.0253 142.4313 190.3815 188.7877 186.4284 168.2844 203.1137 147.0907 178.9371 150.9291 141.535 150.4715 151.7325 146.4851 142.7474 178.5588 139.3477 166.3563 177.9555 177.3389 166.0956 160.5363 188.3072 157.4677 144.9895 145.2073 146.3377 131.8513 157.2807 166.0041 171.4197 157.6692 145.2197 150.0929 149.8573 170.8324 171.2779 164.0717 181.2846 155.632 159.2517
149.405 196.2197 157.2174 150.6978 118.1305 160.63 175.0083 154.1935 188.4898 155.1774 183.7999 194.6305 192.6508 190.157 207.8812 182.9409 145.8171 152.2039 164.0891 157.8126 181.4359 184.0397 182.476 157.2083 174.2029 194.9755 165.4218 179.3254 173.8691 121.8414 150.1981 177.6867 167.4163 153.3994 191.7258 176.0637 132.4966 156.6032 168.2804 0 164.4628 164.8538 0 183.768 165.1557 165.7502 205.1097 137.7684 148.1791 182.8688 171.0321 166.3096 181.8049 209.4681 199.3445 183.0069 0 0 216.0093 202.5873 281.7482 352.1852 281.7482 0 207.0266 198.9982 171.4369 167.1527 150.2495 160.5602 164.889 145.8861 164.0041 184.5554 202.2415 170.388 178.0555 163.732 203.7252 162.8784 163.1647 186.258 0 208.9621 185.3633 187.1349 208.4113 153.0174 139.177 186.0726 171.3895 171.7781 199.9067 175.6719 166.2514 183.277 162.4262 164.4904 168.4381 162.0014 136.2412 160.7971 173.9853 137.2191 183.6913 156.3324 130.1081 144.569 160.6929 176.1243 188.0177 155.3857 115.6392 157.8076 0 133.1582 147.6416 137.6208 174.8438 163.8507 163.109 150.3414 147.4686 114.7211 140.6727 165.498 169.5793 178.7152 180.9897 154.8784 147.3057 135.6563 136.9294 165.88 157.8153 171.4004 161.2232 134.7264 111.9288 152.0434 166.4962 164.3323 140.3082 139.9807 157.2834 0 114.9083 0 154.5376 155.0746 129.6422 181.3666 130.4642 128.6979 141.4561 166.2752 170.1883 126.9957 156.5602 118.2165 148.108 173.7518 170.0753 164.8841 0 144.2894 149.1441 134.697 152.7878 179.5228 142.2729 168.9733 131.5385 167.7374 180.9817 149.4012 127.996 156.2783 164.7945 176.3979 152.8807 157.1206 182.243 198.4889 159.1072 162.5978 163.5687 153.2652 160.7033 136.0743 0 145.7117 175.7565 161.0274 179.7117 181.4848 149.4121 183.7148 164.3346 185.8669 160.8199 152.5541 0 132.1775 159.2823 154.7001 131.7388 136.5019 174.3343 136.5624 171.8183 172.6485 176.078 178.0651 175.8935 0 0 209.2041 196.045 180.3236 173.6651 115.9198 146.3841 187.8013 170.2866 154.6266 146.3571 163.9868 162.3213 174.0702 158.0148 184.803 143.8765 170.6607 203.0475 201.3477 160.8203 180.4383 179.625 151.0488 192.5041 130.7103 152.8048 157.6437 141.6752 149.8988 146.8369 162.9457 191.0469 173.5495 197.1323 194.1494 142.0943 143.8124 176.4043 142.1583 130.0727 122.9196 127.2945 170.5247 156.8342 139.3117 186.7069 179.907 184.127 163.8592 154.4243 211.1563 167.756 170.7344 190.5552 155.3765 191.6244
118.8394 161.0293 195.9758 191.1091 123.5557 139.8905 156.8414 192.9697 169.6911 167.2523 201.3867 192.2841 174.1228 168.2352 195.5686 172.228 128.0124 168.289 164.2094 157.787 150.9178 177.5236 176.0152 138.4923 158.8926 184.3838 186.801 183.2882 183.7581 176.2968 158.3462 197.0888 174.6439 157.3416 181.6426 141.1768 109.8878 103.4133 0 0 178.6632 130.942 151.761 270.3735 0 159.4522 191.0716 130.5573 130.249 180.8734 148.3744 162.376 193.1696 216.4299 184.8051 133.0313 198.8074 234.4667 210.3183 210.256 282.2493 281.7482 352.1852 281.7482 210.2329 0 0 162.7378 198.661 213.6133 231.4396 169.4197 191.709 154.1529 245.8291 212.2887 175.6606 165.7162 192.3576 134.6929 154.4987 0 168.9751 199.6536 184.5185 175.4671 219.4173 158.1366 120.8297 178.1569 170.6329 172.9053 177.2065 157.2078 145.5235 176.0586 188.2855 146.5332 159.212 172.9199 154.3299 152.6892 102.4794 167.6613 172.4154 120.7186 114.9158 165.4917 161.9322 178.0668 160.2084 134.242 123.8734 161.2249 151.8866 137.0658 197.2247 141.0988 165.1322 161.1522 162.775 163.2501 129.6567 143.6417 159.5874 177.5859 153.5787 164.9743 173.7182 164.8754 147.7189 152.0774 138.1221 161.2476 186.2552 138.342 129.9284 135.6913 106.4331 122.9004 181.4986 186.072 137.5257 146.5558 166.0749 0 0 187.2349 111.8637 145.2152 164.7953 197.5519 133.8521 135.4977 166.9585 214.0545 146.9079 165.3715 176.9084 121.0127 200.7199 158.9085 139.3469 165.6323 194.3659 230.1106 0 143.5778 175.3234 174.5654 149.2947 169.7257 118.3066 129.9107 168.6874 197.369 145.063 143.0918 116.6186 129.9528 174.5436 169.0392 163.883 169.432 166.9733 145.9743 195.6849 179.2442 166.3378 0 167.2482 169.6983 140.711 230.7574 167.1242 179.3743 183.3114 152.6665 170.463 179.0527 152.4907 167.0789 229.5923 0 149.0009 166.3423 122.4145 112.5773 148.2392 167.3818 196.9794 209.0996 171.5687 140.3458 138.6341 0 0 218.9514 172.7204 130.2779 166.7217 129.9133 165.8048 230.9852 154.9787 158.9549 150.3539 183.6178 151.4217 155.8697 173.0232 180.3855 182.0021 161.6946 207.7262 205.9873 220.8028 184.2782 206.4477 133.0658 182.1102 139.7381 135.251 175.3633 125.1817 139.3784 147.1563 179.6627 193.5154 161.5883 190.9611 194.2622 148.5737 119.1793 146.7712 106.9184 115.7715 116.9995 114.7435 165.2375 141.881 144.0425 205.3594 185.6021 132.4745 177.3852 157.4007 186.2776 211.1891 202.5113 200.4066 166.9569 146.9149
133.0682 176.9055 174.9145 180.3767 204.307 149.8398 151.8952 160.947 169.0548 183.9923 153.1993 156.9158 163.2289 152.6509 148.6378 159.5079 158.3084 160.2624 176.1375 167.8721 181.49 158.2049 156.8607 129.4956 176.1053 160.8703 159.6329 191.1485 155.196 146.6001 153.3559 153.2807 179.6079 183.7453 150.7462 160.904 145.6791 153.5871 197.1623 0 191.9078 177.7494 0 193.4867 196.5479 149.4672 168.021 149.0981 142.741 160.3625 168.4026 169.5134 177.6466 183.6787 175.721 177.0466 0 189.1364 187.2836 190.9276 221.924 0 281.7482 352.1852 281.7482 202.005 207.9355 180.9443 194.5963 191.1708 178.906 167.7376 158.2445 203.7895 190.0796 159.2175 171.4429 185.5691 217.5445 163.0343 161.1309 172.2102 0 198.9729 174.2953 197.422 183.7225 167.5657 182.5303 187.9187 163.4026 172.9723 177.2133 162.1405 158.4527 180.9038 158.4938 181.7022 160.4815 165.0165 151.1755 180.3344 161.1296 168.5748 171.0654 153.7152 144.8138 166.13 171.6385 166.1394 172.1642 159.3333 147.8935 167.7411 0 132.9218 155.6773 156.2403 175.0159 148.4042 162.5368 159.1455 165.0389 177.0766 254.4075 162.0171 141.9535 150.4688 130.1056 136.9611 162.4152 148.7088 153.2537 169.2118 182.3673 128.3713 141.4228 139.4574 128.256 156.1234 166.6272 163.4824 156.3942 150.3812 139.7339 140.0432 0 0 138.1252 159.7237 166.2459 155.5361 174.7636 167.9557 159.9131 164.4412 151.3445 168.4446 146.0095 164.217 143.7072 132.0352 147.1056 150.7098 0 161.1572 169.2031 165.855 169.5041 145.3095 169.9514 150.9986 168.0725 152.2704 173.5245 151.1997 145.2291 150.5892 147.6312 178.937 140.5821 156.0972 167.9635 159.7096 156.3822 150.3003 173.7303 170.3497 162.8929 172.139 0 170.2425 166.1146 167.8299 172.2368 173.5267 161.182 164.279 191.6905 144.8757 161.0566 156.7714 0 0 151.5742 169.9399 172.8692 166.0063 165.3217 178.9191 164.0769 182.3779 132.4358 167.0271 164.99 0 0 192.4495 157.8999 161.5907 164.2522 134.5721 144.4481 204.0339 144.6868 154.8013 148.5287 155.1461 175.8424 178.5231 153.1578 152.4006 152.4441 154.5194 181.9119 180.389 150.3072 172.1899 147.9234 170.8718 183.5406 128.4187 158.0529 181.4983 191.249 178.8032 187.4597 150.4796 184.1674 195.0894 197.944 179.7405 158.3275 142.142 138.2182 153.0072 147.1778 150.5523 157.5981 152.5852 163.4813 177.8416 182.6474 176.679 180.7759 142.9106 161.2156 167.912 162.5687 176.1973 152.1936 158.8572 127.3145
144.3836 167.21 173.9808 166.5306 0 0 169.9183 165.1156 146.2526 163.3958 157.0211 188.8969 155.9647 172.7079 167.5168 158.9283 154.4415 173.9344 171.0295 156.3643 179.3899 171.9814 170.5201 171.3177 181.5091 164.49 158.7824 159.1651 155.6273 152.0338 173.638 165.0089 169.5561 159.146 143.9483 174.0253 150.9844 151.9269 142.0449 148.1667 178.2218 0 170.2788 153.5319 173.2521 189.0056 179.052 157.8911 169.0364 180.4303 164.4495 162.5239 165.0995 183.9763 183.8065 181.9462 214.9364 158.8651 195.3914 0 186.5158 207.0266 210.2329 281.7482 352.1852 281.7482 0 201.7001 210.8756 180.6615 170.6693 175.8165 171.1326 168.9287 188.5443 187.0981 164.2623 192.3979 168.0314 179.1419 0 165.0159 233.523 170.3438 158.5362 158.7595 174.193 152.9421 161.7355 172.332 161.9927 171.9454 173.6207 166.4197 167.4175 155.723 154.1321 180.2405 152.5025 168.9999 156.4233 154.0811 172.0204 162.4468 173.8 151.6325 159.1204 148.3729 163.2815 151.6084 174.3382 0 0 0 158.3435 0 152.3383 133.6045 157.6666 165.8097 160.6874 163.117 153.9623 175.8632 153.0627 155.3846 152.2784 140.4899 168.4122 155.0412 152.7893 165.1711 150.4987 154.9783 171.5471 150.3008 159.041 0 151.2838 160.3363 165.3965 181.2132 147.6121 152.733 0 146.9582 161.0889 166.3444 153.5203 163.6345 160.8813 166.7959 169.1541 173.0855 160.5909 145.6088 168.3023 168.0276 166.3217 146.5713 155.6678 143.2616 156.9137 0 163.5795 166.1616 153.5881 166.906 158.9738 179.3446 161.7535 145.3711 190.1789 158.2118 156.4406 176.0881 166.3747 158.6606 151.7967 162.4982 150.2582 183.1095 146.5238 150.7825 168.7451 149.7712 165.0758 167.9079 178.2773 144.3317 154.4726 177.2099 167.0752 149.2478 175.3211 168.8649 138.2058 165.5262 150.3336 163.532 168.4056 174.3853 148.834 259.8584 0 0 174.3245 158.0063 164.2255 192.9985 151.2815 167.2892 166.0637 192.2861 189.941 0 0 158.0182 167.4039 157.3882 142.7246 153.854 147.7003 181.6735 180.1327 158.0833 170.9956 159.2369 171.9575 153.3986 161.0682 148.5019 138.5646 161.6067 164.0849 162.7113 185.4077 169.2959 168.8755 173.0635 176.5481 149.9248 159.9994 154.7298 165.7555 162.7654 155.0855 160.5478 152.0674 165.7334 166.0442 170.7087 159.7601 179.8599 178.4119 169.8117 170.6327 171.5718 170.478 174.9964 185.5079 176.0018 162.9458 186.6112 183.2275 165.0628 167.7887 180.0478 159.3422 175.9499 168.4891 141.3305 0
171.2086 159.0151 158.051 150.4806 182.3417 153.4475 170.8844 178.239 130.6246 169.7659 133.9243 161.5787 141.0472 169.7334 160.1854 139.8237 182.3038 140.7164 161.594 166.8862 181.3739 176.7284 175.2268 157.7246 175.8937 158.7383 158.489 150.0557 148.107 157.8674 170.061 167.3827 159.6938 157.188 162.6826 170.5886 199.9159 190.0842 113.6504 157.8576 166.2038 171.7854 172.9681 140.3853 0 166.8449 158.5535 156.0578 0 163.8664 197.9886 193.6743 145.8387 148.4871 174.4294 0 0 174.0772 179.5105 203.435 167.3773 198.9982 0 202.005 281.7482 352.1852 281.7482 168.0603 176.382 177.281 179.2976 202.3647 158.7586 168.4369 176.6708 162.2045 172.9888 177.3729 156.4735 181.5828 170.8522 207.0373 141.2712 149.212 146.2395 143.3646 159.3453 161.6401 170.2923 170.7488 159.2147 162.6542 136.8428 188.3888 156.9813 158.1267 148.6069 161.7042 142.8973 157.8598 154.3877 167.2927 178.2521 181.3982 159.9794 156.9321 189.5097 0 167.7759 182.9254 156.7042 169.932 0 165.3395 150.638 191.3088 168.4279 169.4125 205.7005 138.3613 168.8386 178.6796 148.0992 205.2469 161.9434 152.8726 147.229 159.7325 0 159.3485 146.0127 140.3634 184.5635 163.4588 159.6337 187.0674 176.0004 224.0108 196.0268 178.0676 142.4115 157.6884 148.1248 146.185 171.9301 0 174.6394 145.7854 167.569 159.0315 178.7538 150.3775 183.3919 170.8832 174.377 161.6412 170.9642 153.0946 188.1616 176.4924 164.484 140.8282 152.3047 186.4873 211.2303 0 203.393 176.4329 156.4111 168.8269 180.8685 144.8827 191.5738 167.2317 154.0405 168.074 169.0569 177.0602 173.2823 179.0126 167.4491 149.5689 156.7235 145.5523 171.6928 157.1576 150.0876 152.8779 0 0 155.1364 179.2399 146.655 134.2826 149.6612 166.5073 158.4211 159.5718 155.1094 158.0224 166.0668 163.4928 118.8043 0 0 161.158 190.6264 203.0438 162.7614 154.8888 137.6421 164.6167 179.486 156.524 154.6151 0 0 170.0005 178.8012 164.8772 142.2651 192.9342 162.4674 160.4419 156.5735 175.4279 170.2784 138.6194 188.9452 153.4369 160.8184 151.7757 144.3146 175.0688 159.418 158.0834 148.7207 0 152.7302 182.3621 177.5664 182.9589 195.6387 129.7474 180.2481 188.5724 160.389 193.2842 149.0365 165.2142 131.0538 164.0489 152.0633 195.4619 193.9156 201.3313 196.8025 184.82 178.2933 198.6327 171.2985 178.6404 143.969 154.1066 166.0542 129.5751 190.2289 161.5921 150.0779 150.4224 135.0596 134.8446 0
167.5902 164.0847 169.3726 160.1697 193.1103 180.6487 146.6477 165.3607 155.7735 150.6707 205.628 162.8416 166.5748 158.8567 166.8806 178.8142 184.1033 175.6114 151.0494 164.7293 158.2394 167.472 0 188.8967 175.3869 161.529 152.1407 152.7066 157.3812 166.3249 158.5157 145.6323 155.9473 188.1355 154.4736 161.8337 195.3445 153.4591 0 167.8098 148.7446 0 179.2351 0 0 0 191.8075 177.6635 166.5964 186.7693 187.7981 178.5086 215.7625 182.4848 0 191.1303 0 165.2519 171.0785 172.3301 188.5776 171.4369 0 207.9355 0 281.7482 352.1852 281.7482 222.1166 173.05 194.0927 173.4715 171.7201 194.3511 194.6735 189.1801 178.0751 160.7749 170.5857 158.2197 0 168.2778 0 194.2935 165.3296 166.654 175.9161 157.7498 179.7525 179.3317 168.1609 188.7718 191.83 147.4407 170.7014 168.1358 161.5703 152.044 156.0049 171.797 135.8305 162.5562 144.6877 176.2802 153.1008 172.9852 151.4033 149.9583 177.4988 190.6911 167.8591 0 0 155.317 0 0 148.8515 151.3569 147.6307 149.2484 165.3814 171.0916 155.0311 165.2807 176.8486 159.8936 177.9458 142.7694 158.0145 148.9487 168.2434 157.8048 142.2048 173.8629 159.8975 169.8633 176.7225 187.952 181.9513 161.5242 154.4833 197.4136 151.7322 166.1199 0 170.9763 0 110.0708 154.3048 157.2578 162.5703 135.8087 149.6479 149.0247 184.7288 152.6463 152.6455 143.0241 165.9245 153.9161 176.7721 167.4658 134.6445 0 188.1363 167.029 0 157.7469 173.7586 177.9541 184.4309 142.8032 170.7791 137.4518 172.0529 157.457 162.498 164.1531 145.5378 174.2383 148.2558 174.613 172.5879 172.0292 167.4786 158.0086 141.698 158.4076 190.155 0 153.0975 142.352 160.6817 182.1118 176.1262 158.8092 178.165 179.2864 160.6454 189.349 152.1886 138.4566 131.7821 126.785 0 171.4254 154.9345 176.1964 142.3728 163.2684 165.377 159.2011 160.3069 158.7234 156.7876 0 0 165.3151 173.0999 165.4965 153.7291 174.1443 139.2467 154.364 185.5116 169.9067 145.1432 174.5499 152.3634 153.3248 138.6716 150.3512 147.3396 183.2143 151.9372 150.6653 148.653 191.4786 171.6231 174.2641 180.8513 174.5809 167.4192 177.8249 184.9579 167.5259 154.9779 156.7698 177.47 161.8571 165.8005 146.3297 171.9152 134.0774 173.2108 158.8227 141.2453 143.4941 157.8516 161.5407 157.3891 170.1926 170.9482 158.6887 169.4621 158.2728 163.1587 159.6295 178.5498 151.3599 156.4515 173.014 141.6348
154.4086 155.6679 157.0979 165.7744 153.1564 169.8808 162.9833 170.0138 174.9218 167.5272 166.0526 161.1359 163.8932 162.6556 157.7027 180.4645 179.9665 144.5169 161.9628 175.8359 175.0258 174.8136 173.3283 155.4767 169.6434 149.4024 158.3745 159.4537 153.0862 171.9011 170.1245 160.5954 161.9856 162.8397 183.409 181.3857 187.9955 178.6537 169.7502 156.3953 177.6355 189.7729 0 105.0959 155.8505 178.4897 167.9007 178.6755 169.6492 167.8201 188.3687 171.3025 190.3364 177.2802 158.3741 177.1419 130.1447 164.3508 180.6304 159.1131 193.6409 167.1527 162.7378 180.9443 201.7001 168.0603 281.7482 352.1852 281.7482 217.2234 208.9692 213.5941 201.6498 212.1803 201.3282 207.9327 177.5385 185.357 173.6316 197.3958 200.4551 0 205.2359 162.5523 181.7465 165.7342 182.3061 173.3654 164.1216 179.1285 175.9507 155.3534 162.9985 154.1469 179.3826 168.5616 167.232 188.7651 158.8295 171.8406 153.1473 174.9972 189.6692 149.6306 157.1914 165.9363 165.0759 163.2119 180.2558 155.1292 165.4637 151.7676 168.8826 0 165.2116 0 166.7016 153.4127 161.8476 160.3346 170.2025 172.4764 152.7613 140.4083 148.1203 168.6414 169.628 167.9345 152.4889 147.3098 156.012 174.8463 150.3435 155.8584 151.1506 180.2555 161.6885 158.5052 168.1694 162.8952 161.6666 147.2134 175.7225 157.958 162.4815 152.3753 170.3116 162.5478 146.8951 173.7736 160.0999 160.06 162.1073 160.0699 154.112 165.2764 154.395 171.8135 175.9464 159.3668 155.5936 163.9576 160.1169 153.0257 148.2784 0 151.7749 173.6875 166.7907 168.4209 175.3153 175.6113 177.7749 192.5441 170.0159 161.1411 152.4047 158.1324 167.847 172.9541 160.3781 164.5165 157.376 159.0837 164.4055 171.0569 146.1626 183.8019 191.8455 140.6524 139.8127 176.3676 165.9681 146.1864 187.4254 155.9753 171.4785 171.1004 165.2923 158.1647 152.7004 161.7137 169.123 0 178.0313 0 182.7616 168.2682 165.578 165.5779 156.0215 176.0162 145.5403 161.7224 159.7501 0 0 152.7828 162.3436 173.5714 169.0884 152.0908 164.969 148.6902 178.7629 171.847 167.6962 153.5358 167.457 163.8499 148.0058 165.5022 147.4037 171.3886 163.7745 162.4035 153.5269 171.2666 154.9629 152.1322 156.9577 157.0421 166.881 175.636 178.0103 158.8925 155.8208 158.0694 150.5187 178.2591 164.0334 147.6003 164.9897 173.8988 159.2953 158.3919 156.6586 153.1237 151.4315 0 150.1413 164.3225 158.4464 159.0464 167.8827 144.3708 169.445 173.3385 173.1231 155.3076 160.1966 159.0803 155.6484
150.5157 151.4685 154.3379 178.9025 161.0791 164.0011 154.0131 166.1579 151.4749 167.041 163.3605 143.7921 173.5491 170.0257 150.1082 154.8178 152.4439 167.4262 162.9606 160.2229 161.3963 149.3314 148.0626 172.5971 185.3481 164.623 165.6639 172.3527 158.9579 157.1875 164.271 163.6808 169.7136 161.4807 170.317 147.009 152.9808 144.7734 200.6143 152.7147 168.5805 171.319 174.3991 182.7847 182.4946 177.5888 162.4523 150.6747 150.2809 167.9884 176.358 163.5183 169.301 186.1965 170.5721 170.0373 165.5685 175.9805 171.3987 166.962 165.9626 150.2495 198.661 194.5963 210.8756 176.382 222.1166 281.7482 352.1852 281.7482 266.7273 211.1147 209.6909 205.3407 200.1852 201.5407 194.3134 207.246 193.6803 177.3703 185.5655 177.3268 170.0055 167.9529 176.6003 168.0066 186.0736 164.6913 174.9683 178.3849 168.4698 160.3976 181.7456 180.4618 177.1066 168.6431 182.7327 175.6074 169.8701 184.2192 152.2355 169.8 137.0171 159.5654 177.4339 168.7035 147.317 143.1139 168.9098 197.1362 162.3455 151.74 159.1997 146.9041 185.5477 136.4427 160.2798 165.6345 154.6964 156.728 150.1903 148.6111 160.4345 152.5937 170.3329 181.8256 164.4111 158.7036 156.2665 160.0944 149.7658 160.9486 154.2406 169.2433 166.2105 163.5255 152.3284 157.1484 163.1983 152.9573 179.7667 166.0548 171.0246 153.5863 162.6433 156.0657 150.9626 185.3965 171.3992 170.0711 162.9373 149.3855 149.2217 162.356 139.3364 145.1816 146.1261 167.171 176.5177 171.7391 168.5897 177.6518 164.2348 177.9201 168.0177 166.8824 189.4261 146.1492 167.2468 164.415 179.7855 163.0716 150.6931 155.7266 172.4144 163.1667 161.9673 161.4801 170.8018 158.5378 158.8466 167.2618 148.3173 165.7065 176.4837 151.9412 158.9508 162.3498 156.4787 152.5778 167.7435 141.9255 160.5803 174.7614 169.7082 173.764 158.3411 175.4256 179.6937 167.7945 169.6257 174.1941 149.6443 0 152.7632 168.5289 176.3482 142.1125 175.8725 179.631 158.0444 164.9134 175.6055 148.4913 146.6803 0 0 163.0328 159.1834 147.3947 156.2292 143.5429 153.3465 175.1084 168.1406 153.0643 156.5752 184.3781 161.8868 165.6235 153.997 150.4198 164.3801 161.4794 166.7168 165.3211 184.2094 175.2838 192.6448 171.8202 163.5499 162.2089 152.0102 170.2169 161.0025 154.7542 146.6125 153.3495 156.0415 161.6905 181.5115 160.0553 159.9247 147.3364 153.1042 163.7236 162.3215 159.6959 153.4492 161.8552 165.8564 168.327 172.2822 171.1246 170.0857 156.8156 177.3325 158.1288 180.9431 161.3664 160.0695 168.2483 156.4298
124.0081 145.6878 180.5326 151.7543 137.202 154.4585 153.5198 166.662 183.0719 173.2266 171.2511 179.9854 157.4829 150.8868 171.7721 169.3955 157.0544 181.1935 171.1838 157.7033 165.0616 156.8709 155.538 176.6366 167.6998 189.4485 182.3574 192.4705 167.6257 172.3828 166.4647 180.8347 189.893 165.5797 168.4881 154.442 148.9995 159.5036 165.0472 161.8273 165.9331 169.8945 179.6147 151.2978 180.336 163.0475 180.3336 163.8485 163.9004 172.3087 174.6127 159.0534 178.7155 179.7144 187.7195 140.9325 214.1345 192.9967 189.71 164.2385 187.8821 160.5602 213.6133 191.1708 180.6615 177.281 173.05 217.2234 281.7482 352.1852 281.7482 198.8062 218.9858 224.5392 234.6447 211.3272 203.2786 203.4866 163.3165 168.7616 173.9475 155.9615 173.4746 186.6772 188.6036 187.2708 182.339 145.1764 147.6983 180.9016 172.1344 183.2662 195.4834 182.8134 163.7965 198.1253 175.0507 183.8208 187.3724 157.8097 161.6416 167.2226 180.1941 152.9002 159.3108 164.5675 155.2667 173.7518 172.7915 180.3582 173.1512 123.8345 164.4805 169.9878 156.2303 161.8454 185.3198 145.0019 152.3883 151.0517 170.466 163.9541 154.1669 138.2477 159.0965 147.3916 159.9842 168.4443 187.8494 148.3811 158.0323 152.5362 137.4524 135.1243 158.3626 149.6103 144.077 137.035 145.8353 147.427 173.9112 163.5055 158.3594 165.6172 183.0539 152.6623 146.7116 175.3786 180.1689 157.5678 152.517 173.5159 130.4378 147.7771 155.6798 173.7014 168.4736 163.7171 156.101 156.7729 162.2477 156.95 140.1738 177.7413 197.4789 140.2662 146.7616 151.0509 168.3578 175.7221 148.3258 176.475 145.8938 160.2093 156.5034 160.8333 168.0572 173.3629 160.9696 154.925 164.7173 176.2503 194.9685 164.8969 165.4763 167.3745 170.7028 159.6874 153.8529 168.5683 149.2376 137.7963 164.7706 187.7207 184.5527 178.1989 185.9986 150.8645 178.6978 177.0896 178.8526 146.8493 170.9534 170.4831 120.306 134.5568 146.6408 141.0255 176.3833 167.2905 179.0906 174.7414 172.0797 173.6581 171.5402 0 0 182.9694 148.0974 139.4504 175.6882 138.6605 154.0149 198.3488 164.4364 159.2117 172.2125 167.3996 141.627 146.338 150.1545 154.4487 158.3201 161.0814 140.8498 139.6707 179.8932 159.5035 179.6462 166.8692 196.8717 147.663 132.1559 161.2093 146.1004 161.7148 152.6427 157.3585 169.1229 159.2317 179.5659 176.4599 175.1608 154.0033 155.5943 166.0352 145.206 139.1381 139.858 142.178 152.6649 166.352 181.6807 155.413 167.444 172.3076 168.1334 186.6276 189.705 191.6494 162.5771 162.3062 169.6066
129.5867 184.7964 186.5936 175.7038 145.1431 164.5398 163.8377 167.6449 186.1396 165.0568 166.2375 160.4189 181.9992 191.2297 171.5874 163.7307 143.3238 175.975 160.0389 158.2261 152.6827 151.287 150.0015 154.2601 162.2673 173.4391 176.5007 174.62 181.7582 163.1499 159.0297 192.9304 181.2261 187.8867 180.198 182.6749 141.87 144.5824 168.9853 156.5803 189.172 167.7441 194.8664 203.8198 181.2303 160.4238 157.1354 149.4981 142.1146 169.8609 177.316 165.5057 172.0584 181.6118 145.8093 173.0094 176.5886 185.1993 183.5769 172.7139 194.7478 164.889 231.4396 178.906 170.6693 179.2976 194.0927 208.9692 266.7273 281.7482 352.1852 281.7482 252.4334 231.8453 214.4293 205.0373 203.3143 185.0726 198.7398 185.0279 158.746 144.4541 212.9234 208.0835 184.1182 196.6725 168.6895 151.849 163.8312 193.5845 180.9629 172.4302 200.5956 204.396 141.1256 184.743 188.2646 176.9215 161.6639 171.57 159.6064 148.7278 134.1903 179.0471 167.8409 154.8695 141.3432 165.7852 154.0424 176.9706 170.1464 145.3073 160.41 176.1299 154.447 146.3653 154.4484 152.9698 146.9931 173.5748 168.2445 161.0711 156.5062 145.2962 172.3979 145.2579 164.4446 176.6677 183.3572 149.228 166.5706 169.8447 146.3876 149.2072 157.7137 156.0814 118.0565 135.7784 127.7686 151.0531 188.4482 143.5427 172.8099 176.4078 185.9075 161.4544 0 169.1588 140.4313 149.8493 148.6799 175.7852 124.0454 160.7594 161.1806 170.2546 166.475 148.5455 173.998 141.0887 161.9742 159.1544 155.4497 165.8509 163.6477 199.4043 157.6837 145.1914 160.7454 155.4841 148.9422 163.4708 145.4275 163.761 177.7607 160.0786 151.2836 154.46 146.3175 160.8967 176.9739 189.224 166.7209 158.8067 161.5008 171.7808 185.4606 169.598 158.3009 145.3098 174.2354 150.5871 167.9688 186.0509 180.802 171.855 183.1471 177.1977 157.3737 136.4849 187.9666 171.0577 205.6244 183.3922 154.5101 155.5264 157.311 135.6139 160.3814 166.6423 172.9535 168.3369 147.3038 162.2042 160.2259 0 0 174.5689 161.9742 154.7924 161.0104 145.1884 131.0828 170.3434 170.2646 149.4654 154.0661 159.3232 149.352 141.9217 154.7606 173.2877 155.4174 162.3316 145.979 144.7569 170.8618 180.4768 174.2718 138.7767 157.2379 150.8057 140.6755 166.7576 156.126 149.3932 133.3938 183.5889 182.0526 166.0306 171.7714 177.1148 148.9665 151.4743 150.4228 139.1198 133.2489 133.7628 137.1299 136.0795 166.3732 163.1865 173.5376 167.887 166.4977 149.3209 169.5466 188.7668 166.5386 190.2134 176.1643 171.1555 164.7123
152.7752 154.1697 147.93 144.9727 178.3435 163.2803 195.6593 152.9707 154.3877 163.1415 165.8551 156.7218 156.9228 156.3723 177.7113 167.7283 160.7994 144.95 144.6694 170.0042 156.2898 166.5507 165.1355 171.6765 159.4923 155.6108 168.1155 154.1472 168.2779 189.3714 180.3493 155.8454 153.2722 169.4977 160.2637 169.7164 193.7186 194.305 141.7362 175.7612 168.8824 166.5115 136.8128 128.3028 132.9545 170.4184 154.2306 174.1703 174.7956 167.6733 194.4812 177.3097 155.8283 170.4172 171.9766 197.4091 143.4362 165.8533 192.7044 180.3544 192.7284 145.8861 169.4197 167.7376 175.8165 202.3647 173.4715 213.5941 211.1147 198.8062 281.7482 352.1852 281.7482 226.1699 172.2014 201.0273 183.1096 205.0658 188.5373 195.7523 166.7695 192.0617 180.8908 173.9656 168.852 161.5654 151.1561 186.0836 160.6739 155.3979 172.0014 165.5963 150.9197 159.355 168.3754 163.5774 157.9262 169.9549 149.0498 165.5011 175.8785 174.244 204.6027 159.6553 177.1621 182.7879 209.6531 163.3375 156.0648 168.7661 160.9525 147.4674 193.3274 186.9103 136.2603 0 163.5039 187.7356 191.3776 172.4232 158.8272 179.9402 177.9057 181.725 173.4389 162.0841 149.3976 142.4882 148.7859 155.8188 149.9016 166.8387 178.423 178.7565 150.7058 173.2337 184.6461 182.5752 170.2398 186.3662 183.0644 170.3326 179.1976 149.5571 161.1898 168.3079 140.9513 160.6425 178.6842 183.5489 156.8571 140.9737 148.0534 147.6364 181.1076 162.1474 141.4661 172.6921 166.6809 195.3182 167.5115 152.3476 178.2444 182.894 169.4162 159.3583 147.9769 156.1473 143.176 154.3636 181.3396 179.988 186.6412 174.2862 176.6404 169.2421 183.2448 141.9389 175.8868 180.1467 156.8603 155.1216 169.2647 158.3406 158.1299 179.405 163.8103 152.1681 150.0687 127.4653 177.3807 163.9465 159.8924 165.3236 150.218 165.4523 186.2384 165.1058 166.6195 164.6296 174.4487 141.1469 161.5495 134.0757 0 177.4108 168.8723 181.9626 148.1159 158.0436 157.6418 165.7956 171.3471 131.2127 129.6124 0 0 130.759 171.8481 167.6616 158.7738 191.9217 156.2667 130.7396 169.6067 152.4355 172.3969 143.8729 185.0826 161.1764 168.1501 171.7255 156.0095 168.7892 143.7128 142.5098 167.2049 164.7529 155.0214 168.3477 143.6371 168.6087 175.6804 155.4638 185.3508 194.1514 171.2426 156.0219 151.9399 166.3351 129.9819 154.4464 150.547 173.7504 161.058 180.1051 171.0311 170.9726 184.1004 158.717 157.1627 166.1658 168.3175 167.7558 169.6292 164.285 183.4119 142.8302 162.7396 137.0994 136.5624 163.1759 154.1682
137.6628 176.5213 182.086 181.4136 151.8283 156.8984 157.0887 157.4973 167.3067 182.8464 180.6337 152.6226 165.4314 157.7697 155.0192 150.5256 146.3056 175.1418 179.0754 148.2377 142.7157 159.6803 158.3235 194.8643 173.3088 154.2602 165.647 176.2208 169.1412 168.2244 144.0918 165.5499 170.0729 170.3171 169.961 164.5452 154.4135 145.405 177.1948 174.956 172.8552 160.2147 183.3011 0 171.6061 161.1271 175.4349 166.2449 144.7431 173.0388 147.4321 158.832 154.343 193.9695 178.2615 143.819 150.632 184.7583 173.5066 169.2114 177.2517 164.0041 191.709 158.2445 171.1326 158.7586 171.7201 201.6498 209.6909 218.9858 252.4334 281.7482 352.1852 281.7482 230.2972 210.3592 218.061 211.0784 180.9349 181.6734 175.3907 139.4357 204.983 175.5444 203.8757 179.0577 180.1199 169.1721 177.0368 178.474 172.6005 168.4194 175.5924 169.5676 173.4319 158.1226 156.3298 192.2548 163.4654 192.0427 171.7532 173.8308 169.9941 148.912 170.422 182.5298 149.7871 158.6889 157.2479 151.6923 178.0951 157.1627 164.1621 182.023 143.9521 176.63 173.5161 157.4991 177.9753 149.5439 173.411 187.0404 146.6704 144.196 189.3462 176.7358 161.119 183.1681 191.6062 150.9513 167.4282 148.4373 148.4153 153.0156 173.8766 137.7651 142.409 145.0939 145.4559 138.5551 164.1186 166.6445 157.4984 168.914 160.7654 163.9716 147.9756 150.2365 159.3028 158.5477 159.2859 168.1072 154.1943 144.5654 149.9997 176.9084 168.1192 151.2751 157.5059 148.908 168.9631 150.8297 169.964 160.9839 163.5083 179.6129 153.0887 149.5402 158.7975 168.4247 141.8398 168.9469 160.0078 152.7254 166.3547 184.5841 147.5537 173.9067 136.8067 158.2166 169.0116 164.9912 166.8848 170.718 182.5239 165.5974 156.3019 167.9813 169.4753 0 182.4954 150.9719 161.7401 173.0219 162.5824 158.5529 164.2802 171.8276 165.5043 162.7127 167.567 162.0105 227.3704 204.1841 149.3525 145.8289 147.167 132.8617 158.7245 142.8018 195.6674 184.2833 149.5855 155.1662 153.2738 0 0 162.8925 149.8352 166.0003 167.6512 150.8846 156.8066 196.3849 150.5881 165.2673 164.9976 172.1888 167.7417 159.3302 146.2188 167.3087 164.4573 182.5988 147.1445 145.9126 170.2337 150.2316 175.9539 172.4968 176.1423 148.4059 156.5406 158.1294 131.8376 163.0344 171.5582 184.6051 164.3486 169.8913 168.8214 167.769 153.3016 153.1352 152.9527 147.2094 155.8543 155.92 149.5748 149.5751 153.5161 158.6413 166.8902 159.6511 169.3357 162.6714 169.8925 184.8111 198.4867 183.5288 161.8603 162.3386 149.4273
129.2544 180.5017 170.9804 174.7279 186.1177 155.4085 160.3209 166.9548 167.4519 145.9356 164.1035 158.5547 183.1381 150.8291 146.2007 174.1256 158.0936 167.7292 175.7699 165.7142 180.0432 158.9509 157.6003 192.0309 169.0153 153.4763 176.619 169.4958 157.8376 167.9259 177.6141 183.328 174.8221 171.6533 163.4145 165.0556 159.4892 170.6896 157.4638 150.5135 184.3662 159.9032 158.1935 181.5913 169.3038 158.7812 169.2904 153.6061 177.1819 166.086 170.443 162.6971 169.543 171.1807 161.7987 163.9694 178.5616 173.3668 181.7231 161.1367 178.2661 184.5554 154.1529 203.7895 168.9287 168.4369 194.3511 212.1803 205.3407 224.5392 231.8453 226.1699 281.7482 352.1852 281.7482 253.2892 212.1769 216.0664 187.3486 212.0892 163.9414 158.6876 183.5425 201.8514 183.7373 185.7724 173.9525 152.6941 173.4604 172.3919 141.9314 168.8998 165.6448 193.0599 183.752 153.308 186.1846 169.6828 171.0646 178.3751 184.47 170.2445 183.3589 151.2393 165.8727 179.5441 158.545 174.5169 179.0134 171.6032 164.9478 178.7351 144.2139 154.4891 193.8424 150.9947 174.4678 158.6602 159.2373 166.5535 172.6997 168.1695 138.7574 149.8946 166.7737 168.7376 166.1792 168.3194 158.373 167.1013 160.6915 169.1249 177.9246 160.3945 151.7983 159.1981 166.3283 141.6241 157.8394 159.7898 153.9538 146.4354 175.4733 143.7545 165.0244 116.4333 190.8161 158.1386 181.6705 157.1945 185.155 164.6066 165.4785 146.5006 141.7656 166.4633 153.6184 143.1531 183.374 152.3122 160.1681 162.0364 156.7778 164.7404 171.6493 172.6491 140.0501 168.9264 160.4407 175.5207 150.8932 174.9817 167.5091 182.4479 147.16 170.2499 158.4864 175.1626 147.46 147.1097 141.0352 173.1018 176.9484 182.4077 172.8699 159.0242 158.7073 156.811 180.6488 135.7988 142.3411 142.4928 155.0454 147.712 154.0187 178.4049 165.8513 161.5634 137.9276 165.5835 171.5819 169.5347 146.2427 148.4009 159.1869 155.3059 141.8193 153.0442 160.2918 153.2737 176.9186 152.2224 152.6814 167.5217 165.4787 0 0 169.1379 158.5239 157.9756 163.4869 188.1528 163.923 169.8757 167.6031 174.7598 169.1975 165.0751 167.6275 172.9104 165.9189 163.7763 158.281 158.4212 172.1348 170.6937 163.8593 168.9296 161.1655 151.5984 163.5789 155.0697 156.657 165.9379 163.3586 160.7972 163.3554 165.7409 161.3125 170.9823 164.762 184.1737 152.3878 162.5822 160.947 137.6114 151.2477 154.9322 151.0434 145.1422 162.5143 184.7486 154.6223 141.8799 165.3616 164.8822 139.4646 149.4067 158.9472 187.6551 178.3015 145.6908 132.0014
148.7185 183.8961 184.5265 180.5673 150.2959 158.6788 140.6055 181.9147 156.4752 162.4236 198.4934 160.7934 169.6543 169.4572 164.3059 165.8606 138.8393 170.9349 186.0091 149.5402 130.6379 163.2755 161.8882 157.1983 165.125 187.4783 174.5094 181.7473 162.4489 144.1065 149.0887 203.8411 188.4743 171.3161 165.1454 176.6877 129.0454 125.6903 158.4655 169.4734 166.1359 168.1081 176.2292 227.3059 178.2302 163.9856 172.9027 145.0428 153.5559 149.7069 146.018 163.4126 179.7557 168.7376 173.6375 133.5846 173.9791 214.6373 173.933 170.1581 213.1533 202.2415 245.8291 190.0796 188.5443 176.6708 194.6735 201.3282 200.1852 234.6447 214.4293 172.2014 230.2972 281.7482 352.1852 281.7482 255.802 223.595 195.5119 179.4172 181.4731 162.8757 239.3366 226.3255 206.9641 204.5644 189.2663 160.3509 174.1915 178.6193 170.6747 176.0336 188.6532 171.9739 176.479 177.7439 165.7719 152.4012 183.4802 167.3317 157.2505 139.8963 144.2109 179.8393 179.8521 175.5435 128.7481 149.6862 171.6449 182.5089 169.63 137.8422 159.3417 171.4581 172.4997 121.9576 172.1228 158.3833 167.8896 164.7138 177.6431 159.2669 141.8618 149.7671 166.3908 154.494 172.7644 201.8375 182.502 159.8007 192.6677 157.3721 154.4228 160.2474 163.7075 141.4983 155.0758 139.5514 121.8758 120.8854 172.2998 184.6316 163.334 157.4386 147.517 142.9471 140.6701 150.248 139.457 147.8261 146.6292 169.8199 136.3522 164.2654 154.9696 170.9057 143.4703 148.7273 152.9062 112.1566 156.3083 173.9928 162.1832 176.6835 164.0689 143.6169 156.6902 144.1296 173.8255 175.6451 161.8217 167.8867 141.6511 169.3808 157.3047 154.8565 137.5263 162.4241 150.3791 140.7259 195.2939 179.3407 174.1782 155.2169 160.6259 146.1081 173.9884 167.1466 145.9482 158.6844 179.0105 177.9835 187.5374 176.3691 181.2913 172.0906 147.6661 168.6527 186.5965 156.1448 163.4022 164.2365 170.8981 260.923 144.2402 144.2475 165.8316 157.5688 153.4774 160.879 191.893 165.7578 167.8725 177.0954 174.9356 0 0 174.5111 161.9392 153.2314 171.6821 134.6032 148.6488 188.0822 170.33 156.2528 141.1641 169.4018 159.1792 164.7155 157.4856 165.7865 171.6989 136.6951 152.8019 151.5228 177.7423 175.5134 161.8468 157.6895 181.2009 134.2489 130.126 163.217 141.0964 147.889 153.6868 183.2822 182.0987 155.2393 191.4806 185.6693 158.1462 140.925 143.1167 122.8545 118.1459 123.3013 131.5026 143.5513 171.8135 159.6329 174.6057 161.2039 161.8116 133.8174 172.3723 173.1352 164.0527 215.629 184.1494 152.2131 122.0672
135.081 164.1297 189.712 170.1059 0 162.3598 150.0796 177.8555 184.5805 163.6077 177.0685 177.3104 159.2233 151.6603 175.8312 168.0999 148.2216 197.5842 168.4704 162.4269 170.9087 163.6541 162.2635 147.1043 156.0442 166.1215 165.5907 162.3999 168.9385 160.9969 152.9467 187.4468 166.5763 166.561 194.384 154.4447 141.4358 161.3812 179.5177 163.4696 159.9213 164.9807 170.6204 213.1516 178.6093 159.9653 166.7012 140.5881 130.579 163.6498 164.4852 159.1529 194.2528 203.6295 167.6714 139.7076 192.9899 191.3227 185.8879 174.8974 160.8048 170.388 212.2887 159.2175 187.0981 162.2045 189.1801 207.9327 201.5407 211.3272 205.0373 201.0273 210.3592 253.2892 281.7482 352.1852 281.7482 251.2943 220.5478 172.2539 184.7318 180.1363 208.6192 189.176 171.2703 186.4311 192.7326 162.187 187.8543 189.6684 168.5835 165.4788 190.6332 181.9168 172.9797 167.9839 178.9312 175.0449 184.3567 159.4034 138.817 170.1336 178.5096 161.0292 159.2743 174.8396 144.5442 186.8825 168.2134 178.9195 170.9173 151.8375 148.6105 180.3356 164.8945 155.1037 194.0254 153.5539 183.2174 163.0239 180.806 145.6855 144.1738 155.3254 160.0715 182.8331 171.8844 179.7953 175.5279 151.7228 169.4511 147.6734 151.7922 168.8283 165.718 140.88 149.3578 143.2936 125.5395 149.1082 177.2355 166.7806 158.5038 170.4606 161.4044 156.2657 165.4035 157.1785 149.8633 144.3429 149.9003 163.2054 145.6503 179.3574 168.3211 171.217 171.5802 176.8721 151.2059 144.4876 164.5531 168.3627 174.0683 171.8789 161.558 144.0163 159.4569 148.8958 164.8414 181.082 147.7781 156.4673 130.8174 181.2994 175.518 164.9242 141.5093 143.1761 144.3197 154.1669 167.1828 171.1069 177.1573 149.4215 151.2207 178.9973 174.3341 154.8831 176.0174 163.6097 178.3755 160.3289 158.9152 184.9245 179.2814 166.5985 158.3124 173.6047 177.2325 178.5952 174.177 157.1839 154.1112 142.8071 163.3672 158.2653 141.896 138.6963 176.2727 170.5375 174.9067 166.5756 159.0055 163.1795 161.1894 0 0 173.805 160.911 156.227 181.6032 137.7072 153.0357 202.3664 173.9822 162.7825 139.4624 180.7647 154.6513 149.0233 158.5669 158.6507 164.5671 175.1815 156.0132 154.7072 175.6653 173.651 176.5947 151.8174 160.2965 148.318 153.3197 165.5732 132.9027 148.0755 162.8564 160.8757 163.9753 165.1877 158.1998 177.901 158.3793 139.3325 142.2135 129.6683 142.7921 146.2258 137.1506 133.5418 166.4083 153.0743 158.5289 167.9777 143.6896 166.202 167.9049 183.4165 160.3113 165.2671 165.9613 157.8796 0
150.3828 160.555 178.4777 179.481 146.6731 161.0217 151.9367 185.1799 153.3451 162.8064 179.8106 158.4532 177.5646 167.332 178.0409 158.6147 151.7848 183.6502 165.7438 156.9848 186.5882 179.4299 177.9053 180.9708 177.0576 181.9433 148.6241 152.9826 159.1381 166.4508 150.408 187.8883 178.125 169.1454 181.8043 167.1498 116.7804 137.3763 178.6137 168.1022 166.5211 154.6175 159.4381 0 168.4056 162.7413 162.3169 151.4381 145.8836 176.8386 159.4599 174.3387 195.9663 185.7586 193.7619 160.2244 0 179.1874 190.0127 170.9863 182.3644 178.0555 175.6606 171.4429 164.2623 172.9888 178.0751 177.5385 194.3134 203.2786 203.3143 183.1096 218.061 212.1769 255.802 281.7482 352.1852 281.7482 222.629 237.1972 166.8216 166.4942 201.4624 196.8732 188.3602 202.6977 210.2019 187.3203 171.2327 179.0631 156.6484 176.3722 173.3103 166.1212 169.8068 179.3175 178.9802 158.5825 161.3402 182.6788 158.6864 180.335 172.856 164.892 184.3821 168.7058 146.3591 140.9917 166.9887 211.54 172.2888 150.1965 160.8744 154.0627 159.8576 174.074 182.1706 157.5623 165.427 188.9 178.6027 146.6296 152.247 157.7999 147.2524 167.83 184.0988 159.6235 187.0101 157.3802 183.3269 162.8255 157.4212 150.0029 177.4971 161.7614 164.8938 130.8427 138.7786 153.4902 170.8527 171.0997 148.6622 159.1801 159.3245 135.0932 178.6727 184.3106 138.5966 149.2624 171.9346 174.7049 153.8328 187.5191 152.6409 172.0317 177.6255 142.5561 145.7716 147.548 170.7507 164.3397 158.9557 156.2019 130.3634 142.3466 179.8345 150.5728 163.0245 180.6736 179.2993 151.7772 136.4516 165.1892 172.8461 143.2644 151.0379 148.4013 147.9782 153.0331 164.0586 171.7928 159.903 160.9711 172.4783 194.0909 166.9746 174.7668 156.4032 155.589 179.7141 155.1126 170.9839 169.629 162.9869 168.9087 175.599 169.0771 169.049 182.1305 159.184 166.0928 165.8773 172.6737 162.21 153.8261 143.3887 122.157 151.8854 166.8892 152.9988 164.8787 163.1555 163.6565 161.6606 0 0 148.1671 150.3725 145.9941 152.1736 158.4637 157.5859 174.3903 155.086 146.486 151.2537 167.5218 173.1169 159.9739 165.9937 161.2092 150.3406 140.8247 150.6165 149.3556 171.1059 170.8533 160.4375 144.8906 190.0392 162.9227 149.5265 154.3058 163.7181 156.0284 141.1685 173.5383 182.8998 150.2216 165.5678 191.8679 161.0115 173.7247 154.8646 143.6935 137.5439 138.5009 140.8862 138.9122 171.8326 160.5005 179.1658 160.4407 157.8216 128.9157 157.418 171.6534 142.6804 179.66 164.6648 158.2312 0
124.9153 179.8543 166.9357 176.1743 161.7998 168.9454 156.7227 167.6771 186.8149 153.7788 157.7291 161.4433 167.7186 169.0192 163.9237 162.2881 155.7426 161.6932 163.5601 151.7036 156.6261 156.3019 154.9738 177.3921 167.1663 182.5842 147.3991 159.0885 160.8973 162.8061 151.5195 175.4187 150.2731 174.5149 175.5267 170.3373 131.6072 155.302 171.9322 165.5618 180.3527 166.4818 169.6466 137.0694 186.7239 167.0384 162.3508 153.385 165.1022 165.5005 162.4474 177.6782 181.3961 157.4124 144.6347 130.2055 181.0891 174.153 180.7487 136.4858 164.6416 163.732 165.7162 185.5691 192.3979 177.3729 160.7749 185.357 207.246 203.4866 185.0726 205.0658 211.0784 216.0664 223.595 251.2943 281.7482 352.1852 281.7482 225.2084 222.1397 170.7277 234.4294 180.3144 185.5883 170.458 196.8326 157.4443 169.1541 208.7841 202.2551 192.9559 184.6134 154.244 184.1755 182.1452 160.4557 161.5729 162.7885 168.7668 160.9454 176.7502 163.7009 150.2569 168.2276 168.9778 150.0337 157.3185 190.1291 175.7658 163.7768 137.7856 162.1045 148.9555 144.9038 0 172.6954 155.8925 172.2063 178.663 146.0528 168.6479 175.4056 162.1429 170.1487 164.8419 167.7869 163.9037 166.4835 172.0078 167.9244 170.6605 132.7937 140.9285 179.8771 168.1023 153.2746 157.7259 162.0201 160.4973 161.0374 156.205 151.9033 141.0888 176.5833 161.3999 155.154 177.4335 160.0331 152.542 149.7057 169.7213 152.2379 160.9126 162.359 168.2915 178.6425 148.8847 151.4327 154.0093 160.2671 172.3329 180.3224 161.6182 178.1673 182.5856 136.0429 146.5188 171.6296 159.9755 162.2798 177.9411 142.5736 148.2795 168.6903 179.453 146.3779 149.2968 154.6317 169.9689 152.932 162.067 186.505 160.2329 176.6602 168.5142 163.8039 177.9774 166.1499 164.3533 157.7303 159.9793 162.4768 177.2584 157.6951 165.9285 154.4979 177.4865 154.3292 169.1094 173.8691 182.277 184.5259 169.5895 129.8695 145.2324 181.6905 140.9444 162.6441 159.5013 159.1434 165.251 151.9719 172.0215 169.9235 0 0 212.3724 162.3413 149.6493 154.9581 182.0271 162.3677 177.3284 155.6647 166.1036 154.4902 179.4631 140.6337 149.2645 165.4749 166.168 152.0108 147.472 168.6709 167.2588 173.684 165.2086 151.9652 167.2711 149.6888 155.6475 161.6159 162.4901 165.2062 158.6978 162.8841 183.2413 165.8743 158.5973 166.5623 169.3649 166.1681 161.35 156.6601 162.5619 146.7692 143.8699 146.4696 140.7659 141.7573 162.816 167.0701 170.4893 175.186 167.2106 175.4353 170.9614 159.0712 173.756 167.4397 184.866 170.4198
143.4077 167.2055 173.3164 156.7576 154.8752 159.1533 151.0109 151.0257 156.4726 177.9614 170.8202 160.9838 170.2214 174.6701 142.9051 145.0348 148.8414 163.0279 170.9157 164.2225 154.6296 161.5506 160.1779 161.8241 154.1842 179.7444 159.1236 141.7588 158.7234 152.9637 150.351 181.655 154.2172 177.8258 171.0085 150.4494 135.8006 145.9658 148.8672 174.5492 159.4035 142.7534 160.7247 165.5967 189.4769 185.4653 169.8769 175.2606 172.547 151.7796 161.4699 168.6879 171.0608 165.2357 166.9492 149.7784 212.0227 175.1521 177.3501 204.0304 172.384 203.7252 192.3576 217.5445 168.0314 156.4735 170.5857 173.6316 193.6803 163.3165 198.7398 188.5373 180.9349 187.3486 195.5119 220.5478 222.629 281.7482 352.1852 281.7482 215.2813 192.985 195.3513 204.2705 188.7687 197.838 187.5033 181.885 183.288 200.3986 179.3222 161.2696 196.561 189.368 176.0304 177.2846 192.6788 159.1371 191.7158 165.0415 136.7085 186.528 170.8349 162.1463 176.697 183.0676 181.6385 164.4663 150.4831 170.686 192.1741 135.3153 171.5145 140.5607 193.72 147.9042 167.742 154.1733 187.4413 178.1451 154.0144 164.1557 168.4011 158.4178 165.9873 175.2557 165.636 186.0246 178.1291 162.2432 179.7477 174.067 146.7802 141.3402 184.2288 162.9457 149.7444 149.9971 183.2058 152.8782 174.1556 159.8069 149.9995 160.6584 167.6874 162.9728 143.4864 153.142 172.7754 147.587 154.2526 180.8795 147.0113 148.995 151.3207 143.6604 159.063 158.7591 155.7914 181.1526 158.2581 178.8652 154.7195 170.945 181.6665 159.9717 152.0871 152.4445 164.2901 163.994 144.9764 161.3597 159.4465 169.4906 168.2299 178.5747 150.3787 161.3285 160.1732 175.1726 141.172 160.5617 173.3748 167.0387 149.7221 164.6625 180.353 170.9519 167.3767 115.7027 145.6326 164.926 170.3798 163.8073 173.657 179.7677 177.1077 158.698 200.4627 157.8885 142.9606 170.2261 180.6299 202.8364 142.3898 147.3489 141.4897 153.1389 156.7096 157.2004 170.9159 179.1226 159.6384 144.4724 142.7104 0 0 172.9558 159.8294 157.2824 155.24 149.1895 157.562 167.095 167.1973 169.5828 169.5499 166.914 160.3973 160.7561 173.0456 174.5747 164.3745 153.7951 159.8042 158.4664 164.1631 163.7963 176.3846 173.2893 168.5517 163.7631 170.5867 165.3987 181.3347 163.5368 161.4912 168.2707 172.7648 147.9288 156.2552 163.0935 148.8043 163.4014 151.4178 161.3877 146.2802 149.65 163.736 161.2851 140.6764 152.3187 164.6147 150.936 167.063 153.0925 176.1461 168.8357 159.8015 178.2704 163.9654 155.9792 138.696
155.3763 166.2779 147.6174 144.7223 143.435 156.014 175.3926 154.309 156.5502 145.0302 155.8649 154.5695 155.8164 175.4899 158.4794 173.2112 178.4269 172.4018 150.8787 163.2314 156.175 170.903 169.4509 163.0163 182.0175 156.1743 174.5993 165.3279 166.467 151.1196 153.3177 168.8761 187.4158 148.0613 164.9463 162.6967 173.167 182.5304 164.7983 173.2148 172.8792 165.15 165.4989 0 132.752 177.9025 142.4688 185.27 187.7879 171.588 180.08 168.3138 174.4318 175.3026 170.1134 153.9149 164.3924 144.7717 170.6545 200.7972 183.2624 162.8784 134.6929 163.0343 179.1419 181.5828 158.2197 197.3958 177.3703 168.7616 185.0279 195.7523 181.6734 212.0892 179.4172 172.2539 237.1972 225.2084 281.7482 352.1852 281.7482 201.5712 170.6073 208.6836 174.9027 181.0007 171.948 183.4964 186.396 178.4907 188.602 189.4132 163.8855 186.6065 197.3584 159.0968 178.6507 178.5657 182.4888 165.9885 161.3291 186.6182 165.27 169.7103 166.9964 179.949 147.2982 170.1623 158.443 166.4166 186.1544 167.3096 170.1443 167.1837 185.584 187.4474 175.3971 177.5633 157.2379 165.0766 186.7271 194.8507 170.7158 169.5478 169.4964 155.6339 158.4621 162.7753 138.8015 156.2469 166.3548 152.3426 153.1488 165.2819 180.8378 182.2981 189.862 167.3133 156.5777 165.141 165.5946 150.9399 180.9877 178.7221 171.4881 143.127 0 144.5352 168.2796 159.7709 151.3401 154.8268 167.8072 175.7288 168.5151 169.4042 139.1753 154.5603 149.5049 150.6767 151.5408 158.6219 155.9917 136.6567 163.3808 178.3962 160.7222 173.8868 150.5703 156.9568 146.3093 159.4455 174.2976 168.3736 179.8048 156.0981 165.0629 167.839 180.9561 181.1732 169.5329 154.8435 171.6687 150.5154 159.8531 157.3349 187.3768 154.349 190.0332 0 176.8711 171.2492 154.3416 150.4729 174.5123 164.2067 174.0563 166.5242 157.8148 145.1947 141.0514 151.4881 184.2529 138.9659 164.452 153.498 164.7079 151.2863 154.607 154.4024 172.1425 166.04 168.3588 171.447 169.3561 0 0 174.59 167.7276 179.8074 154.8631 163.4058 174.8607 150.0973 164.3603 153.6266 148.5858 145.7195 162.865 156.1247 159.8454 156.128 187.1037 162.7918 153.3061 152.0227 173.902 139.7067 158.8975 140.4277 153.2506 151.2692 167.7907 169.5951 175.3991 159.0907 153.9649 159.4656 166.7434 150.9469 158.1631 175.1696 177.0548 172.3653 171.223 164.3247 158.9879 163.3738 171.9943 167.2249 137.1913 149.0415 160.2998 163.2706 167.01 166.3826 178.8466 150.1176 174.3576 170.6249 154.6377 157.9675 143.9479
151.801 158.0098 133.7188 147.0349 163.3809 169.243 174.2227 149.6758 163.3369 154.1839 149.373 151.7424 160.4735 168.1304 148.5075 169.4449 195.2341 176.8161 138.5149 171.5385 182.5793 174.6894 173.2051 173.1825 150.3551 144.7927 185.6077 143.9499 173.8947 174.4149 188.2599 156.8061 167.6225 156.5656 154.6106 152.2805 207.7024 212.7521 135.7359 159.3002 155.7909 0 170.6768 118.0768 155.7116 159.9103 162.7809 186.7211 175.2351 168.2668 192.5067 187.8907 153.9997 170.3685 146.6927 148.9985 140.9607 160.6987 168.4867 179.1258 195.5835 163.1647 154.4987 161.1309 0 170.8522 0 200.4551 185.5655 173.9475 158.746 166.7695 175.3907 163.9414 181.4731 184.7318 166.8216 222.1397 215.2813 281.7482 352.1852 281.7482 167.1038 169.0314 213.2452 185.1782 188.2021 213.5872 208.2122 189.384 203.7771 198.9858 163.616 172.2601 172.4053 180.1897 166.0274 169.2325 153.5817 174.0584 189.1326 176.3171 176.198 162.2056 168.6668 180.7822 172.1648 176.2445 165.8793 163.2409 150.8568 0 0 191.3304 183.6227 0 160.0368 165.5848 151.1354 178.9658 151.9195 149.6218 167.3174 185.6981 190.5642 162.0214 158.6481 149.6709 146.5789 178.1099 163.9986 165.8053 179.8261 155.1622 136.2695 172.0412 196.9622 156.2606 153.6347 187.4843 162.8481 137.7881 153.0953 160.6526 0 147.2867 158.5878 132.5247 158.1181 156.6765 172.1 156.0376 191.2102 150.5814 141.8505 147.9607 152.0708 166.7185 156.6864 165.7257 154.3194 157.895 180.5046 0 142.6995 164.8628 168.1134 192.1831 174.0242 157.1081 190.0884 159.0396 176.3396 181.9785 145.6106 147.4028 164.5501 173.3133 176.221 160.2599 167.3563 156.0804 160.923 157.7197 167.4541 180.8094 160.0621 145.9539 164.6237 152.1157 146.5932 155.5273 155.5861 169.1871 172.7581 167.8 144.3035 169.9915 163.2975 172.8432 152.2843 159.5305 132.57 0 209.7601 0 165.0741 192.2928 138.2477 167.328 170.5928 157.094 173.3484 156.4156 154.508 0 0 150.3378 188.4363 195.5503 160.1557 165.8895 174.0234 142.1419 161.7545 157.5988 185.7533 164.1152 175.248 153.2015 155.133 160.1357 168.537 183.3222 148.5831 147.3392 152.3491 146.4607 158.0451 181.4039 130.1062 168.4467 166.678 166.8807 170.6764 169.7987 162.3676 176.7165 160.1545 155.7384 159.9661 140.9 175.7921 187.6038 161.4239 178.4252 196.5097 188.3688 167.4097 176.2721 160.8261 158.988 174.4059 153.516 145.2415 171.4008 159.8328 151.4145 156.6416 152.0931 141.1027 156.6275 160.5948
144.2837 176.3949 144.167 156.6023 189.8924 187.9774 170.4601 158.7495 169.6082 153.305 141.1409 146.6349 172.3748 148.0093 146.5213 162.0404 179.6314 127.3282 144.9244 181.2451 155.7206 157.092 155.7572 159.8671 152.6456 151.9642 136.6054 160.4586 161.3146 160.6733 165.141 143.5738 143.2549 155.8365 161.5354 140.8421 164.5021 0 174.8477 144.344 161.1075 174.7556 0 125.5738 176.2215 191.1114 156.9214 203.0134 0 170.6305 187.0363 172.0602 144.1607 152.6124 168.1975 182.6868 0 153.2698 159.4652 156.139 140.8876 186.258 0 172.2102 165.0159 207.0373 168.2778 0 177.3268 155.9615 144.4541 192.0617 139.4357 158.6876 162.8757 180.1363 166.4942 170.7277 192.985 201.5712 281.7482 352.1852 281.7482 202.4403 192.4279 167.7114 127.2642 204.2735 222.5299 173.8186 211.6094 206.0035 166.87 175.0343 168.4093 174.1995 183.7606 175.6976 174.3602 140.7228 200.8179 203.1395 190.9049 150.0827 167.2887 164.6101 215.1066 160.8358 185.0703 190.6525 170.5199 0 163.9545 0 160.3717 0 138.977 185.1336 171.1332 158.6503 182.0084 157.0897 171.7609 189.4435 144.9472 160.766 133.8552 113.0161 103.8914 172.8416 150.9364 173.161 185.8657 157.399 160.511 166.2144 0 181.6775 161.1062 155.4931 162.5954 171.4486 165.9616 139.7644 0 0 155.5561 0 190.0537 181.7243 209.3963 147.6786 187.4397 190.0412 177.6895 162.1868 160.0729 175.8539 165.4546 209.783 140.9599 133.7027 185.5226 174.4075 168.5833 158.9414 0 176.463 163.3484 134.0634 177.5347 184.2025 176.322 167.1468 166.0035 164.5257 200.7028 171.8162 212.1064 181.2411 157.1695 121.1248 155.6758 165.8931 177.7125 188.4004 130.5328 137.7014 130.6173 144.6186 185.5507 159.0209 151.5427 158.3493 161.6086 160.1745 177.1132 164.1055 155.6483 168.2201 159.4402 155.5653 140.3889 62.2304 0 0 175.1558 212.1572 146.5261 138.6879 116.9064 133.8891 164.5989 178.1593 175.9865 0 0 139.1609 174.1333 182.265 157.5802 223.3681 191.9358 138.714 158.9709 139.2458 191.1018 172.1678 170.2433 144.9719 151.8603 148.6836 186.2213 150.5043 188.618 187.039 152.8218 126.5672 136.1809 166.7995 113.3311 196.0186 159.0295 133.1793 187.0842 170.5215 163.1579 182.0745 158.0301 140.7926 144.1287 142.773 146.1651 176.6776 181.2672 221.6725 227.9664 212.3594 193.4939 175.492 154.5946 164.402 125.078 138.9992 172.8876 159.0396 161.5604 144.4936 150.9925 160.3795 151.6075 149.6417 173.2514
0 177.3766 171.1506 202.9989 111.4794 177.8271 97.0052 142.2249 183.4629 181.7127 186.8828 184.6227 160.0332 165.8066 158.2034 0 109.6122 131.7176 186.3282 127.4374 138.589 142.7168 141.5042 183.8154 198.7087 181.02 135.6423 149.084 161.9642 129.2092 151.676 152.0637 144.1728 178.4081 179.1569 147.2839 0 101.5125 0 0 182.6626 132.5043 0 0 213.223 120.3654 151.7277 0 0 172.7102 147.4725 164.1636 181.3935 139.775 125.501 93.3292 0 0 173.7961 205.8698 204.9769 0 168.9751 0 233.523 141.2712 0 205.2359 170.0055 173.4746 212.9234 180.8908 204.983 183.5425 239.3366 208.6192 201.4624 234.4294 195.3513 170.6073 167.1038 281.7482 352.1852 281.7482 313.5206 221.0334 205.8576 144.9801 188.1269 168.0046 164.8596 175.5954 204.2629 180.6422 211.9063 191.1167 178.8901 180.4715 186.7184 179.875 176.724 164.1291 145.7297 142.9763 219.9687 187.5268 134.8703 139.8203 0 144.6852 147.3404 140.1698 108.3206 200.1735 0 142.4746 165.0288 133.1241 128.0966 150.1558 144.5457 149.211 114.5567 111.3538 167.5385 162.5474 146.2306 192.6361 153.3873 204.5896 171.9033 161.5422 127.5171 140.3547 191.879 0 0 114.9635 74.2403 92.9807 202.0693 163.6093 154.8162 157.2794 151.2057 139.2011 0 0 99.2499 152.0675 160.148 157.345 133.2828 178.1348 147.9952 201.7586 184.1874 134.2234 117.3091 104.1991 172.4579 189.4372 172.6214 168.0963 0 0 0 143.5827 148.1 178.5248 152.955 176.187 0 117.2312 118.7181 121.2127 124.4242 149.0492 104.9228 148.8202 178.8276 188.0388 152.2619 161.8469 161.4456 115.1163 178.7016 186.8915 156.8774 0 260.3439 161.451 147.9125 172.5844 178.0927 135.6411 137.9707 137.6163 162.9652 134.2218 155.5094 192.9666 0 107.5329 101.9852 185.0301 150.1033 123.3519 159.4726 169.7746 157.7114 201.051 123.9301 143.4592 141.7096 0 0 130.3189 170.0367 131.5617 161.61 115.6814 122.2511 206.8597 170.0117 136.1798 152.592 191.301 130.3757 141.1278 140.1334 141.7458 148.8732 157.1368 158.1497 156.8258 160.7778 149.2223 225.5567 180.5199 214.6695 106.1109 115.1906 147.9433 132.619 134.7684 141.2768 154.1854 170.398 150.9232 0 139.4221 155.8318 108.3175 158.7497 169.0837 134.026 125.3829 139.5914 142.6139 185.2706 0 143.726 143.7098 198.4898 137.4487 157.5432 189.8132 159.7322 193.4597 173.0697 160.5327 181.4921
148.5903 166.8162 167.3324 164.1968 0 167.1406 145.8058 170.5632 150.1491 164.3317 155.1015 144.0975 148.5238 148.8356 168.8377 149.9596 134.0611 166.244 164.8832 147.2538 137.9139 165.5662 164.1594 169.2095 176.8885 190.3995 173.6954 185.8739 150.1563 163.7418 139.4686 156.9741 190.4236 173.6344 161.2313 169.3166 134.5199 136.0007 156.8609 157.162 183.1817 169.6766 163.799 0 220.6525 179.1819 163.7078 153.1768 145.9543 168.8943 157.3818 169.7652 207.9477 166.0865 166.7108 169.1675 159.6626 162.713 166.8922 152.0202 0 208.9621 199.6536 198.9729 170.3438 149.212 194.2935 162.5523 167.9529 186.6772 208.0835 173.9656 175.5444 201.8514 226.3255 189.176 196.8732 180.3144 204.2705 208.6836 169.0314 202.4403 281.7482 352.1852 281.7482 252.8289 222.1093 195.1792 193.6038 205.3044 179.6753 177.137 228.3151 189.4419 193.3368 212.0637 185.2411 204.9865 204.0608 164.7295 171.4918 167.4563 148.7552 173.2762 176.2413 167.2049 147.5109 171.6955 157.3288 184.1625 169.6183 158.8479 173.569 184.4326 172.6802 138.3338 194.4047 143.9148 149.9029 180.1729 157.715 165.4698 160.8574 150.4372 168.8546 164.6356 176.7165 188.8231 189.5822 157.5135 181.3558 159.3867 149.6612 169.4262 183.8931 139.4934 166.1345 150.6503 155.9906 155.2317 175.8109 164.4929 166.9307 156.8887 180.1058 158.5811 0 142.908 0 145.4259 137.3538 161.0038 146.9595 149.4595 153.4825 177.3652 180.3468 169.852 167.5925 167.4449 156.6002 159.3538 163.4818 185.928 150.6384 155.7144 170.7013 163.6264 159.5046 165.3614 145.8178 167.2757 176.354 141.7668 191.4268 158.1366 144.0595 149.122 152.6147 159.5021 177.4106 161.7473 159.5879 172.8053 153.1836 169.0759 172.5781 160.1502 0 0 156.894 159.9551 205.7416 174.7525 157.9974 155.191 155.7946 154.2868 188.7379 181.0823 179.8695 140.4403 178.815 0 185.2192 160.6254 139.836 131.3742 172.7789 167.9639 189.5934 157.1568 147.975 174.1761 172.0519 0 0 164.5951 175.2451 157.4395 144.74 151.7498 140.7798 174.6055 161.2067 162.4711 156.0153 153.2943 146.0855 148.4883 151.0328 153.7333 170.2896 162.8121 188.5997 187.0209 189.9824 155.0928 182.9427 156.3732 161.2203 118.5073 146.8603 155.0004 135.1666 152.5526 122.5693 166.9921 152.0044 167.1915 153.972 162.4366 156.547 157.1589 152.9148 142.6134 145.3638 148.1526 145.8969 136.2223 136.2126 164.948 162.5179 166.6578 168.2052 148.2146 172.46 168.3825 179.8803 184.8533 160.27 162.8988 144.5769
142.3981 169.4192 182.6485 165.7491 146.781 146.4037 164.6827 153.3918 161.0438 149.0572 150.8916 140.18 143.1808 162.4699 160.2581 163.2939 158.6274 167.105 151.4433 153.3619 148.671 179.8535 178.3253 124.3605 145.9595 178.2142 160.7463 182.8658 169.848 163.6161 156.3147 166.2993 164.5333 163.6541 172.066 148.4643 149.1444 160.0085 173.4344 172.9244 158.4757 156.8562 179.9607 207.8327 170.7796 156.4282 171.5772 161.8039 162.0563 162.4573 135.896 152.7185 193.8257 162.463 169.0579 135.3494 164.8771 188.1223 162.5705 184.996 189.277 185.3633 184.5185 174.2953 158.5362 146.2395 165.3296 181.7465 176.6003 188.6036 184.1182 168.852 203.8757 183.7373 206.9641 171.2703 188.3602 185.5883 188.7687 174.9027 213.2452 192.4279 313.5206 281.7482 352.1852 281.7482 256.4264 198.5149 171.6388 204.3732 193.2946 182.8084 209.0951 193.0638 175.2953 183.8924 171.1528 181.8156 184.2133 185.237 176.5188 168.9556 164.5929 182.5771 200.6054 162.4277 160.8689 181.7609 187.674 159.0086 170.8073 159.9637 172.2527 151.2404 177.1708 141.2824 164.7707 165.8247 173.2045 169.7417 175.7247 146.4334 160.7238 152.6566 153.2559 171.586 178.8659 190.2088 168.9085 151.8424 175.1211 161.1542 141.2319 155.2991 182.6649 158.1417 154.3012 156.9117 158.1109 172.0859 160.4278 177.3482 160.3428 188.6247 162.4956 156.2712 0 169.4378 151.9103 150.915 140.6581 183.9569 168.1507 152.7678 132.1969 166.741 180.7631 161.9948 168.1355 169.5261 177.9793 165.4199 159.1154 160.7645 158.137 175.4117 172.5992 157.8944 171.8211 177.6498 165.8179 173.4807 147.0803 157.2335 156.8971 166.2436 154.5323 149.4993 162.8366 148.7186 179.2439 163.6811 168.4276 158.8035 161.9659 191.1509 166.4535 194.4886 180.3807 138.2694 179.1103 181.5739 167.6956 159.6993 146.23 150.7318 127.3994 154.6516 159.8112 145.2187 169.2457 177.3874 170.2196 149.2839 142.6293 144.3002 159.594 134.2395 162.7414 150.1602 158.5324 145.1799 177.8378 176.8583 174.7013 0 0 154.1176 162.0044 159.4455 166.7861 168.128 141.3265 168.8452 168.8193 147.6778 142.6837 162.6264 184.9836 149.0402 185.8081 169.9331 154.8277 159.3196 177.3605 175.8757 164.9406 144.6175 148.8792 157.8339 155.814 157.5674 144.6431 174.074 166.5121 153.0845 143.1889 162.8648 166.702 175.9615 163.9422 159.9916 165.272 158.7767 162.5404 151.1767 136.6605 136.8314 146.3764 151.0333 165.5223 170.7948 177.8462 166.9652 155.3108 159.5553 176.9495 163.2443 158.4156 165.1869 159.316 158.5542 158.9717
150.9286 171.5914 174.9568 161.1342 155.8564 145.082 152.5475 157.1898 152.6572 174.5344 173.34 154.5755 170.2366 171.636 159.5308 146.8118 143.099 170.6565 170.1919 164.9132 160.1694 162.7822 161.399 164.6499 168.7217 187.3137 169.3987 151.5868 151.1338 168.5403 170.878 175.6666 157.9925 154.4231 147.7153 152.7603 147.3909 164.3779 207.9196 158.7534 170.5319 170.8524 129.4374 193.3746 180.8506 171.0601 174.3086 140.4728 146.0458 167.4538 154.7933 161.0956 182.6425 158.6269 169.6977 163.9769 146.2403 183.273 150.9503 165.9266 178.543 187.1349 175.4671 197.422 158.7595 143.3646 166.654 165.7342 168.0066 187.2708 196.6725 161.5654 179.0577 185.7724 204.5644 186.4311 202.6977 170.458 197.838 181.0007 185.1782 167.7114 221.0334 252.8289 281.7482 352.1852 281.7482 247.5551 215.7851 221.452 209.7611 179.706 222.4715 213.0114 174.5492 191.6629 191.7746 183.8974 194.768 179.2635 173.028 173.6096 166.8566 185.4433 198.7586 165.0065 148.8369 163.268 155.1306 202.5628 169.8781 174.7818 145.1291 160.8435 163.3844 147.8811 160.5462 155.1655 154.9657 170.4908 170.0222 173.5116 159.3048 161.0918 171.0949 166.4525 176.3673 188.4086 191.7393 152.1087 178.4065 156.1404 145.2376 157.9789 152.474 142.0533 151.7548 146.6539 137.2168 154.1855 167.3584 156.6091 160.2462 158.9948 165.7797 168.2077 148.1761 180.6736 145.1007 153.2487 140.753 167.6193 147.0455 171.1719 144.2234 160.7788 162.5054 170.9288 160.2759 141.1545 165.4167 174.5065 161.3381 165.2311 196.764 136.5351 180.9346 165.6436 184.8235 164.0297 160.8787 174.9023 147.6418 161.1703 150.5091 175.1249 134.7157 174.8265 168.8593 163.7201 168.8916 168.0428 169.1751 151.7031 150.7235 178.7491 168.2902 177.5479 152.0733 129.3975 141.4513 157.0031 166.5131 172.2649 178.3678 168.5893 176.8698 144.9961 161.1665 146.8262 169.5735 150.3403 198.0535 146.0554 167.9023 163.0496 156.0832 155.0172 160.8267 181.1401 185.0401 190.5819 170.2317 149.4964 147.6731 0 0 177.4816 153.2456 142.8156 158.897 140.3967 165.089 188.7469 165.7943 161.4494 146.0546 181.4673 158.8987 159.3967 161.2341 165.33 159.4556 163.0218 164.7968 163.4172 155.7203 191.006 175.1113 155.8516 180.055 163.0505 145.4675 148.8345 141.0997 150.3187 159.4346 173.3815 185.2225 150.6602 170.5146 152.6487 153.43 138.5855 157.6065 144.9284 141.7412 136.6026 133.263 156.9305 156.5435 161.0711 164.0027 182.1855 170.8308 134.6463 153.8401 192.4791 175.2263 185.3323 177.6021 160.1922 137.2845
132.1721 157.0999 192.8084 158.161 140.6273 157.8271 159.9323 158.1098 153.528 160.952 173.2737 168.1367 164.7083 147.5879 146.34 165.1137 155.0843 169.8902 167.834 152.209 143.3598 161.7365 160.3622 154.9864 171.2709 179.7932 165.0408 171.3032 150.1191 149.2869 162.8923 182.784 164.024 154.1665 169.5906 163.3238 137.5456 129.0712 185.5034 176.2845 183.1534 169.1628 175.9472 207.9058 189.9056 166.09 174.2101 134.3688 150.2422 174.6104 182.067 165.765 177.3993 162.665 150.9852 165.4847 168.8879 170.1314 165.4034 155.4929 175.133 208.4113 219.4173 183.7225 174.193 159.3453 175.9161 182.3061 186.0736 182.339 168.6895 151.1561 180.1199 173.9525 189.2663 192.7326 210.2019 196.8326 187.5033 171.948 188.2021 127.2642 205.8576 222.1093 256.4264 281.7482 352.1852 281.7482 201.7546 237.8567 194.1228 197.7369 220.1178 186.9387 178.7413 199.0075 199.4375 182.2707 200.1131 188.1031 174.752 174.7055 163.6958 180.2073 199.0167 174.34 160.3423 149.0356 172.7855 193.6304 187.327 152.5838 144.7348 139.1172 182.7539 158.0941 166.8137 155.167 158.6423 182.5523 189.8644 192.7329 163.9898 149.0155 168.9576 167.2309 171.6844 187.144 186.9809 147.6106 172.278 166.3285 150.5719 153.8021 185.088 150.511 147.5093 140.4512 136.7736 151.1191 190.6121 174.5104 139.5671 164.7176 160.8728 146.9633 0 205.8945 156.5691 163.4544 151.352 169.256 147.952 155.2379 136.6207 169.9515 171.0756 159.4339 140.111 147.0586 168.5934 166.8254 160.0151 162.6811 179.9791 176.7512 162.6512 166.4114 183.3127 182.5695 150.7419 184.5374 142.6743 164.8794 140.2109 159.1606 127.572 157.6206 165.0542 153.9207 166.6609 178.3317 171.0293 185.5931 175.1769 151.7592 178.641 165.2615 165.1944 0 144.157 172.5182 165.1738 167.2728 171.022 147.2597 146.0564 181.1687 176.878 169.8625 166.6514 163.2415 162.0389 194.7941 154.3147 144.0473 143.1386 157.1029 157.95 160.4898 181.3514 174.4177 142.7864 168.1583 166.1075 0 0 156.2899 164.6132 159.7633 157.792 134.2444 147.9779 172.2894 164.9185 174.562 155.7556 158.4288 162.6757 159.1759 143.9501 153.4423 160.1262 163.0862 155.4111 154.1101 152.1768 171.1757 171.8749 148.8346 173.8985 151.1975 146.3373 141.4884 147.942 139.8933 141.8246 154.4134 162.8793 147.7967 164.0784 162.7618 159.2291 155.2761 154.2541 149.9264 144.0773 139.9145 139.1562 141.2294 165.4056 164.4556 165.4972 179.7655 159.7848 136.8978 155.4931 161.5098 157.9524 186.7839 174.6961 185.0213 162.3672
151.612 148.3372 143.2719 163.2225 170.2287 159.7058 162.9253 166.5476 143.9032 168.8588 146.9947 161.4838 141.4929 157.0612 160.1097 147.0877 151.8585 150.6171 160.0794 183.6519 165.2292 172.7959 171.3276 175.2544 152.6292 152.9719 160.015 165.1546 165.754 186.4723 177.2323 149.1606 164.2197 155.6776 148.8719 150.8666 181.3612 174.7862 142.3034 161.934 158.2425 164.3904 152.0607 0 145.2486 165.7931 155.6393 173.471 164.6743 155.7489 154.9431 167.834 186.5991 164.1526 155.7854 160.1482 117.7258 159.6344 166.4321 168.8171 186.0344 153.0174 158.1366 167.5657 152.9421 161.6401 157.7498 173.3654 164.6913 145.1764 151.849 186.0836 169.1721 152.6941 160.3509 162.187 187.3203 157.4443 181.885 183.4964 213.5872 204.2735 144.9801 195.1792 198.5149 247.5551 281.7482 352.1852 281.7482 223.8148 204.3215 216.9889 173.3904 195.2863 199.3929 197.8112 189.4557 190.3825 196.2254 180.5056 185.9568 195.7846 186.5669 174.6914 180.8931 182.0159 176.6892 171.0781 157.9239 175.3483 164.5263 166.1871 159.3123 174.4148 175.2264 174.2648 152.204 183.1155 183.945 170.9202 168.1103 166.5978 161.18 187.407 176.8861 172.5834 169.6224 168.5048 160.5047 182.9631 164.0846 159.8467 184.8444 178.9681 154.8117 0 169.696 182.0741 0 169.115 138.1328 148.8526 155.4918 168.9316 165.0458 158.0933 144.9061 143.0807 190.3202 194.9106 175.7535 178.2186 175.4066 148.3796 162.9353 160.6889 145.776 162.4717 172.9776 161.7948 163.079 141.3324 172.9593 173.7539 178.7403 157.1117 174.066 180.4874 176.2904 158.512 161.7304 165.1557 152.784 159.3171 151.8364 156.2773 166.2896 166.7382 172.1341 170.2191 142.8555 159.5531 161.1551 152.6897 174.0073 187.2532 152.5269 144.496 157.9676 149.4138 138.3369 153.902 157.353 170.6878 155.2842 155.1165 168.7859 175.656 141.9379 152.4603 148.2153 153.8517 137.9078 0 172.1078 181.199 174.1083 172.419 180.6663 173.6791 168.3643 159.0176 174.6355 164.8717 162.861 0 0 166.8778 160.6181 169.0469 166.0952 187.7296 189.203 147.308 166.7501 172.4193 158.0318 146.3668 178.3694 147.7302 189.0682 165.8666 161.8732 157.4622 171.012 169.5804 152.0033 145.5934 157.6763 168.7591 142.148 176.2105 182.1297 145.6383 174.2642 179.6849 170.834 158.4536 177.7688 158.2261 144.0089 166.301 159.667 172.9666 167.3351 181.7228 189.1359 180.6781 167.5369 166.5759 165.1094 171.0365 155.0575 149.7924 164.916 162.1648 163.9404 148.16 163.5961 147.9592 148.075 164.4177 159.9568
159.0618 154.6472 151.3931 147.7502 174.0163 158.3858 168.1418 160.0466 165.2044 175.1597 162.5805 162.1561 141.4721 156.7274 168.3749 166.8526 168.418 140.7007 141.7484 162.2308 163.769 159.1623 157.8099 208.7618 183.4449 156.1599 156.6021 150.9439 169.3267 169.8676 162.2849 136.0115 156.0466 148.5992 157.0242 168.2492 194.6595 173.1456 156.827 152.3108 142.5699 163.4417 169.2875 155.9568 143.4844 164.6004 160.8816 173.0616 155.9825 168.7292 174.3376 171.9304 152.7943 156.2555 153.8933 180.3436 143.2149 171.7848 175.6448 180.6106 161.4966 139.177 120.8297 182.5303 161.7355 170.2923 179.7525 164.1216 174.9683 147.6983 163.8312 160.6739 177.0368 173.4604 174.1915 187.8543 171.2327 169.1541 183.288 186.396 208.2122 222.5299 188.1269 193.6038 171.6388 215.7851 201.7546 281.7482 352.1852 281.7482 190.7599 198.1974 196.0634 195.2462 224.0748 192.9431 161.3335 186.3959 175.8467 181.9784 173.5537 196.4716 202.3823 191.1305 167.7342 172.1057 215.3694 169.051 166.815 182.3603 163.4105 171.3378 177.8627 184.7127 167.4799 187.0328 171.5833 183.0882 173.9485 169.3012 158.0322 166.2914 166.3365 175.3529 180.5536 191.2658 153.5927 171.1099 154.2048 173.3157 167.2712 179.1216 179.4186 153.4277 173.8432 177.1119 180.805 165.1823 162.8384 187.7059 145.9206 149.0869 171.3444 151.7873 154.377 161.1627 175.7648 159.7515 179.1518 168.9747 174.0112 160.4325 167.3628 174.3082 169.372 153.7182 138.6961 175.2548 186.325 168.9223 152.1718 164.709 144.4971 165.0439 175.6521 177.1238 133.8814 156.4369 157.2685 157.4192 169.0573 154.6759 147.254 159.7736 158.6346 160.9942 192.581 173.2288 185.0215 171.732 150.2835 161.164 153.8384 162.7926 166.3727 166.6087 159.0755 152.4243 182.1907 149.9741 159.521 151.0044 142.5063 155.4163 161.7324 149.8325 188.6913 172.0839 170.148 163.9574 148.361 140.0966 153.4446 0 164.6457 179.864 162.907 171.3073 182.3374 162.3118 149.3858 161.4057 167.9956 165.292 163.2761 0 0 154.1098 165.068 162.0037 153.8685 181.4938 170.7876 138.9086 149.2677 160.7357 166.393 155.3056 172.538 149.1495 165.8361 160.1817 161.5362 157.6558 173.0086 171.5603 152.5815 147.3101 142.9293 170.4284 142.8939 176.2466 178.5685 147.6112 173.8857 173.6239 167.9401 163.6861 167.1772 158.7605 140.2459 165.9822 173.1635 183.3235 175.1347 177.2518 166.7868 166.9795 174.6075 172.1627 151.5815 154.2446 144.6502 151.7104 171.7832 170.8559 160.8442 143.901 161.4001 149.3526 157.0785 142.0219 123.1857
144.9523 164.1687 152.1698 168.2502 154.7261 153.7883 154.6072 158.1893 169.2672 171.2237 153.2014 173.9167 148.1167 157.4489 145.2793 142.5347 155.8044 156.4678 156.5098 141.8947 135.6618 163.1684 161.782 167.7965 164.7521 175.9267 153.8348 177.6892 161.6562 144.7261 146.1516 158.8957 176.5822 156.9032 173.9407 187.3861 169.1708 152.4745 179.2912 165.9337 149.9854 139.5299 174.0364 161.4671 162.1551 137.0763 167.8187 154.7408 158.783 160.8428 167.8982 156.9975 182.2495 157.7951 155.228 148.3019 165.7621 191.3856 162.5419 159.788 187.37 186.0726 178.1569 187.9187 172.332 170.7488 179.3317 179.1285 178.3849 180.9016 193.5845 155.3979 178.474 172.3919 178.6193 189.6684 179.0631 208.7841 200.3986 178.4907 189.384 173.8186 168.0046 205.3044 204.3732 221.452 237.8567 223.8148 281.7482 352.1852 281.7482 254.3503 248.5146 217.1641 227.505 212.543 205.813 203.5326 177.4994 196.7591 178.9141 172.893 173.0011 178.9254 186.4271 169.6909 140.4673 171.0502 154.1997 189.9218 194.5794 160.9086 162.7689 168.1738 202.3012 162.5621 186.2887 163.9874 161.4276 169.8689 164.6756 176.4261 165.259 132.7294 158.7971 183.7684 187.4574 188.1093 173.7341 163.3135 153.5851 164.3964 163.3728 163.3403 180.731 172.3825 164.7938 132.7257 163.6748 154.6606 173.9587 162.341 150.932 185.7527 154.1218 166.4092 167.6685 127.1121 141.3977 148.7119 152.0657 155.9154 134.7172 175.493 164.6451 164.6529 159.9733 144.2888 174.5977 166.1174 164.673 159.7544 148.4182 157.0808 142.5364 140.7824 167.5252 160.6353 174.5442 159.15 159.6648 165.3931 154.7305 160.7548 170.5869 146.5114 164.5831 146.4727 150.1982 160.0613 166.9722 173.1009 196.1267 165.7759 165.9211 170.9624 175.0052 169.3244 163.893 159.391 138.5955 160.7985 176.2669 171.4206 162.4122 169.3872 161.5407 161.7719 146.1369 162.0874 161.1956 190.8422 163.9925 206.8505 148.5651 161.5562 160.4114 143.6646 160.3971 170.2178 158.3129 164.0173 153.0396 164.9665 162.9546 0 0 174.7095 140.0941 159.0051 151.861 154.3624 171.6647 153.5414 158.8742 165.4057 158.6714 156.5575 159.1549 154.6205 165.7714 144.0462 140.7384 154.8467 149.1182 147.8698 175.5805 161.5421 159.4622 153.2147 157.4469 169.2431 149.3179 165.1975 159.5886 144.6953 151.9284 171.752 172.2697 174.6498 170.1946 166.8211 156.8469 155.521 166.3478 171.0914 165.0752 152.4584 138.7283 151.2037 161.294 164.7792 164.1176 169.8655 181.2007 152.6815 159.6076 177.067 158.4813 152.5564 159.0135 147.857 136.8322
149.1684 156.4937 162.3014 174.7036 173.581 169.9955 160.6838 163.9114 164.7042 171.3102 153.0804 163.3463 164.0347 164.0757 145.5618 168.674 165.5361 156.7292 159.9147 141.6758 157.6773 164.5862 163.1878 152.1172 167.3669 157.1857 144.9851 147.9985 145.1518 155.0611 178.9207 165.5537 161.6549 173.085 155.7641 163.966 148.4884 155.6343 194.5231 175.2399 157.5169 162.9874 152.8711 172.4031 168.9465 174.1246 157.892 150.3762 165.9961 157.9654 165.2359 161.84 139.9464 175.9866 173.5632 160.8326 188.7281 165.1406 160.0409 163.1834 171.5039 171.3895 170.6329 163.4026 161.9927 159.2147 168.1609 175.9507 168.4698 172.1344 180.9629 172.0014 172.6005 141.9314 170.6747 168.5835 156.6484 202.2551 179.3222 188.602 203.7771 211.6094 164.8596 179.6753 193.2946 209.7611 194.1228 204.3215 190.7599 281.7482 352.1852 281.7482 241.3051 207.8714 192.7901 207.3248 204.5242 197.7877 195.9471 181.1335 184.2036 179.29 167.5618 175.0438 195.2239 166.226 186.2075 180.1038 160.5381 190.8225 192.3948 176.521 158.0898 143.6628 195.3456 176.8433 185.3965 164.3813 164.1058 177.1988 171.8229 153.7188 158.3668 154.0628 153.8218 168.5489 157.3523 174.1346 181.1171 180.7266 161.5504 190.2207 174.1157 155.5323 165.3688 167.3418 171.4935 157.1015 165.9797 162.779 174.9665 157.4035 159.1055 168.3208 163.489 155.4567 0 141.2178 157.4194 153.7046 172.1394 156.1126 165.7388 176.7665 159.4972 167.6594 160.9596 152.9174 157.8862 158.9069 170.2255 174.0132 157.0673 157.3522 176.3029 171.45 168.0757 158.6128 165.5377 146.4522 166.5955 167.9174 152.3014 169.0066 171.1699 178.5777 157.0925 175.4597 150.3592 148.9513 162.848 162.4953 166.3721 163.7211 163.0284 150.1664 176.633 159.3623 196.257 167.2266 162.3741 153.6199 165.5676 159.8605 165.8432 172.4751 183.3463 158.723 175.0771 154.603 156.7805 179.9733 153.5186 140.8204 146.3282 167.8815 164.6126 180.2347 140.6883 163.205 166.2939 156.2339 165.3824 149.4553 147.6326 0 0 176.1775 159.6375 170.7383 176.3373 165.1677 158.1417 154.4344 151.793 162.5837 158.0699 155.5749 174.332 161.9034 154.301 150.9896 154.8755 159.6093 155.9172 154.6119 160.5793 152.1029 161.1087 151.8649 161.4282 160.5494 147.7543 159.274 169.3418 159.7966 169.0367 170.6808 166.6379 153.2508 153.0778 154.1557 157.5658 162.5112 156.0488 167.3758 162.7428 154.2528 148.4396 158.6067 165.1641 175.3405 167.7504 169.656 173.3073 179.5965 163.9363 156.6989 165.1852 138.6478 148.8315 165.0613 175.0242
142.19 144.2389 153.7318 165.9281 164.7944 189.0089 150.4443 164.7841 156.7322 146.2355 148.6263 174.0468 183.5279 166.6302 154.5662 142.0792 151.0134 151.0909 154.836 162.713 160.8467 162.8888 161.5047 159.5999 157.3635 140.877 182.4533 170.4847 149.2445 175.2521 170.3896 159.6652 162.2212 168.89 164.2727 172.8456 171.3207 155.9374 168.1472 163.4171 163.525 157.2244 158.0224 119.3037 160.4272 153.203 162.8621 161.1158 167.048 143.8991 167.8877 175.9916 163.1351 164.8944 166.8843 159.1315 143.6849 145.2208 150.4921 169.3801 195.4718 171.7781 172.9053 172.9723 171.9454 162.6542 188.7718 155.3534 160.3976 183.2662 172.4302 165.5963 168.4194 168.8998 176.0336 165.4788 176.3722 192.9559 161.2696 189.4132 198.9858 206.0035 175.5954 177.137 182.8084 179.706 197.7369 216.9889 198.1974 254.3503 281.7482 352.1852 281.7482 253.4586 244.8354 210.7591 203.3609 210.1078 207.0381 198.1847 188.7364 180.7018 187.8817 169.4003 183.9632 174.9629 164.0122 178.9591 169.0527 179.0539 191.6398 176.1273 163.0813 176.9078 141.4964 0 185.9713 167.7521 171.7258 167.9236 157.1374 178.7547 168.5508 172.9738 158.3487 173.5804 178.5169 173.0082 161.2912 174.1341 175.4326 173.2331 165.8516 161.4645 169.2973 166.7775 169.7075 168.7129 163.6044 167.1643 167.8577 171.5126 160.1244 180.546 149.8526 0 152.5655 174.2386 173.4562 169.1195 163.5944 158.6306 151.0132 162.424 164.791 158.9618 165.11 162.4376 167.6879 139.6943 160.0441 156.9107 157.1616 172.8717 164.0376 170.8426 158.5421 160.904 150.6237 164.0026 164.2358 187.9664 146.0842 165.0196 174.5389 174.2097 160.4856 157.4891 154.4313 160.8485 154.1756 163.0638 142.0378 158.9617 160.0053 168.2231 168.1712 166.5745 178.1854 137.3444 180.6004 172.275 174.6206 163.1353 175.4175 178.8904 189.2563 146.9209 160.3607 158.0841 156.5811 145.0164 153.3082 126.7966 162.3658 157.5264 165.4653 153.6892 150.5118 163.3469 163.3497 166.0973 150.7995 149.5207 147.6972 0 0 157.3701 171.241 153.9404 189.2351 158.0967 164.6605 160.1081 149.9927 172.3069 171.3787 167.9996 163.1178 170.962 152.1241 149.4591 146.7882 161.3543 163.2183 161.852 192.4679 172.8893 160.6362 153.8954 157.0714 151.2136 145.3231 167.1704 165.7241 158.5052 150.4375 153.423 157.0751 172.5225 175.6693 177.1848 163.8662 172.1205 157.3449 161.8851 165.2185 167.7126 170.3732 159.6081 151.1598 165.1089 166.7755 170.0171 159.2493 145.4172 131.3032 178.4331 149.8399 159.6196 160.8266 140.1229 0
132.5838 169.7319 195.0785 167.2773 135.32 145.2208 136.6487 146.5799 162.3165 156.8323 178.8037 164.018 157.6649 155.9616 169.4713 158.2026 137.9384 186.2312 161.917 140.843 158.2371 157.8529 156.5116 166.3937 171.9561 207.568 171.5829 178.5436 155.5944 151.2242 140.3252 185.9818 184.1365 168.3863 159.6543 171.7532 137.3197 120.886 157.4312 156.5975 171.0961 162.7321 191.3089 206.4287 195.6275 169.9025 162.5329 124.8771 123.8734 161.8272 170.5356 158.4738 193.8981 174.6807 158.6056 145.0394 172.908 174.0786 168.8001 152.9669 172.0653 199.9067 177.2065 177.2133 173.6207 136.8428 191.83 162.9985 181.7456 195.4834 200.5956 150.9197 175.5924 165.6448 188.6532 190.6332 173.3103 184.6134 196.561 163.8855 163.616 166.87 204.2629 228.3151 209.0951 222.4715 220.1178 173.3904 196.0634 248.5146 241.3051 281.7482 352.1852 281.7482 256.6001 243.2073 210.1427 194.5122 200.3374 200.9286 183.6958 177.167 146.5216 185.4612 192.0646 165.7049 135.8869 166.5062 170.0287 183.8073 194.0665 145.5803 156.384 183.7038 174.1079 156.1898 181.2818 140.1438 163.3591 166.9575 165.0547 160.0481 158.7875 158.9052 187.4129 180.6546 195.6216 191.0574 212.3906 154.3816 158.7066 155.9143 150.8091 164.4123 169.0814 142.4791 135.5599 134.7226 126.4944 151.9777 175.7928 162.9795 143.9702 170.8434 146.2035 114.7755 200.6505 177.9725 154.1164 153.906 131.8416 161.2858 145.4952 171.2425 141.6681 158.525 186.934 168.8872 149.4148 139.6568 173.0339 172.9635 142.959 161.5594 191.5183 153.5 0 159.8029 193.6996 179.1032 144.8325 184.2325 142.3868 165.3716 170.0925 181.8587 143.6671 158.7657 134.885 141.3173 210.0806 184.4074 165.7372 175.9136 162.6301 170.789 165.3828 175.7658 166.0668 169.0959 163.2679 170.5295 182.7651 175.0437 185.7547 171.8091 186.329 163.7387 205.7512 165.7713 182.1972 153.3647 187.4462 0 122.0243 122.6666 127.7592 138.4408 146.8353 149.0871 199.0596 167.6552 159.8822 167.0171 164.9802 0 0 184.9556 158.8133 136.4021 145.9172 135.9477 145.6696 205.1433 166.8493 164.852 143.4451 171.5332 160.4864 156.8077 155.6916 169.0701 160.5418 145.0074 160.479 159.1355 167.5683 171.3118 207.1738 147.0916 170.2802 127.2679 113.4765 164.9611 134.688 133.1765 124.6527 169.7921 184.436 153.7908 181.2788 169.0433 162.9408 154.7298 148.8925 131.034 126.2942 129.7535 134.9053 127.8703 154.2901 132.0385 159.5864 167.3271 154.5984 149.4108 159.5557 178.8172 167.6376 213.2596 192.2466 163.9357 150.1491
141.4989 181.5469 158.8178 156.4633 154.2196 161.3679 156.155 154.1737 186.6539 171.5145 161.3729 172.2141 149.071 168.8277 181.1371 148.3974 138.2216 176.4629 149.9102 147.4958 149.3764 163.0309 161.6456 192.5644 177.4141 160.7587 165.8079 160.0381 175.6518 163.4348 154.5563 154.0465 161.0875 161.991 197.9117 157.8162 139.9088 132.6415 143.7147 171.4542 132.9942 155.3831 149.6075 212.9234 188.0308 172.369 160.8578 158.2229 152.2369 172.2754 163.4925 165.4175 171.2023 174.3133 170.2806 170.8406 201.8738 173.79 184.4779 180.0629 189.1459 175.6719 157.2078 162.1405 166.4197 188.3888 147.4407 154.1469 180.4618 182.8134 204.396 159.355 169.5676 193.0599 171.9739 181.9168 166.1212 154.244 189.368 186.6065 172.2601 175.0343 180.6422 189.4419 193.0638 213.0114 186.9387 195.2863 195.2462 217.1641 207.8714 253.4586 281.7482 352.1852 281.7482 280.0003 252.9995 214.2147 211.363 185.7498 161.0826 182.9973 177.6793 207.8682 205.3128 184.2853 160.1633 175.3286 175.0947 184.5549 185.5577 168.6699 172.299 196.9639 202.3572 180.3063 195.2391 165.0247 152.0844 173.0061 183.1099 168.835 167.0518 138.2768 153.233 175.2042 179.4378 173.7215 191.4034 162.0502 174.5233 169.1397 148.4825 152.5613 179.8724 180.9712 155.7908 155.0914 128.4523 145.2155 161.52 168.2788 162.605 163.8693 150.0357 153.7655 163.0794 174.3786 135.3028 138.9229 136.3422 151.1847 153.9776 172.1094 148.9192 172.3804 175.3459 147.1356 180.5159 145.057 163.289 153.7698 145.7144 149.9087 141.8206 186.3126 173.8049 171.2771 160.0005 179.2363 154.328 164.1152 166.1628 153.9926 160.1436 149.77 153.0808 169.6514 143.4335 163.2558 159.2509 161.183 184.6681 160.8732 188.5642 171.8489 184.9768 153.8147 142.6204 133.0839 174.7954 162.8023 174.7087 164.3558 157.2225 155.3278 137.8126 156.3305 154.0235 153.0589 154.1436 153.7673 176.1624 0 178.1728 154.9612 157.1639 142.7467 164.2562 163.6365 151.7177 152.9596 178.3945 179.1411 176.9563 0 0 167.3188 143.0123 146.2092 159.3867 154.6051 160.2043 163.5282 171.8564 173.3049 149.6414 163.6188 154.2494 156.4151 160.0972 155.7527 152.2214 155.567 138.0199 136.8645 160.0241 155.4061 170.0888 154.6817 173.9032 145.0206 155.5829 169.1394 151.646 166.9325 157.1075 164.5355 159.6585 163.6531 155.8934 174.238 161.9402 139.1856 163.2206 155.804 152.5235 147.1309 140.3389 131.9397 150.5671 143.928 177.5801 159.4898 160.2174 148.9873 167.8864 165.8404 155.2214 196.0414 174.4214 158.7765 147.6672
144.7201 148.0325 173.7224 172.633 151.1044 166.3145 151.0204 179.0192 172.5394 159.7826 148.9232 155.0326 171.5218 151.5341 164.8764 168.2608 176.4527 153.9793 148.798 170.3393 161.5502 159.2355 157.8825 187.6371 182.3176 156.3308 167.6213 154.7404 176.262 152.1301 146.8949 149.4287 164.0603 174.4271 162.1179 157.1223 168.2566 141.8762 154.4462 163.1186 170.3075 154.5923 178.357 152.5323 154.9085 178.4623 155.3548 144.5628 170.9836 158.2902 156.2434 176.5162 154.241 152.4615 173.3793 173.3004 146.7609 151.8171 167.0143 172.9962 159.2372 166.2514 145.5235 158.4527 167.4175 156.9813 170.7014 179.3826 177.1066 163.7965 141.1256 168.3754 173.4319 183.752 176.479 172.9797 169.8068 184.1755 176.0304 197.3584 172.4053 168.4093 211.9063 193.3368 175.2953 174.5492 178.7413 199.3929 224.0748 227.505 192.7901 244.8354 256.6001 281.7482 352.1852 281.7482 251.0916 222.0371 206.6381 214.8638 188.924 212.3965 176.8389 203.8111 187.892 192.6492 167.0459 158.3252 191.7151 163.7304 168.2821 170.0066 166.5339 168.5414 124.9567 163.4042 187.9382 188.4545 159.9314 158.7004 178.9965 178.4513 167.9804 174.6425 146.7838 157.9012 180.1036 162.8299 160.9878 155.6267 161.1201 188.7238 154.6328 162.9499 176.1704 168.0323 174.7486 154.1827 182.1137 182.3522 165.5476 157.4082 164.6401 172.927 157.9028 190.0079 146.4373 153.763 150.9864 158.5211 136.5754 156.0617 173.4532 166.7057 180.7599 165.1273 159.9488 156.5145 175.9917 169.9626 159.5168 156.2195 167.3271 164.445 136.7123 144.8493 174.0135 174.9575 168.7724 137.9334 159.5439 169.1876 149.383 170.4746 165.5457 155.4147 169.8543 172.2881 176.147 178.7824 151.472 146.9423 179.1327 160.8942 168.0848 178.483 185.3834 168.4231 153.4841 184.8263 176.633 153.1826 171.9381 155.8963 166.5706 151.7214 158.3601 166.0352 165.9771 163.7709 165.4392 158.8987 0 131.0843 153.0257 167.0855 157.1068 156.117 184.9849 157.9957 157.381 159.037 164.4801 145.5777 143.8022 0 0 148.0142 157.2403 153.8323 163.7116 165.5576 162.5972 150.8016 152.88 157.2048 162.3577 153.8224 173.1735 176.1128 161.8109 148.5059 159.6533 157.8537 157.5008 156.1823 157.8361 162.316 151.9916 161.2275 145.5481 165.6028 174.6097 162.7209 168.8096 176.7467 178.6091 163.9989 159.3465 153.8671 152.447 143.5575 153.4015 157.0879 157.2546 151.187 167.9982 175.1407 174.0195 164.2165 164.9312 144.9714 154.058 152.6362 156.6354 157.9502 146.1753 157.0629 165.0671 176.0426 161.2224 152.9735 159.1714
125.3912 157.0786 176.6597 161.934 163.5575 152.4282 156.4472 152.627 161.4437 181.2554 157.5733 160.8513 168.3108 160.8538 151.7357 155.393 151.9558 153.9696 157.6193 150.1424 0 168.9995 167.5636 139.3397 164.3757 168.6354 163.3876 152.9898 168.1019 152.6746 157.8984 189.89 192.9438 161.4868 167.631 188.4896 156.1253 152.1578 193.9079 188.4931 171.0555 147.7727 149.3195 126.8925 158.8746 154.5224 157.5764 142.9327 166.429 180.7327 152.7758 173.6942 176.3517 169.638 177.6002 153.7532 164.628 157.8545 179.2367 146.2411 165.6496 183.277 176.0586 180.9038 155.723 158.1267 168.1358 168.5616 168.6431 198.1253 184.743 163.5774 158.1226 153.308 177.7439 167.9839 179.3175 182.1452 177.2846 159.0968 180.1897 174.1995 191.1167 212.0637 183.8924 191.6629 199.0075 197.8112 192.9431 212.543 207.3248 210.7591 243.2073 280.0003 281.7482 352.1852 281.7482 235.8137 224.7569 203.7293 197.4181 201.4782 184.5585 190.6793 171.3129 181.7715 144.4033 195.3867 183.4362 217.0909 196.026 162.1997 184.6825 152.9127 169.6992 194.894 179.8558 173.3087 160.2383 188.5918 171.465 175.9958 154.1141 164.5457 173.6827 186.0554 165.167 180.8834 183.0129 182.5131 181.6558 172.9912 156.0379 162.5878 199.6257 161.0644 144.8015 149.3804 159.4332 162.908 152.8676 165.2189 164.3562 161.4957 176.2706 154.0865 141.501 151.5694 150.9068 167.2105 160.1928 159.7548 151.3025 170.794 158.7796 165.7669 149.7105 150.3927 168.045 149.0252 161.6592 174.1204 163.7589 165.1377 165.8818 166.5321 139.6256 168.1278 168.6915 159.9914 145.1396 175.2383 146.3025 147.1147 166.1983 163.6575 165.5547 166.3167 152.7591 138.6787 169.8087 173.0808 157.8437 171.0082 173.4508 176.779 171.8382 168.5274 168.5247 125.8115 165.8776 169.163 160.4573 164.7288 172.012 160.3846 186.5556 177.5272 175.2708 148.9246 164.2464 167.0371 158.1595 149.3988 135.4198 137.2342 156.8122 150.6514 149.8791 178.5574 164.9933 164.7838 151.8854 173.5302 171.4138 0 0 158.0814 158.4955 160.1485 161.6916 133.2589 150.0492 180.0882 181.7303 164.1183 159.1956 167.9415 147.1155 155.0009 149.6947 171.8896 163.3496 150.6419 166.7056 165.31 145.8548 169.8705 160.2672 162.9079 162.815 147.6863 130.7273 151.758 142.046 141.166 134.1952 180.7094 160.0745 167.9961 168.8642 167.5577 180.9251 159.7224 163.4104 157.913 152.9011 152.4613 151.426 144.0152 164.3068 154.1665 162.6221 170.7926 151.6368 148.2107 159.6052 155.8949 148.4452 163.627 164.5548 148.5703 122.6394
153.6284 167.5124 169.3826 139.941 165.7851 163.8077 170.0985 172.2949 154.463 182.6943 150.162 159.6705 162.8658 158.7101 163.0446 163.5857 153.1627 163.615 179.7695 162.1621 144.3885 161.0567 159.6883 124.9105 152.0038 155.4647 158.7984 146.6033 155.1572 150.1337 145.6625 168.0247 150.51 179.787 151.1473 152.6985 158.8328 130.2256 133.4857 186.3705 171.6201 156.9174 164.0003 212.5895 162.6171 142.9491 142.0389 161.3819 153.4133 158.639 176.2578 190.9608 175.9005 170.5011 161.1708 166.3733 193.9283 171.3759 161.2982 159.825 146.6992 162.4262 188.2855 158.4938 154.1321 148.6069 161.5703 167.232 182.7327 175.0507 188.2646 157.9262 156.3298 186.1846 165.7719 178.9312 178.9802 160.4557 192.6788 178.6507 166.0274 183.7606 178.8901 185.2411 171.1528 191.7746 199.4375 189.4557 161.3335 205.813 204.5242 203.3609 210.1427 252.9995 251.0916 281.7482 352.1852 281.7482 270.4734 229.455 203.6547 194.538 177.5671 212.8016 184.325 180.915 174.6638 169.4189 195.806 193.7924 173.0879 171.3045 191.0942 159.4986 181.9734 154.8845 167.0601 164.6845 180.608 188.0987 170.3197 194.1418 185.6142 165.7549 156.9636 180.5297 170.8698 172.0957 157.4274 183.4307 158.9364 177.1328 170.5602 167.8114 170.8014 149.0925 158.3901 173.3298 189.8183 164.3403 162.3197 157.3825 156.7957 146.6905 170.2197 175.3607 152.3615 140.3688 150.043 159.9198 157.3949 158.7104 164.169 156.7373 182.7787 157.299 163.1788 146.0808 174.5038 154.1869 166.7076 153.3198 145.5732 157.1771 148.0693 152.6304 154.3273 146.2588 154.4066 183.6009 165.9298 182.0553 167.434 166.2627 155.1764 150.4879 162.2626 164.4246 157.2374 156.7137 164.9996 161.7217 170.9015 169.3908 170.8625 184.8731 171.901 164.0095 163.8707 159.7753 173.469 175.6434 174.6459 167.5218 186.0264 148.6467 161.001 162.1997 165.6583 172.0285 149.8833 153.0865 152.1894 160.1937 163.5136 164.1792 150.13 152.6943 171.091 163.4007 165.3793 171.7838 167.3152 164.1362 162.1344 0 0 146.1799 156.5589 165.1627 155.5139 163.391 150.755 159.1332 161.8552 166.897 155.0179 171.9455 175.5988 154.877 161.6329 160.5953 184.5229 133.1824 147.1074 145.8759 159.2018 160.3649 155.9467 156.266 181.4064 140.8557 138.5889 164.6364 172.5629 166.1686 171.3457 165.2365 157.841 158.465 168.2055 173.8968 156.191 158.2579 150.1286 171.0014 150.9422 148.5061 162.5961 167.0041 166.5025 142.0719 164.9911 164.3447 145.7799 156.7004 151.2639 157.1385 160.7041 166.9793 162.9823 144.1118 120.7283
155.8525 158.9124 172.0407 169.7535 158.2546 161.1101 164.0126 172.0355 155.552 158.9568 156.2331 147.7321 164.8409 167.9741 167.5874 149.9329 173.9565 167.8922 155.9241 158.8585 143.9155 153.2033 151.9015 144.3513 163.8635 155.4148 168.0319 160.3318 144.8445 168.6745 177.6243 165.273 148.8036 160.7765 152.9331 164.7508 177.62 176.7842 139.36 164.6905 176.2357 181.5387 173.1429 136.5885 138.446 167.0272 174.51 169.6138 0 161.1711 173.6253 180.1589 160.1479 170.3487 144.363 152.7177 141.8458 137.3776 165.9535 165.0661 172.0241 164.4904 146.5332 181.7022 180.2405 161.7042 152.044 188.7651 175.6074 183.8208 176.9215 169.9549 192.2548 169.6828 152.4012 175.0449 158.5825 161.5729 159.1371 178.5657 169.2325 175.6976 180.4715 204.9865 181.8156 183.8974 182.2707 190.3825 186.3959 203.5326 197.7877 210.1078 194.5122 214.2147 222.0371 235.8137 281.7482 352.1852 281.7482 224.142 224.5493 213.0199 214.9326 188.2648 232.9337 171.1764 179.0597 178.755 172.7979 175.7023 179.9118 158.3441 178.3935 183.8469 162.9985 201.3007 188.008 179.2212 161.4982 175.7692 179.3899 176.0026 184.1498 178.4886 161.7638 158.9489 186.5837 168.1477 187.5861 160.0668 158.9081 167.9903 166.7951 168.0177 159.4673 180.351 177.7739 167.8326 177.242 181.3525 148.4153 168.1486 158.7169 158.8705 171.2137 164.0421 173.3008 155.0307 167.6227 170.8649 147.7984 150.9014 172.421 172.9429 163.3522 156.809 145.1552 169.0719 161.6261 163.7859 145.4236 176.8964 169.1911 164.8766 140.1048 167.7821 138.4168 162.2567 155.5182 174.7325 165.8768 163.5445 166.2076 174.8173 170.9179 164.0263 193.314 174.5838 171.6385 147.8955 153.6025 170.0218 142.5264 152.1577 154.7346 137.159 136.9086 159.2973 158.7806 157.8782 167.2046 162.4336 155.314 161.5352 148.3039 151.097 159.2988 162.1312 154.43 166.863 152.6312 185.325 166.8391 192.3304 156.809 182.8395 169.7139 167.2817 159.2601 165.9091 149.6521 152.4536 177.1128 137.1931 135.5199 0 0 150.0821 144.9019 150.4188 157.3848 180.4572 164.3307 169.4275 155.1483 167.4725 158.1767 164.604 164.9398 156.4136 158.4847 166.3364 161.6959 158.4805 149.0133 147.7658 145.8553 165.6624 147.8173 157.8723 144.646 174.8301 181.5051 165.2804 166.786 166.4073 162.7324 164.6245 146.3282 178.558 159.2988 148.0919 148.7706 159.9008 152.9958 178.2163 169.1326 163.0314 160.7148 163.893 171.5656 157.9403 183.0191 152.0579 150.8643 145.6384 159.8646 151.302 157.7456 159.9065 154.0305 142.3686 132.2283
119.6246 162.2955 152.2439 157.4421 159.3361 166.0693 153.2866 160.4302 186.5843 166.6108 166.8529 163.7962 166.3121 164.2192 167.4716 166.4179 162.4473 165.5412 178.3203 152.0856 142.3312 157.0484 155.714 155.2814 172.2217 172.7322 160.2346 164.9965 156.6481 162.6532 149.5684 182.9051 181.9678 164.8809 168.2775 153.9763 143.0881 137.6608 163.7674 159.7466 151.6609 138.6148 164.3039 0 174.8194 163.0076 166.4021 151.7947 143.8984 158.0748 139.3624 157.5868 148.6745 168.5683 152.2343 157.0964 159.6041 155.2357 169.7112 178.2744 190.6528 168.4381 159.212 160.4815 152.5025 142.8973 156.0049 158.8295 169.8701 187.3724 161.6639 149.0498 163.4654 171.0646 183.4802 184.3567 161.3402 162.7885 191.7158 182.4888 153.5817 174.3602 186.7184 204.0608 184.2133 194.768 200.1131 196.2254 175.8467 177.4994 195.9471 207.0381 200.3374 211.363 206.6381 224.7569 270.4734 281.7482 352.1852 281.7482 233.8041 208.0416 182.8094 209.1038 205.1295 194.6268 167.4717 203.9747 167.649 153.0099 182.6532 144.0441 163.0053 190.683 169.2123 158.3336 184.2015 168.2631 170.5621 190.1603 168.2545 172.1475 167.2593 185.0557 166.3204 158.3352 176.2977 177.5308 187.5232 167.4643 159.8636 163.0746 144.1293 154.3586 171.515 171.1222 164.6158 146.3903 149.9222 167.4818 155.941 151.9716 158.2459 172.4007 177.1884 179.9452 165.3145 197.0752 163.4755 176.8559 149.3848 179.0835 164.1713 170.4441 168.1884 170.6294 168.5248 171.6465 158.2414 159.1662 155.4953 162.299 145.7658 168.2186 177.7412 0 140.6727 150.913 165.9963 180.8008 154.6017 168.834 155.2628 172.3146 171.9266 165.6641 162.2427 171.7938 146.1478 130.4668 174.5089 152.9012 177.7711 177.6791 172.341 171.1573 151.6125 160.1095 163.5982 0 152.6096 164.0313 160.3668 154.1588 183.987 181.0549 165.4376 169.213 178.2595 153.0806 165.4525 188.7383 199.8922 176.5167 151.7554 155.8719 170.1705 122.9024 151.7204 167.6339 182.5735 172.7386 154.5112 147.2936 145.4972 0 0 154.873 174.3008 153.6631 156.3116 165.5345 167.7284 172.9006 165.9017 146.8974 168.6448 172.197 150.0925 164.611 142.8736 157.834 155.0503 163.8326 153.316 152.0325 168.5998 149.8251 155.8671 156.3847 163.2122 159.0097 167.4108 153.2065 173.2625 175.651 163.5964 152.3413 161.826 160.5654 170.5627 167.7938 170.3586 166.1401 136.5171 141.5624 153.5851 155.3322 148.468 144.5686 160.5681 169.0543 165.2169 162.8804 154.298 148.2361 154.3707 180.2143 178.9672 193.4557 169.0191 150.2195 161.7976
136.9179 150.5242 154.6893 158.4974 151.2934 154.3084 136.6606 149.5626 154.7949 159.9631 158.3554 167.7654 174.3902 143.1456 161.6163 155.9808 157.9491 153.5048 172.9859 160.998 157.2497 154.9543 153.6377 202.7749 172.0895 169.3125 166.272 172.426 151.952 151.8272 146.0513 149.6101 164.281 163.4092 169.9075 165.6579 149.0749 163.1828 186.6095 149.8254 177.2528 148.8252 162.0499 148.7594 182.7989 178.4418 156.9954 153.5697 162.7035 163.0629 157.536 155.6696 168.467 184.6105 142.7802 135.0363 175.8605 173.3401 163.6373 150.7941 180.7383 162.0014 172.9199 165.0165 168.9999 157.8598 171.797 171.8406 184.2192 157.8097 171.57 165.5011 192.0427 178.3751 167.3317 159.4034 182.6788 168.7668 165.0415 165.9885 174.0584 140.7228 179.875 164.7295 185.237 179.2635 188.1031 180.5056 181.9784 196.7591 181.1335 198.1847 200.9286 185.7498 214.8638 203.7293 229.455 224.142 281.7482 352.1852 281.7482 222.8407 187.2076 200.2217 209.584 194.5886 161.4433 186.6855 162.024 194.7132 187.4946 165.9242 167.0588 172.9197 173.705 167.4239 176.2477 191.9853 168.4221 185.0595 150.066 171.9719 173.5418 160.6797 174.1803 193.8112 181.4865 177.7711 192.5178 161.586 155.1547 153.1778 145.9374 160.7709 183.7302 157.8076 190.406 158.2557 172.1651 170.263 184.1074 194.2406 163.7439 170.618 173.0178 145.1413 115.6821 189.7528 152.9105 168.7197 174.8879 174.844 161.0655 165.9826 159.2789 187.2476 190.7981 150.2997 160.8553 137.3973 152.0394 167.6904 159.5603 185.4495 177.5616 161.5278 130.7317 162.9922 171.8941 168.1342 162.3679 141.912 162.1588 154.7973 166.7412 174.3194 174.4651 159.4021 162.1282 162.0572 151.6922 180.3465 179.7167 152.8025 153.8248 176.3391 186.0006 158.3861 168.0083 0 171.362 169.8755 150.313 170.9166 159.9127 167.6317 176.4099 163.8273 170.9601 159.2417 164.3515 167.2336 154.3508 169.8909 134.1901 170.0348 168.7424 155.2211 140.8888 168.8648 166.8501 152.667 155.6424 170.7857 168.7028 0 0 173.1866 164.1462 159.5621 159.5108 145.0562 157.2205 161.4649 157.9778 171.2469 181.5465 157.822 138.2844 164.7275 165.1908 154.4306 162.984 157.0885 142.8314 141.6356 176.848 153.1783 171.0314 155.4794 170.0698 171.8778 156.8744 164.7489 176.527 154.8077 151.6606 157.2722 174.1844 147.5408 157.7894 163.3509 152.7452 141.1455 169.253 145.51 135.9391 137.3057 144.8655 153.1694 146.0684 178.803 165.5019 187.4971 170.3244 165.6529 179.3351 154.7137 155.4702 161.0373 162.1648 156.696 172.4452
141.5004 153.586 143.8906 162.5465 163.4842 168.4977 163.6863 160.04 148.2617 163.2236 160.8678 172.4695 176.6228 175.4967 162.4764 153.3892 164.4053 170.4597 162.5801 166.9586 165.8287 144.583 143.3544 154.7318 156.0497 145.6782 173.9827 173.4777 161.9144 166.7142 165.3618 161.8353 157.6311 174.2544 163.2635 158.1207 192.603 164.4126 148.879 150.1949 156.6602 156.3176 191.3756 186.6315 160.6532 192.9509 154.9798 174.4682 173.9264 158.2408 149.5666 158.6051 158.5814 183.4617 152.8179 152.1751 171.2305 144.4381 153.1501 160.0681 162.1206 136.2412 154.3299 151.1755 156.4233 154.3877 135.8305 153.1473 152.2355 161.6416 159.6064 175.8785 171.7532 184.47 157.2505 138.817 158.6864 160.9454 136.7085 161.3291 189.1326 200.8179 176.724 171.4918 176.5188 173.028 174.752 185.9568 173.5537 178.9141 184.2036 188.7364 183.6958 161.0826 188.924 197.4181 203.6547 224.5493 233.8041 281.7482 352.1852 281.7482 229.2792 208.1301 194.3896 194.3516 201.9159 186.664 168.5935 177.2062 175.1046 208.5625 183.1164 183.1452 158.8444 0 162.0204 167.6387 178.3253 175.0484 172.8861 183.853 191.8851 199.357 181.9919 172.4331 186.5805 159.2386 161.1702 181.2721 178.3578 185.994 173.757 166.6874 162.6378 176.215 185.7911 183.7656 186.0593 174.916 154.035 165.8798 172.6406 175.1206 164.8425 158.0693 204.7292 176.1172 176.9902 163.2545 168.0041 160.9942 162.4182 170.5995 150.982 166.1228 168.8654 180.7467 162.4767 175.6372 166.0019 176.5031 170.6227 142.8018 165.5255 165.8836 167.4027 169.4841 167.3735 180.2631 156.6599 140.6138 159.0452 180.0466 174.7652 160.1602 171.8427 161.6153 170.6688 154.6873 172.0717 153.4471 161.4178 168.6356 160.687 155.2893 168.2762 163.5496 163.6849 0 169.7013 155.0361 150.331 172.6543 153.2889 165.3268 172.6167 153.6221 139.8423 175.367 167.7032 171.1895 137.2761 128.1662 166.6273 153.1521 191.4844 175.3165 153.7561 180.7794 166.7242 161.0599 164.4269 158.8146 156.8777 0 0 161.72 182.9057 166.804 164.4862 161.0661 149.1554 155.0128 161.9322 168.9504 156.708 156.4117 155.7926 166.3819 155.4868 175.8761 138.9632 151.6803 140.0597 138.8872 176.4246 167.3281 154.0436 162.9252 163.7697 168.4444 165.4118 164.5588 181.5198 182.2897 159.2516 157.2907 158.6293 155.1639 159.5722 170.5481 164.299 177.3021 163.9093 157.4939 158.5186 158.3056 162.3315 175.1145 160.1687 163.6985 159.7735 164.5338 135.9707 172.1338 152.3414 139.025 151.1931 153.206 149.8155 139.0727 108.4122
164.3418 166.4382 145.9631 147.3679 191.4696 155.2112 158.893 145.4969 159.2046 156.0006 153.8745 166.7125 163.3995 146.8499 159.0666 156.1693 164.7663 160.503 149.4201 165.2047 161.1467 141.6166 140.4133 132.6905 142.2246 141.1367 169.6585 164.0301 163.6439 173.9284 168.4669 149.1808 148.4213 167.2444 157.2205 167.6049 187.7296 172.8158 142.1189 157.843 159.8706 156.7408 142.4336 202.5137 166.8452 182.9503 158.0385 161.5961 156.7904 174.838 148.5287 169.3633 140.631 165.2512 152.2045 180.0235 138.7298 147.5181 166.6789 186.4953 182.1001 160.7971 152.6892 180.3344 154.0811 167.2927 162.5562 174.9972 169.8 167.2226 148.7278 174.244 173.8308 170.2445 139.8963 170.1336 180.335 176.7502 186.528 186.6182 176.3171 203.1395 164.1291 167.4563 168.9556 173.6096 174.7055 195.7846 196.4716 172.893 179.29 180.7018 177.167 182.9973 212.3965 201.4782 194.538 213.0199 208.0416 222.8407 281.7482 352.1852 281.7482 0 211.8495 218.3054 212.8532 212.0364 171.0188 186.1914 190.8317 189.1124 187.8256 178.6753 157.9191 200.9659 168.3162 192.7565 180.4203 188.7366 224.7322 191.6445 184.2873 170.8257 180.9307 174.9469 173.8523 173.6132 159.5214 175.7637 173.3638 169.3254 176.2754 173.5585 180.0877 160.1962 192.0156 175.7864 166.0198 191.8715 176.4033 167.2247 166.777 166.7602 186.4736 200.3517 131.1666 116.2074 152.4145 161.1214 192.4876 151.7548 154.0322 170.8126 163.2224 139.1672 153.3921 167.6415 165.6911 164.5877 185.1072 158.4902 186.2907 165.2729 146.917 157.1418 179.5328 169.9863 160.9348 160.1021 158.1143 166.6667 142.2854 163.2547 175.8053 166.4209 146.8166 178.6066 155.7126 167.1724 144.4044 159.3564 169.7608 157.5993 156.9657 167.0673 157.7007 148.0874 140.3924 166.3796 154.2416 157.1383 153.3433 173.6412 168.4461 157.8854 165.5872 167.734 144.2676 170.1233 152.7694 166.0299 126.9527 102.9507 158.0939 175.2651 165.1373 179.8777 178.5632 163.6413 161.811 150.5453 147.2625 160.7119 158.7518 0 0 160.8359 166.3092 166.2204 160.8679 181.3334 175.7864 130.5698 156.4676 160.9228 172.3972 138.7605 174.9022 164.4766 165.0851 179.1362 159.6503 165.2762 162.0735 160.7167 162.381 147.9195 152.9385 151.3483 150.3062 170.4926 155.7525 155.881 168.6636 176.7022 166.0849 180.4854 162.1891 149.8629 150.5367 151.6453 168.563 167.2331 164.929 157.7364 175.9356 175.3979 166.4226 160.4156 156.003 163.8525 165.3379 159.5376 159.2096 150.7097 144.8744 122.8285 158.1129 140.9765 145.1159 145.606 112.5873
154.6562 142.7498 124.706 145.5242 191.4644 161.4361 172.5126 152.3296 165.2353 163.4786 140.0463 170.2751 152.8211 171.1181 145.737 159.0535 178.4106 143.9586 162.5014 179.1346 182.0855 162.0686 160.6915 159.0862 151.0333 114.5801 152.0815 168.2424 165.3025 152.4831 188.3846 135.924 146.3061 153.6029 152.1887 172.5825 209.6324 220.2036 154.3923 171.731 153.0483 145.9108 157.9757 146.4593 122.2654 143.7043 146.401 168.2884 177.224 158.9831 195.6119 171.8882 161.209 161.9722 142.3494 165.1468 118.2181 127.1966 152.0313 175.4183 156.3031 173.9853 102.4794 161.1296 172.0204 178.2521 144.6877 189.6692 137.0171 180.1941 134.1903 204.6027 169.9941 183.3589 144.2109 178.5096 172.856 163.7009 170.8349 165.27 176.198 190.9049 145.7297 148.7552 164.5929 166.8566 163.6958 186.5669 202.3823 173.0011 167.5618 187.8817 146.5216 177.6793 176.8389 184.5585 177.5671 214.9326 182.8094 187.2076 229.2792 281.7482 352.1852 281.7482 215.9661 202.9924 230.6729 178.2723 186.3458 185.2197 194.8081 208.9603 197.4338 186.0279 173.7464 195.8784 168.0162 197.3365 189.1569 179.6993 182.7847 204.2064 194.7156 206.8704 188.1775 183.4834 150.4726 155.9844 170.5118 188.9335 177.9245 178.9961 190.5752 185.3224 183.1257 173.8065 185.3313 180.6544 183.6945 180.8705 153.6313 186.4288 175.756 163.8264 175.3331 159.8529 157.1175 142.6516 185.556 167.0153 181.1832 148.7498 205.7311 153.8131 169.8867 149.5388 168.2094 179.9012 179.5956 195.4941 159.9508 154.7568 166.0921 158.4 140.3625 164.8882 167.1869 161.8735 132.8499 148.4782 186.9897 181.6698 165.4195 179.838 172.1565 165.5965 177.6133 182.8445 180.2272 181.4126 142.6337 156.0853 151.7776 160.6218 171.4917 170.2884 162.7059 159.2415 149.8701 158.4723 151.6061 158.8841 161.3473 153.7332 157.6997 150.0234 145.3496 157.4001 150.5012 155.7974 151.8206 168.6598 185.3313 140.137 158.8847 189.0181 147.2073 160.1066 178.1168 156.1011 154.4037 142.1536 169.8495 154.8248 152.9366 0 0 158.5335 168.0209 170.1132 170.3617 211.7556 167.3225 154.8467 151.901 143.4497 179.968 137.3183 160.2711 179.0023 173.8753 152.4864 152.1236 153.0977 154.8477 153.5514 166.1689 152.9481 133.4506 174.6809 137.9634 197.3768 181.0192 151.2611 169.9209 184.2881 162.438 174.3776 135.1728 157.991 134.1807 143.2151 152.3799 172.648 159.1972 160.6875 181.0056 193.6378 200.9165 174.269 167.9157 147.3334 131.4488 162.9604 148.461 177.5515 154.8074 122.4319 164.7786 142.6305 152.1166 143.3411 153.4743
139.3167 141.1051 157.8978 150.1285 168.6243 153.2486 160.988 155.9256 144.1213 177.4515 164.5673 176.7934 175.8464 161.712 169.0706 146.2094 146.0111 154.5224 168.681 171.8824 154.0496 176.2823 174.7844 146.3119 160.9706 172.2399 162.8232 164.0625 169.6968 156.5686 153.8805 178.3506 163.2814 168.9958 162.9885 147.4081 155.607 137.7809 131.0292 166.1053 155.255 174.353 180.2912 138.7265 122.6598 160.9331 153.0443 166.1255 182.0933 176.6725 169.0857 182.5532 178.7611 175.1893 152.24 147.9029 186.231 174.8685 145.8763 173.3492 149.5199 137.2191 167.6613 168.5748 162.4468 181.3982 176.2802 149.6306 159.5654 152.9002 179.0471 159.6553 148.912 151.2393 179.8393 161.0292 164.892 150.2569 162.1463 169.7103 162.2056 150.0827 142.9763 173.2762 182.5771 185.4433 180.2073 174.6914 191.1305 178.9254 175.0438 169.4003 185.4612 207.8682 203.8111 190.6793 212.8016 188.2648 209.1038 200.2217 208.1301 0 281.7482 352.1852 281.7482 232.5065 182.9993 195.5073 218.0194 201.2736 170.6226 189.3865 168.3588 192.6013 170.9295 177.3287 176.0267 167.1678 186.8615 190.035 164.8213 166.6271 191.01 175.4218 187.3737 182.0449 174.0295 177.4727 178.3609 170.2896 158.2221 168.1048 176.4011 181.5529 164.5724 181.2445 168.3553 188.3193 141.7556 169.9223 181.9405 184.7747 174.9185 176.2973 135.7946 147.8856 135.3447 170.2119 178.9818 166.5037 158.0049 167.753 175.5885 191.2782 188.0954 198.2551 160.7941 183.2199 165.5055 154.0628 173.8982 148.2579 165.5794 178.7533 164.015 162.249 174.5088 170.0664 170.0354 160.8978 151.6978 179.8036 172.5555 156.6423 163.9192 154.2798 159.191 160.0292 164.8963 165.2526 170.7548 170.118 170.2973 140.7463 154.9532 172.7896 152.5837 153.9561 152.1759 163.1485 169.7486 154.8001 171.6161 153.6962 158.7574 175.0282 179.3349 160.839 162.4623 162.1024 171.6244 155.3523 167.202 162.2648 127.3322 153.9282 151.8235 156.7496 167.0451 156.2138 150.481 162.4682 166.9454 140.8749 139.1568 0 0 156.7966 160.3331 152.0001 150.4376 161.3794 152.2028 159.9096 183.2959 161.4445 155.4418 153.8316 173.5215 162.7348 159.7349 175.3672 156.1346 167.6118 149.2126 147.9635 164.6021 139.8169 168.7856 153.0126 179.6522 174.9507 167.4431 188.372 163.3676 150.0156 161.7833 154.2826 173.0432 167.5983 163.6111 166.9955 172.3172 160.6796 153.5109 163.449 161.3493 160.6843 163.5679 166.2282 172.0599 149.6737 135.1972 155.862 158.0149 175.0556 150.3558 166.3238 145.3393 133.5626 130.8252 162.6378 170.4695
124.9873 167.4676 167.7765 150.4434 136.0418 151.1494 152.8246 166.4228 186.7509 164.9686 162.0601 156.3291 161.421 157.7733 154.78 173.4272 151.4624 151.5143 160.4049 143.7871 147.1245 153.9013 152.5936 167.9771 158.0257 166.3548 167.8046 161.2925 168.358 155.6966 153.8437 168.1342 179.0687 176.5214 154.3183 165.1591 134.8966 133.4647 150.2635 176.4334 148.254 145.5035 148.0598 218.6205 176.2395 163.1231 161.5023 152.9083 144.972 163.2688 152.4648 156.5105 161.8564 166.2175 154.8131 138.0848 134.5343 177.1099 164.6511 172.0277 162.2787 183.6913 172.4154 171.0654 173.8 159.9794 153.1008 157.1914 177.4339 159.3108 167.8409 177.1621 170.422 165.8727 179.8521 159.2743 184.3821 168.2276 176.697 166.9964 168.6668 167.2887 219.9687 176.2413 200.6054 198.7586 199.0167 180.8931 167.7342 186.4271 195.2239 183.9632 192.0646 205.3128 187.892 171.3129 184.325 232.9337 205.1295 209.584 194.3896 211.8495 215.9661 281.7482 352.1852 281.7482 213.1364 212.2309 216.7706 204.7569 221.4383 196.7712 168.1762 170.0826 197.0879 166.0667 182.5775 167.4105 167.2884 176.741 190.972 183.6551 164.3075 153.0161 174.0741 189.9933 188.8703 179.5421 193.7323 147.0806 177.9608 165.1691 152.9959 162.3103 168.279 165.354 160.8806 157.1121 154.337 169.0867 177.2712 176.2943 161.6017 158.5164 154.567 131.9595 193.7218 183.6769 165.8348 174.3732 155.8857 169.5995 151.2314 166.6509 167.5545 192.2547 175.3999 169.9565 174.9524 144.5055 165.8655 156.9275 161.8835 166.1648 176.3879 169.7895 175.9525 157.8518 167.1026 167.7748 147.3082 172.6146 156.5169 163.9337 168.8863 168.6786 149.9169 164.76 142.174 139.2168 160.7042 169.1403 153.4567 159.0184 156.2893 149.7505 179.9901 168.9936 171.9802 180.9117 169.0549 158.1349 173.4864 180.7074 157.2682 162.2512 153.384 148.0887 154.6654 174.976 183.3094 171.7052 172.8858 182.3004 154.4909 143.9165 171.8005 155.1182 155.5405 148.0749 170.5637 173.8743 154.8477 159.7775 157.8288 0 0 142.8379 156.2125 154.0312 142.2852 142.3929 156.0542 187.3197 169.3709 158.4176 158.7169 161.0407 153.5271 146.4014 160.4797 158.6167 155.2514 161.9234 162.3973 161.0378 164.3613 153.0291 186.7653 160.4653 153.9046 163.4521 157.7622 159.8829 153.3222 138.4476 136.2079 148.5075 163.1525 147.2591 168.981 177.1373 138.588 121.474 142.1434 159.9172 153.0173 148.1848 145.765 138.0271 151.7444 146.1138 159.564 171.2618 162.9896 155.9694 172.771 183.6618 160.089 191.9178 159.4371 172.5145 173.613
133.803 166.4325 144.2234 149.5522 151.0403 174.2803 145.5105 165.7629 146.1244 169.9546 143.6364 147.4516 157.7145 162.5139 136.7117 162.1332 161.2844 155.7989 174.6059 160.0022 149.1943 159.3136 157.9599 155.8822 167.3922 146.3348 151.0252 158.6308 170.168 154.0236 163.8257 160.8231 158.9972 150.7266 157.0966 148.835 170.9107 159.6699 133.7518 160.9993 175.5403 173.2498 158.5691 156.5089 169.9552 169.5028 163.7699 170.1907 164.127 147.1018 173.2591 161.9397 155.1321 165.1512 154.8123 146.8373 158.6154 170.9442 178.889 184.586 188.1471 156.3324 120.7186 153.7152 151.6325 156.9321 172.9852 165.9363 168.7035 164.5675 154.8695 182.7879 182.5298 179.5441 175.5435 174.8396 168.7058 168.9778 183.0676 179.949 180.7822 164.6101 187.5268 167.2049 162.4277 165.0065 174.34 182.0159 172.1057 169.6909 166.226 174.9629 165.7049 184.2853 192.6492 181.7715 180.915 171.1764 194.6268 194.5886 194.3516 218.3054 202.9924 232.5065 281.7482 352.1852 281.7482 0 230.9939 243.1129 205.3396 194.0928 191.024 201.7164 194.8507 169.4676 174.7168 177.9969 172.2924 170.7113 191.9633 167.8093 191.2369 157.3735 164.8392 171.9271 166.7525 165.2752 176.4546 182.3451 183.631 180.1036 166.5434 164.6777 182.9518 188.1076 176.2794 186.9701 184.7832 186.5181 162.2351 171.5562 172.1921 155.3302 175.9911 197.3088 193.116 158.9562 159.5238 193.4412 169.5492 166.3329 170.7864 148.8722 151.7916 165.0861 165.0864 167.4114 169.092 158.7845 177.0274 171.8184 147.8661 159.7258 154.308 190.7982 184.1574 180.4119 185.7209 172.6472 168.913 165.7117 167.0522 163.9711 168.8482 175.8013 160.6383 147.5467 147.9606 163.771 154.8909 155.5395 172.7383 149.6513 160.8385 169.8601 165.5757 153.7688 195.8908 144.0094 144.3772 157.4501 154.5664 160.8177 174.4803 167.7291 193.4662 141.5097 162.1502 155.2772 165.3965 172.7394 0 140.4279 178.6124 176.174 171.3234 170.2464 143.5269 151.6012 160.4394 141.9023 144.0161 161.6262 159.655 0 0 139.2198 165.317 169.6932 164.4471 163.1693 145.9583 147.9866 161.3704 150.3215 158.5521 147.1938 151.6313 155.2642 152.0455 159.1916 165.2328 146.4636 169.9277 168.5051 146.664 159.0128 172.6559 157.2696 162.3597 169.1517 169.9134 161.3521 149.499 155.2017 152.8984 141.7222 171.2365 169.1908 140.4563 147.0273 166.5432 152.2242 172.4314 151.84 149.6426 163.573 181.3967 153.6713 159.5371 157.4073 153.395 155.3852 147.0894 168.7361 160.939 159.3401 158.2352 144.7215 142.462 147.6243 143.6795
170.7092 144.4598 127.3181 149.7642 207.4458 180.8026 157.6594 170.4753 163.4213 138.6258 121.89 164.1267 175.3884 156.8294 150.0402 131.7101 207.9352 150.4548 159.7508 190.0463 170.1576 138.0295 136.8567 166.7159 173.1184 140.5405 161.0301 141.4735 156.1907 181.8594 204.8732 146.167 144.2484 145.8589 138.7758 147.9275 231.654 211.9565 134.4729 164.961 148.1274 182.0652 160.0734 130.7305 143.3359 168.1661 160.6285 222.7714 205.8858 160.9305 168.0928 161.3688 135.0544 142.5034 159.7724 183.9994 163.0317 153.0122 175.5873 193.8529 133.0402 130.1081 114.9158 144.8138 159.1204 189.5097 151.4033 165.0759 147.317 155.2667 141.3432 209.6531 149.7871 158.545 128.7481 144.5442 146.3591 150.0337 181.6385 147.2982 172.1648 215.1066 134.8703 147.5109 160.8689 148.8369 160.3423 176.6892 215.3694 140.4673 186.2075 164.0122 135.8869 160.1633 167.0459 144.4033 174.6638 179.0597 167.4717 161.4433 201.9159 212.8532 230.6729 182.9993 213.1364 281.7482 352.1852 281.7482 222.1359 173.1657 204.324 193.624 170.9391 192.9496 131.6975 163.1073 167.9986 208.1484 188.4859 184.0202 209.6303 190.2657 188.4203 220.5573 161.4687 180.4582 162.3565 158.7112 142.7578 190.9653 165.6653 181.7824 217.0642 185.4059 176.1881 180.4678 189.4304 211.526 192.5942 215.3056 166.1045 190.9226 169.9168 157.8438 187.1994 211.1362 202.646 160.7411 191.4161 180.893 181.8445 183.9091 195.9649 186.9614 170.7344 127.5671 161.5422 170.4325 172.9391 195.7237 146.4424 139.9699 155.2273 155.4185 143.8891 163.8563 173.4889 180.9753 141.9096 154.4812 183.0989 160.3336 175.2611 176.5723 171.0506 158.9855 192.9182 175.6372 212.0936 188.6591 132.7815 139.5453 150.6468 147.6099 158.3869 188.1864 145.1055 173.3275 178.0645 0 183.828 156.1364 157.1019 146.8915 139.2264 161.3237 174.5321 141.9526 154.0127 167.7157 117.6269 134.3289 94.9322 60.2807 187.845 191.5753 175.232 194.4171 181.7313 159.955 163.7872 166.2301 174.0118 146.954 145.1617 0 0 129.5506 172.5873 162.5544 139.5824 216.4068 158.7007 123.3333 158.8019 123.9078 201.419 153.7432 179.8238 153.299 182.7667 156.6981 167.2257 184.4656 144.1 142.8936 154.5222 152.314 128.1829 176.1224 119.0791 169.1926 193.5702 146.5103 201.0565 197.9239 191.961 150.301 147.7888 144.7576 129.5556 145.6677 167.6028 194.9419 193.6673 215.5596 204.7987 203.5171 219.2399 203.7203 161.9148 163.1047 145.1302 144.7725 152.2977 173.6199 170.9431 140.8268 154.0977 110.0022 138.5748 141.3186 157.0121
166.4412 139.197 149.509 159.5737 0 158.5976 168.7902 177.0838 161.2339 166.6953 136.3876 152.3861 158.2042 162.0805 142.5217 0 181.1151 163.2607 157.7922 184.7801 172.1446 179.6199 0 166.7654 173.7426 158.6344 181.709 154.6294 167.9283 170.0028 173.0325 147.5442 142.9283 143.0878 164.7062 152.8298 0 201.1909 176.403 156.9083 151.1008 152.5978 151.5571 124.102 138.6503 165.3585 159.6894 165.2646 169.1148 152.2489 168.06 169.6114 161.755 164.5702 183.9899 180.674 150.2286 170.5638 163.7988 0 143.5719 144.569 165.4917 166.13 148.3729 0 149.9583 163.2119 143.1139 173.7518 165.7852 163.3375 158.6889 174.5169 149.6862 186.8825 140.9917 157.3185 164.4663 170.1623 176.2445 160.8358 139.8203 171.6955 181.7609 163.268 149.0356 171.0781 169.051 171.0502 180.1038 178.9591 166.5062 175.3286 158.3252 195.3867 169.4189 178.755 203.9747 186.6855 186.664 212.0364 178.2723 195.5073 212.2309 0 281.7482 352.1852 281.7482 238.0652 194.152 229.3014 202.3932 149.9397 161.7231 159.0519 187.1427 192.6771 165.0016 174.4162 163.8389 183.0629 174.8356 194.9932 170.7993 191.4759 179.1727 169.4958 162.4457 179.4084 168.36 184.6625 173.9992 166.6167 156.9187 169.2476 171.7101 186.861 0 183.4695 166.6743 188.0093 165.0553 167.5451 158.0887 181.9435 0 142.891 149.9402 181.0501 163.21 182.6241 150.2911 168.8939 183.5245 155.7152 174.5328 164.4749 165.2272 180.5607 168.4803 163.6273 177.5323 166.1074 153.7457 181.5442 165.895 172.7623 148.2539 161.2796 174.7373 175.3786 156.926 179.453 173.8913 162.6734 184.2824 175.5289 170.7887 183.9878 160.7236 157.2894 162.481 162.7451 162.5118 123.5857 138.2017 182.9913 140.9475 0 150.7101 161.92 148.6695 166.0686 167.0198 140.7848 138.5033 158.622 156.6865 142.7197 146.3369 147.2345 142.2383 155.3561 0 189.8166 187.5724 181.5556 168.4023 158.2348 162.528 166.8987 171.0274 139.5944 137.8919 0 0 149.3302 160.0304 161.1243 156.1934 0 151.6036 158.3101 160.4794 153.677 185.114 133.1886 172.5003 162.1274 162.7259 146.0279 154.7461 172.1298 184.3495 182.8062 172.4549 151.0316 154.2909 154.6971 156.1146 144.7875 166.2545 167.2199 173.703 0 172.6364 164.1231 150.0083 159.9513 161.1996 155.2116 169.5548 166.7918 164.6452 167.4178 167.2694 168.57 0 0 167.1477 167.0254 156.1867 163.4899 164.5737 181.9819 0 144.8557 155.8955 127.2556 158.5599 146.6358 149.8076
154.8607 168.6321 153.1813 138.117 153.1914 172.4099 169.1217 151.9787 158.2699 163.3063 162.9801 148.7018 156.0353 174.7265 147.5364 147.4842 176.1942 137.9446 147.0319 149.9389 181.1691 156.0131 154.6875 161.5893 161.3919 162.7406 169.0155 155.2763 158.3484 189.8583 206.5524 170.0508 159.5064 155.0545 130.469 162.0791 177.1998 179.5285 155.6174 165.7268 158.9178 184.8604 159.6306 0 157.5131 183.1829 162.7244 183.4554 184.3203 159.8939 163.9525 164.6886 144.8764 159.4991 158.3379 168.5102 161.4481 170.7938 165.876 138.8066 168.1957 160.6929 161.9322 171.6385 163.2815 167.7759 177.4988 180.2558 168.9098 172.7915 154.0424 156.0648 157.2479 179.0134 171.6449 168.2134 166.9887 190.1291 150.4831 158.443 165.8793 185.0703 0 157.3288 187.674 155.1306 172.7855 157.9239 166.815 154.1997 160.5381 169.0527 170.0287 175.0947 191.7151 183.4362 195.806 172.7979 167.649 162.024 168.5935 171.0188 186.3458 218.0194 216.7706 230.9939 222.1359 281.7482 352.1852 281.7482 232.5511 212.672 202.803 187.1609 165.9129 181.5677 172.7049 174.0816 185.4469 190.6885 207.5988 194.0347 190.9786 200.3991 182.6838 175.2137 172.4764 183.3943 176.7244 176.0461 182.9575 169.3221 192.336 210.304 173.9744 169.8154 162.6584 163.8321 166.8876 168.1164 188.1991 182.4857 175.1001 179.0948 190.2786 214.2196 160.1074 193.7132 195.2385 173.5688 172.6547 193.4183 175.3458 178.5994 161.3137 152.0023 148.8382 152.2471 160.5882 163.8805 138.3472 167.9841 178.1426 162.8005 145.574 143.631 150.5003 154.3131 142.4637 163.5473 169.6107 145.0315 167.5357 151.4158 168.5644 168.6763 170.2401 157.3899 157.5388 160.5601 149.1333 162.5959 136.938 157.255 151.444 154.8862 163.456 167.9165 201.0158 0 142.8779 150.7268 162.0532 142.4841 177.8412 156.4286 152.5726 165.5938 152.6406 175.5593 154.5964 163.0646 111.8508 177.7566 139.9708 166.2493 169.6153 155.2844 153.8157 147.0318 149.5251 149.6278 144.9866 152.853 150.9888 0 0 158.9529 152.4162 169.9218 177.1895 200.3507 169.2621 151.7613 159.4795 158.3588 156.9299 142.341 173.9419 159.6283 166.9786 146.4422 148.6518 148.3032 167.3745 165.9733 141.2133 172.3905 157.5007 175.9677 153.0898 160.1441 177.471 167.525 164.7477 159.316 148.9661 146.4098 160.7258 149.4802 151.0768 137.5694 158.7089 193.1094 174.3582 176.7597 182.4552 178.7977 167.4029 156.8348 153.4582 159.1621 147.1168 148.3839 163.5665 162.9351 157.9201 151.5654 154.3703 144.5147 162.8216 156.6937 0
146.0944 155.4535 167.9144 181.7464 148.9892 141.9338 149.3761 179.5908 163.1246 164.4194 186.5062 157.6295 164.5892 156.4813 158.79 148.0615 143.9703 159.2776 146.014 152.0643 164.5228 159.4252 158.0706 171.6775 160.2926 176.2629 173.6332 173.972 145.4815 152.6406 159.106 183.7743 167.1779 159.1722 172.7922 154.2212 155.723 139.6525 130.5686 174.5722 169.6912 140.5496 188.0098 178.1326 152.1327 141.5954 157.2859 151.5031 151.9763 169.0177 144.6502 146.0574 162.4594 155.428 175.2992 149.5758 189.2739 173.9384 181.356 154.6576 164.0935 176.1243 178.0668 166.1394 151.6084 182.9254 190.6911 155.1292 197.1362 180.3582 176.9706 168.7661 151.6923 171.6032 182.5089 178.9195 211.54 175.7658 170.686 166.4166 163.2409 190.6525 144.6852 184.1625 159.0086 202.5628 193.6304 175.3483 182.3603 189.9218 190.8225 179.0539 183.8073 184.5549 163.7304 217.0909 193.7924 175.7023 153.0099 194.7132 177.2062 186.1914 185.2197 201.2736 204.7569 243.1129 173.1657 238.0652 281.7482 352.1852 281.7482 189.0898 184.794 228.9712 189.953 177.5489 196.5244 144.291 160.7329 179.1849 204.337 177.9505 170.2281 155.9887 203.7188 190.5154 197.8524 184.289 179.5763 176.1447 176.3574 176.2406 171.7446 158.5563 185.4984 164.19 188.9165 159.3679 153.1101 167.0774 159.8271 162.2827 189.4099 169.1148 162.7003 142.3865 185.6594 170.7179 144.8592 163.7882 177.5108 173.1949 151.659 174.6525 159.0191 179.5899 152.0169 148.7131 162.5787 151.6448 185.8275 161.8518 157.0574 163.6532 154.0019 144.3029 0 158.558 190.1432 179.3052 165.363 165.4589 157.195 170.1659 170.01 157.8185 156.5058 172.6494 161.7814 169.9164 172.5784 181.5289 156.5771 154.7344 163.0257 162.9215 176.7468 163.4673 153.8509 157.6889 175.8414 194.9271 154.9272 161.381 135.4963 157.0215 154.0233 162.4772 170.116 164.7628 171.3787 149.4414 159.3404 0 166.036 149.1173 161.1668 139.6534 172.1948 167.3018 155.1466 160.7455 163.3963 160.041 158.0892 0 0 169.1256 161.6278 155.9108 182.5963 151.7082 169.7918 177.7086 156.8306 155.6297 145.2832 152.0991 158.8697 166.2292 169.8614 164.537 164.7273 140.867 150.0473 148.7912 151.2587 168.8746 159.4381 151.8005 174.5925 152.9455 148.4667 155.2978 145.9748 167.4981 146.2016 166.1762 165.0918 160.3009 170.8065 172.4098 147.4963 146.5679 165.391 143.6521 130.6774 134.7888 146.4402 168.9787 160.9737 154.2511 146.8151 155.8302 175.1964 153.3526 162.8403 170.9429 149.2913 158.7467 164.5801 146.6943 0
141.9725 160.6559 167.1512 161.5327 151.1124 155.8757 155.0538 160.2463 154.9592 154.3599 173.5067 153.5601 150.9738 164.9144 150.002 153.2489 136.4528 146.8913 170.8168 142.3797 151.4377 172.2277 170.7643 158.4422 142.4775 168.0673 154.9488 152.2046 180.2869 149.379 138.696 170.4335 154.3173 139.8225 164.086 160.5472 158.5642 153.4606 162.3914 168.3324 161.256 165.0176 196.0843 180.2307 152.5821 136.4635 162.5345 148.304 145.5182 150.6903 138.4912 151.4336 156.4449 176.6882 152.7034 137.4933 178.8042 158.8249 165.7338 151.8861 145.9292 188.0177 160.2084 172.1642 174.3382 156.7042 167.8591 165.4637 162.3455 173.1512 170.1464 160.9525 178.0951 164.9478 169.63 170.9173 172.2888 163.7768 192.1741 186.1544 150.8568 170.5199 147.3404 169.6183 170.8073 169.8781 187.327 164.5263 163.4105 194.5794 192.3948 191.6398 194.0665 185.5577 168.2821 196.026 173.0879 179.9118 182.6532 187.4946 175.1046 190.8317 194.8081 170.6226 221.4383 205.3396 204.324 194.152 232.5511 281.7482 352.1852 281.7482 208.9071 226.5667 199.8832 236.3391 210.8405 175.4328 172.3837 180.3105 183.7901 208.0056 180.1805 158.808 174.1113 176.4286 180.033 171.8212 181.2309 166.0993 171.2369 160.9789 165.0118 177.8196 185.1544 160.8668 151.2759 177.5559 152.0224 168.4502 194.2206 185.5456 147.8472 172.9067 154.1896 161.7409 158.1625 169.7467 143.1165 161.5798 165.6524 177.8271 179.7952 184.967 166.0997 191.217 189.2232 183.7509 164.4778 160.2228 178.35 168.4475 158.2568 162.4342 184.8626 172.7143 160.2511 159.9034 165.2068 155.7344 163.6305 172.5296 173.286 148.6916 149.9146 164.4559 148.4475 153.0229 180.5188 171.133 166.1165 156.2152 160.9612 185.005 160.5454 159.2287 176.6218 157.9648 164.367 153.0031 164.0527 158.8497 161.3682 175.1049 163.4758 162.7372 151.5967 160.3747 161.4576 168.8397 181.0776 162.7084 0 168.612 151.2571 184.9307 154.4196 147.1855 139.1586 171.5495 160.4694 171.8179 139.7683 141.9265 140.1956 0 0 171.1744 153.2767 136.9435 151.0732 157.7963 148.0508 189.0443 169.7654 171.9554 159.6655 172.9459 158.4491 167.603 173.2948 150.3945 170.2653 159.5158 155.9211 154.6158 187.21 178.5848 179.694 158.8135 149.3857 153.4946 161.5329 164.0982 142.1618 155.0438 149.2303 156.9739 156.7492 152.6106 165.3173 171.5089 158.0221 160.723 161.4391 143.8967 139.3602 145.7674 155.3424 144.1117 146.8167 150.125 165.9624 174.3648 162.1149 171.6207 174.3979 174.1426 180.0258 169.4429 165.8692 174.1073 157.5945
147.4671 145.292 132.7679 141.9005 157.0641 155.861 176.3065 173.8573 163.7141 156.6164 142.0031 159.9174 139.8632 157.5074 164.3091 172.4539 186.787 134.2661 143.191 156.9246 141.0367 161.0291 159.6608 140.2513 153.025 141.4521 147.5735 130.9793 144.4854 153.0336 173.3176 141.4168 144.7632 128.1687 135.1489 167.2289 221.9575 222.4747 164.0283 151.5104 149.5356 401.7372 0 129.4204 163.0287 175.529 0 0 169.6871 158.7711 158.689 164.7498 150.2078 157.8668 169.3014 190.7922 145.5061 172.0057 166.9122 166.9939 172.8229 155.3857 134.242 159.3333 0 169.932 0 151.7676 151.74 123.8345 145.3073 147.4674 157.1627 178.7351 137.8422 151.8375 150.1965 137.7856 135.3153 167.3096 0 0 140.1698 158.8479 159.9637 174.7818 152.5838 166.1871 171.3378 160.9086 176.521 176.1273 145.5803 168.6699 170.0066 162.1997 171.3045 158.3441 144.0441 165.9242 208.5625 189.1124 208.9603 189.3865 196.7712 194.0928 193.624 229.3014 212.672 189.0898 281.7482 352.1852 281.7482 0 191.6341 0 197.5881 184.9285 175.4571 183.3458 166.9432 200.0559 200.0615 199.3916 186.7238 195.555 171.9389 186.6956 170.3626 192.1237 177.8925 189.1043 185.3938 182.8937 155.3788 170.9927 168.5722 218.4601 186.809 178.0951 154.7308 177.1811 156.9761 174.5103 0 162.668 191.7077 142.3082 191.5414 172.4516 181.4439 183.8297 175.6656 157.9992 160.0094 155.6001 169.4885 185.2331 163.2322 200.8934 175.1691 178.6423 174.8296 0 151.9305 198.02 142.5152 150.9167 143.3766 166.975 181.7766 166.0295 176.9861 162.782 154.6303 174.4043 176.657 164.972 185.1504 172.7897 147.9025 138.4106 162.6084 153.0345 164.9482 159.3181 156.0921 157.1619 167.443 123.877 149.5954 172.3142 147.3447 136.3242 155.4656 165.3079 162.0227 152.5894 134.3603 155.9449 131.1624 164.1632 104.4309 118.0915 188.8951 0 178.0771 184.0449 149.0944 156.3385 114.9939 151.9287 166.1558 153.7908 151.9152 0 0 144.617 148.0686 170.8743 148.0133 197.9953 183.8659 157.8769 143.2919 161.4508 171.3361 147.9528 151.7508 175.9777 160.2213 148.213 177.7603 154.1204 169.1932 167.7768 146.9419 153.7301 134.0309 165.1546 147.5309 176.6655 156.7896 155.2042 171.8516 187.5331 179.3201 150.0075 135.2102 170.2306 141.8948 154.2816 140.1836 155.6317 170.42 189.5758 179.9491 186.5668 207.6914 0 152.5807 166.466 144.0202 140.2467 139.2101 169.2633 168.2398 136.497 159.5419 122.917 132.4506 164.2658 183.5923
160.4585 142.9358 143.829 157.1948 0 0 169.9529 140.8824 136.5585 162.4813 153.5276 149.1985 139.0542 154.2361 163.3338 147.7302 160.4633 138.6166 145.613 153.5971 150.8957 161.0523 159.6838 124.0836 140.6555 151.95 156.5463 167.6737 144.7303 167.4711 176.9628 145.5189 151.6131 155.5646 168.7662 181.7051 206.5087 195.2817 102.3107 146.0368 166.0323 0 142.8856 0 161.3555 157.1314 158.206 0 0 141.7008 165.7365 152.572 156.3991 158.7263 0 0 0 144.7961 144.4842 174.5378 150.3158 115.6392 123.8734 147.8935 0 0 0 168.8826 159.1997 164.4805 160.41 193.3274 164.1621 144.2139 159.3417 148.6105 160.8744 162.1045 171.5145 170.1443 0 163.9545 108.3206 173.569 172.2527 145.1291 144.7348 159.3123 177.8627 162.7689 158.0898 163.0813 156.384 172.299 166.5339 184.6825 191.0942 178.3935 163.0053 167.0588 183.1164 187.8256 197.4338 168.3588 168.1762 191.024 170.9391 202.3932 202.803 184.794 208.9071 281.7482 352.1852 281.7482 0 219.3911 222.629 181.9092 182.7826 205.2523 202.7851 171.2023 183.5389 185.6074 188.7351 174.708 186.3147 187.3229 176.5586 187.5987 184.6682 170.7742 192.2062 177.6203 175.9864 165.2078 226.4976 0 0 168.5737 154.3753 154.547 158.0488 155.4373 0 206.8935 0 187.8108 189.8463 178.7705 164.7013 151.9601 167.2016 168.5651 169.4914 160.1179 147.1868 171.486 147.1831 192.4669 173.1351 155.4953 166.1632 0 213.1415 146.2356 159.4707 175.4498 164.7959 141.1006 155.2956 164.6225 182.4791 160.459 150.6668 154.2664 169.809 157.2261 169.7887 161.3918 168.1158 147.7877 181.0868 149.905 156.0871 154.4163 142.9182 163.0082 153.5518 174.5814 170.3627 151.2233 162.4151 146.6786 168.348 143.9833 154.6009 137.6566 154.704 160.7098 169.3231 136.6251 164.3934 131.0402 0 169.5019 0 204.6115 163.1266 149.8231 132.5444 144.551 154.25 147.5949 145.7948 0 0 170.8555 162.7553 151.7545 155.0566 149.2673 159.033 163.9814 159.9451 153.0187 170.9168 142.8541 164.6681 151.8617 174.1938 168.5228 155.943 158.9754 151.6317 150.3623 172.4534 148.1162 165.1984 158.902 162.1649 156.0279 155.7531 159.3426 185.8646 196.728 182.4926 156.7513 168.8065 160.0326 158.3121 134.6662 154.5392 161.659 165.7955 163.0825 173.3226 173.3566 171.3418 0 0 172.0804 154.3487 144.8548 153.609 160.5535 164.971 145.8971 150.1818 142.7663 149.3915 151.0306 167.071
137.8218 148.6668 157.4052 161.7666 148.1789 170.8273 146.7035 169.9507 166.0773 158.0796 179.2558 162.1366 123.8463 183.8692 162.9158 137.8935 138.9909 148.242 151.8294 164.8294 156.5299 154.4831 153.1705 158.6583 155.7517 179.5635 139.0834 150.1596 151.0401 158.5088 182.239 154.7161 147.3088 145.8599 182.1311 175.776 153.6706 0 146.2088 177.2583 138.0457 153.5059 0 134.6333 191.0922 178.3225 165.818 154.5674 189.7095 150.7726 141.9433 155.9456 163.5471 146.0485 163.9259 159.692 0 157.0387 164.4142 183.8053 151.9126 157.8076 161.2249 167.7411 0 165.3395 155.317 0 146.9041 169.9878 176.1299 186.9103 182.023 154.4891 171.4581 180.3356 154.0627 148.9555 140.5607 167.1837 191.3304 0 200.1735 184.4326 151.2404 160.8435 139.1172 174.4148 184.7127 168.1738 143.6628 176.9078 183.7038 196.9639 168.5414 152.9127 159.4986 183.8469 190.683 172.9197 183.1452 178.6753 186.0279 192.6013 170.0826 201.7164 192.9496 149.9397 187.1609 228.9712 226.5667 0 281.7482 352.1852 281.7482 0 231.3336 180.3785 228.5339 167.2739 191.3516 173.3647 189.9748 196.3819 210.1439 200.5339 195.2289 181.5425 173.1203 182.6271 194.419 186.9584 186.2376 186.0164 192.7894 155.4711 0 178.861 184.1522 191.3529 202.9854 125.4873 169.0921 153.9448 159.3943 0 160.4879 219.5003 167.8446 165.393 174.2967 153.5564 172.4332 173.2531 0 153.4272 145.0932 151.207 164.5812 183.2403 177.9224 159.4401 157.0534 262.3667 206.0905 159.1797 0 195.8089 175.6197 152.5163 169.1491 173.7034 183.5632 181.2161 167.0355 170.6036 158.1906 167.9611 169.1647 172.7613 163.0207 149.8871 135.7232 165.9971 151.6474 171.0878 154.5962 148.8803 149.2381 128.7233 151.7061 146.4283 161.9653 159.2243 162.3543 140.709 148.6707 156.8643 156.5047 156.7944 149.5852 148.253 234.1361 0 167.0237 0 152.9973 195.5637 145.3123 138.0923 164.9527 165.8393 150.6148 140.8922 139.1739 0 0 173.5475 161.4823 157.6603 166.1314 175.6347 179.5008 184.5168 159.4033 156.5686 156.7621 173.9844 153.2264 164.0312 170.2191 0 165.3255 155.191 124.2492 123.2091 157.8923 163.4503 150.2354 170.3145 169.0568 185.6593 158.155 170.1125 160.9668 191.0676 174.7721 148.3584 158.7339 151.8998 170.3599 136.6738 175.5807 164.676 167.3382 173.9727 163.247 157.1801 153.7032 0 162.1809 138.2582 172.3789 133.8168 138.0814 173.3729 162.4993 174.7954 151.523 166.2612 166.8649 136.6867 0
120.6331 179.6939 156.0004 154.3505 160.1744 187.9603 136.6608 159.8803 192.0275 141.2257 185.0645 153.2726 167.0865 159.8882 153.5176 131.0202 149.5461 185.8383 167.5328 153.3772 166.397 169.9653 168.5211 129.2006 162.4077 174.3904 165.897 162.2497 151.0121 138.1295 154.3373 157.6343 134.8881 147.3757 0 157.7868 129.546 139.2437 125.2305 163.7401 161.985 152.4287 0 0 164.3855 158.1279 149.5035 199.7079 156.7518 136.3412 139.876 121.2562 139.0539 151.5545 0 150.5352 0 0 175.6186 173.7602 164.9524 0 151.8866 0 158.3435 150.638 0 165.2116 185.5477 156.2303 154.447 136.2603 143.9521 193.8424 172.4997 164.8945 159.8576 144.9038 193.72 185.584 183.6227 160.3717 0 172.6802 177.1708 163.3844 182.7539 175.2264 167.4799 202.3012 195.3456 141.4964 174.1079 202.3572 124.9567 169.6992 181.9734 162.9985 169.2123 173.705 158.8444 157.9191 173.7464 170.9295 197.0879 194.8507 131.6975 161.7231 165.9129 189.953 199.8832 191.6341 0 281.7482 352.1852 281.7482 212.7528 200.9316 215.7234 181.9356 191.4593 158.4296 171.8886 0 204.7543 194.0822 214.5181 201.235 195.0742 190.0815 149.3693 192.2235 184.1752 171.9127 193.4614 149.2965 188.0884 210.181 186.0648 156.3967 198.8172 192.7228 184.1668 144.9914 202.3116 169.0594 0 0 159.6282 167.3329 177.928 166.5722 148.5207 138.274 179.7358 178.6005 173.2901 191.2126 145.7561 180.1188 159.7721 153.1968 0 153.4351 0 194.2743 163.1014 154.6475 208.1091 144.0617 158.7492 165.0106 152.3561 186.8999 195.9491 156.33 144.9214 166.1183 148.4719 149.3206 184.5931 163.255 147.5599 170.7068 162.394 162.1649 167.3032 181.6492 184.8866 0 151.4365 174.5816 153.0433 176.9725 190.3983 144.1026 163.8651 160.296 183.9726 155.5865 157.8358 151.0451 0 233.4945 0 168.681 159.983 154.0234 160.5429 151.4366 160.1027 172.8173 163.8952 150.6483 148.811 0 0 132.6973 145.7304 161.2136 173.203 155.8957 171.2829 177.8026 149.6348 157.2221 159.0787 178.9911 135.8241 161.3705 183.2458 0 159.0558 166.4566 157.718 156.3976 170.2345 132.6359 150.3418 176.5341 166.0694 133.401 133.6233 147.6791 153.0361 188.0757 154.177 142.2722 170.9736 153.1105 156.4242 181.5728 160.2032 151.5918 157.5632 162.2418 151.2367 151.0353 152.3708 148.7721 151.3571 152.1583 173.213 185.8008 178.1771 129.0008 147.2577 187.329 151.6306 181.2207 161.3889 152.6309 0
170.483 155.3126 145.1479 139.1151 207.9155 174.0295 166.0616 153.0138 146.6664 151.2049 139.4191 168.2494 154.4145 149.2536 163.0389 158.0131 194.3755 166.4128 140.6829 140.6886 157.4016 153.7552 0 0 159.0809 129.4564 150.6329 157.5245 148.5373 168.5752 168.9674 131.0472 144.9478 134.7662 156.9471 162.2145 204.1382 0 165.6621 143.0493 0 191.4163 0 173.3098 138.8726 175.3819 150.8778 160.1462 0 157.1023 172.9049 159.1705 150.69 141.5786 134.9269 167.5585 160.1812 134.9086 146.8067 167.6134 147.0509 133.1582 137.0658 132.9218 0 191.3088 0 0 136.4427 161.8454 146.3653 0 176.63 150.9947 121.9576 155.1037 174.074 0 147.9042 187.4474 0 0 142.4746 138.3338 141.2824 147.8811 158.0941 174.2648 187.0328 162.5621 176.8433 0 156.1898 180.3063 163.4042 194.894 154.8845 201.3007 158.3336 167.4239 0 200.9659 195.8784 177.3287 166.0667 169.4676 163.1073 159.0519 181.5677 177.5489 236.3391 0 219.3911 0 281.7482 352.1852 281.7482 216.229 0 204.1174 203.4199 203.454 187.6597 0 0 172.3052 173.7453 175.4882 180.4437 221.8711 184.3091 181.013 214.3757 207.1445 176.4273 157.8355 0 0 0 180.6961 154.7267 169.9519 236.8246 161.7011 0 0 193.7657 151.9316 203.9845 197.034 152.8247 183.6899 170.7221 139.1213 200.075 160.7456 152.1944 184.8184 183.6406 145.9496 138.7069 167.9591 168.0058 168.7104 179.3063 138.4986 0 0 156.0942 167.6684 183.4514 173.9363 0 185.0116 162.3817 176.6986 192.9689 145.6698 180.3611 145.9213 159.8363 157.1335 151.4871 163.4971 178.149 148.221 169.8799 156.9502 196.2622 163.9212 161.496 161.722 159.2178 153.8505 142.2693 159.4142 160.7534 0 0 149.3121 151.9986 155.9506 128.5461 148.9498 168.0562 0 171.5995 141.9098 152.8366 170.5678 137.3799 141.0046 162.0008 151.897 150.0445 0 0 146.1754 152.4101 154.8953 185.5824 188.3367 170.7499 154.5674 146.4441 140.4295 170.3172 147.0232 158.8164 156.6104 153.5757 0 158.3082 171.84 131.8509 130.7471 133.6026 0 0 151.9153 137.2273 143.7575 146.8615 158.129 185.7443 210.6122 176.2473 153.7951 152.489 176.7088 134.2406 153.5753 169.199 180.2449 0 211.7309 190.2062 176.9048 173.8821 0 160.744 154.9818 152.1436 148.2602 166.5823 157.7617 152.7501 133.9111 156.8558 130.9335 142.1436 176.565 0
137.6205 152.752 159.5146 168.5953 154.2159 164.4603 157.2051 156.8469 159.8441 151.3468 136.8691 146.2223 155.8702 141.1715 149.8605 168.3482 162.6944 169.6113 167.1557 156.7176 159.6056 137.7865 136.6158 165.2252 155.4177 171.561 161.685 165.5155 163.7878 155.5155 155.662 152.5033 159.1694 173.9294 176.9295 162.1667 156.2492 158.4505 127.8652 160.6113 149.5493 169.8556 183.0668 211.6389 166.9817 170.5549 149.0531 143.8068 139.7587 164.9455 149.4339 163.5723 164.4242 170.7633 165.7991 171.0323 145.3384 159.1606 160.7076 155.7271 150.7549 147.6416 197.2247 155.6773 152.3383 168.4279 148.8515 166.7016 160.2798 185.3198 154.4484 163.5039 173.5161 174.4678 172.1228 194.0254 182.1706 172.6954 167.742 175.3971 160.0368 138.977 165.0288 194.4047 164.7707 160.5462 166.8137 152.204 171.5833 186.2887 185.3965 185.9713 181.2818 195.2391 187.9382 179.8558 167.0601 188.008 184.2015 176.2477 162.0204 168.3162 168.0162 176.0267 182.5775 174.7168 167.9986 187.1427 172.7049 196.5244 210.8405 197.5881 222.629 231.3336 212.7528 281.7482 352.1852 281.7482 222.4216 253.7071 197.5396 207.0027 209.867 191.7051 180.485 196.7638 201.4236 198.275 200.2829 181.6983 206.819 200.6983 191.7987 168.8966 162.449 166.0436 175.3141 184.8791 185.0369 166.1713 166.6079 166.061 174.1231 183.9437 167.6323 163.7668 180.8298 0 168.9285 173.7859 165.4808 183.5602 159.8597 156.065 158.5245 154.4612 187.474 156.0442 151.1128 146.5536 152.8266 154.1678 159.7815 171.5934 165.6663 0 192.523 175.5084 162.8851 163.097 157.8941 164.9445 165.128 150.7483 153.2358 166.4265 158.0789 153.6174 152.7917 141.9468 179.4788 176.448 178.7618 158.0574 171.7785 142.6999 178.6998 149.0078 171.457 188.1222 147.4895 153.5629 163.9949 172.4244 165.7442 144.6556 173.642 151.7477 174.5373 155.2439 138.1687 157.5414 152.0859 119.3076 0 171.5036 0 149.2881 164.6244 174.1796 165.4286 164.8664 147.7685 179.675 177.4837 0 0 192.1807 161.1542 165.5496 167.5955 153.5065 154.7572 173.2032 158.4786 158.3243 146.0038 176.8734 159.8881 154.9981 154.2077 165.1933 153.9221 149.7296 157.9893 156.6666 149.4182 140.9875 174.2987 163.2185 161.9954 143.8981 144.7145 184.6749 158.3447 169.5428 160.3131 155.1652 162.446 175.027 178.7453 149.324 160.4896 173.422 147.4433 153.4791 136.7961 140.5546 154.4904 144.8289 170.7138 147.299 164.3825 164.5489 154.8989 131.6301 150.1212 159.2521 134.973 158.794 182.583 163.6082 141.7034
136.2256 150.2946 153.5872 142.8744 185.3853 178.3549 171.3461 154.922 151.2596 146.2991 155.2036 137.4691 154.8281 145.0481 146.3936 164.7091 193.5388 140.4549 145.5894 180.3033 189.9382 151.2306 149.9456 155.3174 147.7329 132.0241 153.566 155.6877 162.2145 162.9798 177.2232 125.0878 162.8023 156.5191 153.5555 163.8864 193.5962 207.2316 149.3295 167.3644 149.3381 154.6623 153.062 170.1717 141.3715 172.8731 167.4848 183.2703 198.0631 178.2212 187.181 172.2415 158.8807 167.3181 145.9209 173.9999 145.5718 142.0287 137.9925 160.1575 163.0131 137.6208 141.0988 156.2403 133.6045 169.4125 151.3569 153.4127 165.6345 145.0019 152.9698 187.7356 157.4991 158.6602 158.3833 153.5539 157.5623 155.8925 154.1733 177.5633 165.5848 185.1336 133.1241 143.9148 165.8247 155.1655 155.167 183.1155 183.0882 163.9874 164.3813 167.7521 140.1438 165.0247 188.4545 173.3087 164.6845 179.2212 168.2631 191.9853 167.6387 192.7565 197.3365 167.1678 167.4105 177.9969 208.1484 192.6771 174.0816 144.291 175.4328 184.9285 181.9092 180.3785 200.9316 216.229 281.7482 352.1852 281.7482 271.1328 217.27 215.4584 223.044 216.7421 171.8731 187.9607 183.4063 192.5991 186.5665 195.4563 188.5049 180.6682 198.6172 178.4114 158.2546 173.8296 180.1128 175.2458 190.1696 184.8531 167.2835 183.566 188.1851 160.9581 178.4139 174.9293 175.8543 175.5245 198.2924 172.051 176.9674 173.2679 194.329 166.6377 191.1294 177.4182 148.9198 180.7839 175.2937 192.9599 168.5274 157.6041 186.681 173.7783 144.8369 157.0151 146.1163 166.5219 165.7007 167.1746 166.8458 153.0605 170.6049 164.6892 164.64 163.3853 207.6737 157.9523 186.2576 150.3531 149.4385 152.3206 138.0645 172.8579 144.0816 143.0072 138.2619 156.3737 151.2378 212.0305 174.6919 177.4261 155.7876 145.4616 165.7031 151.9127 169.9782 164.3873 134.3626 160.2959 170.025 156.3216 138.295 157.765 165.4626 163.9739 152.5291 214.3674 177.4121 173.3293 143.2728 137.1199 159.3314 158.9297 156.9915 0 0 151.1067 162.0585 182.7077 167.0737 213.3332 168.3897 143.9796 154.5682 140.5441 147.4652 141.134 149.0694 158.2812 152.4755 170.9129 174.2077 170.9411 178.1621 176.6706 187.044 163.7883 155.2022 164.0391 128.779 165.7746 175.5163 155.4584 186.6285 181.3707 177.422 154.549 148.1522 158.8907 152.316 137.3325 169.4513 162.1913 175.4933 173.011 181.0791 184.0035 184.0921 185.517 162.3424 163.3162 144.7114 150.6292 140.7431 155.2342 161.3684 137.1127 168.7532 119.5301 151.1626 151.2657 139.3893
128.1691 156.7419 180.6771 156.3563 161.3909 171.4761 158.253 144.2108 156.6424 169.3857 160.157 147.3879 155.2082 165.9779 159.5594 162.5917 177.1022 154.9197 153.6389 158.1339 156.9146 145.8055 144.5666 200.6184 172.677 166.0366 165.5044 152.981 146.728 172.7191 171.7579 150.5402 170.6437 169.0558 154.8587 165.6042 168.5068 165.8611 187.8366 157.7553 154.7962 161.0445 167.8312 138.6591 165.6101 161.7611 156.7954 145.907 180.3909 156.8893 170.029 160.3668 140.6771 154.3464 177.2005 154.8933 158.2169 151.8953 152.3848 163.5206 160.3511 174.8438 165.1322 175.0159 157.6666 205.7005 147.6307 161.8476 154.6964 152.3883 146.9931 191.3776 177.9753 159.2373 167.8896 183.2174 165.427 172.2063 187.4413 157.2379 151.1354 171.1332 128.0966 149.9029 173.2045 154.9657 158.6423 183.945 173.9485 161.4276 164.1058 171.7258 163.3591 152.0844 159.9314 160.2383 180.608 161.4982 170.5621 168.4221 178.3253 180.4203 189.1569 186.8615 167.2884 172.2924 188.4859 165.0016 185.4469 160.7329 172.3837 175.4571 182.7826 228.5339 215.7234 0 222.4216 281.7482 352.1852 281.7482 251.4559 223.0856 210.1144 215.6101 201.8672 210.5348 198.7659 202.3534 190.7844 191.1579 180.7176 199.4783 181.7365 157.1127 175.0911 193.5687 170.4396 168.9863 168.984 181.4176 172.5887 172.2994 164.9231 182.4482 198.2512 201.962 164.2025 124.7279 178.5978 165.5648 169.8157 175.1342 160.6419 169.0533 161.9867 191.9318 166.7243 169.468 158.0369 151.5928 177.3152 163.8523 163.6851 167.1959 163.301 158.2638 183.0073 173.2897 168.694 172.9352 142.5082 172.4871 174.5154 178.0362 148.0851 147.4348 163.8765 165.7026 169.4218 144.6416 168.6118 155.8909 178.3959 155.0308 152.3906 136.6852 154.8227 155.9461 142.1448 140.8489 185.9975 167.8881 153.5479 174.3957 164.4214 170.4938 167.9024 158.168 148.8285 156.4999 169.6386 158.872 210.6251 216.8517 174.2894 138.6341 139.3934 179.908 171.9369 166.7242 150.5268 149.083 183.4108 152.361 150.5028 0 0 158.5271 166.355 157.8722 155.2177 160.0686 170.8037 172.8802 144.1421 155.9016 151.099 182.2953 156.192 176.7608 164.1874 146.2823 161.8284 161.6459 156.6488 155.3374 169.1142 149.0247 157.5276 160.1068 135.229 149.8561 158.617 154.3611 158.6013 160.721 163.1183 171.6939 148.6845 163.4219 174.3924 134.6068 165.5431 157.0802 157.1208 169.3623 164.7142 161.1865 163.326 145.961 160.4832 146.28 144.1134 155.4407 153.1903 158.4344 163.286 142.5983 173.0656 158.0913 167.687 148.8599 149.1584
149.7573 154.5619 155.6955 162.3796 165.7306 163.7426 172.9121 150.6059 166.4047 146.2723 152.5004 148.3628 165.9192 151.2412 155.6013 165.6921 160.2866 141.3321 147.9428 154.1842 166.6022 163.6699 162.2792 130.0546 161.6815 156.9223 172.1032 172.0758 168.86 175.0272 161.8177 160.5003 160.7064 151.0843 141.6564 137.4752 149.9148 153.5218 155.0029 157.1951 179.5108 159.1943 156.7112 128.6235 138.8068 162.0887 157.19 158.6913 144.0447 164.6249 166.6239 173.3682 164.6142 167.9135 171.289 168.2118 201.1292 179.4197 168.04 160.6488 166.0494 163.8507 161.1522 148.4042 165.8097 138.3613 149.2484 160.3346 156.728 151.0517 173.5748 172.4232 149.5439 166.5535 164.7138 163.0239 188.9 178.663 178.1451 165.0766 178.9658 158.6503 150.1558 180.1729 169.7417 170.4908 182.5523 170.9202 169.3012 169.8689 177.1988 167.9236 166.9575 173.0061 158.7004 188.5918 188.0987 175.7692 190.1603 185.0595 175.0484 188.7366 179.6993 190.035 176.741 170.7113 184.0202 174.4162 190.6885 179.1849 180.3105 183.3458 205.2523 167.2739 181.9356 204.1174 253.7071 271.1328 281.7482 352.1852 281.7482 276.7533 228.4771 200.4911 199.9444 216.1483 206.8415 214.1867 196.7703 157.3129 171.4054 203.4901 190.8544 199.7038 171.8204 180.4234 183.4272 203.999 192.1358 165.8667 200.9864 182.2693 196.0829 159.859 166.003 142.9338 0 154.9108 160.697 154.8841 152.5048 170.7152 168.8714 176.0871 160.0332 182.1698 169.9466 191.674 148.5993 170.9247 188.3757 181.8047 166.553 160.6486 165.5972 201.4165 145.4592 154.4726 166.0908 161.5109 165.7849 160.9823 169.4264 174.3282 149.4396 162.235 157.9649 160.3245 156.8725 164.5253 175.1577 175.2673 172.8117 164.2834 176.8598 148.9959 174.4298 189.2507 146.5802 156.1349 150.802 174.0978 160.1793 171.143 155.6966 155.7504 149.1113 153.8362 183.0913 155.2542 163.5407 157.6447 150.2598 0 165.1968 146.5604 153.0033 145.3376 167.2523 149.6391 151.1368 164.8513 160.6808 157.8445 155.9194 0 0 153.6905 159.6257 178.0757 132.3233 163.2241 160.5147 156.5422 150.9161 175.5405 160.4325 163.0932 179.0981 165.8414 165.2042 156.1038 165.6684 160.5885 155.2594 153.9596 147.5492 154.099 158.7731 142.7301 163.4524 172.4703 157.1238 139.3241 150.0329 138.7638 164.8968 185.7626 159.6248 157.4954 166.6934 155.3484 173.3885 167.1779 154.2635 144.6549 151.2522 151.2173 145.7425 156.9204 141.9928 144.485 153.6868 145.0746 157.0064 141.8401 159.5873 137.0142 149.6891 145.2092 143.8037 149.6795 133.0009
144.4241 162.2896 151.7875 157.9373 143.4505 155.5271 182.2151 136.3814 168.9329 147.8121 168.203 163.0102 165.7134 153.4074 154.5839 158.9828 151.0731 137.8529 152.2296 146.2329 147.6721 174.7424 173.2576 165.0252 173.3539 180.2844 168.3039 154.265 172.5321 156.6378 183.654 175.1274 146.3161 144.709 152.8902 156.4955 147.8862 161.925 182.1907 178.0086 156.9426 141.1643 169.8287 156.5958 173.8646 143.7049 149.2509 157.0206 146.797 149.9829 153.4418 151.9659 160.0021 145.7045 160.4152 183.9921 160.8354 166.3149 144.5791 147.824 159.3903 163.109 162.775 162.5368 160.6874 168.8386 165.3814 170.2025 150.1903 170.466 168.2445 158.8272 173.411 172.6997 177.6431 180.806 178.6027 146.0528 154.0144 186.7271 151.9195 182.0084 144.5457 157.715 175.7247 170.0222 189.8644 168.1103 158.0322 164.6756 171.8229 157.1374 165.0547 183.1099 178.9965 171.465 170.3197 179.3899 168.2545 150.066 172.8861 224.7322 182.7847 164.8213 190.972 191.9633 209.6303 163.8389 207.5988 204.337 183.7901 166.9432 202.7851 191.3516 191.4593 203.4199 197.5396 217.27 251.4559 281.7482 352.1852 281.7482 240.4918 231.2697 200.9751 201.8297 190.6664 184.9686 183.1189 182.5707 178.5777 214.1588 201.9609 188.0105 177.2015 175.8364 176.746 176.0815 166.9113 188.6746 177.274 170.602 179.343 171.9905 164.8254 173.35 153.6795 151.6139 193.5645 186.4379 180.364 171.2101 185.0548 168.0892 173.4771 171.7627 163.7104 163.4092 163.3712 157.811 177.5518 163.9085 186.6034 182.2277 158.4029 163.5784 143.1202 167.2134 161.2114 177.916 170.1542 170.2366 175.1668 156.7167 162.7574 157.4247 159.1481 131.7899 151.9417 156.7151 160.262 163.7397 151.0984 154.221 170.2807 171.3584 173.7087 179.4576 150.9286 169.6116 153.5565 172.5755 149.4001 161.6484 182.3786 133.7709 140.2435 166.6861 168.3103 166.7017 146.5335 181.6398 0 181.754 153.3014 168.509 175.6011 166.0176 156.8014 181.9563 163.0115 182.1129 174.3757 153.4855 151.6136 0 0 181.5078 171.8875 175.0464 162.0279 146.4265 162.4511 163.8907 138.1639 157.8726 155.5047 155.1518 153.1419 160.9469 166.5895 144.2279 168.3429 149.314 140.2054 139.0316 150.2969 182.1321 157.8601 159.2445 166.5672 155.2028 159.9178 161.2143 182.2153 149.8802 147.5561 159.4779 144.5558 162.351 149.0403 153.8799 165.3389 160.7435 163.7366 145.8549 149.0241 148.9841 144.8208 151.3118 144.1311 150.4611 151.3732 145.328 155.2538 156.0339 163.0459 158.5254 171.6405 143.5013 156.1962 155.3771 136.7465
169.2563 141.8117 160.4346 160.3334 151.9644 141.6305 145.333 153.8337 147.2967 166.4527 163.9754 169.5865 162.1741 163.2752 167.5397 166.0004 158.692 167.6075 173.1926 154.013 153.9192 155.1545 153.8361 158.5183 149.2283 156.4963 150.6461 142.6513 152.4599 169.5372 167.3526 127.6591 155.2774 149.8539 152.0747 152.4636 157.4221 167.1138 150.3706 161.554 155.7728 155.7791 151.2673 155.2897 154.5675 145.0942 154.7501 167.6887 170.8565 146.109 158.3862 172.1123 150.2189 171.0012 153.8654 183.8238 157.9321 174.0355 161.0543 162.4151 166.325 150.3414 163.2501 159.1455 163.117 178.6796 171.0916 172.4764 148.6111 163.9541 161.0711 179.9402 187.0404 168.1695 159.2669 145.6855 146.6296 168.6479 164.1557 194.8507 149.6218 157.0897 149.211 165.4698 146.4334 173.5116 192.7329 166.5978 166.2914 176.4261 153.7188 178.7547 160.0481 168.835 178.4513 175.9958 194.1418 176.0026 172.1475 171.9719 183.853 191.6445 204.2064 166.6271 183.6551 167.8093 190.2657 183.0629 194.0347 177.9505 208.0056 200.0559 171.2023 173.3647 158.4296 203.454 207.0027 215.4584 223.0856 276.7533 281.7482 352.1852 281.7482 231.5692 243.476 211.5114 221.443 193.5805 187.8931 196.838 201.5257 216.6269 194.8881 192.1273 181.0157 166.6125 174.1419 169.0866 169.1867 176.3035 198.1894 190.3845 171.6557 175.5326 147.1406 146.4507 193.6664 164.8367 186.3984 174.4354 164.4878 169.2145 168.4575 162.5818 166.316 169.8901 173.1903 163.6695 184.1043 177.9194 162.3996 162.6366 172.6884 172.619 186.8776 156.4386 172.9266 153.9088 169.6261 162.9764 164.6465 160.3222 159.8423 171.1566 165.1491 161.1022 167.2547 162.9453 161.3328 166.317 150.5824 156.6171 157.0566 152.837 178.1092 155.6949 178.9775 179.1633 167.067 163.6756 142.1307 186.0615 158.2072 153.311 158.0879 172.7849 171.1946 152.4967 191.3045 159.4586 166.8941 148.6028 138.1698 171.5602 182.5456 176.8732 154.4819 177.7294 149.5548 161.5225 161.6928 168.6711 154.1227 153.0854 151.2184 0 0 170.2934 152.26 158.3622 163.9541 152.267 166.1265 148.3965 167.5055 156.5681 156.3916 161.1042 160.3961 177.824 150.8749 151.0796 161.8919 155.9167 150.1493 148.8923 145.9882 157.2722 145.9664 161.6231 151.8028 153.1917 145.6463 155.8332 163.9392 169.0929 159.5117 147.301 140.0443 155.4512 147.0497 154.2123 165.7142 153.104 149.8363 157.454 164.7622 177.4381 192.9637 169.3445 161.8553 140.2728 138.7678 166.864 157.7526 148.9288 155.4255 160.5197 146.2816 154.3329 147.8571 155.6916 132.829
178.7278 155.7618 136.4999 152.5585 178.6844 171.017 166.3168 159.922 139.7709 155.8427 154.9291 140.7532 154.889 149.5544 160.9331 145.3171 167.1697 138.6981 167.4787 165.9604 154.2233 169.4062 167.9668 135.8305 160.5474 169.3475 153.728 138.0129 151.6783 169.8972 186.6107 141.1516 160.045 161.5612 153.1081 149.3236 191.7606 212.7118 160.6366 158.908 148.5762 147.1976 161.988 145.6837 166.894 170.6365 149.3699 154.0607 165.6306 149.4045 169.1846 174.1326 144.0031 156.7932 163.0143 145.3757 126.8866 154.9919 155.5469 163.6447 128.9401 147.4686 129.6567 165.0389 153.9623 148.0992 155.0311 152.7613 160.4345 154.1669 156.5062 177.9057 146.6704 138.7574 141.8618 144.1738 152.247 175.4056 168.4011 170.7158 167.3174 171.7609 114.5567 160.8574 160.7238 159.3048 163.9898 161.18 166.3365 165.259 158.3668 168.5508 158.7875 167.0518 167.9804 154.1141 185.6142 184.1498 167.2593 173.5418 191.8851 184.2873 194.7156 191.01 164.3075 191.2369 188.4203 174.8356 190.9786 170.2281 180.1805 200.0615 183.5389 189.9748 171.8886 187.6597 209.867 223.044 210.1144 228.4771 240.4918 281.7482 352.1852 281.7482 0 206.3939 200.5354 173.7745 205.8803 209.3316 190.2744 192.8279 195.1529 195.7783 164.9159 199.3822 189.6323 195.2308 193.517 169.2741 165.8004 190.633 167.845 173.0615 191.0659 237.5816 191.1676 199.0325 190.5035 191.1755 174.1334 161.5763 178.4935 160.5347 174.3628 169.6151 165.3477 194.4844 187.0491 191.6734 152.4641 175.1531 166.8899 161.0776 171.2549 174.3993 155.3843 164.2898 143.0318 158.3446 169.0128 163.3624 193.0316 187.745 157.4668 169.6075 191.0249 154.5554 169.9194 164.9267 162.2912 159.7107 148.9831 147.6735 152.4234 154.2367 157.1488 158.6855 170.7876 170.8851 137.4624 138.0466 165.0483 145.5485 159.743 169.917 187.4199 153.8356 158.9181 174.7568 156.5414 155.3028 147.247 139.4387 180.8726 158.524 159.5164 179.0373 159.31 156.8617 147.9293 158.2777 168.5231 158.5649 156.6311 0 0 151.9725 152.6808 172.0327 158.9837 170.7301 182.5132 155.9393 156.1161 158.8898 152.5187 144.8889 153.3037 165.2099 173.588 143.0109 163.3566 165.676 168.5941 167.1827 138.9858 147.0748 139.4147 180.9986 135.5274 175.9494 180.1588 163.7425 155.4606 163.6311 174.2218 152.9498 150.7029 140.0927 157.4268 142.0287 148.1217 0 169.7124 185.1462 196.7225 192.7098 178.5342 163.6579 155.611 150.9987 164.0179 151.7667 171.105 162.9156 136.8459 153.5998 141.166 136.2842 161.776 159.3682 130.8082
182.0314 146.602 142.5016 139.3655 188.2091 187.5374 184.253 164.4381 140.1659 163.8312 146.6884 139.4957 132.6741 154.028 146.4295 163.5794 185.6695 148.8446 156.3094 171.4278 161.5698 159.955 158.5959 167.0036 164.4848 148.8944 144.7693 140.445 136.5503 148.4293 182.8336 152.0861 139.1806 151.01 141.0207 155.6442 213.6233 226.5365 124.0445 150.0471 179.8692 169.3794 173.8723 123.4857 147.1207 157.3327 159.1147 196.8573 197.5724 144.0792 166.0951 162.6254 140.4199 160.1306 157.2319 150.5398 141.1574 145.5692 164.6198 171.7043 128.9727 114.7211 143.6417 177.0766 175.8632 205.2469 165.2807 140.4083 152.5937 138.2477 145.2962 181.725 144.196 149.8946 149.7671 155.3254 157.7999 162.1429 158.4178 169.5478 185.6981 189.4435 111.3538 150.4372 152.6566 161.0918 149.0155 187.407 175.3529 132.7294 154.0628 172.9738 158.9052 138.2768 174.6425 164.5457 165.7549 178.4886 185.0557 160.6797 199.357 170.8257 206.8704 175.4218 153.0161 157.3735 220.5573 194.9932 200.3991 155.9887 158.808 199.3916 185.6074 196.3819 0 0 191.7051 216.7421 215.6101 200.4911 231.2697 231.5692 281.7482 352.1852 281.7482 204.042 192.3638 160.0443 196.2824 200.5869 193.9991 195.872 230.3122 225.3533 174.7826 193.0383 190.9935 180.7825 202.3338 163.5759 147.5692 194.5469 196.9635 156.7859 185.1332 232.0326 182.6187 162.1524 189.3292 198.436 185.2066 160.1136 213.3159 165.0785 183.1265 161.8012 165.5079 192.6174 186.2893 208.2864 160.0741 184.8 182.6366 183.4474 162.6288 181.9097 184.3173 184.1871 148.8524 159.5956 180.4543 180.7354 201.0581 169.4576 137.179 159.0999 176.1222 167.5906 182.6951 167.0589 157.4003 159.0872 143.4343 160.732 142.8435 149.56 174.1525 151.9407 185.7023 131.012 154.6305 154.2027 152.9337 138.6185 158.1163 156.8455 185.3497 145.7249 152.4592 182.5199 131.6104 157.7409 108.9422 53.1394 187.9425 170.469 185.6448 198.123 164.6511 157.0657 144.3199 155.685 171.7323 158.0831 156.1552 0 0 133.5543 164.0829 170.8018 163.8514 199.34 169.9309 130.0799 147.7926 137.6805 155.9902 157.2431 177.8949 181.3099 181.8632 152.2384 148.2102 152.0738 153.6943 152.4077 163.0233 153.1231 115.7921 167.1351 141.2179 185.8342 188.6335 152.6221 166.8773 169.5715 173.6494 141.1687 132.5428 142.7976 138.9221 136.3575 150.7123 186.1841 163.228 173.8291 195.8254 199.0029 196.9892 188.3461 161.253 171.052 171.1811 142.4259 157.442 177.6955 151.5689 132.5601 156.6857 120.071 146.7995 156.2102 148.9807
148.0212 163.365 166.5697 154.908 166.6989 160.3951 181.2243 142.945 156.8022 155.0867 165.0069 151.0122 177.0814 162.7352 153.2066 150.1512 159.4454 151.6955 168.1867 156.0263 154.9618 159.4789 158.1238 163.8994 157.4971 156.2458 143.814 156.8542 149.0303 148.2157 159.5268 166.5715 138.6026 153.4461 167.1127 164.6656 169.4137 188.1945 0 158.6922 160.4139 165.615 177.0554 122.3127 153.1221 152.4334 157.7956 175.9546 182.1751 158.9786 163.9261 165.5141 182.0041 160.6387 153.4564 177.5019 152.3489 154.1755 156.224 168.4329 138.7093 140.6727 159.5874 254.4075 153.0627 161.9434 176.8486 148.1203 170.3329 159.0965 172.3979 173.4389 189.3462 166.7737 166.3908 160.0715 147.2524 170.1487 165.9873 169.4964 190.5642 144.9472 167.5385 168.8546 153.2559 171.0949 168.9576 176.8861 180.5536 158.7971 153.8218 158.3487 187.4129 153.233 146.7838 173.6827 156.9636 161.7638 166.3204 174.1803 181.9919 180.9307 188.1775 187.3737 174.0741 164.8392 161.4687 170.7993 182.6838 203.7188 174.1113 186.7238 188.7351 210.1439 204.7543 0 180.485 171.8731 201.8672 199.9444 200.9751 243.476 0 281.7482 352.1852 281.7482 231.6824 223.1153 194.212 204.0889 214.4079 197.8049 199.9318 185.6896 199.103 187.0624 144.3509 158.8985 184.0898 182.5182 172.1879 175.2703 203.7931 166.3212 174.8253 180.2714 174.6939 192.2546 176.5824 165.991 171.7153 179.8868 170.1759 163.2762 157.2919 142.8258 166.6695 166.6577 150.7323 186.0388 170.4143 186.3 167.7808 182.5485 165.218 162.0666 172.6292 168.9301 171.531 165.0059 175.8938 152.9167 167.0389 157.2976 173.8496 164.521 172.2249 152.7902 161.9161 153.9379 149.4725 164.5033 153.6832 154.4422 161.0277 153.7214 166.3524 178.9063 160.6349 141.2082 167.0941 162.6169 142.1843 155.9819 159.255 162.9705 157.5355 156.8436 143.3949 172.0016 156.3098 161.2043 170.4515 0 142.946 160.9539 155.8765 192.0274 169.5938 145.3251 156.2492 151.4774 169.1693 153.8433 151.967 0 0 142.8112 169.6683 170.8488 170.3616 149.5452 146.1445 158.5316 153.7816 150.6786 149.7418 166.1256 147.1948 156.9899 165.0491 182.961 167.6829 159.4601 143.1042 141.9062 154.6987 145.6178 154.0838 169.6431 157.0019 164.1858 155.0842 160.1239 153.2457 158.9409 156.4456 165.3188 160.0553 152.1314 152.1548 154.032 155.6919 155.175 170.9614 162.6593 167.7227 173.5888 176.0855 151.5065 157.1823 149.5379 165.1726 179.9439 162.1702 149.1956 159.7726 141.9956 150.8296 157.8443 158.9309 164.4798 160.7036
139.6087 148.7304 172.5617 156.9957 148.5542 162.6623 157.1973 165.8424 139.9417 145.2065 160.021 144.1404 154.8684 148.2421 161.5673 153.5742 151.1496 150.8184 153.8323 156.6881 156.6337 158.4768 157.1302 133.1513 149.4938 183.4319 165.7627 167.721 159.9917 146.25 145.9164 165.3089 157.6954 155.1894 167.7008 162.683 156.7939 147.8939 148.3825 170.2501 166.9262 159.7633 181.5833 169.223 142.7629 156.8859 160.0008 158.8728 166.3667 165.3174 168.2962 180.3275 160.6972 161.4957 146.6051 146.7298 160.1178 151.4676 152.7713 163.7612 145.216 165.498 177.5859 162.0171 155.3846 152.8726 159.8936 168.6414 181.8256 147.3916 145.2579 162.0841 176.7358 168.7376 154.494 182.8331 167.83 164.8419 175.2557 155.6339 162.0214 160.766 162.5474 164.6356 171.586 166.4525 167.2309 172.5834 191.2658 183.7684 168.5489 173.5804 180.6546 175.2042 157.9012 186.0554 180.5297 158.9489 158.3352 193.8112 172.4331 174.9469 183.4834 182.0449 189.9933 171.9271 180.4582 191.4759 175.2137 190.5154 176.4286 195.555 174.708 200.5339 194.0822 172.3052 196.7638 187.9607 210.5348 216.1483 201.8297 211.5114 206.3939 204.042 281.7482 352.1852 281.7482 248.1219 230.9515 189.1817 213.3368 182.7329 190.8804 216.5976 201.5506 186.8516 158.666 178.6911 200.0937 188.8748 176.0928 177.7985 178.7199 194.3999 172.2905 197.3974 158.5841 173.9434 201.7148 181.6407 165.5209 177.6124 157.554 153.1631 163.668 159.3163 154.1588 169.5892 178.2532 184.2645 154.8188 157.7651 163.4674 173.3698 184.9127 0 154.9716 159.4749 171.258 168.1608 155.3722 162.9007 184.0428 165.7172 161.9267 164.4216 178.8837 147.9206 164.826 161.0385 164.1298 174.9349 175.6431 145.0764 160.9766 139.3949 176.862 174.4436 165.7509 170.9773 163.2233 158.6997 162.0978 167.2757 156.6787 152.6742 157.0065 152.1674 158.0264 156.2326 166.7492 184.6997 206.8787 90.8576 152.6686 164.7042 177.7915 161.6523 160.5202 156.1497 176.4694 159.1425 168.6312 153.045 151.1785 0 0 174.8695 132.1744 144.2338 163.1739 170.0368 151.8363 171.4925 163.425 154.3928 157.2391 157.5517 158.6486 163.1122 149.9622 166.3306 147.0883 156.6873 152.3527 151.0772 155.0734 149.3274 158.9418 153.5943 184.0181 162.4052 140.7764 178.6141 171.7709 149.3243 149.6968 162.2071 146.6527 171.8259 140.8856 154.7458 156.6427 160.9448 178.5643 146.848 152.2489 146.5834 0 149.9716 173.7267 140.5428 168.6701 160.1889 165.8084 151.0606 153.1809 171.8722 165.694 150.8282 164.5952 152.8127 138.5429
142.0048 165.5297 188.2189 163.8722 145.9901 156.0281 168.3528 156.53 150.6046 160.7775 166.6513 148.9886 169.9741 150.8661 166.4865 151.9667 137.6473 160.4982 166.5757 146.5418 141.8189 144.3971 143.1702 142.6386 155.6734 174.4127 165.4095 147.0167 151.7712 148.7562 138.3978 175.2457 176.6158 154.2081 159.8513 171.7913 138.049 134.093 185.3279 165.3372 147.0341 147.9437 173.4508 177.0723 175.256 151.2253 162.8186 138.9718 156.664 175.4831 147.4795 146.5577 161.671 154.3767 159.2397 158.9721 155.0027 182.2686 148.1894 161.5899 144.3733 169.5793 153.5787 141.9535 152.2784 147.229 177.9458 169.628 164.4111 159.9842 164.4446 149.3976 161.119 166.1792 172.7644 171.8844 184.0988 167.7869 165.636 158.4621 158.6481 133.8552 146.2306 176.7165 178.8659 176.3673 171.6844 169.6224 153.5927 187.4574 157.3523 178.5169 195.6216 179.4378 180.1036 165.167 170.8698 186.5837 176.2977 181.4865 186.5805 173.8523 150.4726 174.0295 188.8703 166.7525 162.3565 179.1727 172.4764 197.8524 180.033 171.9389 186.3147 195.2289 214.5181 173.7453 201.4236 183.4063 198.7659 206.8415 190.6664 221.443 200.5354 192.3638 231.6824 281.7482 352.1852 281.7482 298.0104 227.9771 221.8564 212.9274 180.979 195.4702 230.8889 195.1247 170.8067 186.9208 184.9699 198.2274 193.5438 192.9901 175.5752 166.5996 154.6775 138.1533 0 160.1124 158.2543 164.4915 170.2775 188.2277 160.9869 192.337 163.6943 177.4852 184.6983 163.8568 182.5903 138.533 158.6017 182.2676 172.0757 174.3633 161.1736 184.992 182.7766 150.2633 171.4999 190.6653 160.2401 155.9115 156.2238 146.1175 168.6886 171.7461 153.5482 162.109 155.7442 145.1616 168.8825 172.6704 160.5424 163.1382 161.1188 171.7171 163.5171 176.8423 162.2074 0 138.1872 161.7832 168.7152 159.438 168.7054 165.8199 139.9941 162.4291 179.6842 161.7017 170.0071 186.488 203.5903 186.1647 187.9156 150.8075 159.5114 123.127 140.6562 147.5056 170.4383 152.3808 162.9945 166.3745 164.3454 0 0 151.7126 145.0351 143.243 171.1064 152.4092 150.9972 166.6431 163.2969 148.1572 128.4033 158.8078 151.5576 158.4124 137.4578 135.5476 141.9882 165.1786 168.0216 166.615 169.6384 169.1274 176.3977 175.1516 172.3342 160.7242 143.033 149.6741 134.3239 135.4595 143.1352 147.45 167.7384 160.151 144.6518 171.8392 158.4618 134.2736 147.5865 155.8581 154.981 144.7098 134.0644 158.5463 152.7322 155.8456 170.8176 161.1277 170.2993 168.7676 167.7949 171.7434 184.3809 192.4668 156.3662 158.4034 150.1042
127.7708 151.9974 170.1899 160.6228 159.8985 143.3516 139.4535 148.0489 154.58 171.6627 170.283 156.1261 157.339 158.7293 158.5071 147.9293 127.2598 154.2431 162.0018 163.0864 155.6606 151.1856 149.901 142.242 157.4839 179.6101 172.1413 168.6391 147.6501 155.2263 145.7093 168.1339 181.5324 176.9042 174.6679 165.7002 144.6938 137.3212 208.6338 154.8847 167.5531 160.7544 170.7744 157.8976 172.4072 147.7108 158.3189 131.6219 133.9182 165.032 144.8302 160.2908 155.3784 158.5643 150.5091 132.7876 117.3553 195.5849 171.1882 158.6861 164.6533 178.7152 164.9743 150.4688 140.4899 159.7325 142.7694 167.9345 158.7036 168.4443 176.6677 142.4882 183.1681 168.3194 201.8375 179.7953 159.6235 163.9037 186.0246 162.7753 149.6709 113.0161 192.6361 188.8231 190.2088 188.4086 187.144 168.5048 171.1099 188.1093 174.1346 173.0082 191.0574 173.7215 162.8299 180.8834 172.0957 168.1477 177.5308 177.7711 159.2386 173.6132 155.9844 177.4727 179.5421 165.2752 158.7112 169.4958 183.3943 184.289 171.8212 186.6956 187.3229 181.5425 201.235 175.4882 198.275 192.5991 202.3534 214.1867 184.9686 193.5805 173.7745 160.0443 223.1153 248.1219 281.7482 352.1852 281.7482 233.1902 220.4116 218.6697 178.7181 179.7495 199.8089 173.3528 166.1207 146.4667 164.6748 177.331 191.613 194.5754 190.1834 195.6943 153.344 155.4189 196.2243 228.9605 162.8225 179.9859 169.569 179.0505 146.0413 165.7103 155.38 174.148 188.804 163.7422 173.2595 146.7306 175.9295 179.3819 158.1827 187.1728 198.2401 192.9644 152.1848 158.3355 160.1787 180.2618 157.2647 178.3793 150.2666 160.9837 138.5258 153.2174 162.9369 158.6012 144.5212 161.5085 198.6469 174.2105 181.9586 180.7649 168.5678 167.9837 177.5826 149.6434 141.3566 155.0648 177.2219 137.3053 180.8856 186.1293 173.8595 150.7462 147.8825 161.7142 163.9451 149.8247 168.4374 156.6887 184.9612 194.5035 130.7388 134.6153 139.9132 142.5319 160.396 151.8801 164.6792 150.3824 146.8664 164.7683 162.7588 0 0 176.302 153.8436 154.0684 167.1099 167.262 167.2284 169.3843 163.9787 157.9153 151.8016 166.8781 147.4969 141.847 144.6163 168.4337 164.7906 157.7101 155.7525 154.4486 180.9789 159.689 191.7199 158.5584 180.9529 165.6733 152.5194 158.373 125.2419 155.2501 154.4064 162.6127 166.0457 147.4966 177.8901 162.5964 161.7213 146.8725 152.5988 154.4733 159.7046 150.3418 129.5208 137.2118 165.1737 160.7302 179.9278 175.1259 153.6192 150.7484 151.5094 182.4388 168.7646 193.3355 176.6787 164.0041 0
130.2678 148.6846 169.6234 173.3357 130.0503 121.4125 138.0236 154.7106 164.0644 171.1955 171.4915 150.9756 158.684 153.7119 170.6195 158.0027 138.7329 169.1292 174.3192 143.5286 138.9527 158.7301 157.3814 177.0907 168.3671 177.4022 184.6601 168.544 147.325 156.0753 130.7142 178.4711 180.0547 163.5966 164.6483 161.6661 125.1651 124.2617 139.1559 170.7583 170.7776 153.2387 154.7178 0 185.2556 154.7294 154.6417 117.5537 145.9126 161.6612 159.4938 151.5308 177.2438 166.2288 151.1435 136.5474 161.4971 164.0094 168.9019 166.4141 165.7878 180.9897 173.7182 130.1056 168.4122 0 158.0145 152.4889 156.2665 187.8494 183.3572 148.7859 191.6062 158.373 182.502 175.5279 187.0101 166.4835 178.1291 138.8015 146.5789 103.8914 153.3873 189.5822 168.9085 191.7393 186.9809 160.5047 154.2048 173.7341 181.1171 161.2912 212.3906 191.4034 160.9878 183.0129 157.4274 187.5861 187.5232 192.5178 161.1702 159.5214 170.5118 178.3609 193.7323 176.4546 142.7578 162.4457 176.7244 179.5763 181.2309 170.3626 176.5586 173.1203 195.0742 180.4437 200.2829 186.5665 190.7844 196.7703 183.1189 187.8931 205.8803 196.2824 194.212 230.9515 298.0104 281.7482 352.1852 281.7482 262.0897 230.1723 186.8664 184.5675 219.4133 193.6976 179.2123 161.572 148.2608 162.0841 208.6386 192.8908 173.4907 186.2058 179.3533 152.2367 192.2932 170.9558 144.0424 162.4594 156.771 177.5565 153.2577 169.9559 171.4523 186.3042 175.0819 175.4339 151.2595 141.5327 193.6555 179.8602 170.5172 175.0504 177.5804 177.705 161.3366 172.7598 168.2706 164.0594 160.7876 189.8673 148.6849 151.1323 174.0576 161.707 166.4126 171.0383 159.2683 152.6487 157.5906 178.9973 200.2777 177.0293 150.6822 161.4043 184.5987 177.2109 150.2833 174.0928 167.1167 158.4735 171.7286 168.9472 175.5607 167.2699 143.6318 165.2696 201.2977 140.3519 167.5333 169.4872 196.5118 216.2187 144.8099 144.6908 141.8522 152.4485 166.3207 150.1819 188.9965 174.7864 144.1368 165.5628 163.5436 0 0 142.3079 148.4501 143.0972 176.2364 133.3529 157.8603 176.4637 156.9166 168.8814 148.8313 164.3354 164.2037 142.5967 147.1873 148.2799 159.4936 152.4853 166.4203 165.0271 163.0848 172.3136 170.4783 142.7148 157.7184 170.1702 161.362 168.0758 150.1352 135.6429 130.2054 154.4507 173.4401 166.6523 155.2222 157.127 167.3943 148.4751 141.7326 132.8272 125.2941 126.1844 133.9542 152.3144 152.3544 151.2081 164.8287 155.6664 174.8605 145.5763 147.872 182.6301 184.4221 187.2253 182.6288 156.8127 0
147.6369 144.1924 151.333 163.2391 155.8316 168.8324 179.8401 167.3572 147.6249 158.9733 161.8318 148.7576 155.7278 150.0336 158.3468 154.3318 163.337 148.9905 155.1506 152.8474 152.7938 146.1049 144.8635 172.866 158.3279 153.0845 150.1916 159.9455 172.3452 157.9942 151.1974 147.3151 159.9831 154.7662 144.7824 138.463 166.2731 185.8488 170.248 151.6449 157.0439 168.6742 204.2574 148.0534 142.7704 175.5678 154.7314 173.1837 157.0225 153.9627 154.8871 154.8586 159.2089 153.084 180.2626 0 187.2046 157.2561 176.8817 171.936 156.5384 154.8784 164.8754 136.9611 155.0412 159.3485 148.9487 147.3098 160.0944 148.3811 149.228 155.8188 150.9513 167.1013 159.8007 151.7228 157.3802 172.0078 162.2432 156.2469 178.1099 172.8416 204.5896 157.5135 151.8424 152.1087 147.6106 182.9631 173.3157 163.3135 180.7266 174.1341 154.3816 162.0502 155.6267 182.5131 183.4307 160.0668 167.4643 161.586 181.2721 175.7637 188.9335 170.2896 147.0806 182.3451 190.9653 179.4084 176.0461 176.1447 166.0993 192.1237 187.5987 182.6271 190.0815 221.8711 181.6983 195.4563 191.1579 157.3129 182.5707 196.838 209.3316 200.5869 204.0889 189.1817 227.9771 233.1902 281.7482 352.1852 281.7482 259.8804 239.9441 206.9804 218.2869 202.9194 212.7641 180.2974 195.3263 198.0685 179.7506 185.3248 203.9075 177.7671 195.3587 165.031 0 164.1047 185.0919 188.8516 202.0352 159.1088 174.8444 161.9852 167.8883 165.916 185.954 171.5872 175.1971 178.7328 179.7647 155.942 175.7657 169.2613 169.5679 198.2021 156.5643 186.601 177.9562 166.365 166.1427 147.9366 165.1512 159.7343 147.9099 152.6709 163.1758 167.7543 178.8796 175.6538 142.7935 167.0749 168.806 156.5974 163.033 152.2144 142.2621 148.2957 144.2332 124.5722 194.8333 163.0461 161.4683 146.8647 165.3457 155.7459 183.8737 162.5517 155.1252 159.134 176.42 163.3892 140.1203 162.2675 146.9379 159.9956 161.8386 181.5053 141.3222 156.1516 152.3519 155.0896 156.1554 169.9985 167.9252 0 0 136.6391 184.8443 175.2407 161.3368 173.2169 164.2615 168.1569 162.5608 153.5583 153.5845 153.6481 164.8862 162.2994 176.328 162.2717 160.4305 177.1725 154.4223 153.1296 150.556 160.566 149.3225 174.8316 154.0804 164.136 158.2294 145.4983 157.5604 166.037 162.7971 149.8452 144.5237 144.7521 152.2884 141.952 162.1063 171.0528 173.9103 169.2035 177.1405 172.4672 160.8196 161.0747 142.6011 159.7572 143.4348 152.1339 158.6366 167.7465 159.7049 149.1528 151.8086 154.1742 135.7594 153.2588 152.4529
130.0395 151.5093 156.3246 159.5495 152.0277 169.8268 157.4469 158.991 166.3182 174.5066 173.2849 153.7104 143.3388 159.772 152.7689 160.3309 166.0803 168.998 165.1103 132.1361 158.8396 157.8137 156.4728 187.0993 159.9089 157.1113 154.1039 151.3659 165.6979 171.1797 157.2308 178.0545 178.1747 153.8264 136.6542 169.212 156.2265 173.742 166.4247 138.7183 151.1072 156.4263 159.3117 172.9019 142.994 156.9549 169.4579 167.4336 160.2797 155.052 146.9957 158.702 161.6489 168.1361 172.4621 135.2396 146.8218 142.4936 154.0571 150.7956 138.7261 147.3057 147.7189 162.4152 152.7893 146.0127 168.2434 156.012 149.7658 158.0323 166.5706 149.9016 167.4282 160.6915 192.6677 169.4511 183.3269 167.9244 179.7477 166.3548 163.9986 150.9364 171.9033 181.3558 175.1211 178.4065 172.278 164.0846 167.2712 153.5851 161.5504 175.4326 158.7066 174.5233 161.1201 181.6558 158.9364 158.9081 159.8636 155.1547 178.3578 173.3638 177.9245 158.2221 177.9608 183.631 165.6653 168.36 182.9575 176.3574 171.2369 177.8925 184.6682 194.419 149.3693 184.3091 206.819 188.5049 180.7176 171.4054 178.5777 201.5257 190.2744 193.9991 214.4079 213.3368 221.8564 220.4116 262.0897 281.7482 352.1852 281.7482 244.4247 228.6928 219.4488 189.8886 196.084 189.7918 194.4274 196.6534 198.9591 187.8404 185.7491 188.8764 162.5519 175.3174 174.0448 185.1411 180.8348 171.7571 197.1894 167.4529 175.362 191.7306 172.3177 175.5533 184.5409 181.2906 171.807 157.8063 173.7401 183.6028 163.9895 162.0698 150.7013 203.7332 173.1482 179.4384 171.8393 172.6735 158.5197 173.4866 156.6423 167.1629 163.0218 179.0369 170.2038 176.191 159.9202 153.3158 170.3763 161.8529 161.8484 156.6342 157.2295 172.3214 156.9733 155.0498 147.6181 139.5468 167.6119 155.2519 152.2777 154.2133 164.1925 160.2929 162.0507 164.5 174.8841 162.2924 174.3172 155.8544 139.3419 147.5308 132.2285 164.9546 147.0241 156.6124 151.7376 154.9754 175.3938 161.0326 170.2652 159.5041 157.5588 0 0 152.0104 177.4771 175.8063 149.7994 164.5447 156.2286 163.5564 175.3782 160.7876 152.7846 150.6732 151.6836 152.8859 153.4416 165.2338 144.2002 165.5813 136.6915 135.5472 160.6748 142.6512 163.3966 168.5221 165.5245 150.251 152.5946 156.5753 171.6883 174.0155 158.6802 164.5468 162.5172 168.8812 155.0973 151.4121 170.5796 150.9786 148.3461 154.1472 155.0951 153.21 151.6071 0 156.6626 167.8495 157.7591 158.193 161.1703 157.4074 150.9177 166.2864 163.143 159.5568 173.2038 165.7294 155.6005
163.302 162.3301 146.313 157.0527 184.455 156.0228 177.7879 153.609 148.8679 146.1535 157.2309 149.3605 145.2467 148.6347 140.4986 151.9205 166.9478 152.7326 164.8167 168.0699 163.8662 152.7492 151.4513 144.2379 165.5571 148.3097 140.5646 132.4875 154.8247 163.7314 179.4329 151.2113 169.1826 151.0353 150.7923 154.9197 163.5747 152.5318 128.4793 152.3861 156.9039 159.8462 147.3676 180.5661 147.1158 160.7727 153.4194 174.9486 150.0707 145.6344 163.5227 178.2081 154.988 168.2249 165.5768 156.5925 127.7777 156.9418 160.7053 166.0566 133.3045 135.6563 152.0774 148.7088 165.1711 140.3634 157.8048 174.8463 160.9486 152.5362 169.8447 166.8387 148.4373 169.1249 157.3721 147.6734 162.8255 170.6605 174.067 152.3426 165.8053 173.161 161.5422 159.3867 161.1542 156.1404 166.3285 159.8467 179.1216 164.3964 190.2207 173.2331 155.9143 169.1397 188.7238 172.9912 177.1328 167.9903 163.0746 153.1778 185.994 169.3254 178.9961 168.1048 165.1691 180.1036 181.7824 184.6625 169.3221 176.2406 160.9789 189.1043 170.7742 186.9584 192.2235 181.013 200.6983 180.6682 199.4783 203.4901 214.1588 216.6269 192.8279 195.872 197.8049 182.7329 212.9274 218.6697 230.1723 259.8804 281.7482 352.1852 281.7482 0 237.8452 214.7199 200.5836 193.7592 203.5293 195.4927 197.1626 218.1674 211.0145 192.9708 193.7147 168.9922 195.7928 151.2938 183.2125 182.3729 175.2526 163.3191 183.1466 179.4853 182.6486 173.3428 172.7645 176.8087 177.5274 173.0983 177.4528 159.3496 176.9324 152.2498 139.8224 160.7714 174.9147 173.8406 173.1148 171.0813 172.7022 167.7494 160.9322 163.364 157.8155 188.9489 177.649 178.929 178.8278 151.2313 150.6762 154.1142 159.8463 161.6179 154.5637 185.744 161.519 155.7272 172.4212 121.2012 160.3534 151.7151 159.2369 159.9005 178.8012 168.084 169.4604 167.4007 183.3301 157.9538 166.6826 175.1387 140.1583 127.1018 150.8463 156.4218 171.8977 154.1187 165.5546 162.2111 149.8926 155.8578 150.5732 160.375 158.4191 0 0 159.4461 160.3013 154.0821 161.5393 170.9146 161.3873 167.869 169.0308 161.4087 165.2326 161.0113 169.2387 150.8917 162.4665 158.3964 151.0726 158.7179 149.0113 147.7638 158.558 160.2133 166.9788 157.136 152.8502 173.9133 166.9299 152.0244 168.7255 166.6589 155.8909 159.9344 159.0349 144.4371 152.1743 153.4201 161.9693 179.3366 169.7007 161.6262 162.2387 163.2997 167.3303 166.4676 147.9311 160.1126 152.5985 146.5646 139.0435 161.4534 160.7327 152.8345 146.56 142.8494 158.851 151.0407 127.8114
164.3259 158.57 135.9439 146.0114 181.9171 159.4099 175.5747 158.0208 147.34 167.4463 140.9113 143.1507 151.3903 158.7042 150.8288 143.9404 176.0486 137.3843 147.7758 181.5036 178.1176 139.3768 138.1925 130.5575 150.4431 139.7058 154.2756 131.3473 163.8476 165.6355 173.4529 141.4217 158.4714 155.1109 134.3058 156.8856 215.3307 194.3819 149.7125 146.1071 146.8453 172.9983 154.2694 151.4474 144.5443 181.7463 163.4103 212.0833 186.0068 168.5367 170.2696 164.1603 142.5642 162.5178 176.5595 173.5644 149.9716 122.4633 153.9034 171.2894 125.915 136.9294 138.1221 153.2537 150.4987 184.5635 142.2048 150.3435 154.2406 137.4524 146.3876 178.423 148.4153 177.9246 154.4228 151.7922 157.4212 132.7937 146.7802 153.1488 179.8261 185.8657 127.5171 149.6612 141.2319 145.2376 150.5719 184.8444 179.4186 163.3728 174.1157 165.8516 150.8091 148.4825 154.6328 156.0379 170.5602 166.7951 144.1293 145.9374 173.757 176.2754 190.5752 176.4011 152.9959 166.5434 217.0642 173.9992 192.336 171.7446 165.0118 185.3938 192.2062 186.2376 184.1752 214.3757 191.7987 198.6172 181.7365 190.8544 201.9609 194.8881 195.1529 230.3122 199.9318 190.8804 180.979 178.7181 186.8664 239.9441 244.4247 281.7482 352.1852 281.7482 0 225.1701 223.7704 218.7118 224.4196 215.8358 196.8126 183.1787 187.8058 196.3595 178.1019 199.8627 0 145.7273 213.1944 180.7281 201.9394 160.2894 187.3188 164.3145 204.0338 177.5575 164.7948 180.5092 176.0849 203.3969 163.7694 150.0258 203.0963 162.357 142.6166 165.0861 163.33 181.8291 153.0717 146.865 172.5231 161.8879 179.8012 170.7664 154.0539 184.9015 180.4335 162.7391 175.418 171.6043 167.0388 155.7515 139.8426 173.7288 156.3289 164.9562 145.2961 157.0256 150.6955 141.8976 155.5814 161.5305 148.5824 166.0012 170.2116 169.0852 184.7033 170.7545 145.7838 155.7094 160.3641 156.617 122.8237 131.4247 160.5122 177.8409 191.6517 191.9219 163.6856 163.4784 143.7262 155.2337 161.3315 159.5429 157.5971 0 0 144.4479 154.1116 166.8931 173.4161 206.7793 170.1783 134.1249 159.3033 151.7253 164.7995 141.3114 168.4422 165.7528 167.0628 155.3822 146.2473 163.9348 169.844 168.4221 142.4769 140.523 151.9414 175.3525 125.7637 177.079 180.8199 160.3045 174.5295 183.4111 190.3621 159.5154 147.1324 144.3922 143.8207 150.0048 161.2342 182.4599 162.5307 195.1153 197.1631 196.4661 202.2286 187.3014 144.123 163.4034 143.8133 142.5519 150.6979 175.8072 153.656 139.05 156.8295 139.8377 136.9012 139.3296 111.6747
144.2909 167.4239 143.9922 154.9944 173.418 161.3107 160.386 148.0408 149.2851 156.2525 146.3596 165.1719 147.825 168.6986 175.5572 142.3112 172.9644 137.731 159.1817 170.4152 153.8575 149.6568 148.3851 149.8825 153.8667 151.4134 151.7134 145.0567 153.9811 164.4161 171.5927 150.5154 161.0985 144.7019 136.8598 159.1092 197.0503 185.2267 155.2751 153.0085 159.5462 164.6664 147.073 123.9871 141.8954 183.1563 174.5238 0 164.0233 162.703 167.118 159.2817 178.8101 161.9472 169.9017 155.5282 158.4669 141.9146 177.9579 159.0804 129.5527 165.88 161.2476 169.2118 154.9783 163.4588 173.8629 155.8584 169.2433 135.1243 149.2072 178.7565 153.0156 160.3945 160.2474 168.8283 150.0029 140.9285 141.3402 165.2819 155.1622 157.399 140.3547 169.4262 155.2991 157.9789 153.8021 178.9681 153.4277 163.3403 155.5323 161.4645 164.4123 152.5613 162.9499 162.5878 167.8114 168.0177 154.3586 160.7709 166.6874 173.5585 185.3224 181.5529 162.3103 164.6777 185.4059 166.6167 210.304 158.5563 177.8196 182.8937 177.6203 186.0164 171.9127 207.1445 168.8966 178.4114 157.1127 199.7038 188.0105 192.1273 195.7783 225.3533 185.6896 216.5976 195.4702 179.7495 184.5675 206.9804 228.6928 0 281.7482 352.1852 281.7482 248.602 214.7401 218.2961 213.5771 206.1876 190.4924 180.4665 204.6744 187.3971 165.196 182.8873 0 178.1427 196.3675 186.4687 204.3398 183.0891 193.0881 183.0582 195.0326 159.8813 162.1711 168.3811 178.0931 173.3308 165.2611 169.7919 192.1994 173.1829 125.1173 154.0276 186.7287 180.4606 158.0451 152.3659 175.3837 155.9308 168.7316 179.0556 171.96 173.2913 195.2473 165.7532 171.6734 175.017 179.6994 161.6957 152.8699 162.9818 175.3545 175.3721 158.7918 157.6705 167.0302 0 163.8959 151.1137 149.9262 168.4027 161.7797 168.5743 178.8727 168.3089 160.3287 164.8825 162.4553 163.4269 135.3477 148.5268 190.3022 170.8873 169.6851 176.0595 161.9672 169.5257 157.2451 158.2985 168.5083 150.7491 148.9106 0 0 162.3985 153.4915 153.2076 148.6278 176.0139 154.4434 139.1127 153.1685 162.3692 154.2603 157.3254 162.8538 175.3139 163.2737 142.4317 141.0739 174.2916 160.8947 159.5478 138.8027 158.1112 139.8024 159.128 137.2051 169.1411 166.7401 177.7535 174.0652 166.3231 165.7178 155.6083 175.0345 159.3423 142.5869 147.2319 166.5077 168.6929 171.9697 166.3903 168.2588 182.0416 200.671 0 154.4255 154.8859 159.439 155.4646 149.2327 177.7144 152.1634 151.8151 140.3357 136.3674 137.8198 150.7413 128.9734
139.6372 138.7212 168.2889 153.5435 147.2617 147.9222 141.649 149.8683 155.239 171.251 148.8227 169.6269 134.055 162.0995 163.9264 161.0047 136.2417 163.0761 156.1968 147.4332 127.1581 150.4895 149.2108 171.1214 162.104 163.8167 149.4252 153.9154 141.5895 153.9189 154.8229 175.7684 155.0884 146.9959 170.5719 158.0091 140.5302 136.1474 151.6915 168.6234 171.4344 148.1018 152.0271 193.074 156.8688 151.5016 163.3249 136.6009 146.738 152.3828 135.9032 167.9667 151.958 168.2401 173.7093 140.6793 134.0484 160.7045 177.6456 164.1526 170.0591 157.8153 186.2552 182.3673 171.5471 159.6337 159.8975 151.1506 166.2105 158.3626 157.7137 150.7058 173.8766 151.7983 163.7075 165.718 177.4971 179.8771 184.2288 180.8378 136.2695 160.511 191.879 183.8931 182.6649 152.474 185.088 154.8117 173.8432 180.731 165.3688 169.2973 169.0814 179.8724 176.1704 199.6257 170.8014 159.4673 171.515 183.7302 162.6378 180.0877 183.1257 164.5724 168.279 182.9518 176.1881 156.9187 173.9744 185.4984 185.1544 155.3788 175.9864 192.7894 193.4614 176.4273 162.449 158.2546 175.0911 171.8204 177.2015 181.0157 164.9159 174.7826 199.103 201.5506 230.8889 199.8089 219.4133 218.2869 219.4488 237.8452 0 281.7482 352.1852 281.7482 0 216.2716 187.0937 197.0676 215.3675 187.8511 179.7055 194.7959 170.3293 178.0012 181.7707 177.7367 173.4714 176.4424 161.623 149.215 174.2525 189.7068 175.5816 190.4859 185.252 156.0871 173.0836 159.7531 165.3477 184.0882 168.1498 170.9739 144.9599 154.315 194.8241 183.6438 164.7672 173.115 153.8863 188.5837 166.8783 164.6269 166.1922 169.7077 169.4604 187.4456 171.6193 157.6666 186.557 174.1983 178.9277 175.0409 168.5284 157.1464 168.1093 173.0018 174.8763 0 161.4555 140.8197 158.5939 149.7035 143.0336 181.2796 148.2925 167.5802 175.9196 188.1769 164.1128 155.642 174.9702 158.2853 162.3689 153.9577 145.2717 179.7371 167.754 176.2128 160.0135 148.169 154.8487 165.7214 163.7003 0 0 155.9235 149.4652 166.9618 140.2702 153.7003 175.3936 165.8676 166.4704 162.8902 148.0196 168.4786 151.6984 155.6142 160.9338 160.9739 161.6949 151.1475 154.9016 153.6048 174.5744 155.5079 167.8921 139.3666 151.9648 147.171 155.8858 153.6136 138.368 133.8509 152.3238 150.5167 161.9045 173.1359 158.5156 145.018 153.0133 146.8195 161.0626 153.2881 148.4191 149.7472 156.714 154.8334 158.1051 161.8189 162.8009 152.7345 160.0275 158.1538 169.542 181.0283 178.4122 174.4317 157.7304 157.1697 164.9902
149.3957 140.2293 148.9967 160.992 164.5743 174.6152 148.3816 163.7522 150.0036 146.2189 147.8775 178.1896 153.8322 166.4096 156.3977 149.7845 164.9149 147.9175 144.2882 162.865 170.8621 157.7565 156.4161 151.2222 155.3944 156.1666 170.6515 151.919 158.2495 148.6429 159.5743 153.0271 146.6486 143.9731 138.0084 155.6869 179.8727 173.2547 158.3578 171.2335 154.6907 164.401 157.2981 161.6009 166.8708 148.1441 174.6845 178.2979 179.2184 147.1668 166.0585 176.8379 151.6494 149.1675 153.5681 180.8223 158.1293 127.713 154.8909 152.3475 164.9748 171.4004 138.342 128.3713 150.3008 187.0674 169.8633 180.2555 163.5255 149.6103 156.0814 173.2337 137.7651 159.1981 141.4983 140.88 161.7614 168.1023 162.9457 182.2981 172.0412 166.2144 0 139.4934 158.1417 142.0533 150.511 0 177.1119 172.3825 167.3418 166.7775 142.4791 180.9712 168.0323 161.0644 149.0925 180.351 171.1222 157.8076 176.215 160.1962 173.8065 181.2445 165.354 188.1076 180.4678 169.2476 169.8154 164.19 160.8668 170.9927 165.2078 155.4711 149.2965 157.8355 166.0436 173.8296 193.5687 180.4234 175.8364 166.6125 199.3822 193.0383 187.0624 186.8516 195.1247 173.3528 193.6976 202.9194 189.8886 214.7199 225.1701 248.602 281.7482 352.1852 281.7482 0 240.3314 226.1302 199.1209 202.2158 197.0697 193.5232 195.469 177.0466 0 167.0462 197.0935 200.8479 203.0634 180.8006 206.3624 168.8987 180.9563 163.1351 166.2908 192.0412 163.9542 192.4364 170.8781 180.9882 171.0971 182.0234 162.8968 178.5237 198.848 188.8693 166.0138 187.4362 171.1624 152.3245 174.9465 183.9212 162.1038 135.4589 176.1937 169.6032 175.8144 155.6561 170.2359 138.9061 170.6243 155.7739 160.9489 158.7919 166.4708 165.1107 160.4466 0 176.7426 157.3903 165.2975 150.1985 176.9488 167.983 164.4747 166.6561 169.7597 165.1996 162.5624 146.1449 159.5474 99.1265 174.4265 0 175.5559 185.5135 155.3452 162.9534 153.685 150.4055 168.6365 145.8532 144.0743 0 0 141.7738 158.7228 162.1805 160.5757 146.7574 164.0639 145.0617 158.1034 150.4839 164.7781 160.0087 171.2357 152.2042 145.821 154.1857 161.6525 149.1963 155.8818 154.5769 140.5606 159.1679 161.3095 171.2388 145.5136 167.6052 173.4698 150.8071 164.0234 170.4987 174.9124 144.299 175.8919 168.6015 157.3283 168.3163 162.8582 181.7242 148.952 177.9523 170.5672 171.6925 182.7101 0 172.9935 158.0256 149.6357 140.3074 156.2738 168.7181 168.5585 145.2581 155.9033 128.4729 145.468 148.9957 142.5429
168.0715 148.7921 132.7394 167.006 167.63 164.5055 151.7688 154.4687 141.1478 149.562 153.8196 174.9057 149.8417 160.8614 150.3428 155.5317 172.1506 159.5475 135.6789 162.3265 177.7059 150.342 149.0645 143.6693 147.6599 142.8421 155.6169 145.3812 190.8676 147.3664 165.4414 131.3309 139.9142 155.8597 134.2915 165.8244 197.4722 0 181.5221 164.2641 148.5782 137.5787 136.7413 146.0697 146.6335 160.4623 167.4762 178.2755 194.7299 168.9567 173.4642 171.2116 162.1243 148.3338 167.9069 163.7703 162.4422 132.4405 156.3606 163.2001 180.2294 161.2232 129.9284 141.4228 159.041 176.0004 176.7225 161.6885 152.3284 144.077 118.0565 184.6461 142.409 166.3283 155.0758 149.3578 164.8938 153.2746 149.7444 189.862 196.9622 0 0 166.1345 154.3012 151.7548 147.5093 169.696 180.805 164.7938 171.4935 169.7075 135.5599 155.7908 174.7486 144.8015 158.3901 177.7739 164.6158 190.406 185.7911 192.0156 185.3313 168.3553 160.8806 176.2794 189.4304 171.7101 162.6584 188.9165 151.2759 168.5722 226.4976 0 188.0884 0 175.3141 180.1128 170.4396 183.4272 176.746 174.1419 189.6323 190.9935 144.3509 158.666 170.8067 166.1207 179.2123 212.7641 196.084 200.5836 223.7704 214.7401 0 281.7482 352.1852 281.7482 229.4229 230.5669 210.9435 209.6586 223.3939 197.8296 199.0298 0 219.6501 130.2434 195.2561 217.1102 211.9526 183.3054 194.0152 178.6786 216.1268 178.0242 174.2374 176.6079 168.3665 189.1693 179.3906 192.8131 172.8476 170.7315 161.7056 157.0997 177.5644 190.9429 165.4151 163.9216 190.1295 156.6904 185.3702 186.5009 165.0595 145.5034 146.8655 158.2397 186.7458 191.1845 167.9958 148.7773 150.4935 157.8107 161.7072 162.2632 157.5017 165.2757 163.5019 0 165.4611 160.9854 156.2932 154.7689 171.3573 166.6743 140.7897 0 166.4389 159.5941 150.0486 143.8446 109.8459 79.577 190.3217 0 172.3491 173.4842 176.7609 169.7157 156.3322 151.1503 170.9831 161.4224 159.4537 0 0 143.0188 157.9756 175.1746 177.0992 176.676 158.6719 133.9007 156.663 151.2651 168.3847 156.6992 175.6862 151.2119 159.0427 149.2439 164.5166 162.804 160.5328 159.1889 158.2752 160.4631 163.612 193.3375 133.886 145.9969 163.8553 140.607 182.1672 168.2298 165.8108 155.4612 155.3166 165.9401 143.5145 149.6247 161.1322 174.0071 166.7298 165.393 173.5361 179.1682 185.0745 0 154.3522 165.6171 130.0839 143.9862 153.502 164.8878 167.16 128.7798 141.9176 113.8643 144.1467 147.6011 157.7532
191.6148 159.3098 159.6298 156.4421 0 0 174.1574 149.9033 148.8625 147.4506 161.8813 151.8541 142.9288 147.6438 150.6627 147.5909 164.0521 152.7647 146.2993 181.7466 172.6109 152.2456 150.9519 138.4092 157.2136 149.2182 162.3585 144.2868 138.9246 146.0406 161.129 143.7222 145.7674 144.8088 153.7626 156.5602 201.6312 190.3981 112.7156 168.9152 154.8027 161.0861 0 133.2604 137.5294 169.8532 0 0 0 153.8662 179.3297 163.9264 154.5537 151.2022 171.0806 148.1066 143.1682 127.5003 156.0372 170.9045 168.5257 134.7264 135.6913 139.4574 0 224.0108 187.952 158.5052 157.1484 137.035 135.7784 182.5752 145.0939 141.6241 139.5514 143.2936 130.8427 157.7259 149.9971 167.3133 156.2606 181.6775 114.9635 150.6503 156.9117 146.6539 140.4512 182.0741 165.1823 132.7257 157.1015 168.7129 134.7226 155.0914 154.1827 149.3804 173.3298 167.8326 146.3903 158.2557 183.7656 175.7864 180.6544 188.3193 157.1121 186.9701 211.526 186.861 163.8321 159.3679 177.5559 218.4601 0 178.861 210.181 0 184.8791 175.2458 168.9863 203.999 176.0815 169.0866 195.2308 180.7825 158.8985 178.6911 186.9208 146.4667 161.572 180.2974 189.7918 193.7592 218.7118 218.2961 216.2716 0 281.7482 352.1852 281.7482 0 202.7553 206.3744 205.2175 192.7222 205.0598 192.9582 235.1124 149.0012 203.3718 213.698 205.2174 193.4215 216.6793 186.3624 201.1408 175.9376 174.185 185.3782 167.9074 180.5111 187.4173 168.047 183.7487 178.2384 174.4566 199.3531 162.7142 164.623 158.8612 157.8347 167.2191 158.6233 177.1616 174.8483 168.2166 175.7449 173.506 164.3166 176.7099 169.8981 147.1414 171.2049 156.7826 173.5054 175.2919 164.093 147.096 144.2261 150.5123 0 146.8262 169.1648 157.0181 154.8916 151.8866 143.9785 135.6007 158.781 153.0333 158.4939 156.516 144.7307 132.993 152.2691 0 0 184.256 181.5368 166.7689 156.1732 136.8436 142.98 171.5199 161.783 159.81 0 0 142.92 157.4757 165.5655 161.4322 189.8588 162.4137 137.5725 153.0978 159.7273 182.2981 149.7039 154.3916 165.0189 161.7465 150.3076 161.6975 144.822 154.1163 152.8261 154.0804 167.5781 140.2505 164.5667 129.1501 176.4684 184.9325 158.3028 186.5596 171.6133 180.9595 151.8028 143.6762 167.0251 122.821 159.6398 171.7035 177.2451 175.6607 195.0462 196.605 0 0 0 0 160.1631 141.5627 158.2454 144.4068 161.4377 161.8351 131.9499 130.1121 131.0368 140.208 158.0307 156.0021
170.0535 154.2336 135.5293 151.507 0 167.5588 184.8798 144.1663 160.2334 137.1769 137.9203 166.5997 155.5352 146.3705 0 152.9948 0 163.0338 168.2855 171.3469 163.4938 158.9945 0 132.718 138.9289 150.7828 161.2319 126.825 140.1306 154.7713 175.7562 149.4665 141.8472 157.4371 162.7482 134.7957 0 198.3378 144.7591 180.8713 149.4245 180.1084 0 87.9992 148.9389 167.8876 0 0 0 154.8674 180.1986 183.7735 139.5298 158.5234 153.1057 0 181.2012 143.6658 165.5628 0 187.3514 111.9288 106.4331 128.256 151.2838 196.0268 181.9513 168.1694 163.1983 145.8353 127.7686 170.2398 145.4559 157.8394 121.8758 125.5395 138.7786 162.0201 183.2058 156.5777 153.6347 161.1062 74.2403 155.9906 158.1109 137.2168 136.7736 0 162.8384 163.6748 165.9797 163.6044 126.4944 128.4523 182.1137 159.4332 189.8183 177.242 149.9222 172.1651 186.0593 166.0198 183.6945 141.7556 154.337 184.7832 192.5942 0 166.8876 153.1101 152.0224 186.809 0 184.1522 186.0648 0 185.0369 190.1696 168.984 192.1358 166.9113 169.1867 193.517 202.3338 184.0898 200.0937 184.9699 164.6748 148.2608 195.3263 194.4274 203.5293 224.4196 213.5771 187.0937 240.3314 229.4229 281.7482 352.1852 281.7482 211.7809 216.7383 204.3126 196.6416 191.8496 251.5589 232.4475 169.6443 205.944 216.3539 226.0117 173.2615 215.1696 165.0779 196.5906 163.745 178.2733 197.2327 178.063 0 203.3726 165.1097 182.098 184.7004 161.879 0 0 187.0071 172.1598 159.1956 180.0343 192.1062 188.9314 163.9834 163.5827 168.882 177.601 150.4662 187.7479 181.3196 154.3669 171.0299 156.9936 159.9138 164.4376 157.973 148.5552 142.1019 148.2054 0 165.8593 159.187 155.8886 145.6187 162.809 147.5014 137.1105 185.6928 129.2958 151.7976 150.0709 162.3305 132.0779 137.0814 173.0672 0 194.4161 186.2449 160.9493 164.5447 124.7478 140.5265 177.392 161.9524 159.9772 0 0 151.1949 165.5025 180.383 160.8994 0 166.2493 133.5927 153.1416 157.4083 163.6236 155.6789 163.7248 166.6749 176.1015 157.8122 147.3854 174.4231 142.5186 141.3255 158.9533 166.4888 146.9035 165.5127 135.1223 183.1354 195.6511 144.7406 180.8968 0 187.8984 163.8798 153.0926 174.2093 130.9054 146.9718 149.5244 181.1656 0 172.073 0 0 0 0 163.5927 179.5322 141.4844 134.8443 152.5664 167.9225 0 127.0459 153.7901 142.008 131.165 147.3864 167.7643
153.4018 157.2379 128.8796 136.0785 193.1052 170.6193 153.3716 120.964 148.4864 166.3092 155.0224 163.9448 156.7777 155.3565 175.6141 143.865 169.3964 157.148 154.6026 162.2427 165.0279 155.9941 154.6686 151.8768 150.6415 134.7794 141.8953 155.0291 162.0217 164.461 169.0472 152.8377 159.4328 141.9975 144.9944 148.2338 171.9554 229.6845 185.4968 149.0311 156.8864 165.2614 157.208 115.5082 159.4607 169.9196 162.8662 185.8411 190.1868 154.2739 169.8834 162.3529 148.7183 160.1544 154.2693 173.3875 153.949 141.0873 146.0014 143.1462 143.586 152.0434 122.9004 156.1234 160.3363 178.0676 161.5242 162.8952 152.9573 147.427 151.0531 186.3662 138.5551 159.7898 120.8854 149.1082 153.4902 160.4973 152.8782 165.141 187.4843 155.4931 92.9807 155.2317 172.0859 154.1855 151.1191 169.115 187.7059 154.6606 162.779 167.1643 151.9777 145.2155 182.3522 162.908 164.3403 181.3525 167.4818 170.263 174.916 191.8715 180.8705 169.9223 169.0867 186.5181 215.3056 183.4695 168.1164 167.0774 168.4502 178.0951 168.5737 191.3529 156.3967 180.6961 166.1713 184.8531 181.4176 165.8667 188.6746 176.3035 169.2741 163.5759 182.5182 188.8748 198.2274 177.331 162.0841 198.0685 196.6534 195.4927 215.8358 206.1876 197.0676 226.1302 230.5669 0 281.7482 352.1852 281.7482 233.8774 239.0053 206.2094 207.2409 209.718 0 206.8092 209.6141 203.6366 191.6095 174.6455 192.8308 192.6873 192.9206 182.5499 177.5528 194.0603 179.4619 179.5158 180.4737 165.181 186.8708 172.0052 188.4102 186.693 163.0148 165.001 161.1804 163.4697 169.2842 171.5283 173.6695 177.5508 148.7454 169.4574 188.9065 154.9859 182.375 165.5358 164.5749 157.3328 178.8669 177.0883 158.7854 171.0399 149.0728 148.436 145.0717 178.9509 178.0511 167.6692 152.3812 161.1024 160.5073 167.5033 155.8446 161.7732 138.1765 153.7399 158.8705 165.9152 159.6866 0 169.4812 168.1886 194.538 147.7282 160.9961 165.1452 143.2827 140.6565 162.9632 177.8229 175.6542 0 0 156.7456 171.5245 179.5304 154.3151 180.9068 167.7033 135.0049 166.6191 162.8255 146.2366 131.6704 150.6558 166.6994 160.438 156.3076 149.4626 147.1405 147.3588 146.1252 141.8181 158.4997 146.6669 159.4198 152.3884 163.5872 157.6977 136.6817 166.554 163.1366 174.9989 180.2479 151.1455 165.665 155.404 157.2339 153.0885 158.5562 167.6188 178.9602 191.8641 177.4753 154.4346 163.4965 168.3238 168.7736 141.1491 147.9253 159.5237 159.7654 159.1432 145.2364 178.1929 140.3755 138.1571 161.4528 169.8088
135.3837 146.5005 160.945 151.9994 145.5512 141.9918 136.0781 147.8149 164.6853 154.6201 167.82 168.2314 166.054 159.0923 150.7965 163.2358 152.5694 174.9753 163.3265 156.3965 155.7658 166.6021 165.1865 155.7681 154.2465 155.2183 155.466 153.7922 153.5546 165.0962 131.109 156.5105 161.9969 153.6244 163.9506 159.1948 139.5655 157.9634 145.1969 172.1207 156.1378 161.0014 162.939 205.4292 178.7457 156.8278 149.4333 133.2842 145.0083 165.0084 166.428 144.4134 151.7327 178.2527 170.4641 155.1133 146.3174 167.0875 156.5781 121.9913 153.9752 166.4962 181.4986 166.6272 165.3965 142.4115 154.4833 161.6666 179.7667 173.9112 188.4482 183.0644 164.1186 153.9538 172.2998 177.2355 170.8527 161.0374 174.1556 165.5946 162.8481 162.5954 202.0693 175.8109 160.4278 167.3584 190.6121 138.1328 145.9206 173.9587 174.9665 167.8577 175.7928 161.52 165.5476 152.8676 162.3197 148.4153 155.941 184.1074 154.035 176.4033 153.6313 181.9405 177.2712 162.2351 166.1045 166.6743 188.1991 159.8271 194.2206 154.7308 154.3753 202.9854 198.8172 154.7267 166.6079 167.2835 172.5887 200.9864 177.274 198.1894 165.8004 147.5692 172.1879 176.0928 193.5438 191.613 208.6386 179.7506 198.9591 197.1626 196.8126 190.4924 215.3675 199.1209 210.9435 202.7553 211.7809 281.7482 352.1852 281.7482 274.8049 277.8912 209.08 214.2798 152.9076 214.4458 191.5995 186.2901 176.8749 186.8544 161.4927 177.1666 179.329 198.9275 193.4999 182.923 194.0221 171.5205 193.3956 187.5944 172.9912 179.5372 175.3234 154.0093 184.1025 160.9468 172.8248 169.3747 150.9648 162.3456 146.5567 165.1011 164.3452 174.8267 149.8436 159.9747 154.2938 162.4215 186.105 183.7492 159.3027 164.1445 166.0535 165.7726 175.967 167.4289 144.0848 209.4501 161.3999 166.9229 165.9505 158.7828 177.9962 176.1138 158.5939 178.737 169.8978 172.9533 175.9683 169.9587 158.0693 0 0 158.7588 153.0037 142.9671 159.1949 155.0577 155.6803 159.279 163.6898 150.2726 148.4399 0 0 156.2694 159.986 156.1615 169.5675 145.9738 150.5776 176.7909 160.7191 177.5165 145.2368 156.033 147.0163 146.1035 138.1996 165.8677 159.1495 145.7342 144.4952 143.2855 153.3634 159.9084 167.6808 148.4445 160.114 143.7928 134.3966 140.428 134.5786 148.9889 138.0394 169.9746 161.4154 143.2813 178.2657 175.1643 160.1591 140.8818 162.4645 158.2737 144.9878 144.6896 153.5731 150.2287 175.4669 167.5405 146.7771 168.2738 153.7724 151.7993 154.3008 145.4294 171.0978 190.6181 168.6548 149.7607 135.4358
133.7956 158.6693 139.2278 153.7881 178.5268 146.0527 152.7781 152.2321 153.0708 149.4898 134.7665 148.9739 142.2453 165.8929 145.5531 157.2491 175.4468 151.8628 144.1186 156.3279 150.3226 141.4119 140.2103 124.7645 160.686 173.9315 155.6829 163.0991 166.7535 160.6412 157.6968 155.2484 138.4723 177.6191 153.4847 171.8204 139.2183 155.826 139.9089 144.4629 161.9804 171.5068 169.8877 176.2678 145.5688 159.475 145.9002 151.3686 162.7619 148.6709 152.206 163.7234 163.9666 148.6897 157.7862 167.8998 172.8068 179.3799 161.0644 156.0654 165.2015 164.3323 186.072 163.4824 181.2132 157.6884 197.4136 147.2134 166.0548 163.5055 143.5427 170.3326 166.6445 146.4354 184.6316 166.7806 171.0997 156.205 159.8069 150.9399 137.7881 171.4486 163.6093 164.4929 177.3482 156.6091 174.5104 148.8526 149.0869 162.341 157.4035 171.5126 162.9795 168.2788 157.4082 165.2189 157.3825 168.1486 151.9716 194.2406 165.8798 167.2247 186.4288 184.7747 176.2943 171.5562 190.9226 188.0093 182.4857 162.2827 185.5456 177.1811 154.547 125.4873 192.7228 169.9519 166.061 183.566 172.2994 182.2693 170.602 190.3845 190.633 194.5469 175.2703 177.7985 192.9901 194.5754 192.8908 185.3248 187.8404 218.1674 183.1787 180.4665 187.8511 202.2158 209.6586 206.3744 216.7383 233.8774 281.7482 352.1852 281.7482 256.8074 206.252 222.6525 225.6461 223.8959 208.2027 200.8376 207.7388 192.7223 181.0961 187.7294 171.2216 196.3087 191.3055 180.5629 200.3797 180.2949 188.9291 183.6784 180.7472 162.176 175.9099 0 161.2453 161.2033 178.5392 173.6263 161.1003 179.5157 184.5975 164.5909 162.5139 179.7923 159.4347 164.7303 172.5082 173.7295 154.2321 161.8949 156.7092 166.8716 162.8279 169.2972 166.2031 177.8614 177.0946 151.5836 147.5832 177.059 158.8098 154.0761 156.945 151.5645 160.8212 150.8762 167.9775 161.5167 161.5437 144.5329 173.6359 172.3241 139.6495 159.9136 158.6827 165.0199 172.9144 178.7815 163.5915 152.7834 180.1491 152.5445 150.6841 0 0 179.7892 166.7845 176.1147 166.245 141.3517 152.3179 156.8528 154.6306 161.4997 164.9732 151.0451 143.8774 179.638 166.9414 164.1735 154.7581 138.4685 148.5951 147.3511 151.0038 151.661 152.2445 158.6536 166.4461 155.0386 155.3378 150.2051 179.1556 170.7512 149.9965 156.9343 158.8642 164.4142 156.5003 154.8192 151.3537 159.5721 177.828 166.729 150.725 145.3804 152.0795 172.6163 149.9341 144.4825 164.0048 148.0546 148.875 147.3011 161.7461 156.2722 153.4346 138.7646 159.5611 148.2986 137.9765
143.6498 158.8446 145.5214 155.1534 154.5844 161.0121 135.6692 158.0815 155.9775 159.3469 146.4204 151.9366 145.8224 151.1932 169.0338 151.5964 163.8582 149.2063 144.6526 158.593 156.2518 149.4053 148.1358 122.4111 167.7006 161.0853 163.0522 143.4964 143.2026 160.5903 173.3427 154.2387 155.6294 148.0157 149.8389 150.2967 171.9673 162.3559 148.6531 175.679 151.8418 164.0904 160.4888 131.8201 145.725 169.5851 170.4062 155.4466 151.6599 150.3305 150.7918 161.1317 156.3003 159.0303 153.5974 186.4534 145.0122 151.8092 179.402 190.0305 168.6201 140.3082 137.5257 156.3942 147.6121 148.1248 151.7322 175.7225 171.0246 158.3594 172.8099 179.1976 157.4984 175.4733 163.334 158.5038 148.6622 151.9033 149.9995 180.9877 153.0953 165.9616 154.8162 166.9307 160.3428 160.2462 139.5671 155.4918 171.3444 150.932 159.1055 160.1244 143.9702 162.605 164.6401 164.3562 156.7957 158.7169 158.2459 163.7439 172.6406 166.777 175.756 174.9185 161.6017 172.1921 169.9168 165.0553 175.1001 189.4099 147.8472 156.9761 158.0488 169.0921 184.1668 236.8246 174.1231 188.1851 164.9231 196.0829 179.343 171.6557 167.845 196.9635 203.7931 178.7199 175.5752 190.1834 173.4907 203.9075 185.7491 211.0145 187.8058 204.6744 179.7055 197.0697 223.3939 205.2175 204.3126 239.0053 274.8049 281.7482 352.1852 281.7482 229.1036 229.0156 224.6704 193.4286 189.2689 175.2917 199.0903 198.452 209.0899 200.4686 177.8857 184.2318 201.8786 190.3456 186.1513 178.4027 191.3638 179.6919 197.2022 165.4839 168.2752 164.8574 182.4518 168.7667 152.7573 189.5898 189.8459 160.1072 187.4545 185.996 163.365 180.5482 174.7462 169.9441 180.3777 174.5772 160.7054 173.8512 172.7837 165.3843 149.9426 149.5211 159.4427 174.8905 149.2804 177.5628 171.8649 166.7646 155.4729 150.7139 150.5656 153.3349 163.7806 149.6053 176.9751 161.0816 180.1253 159.4889 136.5756 175.0902 163.6181 163.8846 186.1845 161.1398 164.3085 169.2061 146.5541 177.7006 178.7027 173.9765 171.8547 0 0 152.7367 156.0289 152.1827 150.3723 149.9238 155.7458 131.237 162.5745 161.7987 150.1413 151.0259 158.9184 161.5143 146.8832 156.5488 166.0966 161.7465 152.0375 150.7647 150.0841 157.8257 142.0242 150.5123 146.707 156.3535 163.061 175.356 174.1825 160.2351 168.1529 162.6863 161.5708 141.0403 164.2267 154.9866 170.8572 163.907 167.0297 177.2028 174.486 167.2399 160.3647 169.144 162.9434 162.6379 142.9774 150.4996 152.9036 166.2985 147.8445 147.4001 151.739 143.6639 155.3472 172.1951 119.8442
150.5688 169.9571 177.559 140.391 137.0213 144.9789 158.8521 148.6946 167.7679 163.9545 160.7071 167.521 146.9088 167.5912 169.0933 149.1408 146.1999 141.7327 143.2825 143.7236 153.0532 170.115 168.6695 128.9202 154.4173 158.409 169.9703 161.5862 170.6343 167.9248 160.6726 148.8934 176.9738 168.524 170.5431 161.822 156.7037 166.8101 168.1579 172.6232 163.086 145.264 156.0138 153.2829 165.351 165.3525 154.4512 170.7632 161.3691 155.4047 150.6311 172.982 148.0333 159.4126 153.0127 159.7271 182.0743 159.3651 142.4253 152.6923 135.1629 139.9807 146.5558 150.3812 152.733 146.185 166.1199 157.958 153.5863 165.6172 176.4078 149.5571 168.914 143.7545 157.4386 170.4606 159.1801 141.0888 160.6584 178.7221 160.6526 139.7644 157.2794 156.8887 188.6247 158.9948 164.7176 168.9316 151.7873 185.7527 168.3208 180.546 170.8434 163.8693 172.927 161.4957 146.6905 158.8705 172.4007 170.618 175.1206 166.7602 163.8264 176.2973 158.5164 155.3302 157.8438 167.5451 179.0948 169.1148 172.9067 174.5103 155.4373 153.9448 144.9914 161.7011 183.9437 160.9581 182.4482 159.859 171.9905 175.5326 173.0615 156.7859 166.3212 194.3999 166.5996 195.6943 186.2058 177.7671 188.8764 192.9708 196.3595 187.3971 194.7959 193.5232 197.8296 192.7222 196.6416 206.2094 277.8912 256.8074 281.7482 352.1852 281.7482 231.8889 240.9267 194.2894 199.4348 210.7847 188.0754 191.8394 170.8068 186.4774 194.3569 197.4501 199.6907 181.6852 173.208 201.6691 188.4442 165.992 194.7229 186.3473 177.095 170.6583 161.1872 174.4135 179.0312 164.2258 153.5529 187.3487 171.3153 173.7644 152.9244 173.8965 145.1793 150.3732 155.9754 186.7982 171.9566 196.76 187.8942 159.6358 160.6968 160.4132 164.5981 178.6673 158.4288 156.2668 170.8702 154.7424 142.3142 160.9078 180.0844 164.3644 150.6175 160.9346 165.5771 172.0822 167.4678 173.5637 161.0462 155.3844 188.2696 166.8413 156.1865 152.7669 163.8534 159.0265 169.2125 150.5479 173.0512 176.2516 174.1021 0 0 162.0441 153.8226 145.436 170.729 159.7419 154.5476 169.187 168.0257 174.2278 159.4505 158.8755 137.3394 160.525 143.0023 146.099 141.9089 161.6364 161.297 159.9467 161.6923 163.9965 163.9875 170.523 162.0062 161.6111 152.6795 147.3452 153.5896 158.1891 176.4743 177.7196 154.4388 147.4472 175.8983 147.3497 150.386 141.1817 160.646 168.2701 150.4626 151.5534 167.6335 174.5993 153.2246 165.3074 161.9452 160.4009 148.2217 159.1028 160.814 165.2986 151.9799 161.3254 177.1357 161.2603 145.5809
164.3538 163.9515 141.4302 156.8193 147.6034 138.502 157.8288 177.5035 142.5115 161.7918 155.2185 165.1933 151.353 133.077 159.7928 168.4808 170.116 159.5064 164.3432 145.7343 136.0185 147.9186 146.6617 174.8561 157.075 149.0595 160.5738 164.7919 159.1754 172.4388 159.0841 154.9153 149.7921 156.7614 148.14 162.7067 192.1399 167.4106 153.4783 153.6638 145.6968 0 150.2699 153.8484 140.3595 146.6867 155.3285 192.5865 180.449 155.6511 173.2875 150.1994 141.653 169.8634 171.181 151.7441 176.2658 169.9029 150.0901 156.9326 171.5615 157.2834 166.0749 139.7339 0 171.9301 0 162.4815 162.6433 183.0539 185.9075 161.1898 160.7654 165.0244 147.517 161.4044 159.3245 176.5833 167.6874 171.4881 0 0 151.2057 180.1058 162.4956 165.7797 160.8728 165.0458 154.377 154.1218 163.489 149.8526 146.2035 150.0357 157.9028 176.2706 170.2197 171.2137 177.1884 173.0178 164.8425 186.4736 175.3331 135.7946 154.567 175.9911 187.1994 158.0887 190.2786 162.7003 154.1896 0 0 159.3943 202.3116 0 167.6323 178.4139 198.2512 166.003 164.8254 147.1406 191.0659 185.1332 174.8253 172.2905 154.6775 153.344 179.3533 195.3587 162.5519 193.7147 178.1019 165.196 170.3293 195.469 199.0298 205.0598 191.8496 207.2409 209.08 206.252 229.1036 281.7482 352.1852 281.7482 0 217.3512 212.5542 193.3614 198.693 200.2189 192.8982 193.1214 174.8672 180.2342 173.5794 205.2378 189.0115 191.52 177.0934 167.3264 179.1138 0 168.5613 197.5999 171.0565 169.6502 148.5601 162.48 167.7945 174.8899 175.2184 171.2578 157.9878 188.1035 167.1138 171.6686 171.309 188.6579 169.1973 161.867 171.5889 152.2682 150.4472 174.501 151.7371 142.8536 125.084 192.0412 162.109 177.3888 148.8237 176.9782 160.2602 155.4051 155.7038 185.6708 159.8753 154.539 155.1483 153.3708 122.3183 0 163.8443 0 175.357 149.5568 154.0576 162.1341 164.5008 139.2088 169.9299 174.3579 172.2314 0 0 159.2667 143.4519 151.8653 165.9796 170.4144 159.0926 147.5855 159.8137 175.9637 168.5367 158.2187 149.4461 149.3737 170.5929 160.1451 159.9817 153.9586 180.0814 178.5738 155.587 150.2803 150.6989 165.8139 121.3812 170.0128 175.3811 164.0873 170.4022 156.753 158.987 152.4225 160.4581 161.373 161.2776 140.9246 167.8589 159.0966 159.1185 170.0032 177.7957 177.4218 167.9793 162.5907 166.1964 158.3201 162.1541 158.9268 157.8632 157.7502 144.4855 159.394 145.5474 168.7916 160.0018 170.5311 151.8612
134.8842 150.2687 153.5599 140.542 183.364 157.6181 220.1837 162.8541 143.4348 174.5226 133.6767 153.4299 146.2447 156.4722 163.9206 162.4021 178.5223 162.5883 128.0362 182.122 179.9602 142.049 140.842 210.039 135.4165 128.324 156.664 156.127 141.3247 167.9435 188.1125 136.147 149.1845 146.8837 153.2355 164.9909 172.0125 0 164.0913 146.5938 160.3539 155.4932 173.2335 155.6292 160.6328 171.6398 149.5597 196.312 198.8841 152.9295 151.2748 156.7155 127.3712 158.9995 156.4 167.2424 190.9735 132.265 162.9917 177.1787 144.5514 0 0 140.0432 146.9582 0 170.9763 152.3753 156.0657 152.6623 161.4544 168.3079 163.9716 116.4333 142.9471 156.2657 135.0932 161.3999 162.9728 143.127 147.2867 0 139.2011 158.5811 156.2712 168.2077 146.9633 158.0933 161.1627 166.4092 155.4567 0 114.7755 153.7655 190.0079 154.0865 175.3607 164.0421 179.9452 145.1413 158.0693 200.3517 159.8529 147.8856 131.9595 197.3088 211.1362 181.9435 214.2196 142.3865 161.7409 162.668 206.8935 0 169.0594 0 163.7668 174.9293 201.962 142.9338 173.35 146.4507 237.5816 232.0326 180.2714 197.3974 138.1533 155.4189 152.2367 165.031 175.3174 168.9922 199.8627 182.8873 178.0012 177.0466 0 192.9582 251.5589 209.718 214.2798 222.6525 229.0156 231.8889 281.7482 352.1852 281.7482 228.3683 218.6183 197.7124 195.7808 184.2591 237.7246 179.3447 200.6741 207.0569 150.354 223.4514 175.679 200.8604 150.7025 184.3438 154.488 189.0783 165.1912 0 150.7523 186.0989 164.0243 155.0899 161.6084 169.2373 173.453 210.0921 137.5432 161.5335 175.6053 188.2037 184.6887 169.7367 179.4706 165.7766 177.7098 157.6645 99.7671 195.0007 153.353 137.0486 0 199.6853 185.7929 191.5747 140.2045 156.744 153.379 172.5695 190.3664 174.7202 163.1158 144.8673 151.3207 118.5633 116.0695 0 0 0 171.4221 142.1575 165.9559 125.1882 169.4447 140.6701 171.2085 127.9435 126.3831 0 0 169.2906 161.0807 155.0506 148.9869 172.9388 181.3323 151.711 137.6212 154.101 176.032 181.9229 141.2666 171.1003 141.3323 155.274 154.2522 185.6805 165.1744 163.7916 125.8577 144.8224 127.1099 171.3218 144.8388 153.0914 185.6187 157.074 177.419 164.029 176.9129 142.0725 138.9005 160.2664 161.2558 121.6026 160.3458 170.1381 171.8379 158.9008 143.9813 154.1289 178.2365 165.7064 187.8352 174.9185 128.5527 144.669 156.395 166.6858 163.0573 161.4822 161.7734 167.8364 167.9615 158.7791 153.5561
145.584 171.4216 163.6344 171.3446 0 154.1738 163.0296 168.7532 167.7269 155.2822 140.8045 165.3677 132.242 142.1794 142.1801 127.2686 173.196 183.1644 180.3769 180.5062 153.3938 138.6415 137.4635 168.0043 142.2706 155.5245 161.993 158.2661 185.7286 158.1774 173.8602 144.1799 147.1599 162.6531 172.3249 167.9626 135.9973 136.7963 0 169.7835 133.9778 148.9649 118.6336 0 0 0 0 0 0 148.5973 131.8437 118.8548 129.3406 131.0829 154.6176 153.9664 0 174.2475 203.1257 0 123.6781 114.9083 0 0 161.0889 174.6394 0 170.3116 150.9626 146.7116 0 140.9513 147.9756 190.8161 140.6701 165.4035 178.6727 155.154 143.4864 0 158.5878 155.5561 0 0 0 148.1761 0 144.9061 175.7648 167.6685 0 152.5655 200.6505 163.0794 146.4373 141.501 152.3615 173.3008 165.3145 115.6821 204.7292 131.1666 157.1175 135.3447 193.7218 193.116 202.646 0 160.1074 185.6594 158.1625 191.7077 0 160.4879 0 193.7657 180.8298 175.8543 164.2025 0 153.6795 193.6664 191.1676 182.6187 174.6939 158.5841 0 196.2243 192.2932 0 174.0448 195.7928 0 0 181.7707 0 219.6501 235.1124 232.4475 0 152.9076 225.6461 224.6704 240.9267 0 281.7482 352.1852 281.7482 227.3767 186.8869 180.1104 189.9982 206.2255 194.8506 183.0259 208.6 176.9165 172.563 189.6023 0 227.7054 203.5708 0 183.4918 156.4769 0 0 221.7693 188.5259 175.3404 176.2516 169.6587 162.6872 165.9363 174.3169 171.5943 159.3949 164.0755 168.5363 174.0808 194.6479 163.1 150.9786 133.207 0 147.186 157.7975 169.4627 0 0 162.8584 182.0731 144.3125 0 175.5756 188.2875 172.1167 169.8595 0 133.5503 179.1936 170.1235 0 141.233 0 184.2576 134.0371 189.5559 139.1186 179.7236 123.6865 136.8886 0 162.8467 160.8606 0 0 170.5161 158.0322 173.2817 134.0761 150.9808 145.9616 134.8836 158.7533 164.1633 139.2305 154.6115 171.1447 149.6119 162.8137 175.4783 0 138.651 152.4381 151.162 155.9611 216.8587 165.1619 141.8065 152.5672 124.5424 141.1919 0 125.0512 145.3506 166.5365 163.688 172.761 150.0713 184.429 107.7024 151.1049 0 165.8198 137.9481 143.9141 144.6624 143.1695 0 170.2749 168.7207 199.5291 169.031 159.6967 180.9562 160.9834 152.764 120.9012 141.3666 160.3299 156.5205 0
125.5867 149.281 155.6909 173.5942 128.4357 137.9995 115.9026 159.6748 136.7561 172.663 197.4385 146.8959 136.8332 143.2778 136.1701 159.1244 121.517 146.1079 141.0035 165.3914 135.0654 177.2716 175.7653 166.337 162.9911 153.2976 131.3171 133.0312 166.3296 139.1256 125.6775 170.8632 194.1421 169.368 159.0828 158.2659 0 117.3154 156.8631 0 151.4738 161.4615 0 0 170.708 122.1102 165.3622 0 0 0 129.8876 143.8126 136.1038 145.1419 146.0571 0 0 0 175.9186 148.699 0 0 187.2349 0 166.3444 145.7854 110.0708 162.5478 185.3965 175.3786 169.1588 160.6425 150.2365 158.1386 150.248 157.1785 184.3106 177.4335 153.142 144.5352 132.5247 0 0 142.908 169.4378 180.6736 205.8945 143.0807 159.7515 127.1121 141.2178 174.2386 177.9725 174.3786 153.763 151.5694 140.3688 155.0307 197.0752 189.7528 176.1172 116.2074 142.6516 170.2119 183.6769 158.9562 160.7411 142.891 193.7132 170.7179 169.7467 142.3082 187.8108 219.5003 0 151.9316 0 175.5245 124.7279 154.9108 151.6139 164.8367 199.0325 162.1524 192.2546 173.9434 160.1124 228.9605 170.9558 164.1047 185.1411 151.2938 145.7273 178.1427 177.7367 167.0462 130.2434 149.0012 169.6443 206.8092 214.4458 223.8959 193.4286 194.2894 217.3512 228.3683 281.7482 352.1852 281.7482 198.5975 193.3788 208.841 175.3362 219.3969 158.8854 193.6764 200.4779 150.8764 201.7512 172.0969 188.9264 207.8405 183.5745 171.9935 0 278.3982 216.279 144.6922 193.866 196.8612 168.1255 209.2414 162.3012 123.1758 170.9539 130.9842 152.4867 181.1305 145.1916 148.4953 156.6837 168.3175 205.6903 151.8743 159.78 130.7222 185.6895 192.5372 175.2802 142.9551 0 158.2195 175.9055 170.3242 145.7473 168.2953 167.8396 173.3443 183.1882 142.0022 176.1152 170.5528 0 197.8005 112.7963 144.2292 165.8717 133.1873 162.8485 165.5995 167.1738 169.1786 134.2644 174.4128 172.2857 0 0 143.9614 168.3973 151.1337 158.3529 88.1266 151.8684 215.8115 173.9595 155.8357 151.6449 137.3207 163.5746 157.0696 166.3894 137.7888 150.9574 122.5641 171.2158 169.7824 115.3456 138.6731 160.7692 150.2369 156.352 179.3482 155.8948 193.5088 158.7798 122.951 128.9876 149.0784 184.0659 146.577 159.5093 122.8978 163.8715 136.3611 136.1734 130.8603 111.2883 105.9299 118.6902 151.0212 153.9548 138.7899 187.6901 165.3146 173.0221 120.1776 134.751 190.7187 159.1663 186.8838 176.4139 156.2477 193.4863
147.6242 155.4813 151.054 145.6803 195.1581 146.1276 179.2928 153.8534 140.1692 142.2533 149.4363 146.6682 127.3008 142.7396 155.7131 141.0866 192.147 138.9818 148.7932 163.6982 160.9885 148.1058 146.8474 156.835 140.3524 142.7634 158.0704 145.9476 144.6932 156.69 162.6393 131.2631 147.15 155.532 138.759 151.4996 192.5598 201.6048 142.0643 146.1775 139.686 185.1387 163.5104 129.6373 132.0154 163.8046 146.0147 178.6648 178.3502 154.4725 179.1567 157.1823 147.4424 150.6724 148.5507 154.4112 126.6177 139.9667 163.8509 143.7078 163.9923 154.5376 111.8637 138.1252 153.5203 167.569 154.3048 146.8951 171.3992 180.1689 140.4313 178.6842 159.3028 181.6705 139.457 149.8633 138.5966 160.0331 172.7754 168.2796 158.1181 190.0537 99.2499 0 151.9103 145.1007 156.5691 190.3202 179.1518 141.3977 157.4194 173.4562 154.1164 135.3028 150.9864 150.9068 150.043 167.6227 163.4755 152.9105 176.9902 152.4145 185.556 178.9818 165.8348 159.5238 191.4161 149.9402 195.2385 144.8592 143.1165 191.5414 189.8463 167.8446 159.6282 203.9845 168.9285 198.2924 178.5978 160.697 193.5645 186.3984 190.5035 189.3292 176.5824 201.7148 158.2543 162.8225 144.0424 185.0919 180.8348 183.2125 213.1944 196.3675 173.4714 197.0935 195.2561 203.3718 205.944 209.6141 191.5995 208.2027 189.2689 199.4348 212.5542 218.6183 227.3767 281.7482 352.1852 281.7482 0 226.762 204.8146 195.3513 210.8365 199.9877 184.3589 208.8779 181.1615 244.2317 182.8651 194.4139 172.4832 180.9053 169.5147 259.9636 197.8328 196.5644 186.6137 168.4205 184.4991 181.9702 202.8697 164.5919 167.334 159.9084 171.6809 169.3455 165.7549 171.1507 152.6367 156.6407 169.4587 173.3371 172.9045 178.9622 167.9006 174.6006 166.0305 180.2449 153.6394 177.239 160.4699 143.6616 159.7521 126.6558 147.8228 169.4459 143.1603 135.1401 157.7033 158.9315 133.3798 168.5266 178.1976 206.0277 169.9041 222.2628 165.0455 176.2504 149.1902 142.6126 171.4726 161.2594 159.2927 0 0 160.3214 164.5421 204.0977 158.8819 196.6688 175.9283 128.2597 148.4388 147.1329 164.7915 151.6779 177.7605 168.5611 162.5841 138.5717 139.1441 167.0307 163.6938 162.3234 151.6567 162.5388 152.579 170.3934 156.3913 189.9825 176.7084 152.1144 179.7148 171.9675 181.4755 165.1125 153.8859 135.5219 144.2811 154.9414 171.444 175.729 144.8301 184.1481 194.5478 184.038 170.3169 173.2564 142.7668 174.3436 157.4675 158.0247 137.7906 190.6336 153.3519 135.5871 144.4167 128.7366 147.5178 165.8103 117.5905
160.6656 153.315 152.1848 139.2059 175.9475 153.447 162.0071 145.9032 142.8489 157.2481 141.7983 163.5935 146.5427 166.0708 154.4403 163.9219 184.7616 135.1924 154.0887 167.2604 171.9939 174.3334 172.8521 125.8812 151.3973 137.8095 154.3129 145.7953 144.672 146.0417 170.2554 153.9685 160.6217 170.9786 151.3746 160.8721 192.603 198.4914 145.963 154.4599 148.7033 168.1245 140.4497 132.7609 137.0933 159.3841 146.9734 158.4783 169.167 142.7539 166.4076 146.9012 153.8968 155.7925 166.3118 180.0199 134.9875 139.429 163.2783 164.2582 147.4919 155.0746 145.2152 159.7237 163.6345 159.0315 157.2578 173.7736 170.0711 157.5678 149.8493 183.5489 158.5477 157.1945 147.8261 144.3429 149.2624 152.542 147.587 159.7709 156.6765 181.7243 152.0675 145.4259 150.915 153.2487 163.4544 194.9106 168.9747 148.7119 153.7046 169.1195 153.906 138.9229 158.5211 167.2105 159.9198 170.8649 176.8559 168.7197 163.2545 161.1214 167.0153 166.5037 174.3732 193.4412 180.893 181.0501 173.5688 163.7882 161.5798 172.4516 178.7705 165.393 167.3329 197.034 173.7859 172.051 165.5648 154.8841 186.4379 174.4354 191.1755 198.436 165.991 181.6407 164.4915 179.9859 162.4594 188.8516 171.7571 182.3729 180.7281 186.4687 176.4424 200.8479 217.1102 213.698 216.3539 203.6366 186.2901 200.8376 175.2917 210.7847 193.3614 197.7124 186.8869 198.5975 281.7482 352.1852 281.7482 0 231.3205 193.3366 193.2636 184.3346 192.2811 197.5356 200.0896 221.1878 197.2143 194.1807 178.2173 184.3005 167.0576 153.3616 174.2756 179.4908 162.0015 179.6887 198.7436 159.2922 185.9576 173.5961 181.2598 0 0 171.0395 177.9224 157.1007 185.8755 168.2475 159.1242 167.0576 164.0116 176.6617 160.467 165.9047 172.861 167.4284 146.0786 151.1346 0 142.9793 146.3602 171.0733 167.4402 158.111 161.9257 151.8498 128.8569 155.4736 154.7715 186.3447 170.3684 183.2928 168.5991 0 172.5046 161.9351 148.5457 152.5319 161.4482 169.0935 167.0313 0 0 153.2071 158.1021 173.9379 156.6436 168.0206 166.6327 136.3443 145.2731 145.3975 164.3492 149.9133 164.3556 172.7596 168.0469 146.7129 157.1095 179.7061 166.9942 165.5962 140.8231 154.2828 147.9194 172.1517 150.2431 173.3791 182.7425 156.9124 146.0614 163.7788 179.0791 169.773 146.3332 155.6875 141.4916 152.1099 161.8811 153.0562 174.1766 166.8878 180.9451 190.5501 197.344 167.8344 145.198 158.3027 152.8626 149.069 153.7714 175.3159 142.3231 151.9311 149.3224 138.8127 158.8097 175.8958 162.965
162.1319 156.5217 143.0196 149.4247 165.0378 155.8884 173.719 154.1615 133.686 158.3806 145.1901 165.2921 148.3845 144.3235 152.5701 147.8129 157.411 136.9022 137.8981 165.252 173.7583 152.3166 151.0224 194.4288 164.0284 143.508 154.222 138.5414 162.5985 155.0857 179.3656 140.7259 146.7508 160.6542 151.4765 172.6144 181.0301 183.9562 153.8416 171.699 160.9389 154.2682 157.8204 156.345 149.0974 183.0933 166.8999 179.4757 192.6209 148.4824 138.3092 147.8672 148.2153 152.2838 168.7112 194.5652 134.6993 149.1972 184.2736 168.8289 171.3288 129.6422 164.7953 166.2459 160.8813 178.7538 162.5703 160.0999 162.9373 152.517 148.6799 156.8571 159.2859 185.155 146.6292 149.9003 171.9346 149.7057 154.2526 151.3401 172.1 209.3963 160.148 137.3538 140.6581 140.753 151.352 175.7535 174.0112 152.0657 172.1394 163.5944 131.8416 136.3422 136.5754 160.1928 157.3949 147.7984 149.3848 174.8879 168.0041 192.4876 181.1832 158.0049 155.8857 169.5492 181.8445 163.21 172.6547 177.5108 165.6524 181.4439 164.7013 174.2967 177.928 152.8247 165.4808 176.9674 169.8157 152.5048 180.364 164.4878 174.1334 185.2066 171.7153 165.5209 170.2775 169.569 156.771 202.0352 197.1894 175.2526 201.9394 204.3398 161.623 203.0634 211.9526 205.2174 226.0117 191.6095 176.8749 207.7388 199.0903 188.0754 198.693 195.7808 180.1104 193.3788 0 281.7482 352.1852 281.7482 248.7343 218.1716 191.0308 182.6203 206.4929 207.1032 213.961 206.2125 193.5353 181.345 203.9602 172.5143 141.627 206.4783 184.3693 192.508 159.0833 163.4177 187.8759 158.0008 194.0825 187.1392 183.4057 183.0077 171.9569 149.855 165.0763 153.8412 169.8171 168.2543 167.8236 172.8923 152.1283 151.1559 155.1416 177.2087 178.338 150.7177 154.2499 154.2363 159.9777 151.8692 149.2039 166.5417 161.8921 157.735 172.8351 169.4927 161.9163 145.985 146.2311 142.3924 0 168.549 175.5646 197.1546 169.5949 148.0609 150.6888 140.9878 153.4352 158.2234 156.2937 0 0 176.4084 174.8274 175.8041 158.6729 193.8063 167.8795 142.061 157.574 160.7233 181.4474 165.6105 156.2017 180.2128 167.6216 155.8765 164.9433 187.9046 182.111 180.5864 143.3713 168.0427 148.1104 163.6867 151.3663 173.7396 188.3403 146.334 150.5758 152.9074 177.9978 149.7584 150.2021 164.8619 144.8119 135.3489 159.0173 165.7111 171.8425 165.9025 190.1469 189.4366 174.1234 178.609 145.4614 147.8186 153.1321 128.1641 145.9532 168.0316 162.8084 139.1091 145.2709 128.307 151.6694 154.1453 140.1982
153.6679 170.8198 160.1253 142.7935 126.4237 155.8101 161.3055 151.0727 167.1212 164.8517 147.3822 166.0101 159.4397 152.2875 149.7318 157.0806 142.462 157.5019 160.9504 153.1765 147.1715 153.7461 152.4397 145.9773 159.5702 148.1061 151.1153 153.3444 146.2624 168.7249 164.8089 164.8577 146.2009 155.7844 160.6243 162.8009 156.7871 138.9332 151.8498 155.9893 166.1459 168.3809 163.7028 132.8347 146.051 154.2871 162.7601 169.6148 159.276 158.0814 169.3699 139.249 162.1887 139.7229 158.1193 143.861 152.076 158.5124 182.7604 167.9666 166.8513 181.3666 197.5519 155.5361 166.7959 150.3775 135.8087 160.06 149.3855 173.5159 175.7852 140.9737 168.1072 164.6066 169.8199 163.2054 174.7049 169.7213 180.8795 154.8268 156.0376 147.6786 157.345 161.0038 183.9569 167.6193 169.256 178.2186 160.4325 155.9154 156.1126 158.6306 161.2858 151.1847 156.0617 159.7548 158.7104 150.9014 179.0835 174.844 160.9942 151.7548 148.7498 167.753 169.5995 166.3329 183.9091 182.6241 193.4183 173.1949 177.8271 183.8297 151.9601 153.5564 166.5722 183.6899 183.5602 173.2679 175.1342 170.7152 171.2101 169.2145 161.5763 160.1136 179.8868 177.6124 188.2277 179.0505 177.5565 159.1088 167.4529 163.3191 160.2894 183.0891 149.215 180.8006 183.3054 193.4215 173.2615 174.6455 186.8544 192.7223 198.452 191.8394 200.2189 184.2591 189.9982 208.841 226.762 0 281.7482 352.1852 281.7482 0 184.5359 202.5546 195.4546 205.8166 217.4761 186.9199 191.0351 207.9797 192.9647 194.7586 180.9437 162.9441 173.7075 173.5223 189.0093 196.7133 191.2449 177.9715 163.6305 173.5834 190.5328 186.5138 166.3385 164.9521 161.6034 167.2501 174.3972 181.9611 169.9114 155.1068 173.5571 146.3197 161.1702 200.2113 181.077 161.1548 164.9641 159.6927 153.1756 175.9711 175.1033 160.8285 160.8518 169.3469 181.9731 207.8515 172.6016 155.6328 179.2521 166.8922 156.8705 157.7022 157.3901 148.6135 184.2081 166.1617 160.3412 163.1149 151.5672 166.0379 164.0129 0 0 159.389 146.7008 157.4462 163.2816 168.8631 151.1897 160.666 169.537 148.3626 151.7019 155.1787 171.9379 169.5108 143.4983 164.512 167.9778 168.7877 173.8337 172.3784 139.0336 167.1226 161.6053 156.5743 153.9753 156.3237 158.3945 166.6286 162.9916 142.9808 147.7223 156.5991 161.8318 165.0789 162.446 158.5139 168.2543 173.0372 156.4198 143.843 146.5194 142.1874 135.0424 155.1944 166.1382 163.1701 174.1403 157.547 167.069 148.3924 157.5815 156.6823 152.5229 150.1618 149.7378 156.8986 130.2271
149.1037 149.1183 145.1722 138.1639 177.3594 163.1214 161.087 149.786 154.0763 147.4274 144.302 179.5679 141.4313 152.6439 152.2248 142.1393 180.8635 152.5642 162.1375 179.9502 170.8529 158.9164 157.5661 119.606 148.2094 127.5124 150.7938 154.2406 174.5374 153.1955 172.1421 154.9831 145.3543 153.8012 166.7562 154.5743 194.6833 181.7908 149.3225 136.4862 158.8528 170.3893 150.8645 0 150.5025 192.8794 165.1384 203.4469 180.6472 163.1875 184.2535 162.7794 153.1755 164.8231 137.2478 145.8878 159.5741 146.8877 148.0577 149.4991 153.2059 130.4642 133.8521 174.7636 169.1541 183.3919 149.6479 162.1073 149.2217 130.4378 124.0454 148.0534 154.1943 165.4785 136.3522 145.6503 153.8328 152.2379 147.0113 167.8072 191.2102 187.4397 133.2828 146.9595 168.1507 147.0455 147.952 175.4066 167.3628 134.7172 165.7388 151.0132 145.4952 153.9776 173.4532 151.3025 164.169 172.421 164.1713 161.0655 162.4182 154.0322 205.7311 175.5885 151.2314 170.7864 195.9649 150.2911 175.3458 151.659 179.7952 175.6656 167.2016 172.4332 148.5207 170.7221 159.8597 194.329 160.6419 168.8714 185.0548 168.4575 178.4935 213.3159 170.1759 157.554 160.9869 146.0413 153.2577 174.8444 175.362 183.1466 187.3188 193.0881 174.2525 206.3624 194.0152 216.6793 215.1696 192.8308 161.4927 181.0961 209.0899 170.8068 192.8982 237.7246 206.2255 175.3362 204.8146 231.3205 248.7343 281.7482 352.1852 281.7482 212.7722 221.911 182.538 204.4088 200.4827 203.2716 178.1084 174.7051 181.6815 169.8133 174.258 176.6623 179.3178 199.6212 172.1335 162.07 180.0671 164.5231 179.9898 171.7281 171.3286 159.1316 184.9642 173.9113 185.9666 189.8125 168.6867 142.6366 150.9254 156.0449 176.555 171.6337 169.4081 152.6089 177.2296 123.9485 173.6807 178.1476 149.8212 148.3009 156.841 164.0658 164.9829 168.3016 159.692 158.7528 171.4003 164.9884 141.1148 131.8039 156.1577 174.4623 182.9297 185.1979 180.1797 178.1481 141.9222 175.2324 180.5109 155.7035 153.8045 0 0 159.0296 174.8485 185.8031 148.5301 210.9918 159.6055 139.8434 144.0184 161.1358 159.4181 138.5139 170.5025 158.4403 189.0824 164.8485 145.402 172.4424 183.8987 182.3592 141.3171 164.1306 158.3637 172.0837 132.1438 185.8085 182.3773 156.831 192.9076 194.3115 180.4355 146.3949 149.1016 161.8759 130.9786 131.1159 168.8118 185.1148 177.9098 222.3694 203.4603 194.5758 203.4512 182.4556 144.4733 146.752 156.8096 148.9943 140.4762 171.1723 172.6743 137.6028 154.0129 125.4764 135.4775 160.2068 128.6202
147.0322 166.0451 170.83 163.8801 169.5763 152.2412 141.6519 135.731 154.7897 147.5439 162.6581 140.1899 128.0972 154.4758 155.0889 152.2155 163.7288 158.1727 179.3728 163.956 145.9409 170.6365 169.1866 120.3475 156.752 164.3967 146.1179 159.4847 149.0705 137.4233 164.7366 159.8478 160.4584 159.5369 159.2554 143.9003 150.0338 175.5327 140.8589 139.8087 164.4362 174.7293 151.726 169.6532 167.2788 167.1533 169.0773 151.2439 156.3553 167.5358 153.4987 151.5727 156.6938 152.4698 165.7759 135.9434 155.3573 148.8991 161.9206 167.7236 173.2586 128.6979 135.4977 167.9557 173.0855 170.8832 149.0247 160.0699 162.356 147.7771 160.7594 147.6364 144.5654 146.5006 164.2654 179.3574 187.5191 160.9126 148.995 175.7288 150.5814 190.0412 178.1348 149.4595 152.7678 171.1719 155.2379 148.3796 174.3082 175.493 176.7665 162.424 171.2425 172.1094 166.7057 170.794 156.7373 172.9429 170.4441 165.9826 170.5995 170.8126 153.8131 191.2782 166.6509 148.8722 186.9614 168.8939 178.5994 174.6525 184.967 157.9992 168.5651 173.2531 138.274 139.1213 156.065 166.6377 169.0533 176.0871 168.0892 162.5818 160.5347 165.0785 163.2762 153.1631 192.337 165.7103 169.9559 161.9852 191.7306 179.4853 164.3145 183.0582 189.7068 168.8987 178.6786 186.3624 165.0779 192.6873 177.1666 187.7294 200.4686 186.4774 193.1214 179.3447 194.8506 219.3969 195.3513 193.3366 218.1716 0 281.7482 352.1852 281.7482 251.6097 216.2036 219.5036 233.5801 175.1767 224.5215 211.5955 192.1777 191.4358 165.7555 207.1449 171.515 180.6074 182.8144 182.185 182.9995 171.5487 173.9819 170.2279 175.865 176.1133 157.1459 178.672 163.1195 165.4507 178.5731 153.9097 191.422 157.6512 163.1629 179.6987 160.2765 171.0143 166.5202 0 174.0331 173.4832 173.2301 170.735 166.4982 192.5396 160.8615 166.2703 162.3375 163.3443 170.5563 159.2426 145.2869 157.7896 151.0197 164.9969 170.6149 146.0779 159.4641 182.3232 178.2437 187.3987 158.4206 167.4982 165.4554 0 0 165.8076 176.7148 157.5255 147.706 183.6122 169.0907 160.9274 158.7119 169.9256 147.9223 155.7746 158.7919 151.5083 166.5834 162.8472 151.7307 157.7072 161.6829 160.3294 145.4084 151.7675 159.102 154.7166 161.9327 149.2222 156.3885 153.46 162.8893 157.5571 146.5359 157.3636 156.5393 155.3666 143.4581 160.9737 174.261 163.1677 152.7289 153.8025 145.3386 147.302 156.9022 171.9743 147.7603 177.3336 146.4698 154.4864 162.3953 143.3759 163.1553 178.2089 153.7796 154.7243 175.244 159.2742 136.966
156.5864 169.4306 147.2316 145.9833 144.7326 158.4621 183.5097 156.3063 146.9008 185.2849 146.3382 165.4255 140.5626 159.0509 152.957 151.2814 182.7466 165.4571 166.3542 185.8099 154.7917 155.819 154.495 165.8059 164.3113 157.9582 153.375 141.018 154.8966 158.0248 186.3141 139.3358 148.1736 151.8666 167.9168 155.6067 187.575 185.6825 126.3019 156.9152 137.9382 170.1696 173.2944 166.456 167.0114 164.06 145.8863 178.0069 176.6535 160.8859 165.0945 148.4919 142.2417 145.3095 130.3324 151.6646 134.6432 151.6662 159.9284 162.2648 159.3968 141.4561 166.9585 159.9131 160.5909 174.377 184.7288 154.112 139.3364 155.6798 161.1806 181.1076 149.9997 141.7656 154.9696 168.3211 152.6409 162.359 151.3207 168.5151 141.8505 177.6895 147.9952 153.4825 132.1969 144.2234 136.6207 162.9353 169.372 164.6451 159.4972 164.791 141.6681 148.9192 180.7599 158.7796 182.7787 163.3522 168.1884 159.2789 150.982 163.2224 169.8867 188.0954 167.5545 151.7916 170.7344 183.5245 161.3137 159.0191 166.0997 160.0094 169.4914 0 179.7358 200.075 158.5245 191.1294 161.9867 160.0332 173.4771 166.316 174.3628 183.1265 157.2919 163.668 163.6943 155.38 171.4523 167.8883 172.3177 182.6486 204.0338 195.0326 175.5816 180.9563 216.1268 201.1408 196.5906 192.9206 179.329 171.2216 177.8857 194.3569 174.8672 200.6741 183.0259 158.8854 210.8365 193.2636 191.0308 184.5359 212.7722 281.7482 352.1852 281.7482 215.0288 194.44 228.1379 249.4797 203.6253 192.5134 205.0202 175.9307 161.6585 152.8416 176.5284 189.9028 190.9615 178.0417 181.2915 169.0661 194.1783 184.1676 181.1504 169.1336 195.4443 174.1457 171.0822 182.9136 178.3696 169.5429 160.3838 174.4589 141.3285 169.1178 164.9778 166.5754 170.7786 153.0459 144.7978 162.9763 166.476 146.7481 176.9093 172.2337 172.6321 169.2491 175.0413 166.6687 153.3315 191.5893 165.2588 151.0311 0 150.9013 180.183 177.1546 162.7092 169.302 158.3559 159.0191 174.8408 145.877 144.0979 0 0 143.6941 165.4204 196.6934 159.1261 204.0764 173.3983 148.1249 163.1856 166.1404 150.05 149.2867 168.2231 166.9037 151.7589 181.0055 160.2545 163.8665 133.1253 132.0108 146.7013 164.0136 143.1637 148.6228 145.2199 184.0629 177.3606 152.8372 171.969 178.8108 159.3766 154.2139 166.0008 165.5017 159.6551 169.854 176.3825 151.4851 177.7599 172.6601 167.4973 159.8122 156.0197 177.8399 157.1293 177.8588 160.3416 149.0216 144.8087 159.8681 168.8774 183.7058 161.0736 138.8733 143.9204 163.3106 157.4137
153.1505 175.3222 156.1419 159.5673 146.2406 137.6605 153.7812 159.6825 155.5914 172.8306 170.5963 182.4221 145.5578 160.2331 143.3619 137.4457 133.0147 157.0584 184.5836 151.2174 152.344 156.032 154.7062 188.3638 161.1713 171.8281 160.9728 162.5919 158.2927 162.8081 157.7756 175.9761 147.0916 144.0498 160.1701 169.2537 139.2776 169.2997 137.816 142.626 153.9765 180.0184 158.6768 131.8493 144.0618 158.444 174.2957 150.2482 155.5288 163.5243 144.827 139.3357 163.442 158.9009 142.0135 141.0405 150.9573 159.4899 178.027 156.8197 150.9372 166.2752 214.0545 164.4412 145.6088 161.6412 152.6463 165.2764 145.1816 173.7014 170.2546 162.1474 176.9084 166.4633 170.9057 171.217 172.0317 168.2915 143.6604 169.4042 147.9607 162.1868 201.7586 177.3652 166.741 160.7788 169.9515 160.6889 153.7182 164.6529 167.6594 158.9618 158.525 172.3804 165.1273 165.7669 157.299 156.809 170.6294 187.2476 166.1228 139.1672 149.5388 198.2551 192.2547 165.0861 127.5671 155.7152 152.0023 179.5899 191.217 155.6001 160.1179 153.4272 178.6005 160.7456 154.4612 177.4182 191.9318 182.1698 171.7627 169.8901 169.6151 161.8012 142.8258 159.3163 177.4852 174.148 186.3042 165.916 175.5533 173.3428 177.5575 159.8813 190.4859 163.1351 178.0242 175.9376 163.745 182.5499 198.9275 196.3087 184.2318 197.4501 180.2342 207.0569 208.6 193.6764 199.9877 184.3346 182.6203 202.5546 221.911 251.6097 281.7482 352.1852 281.7482 248.4928 242.4977 214.7927 205.1171 220.9493 183.1577 165.3491 214.1026 198.3462 212.1428 159.0311 185.8076 183.8983 176.8013 182.1626 187.9547 189.7801 177.9796 165.4941 163.1993 186.0518 163.1478 155.832 171.2884 167.7605 151.6878 173.2743 146.8631 179.2184 186.3922 177.7464 180.1789 141.9525 171.6369 160.177 158.8814 184.25 161.1207 161.404 179.1981 149.426 162.0893 162.0171 168.2488 156.2357 187.5373 201.8549 0 149.085 157.728 150.2617 150.3917 148.578 163.3367 177.1032 160.538 161.0468 159.0827 0 0 149.1238 161.5907 160.24 160.8995 174.3229 169.1021 172.2012 148.0916 168.4368 149.4621 176.3674 154.5774 148.27 166.1904 177.3696 176.4466 163.2889 143.3144 142.1147 165.1728 176.1515 160.5987 152.0806 169.5715 134.9891 144.6658 162.6969 153.9502 164.122 146.7875 154.8657 167.1421 165.5166 160.4237 143.4902 159.481 136.9896 145.9801 147.8288 143.2548 134.5294 130.8891 146.698 169.2239 171.4406 154.079 168.2206 148.9689 140.5407 155.8198 173.8565 159.6818 178.5912 162.7435 161.8106 143.4994
144.8257 165.0978 164.8663 155.4842 136.0071 153.0047 149.5553 156.9147 148.5473 145.9399 161.5762 158.732 146.7099 169.0909 159.1669 153.0623 147.7848 162.082 167.7701 139.7902 164.5037 162.8053 161.422 168.3697 147.898 149.3285 156.1614 159.801 160.4842 155.9832 143.5259 164.5471 157.0892 161.0182 148.2425 165.4545 143.8698 155.4171 155.124 162.1438 166.6154 161.4669 149.1071 151.8109 169.0509 169.7508 169.3898 171.2375 165.1838 164.74 169.8174 147.1941 163.7291 168.7878 162.4581 177.3936 136.2301 142.8097 138.5114 153.961 157.1164 170.1883 146.9079 151.3445 168.3023 170.9642 152.6455 154.395 146.1261 168.4736 166.475 141.4661 168.1192 153.6184 143.4703 171.5802 177.6255 178.6425 159.063 139.1753 152.0708 160.0729 184.1874 180.3468 180.7631 162.5054 171.0756 145.776 138.6961 159.9733 160.9596 165.11 186.934 175.3459 159.9488 149.7105 163.1788 145.1552 168.5248 190.7981 168.8654 153.3921 168.2094 160.7941 175.3999 165.0864 161.5422 174.5328 148.8382 152.0169 189.2232 169.4885 147.1868 145.0932 173.2901 152.1944 187.474 148.9198 166.7243 169.9466 163.7104 173.1903 165.3477 165.5079 166.6695 154.1588 184.6983 188.804 175.0819 185.954 184.5409 172.7645 164.7948 162.1711 185.252 166.2908 174.2374 174.185 178.2733 177.5528 193.4999 191.3055 201.8786 199.6907 173.5794 150.354 176.9165 200.4779 184.3589 192.2811 206.4929 195.4546 182.538 216.2036 215.0288 281.7482 352.1852 281.7482 277.1464 189.4298 244.9798 202.9089 186.0971 198.6914 205.4049 170.7769 179.19 175.0217 190.8762 191.4886 186.8852 172.2382 178.4829 193.6373 176.6741 179.1093 170.3756 182.2629 183.4884 187.9961 188.6296 187.9402 177.2001 170.1917 182.2354 173.7391 179.4807 176.2239 180.7934 194.6766 170.793 163.8031 151.5649 158.9974 188.9698 181.6257 182.3749 163.0704 158.8315 181.7805 153.0382 185.0722 183.2261 233.4761 150.9035 145.8502 151.0038 156.3199 155.9037 149.6055 156.8727 157.3193 170.6085 159.6887 157.7412 0 0 172.7826 155.818 153.1445 140.8859 177.004 140.4683 177.152 157.7839 147.9832 155.8002 162.3708 161.9672 142.7508 145.2313 162.4745 162.7412 143.1707 154.1561 152.8656 150.2019 154.6343 158.8265 165.0398 171.0192 138.7113 145.6358 162.268 142.8619 153.6185 157.9504 171.7891 157.4828 156.2588 170.9102 169.0255 156.927 150.111 147.5443 141.3712 158.0465 162.1517 158.538 149.6889 159.8164 159.9871 158.7623 159.8365 163.1248 161.9329 155.7817 170.6588 173.0094 150.8433 170.2383 171.9951 176.4664
140.5543 173.2928 155.8887 138.3947 170.5315 147.1348 153.2113 140.3799 147.142 150.5062 147.6154 143.673 149.1372 148.2366 189.3953 145.2996 148.2406 156.8049 167.5766 168.2724 157.7561 168.4642 167.0327 155.5456 148.138 152.1298 140.3461 141.1599 152.6663 161.3591 157.994 139.278 150.6286 157.5411 166.6448 166.498 165.3266 158.6943 141.8915 158.9099 169.3898 134.6954 143.9522 151.5031 157.4834 157.8446 156.2289 167.7742 159.7741 156.836 149.9467 171.4716 173.987 157.4591 140.6977 135.0709 172.3746 152.8849 159.1719 156.1675 164.4962 126.9957 165.3715 168.4446 168.0276 153.0946 143.0241 171.8135 167.171 163.7171 148.5455 172.6921 151.2751 143.1531 148.7273 176.8721 142.5561 148.8847 158.7591 154.5603 166.7185 175.8539 134.2234 169.852 161.9948 170.9288 159.4339 162.4717 175.2548 144.2888 152.9174 162.4376 168.8872 147.1356 156.5145 150.3927 146.0808 169.0719 171.6465 150.2997 180.7467 167.6415 179.9012 183.2199 169.9565 167.4114 170.4325 164.4749 152.2471 148.7131 183.7509 185.2331 171.486 151.207 191.2126 184.8184 156.0442 180.7839 169.468 191.674 163.4092 163.6695 194.4844 192.6174 166.6577 169.5892 163.8568 163.7422 175.4339 171.5872 181.2906 176.8087 180.5092 168.3811 156.0871 192.0412 176.6079 185.3782 197.2327 194.0603 182.923 180.5629 190.3456 181.6852 205.2378 223.4514 172.563 150.8764 208.8779 197.5356 207.1032 205.8166 204.4088 219.5036 194.44 248.4928 281.7482 352.1852 281.7482 213.1566 233.9847 230.8033 225.7096 197.1965 184.345 180.203 195.2488 192.38 173.8987 192.2465 195.9258 173.7136 183.4895 173.2879 175.5175 182.9589 173.8772 169.5669 157.1378 171.0588 170.7611 167.1385 167.2655 193.4795 159.2837 179.7059 163.8662 170.5062 168.936 123.2116 169.8304 171.6667 172.7751 156.5717 163.604 162.7531 174.5006 159.3728 168.4522 176.5853 144.4074 174.5748 156.15 128.0315 176.2046 152.6131 144.5889 177.9139 160.214 166.2494 161.7454 160.2677 174.4442 169.4782 167.4113 0 0 168.1301 153.5766 160.1492 168.4446 163.5404 164.2524 157.213 168.5805 159.2948 172.2529 164.8034 140.843 161.3389 160.0302 140.8902 155.9625 156.0566 155.5046 154.2028 134.3205 176.3322 155.4612 163.7784 176.7485 165.2759 173.0754 154.0368 152.3013 153.1747 165.1281 148.4586 149.6384 158.3802 164.7768 176.4864 169.174 164.7397 169.7825 148.2411 171.972 175.5943 164.9134 161.5107 167.2359 181.3829 151.9516 161.0052 156.1016 163.8021 183.1932 147.5529 169.3121 162.7822 149.0187 174.4688 166.3444
143.476 144.4615 142.9301 156.8821 141.3311 151.5798 150.5831 169.3532 145.8334 142.388 132.1139 144.117 141.8893 145.0985 163.9464 157.2241 182.6117 179.3057 126.8129 152.3217 157.114 167.7129 166.2878 152.38 162.9841 149.3133 144.5243 139.0972 165.909 154.9191 161.7855 150.4457 143.9965 135.3106 147.3553 151.1834 143.4378 163.2484 131.8787 151.7853 146.6432 160.4953 150.3819 162.0725 134.0766 162.3703 160.4895 179.7496 178.7245 159.3936 158.7272 146.3774 146.4606 160.0796 163.7646 192.4706 153.4062 148.7473 155.3409 148.1653 145.1467 156.5602 176.9084 146.0095 166.3217 188.1616 165.9245 175.9464 176.5177 156.101 173.998 166.6809 157.5059 183.374 152.9062 151.2059 145.7716 151.4327 155.7914 149.5049 156.6864 165.4546 117.3091 167.5925 168.1355 160.2759 140.111 172.9776 186.325 174.5977 157.8862 167.6879 149.4148 180.5159 175.9917 168.045 174.5038 161.6261 158.2414 160.8553 162.4767 165.6911 179.5956 165.5055 174.9524 169.092 172.9391 165.2272 160.5882 162.5787 164.4778 163.2322 147.1831 164.5812 145.7561 183.6406 151.1128 175.2937 158.0369 148.5993 163.3712 184.1043 187.0491 186.2893 150.7323 178.2532 182.5903 173.2595 151.2595 175.1971 171.807 177.5274 176.0849 178.0931 173.0836 163.9542 168.3665 167.9074 178.063 179.4619 194.0221 200.3797 186.1513 173.208 189.0115 175.679 189.6023 201.7512 181.1615 200.0896 213.961 217.4761 200.4827 233.5801 228.1379 242.4977 277.1464 281.7482 352.1852 281.7482 237.69 230.9522 246.4791 209.6704 176.723 214.9313 159.5457 178.1566 172.5106 203.627 190.9064 176.0167 182.9519 189.3079 191.1133 154.7922 169.8346 193.2019 195.4021 161.0049 162.2677 191.9562 186.3069 164.1552 178.5793 175.7157 159.4474 166.1299 164.6117 137.5133 167.6678 163.5333 178.5627 167.6303 162.745 158.1898 164.2083 161.8825 169.757 173.6858 156.3941 162.4375 154.1963 121.8826 0 160.7055 160.3865 183.8586 168.0926 163.808 162.7362 171.3505 151.3726 150.1193 148.2885 0 0 139.0505 167.1296 188.8926 168.2666 168.1213 177.2745 154.8981 167.8432 151.1155 150.2703 166.5012 172.5115 160.1228 143.8734 167.251 163.1511 161.5949 140.0492 138.8767 145.1921 153.1275 163.6246 180.3059 171.64 185.6469 180.9215 152.4826 166.8309 171.1681 177.856 145.1188 154.0383 161.7105 167.1383 176.668 159.1732 146.3715 154.1455 165.6499 170.0929 165.2134 159.4064 154.1345 165.5541 158.4627 147.2127 166.6581 171.3956 167.7468 178.0957 145.6029 132.945 157.8122 148.703 166.0988 130.0966
157.3949 150.3426 137.6511 134.1641 181.7024 152.5114 169.1339 164.8234 148.0148 150.1879 168.9823 175.7737 137.694 143.3659 176.5456 165.5625 204.0183 153.3887 162.0225 184.3582 174.2758 148.5056 147.2438 174.5175 162.7006 118.4338 142.8655 133.5815 148.9802 152.1885 165.984 142.6565 144.5491 158.0798 177.2094 161.2847 197.1881 156.946 115.1067 150.9949 169.1817 139.8618 136.3663 105.2979 127.3669 149.5458 168.7621 178.2221 170.75 172.9091 170.0741 183.2067 175.1465 131.4598 152.9628 157.3185 123.6233 146.7428 158.6028 181.0671 132.97 118.2165 121.0127 164.217 146.5713 176.4924 153.9161 159.3668 171.7391 156.7729 141.0887 195.3182 148.908 152.3122 112.1566 144.4876 147.548 154.0093 181.1526 150.6767 165.7257 209.783 104.1991 167.4449 169.5261 141.1545 147.0586 161.7948 168.9223 166.1174 158.9069 139.6943 139.6568 145.057 169.9626 149.0252 154.1869 163.7859 159.1662 137.3973 175.6372 164.5877 195.4941 154.0628 144.5055 158.7845 195.7237 180.5607 163.8805 151.6448 160.2228 200.8934 192.4669 183.2403 180.1188 145.9496 146.5536 192.9599 151.5928 170.9247 157.811 177.9194 191.6734 208.2864 186.0388 184.2645 138.533 146.7306 141.5327 178.7328 157.8063 173.0983 203.3969 173.3308 159.7531 192.4364 189.1693 180.5111 0 179.5158 171.5205 180.2949 178.4027 201.6691 191.52 200.8604 0 172.0969 244.2317 221.1878 206.2125 186.9199 203.2716 175.1767 249.4797 214.7927 189.4298 213.1566 281.7482 352.1852 281.7482 220.0703 228.8915 182.9837 169.8997 171.9146 164.8321 192.0478 201.8653 179.2359 193.5477 187.5941 201.1959 177.5472 158.0341 163.6895 185.3565 175.4105 199.856 174.9299 147.8766 150.0026 157.2663 165.931 147.9731 177.6214 150.3825 147.3468 195.3671 191.4536 166.5899 170.9199 174.488 157.4948 152.4625 165.3729 183.4505 168.6792 152.4122 153.9842 150.7291 156.7466 151.3539 109.5064 172.1585 185.955 187.4535 189.0948 164.8208 162.4142 127.7394 142.8392 171.7908 171.4371 169.3463 0 0 157.3471 159.6768 170.8757 192.8054 211.314 171.8424 140.4598 178.1892 160.16 166.1 147.1422 177.8444 142.3879 166.6913 164.7875 147.7072 155.4785 162.3681 161.0088 160.335 160.3922 150.1663 186.9444 140.3575 166.9145 181.2518 143.7451 195.3768 193.0776 167.2953 151.3075 166.7185 182.441 148.6191 140.7886 155.7797 168.0584 184.5881 189.5889 197.1461 199.8073 202.8114 0 164.7489 169.7442 172.4565 151.1822 152.8964 176.4432 160.4527 149.7407 154.9457 132.2363 134.7853 166.8209 162.7669
154.5949 170.993 159.2693 147.5655 139.767 152.7497 153.5372 154.5642 163.5107 148.7611 173.1464 145.1818 177.6193 147.9256 161.4705 148.2316 152.579 166.4848 165.2726 163.4963 162.5572 178.4982 176.9815 130.505 146.6194 140.6553 160.3162 145.9233 150.2437 139.7114 140.6064 154.9265 149.318 150.9812 155.6676 162.124 148.1696 154.8395 181.272 152.8378 169.3567 158.7584 158.2549 157.4809 149.8729 148.5506 147.6323 141.3766 142.8898 145.5254 142.1526 154.5419 153.4093 146.2934 157.9059 145.6036 143.6424 159.4113 165.5914 141.8034 153.3176 148.108 200.7199 143.7072 155.6678 164.484 176.7721 155.5936 168.5897 162.2477 161.9742 167.5115 168.9631 160.1681 156.3083 164.5531 170.7507 160.2671 158.2581 151.5408 154.3194 140.9599 172.4579 156.6002 177.9793 165.4167 168.5934 163.079 152.1718 164.673 170.2255 160.0441 173.0339 163.289 159.5168 161.6592 166.7076 145.4236 155.4953 152.0394 166.0019 185.1072 159.9508 173.8982 165.8655 177.0274 146.4424 168.4803 138.3472 185.8275 178.35 175.1691 173.1351 177.9224 159.7721 138.7069 152.8266 168.5274 177.3152 188.3757 177.5518 162.3996 152.4641 160.0741 170.4143 154.8188 158.6017 175.9295 193.6555 179.7647 173.7401 177.4528 163.7694 165.2611 165.3477 170.8781 179.3906 187.4173 203.3726 180.4737 193.3956 188.9291 191.3638 188.4442 177.0934 150.7025 227.7054 188.9264 182.8651 197.2143 193.5353 191.0351 178.1084 224.5215 203.6253 205.1171 244.9798 233.9847 237.69 281.7482 352.1852 281.7482 0 215.3652 191.8346 182.6888 196.4811 191.9305 220.0846 195.5699 203.4591 203.8056 171.8761 178.4957 198.8987 162.0468 179.2569 164.6692 159.8016 162.9022 176.5894 181.0021 172.4885 164.9029 174.3609 182.0201 198.1391 176.8939 180.0136 208.1682 167.1746 179.5482 163.7638 168.964 174.8089 169.2072 163.6089 157.6568 163.7532 160.9385 170.5201 179.8703 202.7439 192.8413 163.4471 158.5627 161.793 156.5273 150.7056 184.6003 150.555 162.3463 159.549 155.4506 153.5547 0 0 147.6684 160.4931 152.4691 162.4146 152.8525 158.5493 165.2941 168.6915 165.358 150.006 158.9846 157.9916 151.7429 177.1467 145.96 161.8015 156.3506 143.0266 141.8292 181.4088 169.2632 164.3524 170.8272 161.4856 159.4815 145.4929 171.849 154.129 145.7179 144.9398 144.7001 151.5247 152.8346 149.9804 166.1373 155.693 156.0409 150.1965 153.5199 152.3801 154.5755 157.5596 141.5296 164.1885 150.5315 169.4337 160.8933 158.8727 160.7388 158.7128 155.5846 161.6472 173.653 171.6925 162.3586 149.7754
159.5573 168.5895 160.5694 150.8992 175.0263 148.7236 163.2196 161.1604 141.25 155.4657 163.0551 151.428 164.6982 154.3146 153.9047 148.8135 146.4106 158.5539 173.1508 165.7017 153.7103 147.5964 146.3423 155.8726 161.6421 157.5512 168.8809 141.5207 158.4808 158.7612 145.4309 169.2953 162.6877 165.9413 147.881 141.4856 144.8769 148.5239 184.4839 147.1394 152.2769 148.4215 150.8848 168.6771 156.7408 156.5874 154.4975 162.4749 145.8747 177.1399 147.6911 151.6091 148.4224 155.5374 161.0605 163.116 152.8008 163.4986 148.2702 160.4867 184.8493 173.7518 158.9085 132.0352 143.2616 140.8282 167.4658 163.9576 177.6518 156.95 159.1544 152.3476 150.8297 162.0364 173.9928 168.3627 164.3397 172.3329 178.8652 158.6219 157.895 133.7027 189.4372 159.3538 165.4199 174.5065 166.8254 141.3324 164.709 159.7544 174.0132 156.9107 172.9635 153.7698 156.2195 174.1204 153.3198 176.8964 162.299 167.6904 176.5031 158.4902 154.7568 148.2579 156.9275 171.8184 139.9699 163.6273 167.9841 161.8518 168.4475 178.6423 155.4953 159.4401 153.1968 167.9591 154.1678 157.6041 163.8523 181.8047 163.9085 162.6366 175.1531 184.8 186.3 157.7651 182.2676 179.3819 179.8602 155.942 183.6028 159.3496 150.0258 169.7919 184.0882 180.9882 192.8131 168.047 165.1097 165.181 187.5944 183.6784 179.6919 165.992 167.3264 184.3438 203.5708 207.8405 194.4139 194.1807 181.345 207.9797 174.7051 211.5955 192.5134 220.9493 202.9089 230.8033 230.9522 220.0703 281.7482 352.1852 281.7482 216.0959 213.9747 194.7006 214.0217 205.0833 218.761 192.3915 161.1046 178.6301 164.7593 197.7583 202.029 185.8441 190.6161 163.3817 182.3245 169.787 190.2114 172.5057 156.1694 176.958 188.4087 169.3216 171.7606 162.7114 172.204 143.5118 165.5189 182.8179 167.2603 156.1551 160.6269 180.0111 173.7743 162.6592 171.7009 159.8737 164.9306 166.2895 137.6357 219.6087 165.3358 164.4584 164.6405 166.7249 171.9663 163.6699 196.4723 178.6256 146.1181 165.34 163.3235 0 0 172.1826 163.9779 154.199 155.9867 143.0941 148.6816 168.4117 163.1975 152.4307 140.9341 150.8014 159.9443 157.5123 160.1733 158.7599 161.2959 163.032 170.8931 169.4625 161.8981 163.1466 150.5374 181.9125 151.8271 145.7103 163.5163 167.6644 153.9392 145.7447 143.2172 157.2732 173.0994 160.1505 156.7258 150.8828 146.6613 154.1679 148.6528 155.3629 157.3048 161.7998 167.1378 148.4574 154.9801 155.7396 165.9802 157.6429 159.4607 167.8925 164.0993 174.0017 145.262 165.5048 169.3746 171.5281 154.6667
158.5545 152.4127 153.0429 151.3911 192.1015 159.3783 161.1583 150.9619 159.4718 153.5183 152.1665 158.7055 166.041 145.2096 148.4211 150.0902 146.5635 151.1497 153.3696 160.0757 155.4411 160.5848 159.2203 149.3644 166.883 160.6246 148.7049 144.5241 175.8628 174.4288 178.5249 150.8218 142.6136 151.7782 169.1491 166.0274 173.7968 189.3218 153.0788 165.1751 154.2278 150.8048 140.0536 185.5942 128.0046 156.8438 137.7627 166.9842 158.1672 159.9985 172.5679 172.3655 172.9429 163.0851 159.4678 159.0367 131.0415 146.1756 165.3837 165.8931 164.1343 170.0753 139.3469 147.1056 156.9137 152.3047 134.6445 160.1169 164.2348 140.1738 155.4497 178.2444 169.964 156.7778 162.1832 174.0683 158.9557 180.3224 154.7195 155.9917 180.5046 185.5226 172.6214 163.4818 159.1154 161.3381 160.0151 172.9593 144.4971 148.4182 157.0673 157.1616 142.959 145.7144 167.3271 163.7589 145.5732 169.1911 145.7658 159.5603 170.6227 186.2907 166.0921 165.5794 161.8835 147.8661 155.2273 177.5323 178.1426 157.0574 158.2568 174.8296 166.1632 157.0534 0 168.0058 159.7815 186.681 163.6851 166.553 186.6034 172.6884 166.8899 182.6366 167.7808 163.4674 172.0757 158.1827 170.5172 175.7657 163.9895 176.9324 203.0963 192.1994 168.1498 171.0971 172.8476 183.7487 182.098 186.8708 172.9912 180.7472 197.2022 194.7229 179.1138 154.488 0 183.5745 172.4832 178.2173 203.9602 192.9647 181.6815 192.1777 205.0202 183.1577 186.0971 225.7096 246.4791 228.8915 0 281.7482 352.1852 281.7482 193.1718 218.5666 210.1978 203.9108 201.9547 201.5886 202.165 181.7068 177.9939 187.0336 179.5127 177.4519 186.3568 190.4948 211.4962 203.7564 157.1912 177.4679 159.0242 161.9699 165.5866 162.3096 161.9287 171.2073 166.0083 166.675 171.5637 155.9068 165.863 162.2705 165.659 168.052 158.3101 177.7584 184.0577 166.9917 135.5498 169.6048 174.6228 115.5325 181.4699 185.9503 175.1732 179.9069 165.0208 174.3014 147.8517 158.562 159.6782 160.8295 158.868 0 0 138.7335 163.225 168.4377 155.725 161.04 149.221 138.9744 169.3971 170.0165 165.0542 141.8782 168.0428 153.7699 176.5092 159.6631 163.1652 134.4718 164.412 163.0356 143.9208 159.8541 145.7494 161.6873 151.0008 171.3078 162.9561 151.1149 153.9157 163.1059 157.6459 156.3601 177.5927 168.9324 142.6163 146.3068 146.7637 167.6119 163.1786 183.7076 183.0007 173.6092 163.837 168.5544 158.7785 166.3679 151.1359 152.5109 161.5147 172.5495 155.1876 143.8578 149.5229 145.2033 154.2957 160.3365 130.713
144.9869 165.711 152.3549 166.5764 170.6396 139.0701 170.6127 156.1057 148.9349 148.2014 173.7324 163.5016 177.6859 159.581 139.4298 146.1982 150.2201 166.0405 155.696 135.8006 155.9963 155.2289 153.9099 167.3229 174.3645 165.4601 155.6462 166.5986 164.7356 150.034 138.1614 145.6234 140.3113 137.6712 153.9719 153.0067 140.2422 149.8249 131.0957 148.8987 154.6313 186.4482 159.7517 171.1178 159.7445 149.4588 143.4583 170.1253 160.3204 160.3123 152.3825 157.9769 179.9862 160.3043 158.7172 159.1261 182.6041 165.8687 159.7028 168.6488 161.2833 164.8841 165.6323 150.7098 0 186.4873 0 153.0257 177.9201 177.7413 165.8509 182.894 160.9839 164.7404 176.6835 171.8789 156.2019 161.6182 170.945 136.6567 0 174.4075 168.0963 185.928 160.7645 165.2311 162.6811 173.7539 165.0439 157.0808 157.3522 172.8717 161.5594 149.9087 164.445 165.1377 157.1771 164.8766 168.2186 185.4495 142.8018 165.2729 158.4 178.7533 166.1648 159.7258 155.4185 166.1074 162.8005 163.6532 162.4342 0 0 262.3667 153.4351 168.7104 171.5934 173.7783 167.1959 160.6486 182.2277 172.619 161.0776 183.4474 182.5485 173.3698 174.3633 187.1728 175.0504 169.2613 162.0698 152.2498 162.357 173.1829 170.9739 182.0234 170.7315 178.2384 184.7004 172.0052 179.5372 162.176 165.4839 186.3473 0 189.0783 183.4918 171.9935 180.9053 184.3005 172.5143 194.7586 169.8133 191.4358 175.9307 165.3491 198.6914 197.1965 209.6704 182.9837 215.3652 216.0959 281.7482 352.1852 281.7482 187.6753 217.7069 199.0303 186.3954 192.2046 182.8447 196.4628 162.2274 194.7978 183.7699 184.6602 181.1933 170.4008 163.193 156.276 180.2948 178.5614 167.7022 169.1998 188.4024 164.0014 161.59 182.0044 184.0298 185.8497 175.1706 169.4598 173.7702 167.9435 168.4586 178.898 159.8275 156.3987 151.1199 148.093 156.6118 168.8619 168.2941 208.4053 153.1134 166.4925 168.4993 159.8351 161.9247 156.3499 160.7882 158.4439 155.3442 165.5915 163.572 0 0 165.1956 157.6206 145.1949 167.8922 147.947 161.696 169.2021 145.6059 162.0813 148.4515 148.3456 147.1404 155.623 167.1409 172.1125 145.2652 132.6521 157.5202 156.2015 147.7322 154.6474 158.9355 167.1531 143.978 151.6572 144.7074 165.9851 158.6684 150.6126 150.394 156.903 161.9542 167.6512 158.5253 164.0622 155.1658 150.5669 149.637 158.5148 154.8554 157.3558 163.4993 154.4772 171.5607 156.5415 179.5002 169.4492 168.5166 162.4207 156.6073 166.361 167.0381 182.2296 156.6913 162.2188 178.8455
141.4413 163.8346 195.3809 169.2353 163.9229 151.718 165.4205 167.5918 178.2639 163.8619 164.7786 146.4071 169.0801 176.8788 144.0657 163.8502 138.7957 146.3862 154.0862 143.5997 158.5708 138.4924 137.3157 173.2368 165.4946 196.604 140.9161 164.207 150.2139 139.8959 157.7907 168.7621 164.395 158.8494 162.3301 170.1534 130.4173 140.1993 0 0 148.785 173.7727 0 0 166.683 146.7444 140.2607 147.6837 166.9123 146.0411 177.3305 149.8437 163.9914 145.0641 141.8525 149.2673 0 195.9851 159.8589 154.2369 180.9016 0 194.3659 0 163.5795 211.2303 188.1363 148.2784 168.0177 197.4789 163.6477 169.4162 163.5083 171.6493 164.0689 161.558 130.3634 178.1673 181.6665 163.3808 142.6995 168.5833 0 150.6384 158.137 196.764 179.9791 178.7403 175.6521 142.5364 176.3029 164.0376 191.5183 141.8206 136.7123 165.8818 148.0693 140.1048 177.7412 177.5616 165.5255 146.917 140.3625 164.015 176.3879 154.308 143.8891 153.7457 145.574 154.0019 184.8626 151.9305 213.1415 206.0905 0 179.3063 165.6663 144.8369 163.301 165.5972 158.4029 186.8776 171.2549 162.6288 165.218 184.9127 161.1736 198.2401 177.5804 169.5679 150.7013 139.8224 142.6166 125.1173 144.9599 162.8968 161.7056 174.4566 161.879 188.4102 175.3234 175.9099 168.2752 177.095 168.5613 165.1912 156.4769 0 169.5147 167.0576 141.627 180.9437 174.258 165.7555 161.6585 214.1026 205.4049 184.345 176.723 169.8997 191.8346 213.9747 193.1718 281.7482 352.1852 281.7482 254.0387 228.8351 203.5635 192.9058 179.2386 196.7396 164.9203 162.2432 155.0845 180.4999 197.6091 152.285 144.328 158.3131 168.0984 168.3757 184.4351 186.3062 178.2921 151.7906 192.7203 169.4848 174.6917 0 0 181.7382 175.6213 188.7896 174.1747 153.47 172.4276 170.0588 131.116 153.1857 170.8463 168.5419 0 202.6763 119.8378 147.5845 164.2618 143.9852 165.4461 143.3665 178.7196 180.2439 159.6204 155.6279 153.7299 0 0 158.3915 160.6454 157.3873 168.1665 139.8526 160.4624 193.0297 156.7736 165.5834 155.424 156.3446 139.5661 147.4621 142.473 174.0677 156.8196 145.6907 164.3826 163.0065 164.7181 147.3483 164.7745 152.1016 142.3687 138.5491 132.552 166.6469 141.1754 141.3959 161.5338 166.2314 155.8455 161.534 150.7935 162.5893 157.3287 167.4601 168.6865 160.7818 144.0003 146.2598 157.1495 146.4391 179.1594 165.5716 187.4768 170.8656 168.686 133.7084 148.0151 181.2619 168.3728 191.3949 156.586 167.7938 159.3633
128.4426 167.9416 127.7111 145.1026 0 161.6099 176.3523 0 141.4414 166.8901 131.8339 142.7165 144.5065 136.7535 143.7827 159.4364 170.4027 167.3545 157.2628 126.0579 126.8615 155.3273 154.0074 172.4653 169.5791 147.8548 132.8727 138.9676 184.3058 149.9795 160.2116 180.8892 152.6288 145.8804 156.592 185.742 147.5154 0 166.8026 173.2232 152.7937 153.5626 156.8481 0 138.5756 149.9775 143.2823 0 0 157.1153 147.058 127.0957 145.2063 167.9735 191.6573 0 209.6949 136.2632 141.7891 157.6162 0 144.2894 230.1106 161.1572 166.1616 0 167.029 0 166.8824 140.2662 199.4043 159.3583 179.6129 172.6491 143.6169 144.0163 142.3466 182.5856 159.9717 178.3962 164.8628 158.9414 0 155.7144 175.4117 136.5351 176.7512 157.1117 177.1238 140.7824 171.45 170.8426 153.5 186.3126 144.8493 166.5321 152.6304 167.7821 0 161.5278 165.8836 157.1418 164.8882 162.249 169.7895 190.7982 163.8563 181.5442 143.631 144.3029 172.7143 198.02 146.2356 159.1797 194.2743 138.4986 0 157.0151 158.2638 201.4165 163.5784 156.4386 174.3993 181.9097 162.0666 0 184.992 192.9644 177.705 198.2021 203.7332 160.7714 165.0861 154.0276 154.315 178.5237 157.0997 199.3531 0 186.693 154.0093 0 164.8574 170.6583 197.5999 0 0 278.3982 259.9636 153.3616 206.4783 162.9441 176.6623 207.1449 152.8416 198.3462 170.7769 180.203 214.9313 171.9146 182.6888 194.7006 218.5666 187.6753 281.7482 352.1852 281.7482 263.8658 175.1251 0 200.6524 167.3725 0 141.1477 153.5109 0 196.9719 192.4107 175.126 201.9904 184.6346 187.2627 171.8539 160.3446 149.7744 0 179.8426 161.819 0 0 155.5319 187.3283 149.0047 159.3078 147.979 185.1686 193.0856 181.491 0 176.4179 177.8268 172.2596 0 0 0 195.753 142.1262 123.93 164.5149 154.6645 187.5006 190.1111 176.0353 142.64 140.9004 0 0 129.8374 171.5576 154.7202 175.3554 0 180.0232 0 158.7251 162.2897 180.2378 177.654 0 180.6441 138.3714 177.3576 160.1339 152.1659 145.4994 144.2814 171.4334 143.5059 158.0789 165.2274 178.5049 148.0748 161.3449 171.0767 159.5989 134.7911 123.0524 157.6891 160.698 165.5021 154.9635 157.1631 158.2811 178.5287 142.9147 161.8644 183.1013 179.7136 0 0 146.3407 157.0205 134.6784 156.851 169.4202 125.6539 149.6461 165.9392 170.5112 150.785 170.2449 160.9304 120.3424
0 156.7938 151.9833 140.1749 154.7457 151.4541 167.2416 168.1449 145.4295 0 139.0676 157.4583 138.5565 163.0376 169.9506 145.3691 136.3035 155.6609 155.2246 171.4425 156.1647 182.8162 181.2628 210.3921 179.0407 149.1335 164.2825 162.5763 157.3775 152.1984 175.9478 165.8822 174.6569 163.7762 184.1592 161.2787 144.1576 160.7965 0 123.277 157.5414 158.4565 135.6493 177.2764 0 147.704 161.0266 168.9393 178.7061 168.5592 149.5272 157.2425 141.9488 168.9171 163.6635 148.7922 145.9748 169.0713 158.8916 166.6481 185.0313 149.1441 0 169.2031 153.5881 203.393 0 151.7749 189.4261 146.7616 157.6837 147.9769 153.0887 140.0501 156.6902 159.4569 179.8345 136.0429 152.0871 160.7222 168.1134 0 0 170.7013 172.5992 180.9346 162.6512 174.066 133.8814 167.5252 168.0757 158.5421 0 173.8049 174.0135 139.6256 154.3273 138.4168 140.6727 130.7317 167.4027 179.5328 167.1869 174.5088 175.9525 184.1574 173.4889 165.895 150.5003 0 160.2511 142.5152 159.4707 0 163.1014 0 192.523 146.1163 183.0073 145.4592 143.1202 172.9266 155.3843 184.3173 172.6292 154.9716 182.7766 152.1848 161.3366 156.5643 173.1482 174.9147 163.33 186.7287 194.8241 198.848 177.5644 162.7142 0 163.0148 184.1025 161.2453 182.4518 161.1872 171.0565 150.7523 0 216.279 197.8328 174.2756 184.3693 173.7075 179.3178 171.515 176.5284 212.1428 179.19 195.2488 159.5457 164.8321 196.4811 214.0217 210.1978 217.7069 254.0387 281.7482 352.1852 281.7482 232.785 202.7529 190.8919 197.5913 182.9726 191.9404 207.6972 195.0315 173.5776 172.3618 165.8247 170.3883 148.1934 181.1647 194.9192 201.5395 185.0682 200.4793 177.3367 164.3015 167.9628 0 185.9489 197.4758 183.3261 180.0103 145.0371 155.4303 174.2623 149.5805 144.933 138.967 176.871 147.3311 127.8516 0 0 178.4357 183.6446 174.2966 152.7711 162.9566 166.269 165.4911 147.5282 163.975 161.9752 0 0 155.7849 168.4614 165.3984 151.4717 159.3793 159.1654 169.2471 166.0814 158.3689 152.6785 167.6525 171.7547 163.8801 166.5729 169.1823 148.7223 140.7272 154.5398 153.2461 169.7688 181.0347 165.9261 159.6425 147.5747 165.5263 165.9375 186.0739 177.8361 152.7634 173.7318 140.6718 152.9803 154.9598 157.3078 148.1534 159.7235 155.7424 154.8923 148.3193 150.1644 148.8113 149.0782 159.7562 183.9811 145.2727 153.2285 164.7851 164.951 164.4774 172.3141 149.8021 153.0915 158.4707 155.4589 175.9928 0
145.925 139.6767 139.0786 156.3702 187.2116 145.8476 149.6349 140.2659 145.9345 150.1786 157.058 159.0876 162.6295 133.2206 147.5695 159.2356 172.1162 136.4034 153.6898 171.1805 167.6917 171.4711 170.0141 156.8895 152.2844 136.4645 160.5311 150.0109 151.6482 156.7662 157.4139 156.937 156.7526 165.3739 152.2119 154.5329 180.5496 178.5409 160.9481 140.9469 163.4833 160.7519 150.2241 130.1619 151.3559 168.3925 158.2762 165.3252 177.8527 157.0261 156.3647 158.6593 168.7197 148.1251 150.0897 129.6582 158.1443 159.7819 147.5735 162.747 151.6171 134.697 143.5778 165.855 166.906 176.4329 157.7469 173.6875 146.1492 151.0509 145.1914 156.1473 149.5402 168.9264 144.1296 148.8958 150.5728 146.5188 152.4445 173.8868 192.1831 176.463 143.5827 163.6264 157.8944 165.6436 166.4114 180.4874 156.4369 160.6353 158.6128 160.904 159.8029 171.2771 174.9575 168.1278 146.2588 162.2567 150.913 162.9922 169.4841 169.9863 161.8735 170.0664 157.8518 180.4119 180.9753 172.7623 154.3131 158.558 159.9034 150.9167 175.4498 195.8089 154.6475 0 175.5084 166.5219 173.2897 154.4726 167.2134 153.9088 164.2898 184.1871 168.9301 159.4749 150.2633 158.3355 172.7598 186.601 179.4384 173.8406 181.8291 180.4606 183.6438 188.8693 190.9429 164.623 187.0071 165.001 160.9468 161.2033 168.7667 174.4135 169.6502 186.0989 221.7693 144.6922 196.5644 179.4908 192.508 173.5223 199.6212 180.6074 189.9028 159.0311 175.0217 192.38 178.1566 192.0478 191.9305 205.0833 203.9108 199.0303 228.8351 263.8658 281.7482 352.1852 281.7482 0 215.6037 184.625 201.9637 204.6773 194.5194 184.1753 216.6716 192.7582 178.0902 193.192 173.3542 164.7907 181.6909 185.0833 178.6235 169.5817 171.102 169.0171 158.306 0 187.893 180.0719 173.7258 174.6253 159.1557 175.691 187.5716 174.0027 151.9817 153.4253 160.1018 152.1233 129.095 140.8647 181.8783 0 174.1899 172.986 167.5068 163.7672 141.1114 142.7733 168.8096 164.974 162.962 0 0 156.9694 186.5709 185.3759 165.0371 178.052 163.743 161.7183 173.5073 165.8914 162.6949 159.7474 168.703 142.492 185.5257 165.9833 164.8336 169.5422 160.3919 159.0492 169.383 157.1232 150.872 167.1585 147.8339 165.594 155.4035 165.8943 194.897 0 164.8421 155.1808 150.6237 154.6963 148.1951 149.9152 159.2809 176.2134 163.3417 170.9427 174.6402 172.324 166.7905 172.2844 158.5388 173.4856 148.0447 157.0985 164.6909 160.9434 158.5354 146.2517 149.933 144.863 139.3392 183.2086 151.6397
[truncated: 245,835 more chars]
