# Supplementary material for: Defined chromosome structure in the genome-reduced bacterium Mycoplasma pneumoniae
Source: Nat Commun. 2017 Mar 8;8:14665. doi: 10.1038/ncomms14665 (PMC5344976; doi:10.1038/ncomms14665)
Supplement: Supplementary Software — We provide a folder containing all the data and scripts used to reproduce the analysis of identification of chromosomal interactions domains (CIDs). 1. Matrices_for_TADbit: contains the input raw and normalized matrices of the sum of the five HpaII replicates described in Figure 4a, of the HpaII with novobiocin described in Figure 5a, and of each of the five HpaII replicates, to calculate the CIDs borders. 2. Script_TADbit: contains the python script, iPython notebook script and html version, used in TADbit to detect the CIDs borders, and is saved in the Output_CIDs_detected/ directory. 3. Coexpression_Data: contains the two co-expression matrices (basal and Pearson) with their corresponding genes, as well as the co-expression for all genes pairs to compute the coexpression per CIDs. 4. Script_coexpression_CIDs: contains the R script used to compute the absolute mean coexpression of pairs of genes within and between CIDs. [file ncomms14665-s6.zip › 2017_Trussart_et_al_Coexpression_CIDs_borders/1.Matrices_for_TADbit/HpaII2_Stat_raw_filt_3kb.txt]

469.0606 432.9271 307.0612 314.1779 223.5558 230.8057 209.8665 260.5989 237.7233 204.6688 219.103 240.6248 244.6123 260.478 268.6842 241.4017 222.4098 230.5069 214.7536 186.04 174.7684 269.6873 0 25.9151 252.1901 242.8612 217.4994 213.4863 232.2246 201.6392 182.9089 222.7338 215.1921 199.7114 199.477 211.9572 143.0903 104.5098 61.5587 200.9745 221.6079 192.4868 108.9753 0 120.376 172.3258 203.7902 168.0686 154.2844 225.7113 175.3328 230.0808 217.4042 251.4147 203.8427 98.5288 59.9957 173.0765 203.7188 144.4082 88.4694 81.4448 64.6609 87.6884 150.7746 96.8131 133.2258 206.7081 210.5251 162.2032 182.9607 171.7817 185.5054 161.9039 209.5026 181.124 188.6677 157.0607 192.6644 196.5422 160.2403 81.381 0 159.2452 191.2486 201.3165 179.5065 171.913 169.1914 192.7996 186.5883 180.4591 190.0264 191.7866 183.5115 170.6999 198.4312 194.7136 159.2033 175.3765 169.6239 179.8553 147.7765 158.9849 163.2806 163.3326 133.2344 150.4153 162.1305 191.2883 171.7911 151.8515 151.7319 96.2244 76.2713 115.5839 179.6735 138.2563 135.0269 187.94 162.9146 192.1352 200.5103 162.3851 178.8471 161.6703 177.9694 156.8855 172.1111 163.5528 135.9768 190.1751 146.4695 144.3565 185.7643 161.0293 144.0974 192.3573 143.3178 160.999 169.6545 158.7809 165.0755 184.6618 186.3758 57.8258 57.9546 45.0343 123.7269 174.6112 175.465 188.1273 147.0558 179.5275 171.1882 183.1496 195.9144 169.4025 174.001 153.9523 210.76 209.9069 189.9698 188.0617 81.1507 65.1919 0 163.2509 198.9822 190.2066 170.3403 152.7245 182.0559 164.7437 191.2704 198.4789 188.7603 182.1405 190.8039 155.6581 167.8369 206.4431 192.7371 199.017 155.9934 119.5068 131.4937 171.5571 95.3268 0 138.3876 204.5503 207.7498 208.1396 184.2393 138.5027 0 198.2475 124.6277 229.6606 215.1276 207.5038 54.4671 0 0 166.8259 193.5486 154.4991 209.1537 194.6794 206.1416 206.525 203.0598 201.9104 0 0 0 146.4856 184.7783 181.3073 195.788 144.2836 190.9032 189.4333 214.9732 207.0758 187.5796 215.8803 223.6921 197.218 210.5012 195.8231 241.0556 221.7515 182.94 0 138.0777 217.4888 234.8361 240.3702 181.9624 176.0488 177.2565 241.9271 218.0881 156.667 174.9577 215.7131 221.6068 236.3483 200.2012 198.1415 201.864 207.4879 198.7561 165.5577 163.8703 164.9909 171.8777 226.7505 232.0297 228.8484 244.4986 253.2992 246.6025 248.4223 281.1537 278.7103 282.7258 242.7487 290.8735 0 1023.8389
432.9271 1580.0525 542.0819 375.4272 218.2254 270.3531 240.7675 298.3706 312.6893 271.4794 307.1857 287.5171 286.1148 290.4525 313.5943 287.7979 205.2691 287.8351 277.937 187.9744 171.9841 274.4872 0 27.5738 290.7849 297.3882 260.4239 273.0555 272.4193 224.9003 176.929 290.3011 262.6273 275.6764 258.3228 242.7017 111.0952 104.2389 81.8658 215.5618 259.809 199.369 140.0268 54.5039 132.878 187.8116 249.4518 168.1091 189.6953 274.1965 219.4698 263.6021 0 289.6684 227.5403 141.3709 71.9819 195.2715 200.2972 149.9021 96.8174 113.5699 93.0269 123.7746 185.3937 95.4706 138.4937 221.2624 224.94 202.3274 277.0213 184.0541 252.5571 240.0577 275.0548 233.6637 213.8678 240.1016 238.5074 223.3201 177.0939 105.6365 65.4659 189.8175 241.5901 243.0108 226.5367 178.5861 174.6534 231.8427 207.8388 194.3634 258.2911 261.2619 199.3031 227.0417 229.7247 210.796 229.3298 204.7104 195.4805 193.3973 144.8225 170.9691 232.2854 215.7085 119.7096 133.5621 187.4503 216.1112 206.4027 158.8502 143.5085 110.2056 120.6287 111.8009 211.7434 161.954 175.3252 205.9474 194.3719 170.9214 185.5358 138.8552 209.575 182.869 220.2625 198.1571 208.5739 169.6009 168.2096 200.7166 150.0667 177.8431 195.9414 160.4825 135.4453 169.8026 138.0117 175.2154 194.9219 199.927 193.8082 221.3114 197.4001 68.3993 72.454 56.8365 138.3588 176.9116 179.8535 222.039 156.1518 215.2617 196.668 222.6111 237.1287 221.7576 186.0147 156.1348 247.5105 235.4847 193.8874 228.2156 99.8031 90.5034 115.0448 165.9098 224.5965 243.6429 187.4635 182.101 168.2908 208.6925 218.2011 193.3884 191.0397 211.1554 174.3173 183.2347 216.5908 219.514 230.9714 244.7337 184.0159 185.1095 201.5483 212.0379 101.6654 0 170.4453 213.7296 226.1194 211.9225 254.1002 164.087 112.0475 237.3679 152.8746 232.0048 212.7677 231.7179 67.5946 37.124 90.0213 162.6592 183.5398 136.459 231.2915 222.9057 287.3199 247.9553 237.4248 257.1795 0 0 0 190.1404 234.5561 196.6585 251.2356 140.732 229.493 272.6295 251.6652 258.4188 228.0098 292.3874 235.9998 282.5326 245.8004 232.484 254.0138 258.8656 196.0165 0 167.7346 272.2643 310.9686 243.4 269.0556 183.9498 172.2921 242.4461 185.5925 158.2019 191.5429 268.5157 265.2223 270.9857 335.6943 258.9919 217.854 192.8636 217.5812 150.7571 145.9534 150.9969 158.6261 213.7835 282.4856 240.1096 303.9924 310.0812 281.7684 271.1491 307.056 361.3978 309.331 349.7202 386.1008 400.1712 47.6259
307.0612 542.0819 1457.2516 775.8082 272.4677 384.6283 284.6125 368.7925 393.109 309.7902 367.5198 337.3439 331.5333 341.573 395.5292 362.9373 212.8175 402.5272 328.9766 202.7524 197.1363 387.1301 0 31.4202 342.0067 378.2522 319.2109 312.5591 332.8733 267.3691 181.3549 391.0176 321.1956 353.2319 315.5805 292.1967 106.3841 78.8652 83.0838 262.0445 325.6196 220.5815 161.0223 56.3293 183.4317 172.1733 281.0776 185.491 175.9868 325.2534 213.5556 262.3456 324.9033 261.1124 271.1415 125.753 98.252 256.1802 282.7519 168.1843 134.2923 105.1796 130.8628 141.4574 222.9688 109.6828 165.24 258.1005 264.9274 289.7992 323.3155 204.1328 301.1265 262.8395 319.0182 312.1827 274.7992 257.5926 285.7597 229.1611 173.2297 99.7938 73.0142 220.0839 301.0527 286.3986 321.365 199.374 197.6291 248.3943 249.1507 239.445 343.1353 264.1779 270.3478 295.1454 268.4972 263.7824 248.6588 243.1665 211.687 196.0427 146.2372 221.1368 268.9875 216.0603 121.9501 165.8177 196.8166 269.8204 248.2207 167.7835 166.9141 134.871 121.0467 120.77 255.5839 191.2993 233.5997 239.7948 210.1304 223.5077 187.9356 156.0099 246.994 245.242 289.4928 256.4586 275.036 205.745 200.6084 209.1111 148.7075 176.7945 274.7571 197.095 139.6672 196.6644 140.178 166.0004 247.5192 202.7752 205.228 267.2497 196.8268 80.7925 79.9432 68.5166 155.3714 202.9798 189.9547 240.5808 175.7153 255.9854 197.539 229.1603 273.7064 230.5806 212.7299 165.2372 266.4755 259.2418 225.0357 242.5271 137.5722 79.5509 128.8973 190.9495 271.4826 249.7255 218.944 217.8733 186.6431 234.3478 248.8338 266.4688 212.2573 259.1053 206.6319 198.7792 241.2409 286.69 269.6784 276.3506 221.0504 220.0205 227.6671 241.8756 114.7334 73.1125 205.2387 256.2652 294.6239 306.2045 264.7028 204.2376 126.1663 238.7426 176.7946 250.0425 280.5671 286.6915 79.5039 39.3284 107.6239 174.1242 234.3631 166.3511 248.904 247.3644 316.8105 335.7258 250.8205 278.1945 0 0 0 236.9512 255.8632 234.583 287.1528 128.5335 251.1839 370.5968 318.4106 263.9185 248.9211 360.1379 264.9781 240.7959 272.8832 247.5888 329.7692 258.2178 232.4494 0 201.1739 280.3571 386.0329 268.9481 346.3341 223.8889 202.1292 330.3094 215.9676 180.0077 203.1216 333.1463 329.6214 303.9629 392.8451 345.4573 288.9951 244.8806 261.3041 145.2182 159.3982 159.1432 143.0887 217.337 333.3116 319.1669 327.1191 413.7123 372.1502 308.0606 317.1236 404.7521 369.901 398.1808 457.613 455.3156 51.7093
314.1779 375.4272 775.8082 2768.6065 646.7325 375.4177 249.1994 339.3731 374.0244 294.0307 315.9776 350.5195 338.7255 317.4716 370.7953 308.6016 224.8144 337.1138 323.257 211.5179 204.6483 322.5394 0 36.0733 337.2266 341.6634 292.6099 362.4868 295.6811 270.3113 209.198 342.3469 297.1465 311.6914 310.2348 268.268 153.8845 108.4179 99.0889 246.3296 260.279 246.1831 158.7261 41.1349 153.4844 215.6888 283.3214 166.6948 161.2428 294.5035 196.0649 257.3186 261.5759 287.737 252.9471 130.8803 70.8175 233.4557 245.7797 187.4711 141.8644 97.5953 123.5339 141.212 206.599 101.0911 151.2668 263.6497 297.2775 235.8163 294.715 193.6573 290.4249 260.0148 302.1949 270.9722 267.5109 263.159 250.1965 217.4855 184.3918 104.9367 83.8329 209.0567 264.4654 255.3402 255.1898 219.8765 186.7086 265.8644 259.6169 250.1805 284.8292 251.9425 260.0651 261.8954 214.7371 251.9562 248.9294 241.1887 231.4893 191.6027 165.195 203.5352 233.4884 216.8818 138.8645 171.3232 171.7886 282.712 232.2098 173.5927 176.5941 134.1776 115.9383 112.0506 261.4988 172.2679 195.6934 242.0954 211.6552 216.2269 203.3315 147.6994 222.3595 215.9879 243.9894 234.3054 272.0716 214.838 198.2022 217.2856 154.6149 184.2202 242.6701 206.1554 170.1053 186.5765 151.6948 169.6703 226.2895 216.8217 211.8178 204.5527 211.2676 71.5798 81.0343 73.9535 145.0544 179.7341 192.1181 207.683 161.887 237.7214 189.6035 226.7019 249.8794 198.1613 226.032 155.9034 239.0019 235.8417 215.4915 256.6898 115.3535 87.495 115.0826 207.8278 241.5443 252.7966 209.3432 214.4488 188.9299 206.5166 242.8675 240.6657 200.6464 240.9531 202.4236 187.9759 269.5412 276.7419 244.7247 292.7062 226.9151 178.632 234.1737 247.9678 83.0059 60.4109 198.9293 256.4133 296.3408 288.1078 274.1394 179.5973 113.6064 227.0803 199.6791 265.0781 262.5346 268.8736 72.34 36.3938 104.5914 181.2816 233.6879 158.9165 271.1641 245.8807 300.6686 282.0566 266.7621 266.7067 0 0 0 179.4144 260.0712 222.3568 266.482 157.1424 244.8488 317.0844 308.7115 278.7832 220.6813 328.8574 272.303 303.6097 250.6881 251.6448 319.9737 286.6587 225.6532 0 184.9304 279.5138 393.2252 264.3113 325.655 220.8718 214.6844 301.2735 229.9095 174.487 214.4531 292.3551 324.0093 318.2519 372.9459 340.0979 267.1315 235.8256 266.9759 191.4563 188.1068 180.3948 170.1263 258.4435 302.4234 311.9873 351.2953 347.5048 324.1582 288.3099 344.3456 374.1677 345.8868 345.2533 413.5809 401.2841 55.8473
223.5558 218.2254 272.4677 646.7325 528.3343 442.1527 199.9147 253.6521 249.5188 214.2569 230.7165 211.4909 190.2055 231.5586 233.0539 223.8995 188.3042 205.4042 209.1272 168.9093 160.9492 227.6129 0 21.5006 218.6389 227.9686 190.3552 234.0532 216.1533 197.028 160.6734 190.1679 177.6093 209.2903 195.4952 180.7001 0 0 60.0825 151.8859 194.1833 192.0558 0 34.7692 100.4459 168.0261 199.0321 0 0 221.9353 147.9038 177.8218 164.481 200.8278 0 0 52.5046 155.1127 174.5986 123.3578 101.3999 54.2933 56.6801 113.5108 0 86.9323 129.4289 172.8651 189.9534 151.3059 172.7745 169.0703 172.4959 196.5558 178.508 0 155.1443 171.5205 175.4272 152.9721 145.4068 90.3024 32.6721 0 166.2073 175.2744 161.026 162.7399 156.0589 173.5125 183.0609 176.3349 163.5203 176.2344 161.5466 187.7252 180.5386 166.6959 178.7854 163.3869 165.2309 176.6694 154.2454 162.2404 149.8398 155.4482 136.5055 0 135.221 164.4733 154.1638 136.36 0 87.2248 85.3836 118.8473 169.7524 158.6308 143.3514 175.3558 136.4296 145.4421 169.012 141.5555 169.8153 145.0404 154.2594 165.5319 144.8668 145.5475 134.0288 181.1084 136.7101 146.2775 165.1722 149.5597 121.1713 0 0 170.8727 153.7804 178.6265 149.7715 141.6826 141.1211 66.2767 0 38.8304 137.9047 161.2198 150.5884 130.4919 147.4803 174.57 133.405 147.4489 155.1202 173.2872 144.5095 149.845 160.6511 194.1329 194.0541 186.611 79.2943 0 90.1614 176.5813 151.1662 166.3921 168.2678 140.8857 164.4843 184.3067 158.1022 174.1806 173.0128 161.1449 173.2376 157.8356 167.0983 167.1772 192.3645 177.0435 108.3717 112.0812 132.8287 159.0791 84.7463 0 134.4466 196.5134 196.9646 156.986 184.7789 142.6736 87.8093 180.3412 0 165.4701 183.9179 195.0081 37.429 0 0 179.2559 0 123.5891 0 178.3383 190.6542 171.3267 196.8144 197.4846 0 0 0 119.6786 191.9601 183.8579 194.3673 138.7703 186.311 186.7143 201.1249 148.4461 182.4541 201.8266 214.1486 219.9936 214.3524 187.1724 217.8003 212.763 152.8807 0 109.7882 187.3009 226.4196 182.7712 169.1488 161.7413 167.2598 217.2475 0 0 163.6684 193.76 172.3968 224.3915 214.6889 203.3664 181.2428 195.3546 196.5029 0 0 0 0 0 208.7883 209.4134 212.8552 224.7041 195.3796 195.7615 232.5449 222.9817 214.7033 181.0411 230.9005 248.2556 31.6507
230.8057 270.3531 384.6283 375.4177 442.1527 1014.777 871.6646 320.0121 305.9696 290.7606 287.3207 296.6591 289.5068 310.4606 290.2209 274.5051 203.445 273.9364 237.2198 189.3209 204.0902 276.335 0 28.7344 286.9734 305.7271 282.8196 280.19 288.9134 232.7532 162.4035 250.0828 248.9628 244.0013 263.2552 222.9906 125.0501 101.3527 56.5389 202.8263 257.6579 215.4781 131.2807 44.258 130.385 197.1591 251.4032 190.7155 169.6141 225.7614 184.3899 224.3348 243.0056 229.8691 196.2986 124.9459 51.5799 196.1548 210.2098 159.1813 117.1603 89.0147 77.376 100.3764 0 88.2074 145.986 231.189 233.1877 205.3798 236.1594 186.6357 214.9293 197.8898 227.2375 221.3079 205.3622 215.941 217.3608 200.6188 181.6121 107.7824 62.8393 182.0935 199.8863 196.7243 217.9007 184.091 171.2637 207.9414 216.1632 243.8534 211.5872 222.3406 214.3885 210.9445 215.0848 204.6171 224.6765 200.9265 205.3337 172.6772 156.8106 177.7812 200.7298 216.2678 143.4501 145.7016 183.4943 188.9197 191.7394 163.1541 0 121.2443 120.8086 119.9432 218.2722 184.0128 183.6442 208.8958 178.346 163.439 195.0386 170.0688 197.0089 191.488 198.7842 178.9331 163.0691 190.1323 180.5229 184.7084 144.4419 164.058 200.0466 191.3311 143.3769 0 143.555 182.0361 180.8836 176.1987 188.093 180.7522 159.6623 68.6916 62.391 50.3054 124.5018 169.5291 171.5034 193.9104 163.5465 188.9677 176.1091 167.3531 210.408 180.2718 186.8748 151.6473 211.6948 198.8963 194.1207 183.3758 88.4891 83.3853 106.3981 165.8677 203.9819 184.5702 178.7594 153.4599 167.9772 189.4275 201.5166 216.998 218.7954 219.1329 164.1023 182.2997 196.5137 219.3392 202.7596 215.3354 200.6406 153.7152 168.9966 204.9418 98.515 58.728 146.8723 208.9068 209.0551 255.5542 221.6517 166.0443 115.4112 216.4707 140.8907 212.6838 227.109 207.2147 51.1775 26.0848 97.8607 169.9138 209.1099 169.388 254.1414 222.7861 241.06 221.6576 222.335 240.0086 0 0 0 155.3243 206.8854 213.8439 231.3723 167.3868 217.6948 264.318 265.3841 227.3699 224.687 263.5527 224.8297 262.2814 231.5243 236.6679 274.3287 220.9659 182.414 0 175.3668 207.9906 276.323 206.5513 287.7744 207.6494 202.1004 273.3333 216.911 162.7739 200.1995 222.4117 266.736 270.2835 281.5195 261.44 244.6749 230.4768 233.2881 155.6276 176.6068 190.4352 190.3568 208.9806 0 260.4413 266.4078 273.0161 270.9157 255.0046 265.192 302.6316 254.2795 242.8247 314.2862 255.8736 33.3531
209.8665 240.7675 284.6125 249.1994 199.9147 871.6646 85.0699 425.1478 288.5261 221.6299 231.3075 267.1629 227.4594 248.1698 255.9966 232.4097 187.3448 217.0091 221.618 165.1925 140.8382 234.1373 0 23.181 237.0608 242.8123 228.7575 213.2282 225.7601 207.6208 161.6504 200.5713 210.9516 216.0579 192.9603 173.1842 116.6522 83.8011 47.9743 180.4088 220.6234 175.1411 97.8143 34.9906 101.3514 171.758 187.1079 153.9916 159.7313 207.5956 189.2778 208.7868 190.7168 184.6089 156.7438 100.0431 59.357 153.5457 178.7069 130.2292 95.5209 81.3071 72.73 85.3067 151.2245 82.3536 99.3542 185.952 183.591 171.1375 197.1436 187.4978 180.4083 171.1488 168.81 171.5042 162.4552 167.9405 172.9055 189.0836 156.7378 81.9407 28.7385 133.1748 188.501 173.4141 185.1178 157.4473 152.4262 175.2598 171.2975 162.7261 166.917 180.3818 163.2081 181.5121 187.2451 174.635 173.8631 149.1853 167.2296 148.2011 140.4852 156.5733 170.1506 151.3815 104.8699 130.002 150.9018 166.6891 159.9006 154.7262 136.9665 87.293 73.6395 95.9527 174.9197 148.2081 142.089 184.9389 175.1767 140.6041 159.0202 140.0832 186.6148 155.1439 179.8184 145.9326 155.4162 169.7936 140.312 176.4557 133.3751 136.7525 160.6002 136.307 110.8961 149.0023 132.7931 137.1858 145.3312 154.5216 132.871 166.0377 152.5343 80.4484 55.3111 35.4213 128.0681 150.0566 160.229 168.3021 135.4022 147.4051 170.9819 156.7338 172.4225 157.3758 155.6397 140.9931 178.3932 183.0012 164.5623 188.6055 80.8867 76.2846 98.499 142.6692 155.8919 153.1599 179.2321 158.6049 142.511 175.7498 190.9341 183.4389 184.3833 178.6309 156.5283 148.572 174.7985 165.9525 189.8401 167.7938 131.0597 116.5065 121.5684 160.5242 88.4762 41.4784 124.6727 168.8562 238.9726 173.9522 179.1722 132.9274 106.9103 167.5487 106.2261 159.7733 174.0657 179.5595 35.8781 14.463 90.0882 144.6296 172.3259 156.541 203.7094 179.5809 187.0162 183.7579 192.1317 188.7066 0 0 0 152.0145 190.6812 193.8324 173.3196 139.2564 184.2441 211.9028 220.7737 195.8859 198.2434 207.4589 207.7652 233.9239 209.2544 170.1219 188.8809 205.5228 143.4566 0 128.4571 187.3157 225.8561 170.2268 211.8456 185.0117 176.905 193.2634 191.3396 146.4884 176.4198 178.6962 207.7189 209.1518 210.9182 233.3373 197.9167 215.5696 221.9391 161.6377 161.8638 161.9497 159.3065 190.8274 206.8658 201.4635 214.7828 259.0577 221.9194 219.806 219.0385 259.8526 240.6947 183.7515 243.1567 232.9452 32.8374
260.5989 298.3706 368.7925 339.3731 253.6521 320.0121 425.1478 2423.9994 1170.1441 362.7043 388.4433 354.9526 347.0199 329.2098 340.9819 302.3319 214.7431 306.3232 260.9822 195.7902 195.0909 309.8083 0 38.2098 308.1008 313.6169 258.0915 315.3692 295.2682 231.5781 192.7499 292.09 270.6955 302.4588 223.653 229.5878 125.1944 77.8114 77.3623 199.4105 252.3485 232.1124 134.7278 50.8746 153.8388 218.7614 238.7903 173.3089 193.0438 301.3499 233.622 259.0605 271.2805 281.9888 210.1281 134.8548 71.0413 190.4808 221.2104 149.8963 125.8849 92.0237 114.9491 116.1143 188.7703 110.3435 143.9153 249.1756 254.4358 238.6606 259.1331 188.3074 232.3532 228.9529 280.5611 261.0863 254.348 230.8133 222.134 213.6966 172.9753 98.0286 54.1262 200.1227 225.5441 229.5447 235.0901 206.7515 186.3778 230.3527 224.4666 228.9604 230.0029 228.7761 248.5246 227.4745 243.6385 235.3075 233.7507 209.7341 210.0357 174.3268 159.352 194.8073 238.0218 221.5283 145.6653 175.2045 174.1973 257.4387 212.2851 195.9981 145.85 129.9049 110.6688 113.5748 224.1877 172.1371 166.3297 206.9228 168.4266 191.1828 196.421 160.5971 189.0872 210.2562 214.7706 199.0177 223.7827 202.9751 182.0107 195.8456 154.2022 162.1489 218.2759 193.2364 144.9898 164.7501 133.0189 138.9901 202.7928 197.787 198.8811 199.6515 220.3696 76.4354 73.5465 62.6861 141.1721 173.5998 182.6557 202.4836 161.7335 181.4398 187.0817 209.0644 232.391 185.2319 224.8544 176.502 230.6944 232.1151 198.0197 221.6794 105.2699 0 127.2139 171.796 219.8458 233.4635 187.8069 198.9624 204.0002 197.2675 225.3204 228.9498 218.8829 198.7038 184.9525 190.8719 217.3949 250.8893 258.6442 222.1058 208.0109 180.2389 169.4648 217.0761 95.7684 54.797 175.5869 232.9586 267.1833 252.5329 217.1508 177.6531 103.0325 242.4326 170.3119 258.3931 234.3228 247.8206 54.2135 31.3996 103.2944 180.8145 202.4111 146.9433 204.5152 219.8124 250.5971 275.3594 250.3686 219.6206 0 0 0 175.1284 205.2211 219.0575 230.7847 140.013 209.0514 265.8309 272.5545 242.6364 211.3738 278.156 274.361 267.5596 291.2767 246.9263 245.6971 247.3901 198.7706 0 179.5054 270.5222 297.2794 239.1138 296.2421 207.3119 206.8172 323.494 238.9656 197.7981 214.8044 230.5879 314.303 291.6753 328.8513 337.6549 239.2163 220.033 239.6198 170.1722 170.4361 174.3543 178.7267 233.0419 291.4071 256.5445 279.6287 326.0823 350.0299 261.2091 304.7714 326.6881 335.4235 297.2996 315.6151 336.9937 0
237.7233 312.6893 393.109 374.0244 249.5188 305.9696 288.5261 1170.1441 2005.5769 647.3517 461.4392 362.3591 354.2349 359.3714 310.1458 332.9041 210.7882 327.606 304.2362 219.6849 196.3091 308.8586 0 37.4033 331.844 352.9317 282.5408 349.0896 283.4523 288.9018 237.0472 285.6843 278.9927 300.3726 290.1108 223.5136 121.3532 76.3227 72.4325 244.0447 257.4535 203.5373 151.4229 43.7295 155.4499 218.3407 244.0029 176.0873 176.3359 245.3398 215.5354 290.1511 257.3866 282.4254 235.345 146.8622 69.9747 227.3862 251.7266 178.3085 123.4466 115.1786 103.4966 124.8766 171.1984 82.7979 138.8094 262.4918 237.4916 268.421 294.5926 194.5909 252.7198 235.1191 247.0903 277.4299 215.6527 263.299 235.6421 221.9782 193.2713 107.2353 71.4876 180.3783 242.451 228.25 233.7296 182.9074 196.979 252.371 230.9394 222.9738 260.7787 283.588 245.2498 246.3617 223.6396 217.843 278.3508 222.2561 199.2252 195.3065 176.9809 184.3599 273.4747 199.9472 142.973 163.3327 185.7409 239.4196 210.1839 188.9713 144.75 129.9761 136.0956 111.4635 233.9284 172.0818 184.9831 234.0899 213.6094 187.4307 175.771 140.1613 212.3713 181.6565 211.5758 212.7601 242.9806 183.3195 194.9462 194.334 147.2134 167.417 231.4981 181.24 135.6507 167.5138 151.3747 174.6888 231.3341 203.6266 200.9209 230.6412 181.1529 68.9289 74.845 54.9709 131.6876 174.0251 162.1787 229.3433 170.3394 211.8587 180.0237 208.5734 225.2533 198.7916 198.251 162.288 249.8762 208.2975 214.1784 216.5478 114.6477 80.4724 112.656 183.0078 221.7772 243.4007 196.4132 187.1224 192.955 213.0979 254.4033 248.6055 206.7429 214.7607 197.5646 206.9511 229.9937 239.2882 240.5045 254.6019 215.9667 176.8298 192.1292 226.9865 113.2663 66.6051 161.8189 236.0906 258.3509 282.9506 242.6751 186.7114 118.421 244.7578 183.584 221.572 226.0178 265.0314 76.2642 0 112.5313 178.4259 220.96 156.9193 272.9377 240.3963 268.2796 252.6162 248.4499 253.8461 0 0 0 194.8661 214.3519 207.0247 260.5015 143.8259 222.3106 312.3994 272.7269 259.003 230.6426 284.3641 256.753 249.7834 266.6185 242.014 263.8964 279.0907 206.9549 0 183.2476 251.6388 340.3771 219.299 286.6906 219.1011 188.4395 275.6655 228.6053 166.1793 203.12 291.0268 308.358 286.9119 355.2382 294.2198 235.9973 222.1451 257.7412 182.8364 162.7192 155.5706 155.0815 214.9273 273.1194 264.8674 279.8191 321.601 327.2179 280.0151 301.3089 321.106 305.5771 349.4929 325.9327 299.4604 33.3288
204.6688 271.4794 309.7902 294.0307 214.2569 290.7606 221.6299 362.7043 647.3517 1080.7606 834.2595 373.0556 320.4794 316.1068 290.0859 286.0171 208.9653 305.2022 263.7154 198.094 175.3006 261.5008 0 27.6486 287.3537 284.5275 269.708 274.46 272.6182 232.2745 198.2898 283.6768 269.6352 257.3069 253.2447 206.7897 130.897 97.6193 79.5481 208.2192 271.6786 193.6721 130.1655 44.4192 127.6593 196.9711 227.5893 141.3411 166.125 234.9278 208.2797 238.1004 215.622 264.4238 213.8415 134.4229 59.412 201.2938 225.2877 159.294 107.8582 87.4541 94.0821 125.349 176.4026 99.246 123.8289 231.8595 241.5453 234.2487 240.9263 189.6453 254.73 188.9848 236.5522 226.7979 211.1662 199.895 247.1771 189.6632 168.2635 89.3954 65.3034 182.0751 206.9667 240.6813 225.9905 197.9486 192.6195 235.4498 221.5359 191.8739 232.3875 240.3363 209.468 255.1001 243.9591 205.3124 229.2389 211.8285 202.286 176.5041 161.4925 209.3561 222.8043 214.4832 111.8554 155.7428 176.7584 222.5673 193.1008 166.7303 158.8441 114.1029 92.3129 105.9828 204.2807 153.5046 184.4876 189.7785 172.3789 195.3469 180.7526 151.095 193.7252 173.8432 208.3152 217.9118 233.8393 182.071 188.649 175.9643 154.3015 161.6136 235.5308 162.9385 132.5674 153.0311 119.5223 180.4523 200.3174 183.4094 189.3105 207.883 189.6791 77.351 63.9072 64.0107 123.2601 176.6804 177.2057 208.6487 150.323 186.2487 209.4175 213.679 204.1024 187.5356 178.5253 151.8742 209.6698 211.4454 190.1602 198.7363 97.1958 87.5726 0 173.695 201.7061 201.3338 193.9809 170.9675 178.973 192.1463 215.5636 194.229 195.3043 208.4986 182.3677 179.2477 224.2475 249.4649 235.2021 236.5949 207.6449 160.2424 190.7683 221.9244 102.5936 55.3351 147.5158 221.093 245.8629 229.0305 208.6044 168.687 101.9341 224.6342 144.052 237.8103 241.4372 221.1372 55.1862 29.7227 99.1656 187.4416 196.9983 170.1989 231.3681 242.8704 248.2359 234.6228 239.7909 194.9651 0 0 0 167.1486 207.9887 200.5574 232.2862 155.3294 219.9217 293.0896 250.1536 217.0078 201.6433 234.2359 244.8236 264.324 246.8446 219.6175 257.9368 220.5363 203.7075 0 159.4694 256.5622 264.1187 226.2792 223.7942 212.053 206.5249 269.6067 210.8201 160.4752 185.9522 251.303 267.1194 276.925 310.2264 261.9902 233.2065 217.0513 236.7788 165.4456 180.0798 182.6695 170.8409 206.3848 268.2013 255.7139 270.3334 290.6996 310.2053 248.9159 268.8136 280.514 268.968 253.5092 328.172 279.8957 39.7898
219.103 307.1857 367.5198 315.9776 230.7165 287.3207 231.3075 388.4433 461.4392 834.2595 1568.312 551.2709 363.6706 362.9054 318.2173 318.8371 202.035 341.8639 297.8195 201.1229 196.4817 286.2112 0 40.5397 321.0803 350.9884 281.7976 315.6081 292.0333 237.9152 172.1292 345.2038 316.4234 310.1395 275.9612 230.4921 120.521 89.0859 69.7928 221.9649 270.0693 209.2169 147.3595 60.1965 156.5817 196.0307 251.8464 165.2065 160.4831 259.5823 203.6576 232.9735 265.3448 297.6529 208.2867 106.1678 76.7403 245.9832 240.2926 136.3635 125.3616 109.1333 119.3509 109.9608 178.6002 82.4863 178.0473 242.1283 248.8758 243.981 255.6466 203.1265 265.1261 223.8946 304.5678 258.6048 245.7131 216.0116 249.9665 214.75 171.7445 86.7106 70.7587 181.0528 220.7357 251.8374 256.3224 181.5476 188.3626 221.9511 208.5646 205.4561 279.1347 238.237 205.6888 233.6482 211.2575 212.6029 241.8683 220.9314 210.0449 183.4237 145.7549 204.5549 230.5994 190.9787 103.6194 134.2516 185.8539 265.9877 228.6789 159.2704 158.13 136.3183 127.4476 102.9561 194.6345 171.5701 183.7792 208.4568 206.6654 202.7469 189.3177 142.531 217.157 201.8406 227.4911 227.7383 246.79 195.2723 197.3621 199.4405 136.8045 159.4896 215.6471 173.6131 143.6439 177.0067 126.6066 177.215 229.0638 174.2016 183.2706 214.6797 191.7196 62.4209 61.0527 77.1162 136.4195 167.8548 171.1483 196.5293 155.0171 216.3255 174.2572 222.2136 238.0738 193.7853 174.5158 180.0322 257.1105 233.6458 198.5815 245.4517 102.9747 72.8828 104.678 191.3812 252.224 205.1391 197.7727 207.4602 159.134 199.8081 228.1298 249.5452 183.2499 216.4673 190.5177 173.6462 244.9667 242.3508 245.747 221.6889 194.3544 177.5769 179.0884 222.3704 104.7461 62.3901 162.0201 202.1514 242.2638 261.3084 242.8194 161.6881 104.9169 244.6175 158.1857 256.2894 245.7532 223.5698 68.1391 38.4895 92.3587 172.6552 195.4917 161.8203 227.1157 226.1434 293.9891 241.1148 241.0877 227.0421 0 0 0 187.726 212.7019 196.6976 271.3899 150.4835 225.645 302.7915 282.8572 270.0335 234.345 282.2865 246.1414 264.0156 256.5363 246.8772 251.3942 244.8584 189.351 0 172.1683 228.9996 325.3011 210.8391 303.3843 182.3502 182.6092 281.3281 200.0868 147.6771 169.4864 282.8881 300.6878 291.8584 337.3253 288.1298 240.1122 219.6603 227.7848 171.7658 158.935 161.4549 160.8567 192.3686 297.487 239.299 308.8276 304.1765 317.8607 242.944 282.5895 353.4339 300.7163 291.4201 328.0296 319.5789 37.6374
240.6248 287.5171 337.3439 350.5195 211.4909 296.6591 267.1629 354.9526 362.3591 373.0556 551.2709 2156.4729 1086.1197 373.921 366.2484 324.1052 243.4982 331.4041 294.119 211.2596 185.2362 283.7353 0 34.8901 306.8562 317.5436 271.4209 294.5886 281.6673 254.0658 203.2808 300.63 269.1589 297.7019 289.8216 245.3351 125.4115 87.2458 80.0865 224.2641 290.0517 237.8516 158.7938 60.3099 133.759 195.7792 243.5873 189.2644 173.0768 280.0231 214.7136 237.1191 266.42 273.3528 216.2246 132.7716 82.6931 227.1448 246.7851 180.2246 125.4509 117.695 116.0576 114.7052 218.8186 101.3543 143.5998 239.2915 223.1032 261.1532 251.2475 195.48 228.1434 220.313 251.2705 263.7333 220.5206 225.1753 239.9164 216.8922 177.686 91.747 71.192 171.3093 208.8474 228.7164 253.3097 203.1202 191.3352 256.6086 226.6552 245.0332 260.7739 258.9302 218.0754 242.9068 228.7769 204.7416 241.8156 238.3759 229.3457 202.3916 180.4837 223.8039 226.5465 199.6666 142.0979 152.7655 172.6985 228.9502 206.1217 182.6705 156.5048 125.5733 107.5 126.5374 211.7694 154.7676 172.2454 206.5405 203.9783 213.5514 175.1668 138.0415 202.404 185.1623 207.1305 212.6551 221.2724 182.8064 178.296 192.9509 141.5414 183.3084 250.3252 213.058 166.347 169.1044 155.7534 190.8707 233.8595 196.1172 193.6819 227.9084 207.8026 72.9659 73.0254 58.433 136.3614 197.2261 198.4372 225.451 196.4587 189.8822 200.6185 241.9992 238.1958 192.0879 193.8817 190.7209 219.5604 220.9862 210.9342 235.2569 93.1809 80.354 120.7064 197.429 239.7506 219.8161 191.8068 174.3645 192.1355 200.911 221.4125 237.7309 198.9102 241.0157 219.1556 193.3569 217.4042 227.2657 235.5253 212.5549 200.3876 179.7833 189.7561 228.0291 97.2166 66.6619 181.3446 208.1929 266.0932 251.4666 219.7187 156.1149 118.9051 229.598 159.3615 253.5984 272.5192 252.2956 53.8972 27.5398 96.4921 166.2517 232.0789 181.6904 259.0653 234.4205 244.6304 236.0286 213.8529 238.9693 0 0 0 161.2183 216.5774 237.0586 258.8165 169.5502 219.7246 295.0857 267.8425 244.3253 264.7948 280.4896 240.1905 274.1297 255.1729 246.084 261.6474 253.8263 212.8027 0 184.7523 234.5538 308.4351 226.6407 260.2438 217.4168 209.0821 280.9995 233.8663 200.8368 224.934 268.1026 263.9734 281.1992 318.2104 298.9003 230.7209 230.1415 238.7214 181.8067 194.4982 194.6023 179.3431 234.1399 284.1049 259.6536 321.1468 330.3937 278.7526 270.8836 287.4817 301.7233 301.7049 282.4001 346.512 325.3289 37.9951
244.6123 286.1148 331.5333 338.7255 190.2055 289.5068 227.4594 347.0199 354.2349 320.4794 363.6706 1086.1197 1364.6005 701.5001 355.6706 324.6577 209.3531 329.6774 294.5884 213.4511 207.7179 313.625 0 31.4977 285.2213 339.5569 267.5933 312.4332 296.7743 238.7205 203.486 335.4655 282.7856 297.3398 291.3118 252.4035 123.6057 104.1575 73.285 200.5034 268.2331 233.5531 134.7961 40.6275 146.6513 208.7534 275.3401 157.1399 160.5753 277.5888 199.413 236.5793 257.6909 252.9132 231.1223 119.0823 73.6398 201.3754 204.7761 151.74 126.614 112.6853 101.6565 115.4152 174.7572 85.5798 142.0846 235.421 260.4608 221.0247 275.718 189.3251 239.1974 246.1438 256.4409 229.0796 239.0308 226.2722 245.3812 211.4864 181.7602 104.3224 59.6905 170.7929 206.337 243.6457 240.0236 172.1503 161.4662 211.3894 220.1615 249.9252 242.4693 216.7986 233.3738 245.8535 225.7182 220.9762 237.4945 239.6797 227.1823 191.8776 156.6821 215.32 226.2699 206.5745 146.8786 153.4077 175.285 231.2354 196.018 154.5345 141.0901 92.7788 113.3534 112.3318 218.3545 168.6064 175.4485 223.4222 200.5748 197.5339 186.4504 126.9943 229.5774 192.4328 228.5721 207.2936 224.9588 185.109 160.8241 181.4957 144.7896 158.6878 191.3561 177.9149 137.8456 153.9563 140.6505 176.553 223.2784 181.1309 179.8042 193.3251 184.1615 67.2727 56.4862 52.6489 114.4816 170.888 172.3093 209.4418 149.6709 167.8249 164.8874 186.7761 212.9502 192.8679 184.6378 144.5136 259.8253 232.486 213.4615 247.2992 104.0895 78.6992 102.7403 195.2196 233.1857 251.3569 187.1973 192.1837 187.2213 206.268 227.6404 231.0709 206.9177 217.5317 182.0147 171.5331 223.547 229.1965 234.7046 207.9167 191.6579 171.9637 205.8026 193.1083 111.836 68.2039 138.8709 226.3168 227.6712 251.7994 245.1379 164.3391 110.7065 212.6202 170.9171 229.181 242.7775 215.5668 59.0309 36.3398 100.0653 151.7922 196.3474 158.0514 242.7192 202.9823 258.8588 273.0188 227.7081 227.4512 0 0 0 188.07 222.3735 214.9134 267.03 142.2563 229.748 319.5442 253.0398 231.8936 204.3512 265.7938 263.0533 296.6863 231.5831 213.4793 269.6596 257.818 203.11 0 167.7107 286.6452 314.2348 254.1045 298.3587 222.3379 201.8601 296.5554 224.6782 155.5199 200.9761 271.5973 280.4117 267.2027 312.4909 314.7835 245.5338 215.1934 232.1773 161.1416 157.9104 162.8255 167.8941 200.8735 259.5121 238.7633 296.8748 311.0981 299.6814 270.1014 287.689 312.1856 308.3034 283.5514 365.9319 315.4095 41.8833
260.478 290.4525 341.573 317.4716 231.5586 310.4606 248.1698 329.2098 359.3714 316.1068 362.9054 373.921 701.5001 1524.3522 1142.0719 0 230.4608 318.6328 294.8663 200.9109 211.1007 275.2835 0 28.9212 261.306 334.6583 273.6181 310.8097 280.7582 240.911 193.4865 334.7216 262.4822 296.068 278.765 272.3487 140.6315 92.9682 78.6646 229.9765 277.8866 260.0171 154.4444 56.3837 150.4611 198.0119 241.8753 163.1744 168.6377 250.8445 199.2567 237.4367 268.3919 275.8114 225.1394 119.7804 63.6829 236.7707 249.1027 153.2418 120.8206 113.0037 99.7884 109.6602 196.6096 104.6304 137.6661 237.3762 259.2498 215.1505 294.3301 191.6751 231.7638 205.9582 260.2354 221.6846 228.855 231.6701 255.817 241.9943 193.4753 91.0073 62.832 173.886 237.8751 249.5732 218.5109 194.1449 181.7354 228.2982 223.7349 230.5396 243.6819 249.4542 209.4725 238.7148 223.4729 228.7741 238.2525 199.8807 229.3402 175.1987 178.2444 201.1763 224.6902 216.2615 133.4347 159.6776 199.4179 223.3567 217.5389 176.81 158.9946 139.9453 110.203 110.312 200.923 160.4797 190.6203 206.9109 188.6465 202.0525 182.9051 149.7895 214.349 187.1421 206.1179 212.4664 221.3915 181.1897 182.126 188.6966 154.2096 183.9885 235.0848 195.5361 150.3473 161.5759 134.4776 177.7477 217.3352 214.6181 189.4051 224.0657 164.5109 73.1274 61.7012 56.0094 130.4167 196.7544 170.2712 203.2427 164.1175 205.618 189.5561 208.892 249.3576 194.7659 191.8304 152.8704 219.8458 221.3089 189.6633 225.6496 110.6303 75.6667 122.8247 162.4723 222.5994 243.4722 195.0439 180.8421 190.3463 208.4778 207.4497 241.544 204.6873 255.7618 183.6219 182.3469 227.3792 229.6193 223.7982 222.8862 191.5824 179.7715 170.8892 232.1412 91.7238 61.2159 172.0118 217.1565 269.0436 233.6508 259.0925 181.7076 117.9499 240.7603 167.8633 224.7945 251.5389 217.9427 63.0494 29.8164 94.2822 160.2613 219.7471 159.2626 257.2448 224.6654 241.8453 246.0307 234.0497 248.544 0 0 0 181.5375 223.6053 213.2127 265.1485 143.6006 223.4838 316.7874 273.5959 240.2112 227.6889 267.4908 228.5444 258.2688 239.3312 252.779 251.1848 264.9455 212.0766 0 176.3465 264.3356 312.5967 240.6458 264.5862 202.5386 208.9333 270.0121 230.0183 182.0279 182.1581 267.8516 289.5931 295.1381 326.8693 296.6693 250.0729 220.8907 251.084 174.4772 166.6935 177.0397 188.014 214.9693 273.0596 275.9008 309.0802 300.8166 316.0585 253.8499 330.5466 307.3022 294.5107 294.825 309.1286 300.1754 35.2737
268.6842 313.5943 395.5292 370.7953 233.0539 290.2209 255.9966 340.9819 310.1458 290.0859 318.2173 366.2484 355.6706 1142.0719 1387.9983 944.6933 0 324.7635 300.0773 217.5919 194.0005 319.0897 0 31.82 316.9125 303.9524 267.7826 291.7227 281.2828 255.9934 186.5734 353.743 293.1838 262.705 272.3757 229.9465 131.9028 103.3686 59.2352 246.0998 303.116 246.6347 142.5427 42.8912 149.436 204.2738 250.0403 190.4093 0 276.3895 223.645 276.5666 259.1239 256.3787 233.0262 121.3889 79.6721 208.3878 248.3155 162.4222 108.0135 127.6806 119.8924 110.3591 197.097 102.0571 149.4709 237.8683 236.558 253.1472 272.9569 225.1388 235.3623 206.3349 260.7888 265.6372 251.6694 232.2229 216.3156 225.8683 176.6269 93.1146 61.9618 203.8715 242.5076 239.7527 223.9313 204.5522 201.7907 217.7188 205.1475 221.022 273.6725 276.6201 235.5616 232.7369 237.2773 235.9039 251.1216 233.2424 219.4477 196.1397 156.8986 217.3863 227.8216 188.0286 131.9406 145.1187 174.034 234.2551 204.5054 190.6324 174.0209 128.1569 109.3615 124.5428 220.4445 167.4016 189.3959 220.0169 196.4699 214.2847 203.4236 147.177 208.5676 210.806 235.0891 219.2862 253.987 197.6441 179.9847 184.3509 151.4735 197.8916 245.7091 189.9364 145.2299 170.4106 0 207.665 212.9127 194.6207 218.8579 233.6576 204.1636 79.1782 63.7712 55.0165 147.0426 189.1129 186.0385 206.5352 169.1571 213.3588 188.4084 193.1669 242.5966 257.1913 224.0195 194.5645 248.0262 228.1252 200.3609 203.7691 93.1296 82.2247 132.3275 186.0089 205.6961 216.2375 210.018 187.5506 198.1837 213.5333 228.0943 253.4602 208.221 228.9611 202.027 203.9705 219.6258 221.9684 234.29 247.0514 196.4133 188.718 217.8317 213.533 100.2462 59.5268 175.4825 242.416 268.0983 269.8421 261.8201 181.1954 121.7701 231.8362 162.6285 250.6639 267.698 266.2623 65.4857 37.0903 114.1785 177.5945 217.3249 172.598 236.7511 241.3905 268.7834 267.2692 249.2767 234.1301 0 0 0 173.6402 216.1233 229.308 259.142 159.7688 248.6809 306.4634 280.1862 238.4308 255.7235 267.7588 271.0921 267.1438 269.2525 268.7925 324.145 246.4632 211.4722 0 176.0234 263.4294 344.0405 235.5645 308.9071 217.0767 199.0078 304.9418 231.7765 187.2064 232.6191 246.1019 307.409 312.4051 329.2551 297.8002 260.8942 249.6956 245.1525 172.215 184.7474 188.5091 179.5647 228.383 279.6427 276.0153 311.0648 300.4116 304.3553 272.6965 323.7238 353.6039 319.5613 312.8575 332.0223 339.8067 41.4829
241.4017 287.7979 362.9373 308.6016 223.8995 274.5051 232.4097 302.3319 332.9041 286.0171 318.8371 324.1052 324.6577 0 944.6933 1354.5909 673.3433 0 284.6695 222.6552 176.283 279.7827 0 26.7694 267.5407 303.8949 243.9828 290.5629 259.1135 239.3979 181.7906 306.4907 272.5147 297.0398 251.7947 222.082 127.6845 84.4673 75.7923 211.9863 254.7203 206.9639 153.0803 46.2409 132.0202 222.2702 240.3227 177.0965 161.9215 260.5003 202.7364 223.7463 256.4038 233.785 195.5492 112.8834 69.4167 199.5971 225.5541 0 103.4927 105.0611 98.7229 110.7344 174.8415 83.2957 149.7525 254.5134 228.1264 233.423 243.5344 198.6841 213.6895 229.7775 246.1503 237.4553 209.6405 214.9668 205.2739 230.8234 188.4337 96.2856 0 169.3101 231.0452 206.301 236.2415 175.705 186.9727 199.7258 222.2738 189.9648 238.8747 211.8966 224.7761 222.859 222.5956 197.3386 233.3267 210.482 193.7121 180.0544 160.1084 175.7764 238.6814 208.5026 108.2957 0 162.6678 204.2347 195.3558 187.081 147.169 101.4247 87.2702 112.8605 231.5484 176.1069 180.4546 219.0614 188.931 198.5199 171.7489 153.731 191.1259 187.3565 200.6426 191.3543 219.922 180.1156 176.6197 186.385 135.1626 149.9923 225.6484 170.085 140.4797 156.0888 135.8388 159.0671 215.4999 196.5972 183.5266 192.6954 201.2763 73.3475 53.3739 60.1131 124.5733 187.6804 168.5261 202.5927 147.6864 195.7988 174.2359 173.1616 218.133 184.49 200.8743 170.6044 212.8955 206.2457 189.4484 199.7774 99.0366 85.252 105.8329 187.6717 220.8196 202.3788 202.4628 179.7464 183.6037 201.3722 218.4458 186.5201 210.0301 207.0296 157.3505 166.0237 225.9658 225.0923 228.163 243.95 172.8397 161.8452 178.3718 200.4547 100.2487 53.5475 149.3862 251.6101 215.4163 236.3113 206.1652 149.8799 108.8173 228.3829 135.1254 208.2375 203.7926 230.1085 44.8493 26.6808 100.4973 173.4121 204.0275 162.4216 224.4374 207.7572 224.2732 225.315 247.9153 239.3656 0 0 0 164.5158 208.4977 225.154 241.7271 169.7546 243.9386 299.4037 240.2978 234.7668 217.3942 253.5698 238.2754 258.788 266.7932 209.1074 274.8798 259.064 191.8294 0 156.7835 256.9302 290.1664 225.1239 264.6864 189.1273 180.8125 282.2608 213.409 161.9883 188.4238 231.0732 293.5217 274.8036 298.3938 255.1674 220.2932 224.7798 237.5667 152.854 155.6379 165.8682 174.212 217.9729 284.2912 264.7358 302.4318 315.1375 283.115 215.1915 0 322.3441 283.3104 282.5066 275.1687 301.6447 38.4038
222.4098 205.2691 212.8175 224.8144 188.3042 203.445 187.3448 214.7431 210.7882 208.9653 202.035 243.4982 209.3531 230.4608 0 673.3433 280.2999 739.1594 218.2465 179.3148 170.0981 207.6827 0 18.8636 222.8902 213.3552 188.3217 207.6632 223.7319 182.1786 164.3058 205.0438 192.431 211.9999 190.4269 165.1585 117.7559 90.0096 50.8722 165.5085 178.6685 183.0386 98.4655 25.7674 102.0865 185.5163 196.5278 149.4144 134.5964 188.4685 169.3813 208.9629 171.8686 167.5918 155.4494 93.0525 46.238 149.3722 161.721 130.0097 84.9652 64.0848 56.1542 84.1047 130.0239 83.11 117.9912 194.2345 171.9018 165.6181 163.1414 145.7663 158.946 159.6521 157.6832 160.2292 153.5239 157.873 161.2135 181.9617 166.1504 81.6838 30.7188 115.8316 171.7596 153.8838 169.8074 138.8234 144.4274 167.0741 166.9355 154.5161 159.3886 151.0391 180.3895 166.7754 159.4924 175.2151 174.2982 163.1086 158.889 145.3758 137.4381 134.3343 159.5225 158.7258 130.8387 131.9576 148.7181 151.9764 133.1151 155.0669 122.3315 78.2352 76.2287 106.2445 171.2466 158.359 150.4213 162.1724 137.3904 145.2331 151.1996 133.5332 155.3168 141.1151 139.078 125.977 147.7745 145.8802 140.009 156.7441 126.5092 139.5091 146.1233 143.3096 118.9924 132.773 0 143.3327 154.1399 167.8612 151.8078 144.5565 155.5261 61.7024 55.5854 35.1306 129.8341 161.886 137.3428 140.6101 143.8114 161.173 161.071 128.2436 161.1755 144.0428 178.5459 160.8841 167.7012 155.2855 141.573 157.0899 64.2008 69.7284 75.9401 155.2373 153.0593 151.029 168.8489 144.1444 147.1361 157.2941 159.6187 165.9931 167.6866 167.0796 161.7023 161.9325 151.0466 179.0786 160.9574 189.5411 154.564 130.3885 125.1782 153.225 79.7712 42.9432 104.7977 173.6063 182.3666 172.863 176.4092 118.3358 84.795 184.1624 99.0046 162.3339 173.2244 162.0983 34.4615 14.1379 92.0004 156.2634 184.9253 151.9938 170.542 176.3347 159.8727 155.1526 191.876 173.7232 0 0 0 135.3167 166.2095 173.6279 182.5245 152.5781 196.3324 172.9905 190.7487 167.8567 170.4646 197.0674 196.5425 202.5605 188.6848 161.3835 214.2837 203.5907 158.7108 0 113.1081 189.2434 197.9889 180.1286 152.6916 178.2109 155.8879 189.5425 182.2074 135.3221 157.4479 186.5549 213.9851 214.2275 206.3594 185.2972 185.3396 182.3289 192.3973 168.3911 173.1095 171.2397 166.5514 190.7801 203.8929 201.3348 210.0454 200.5686 218.7783 184.5347 225.804 197.8481 200.5221 178.0817 199.2044 210.4491 29.1174
230.5069 287.8351 402.5272 337.1138 205.4042 273.9364 217.0091 306.3232 327.606 305.2022 341.8639 331.4041 329.6774 318.6328 324.7635 0 739.1594 1887.3861 935.1283 226.5315 205.5187 355.9612 0 33.9559 341.7556 336.3639 289.4042 338.0051 311.7363 224.9986 179.5658 352.1013 308.6204 309.4179 289.2234 224.6048 114.2209 84.0505 79.6729 219.3403 283.9893 240.9242 130.437 57.6882 165.7975 178.2629 264.7449 167.0197 174.8792 271.8779 202.5464 243.1973 272.5143 271.0807 211.546 110.8914 68.8362 226.5267 238.5212 154.0824 127.6805 91.0332 100.4646 115.8711 199.2837 87.3031 153.1681 212.2661 256.9339 260.0326 272.5991 178.8208 258.9441 230.5137 264.1989 290.6765 252.7939 223.0589 240.3073 239.2703 204.7835 78.7963 50.2362 195.4779 246.2405 249.7506 253.1539 187.3809 164.2043 228.3399 215.0964 210.3894 292.8546 262.4185 214.2263 229.9731 231.8662 230.1383 241.7207 215.7292 224.1955 192.7233 150.9216 193.4729 217.1692 208.6638 128.8372 161.8783 158.4543 228.8154 195.0151 151.6933 143.8154 113.5572 128.9158 123.7881 242.9581 156.4008 179.0687 194.6023 170.6131 208.7524 170.7226 145.6831 201.0975 191.6232 220.6928 207.7939 245.1693 181.0913 193.8861 195.1505 134.355 151.1837 238.0275 174.9292 150.0818 168.259 150.7537 180.9579 240.5757 197.7351 188.1224 190.7165 198.4557 76.4761 80.0003 57.4843 127.8028 161.2046 162.5581 211.5585 165.0906 211.8975 198.4636 206.0747 240.5643 207.3534 238.5847 164.6132 249.0253 228.8563 198.696 236.2988 92.1493 93.1961 118.0242 167.4276 224.0461 215.7207 199.7964 186.8184 172.0323 231.5216 229.1345 231.5931 200.9349 232.3817 187.8006 186.2972 236.6206 266.5276 245.4248 232.5555 205.2189 166.2578 213.8894 246.0162 97.2731 63.6973 177.6844 215.1951 276.6105 264.027 225.3211 174.1616 111.1898 244.5453 135.1298 220.1322 271.9533 238.6799 63.0911 0 101.7806 160.8868 203.7966 155.3987 247.6191 249.9076 298.154 260.1313 245.7905 265.8035 0 0 0 178.4668 226.1562 206.2844 257.157 145.187 223.2568 312.7588 268.4784 248.7942 210.3644 258.9939 276.3291 253.8671 238.2906 240.226 267.0742 234.7442 205.6666 0 176.7813 256.31 309.2706 231.9182 282.593 202.0405 184.7235 274.104 203.5917 163.866 194.8318 260.942 325.078 308.2375 344.1497 316.9212 237.6114 217.9224 219.4943 167.9597 157.925 152.3869 151.4104 229.7815 294.7602 258.743 295.6544 307.0703 306.7458 251.4887 287.9407 346.9835 299.5556 339.5256 340.0027 315.5964 35.0446
214.7536 277.937 328.9766 323.257 209.1272 237.2198 221.618 260.9822 304.2362 263.7154 297.8195 294.119 294.5884 294.8663 300.0773 284.6695 218.2465 935.1283 1215.1316 757.2575 0 368.4419 0 30.1215 298.0896 324.1366 255.3724 285.9429 286.4404 231.0283 160.5928 287.4064 268.2029 257.934 267.861 245.1348 113.7594 83.9336 72.2046 215.5708 277.7768 225.2814 136.8037 47.1575 133.2351 187.3208 205.5722 154.6832 160.1971 246.453 203.3029 219.5986 266.6449 275.2388 217.921 124.4564 67.561 209.1015 217.6279 165.18 127.7579 90.943 90.8386 118.0078 181.5819 92.902 122.0815 220.441 231.7372 227.6476 229.7281 165.3834 245.3394 223.8452 266.4095 229.6659 211.4112 209.0838 233.4544 194.0395 148.6569 83.1071 65.8517 179.6566 206.7928 230.801 231.7455 184.5448 153.2928 211.6477 203.3701 199.7896 235.9431 206.5796 191.8328 218.1558 236.0726 198.0555 241.2813 225.275 198.1472 166.2553 157.8651 195.7087 213.048 216.699 126.7634 144.9799 156.5043 194.3749 210.1445 149.9101 139.9927 107.7741 107.6927 96.9725 221.8774 150.2267 164.5619 188.7628 174.5865 199.8861 191.0272 141.7674 206.605 181.1159 212.2486 202.2378 234.1575 174.7463 175.5313 195.1436 133.917 161.9129 211.2634 158.1207 118.2675 149.3182 144.1957 164.9683 208.0879 173.8872 169.0032 178.6597 189.4753 55.8065 73.004 51.4069 126.7887 170.2595 151.7301 200.3327 162.5805 222.6724 184.9032 224.4253 230.7418 205.3432 156.3607 161.1247 229.0788 231.5931 186.8257 205.3241 89.8817 81.1524 109.0605 174.8083 202.7117 205.1152 175.975 164.8928 163.8209 201.835 216.4702 206.9431 186.5039 201.7154 161.3853 165.7444 209.6531 229.9741 230.082 204.4125 178.7964 139.3142 178.2624 211.8679 96.8909 56.6723 147.4532 199.654 250.2173 233.2497 217.3336 169.9937 108.3421 219.6281 159.4654 224.089 240.9714 204.1849 55.3342 20.6986 83.7772 162.6422 209.0187 147.5041 223.1691 207.4527 256.9871 238.9364 208.9601 241.449 0 0 0 169.3207 204.3033 199.2578 234.2377 138.6963 220.6666 269.34 238.8153 219.0448 215.0004 260.277 227.5835 261.2643 224.6086 220.2008 240.2085 226.1268 180.0543 0 169.1288 245.8334 285.896 214.6053 261.8893 182.6401 182.8442 259.4227 182.0234 154.7268 174.8133 253.4553 277.7456 279.3838 301.9995 303.9446 221.2871 202.2763 215.2708 154.4241 151.634 153.276 153.0127 198.5433 259.8102 230.8553 266.4421 300.3105 271.8956 237.1257 273.913 324.7059 291.49 292.5106 304.554 307.7664 34.6813
186.04 187.9744 202.7524 211.5179 168.9093 189.3209 165.1925 195.7902 219.6849 198.094 201.1229 211.2596 213.4511 200.9109 217.5919 222.6552 179.3148 226.5315 757.2575 335.6689 416.303 245.5868 0 22.9137 212.0073 208.0634 186.6414 218.4269 189.8464 185.2859 148.4478 178.054 169.3176 171.6822 185.2 188.0913 118.8207 84.9795 52.1459 141.0087 202.2476 183.6842 102.759 27.3932 98.3109 166.4194 179.3035 148.0078 133.4027 197.2719 154.4906 189.2474 167.9793 195.408 155.7546 113.1455 54.8634 137.9881 156.2469 128.5918 82.4676 67.235 67.0977 86.4573 127.6155 73.7538 102.3448 183.9709 175.1467 161.215 174.5946 149.396 156.1185 162.2285 164.641 170.2139 153.9261 149.0744 172.4316 161.3727 141.5189 79.8964 34.6218 123.3383 160.9782 171.9169 161.5609 162.7519 134.8656 147.5036 138.5028 161.394 157.7664 156.2429 168.8126 159.7442 163.698 155.113 158.1886 161.1711 156.4205 141.3035 133.7744 153.2991 146.8061 152.647 115.9242 130.5093 122.6855 155.6099 134.6479 126.2904 113.5149 89.941 75.7899 74.5471 159.9093 143.0162 130.2019 151.226 128.9202 136.6391 145.5139 119.5189 147.3368 141.8108 143.5354 156.5037 148.2058 132.3356 107.9857 152.9703 126.4392 133.2481 153.2893 137.1986 108.7694 142.5939 112.8615 133.0801 153.1728 144.9934 142.4351 137.7608 129.1596 61.0209 56.1594 46.352 107.2274 142.0685 139.7733 146.5603 138.708 156.4593 158.761 141.3334 147.7927 158.5054 144.3743 140.9332 174.2033 170.3697 149.8949 137.6666 64.391 50.0046 92.5955 149.6703 150.2453 182.389 149.1379 132.2069 146.6725 136.3598 157.3804 179.9703 161.8038 161.0109 144.0277 150.2227 143.3712 166.9594 168.5056 163.8326 142.3196 116.8464 121.1157 147.3859 75.7236 43.228 119.7435 160.3275 176.38 162.6242 175.1105 131.6911 95.0242 181.5993 103.313 166.6825 172.3717 169.2284 30.8055 18.5485 74.7212 138.6958 161.6411 148.5812 161.3595 163.9537 191.9175 174.3006 163.6226 167.9238 0 0 0 135.4251 171.7525 169.7216 173.5495 127.7128 170.0351 193.0243 185.3343 164.8194 173.015 189.984 194.3845 187.2695 189.2266 173.5482 200.9643 183.9386 140.8327 0 105.9198 162.9283 198.6051 167.0121 163.6435 163.9324 163.0617 191.5673 170.558 141.2711 149.3828 164.3531 203.8375 205.7627 213.8691 221.3678 186.0456 177.194 185.7396 135.0905 141.3462 146.8582 144.6678 163.3452 180.0626 206.9839 193.1683 214.552 209.8882 218.1628 210.5953 201.0289 214.5558 171.4571 215.7041 221.7275 28.083
174.7684 171.9841 197.1363 204.6483 160.9492 204.0902 140.8382 195.0909 196.3091 175.3006 196.4817 185.2362 207.7179 211.1007 194.0005 176.283 170.0981 205.5187 0 416.303 312.7105 770.2536 0 23.1436 198.5533 190.0419 188.6831 211.4315 182.1648 173.3309 145.1132 203.6874 179.1844 174.8727 169.3904 153.9412 108.4863 77.1532 58.0897 150.0724 167.7746 159.9125 99.1474 28.462 103.8271 156.0661 174.1908 145.9698 131.0528 189.8168 156.5192 173.8101 168.7092 179.511 147.5923 97.1269 62.2803 149.6692 178.2244 125.3948 77.7672 75.3546 62.5619 91.1189 142.7239 78.1397 95.839 178.5157 171.9902 164.4915 164.2387 133.8884 146.521 171.8213 140.2109 174.5959 178.3494 150.039 158.2741 150.5118 146.8375 66.9175 36.704 112.6087 152.1278 162.7704 148.3392 142.7414 132.7188 137.4759 150.2674 155.5286 172.7906 154.2536 156.0739 0 142.0886 136.9866 144.3178 153.4578 151.4527 134.3646 132.5567 133.9372 146.4339 138.7545 101.181 118.5257 144.5093 164.1228 139.6106 110.6481 108.7125 83.2631 80.1547 81.3043 158.7585 146.8678 125.9472 159.2943 126.9133 133.1199 131.8205 109.8116 142.6497 138.1947 135.4142 145.619 139.8706 128.9606 126.5424 145.3917 120.9584 117.2747 128.8823 140.3139 116.0786 132.0188 104.9793 131.9587 148.7165 135.9155 136.8015 143.0121 117.5156 58.7794 46.5233 36.9005 102.7992 142.4132 143.2702 137.2715 128.3821 135.7637 128.9304 138.8037 169.5448 144.8605 145.1696 129.8736 168.8446 154.064 141.8927 154.1608 69.3151 49.0572 82.2218 142.9307 158.273 162.6937 128.6482 142.7615 134.0406 129.4946 161.7659 160.7345 161.4576 146.6205 148.101 162.8749 147.7314 139.5157 158.2769 159.1755 147.9306 113.3428 125.413 141.3979 75.638 47.1487 115.4566 152.3149 172.9077 171.186 172.3258 107.6017 93.4653 160.9876 98.6879 163.5115 155.7264 162.285 39.169 16.8459 70.4212 124.0637 158.9488 140.0119 149.2882 163.7477 181.2226 155.4676 158.9098 169.006 0 0 0 114.6704 149.6584 153.5596 153.4962 105.8422 156.7737 195.249 173.1615 165.1511 179.461 187.5437 174.6336 171.3241 187.8309 183.4537 196.8813 178.9297 135.7723 0 110.7255 157.0615 192.1136 178.7442 167.3359 158.3271 165.5676 185.8771 166.2028 138.7821 161.0062 182.2763 184.7821 202.5964 215.8714 193.7368 189.1688 187.1802 169.4944 141.5334 139.9647 136.5632 132.0076 176.1201 178.5858 194.8258 168.4207 203.389 210.0389 187.0283 189.1771 206.1967 204.615 199.3592 214.1691 198.7894 24.1513
269.6873 274.4872 387.1301 322.5394 227.6129 276.335 234.1373 309.8083 308.8586 261.5008 286.2112 283.7353 313.625 275.2835 319.0897 279.7827 207.6827 355.9612 368.4419 245.5868 770.2536 2697.2159 0 0 387.7153 344.6955 305.6494 375.5251 299.5213 280.0476 207.881 294.4713 306.2024 322.8416 300.1949 241.9457 138.7447 78.2345 84.9235 233.8987 288.9335 225.0918 116.4667 50.5554 166.1668 222.0851 242.2216 206.9543 218.9068 331.2598 222.259 264.8294 272.3665 268.6407 219.2083 127.1932 60.5294 208.6177 226.3599 152.9449 113.829 113.6279 109.3988 118.0763 203.4076 113.1854 150.7847 265.0554 236.5639 232.3951 241.9213 212.1025 243.7064 225.5019 260.5078 248.5329 254.9584 222.5827 245.8174 244.8477 208.8522 100.354 56.1885 200.966 273.5824 245.9178 248.7847 221.9135 191.7468 245.8059 233.1719 234.1404 256.2426 250.2708 228.6914 260.5715 235.6094 216.7833 236.723 224.7967 196.3007 175.5355 175.393 227.8434 227.7121 220.2596 122.0132 183.8488 184.995 236.4215 236.034 187.8034 172.487 122.1585 121.7112 118.065 203.743 173.8365 173.9747 232.6352 223.2513 199.481 215.253 161.6118 218.2411 207.8542 204.9632 210.2505 237.5233 183.3172 186.9 201.4727 140.7041 169.5778 226.7475 192.588 145.9881 173.1009 151.7651 185.4283 236.4585 190.0718 194.4548 236.298 189.9799 68.9722 62.5091 71.997 140.5898 214.5878 186.7002 213.1808 177.5161 235.9749 192.9369 211.3374 249.4391 229.9633 230.3638 164.5181 275.6144 219.9182 217.9143 228.0444 89.9948 89.2909 143.0888 217.2661 218.7924 219.963 193.2374 196.3427 182.4262 235.1848 259.6965 260.3239 223.0693 227.1878 196.1602 211.4876 188.6593 252.1503 221.1513 257.6835 204.4646 166.8722 211.1019 213.235 101.6503 58.2158 169.3777 226.2703 280.1818 263.3118 245.8052 168.124 111.2817 221.1095 170.0344 248.8697 258.4778 248.8839 61.7243 0 124.6453 197.6301 206.3844 175.933 251.1557 229.9834 295.6452 276.124 242.7227 259.4909 0 0 0 200.0693 233.6822 201.7299 259.7189 152.3422 241.632 295.4054 269.2487 262.8037 216.2405 271.7845 243.0709 265.8447 272.1272 222.671 280.8822 281.3376 217.1245 0 188.5746 280.1127 331.0997 224.1061 278.5787 206.0931 217.3532 295.372 207.7985 178.0172 201.8617 259.3909 271.256 332.5292 355.0948 354.6438 250.2898 240.2548 247.7687 172.9344 183.9023 180.1113 157.7058 226.8691 311.8784 266.0673 312.4578 340.3672 332.6246 279.5327 301.9078 338.9532 320.7566 306.1888 340.5731 324.6554 43.571
0 0 0 0 0 0 0 0 0 0 0 0 0 0 0 0 0 0 0 0 0 0 0 0 0 0 0 0 0 0 0 0 0 0 0 0 0 0 0 0 0 0 0 0 0 0 0 0 0 0 0 0 0 0 0 0 0 0 0 0 0 0 0 0 0 0 0 0 0 0 0 0 0 0 0 0 0 0 0 0 0 0 0 0 0 0 0 0 0 0 0 0 0 0 0 0 0 0 0 0 0 0 0 0 0 0 0 0 0 0 0 0 0 0 0 0 0 0 0 0 0 0 0 0 0 0 0 0 0 0 0 0 0 0 0 0 0 0 0 0 0 0 0 0 0 0 0 0 0 0 0 0 0 0 0 0 0 0 0 0 0 0 0 0 0 0 0 0 0 0 0 0 0 0 0 0 0 0 0 0 0 0 0 0 0 0 0 0 0 0 0 0 0 0 0 0 0 0 0 0 0 0 0 0 0 0 0 0 0 0 0 0 0 0 0 0 0 0 0 0 0 0 0 0 0 0 0 0 0 0 0 0 0 0 0 0 0 0 0 0 0 0 0 0 0 0 0 0 0 0 0 0 0 0 0 0 0 0 0 0 0 0 0 0 0 0 0 0 0 0 0 0 0
25.9151 27.5738 31.4202 36.0733 21.5006 28.7344 23.181 38.2098 37.4033 27.6486 40.5397 34.8901 31.4977 28.9212 31.82 26.7694 18.8636 33.9559 30.1215 22.9137 23.1436 0 0 0 295.1194 38.4045 33.1844 34.908 37.7712 28.0881 20.5186 33.7887 37.6771 36.4158 22.2536 26.3568 0 9.2415 6.8527 21.7866 32.8328 23.3465 13.0677 3.5969 14.4812 24.5047 27.735 20.7717 19.0367 29.6365 19.5385 27.6163 31.0946 34.5241 21.2979 14.3954 7.5115 26.5203 26.5636 20.0393 13.6612 9.7926 8.6105 9.7509 20.4426 10.1913 17.1588 23.7834 27.5853 26.4005 24.8871 22.0576 30.0051 27.4856 25.3043 22.5388 25.9436 25.4864 24.8425 23.5627 20.8893 10.3036 7.3013 20.7216 19.0853 25.0953 24.0523 22.7074 25.3738 25.5027 21.7425 23.1454 27.2511 29.8239 27.1879 21.6752 18.4357 20.6075 23.6142 29.6789 21.1949 16.5935 17.3697 19.079 25.075 21.7433 14.8682 17.2211 19.3312 25.6857 21.9074 16.5026 13.4076 12.6576 9.3343 0 24.649 18.0123 24.1507 18.65 21.2713 20.5619 17.4126 17.0235 22.6286 17.6192 20.4269 19.9573 26.7356 21.8824 22.3555 19.1939 13.2974 17.1345 26.0129 18.6254 14.075 15.8769 12.7811 18.2141 22.3049 16.9188 16.0739 18.067 22.6576 10.2892 7.6422 6.8157 15.0201 15.6327 24.0439 20.421 13.4794 16.7911 20.713 25.74 26.026 21.4218 21.1166 19.5055 20.3303 23.4316 20.4492 24.7999 11.3574 10.0025 16.6138 20.0559 21.2183 23.1299 19.5991 19.7183 19.4364 20.1998 15.1286 23.6157 25.6691 19.9048 17.6485 18.3916 19.0725 18.518 28.6319 20.3663 20.5754 15.0787 23.1884 21.1957 9.3558 4.751 16.872 18.9881 27.404 24.4485 24.0395 17.1638 10.8629 18.9998 18.7137 27.8214 21.7717 21.5188 5.7584 0 0 17.8195 18.9867 18.6054 28.478 27.3353 35.8789 28.1388 21.391 28.9811 0 0 0 16.1939 25.4638 23.7238 23.7506 14.7506 23.6376 29.1548 23.045 28.3025 23.8967 25.1503 25.0774 33.8917 23.8142 24.6444 29.2491 23.8976 22.7598 0 17.8754 33.6801 28.9975 24.9888 21.9048 23.1318 23.9007 26.1901 18.4713 16.5344 20.7515 29.9377 32.9352 30.3076 31.6081 35.5308 23.6899 21.2798 24.3965 17.0863 17.4121 0 0 0 33.6835 28.5314 32.2358 27.8448 36.705 29.4836 30.9531 35.5765 28.384 34.0196 40.5048 32.197 4.2562
252.1901 290.7849 342.0067 337.2266 218.6389 286.9734 237.0608 308.1008 331.844 287.3537 321.0803 306.8562 285.2213 261.306 316.9125 267.5407 222.8902 341.7556 298.0896 212.0073 198.5533 387.7153 0 295.1194 1999.9334 806.0788 376.9462 396.2982 343.3272 276.1406 223.8248 338.2173 321.8971 323.0554 278.1302 244.5306 0 84.9873 80.2452 244.7333 298.9871 228.5226 132.9495 55.7841 158.3374 211.6576 276.8908 164.409 188.3486 286.5848 208.427 278.0544 296.1407 284.3748 241.9219 134.742 68.1356 218.6636 233.7654 168.8392 120.2697 107.1603 97.5585 130.9545 213.8893 112.2378 157.3319 256.2734 292.5433 247.5267 258.5287 202.3691 263.5366 238.9013 262.4928 236.1073 250.6652 237.1815 233.7486 259.8152 179.1001 97.1561 77.946 213.9221 221.2111 253.9563 262.4848 195.2959 220.1904 247.2818 236.2421 225.3689 278.1131 271.3523 260.8816 252.5131 221.5507 231.0175 258.6424 248.7401 211.0923 175.6428 162.8512 207.2906 232.9574 230.5804 152.4695 177.1812 190.6714 236.8363 194.5462 177.8143 150.0898 122.7101 115.8729 121.7067 228.9715 169.1935 205.2823 228.9665 220.6654 191.1584 203.2489 165.5793 214.7389 195.3536 220.1592 218.2064 251.0204 197.9251 188.6871 217.5654 151.319 173.7089 243.3521 189.0089 142.8581 178.0942 132.1256 178.4093 218.1196 215.1864 217.4665 213.7069 201.0003 65.5108 63.9102 65.9545 132.7415 185.6725 200.3186 220.4453 164.949 215.9792 202.7063 217.4982 225.7683 201.4756 223.0479 179.583 225.5613 239.9632 225.6308 255.2171 107.147 97.1263 139.6201 192.2478 217.6105 259.9055 209.4258 191.9734 181.5227 195.7967 201.4015 228.7019 212.7964 206.3804 188.8151 194.3764 225.7358 225.2858 255.8118 245.1143 184.2813 198.2629 177.4719 211.4042 91.6503 0 174.9821 207.6628 275.4467 235.5481 239.2195 164.9668 109.2237 214.8897 174.9491 255.0642 253.7926 219.9198 58.0766 26.3152 103.4338 191.445 211.1945 161.0446 251.2633 238.5206 305.3413 262.2811 241.8368 265.0495 0 0 0 184.5078 236.7815 233.0983 272.97 150.1274 220.9798 275.2467 281.4905 242.2608 237.3447 291.5224 270.0045 269.593 260.9865 237.3994 253.5066 256.9282 231.1234 0 171.5908 285.9626 330.5756 249.0318 253.256 201.5869 202.5515 275.3063 201.1676 178.0532 200.8352 281.8417 270.1084 293.3945 306.5076 297.7764 219.5421 226.0417 242.6221 186.4149 184.2614 180.4097 173.0826 234.3528 293.4374 274.5072 319.2723 286.5001 307.7576 253.5251 311.9108 321.2218 320.8349 297.0753 325.9844 320.599 38.0588
242.8612 297.3882 378.2522 341.6634 227.9686 305.7271 242.8123 313.6169 352.9317 284.5275 350.9884 317.5436 339.5569 334.6583 303.9524 303.8949 213.3552 336.3639 324.1366 208.0634 190.0419 344.6955 0 38.4045 806.0788 1284.8926 597.446 425.2512 382.3528 277.5256 190.1741 410.7753 352.7906 345.4152 319.3725 260.269 114.7489 91.2962 86.4314 242.868 280.1 252.1851 160.1556 48.5668 166.3574 210.6596 261.4633 157.5948 167.5399 248.1565 183.1614 229.6693 339.6664 290.0605 251.2272 121.3288 84.8405 244.5256 241.456 163.0647 124.5674 122.0319 115.1859 121.7135 197.2174 103.0589 147.4298 229.6355 264.3673 284.5088 281.1509 200.8904 238.6652 220.7236 303.2289 255.7425 262.078 263.5787 277.2551 226.8171 175.4847 98.4106 72.2468 234.2808 274.8095 286.8617 280.3553 199.1508 190.7117 268.663 225.7438 205.2793 341.5697 250.1698 227.6011 263.5786 230.5502 222.9307 263.937 248.9977 200.5023 177.3416 125.702 225.674 249.5164 205.0924 125.9378 164.5977 195.6206 264.9786 233.4934 167.2356 164.9719 143.9397 126.5939 100.7708 257.1665 153.8418 200.8335 226.1056 233.493 203.9677 218.1316 152.5013 216.7513 243.8867 250.9664 253.2079 269.1075 194.7106 188.6218 198.3018 142.9719 173.923 250.2156 193.2636 140.6091 171.9873 145.9021 162.4095 223.325 236.9899 212.5341 223.0577 194.0727 63.1631 71.0835 63.1147 137.3785 171.9585 178.3173 208.179 144.3914 230.4659 198.27 235.9266 231.9309 210.5161 207.9057 133.0046 220.1629 237.9725 220.9598 246.411 129.5101 86.1618 118.3277 175.2833 240.9005 271.9845 232.1055 205.4698 176.8815 206.0082 211.4173 248.6617 211.194 233.3814 172.775 200.9803 258.7047 248.2183 264.2753 239.0723 200.5101 173.7102 201.3742 268.817 109.5387 76.9452 169.1306 254.1148 270.1871 287.3046 238.69 205.5591 117.9423 231.1148 175.6696 259.1773 275.3688 240.2056 72.4108 44.3219 103.6937 178.1849 211.9429 162.9067 251.335 215.2589 278.979 250.8918 221.0289 255.3154 0 0 0 208.9307 242.4551 201.1653 231.6988 137.0033 217.6021 320.6456 294.4903 233.9356 227.0992 271.9584 258.5175 268.6545 271.6348 268.4889 283.6828 259.4549 202.9695 0 207.9261 249.7406 368.4882 217.526 284.7446 201.3122 189.451 311.3133 200.7648 168.2912 199.5635 293.1846 328.2755 313.1782 340.4903 327.2901 231.8296 230.1515 245.0929 139.7052 141.4903 150.8371 156.6526 203.7343 278.6227 244.3371 307.4338 336.902 305.5356 277.9066 313.8704 383.5909 324.3585 354.0061 353.7126 327.4602 37.2231
217.4994 260.4239 319.2109 292.6099 190.3552 282.8196 228.7575 258.0915 282.5408 269.708 281.7976 271.4209 267.5933 273.6181 267.7826 243.9828 188.3217 289.4042 255.3724 186.6414 188.6831 305.6494 0 33.1844 376.9462 597.446 1429.2299 1298.7404 372.5488 271.0503 218.0983 352.6947 299.3797 315.705 277.9937 257.4043 119.7477 88.1284 71.0451 217.1772 265.9151 225.9713 135.9435 45.1556 119.8649 206.5173 251.372 156.7489 174.4765 263.0069 179.2097 231.7825 246.3458 242.8833 215.8009 116.4873 72.5774 215.4481 214.413 151.732 116.4662 91.6568 103.3081 106.9212 168.5336 91.0923 122.9303 215.499 235.5178 242.4411 253.2896 192.1346 226.8806 224.8657 249.8717 225.6792 189.5231 188.3738 217.2887 224.485 199.1439 78.3154 47.9254 189.2073 219.4365 229.6633 227.8271 184.4207 169.3105 207.9742 184.3336 235.3614 249.9605 228.4252 216.0416 226.0783 208.4771 213.3772 216.7513 216.4731 211.987 188.723 147.7026 188.8611 222.8158 187.383 127.7439 166.9096 179.8556 231.0794 190.5716 154.4564 150.4634 98.6998 106.6123 103.803 214.5577 158.4145 177.223 219.53 192.9694 173.8176 175.2957 131.2654 176.6171 195.1096 210.7057 214.8375 247.9809 169.1152 163.786 166.3841 139.7693 154.2748 202.0499 186.9607 135.6102 165.664 138.1144 151.3681 198.0196 187.7894 190.4487 211.8795 185.0793 68.2659 65.5458 47.8625 134.6576 170.4611 169.6455 188.0403 151.1648 181.3408 170.4307 195.6653 214.7178 171.9293 178.1506 142.0354 222.1489 225.8209 181.0944 205.203 82.177 68.5479 115.3934 182.5403 174.5815 193.8002 206.0214 181.5099 147.9689 190.9133 228.2098 211.1191 179.2451 189.7037 161.0889 155.713 203.9976 232.6999 204.2129 204.2102 191.4791 158.1565 202.1496 199.1972 82.8069 45.3954 159.4491 197.9939 249.7119 234.3905 204.2495 167.1367 100.7981 210.4181 146.8487 214.6909 244.2002 226.1125 46.9804 26.3928 92.8677 170.82 197.9454 147.2456 211.7676 184.1431 253.1483 233.5885 221.1518 215.1274 0 0 0 167.0722 214.9464 188.7941 234.3273 144.8916 220.5865 276.9075 252.118 217.9754 223.162 250.4169 224.1256 238.5666 267.6464 220.6176 256.4364 234.3747 190.1846 0 191.8565 234.9257 294.8516 218.5759 272.1726 196.32 174.7144 245.0565 204.4578 159.5719 182.0792 236.8411 265.418 276.9454 296.3522 283.4029 227.4195 221.6901 221.8431 146.4344 147.2351 149.5336 154.0102 220.5674 232.2732 240.5289 288.7761 276.6028 305.8137 238.1446 306.499 274.0564 259.7732 279.2947 313.1322 284.7295 36.528
213.4863 273.0555 312.5591 362.4868 234.0532 280.19 213.2282 315.3692 349.0896 274.46 315.6081 294.5886 312.4332 310.8097 291.7227 290.5629 207.6632 338.0051 285.9429 218.4269 211.4315 375.5251 0 34.908 396.2982 425.2512 1298.7404 1844.8269 1426.1332 348.1855 226.0733 417.187 354.0334 342.7224 339.9104 300.6276 136.8602 109.6572 95.641 232.9024 272.4146 252.2328 161.0551 0 145.7106 214.7095 241.9582 172.9647 183.6485 314.2518 231.5056 251.8099 258.9234 268.0255 246.0463 138.5618 91.0232 226.9686 261.0808 162.2157 116.1981 111.873 114.1303 144.153 190.2145 97.1061 138.9257 244.2901 275.8831 288.1101 282.1477 198.3558 271.7582 242.972 293.0067 249.2026 219.6477 228.9158 217.9536 239.3329 173.8977 103.5747 59.308 227.9708 281.0683 231.3951 266.2509 214.3142 183.7441 270.4749 211.8605 247.617 292.8553 248.241 224.5553 238.3492 216.7043 229.2384 251.2995 252.7545 237.9897 205.4395 183.9749 214.2629 241.1392 221.6049 126.3629 159.922 186.0432 260.6869 210.7701 154.3519 181.4531 119.9791 117.3989 122.222 247.3002 180.8279 184.4418 247.1362 199.1467 185.3203 177.1942 143.3809 216.8899 222.275 210.8599 236.9707 254.8414 202.7778 181.135 176.572 133.9823 166.0812 234.3302 187.3975 142.6446 165.7643 122.322 186.2049 220.5558 221.5099 188.7138 226.794 213.8606 76.5992 72.1021 54.5932 139.9873 181.3335 171.588 214.8434 174.0915 222.8552 176.4328 222.5213 247.3918 194.7028 193.0529 149.5296 227.6684 213.0665 198.167 247.3022 107.8184 80.7204 128.5755 192.0586 230.9462 236.5227 216.3984 222.5959 177.9771 196.512 248.3745 246.0169 215.6656 220.3331 197.3551 188.2757 243.1027 258.5199 274.4357 234.8395 197.233 186.1306 212.4084 231.6325 104.8336 66.6562 174.7233 230.8231 287.9639 265.9541 266.1134 205.3688 113.3861 247.9424 182.644 268.3922 238.3713 260.3896 60.5333 37.6105 118.2435 178.2431 217.0927 162.7076 257.3749 227.5055 298.2149 245.6046 249.1067 241.7395 0 0 0 161.3209 246.1764 222.5605 229.6669 152.8325 266.8927 290.1201 304.2737 258.5371 224.9142 279.9228 268.5014 296.7585 254.6626 246.6207 275.7701 279.1765 215.9322 0 180.3876 271.5019 342.6609 236.6375 280.9217 183.6819 202.0596 316.5704 228.817 188.565 212.4009 266.7748 305.9408 336.4611 337.4297 315.0488 250.324 237.8408 250.3368 175.2384 170.2409 171.427 169.8592 224.7784 241.3396 275.6436 312.9336 314.8456 321.1457 271.8983 311.8016 359.0457 309.557 313.4058 322.2263 350.93 43.7827
232.2246 272.4193 332.8733 295.6811 216.1533 288.9134 225.7601 295.2682 283.4523 272.6182 292.0333 281.6673 296.7743 280.7582 281.2828 259.1135 223.7319 311.7363 286.4404 189.8464 182.1648 299.5213 0 37.7712 343.3272 382.3528 372.5488 1426.1332 1970.5585 462.6303 242.6721 368.6907 316.4391 334.6226 316.8892 277.3826 149.9266 102.7984 73.6948 210.8298 291.0804 214.7215 135.5999 47.6398 135.7568 206.9074 284.1666 181.5756 181.341 301.9737 205.6325 260.3368 258.1789 271.0129 247.0792 150.0295 70.3741 187.4641 241.4851 158.5343 128.5427 102.4345 108.0571 110.5283 175.6393 90.5128 135.2129 221.4868 240.2867 236.9602 277.3429 204.4922 246.3288 213.6723 247.3242 244.8138 215.774 218.6382 230.4599 227.5752 198.3852 98.3342 60.8473 173.9181 246.5359 217.8688 220.3443 203.1257 194.6541 232.3801 196.2256 204.7074 241.0146 257.3021 241.5566 247.3229 216.5887 195.5735 225.311 210.3502 209.7686 193.5534 170.7037 209.2916 237.6994 224.4968 131.7469 164.0138 179.169 205.8676 235.7686 160.7953 147.9105 113.9686 103.1887 108.8372 231.1042 177.9268 167.0612 229.0254 210.3371 187.0438 183.905 131.6492 194.6069 200.2355 205.5688 195.9344 210.365 206.3421 187.2543 194.8623 157.8363 166.4909 203.5717 184.3464 176.856 150.7246 127.6359 183.7771 207.9637 213.8735 177.85 226.1695 195.0792 65.4794 79.9059 64.4607 131.063 169.9258 190.1797 193.5204 186.0406 196.7142 183.0151 204.5851 234.6272 198.8586 217.4543 157.4888 221.3679 225.3265 227.7223 230.9322 93.1434 101.0995 117.5396 183.3533 199.9817 235.9574 191.8351 177.5351 188.9849 200.4097 218.7117 223.8179 190.6996 203.8092 180.2672 208.7637 209.6943 231.082 244.8311 222.3376 188.1655 185.733 154.2119 247.8808 81.2526 0 156.2257 242.6281 258.2442 248.053 241.7356 169.834 93.7727 218.7349 157.099 229.4112 248.2831 227.0418 62.139 25.7219 103.2014 179.3989 230.7748 164.5257 254.9893 240.796 252.58 238.2263 237.8466 242.12 0 0 0 174.0654 212.5744 204.3798 243.8597 120.3761 209.2495 265.8412 280.0383 245.4473 233.4783 285.3269 247.7434 250.9061 253.4628 238.6947 292.4028 249.0584 158.6421 0 172.541 258.8689 314.4233 215.3856 285.8281 205.284 206.9204 300.3795 204.1586 161.9258 200.6279 263.5098 282.8931 266.3617 291.1203 298.3171 265.2637 233.9802 233.3263 156.1941 169.5207 169.5097 158.3543 227.0293 267.2018 273.8427 283.0248 307.3184 319.4328 260.9088 288.3655 323.2725 297.4828 251.7 336.3663 322.5765 40.1259
201.6392 224.9003 267.3691 270.3113 197.028 232.7532 207.6208 231.5781 288.9018 232.2745 237.9152 254.0658 238.7205 240.911 255.9934 239.3979 182.1786 224.9986 231.0283 185.2859 173.3309 280.0476 0 28.0881 276.1406 277.5256 271.0503 348.1855 462.6303 1056.211 740.2891 344.0397 271.9389 266.2831 255.3916 213.6343 126.0776 83.7081 64.4143 210.602 250.4273 216.7409 115.1783 31.0014 124.5758 181.5528 228.075 171.6697 155.3394 246.7055 194.4909 208.4523 222.2407 219.7232 188.6399 115.38 65.3052 169.8294 177.6764 139.3739 105.7381 62.3141 89.9951 90.6348 148.9512 83.7518 124.0481 215.9026 206.2686 211.5419 216.1112 199.7706 212.6778 197.3436 190.4588 202.5314 195.9198 192.0506 192.8015 179.3433 172.7325 85.0241 42.1389 164.6373 206.1642 210.9136 190.2196 198.373 169.5182 180.6013 181.9716 208.673 203.3472 207.8274 180.9851 194.9962 181.9322 197.7083 203.0895 182.4541 187.4974 178.5825 136.6951 167.6295 190.8275 176.3954 133.1645 144.1386 186.486 187.5072 169.5817 147.844 148.5755 103.8279 81.936 107.2267 190.488 155.1862 170.7145 206.0772 165.7716 180.5594 178.8233 124.226 168.014 158.8938 174.9083 178.8174 193.4635 164.2092 167.9325 178.8904 138.512 154.3245 192.1083 150.3155 118.5369 137.5454 122.3765 161.9379 194.1016 178.8572 173.137 193.2192 183.4584 67.5487 59.0762 46.8058 123.2086 148.9084 157.4661 193.7944 141.7532 157.4244 162.0831 182.6655 197.9664 182.4578 176.2669 139.6595 178.6972 195.951 196.0728 182.5805 75.3033 71.4183 98.6777 164.54 185.472 187.2198 191.5079 140.9468 149.5495 192.4175 198.1545 194.2252 159.9289 193.6857 171.3076 182.2643 190.3866 195.0229 202.9625 195.9317 169.4717 155.8784 156.2098 178.8072 89.0805 45.9892 161.7874 191.8408 215.1622 204.1426 192.809 157.0129 104.3596 203.5483 135.2879 190.3794 189.9952 188.81 51.6411 22.5017 100.9073 162.0941 195.2749 145.5845 239.2486 202.9954 210.8064 209.7452 199.8047 196.6202 0 0 0 166.801 182.0373 199.9691 223.8472 142.3087 197.5826 219.77 260.2077 224.4263 215.8871 248.6186 244.8266 245.0912 253.384 212.7048 241.9484 217.4395 170.2126 0 141.3529 231.4292 283.1804 204.2675 206.9513 186.7081 187.9975 244.1639 205.7952 156.1341 170.5732 238.7907 224.5208 214.8652 257.251 255.7483 211.1816 198.2658 219.9292 159.6368 156.0674 154.9782 150.8396 194.8457 226.5625 240.55 232.8381 249.9309 257.8975 228.7305 234.6181 225.4418 244.1908 216.5926 262.4077 272.5286 30.1153
182.9089 176.929 181.3549 209.198 160.6734 162.4035 161.6504 192.7499 237.0472 198.2898 172.1292 203.2808 203.486 193.4865 186.5734 181.7906 164.3058 179.5658 160.5928 148.4478 145.1132 207.881 0 20.5186 223.8248 190.1741 218.0983 226.0733 242.6721 740.2891 362.8765 652.949 206.4578 203.2849 214.4243 173.2988 120.153 79.0498 56.0751 168.2548 215.3321 182.9627 92.4766 26.1772 114.6208 154.8153 181.2634 155.521 142.8317 195.2167 168.2283 181.7372 177.9486 174.208 155.9586 101.6527 53.7575 122.6731 161.8875 114.1514 63.8787 63.4273 66.7426 78.2856 140.4652 74.495 97.617 176.4277 177.9904 168.6728 173.9359 157.0914 150.4157 172.3468 162.6982 158.8677 146.1786 147.5822 156.4765 150.2371 153.9462 72.1563 40.8439 115.7887 162.6327 176.5662 171.3778 155.6796 133.7225 150.5907 173.3731 167.52 155.802 162.2802 144.2962 166.5167 145.7471 171.909 154.2003 144.9206 153.5601 142.8248 139.4431 136.0348 155.6904 154.9182 123.8678 121.1358 167.5203 161.382 130.0091 138.2548 129.6313 98.5649 75.5927 88.7428 157.4335 139.3351 140.174 157.3153 160.485 147.1663 162.1791 126.3484 149.3157 130.8989 134.3647 138.5965 133.7852 129.7541 127.3622 161.8743 119.7668 132.9872 159.5548 133.2427 109.8803 125.3045 114.7463 137.4404 127.2756 144.975 154.3109 152.6503 139.7494 62.473 53.6153 34.9117 105.5956 143.3388 150.3748 156.3015 131.5208 155.8197 157.7899 146.1642 150.4058 147.5129 151.9939 125.7695 148.4949 148.211 165.6985 138.8263 70.1312 62.993 94.1919 136.4214 150.8819 147.8345 152.6224 135.0532 134.1907 153.7316 157.8509 165.1671 153.571 154.0632 153.9432 157.2231 152.4773 148.5464 153.6676 162.1309 133.262 128.2422 123.3389 135.6629 79.8513 31.2686 105.4943 163.3251 175.6914 168.9856 166.8574 129.639 90.0835 173.767 95.1168 146.7346 168.0716 168.7723 40.8015 15.6427 82.7361 141.7628 163.5167 119.5539 189.6482 176.5428 158.4273 159.8367 175.2379 164.2224 0 0 0 117.9307 163.5268 174.3012 175.1038 140.9142 170.8625 172.745 189.3112 182.8591 179.0947 209.0642 190.4918 208.9914 174.2306 165.9188 205.6091 191.1284 161.8479 0 105.3771 180.9011 195.0859 191.2966 159.0896 162.3455 169.6044 189.29 166.3657 133.1402 163.1812 175.7105 197.3337 177.4719 202.3266 192.1311 173.6328 194.1002 179.4672 151.8722 139.5515 139.1824 147.8188 174.9618 173.9263 160.7935 167.8428 190.0152 219.3718 187.4568 186.9119 177.9083 187.3904 187.828 174.8338 190.8005 24.5459
222.7338 290.3011 391.0176 342.3469 190.1679 250.0828 200.5713 292.09 285.6843 283.6768 345.2038 300.63 335.4655 334.7216 353.743 306.4907 205.0438 352.1013 287.4064 178.054 203.6874 294.4713 0 33.7887 338.2173 410.7753 352.6947 417.187 368.6907 344.0397 652.949 2022.0602 891.852 421.7317 364.109 281.5514 130.6177 91.3374 87.5822 247.4182 316.7038 261.0348 157.3028 68.5929 175.8687 202.7317 250.1808 156.148 167.688 315.3328 217.847 248.3128 299.1603 285.2652 232.7986 150.0688 91.7063 272.2793 268.8729 165.6764 132.3404 113.0471 125.1554 117.8858 201.1056 110.4653 135.115 250.9143 267.1937 276.056 317.9101 204.5147 260.3607 268.0077 335.1371 293.3364 275.1094 257.4152 284.8279 249.3134 193.182 94.512 61.692 196.3406 260.6698 273.466 289.7242 197.3948 168.8474 246.6603 241.6867 236.4974 311.1003 243.682 221.1439 301.6994 253.2899 240.9854 284.0951 223.6549 226.417 190.5437 151.5795 237.5382 256.3486 229.1192 133.1421 155.6179 207.7822 280.8315 240.6898 169.954 160.5979 126.0693 116.3194 103.6932 232.3733 148.1656 185.0954 235.0788 230.5584 169.1298 184.8148 158.3419 234.8903 223.4192 256.3278 240.9422 275.1982 190.4657 217.2944 205.5192 147.1172 175.7457 272.9029 192.5047 131.412 168.3874 147.016 187.2102 228.9016 215.0255 206.8603 213.1199 205.0265 68.1201 66.9863 71.508 128.3972 195.2933 177.7471 235.5507 178.3957 227.7883 177.7824 245.6108 259.7869 195.9136 212.9407 162.8521 246.5045 259.9329 210.8999 220.4494 113.005 107.1528 133.7895 204.9074 239.4338 253.3024 190.8384 202.3192 195.1483 201.9849 237.433 260.2007 198.1097 222.8188 188.9536 213.9508 259.0502 285.3848 244.9515 232.9048 209.3846 196.4456 247.9594 270.0472 100.4599 63.5444 181.225 236.9608 299.4486 279.8205 263.4308 194.4615 109.6446 237.0775 190.5159 247.1979 272.9403 286.7873 71.2028 31.1371 101.3759 176.8335 222.1272 164.8174 260.7999 229.0008 296.3015 306.5881 244.321 261.1361 0 0 0 199.5999 220.2391 207.0097 247.1625 154.7649 257.6179 353.4104 315.3779 247.3313 252.7997 315.0578 265.6454 271.1193 245.9521 240.0163 287.8358 262.6034 224.6167 0 188.7588 281.9779 346.1654 250.9381 309.5056 192.0972 190.2529 296.8407 202.3992 166.8197 199.4096 293.4428 309.6972 304.6415 385.9354 328.2398 253.9221 219.7407 247.4642 164.6337 156.8377 153.1915 146.3002 207.9194 332.6318 278.5884 268.7789 331.5358 324.5437 268.837 303.7884 376.9085 299.2522 310.4145 362.356 305.3206 41.2519
215.1921 262.6273 321.1956 297.1465 177.6093 248.9628 210.9516 270.6955 278.9927 269.6352 316.4234 269.1589 282.7856 262.4822 293.1838 272.5147 192.431 308.6204 268.2029 169.3176 179.1844 306.2024 0 37.6771 321.8971 352.7906 299.3797 354.0334 316.4391 271.9389 206.4578 891.852 970.5258 754.798 335.4634 267.7269 121.4851 93.0253 74.2928 235.5354 280.808 230.9096 157.0028 51.3367 160.5832 181.9371 248.1557 150.9677 164.6829 240.9541 214.8473 257.6042 273.5548 240.7773 215.3607 128.518 80.7521 215.7239 228.2084 147.9536 127.2795 96.1061 100.0667 124.6372 186.457 95.0937 130.5486 228.3585 249.9732 261.5609 269.4468 181.4857 241.3404 230.6021 279.5962 235.2067 235.3309 198.9701 218.1807 249.6504 186.3307 85.0883 52.7758 214.9073 232.7034 221.9213 234.5863 196.0899 174.792 247.3333 212.9371 216.8065 277.9192 229.9227 219.0751 276.5997 204.7192 195.772 255.024 221.5916 198.9877 171.0513 147.216 196.2204 246.3446 204.386 118.5565 136.0204 175.8557 230.5092 196.6371 156.9773 150.9753 108.3056 89.8097 103.4862 218.8342 173.9969 189.3136 212.3829 173.807 185.6202 189.0782 130.7475 176.3535 192.3055 233.0915 234.7255 250.5133 186.6346 196.196 207.4782 148.7465 169.7241 217.2677 166.456 126.3219 154.0971 125.8896 176.2078 213.7768 173.051 188.3319 228.563 178.8765 67.3503 61.6906 73.3119 129.8738 183.8265 167.2466 188.4836 150.965 206.3174 170.5868 185.238 223.7802 191.178 183.8991 148.8901 214.368 225.3821 179.9375 191.6545 99.3252 81.5785 127.1031 184.6696 220.1403 246.2662 199.6686 176.1687 163.9893 183.2547 202.3393 215.1399 187.1105 229.4556 181.0036 169.4504 234.0253 244.5589 226.5223 215.2203 169.123 176.5171 201.5805 221.6373 76.7308 45.957 162.7067 215.6215 263.7149 227.7632 216.4747 179.643 116.9706 244.9431 159.2021 214.1071 215.8112 235.9031 66.2549 46.9783 89.6876 153.3949 206.8533 134.0006 242.5745 212.8427 253.1422 268.347 207.2066 232.1007 0 0 0 192.9549 218.4224 214.5872 237.6858 133.674 211.4009 287.6989 264.7518 233.5499 222.1175 272.0524 245.1201 254.578 225.8532 225.955 253.4385 226.2313 182.0282 0 161.9617 271.8724 331.2814 218.7467 273.2946 178.3508 167.7389 282.4686 212.7265 165.0994 191.7663 251.7636 272.9011 260.4424 294.0374 316.0433 232.7752 213.6214 232.8245 141.311 145.6038 160.2412 173.6169 210.557 263.537 245.2943 258.7213 301.4313 314.6499 246.2743 277.5759 325.2467 293.5405 303.9172 298.7418 269.219 30.8254
199.7114 275.6764 353.2319 311.6914 209.2903 244.0013 216.0579 302.4588 300.3726 257.3069 310.1395 297.7019 297.3398 296.068 262.705 297.0398 211.9999 309.4179 257.934 171.6822 174.8727 322.8416 0 36.4158 323.0554 345.4152 315.705 342.7224 334.6226 266.2831 203.2849 421.7317 754.798 1345.5417 858.1643 307.8983 149.4887 102.0845 83.7392 235.3583 273.3182 232.0847 160.8271 47.8485 157.6717 202.3628 274.3443 195.5224 176.6407 285.1905 212.4333 250.5279 286.256 263.3472 233.9961 122.6314 68.4793 222.0785 242.7393 174.2149 133.8723 91.2556 93.4248 132.1361 181.3609 96.9986 163.2104 237.8941 246.479 236.349 289.4881 207.9818 250.4585 234.6398 263.3661 243.7206 231.5778 239.4538 260.712 204.3855 180.3562 95.9206 67.6782 203.0714 239.8603 224.7798 228.4903 192.6365 172.491 227.7456 236.2677 233.9113 263.3709 239.6036 241.3714 239.9058 253.416 219.201 239.4635 228.4152 227.9557 199.7396 160.1677 210.4582 251.6537 200.7863 124.231 141.1143 177.1517 227.436 184.6337 144.0268 160.5323 111.1324 101.6854 99.709 247.8056 173.3528 194.3589 206.9132 178.1367 185.6383 197.7968 147.0087 202.3258 196.1179 210.9049 237.0428 235.8757 187.1012 175.5326 191.9455 150.8762 157.9825 213.4045 169.35 145.8255 158.6397 144.7967 162.6337 210.0858 230.0295 185.6192 225.5493 193.993 68.7182 70.6601 66.2779 142.2537 202.7815 189.7369 208.1278 165.5353 212.5774 181.1838 187.9913 237.702 207.2083 179.0779 168.7367 224.6224 238.233 198.4507 194.8731 99.4579 80.8014 123.5106 201.8972 225.2519 243.3873 210.8801 180.5247 179.0789 204.2412 236.3515 235.1029 227.1723 231.7388 200.573 187.2758 237.5621 248.1742 242.0644 215.4578 208.5401 173.2069 198.1377 232.6057 121.4368 0 177.1302 210.6995 289.6091 280.7298 264.3986 167.9409 94.4064 258.5075 168.8126 233.8414 255.9907 226.672 45.8554 32.0645 95.8328 173.7229 196.4194 152.6155 246.5223 233.2031 275.7058 273.117 220.7577 221.1534 0 0 0 184.619 214.5061 202.8694 238.2811 145.6107 223.5431 284.2935 278.4419 239.9725 207.5128 268.6933 240.4741 234.2214 252.029 263.678 266.1486 258.9375 210.5899 0 167.997 270.2521 332.555 232.4715 288.6292 214.5773 215.5808 287.142 224.6542 159.0676 193.4622 259.8264 280.5297 272.1239 318.7546 296.2163 262.0667 222.9393 246.3636 167.463 161.9661 160.2702 156.1962 225.2895 269.2711 248.0151 288.0574 293.4483 287.9826 225.6802 286.6841 323.458 281.6904 293.7411 312.0545 318.7705 33.912
199.477 258.3228 315.5805 310.2348 195.4952 263.2552 192.9603 223.653 290.1108 253.2447 275.9612 289.8216 291.3118 278.765 272.3757 251.7947 190.4269 289.2234 267.861 185.2 169.3904 300.1949 0 22.2536 278.1302 319.3725 277.9937 339.9104 316.8892 255.3916 214.4243 364.109 335.4634 858.1643 467.9566 693.5368 130.848 94.7557 79.0155 229.2297 276.16 239.3779 148.1621 58.8416 161.9801 188.3627 260.9236 141.3091 168.8221 274.3955 189.8669 242.6087 290.3225 249.1497 205.0296 125.8441 76.7398 231.0528 212.9584 151.1798 115.9095 109.3384 103.3934 103.9221 157.2574 96.2374 128.4659 256.8626 249.2148 230.5539 266.1591 188.5182 239.5982 214.1395 243.38 272.6693 238.6149 230.8814 240.348 218.2769 170.7382 95.3163 65.1515 180.767 241.7593 206.1234 240.9552 176.5965 174.7323 242.0339 203.8304 218.1068 239.3858 280.6278 215.06 238.7342 204.2362 199.8839 234.2889 227.6762 204.7447 180.0024 152.1299 194.5825 210.9017 200.617 113.3097 155.7167 142.8976 236.6861 207.7121 145.5896 166.9528 133.0288 0 111.3175 241.6546 163.0368 170.6737 185.978 180.424 180.5981 179.6954 131.6064 211.2329 203.1642 209.5812 224.3667 227.5741 167.7926 149.488 183.7109 125.2362 143.2409 237.3901 155.6202 120.4494 161.482 143.491 159.1981 214.9345 190.5528 180.1342 218.8117 175.7422 68.7249 71.7657 59.6784 121.6639 172.1061 171.499 205.7189 172.0559 203.4261 192.0471 200.384 209.7912 210.1171 186.953 181.3328 222.0164 203.5243 212.0165 208.933 97.4337 83.1473 133.1383 178.1429 233.7314 199.4619 187.8953 194.3968 159.177 178.9605 233.5463 202.0583 211.79 207.7274 186.2762 193.0264 207.6078 224.0234 215.7095 211.6905 175.6162 152.0523 194.669 210.0567 97.0407 0 144.7082 205.0512 272.3434 244.0768 233.6148 173.7766 118.017 191.3177 157.931 223.6445 242.2015 236.7914 72.086 36.2631 93.9187 151.7992 230.6749 146.4785 239.1831 212.2548 272.2034 256.9138 238.1855 239.7763 0 0 0 170.6359 233.7027 203.083 249.3584 128.1696 236.0005 321.7796 249.7858 258.6475 228.1389 270.6206 246.2181 235.6996 237.9621 260.936 268.227 254.9945 183.8748 0 182.5539 257.362 348.8786 206.234 258.0366 178.355 175.0739 257.4856 212.4989 173.1492 186.9645 257.947 267.3377 270.2525 293.0126 276.1552 228.5888 218.3696 208.6052 146.2636 147.4883 151.2177 150.947 187.9624 256.5511 245.5993 304.2411 295.3468 279.3567 233.181 253.6248 317.063 262.9398 283.8898 303.7666 298.4739 36.9781
211.9572 242.7017 292.1967 268.268 180.7001 222.9906 173.1842 229.5878 223.5136 206.7897 230.4921 245.3351 252.4035 272.3487 229.9465 222.082 165.1585 224.6048 245.1348 188.0913 153.9412 241.9457 0 26.3568 244.5306 260.269 257.4043 300.6276 277.3826 213.6343 173.2988 281.5514 267.7269 307.8983 693.5368 1090.6543 137.8205 0 87.0051 218.1372 245.9736 198.9659 129.2039 44.3124 134.8908 186.3123 219.0001 134.9556 156.8836 251.2162 167.183 213.7906 212.8979 249.6858 184.9181 103.6618 66.1745 211.3123 208.2291 136.5768 108.1533 89.7045 71.7944 99.1015 169.8513 90.1581 120.2415 226.9525 192.1816 188.8081 241.0583 178.3585 207.2389 193.2361 232.6358 193.5534 195.9977 200.174 188.9145 192.3515 150.2407 74.2479 47.8518 169.5982 186.364 190.4426 207.3174 159.8874 167.2675 232.9508 191.6934 205.0284 230.0776 199.9229 186.2166 239.8277 184.3399 192.3782 191.5276 198.3212 177.1593 171.4383 154.1277 157.2244 201.6587 169.8079 107.9082 129.0877 158.5975 188.7316 181.5704 160.9463 160.5933 114.7025 93.242 102.7902 197.8829 155.4587 163.0625 161.2507 164.994 161.7612 156.5737 129.7713 185.9545 176.0784 201.2283 190.1605 199.6349 143.3649 165.3736 168.6221 130.6983 148.7779 196.4667 156.8428 132.879 146.8949 106.1784 145.4072 186.4549 190.5798 161.4258 185.4922 172.4491 66.1099 62.4932 53.0436 118.6763 163.4089 174.6004 186.2823 142.4876 164.22 158.9987 189.1785 209.192 187.5559 171.3652 147.4465 206.579 173.9675 185.9224 185.4932 91.2437 88.1131 104.1691 161.5819 172.3073 184.62 161.4274 179.9611 165.4999 179.8487 202.9419 193.8693 168.6935 179.5754 166.6058 167.8302 203.3607 205.8166 188.9699 206.0087 150.7018 139.7971 154.771 203.5894 87.4054 0 126.8498 174.2562 202.9911 199.0761 211.1646 169.618 97.0074 184.7851 135.8866 199.1602 193.1654 184.5466 44.9704 20.7131 84.5318 158.7603 197.1152 140.1586 224.8652 198.1459 220.6945 234.6277 198.3475 213.2708 0 0 0 143.4144 195.9752 193.3395 198.8784 134.0382 210.8785 258.1556 211.9508 203.2132 200.9654 245.4087 204.9613 249.5162 208.3645 198.4681 242.1146 212.5669 163.0534 0 158.5006 223.6432 268.8939 205.39 227.0539 174.8712 183.9469 228.4746 183.6384 142.4895 162.9061 231.4552 271.7026 247.4956 255.9932 212.5405 187.1038 189.6648 206.0104 144.2641 147.4579 149.3851 143.6057 166.7165 239.0692 223.9428 233.0793 239.2781 232.9845 219.6275 230.8373 269.543 267.5488 271.5064 260.1829 260.8906 35.2077
143.0903 111.0952 106.3841 153.8845 0 125.0501 116.6522 125.1944 121.3532 130.897 120.521 125.4115 123.6057 140.6315 131.9028 127.6845 117.7559 114.2209 113.7594 118.8207 108.4863 138.7447 0 0 0 114.7489 119.7477 136.8602 149.9266 126.0776 120.153 130.6177 121.4851 149.4887 130.848 137.8205 0 248.1524 69.5718 0 133.0387 129.6603 62.1225 0 63.7062 103.6338 134.7946 0 0 151.6553 118.2685 134.8346 123.8413 125.4652 113.4554 81.7371 35.4514 105.4333 110.5876 100.3635 57.011 40.2212 33.2952 53.4584 87.7999 62.9517 86.4753 140.1474 119.1545 108.5289 111.5423 121.2961 115.8716 111.2486 101.2321 105.607 81.5869 92.1474 101.5972 121.9797 122.0929 51.6688 0 80.2812 111.5456 109.4788 104.0252 114.5173 115.3027 125.3019 103.4312 121.0796 109.5993 105.5994 118.8114 118.3562 114.2432 123.5736 106.0442 106.3328 128.5713 114.4088 111.5444 98.8856 98.1344 116.179 100.6817 0 103.309 113.5426 106.8447 127.2756 108.7437 59.7461 45.6111 77.0712 113.5978 109.4144 98.8566 104.7677 92.8965 99.5129 119.7996 106.1207 113.9877 101.1111 96.3445 98.9356 92.0886 102.5738 90.9694 106.079 106.8805 109.7807 104.1075 107.9651 94.28 112.7168 0 100.4986 97.3932 92.0035 110.0461 107.022 121.3329 41.065 30.1479 0 89.8718 116.5638 109.0999 106.8884 106.9236 102.0138 114.1947 92.7514 108.3781 110.9609 96.8697 107.4058 112.4873 106.1355 115.9576 101.2982 41.668 41.694 55.476 112.4796 87.7747 93.854 109.7171 94.6892 100.4019 108.2399 108.6452 123.5252 131.3172 117.5375 126.8486 120.9623 117.2461 115.5334 108.6971 127.503 99.2653 76.0289 76.9063 101.9965 46.8074 0 82.3547 118.8932 124.3906 122.7357 123.3834 83.6957 68.9461 129.3113 71.1344 109.2229 105.0688 108.0546 19.7113 9.2886 0 115.5054 0 111.417 140.5637 121.4016 112.5732 114.2814 0 132.1322 0 0 0 90.8299 118.1145 136.8062 123.0366 109.238 140.371 105.2917 131.127 117.6952 130.8288 128.0341 123.7424 136.2562 136.8021 128.1474 134.3793 123.5417 103.1217 0 58.0802 127.2855 150.2638 135.4294 118.5699 129.4444 146.3402 138.1292 139.7155 0 129.4435 134.9167 133.3765 149.2366 119.9455 104.2302 111.8479 126.9246 120.4071 0 0 0 0 0 138.8545 137.4589 133.0831 120.7007 150.3205 139.4813 132.7994 130.8863 116.8703 99.1882 133.6499 131.8662 0
104.5098 104.2389 78.8652 108.4179 0 101.3527 83.8011 77.8114 76.3227 97.6193 89.0859 87.2458 104.1575 92.9682 103.3686 84.4673 90.0096 84.0505 83.9336 84.9795 77.1532 78.2345 0 9.2415 84.9873 91.2962 88.1284 109.6572 102.7984 83.7081 79.0498 91.3374 93.0253 102.0845 94.7557 0 248.1524 56.1652 36.9698 96.4393 97.1051 87.6572 45.9529 0 51.0519 78.0003 101.612 87.7008 80.1779 96.5422 79.7793 94.1298 84.459 91.2945 89.611 63.6873 22.0744 69.2383 82.1729 73.3812 37.4012 33.9873 22.4014 40.294 63.163 42.793 48.568 95.2173 80.6173 83.061 81.27 86.9813 78.0076 85.121 70.4927 86.1494 68.6165 77.7404 78.0724 91.9229 89.4106 0 14.0486 58.0276 85.5568 87.2909 69.7891 78.9042 73.3232 80.7413 77.5051 78.7912 68.9791 71.5751 71.6245 82.4666 66.9657 87.9313 72.9389 83.2153 78.4661 75.2968 83.7684 62.5978 69.4149 77.5975 65.8603 72.3864 74.8298 72.7983 73.9283 91.2057 73.5179 0 35.05 0 82.3592 83.7336 69.5663 76.7042 72.7197 75.5252 95.0066 80.4555 90.5279 68.1845 66.9061 67.1284 65.3622 81.9673 72.3289 70.7196 68.9786 73.7766 72.1088 74.348 0 76.0956 66.5484 95.9714 78.8085 73.6231 74.2785 81.4483 75.5806 0 21.6804 16.7484 67.2706 85.8833 79.26 67.7162 71.3811 85.3285 80.818 80.6049 83.7022 76.1473 78.8205 61.1172 84.0412 77.79 90.3076 77.3701 32.0243 0 44.2395 79.5209 70.4161 60.2534 63.0124 57.5693 85.4334 76.7279 70.8714 73.9307 92.2462 74.6968 86.7613 78.428 76.3979 89.1469 69.132 82.8736 68.0748 58.7641 56.6454 74.806 36.6118 0 59.955 88.3687 87.682 92.6221 85.3766 65.2129 49.2102 79.4475 48.9552 78.9631 74.7807 80.7693 16.9744 0 47.6245 74.1155 82.0443 92.2329 102.6032 93.6461 86.0371 87.573 79.6391 78.1824 0 0 0 59.2473 78.8647 93.362 82.1512 87.5797 96.5144 73.8777 92.4653 93.985 93.4886 82.8508 92.6776 94.5955 88.513 84.2065 104.7163 75.7626 60.5192 0 48.6582 76.8579 87.6904 92.7053 80.1828 95.5229 95.6115 96.3705 108.2164 76.4191 84.5222 98.7441 99.6435 97.0604 82.996 91.2217 87.9458 94.3105 91.3578 80.2886 0 81.4318 77.1062 0 107.0296 99.0127 101.6969 84.1141 100.2968 98.7283 94.3321 108.3653 105.5945 68.0454 96.0534 78.3318 0
61.5587 81.8658 83.0838 99.0889 60.0825 56.5389 47.9743 77.3623 72.4325 79.5481 69.7928 80.0865 73.285 78.6646 59.2352 75.7923 50.8722 79.6729 72.2046 52.1459 58.0897 84.9235 0 6.8527 80.2452 86.4314 71.0451 95.641 73.6948 64.4143 56.0751 87.5822 74.2928 83.7392 79.0155 87.0051 69.5718 36.9698 75.5119 95.174 86.4927 67.4809 41.0933 13.8734 0 62.5716 81.314 60.0269 54.1859 72.1348 55.5241 66.6179 66.8057 70.1701 0 39.9722 0 56.144 69.3229 49.114 30.3518 27.0314 0 38.285 43.7092 18.9372 0 66.9628 82.6839 63.6143 70.3045 46.9615 70.3604 58.1206 65.7804 70.9294 66.0315 63.701 58.9339 61.4272 42.2211 29.0605 0 49.5368 68.6383 81.7223 74.2385 47.5475 49.1553 70.2712 71.6995 62.8835 66.4893 57.3989 57.7097 77.7855 50.8054 51.3048 64.2239 70.4339 52.5896 45.8315 43.4711 44.0613 57.8441 48.1109 30.9265 46.9758 48.0086 50.3768 57.9024 49.7714 28.5084 30.08 23.3315 33.0961 49.1915 44.659 58.3115 57.3203 60.5597 50.2993 53.1039 32.6073 0 50.6335 68.4416 75.4872 54.1764 55.5754 51.2796 44.0892 39.3221 45.7758 59.4647 50.2971 45.8595 33.3427 35.9499 57.3676 53.6159 48.9259 50.3371 60.771 51.2854 20.7292 0 16.5752 35.0856 46.7443 49.0606 54.7798 43.3966 50.6804 40.688 48.5651 61.8353 50.3929 47.1286 33.1767 72.8217 71.5164 54.0453 50.1069 0 24.9473 0 53.0578 59.4732 55.8906 56.7466 51.8132 58.5382 63.2896 57.142 56.2125 57.4385 53.4131 48.3279 50.3572 68.4735 68.7417 64.4167 70.7939 59.6394 42.8843 45.7572 60.0465 24.0778 0 34.4702 69.5353 68.6557 73.2583 70.2839 45.5603 25.2499 57.2839 42.7341 63.8153 67.4195 73.0601 0 0 0 47.213 62.0247 40.5694 62.7836 61.1789 88.139 73.4634 58.9628 56.63 0 0 0 46.8391 56.146 45.9636 62.5808 0 69.0626 79.4956 71.9934 77.5379 60.4406 88.6483 79.124 66.068 75.0683 61.0769 75.5078 66.6074 54.7969 0 51.7202 0 86.0222 49.1674 74.9686 51.8902 55.2331 69.3892 55.6671 40.4692 41.6103 77.5311 70.7101 76.5049 79.225 80.3683 54.0739 64.8282 59.2462 38.9771 43.283 45.3227 0 0 78.4161 69.7483 85.3412 92.6498 92.5983 72.9221 77.2595 85.2447 79.4379 77.7993 89.5915 75.7777 7.6642
200.9745 215.5618 262.0445 246.3296 151.8859 202.8263 180.4088 199.4105 244.0447 208.2192 221.9649 224.2641 200.5034 229.9765 246.0998 211.9863 165.5085 219.3403 215.5708 141.0087 150.0724 233.8987 0 21.7866 244.7333 242.868 217.1772 232.9024 210.8298 210.602 168.2548 247.4182 235.5354 235.3583 229.2297 218.1372 0 96.4393 95.174 1265.8116 647.7458 278.1877 0 50.6192 149.6485 183.4018 229.8084 157.2577 149.0778 236.5925 180.8058 208.792 206.76 220.1235 194.4641 104.816 0 180.9923 198.3152 133.2711 107.627 0 0 0 134.6763 77.697 116.1146 182.2384 185.9229 184.243 192.4264 172.0193 205.2103 164.1034 207.805 190.787 183.5704 181.1933 204.1159 190.7156 146.3671 70.8654 0 146.6065 202.1531 184.3151 208.3937 159.8245 141.0176 192.1081 190.7965 180.525 195.3614 202.2755 180.0396 223.353 209.5298 179.094 185.0518 167.0423 156.7165 150.3595 142.8291 164.9933 200.6224 171.0648 112.0652 123.4261 151.0241 198.9572 177.294 135.799 120.2006 107.7219 90.1115 84.4174 182.5185 147.8493 144.6608 171.7119 174.7799 159.6283 155.1745 116.5085 166.8952 171.6072 180.361 165.535 196.3737 146.2248 126.2564 154.4675 113.3555 133.2426 195.2581 160.6518 122.5842 147.5972 132.6827 136.1443 187.7423 149.2254 175.7225 184.2771 151.674 54.7024 58.8302 0 106.6393 146.115 161.7409 166.224 117.1689 148.5877 149.3189 148.4623 190.9198 166.7081 160.2258 128.5547 181.3651 168.488 172.2585 168.1096 0 76.528 74.1529 137.2497 162.0162 175.3392 165.371 143.8434 127.0107 152.2234 188.6137 199.155 148.8716 166.7398 146.2696 164.3856 188.9057 197.0668 186.1122 199.9798 177.529 128.3204 154.5148 167.5626 82.6004 0 0 181.064 199.8258 204.7354 185.7038 121.9351 87.8893 168.7485 122.3055 174.0685 174.9733 186.0066 0 26.4151 98.7275 145.5439 160.0394 127.803 165.1352 192.7053 222.5707 198.3445 189.8164 170.958 0 0 0 140.9263 177.0019 171.016 203.8172 113.3995 174.3351 199.4691 218.2906 203.58 184.9539 217.0538 174.5402 191.8059 175.9563 183.7403 216.0661 212.4885 171.2378 0 159.0233 201.9241 246.7374 185.5925 202.7934 160.1597 161.8827 211.3434 163.7789 125.9258 154.0762 226.4955 216.8805 221.1194 242.7797 218.5223 185.8539 172.4019 194.2943 136.5039 126.9229 125.8747 130.7183 177.5979 211.2457 188.2954 207.909 238.4727 234.1154 195.4498 214.7056 227.9543 222.4151 232.7147 271.9651 260.0077 31.1147
221.6079 259.809 325.6196 260.279 194.1833 257.6579 220.6234 252.3485 257.4535 271.6786 270.0693 290.0517 268.2331 277.8866 303.116 254.7203 178.6685 283.9893 277.7768 202.2476 167.7746 288.9335 0 32.8328 298.9871 280.1 265.9151 272.4146 291.0804 250.4273 215.3321 316.7038 280.808 273.3182 276.16 245.9736 133.0387 97.1051 86.4927 647.7458 2145.6382 449.2916 176.0497 51.3217 156.341 203.3514 271.979 169.799 185.4368 291.4221 230.1078 240.5459 273.1899 280.6774 242.4713 131.4176 69.6348 223.9963 217.7696 149.0209 113.317 93.3688 101.24 131.7031 193.8239 97.8781 123.145 247.6576 245.5643 226.0362 278.1571 197.7626 242.5819 240.5078 243.7383 223.318 217.5728 236.1622 223.0296 227.7454 171.2676 94.6361 66.1275 204.4531 221.6627 236.8914 259.0546 186.8677 157.9342 207.7619 205.1967 216.1374 255.3875 187.73 224.9077 242.5152 230.8567 229.3042 210.2041 236.4504 195.5798 182.2132 152.3008 184.516 201.7023 223.1617 120.4012 142.2111 173.2735 231.3928 203.2114 160.363 163.5094 100.3752 106.661 0 203.3391 157.8456 169.8373 234.616 184.3729 184.1575 173.592 167.1063 201.8533 201.316 191.9092 214.2592 234.984 181.1841 164.5547 190.2968 136.3129 166.2339 237.517 173.6467 132.664 161.843 131.1511 171.4802 203.7713 200.1957 181.7208 208.3026 172.0662 71.5939 55.5448 56.5683 121.9257 168.3083 181.3923 211.8334 163.164 209.0989 157.0508 191.7687 234.7316 212.6174 185.2126 172.3395 240.4535 208.6315 192.444 208.8838 88.9019 80.7655 113.3826 190.4737 192.4115 220.0837 202.1772 184.9183 189.0758 192.6455 210.7137 223.4228 199.5934 195.0834 174.7605 172.8888 214.6172 243.9649 234.1703 232.8088 205.3215 158.1595 162.587 195.0576 103.091 52.1881 131.1574 210.0616 256.5653 249.3695 239.051 179.432 101.5534 208.5819 179.3283 216.5995 225.6151 223.8466 57.8675 25.8312 105.0566 173.9438 215.9276 150.6326 223.9427 217.1615 254.209 261.5856 216.7487 223.6665 0 0 0 172.7076 199.7473 195.7366 221.3241 163.3591 216.4023 218.4181 249.0608 206.2135 258.0343 285.4228 220.4661 240.5044 240.5948 236.5568 256.4187 250.1926 198.4551 0 166.8334 280.7313 307.2702 216.5046 265.9369 199.9272 212.7523 262.4354 211.45 168.4257 193.3396 238.6155 258.7441 266.4785 252.0862 260.2272 215.3408 186.7319 213.6821 164.9994 155.1741 155.8541 162.5669 223.6052 244.6793 266.7867 275.1431 261.7964 281.6176 244.9452 272.789 284.9062 271.3022 264.0029 285.254 279.7466 32.77
192.4868 199.369 220.5815 246.1831 192.0558 215.4781 175.1411 232.1124 203.5373 193.6721 209.2169 237.8516 233.5531 260.0171 246.6347 206.9639 183.0386 240.9242 225.2814 183.6842 159.9125 225.0918 0 23.3465 228.5226 252.1851 225.9713 252.2328 214.7215 216.7409 182.9627 261.0348 230.9096 232.0847 239.3779 198.9659 129.6603 87.6572 67.4809 278.1877 449.2916 648.5343 655.6546 50.092 150.4892 189.8867 236.7375 189.5255 174.5948 228.1122 204.1888 213.8063 195.7821 226.3357 202.6215 119.8695 56.8143 179.7235 191.0089 147.5889 104.2448 81.6186 64.7071 106.3819 0 88.224 0 230.7342 217.6303 201.8275 215.098 170.0435 196.0805 181.9119 215.0823 200.9123 176.1772 190.1124 174.1836 189.7324 0 89.5217 41.833 165.1542 191.332 206.9763 208.659 169.2947 157.8946 168.5544 185.1626 181.2264 211.8306 191.276 178.0386 182.7057 184.0778 205.9887 167.5456 173.1328 170.188 155.7934 126.6244 180.7066 172.637 192.0752 129.056 125.2481 175.7759 167.1383 181.3503 375.7143 0 97.3384 87.5293 117.8655 201.4059 142.5616 154.09 181.4473 144.6229 160.6065 149.9813 137.231 181.7396 168.03 168.3955 179.2693 183.8789 169.7085 148.5562 169.0659 140.0473 149.6216 178.9423 160.9396 107.1285 146.8687 137.8606 157.5273 183.2401 184.8543 171.2586 161.8051 0 60.543 53.858 52.5849 140.9274 165.948 151.6318 187.2205 152.6258 193.7653 168.9637 195.5223 198.3791 147.4417 176.7774 124.2471 196.5719 177.3367 164.1016 219.6451 90.5502 70.7883 99.4529 163.3329 170.5796 174.9051 162.2918 150.8043 172.9446 206.228 200.7234 205.6106 181.7623 189.0978 176.9827 179.5033 180.8227 201.1792 186.922 201.7169 156.4732 135.0491 124.3348 169.1592 86.3796 42.764 142.3024 200.5533 211.8829 209.5542 197.3706 126.8462 94.6992 197.4155 128.2214 165.084 178.9109 193.3308 39.2098 24.1738 81.09 194.99 204.2492 150.4287 198.6931 167.4459 198.0326 221.3021 205.9304 196.1516 0 0 0 148.5698 185.3088 170.7339 208.0029 138.2449 196.5811 212.9719 204.2838 190.8212 177.6883 214.2629 201.7925 225.1199 204.7878 189.9737 228.0233 216.7695 152.8041 0 130.162 202.331 261.7859 196.3366 197.4428 178.0644 180.1694 224.0018 203.5889 154.3966 177.4885 190.2345 227.7756 227.8099 235.8236 231.2363 183.0473 186.708 209.1912 138.1955 157.3584 157.3418 142.0625 194.0026 215.7812 212.8056 219.2995 246.7449 230.3903 186.4929 223.2603 218.8462 230.7367 222.0635 233.4012 244.0379 31.6128
108.9753 140.0268 161.0223 158.7261 0 131.2807 97.8143 134.7278 151.4229 130.1655 147.3595 158.7938 134.7961 154.4444 142.5427 153.0803 98.4655 130.437 136.8037 102.759 99.1474 116.4667 0 13.0677 132.9495 160.1556 135.9435 161.0551 135.5999 115.1783 92.4766 157.3028 157.0028 160.8271 148.1621 129.2039 62.1225 45.9529 41.0933 0 176.0497 655.6546 401.4536 41.8928 101.386 115.7828 129.655 96.9416 88.7529 155.2319 105.4034 119.3093 139.5805 120.1724 124.2866 66.9447 0 133.8943 138.4346 81.0488 66.3529 0 46.1598 0 99.4016 54.6761 79.6499 0 136.3605 131.3329 153.8002 85.995 138.079 110.7702 138.7793 127.8896 111.8185 119.2393 120.7074 117.0277 100.7151 0 0 98.1318 135.1121 96.514 133.5812 96.3861 100.6607 129.4027 106.8945 112.1117 153.2786 113.3551 126.4292 113.6332 118.4147 120.9232 122.2368 116.0332 128.2444 87.1385 84.3822 115.0137 108.1255 108.2051 69.8395 76.5649 93.4248 137.6124 132.636 0 75.531 0 0 0 133.6081 86.8392 98.8399 109.9395 107.0913 95.9908 101.5897 86.7067 119.5886 117.5483 121.5181 117.2186 114.2705 126.4921 93.1236 95.937 76.8676 82.2532 113.0589 94.7791 65.5366 0 0 92.2337 114.1423 112.7044 103.0967 106.9616 95.2585 41.516 26.4001 0 76.6081 85.3282 95.479 112.0333 83.177 103.5622 105.9075 106.0775 112.7564 96.9877 101.9508 74.5633 120.607 110.9629 93.8043 115.8349 0 44.5027 52.403 93.9481 115.7112 114.1107 113.5687 112.2764 0 112.293 115.0432 119.2102 119.5642 126.0614 105.253 103.5639 114.5814 113.9392 106.9204 109.0848 99.0353 79.0242 93.565 103.4186 50.8791 34.9691 0 118.9071 131.945 140.9327 136.2916 84.9867 67.3544 111.1765 71.4784 121.772 127.0247 140.9877 0 18.2071 51.3596 0 109.9159 92.6465 108.5955 108.6602 133.8135 148.6389 116.1454 114.0904 0 0 0 88.4222 123.6225 110.7402 139.9274 70.4622 122.105 141.3914 113.096 109.7912 108.3879 143.3898 118.5883 121.0361 125.745 128.4657 136.6527 130.1163 98.9624 0 84.4634 144.2886 159.5416 106.5136 161.4155 100.4874 98.2063 131.1801 107.1181 85.494 94.4373 139.0121 150.0455 134.0952 154.3665 137.9277 118.7606 100.8984 106.4457 95.5717 93.1525 88.6818 84.7021 108.8117 136.3617 131.3619 147.3819 159.9629 149.9294 111.2181 126.526 150.0012 141.0851 142.8273 161.1636 158.5261 19.2828
0 54.5039 56.3293 41.1349 34.7692 44.258 34.9906 50.8746 43.7295 44.4192 60.1965 60.3099 40.6275 56.3837 42.8912 46.2409 25.7674 57.6882 47.1575 27.3932 28.462 50.5554 0 3.5969 55.7841 48.5668 45.1556 0 47.6398 31.0014 26.1772 68.5929 51.3367 47.8485 58.8416 44.3124 0 0 13.8734 50.6192 51.3217 50.092 41.8928 10.2698 47.9298 44.6345 46.0211 35.9184 41.0208 0 29.9719 0 49.5462 0 41.8716 0 0 33.2544 47.1655 37.2551 0 19.206 28.2042 24.4449 30.7382 15.2195 0 26.9737 49.0152 37.9412 55.1712 27.6585 0 43.609 61.3909 54.7948 0 33.0416 42.653 0 23.8963 13.5792 0 0 53.5152 49.4511 54.1347 0 31.8043 41.175 41.3449 29.029 56.7235 55.3296 37.0822 33.1185 52.644 32.7164 0 36.5312 42.8927 42.4912 26.8302 30.3516 54.7556 36.6281 19.5617 21.502 0 44.7164 41.8113 25.5503 0 18.0214 0 22.5273 52.9743 33.1118 28.0062 30.9471 33.8664 33.7967 31.3346 21.1196 28.3334 37.5705 42.5463 37.1703 0 31.4449 34.6624 40.315 25.8805 23.7817 49.2441 33.3948 24.0099 25.6478 14.2188 23.2421 49.3549 40.105 29.0421 36.0417 33.4481 12.7915 0 0 20.8308 27.6623 32.4396 31.1781 0 39.7145 34.889 30.2297 39.3725 35.0079 37.6835 19.7462 41.1614 42.5437 42.6324 42.5535 0 0 23.4874 27.9176 32.1604 41.1941 30.9526 0 25.4886 46.4115 0 34.6237 37.2419 33.7966 34.0156 40.6105 40.6966 45.2911 25.8266 33.6523 27.2383 38.2969 40.9648 39.9576 0 0 25.8429 36.6718 60.0355 46.6748 40.2226 30.3517 17.4741 41.6627 29.7834 45.6207 55.1734 38.6238 0 0 0 0 44.6023 0 48.2086 38.9304 53.7529 45.7267 31.6243 38.563 0 0 0 37.4847 36.9186 27.6709 34.4573 28.8037 43.3458 0 46.1238 55.1403 0 46.4165 42.3034 41.8931 34.7707 40.2978 54.2864 38.5634 32.7226 0 38.2064 43.0666 63.5654 35.8006 56.5624 38.637 37.9759 52.6467 25.1364 28.7816 33.8483 45.7119 50.9698 49.3599 60.3526 55.2071 32.0795 41.0291 36.4812 21.8904 20.0989 21.2847 24.0065 37.3528 54.2955 0 41.3427 58.3075 0 40.8695 48.4305 57.6103 53.3106 54.1534 0 0 0
120.376 132.878 183.4317 153.4844 100.4459 130.385 101.3514 153.8388 155.4499 127.6593 156.5817 133.759 146.6513 150.4611 149.436 132.0202 102.0865 165.7975 133.2351 98.3109 103.8271 166.1668 0 14.4812 158.3374 166.3574 119.8649 145.7106 135.7568 124.5758 114.6208 175.8687 160.5832 157.6717 161.9801 134.8908 63.7062 51.0519 0 149.6485 156.341 150.4892 101.386 47.9298 156.4537 247.0755 187.4982 102.4119 92.6033 159.4124 132.9242 130.9768 137.9563 150.5382 115.9889 51.4114 45.5677 148.9418 113.9673 89.3893 62.0164 52.2906 0 75.2259 105.0801 0 0 121.1785 148.2529 137.0008 148.6139 86.8278 134.3088 123.1715 145.8267 139.0968 122.712 136.3588 147.8483 97.5312 95.4662 57.7292 43.0489 137.346 133.2175 140.1068 149.7992 95.6574 88.6439 125.2688 122.7406 118.2549 162.849 148.0217 114.0883 125.618 121.9933 100.4603 135.1303 135.9928 111.8537 106.0524 67.8536 81.2992 133.7221 120.496 64.9749 72.7752 95.7793 115.6934 107.2337 97.5033 88.6195 77.4893 60.3656 54.6845 126.6196 83.3334 101.334 101.1751 113.9103 101.9088 108.7469 76.2263 107.4551 96.0207 127.5694 122.9527 142.159 91.8613 86.8437 99.5067 74.8296 82.4512 121.2073 104.4668 73.0174 80.1874 72.9044 97.2026 130.0966 100.3359 97.2619 117.7824 92.4448 39.9969 0 35.5537 64.2632 86.536 93.7181 103.8496 86.2122 118.629 106.0467 100.0616 132.8219 110.2407 94.4402 72.3575 118.6718 119.7632 89.0764 120.3452 55.5442 40.851 0 98.3459 122.1578 125.1721 109.8125 98.1748 93.6034 87.1533 111.4542 122.032 115.9331 106.1323 99.9984 113.6956 138.0707 132.3593 121.4479 108.7703 107.8314 83.7692 104.8288 125.4795 48.104 0 85.2734 122.294 137.1407 136.3535 142.0401 97.4047 60.4962 119.632 87.1151 129.2775 144.5325 116.8969 37.6266 0 0 98.5234 108.4048 103.2726 124.2069 114.9232 150.9045 131.7648 125.8547 131.3722 0 0 0 100.1281 122.8367 115.3364 129.4861 63.8798 126.2137 160.1803 148.1234 139.9816 118.4159 157.418 127.8679 135.0363 130.9499 118.673 150.2482 133.1895 102.1843 0 83.1774 118.9233 172.0265 117.77 156.8097 100.8777 98.0632 146.2025 96.3523 82.141 96.2392 143.8884 178.6497 135.3331 180.8092 150.2035 126.9107 106.8823 116.1929 91.5335 85.644 85.8987 88.1917 118.6926 157.2318 122.3629 146.2507 149.3783 132.2311 129.5247 160.4866 168.9824 169.9131 191.3964 177.1671 139.7924 17.1612
172.3258 187.8116 172.1733 215.6888 168.0261 197.1591 171.758 218.7614 218.3407 196.9711 196.0307 195.7792 208.7534 198.0119 204.2738 222.2702 185.5163 178.2629 187.3208 166.4194 156.0661 222.0851 0 24.5047 211.6576 210.6596 206.5173 214.7095 206.9074 181.5528 154.8153 202.7317 181.9371 202.3628 188.3627 186.3123 103.6338 78.0003 62.5716 183.4018 203.3514 189.8867 115.7828 44.6345 247.0755 523.717 970.7067 183.4345 0 223.3476 198.7992 218.8126 198.5081 188.9889 145.567 91.9673 56.8462 166.0122 167.5864 133.806 95.0597 74.5124 71.5465 81.2251 162.7652 77.8033 0 197.0496 204.8396 175.8732 186.7853 158.0218 179.0545 164.0165 190.5051 176.8821 168.3734 173.1987 205.4792 185.5793 139.2035 88.8932 34.5044 158.3603 173.2549 188.1624 186.0202 155.0308 144.3843 150.3556 179.6155 160.3443 200.8167 192.6641 186.6197 173.4738 152.2637 172.0862 178.9023 188.4881 190.7448 165.1143 113.2359 151.4518 175.7359 170.6319 108.2367 123.235 158.1557 152.8904 136.1725 149.0559 122.5331 102.6715 82.448 98.0567 183.6291 144.6871 140.536 167.7493 133.6806 135.8278 157.8676 115.7432 151.8849 149.823 156.2943 149.5684 168.5857 160.3926 135.3445 154.4012 133.5928 151.1108 166.2091 131.6823 113.4518 140.6143 116.6834 147.0661 162.0684 156.0721 160.7095 167.2358 137.1756 60.6813 0 36.1101 113.2163 142.8468 163.4071 155.7668 156.8758 168.31 147.9104 156.2571 189.3689 156.8851 162.3887 120.6275 167.0105 169.8804 154.9707 159.8709 69.4311 62.775 84.1752 155.3548 155.7821 159.7462 161.4058 122.6844 141.6546 160.9563 184.9716 160.8271 175.17 166.5041 164.1338 136.136 167.5597 178.7825 180.4548 176.4598 142.0623 130.4716 137.0669 164.9117 68.4742 43.4872 127.3773 170.5323 203.021 165.8194 167.6812 128.4164 87.6408 184.7483 102.1925 172.8915 172.3082 176.184 50.2068 23.3857 0 157.3787 183.7577 147.1297 174.1599 180.4409 200.8069 196.3708 175.1455 173.7989 0 0 0 139.2361 172.4165 178.4148 201.8336 132.7196 172.6132 191.5554 198.8405 192.926 172.9505 211.3865 189.6403 195.1632 201.6442 190.2114 201.764 177.897 162.9759 0 109.9934 184.8816 214.4304 175.3717 186.5971 162.4944 155.1709 194.2948 164.6544 132.6711 150.2477 180.3971 200.3849 197.0534 211.1088 181.3007 186.2255 177.0741 180.2483 154.9116 164.4421 162.4217 150.968 189.0098 198.9652 198.202 204.4303 213.4733 213.1002 190.9508 219.563 196.5871 207.9337 181.6781 218.4991 225.5973 29.0572
203.7902 249.4518 281.0776 283.3214 199.0321 251.4032 187.1079 238.7903 244.0029 227.5893 251.8464 243.5873 275.3401 241.8753 250.0403 240.3227 196.5278 264.7449 205.5722 179.3035 174.1908 242.2216 0 27.735 276.8908 261.4633 251.372 241.9582 284.1666 228.075 181.2634 250.1808 248.1557 274.3443 260.9236 219.0001 134.7946 101.612 81.314 229.8084 271.979 236.7375 129.655 46.0211 187.4982 970.7067 1092.8338 262.2152 0 281.4891 196.3749 236.7984 255.842 250.8649 221.2389 105.2043 86.1363 182.7689 218.3535 162.1029 116.665 111.2563 103.4469 110.172 186.05 89.2123 151.7208 223.655 226.0933 234.7069 220.7554 172.5579 235.2319 211.0009 242.363 222.4132 202.6297 203.1171 227.0928 179.3209 170.9782 88.0699 52.481 174.5763 229.2946 231.3485 235.4256 175.604 170.2781 222.1065 196.5204 205.6695 231.7956 216.9439 196.0195 213.4506 182.5516 216.9415 220.3589 200.0958 184.8607 172.0989 139.1945 173.784 209.9363 198.9212 124.7447 143.5976 169.5182 204.9201 195.696 0 148.8598 115.1965 94.056 101.7845 193.634 169.1381 164.3653 196.2891 167.5242 174.7966 166.743 141.2376 189.7112 184.3657 203.0422 193.4301 203.3003 170.5618 176.3158 177.7797 144.9308 173.7369 216.1989 187.3532 142.8746 0 0 170.084 186.3315 172.2869 194.8512 188.4836 175.2673 63.7992 0 59.0033 121.7708 158.9381 179.729 198.2699 162.0623 205.4206 158.6989 207.4026 228.0068 187.3601 193.6687 164.2519 200.2693 202.242 164.2395 185.1557 80.0741 72.3631 110.727 176.1901 209.9125 217.2854 175.6536 174.8832 175.9781 178.5586 200.8363 214.1321 186.2948 214.0153 170.0173 180.8665 185.4855 223.9443 209.9554 194.2377 162.6702 165.859 173.1658 217.7983 90.1432 0 134.1251 202.0372 219.7064 233.9764 194.6343 189.4474 107.7958 214.7962 148.9902 215.3211 234.0146 207.4046 44.9277 25.916 103.2864 167.5616 218.4998 140.1408 209.1617 203.3143 255.0828 231.9501 227.8193 228.3024 0 0 0 166.2065 232.4853 205.4514 214.5864 140.4332 207.7367 266.8799 259.3274 233.6966 205.4685 249.5707 238.1278 277.3861 238.9202 240.2814 243.886 224.0107 198.1484 0 166.4407 222.074 277.2692 179.1583 265.1682 185.7223 175.5827 258.6863 199.0037 149.994 178.8722 226.0747 249.914 248.6772 275.0142 238.0419 206.643 198.4805 203.0953 148.7288 155.6778 0 166.5989 215.1982 247.7891 243.5211 263.5099 258.0784 272.2634 224.2595 292.4239 269.1035 244.5903 243.4618 268.4531 270.9819 28.4182
168.0686 168.1091 185.491 166.6948 0 190.7155 153.9916 173.3089 176.0873 141.3411 165.2065 189.2644 157.1399 163.1744 190.4093 177.0965 149.4144 167.0197 154.6832 148.0078 145.9698 206.9543 0 20.7717 164.409 157.5948 156.7489 172.9647 181.5756 171.6697 155.521 156.148 150.9677 195.5224 141.3091 134.9556 0 87.7008 60.0269 157.2577 169.799 189.5255 96.9416 35.9184 102.4119 183.4345 262.2152 159.0751 611.2988 0 156.4615 178.7532 148.8276 171.7061 170.6108 103.6126 48.9537 128.6326 156.7092 115.16 74.218 54.494 51.5446 71.292 119.6379 64.0317 102.4799 173.5609 152.9196 155.5079 153.1559 142.1016 162.5508 139.6115 148.2591 136.7827 137.859 139.938 170.8496 170.0501 143.0183 83.0866 0 119.1159 157.6827 135.9568 132.4157 142.7259 133.5716 149.3435 136.4858 148.3709 129.8695 155.6092 133.0123 141.1882 151.2495 153.7603 146.5848 142.7307 151.7562 128.3238 116.6791 137.5593 144.9441 150.7452 126.1594 108.3707 139.3653 143.9384 130.2117 0 0 78.3044 91.6201 78.7832 136.2325 134.9643 111.5357 144.5057 128.5222 138.1233 125.4115 127.4243 154.2622 133.496 126.3775 117.2682 112.696 139.2102 127.0377 147.8336 137.1666 0 131.8607 139.4485 110.9059 0 0 141.5257 121.1933 130.3446 129.6162 151.9628 158.4661 61.0673 0 0 108.6542 124.974 140.9381 150.6723 145.5947 133.9977 141.2073 130.376 168.0816 146.7242 158.1763 126.4905 139.8528 155.0947 145.1718 160.1184 61.4822 0 84.7125 134.204 126.1959 144.9916 142.3402 112.7548 145.836 142.2735 148.4852 146.7949 155.1688 160.5805 137.9708 143.2599 136.6301 140.4369 128.5102 156.4953 132.0345 112.9068 103.2622 118.1894 72.7467 39.8838 96.568 138.9939 147.8432 141.5408 168.16 119.7315 88.5981 153.0511 84.0792 136.1514 157.2143 152.5846 31.7706 0 0 0 156.4683 138.5295 160.0103 147.7085 146.88 141.3072 199.5413 145.0173 0 0 0 127.9092 145.6971 159.799 172.4575 127.2896 166.4876 154.0274 185.6669 165.1408 161.0776 182.9582 160.2754 187.6012 184.6758 166.9666 171.5652 140.3079 122.5628 0 106.4032 151.7288 184.8904 159.6659 150.5934 167.4079 163.9126 172.3113 175.6982 127.9322 139.5479 154.8134 161.3282 171.4901 168.6567 172.265 134.7205 156.381 161.2959 131.3789 131.7484 139.8208 0 0 168.8437 176.3758 164.0722 164.5691 204.8413 163.9477 187.0565 186.179 168.2714 149.8446 174.1523 186.7527 0
154.2844 189.6953 175.9868 161.2428 0 169.6141 159.7313 193.0438 176.3359 166.125 160.4831 173.0768 160.5753 168.6377 0 161.9215 134.5964 174.8792 160.1971 133.4027 131.0528 218.9068 0 19.0367 188.3486 167.5399 174.4765 183.6485 181.341 155.3394 142.8317 167.688 164.6829 176.6407 168.8221 156.8836 0 80.1779 54.1859 149.0778 185.4368 174.5948 88.7529 41.0208 92.6033 0 0 611.2988 327.8683 835.6186 171.5611 210.0832 157.7144 185.9183 153.4307 104.5838 43.0203 125.4529 148.3475 129.2182 77.1188 59.4997 52.2018 69.2861 130.0231 0 97.5517 167.2891 154.8301 157.9133 147.797 144.7719 143.6705 163.4786 159.3385 128.9688 134.8142 152.9095 170.752 174.9719 136.2536 0 0 115.2185 160.3208 143.4916 150.3011 137.5405 122.2132 155.566 152.945 156.164 130.7771 151.9899 159.7051 166.8879 145.9591 0 141.0643 153.5104 153.5764 126.3934 124.7355 153.0651 139.5026 147.5763 118.3629 112.5751 142.1433 146.5751 129.701 128.7071 0 97.5632 73.0024 0 134.403 148.0674 139.9849 133.1553 121.974 142.8641 136.8721 129.8242 162.135 141.9104 144.6242 121.1213 142.0018 128.1311 123.4518 128.7323 122.1236 120.8739 143.7915 142.2915 122.9772 0 0 147.0289 133.851 142.2783 128.3742 145.7781 150.7279 62.8045 0 0 110.1057 135.4237 153.5519 143.6312 131.2365 140.6244 142.2563 137.0023 164.5954 141.8443 159.6564 123.0229 143.4908 141.3577 139.5893 153.1758 70.5398 0 90.9672 146.5602 139.0535 134.0917 145.642 124.1983 153.9191 141.1458 148.5381 149.2776 157.7329 156.0181 150.3664 137.9428 127.7723 154.5947 153.6604 155.7286 132.4107 112.7567 107.5554 134.7392 69.2323 43.1488 110.6849 156.0899 177.9922 156.8593 158.0348 109.5101 80.9662 161.1258 86.0426 155.6607 156.6684 147.6549 26.6926 16.9681 0 0 173.4314 123.128 155.5551 145.4421 166.8215 153.2065 171.2492 158.5252 0 0 0 113.6944 150.9649 162.9972 177.9239 133.3968 186.8176 156.0106 178.5931 169.5078 150.3131 170.0278 185.0322 189.452 184.6345 152.0868 181.4203 180.3612 124.0493 0 87.1111 184.4988 197.5555 163.0163 131.4731 142.7453 150.2999 180.2161 165.9982 126.4005 155.9147 150.346 164.1597 164.1781 170.7826 194.4462 163.3968 167.9153 152.4347 126.6741 145.1548 0 146.2582 0 166.6751 181.814 166.532 175.6701 195.2622 166.6406 188.3731 173.2363 170.6936 156.8656 189.6279 194.9445 25.9062
225.7113 274.1965 325.2534 294.5035 221.9353 225.7614 207.5956 301.3499 245.3398 234.9278 259.5823 280.0231 277.5888 250.8445 276.3895 260.5003 188.4685 271.8779 246.453 197.2719 189.8168 331.2598 0 29.6365 286.5848 248.1565 263.0069 314.2518 301.9737 246.7055 195.2167 315.3328 240.9541 285.1905 274.3955 251.2162 151.6553 96.5422 72.1348 236.5925 291.4221 228.1122 155.2319 0 159.4124 223.3476 281.4891 0 835.6186 1414.8527 583.6806 0 341.2345 293.4879 236.5937 130.3848 75.0252 235.9833 246.7718 162.2662 125.9185 107.1017 105.7339 113.5348 202.4316 99.5536 159.5157 241.3729 252.4408 242.1446 257.6613 202.5566 250.5198 223.5134 226.5816 235.752 238.3608 223.568 219.079 233.1935 190.8333 103.4 64.502 194.4684 234.4184 239.9722 254.7821 189.7399 192.824 229.8481 212.2892 196.2123 249.1917 250.8688 215.6488 264.339 220.144 216.3356 226.023 224.4008 203.801 205.5746 163.2102 216.6107 229.1554 192.9226 134.9448 147.8236 179.8514 237.7635 195.9025 175.6522 143.961 113.0963 92.6148 114.4346 231.366 194.3318 177.5778 221.9654 181.7694 178.1958 180.0804 138.0892 206.3741 205.6814 236.2848 217.7097 229.4752 183.2471 174.1908 182.215 161.3964 174.8845 217.7987 170.4256 155.6309 165.9515 140.2273 173.9576 222.1588 189.5574 185.6021 204.7692 189.6357 70.4386 63.5541 0 139.0965 166.6847 172.6456 207.9256 172.9175 219.7781 188.9713 210.1011 239.4297 203.0859 207.6835 181.7071 213.1524 250.3714 205.9587 223.407 90.0222 85.6764 125.1488 188.7365 211.2941 212.9836 195.7289 203.7979 178.6427 190.9313 211.7665 220.6861 212.1763 214.2348 191.9461 184.499 203.3205 223.9186 197.3331 242.4497 198.1499 179.2293 185.8472 222.5414 104.7133 0 164.9497 253.9038 279.0881 246.3549 235.2755 154.9929 118.9696 234.7207 146.2062 228.5332 251.6518 222.3137 0 24.6483 112.4567 191.4266 215.6776 157.691 250.1789 236.8003 262.6132 235.8576 231.5703 269.1225 0 0 0 197.9506 218.3859 228.0974 254.9506 161.7809 225.5422 230.2755 235.4366 237.2868 223.2077 264.5357 234.1776 237.2838 271.1008 230.0537 286.3933 278.6919 180.4413 0 176.0487 250.5728 310.2033 210.5828 236.2099 186.8692 205.0612 258.3441 230.3564 162.6233 180.8155 223.3935 258.9506 264.3666 293.2412 253.1713 238.1046 225.3557 230.5877 158.5093 172.6836 177.7524 167.3317 211.2246 250.8116 256.023 260.4915 280.68 272.0308 270.8822 305.2413 271.9647 279.2784 254.9513 301.8345 293.2099 34.9389
175.3328 219.4698 213.5556 196.0649 147.9038 184.3899 189.2778 233.622 215.5354 208.2797 203.6576 214.7136 199.413 199.2567 223.645 202.7364 169.3813 202.5464 203.3029 154.4906 156.5192 222.259 0 19.5385 208.427 183.1614 179.2097 231.5056 205.6325 194.4909 168.2283 217.847 214.8473 212.4333 189.8669 167.183 118.2685 79.7793 55.5241 180.8058 230.1078 204.1888 105.4034 29.9719 132.9242 198.7992 196.3749 156.4615 171.5611 583.6806 484.527 822.813 260.0229 240.4807 185.2999 126.6264 63.104 161.9152 187.4072 143.4691 106.5573 78.8028 68.2348 93.7955 145.1471 94.6269 126.1817 213.1377 208.4887 193.0414 211.5977 184.8278 167.9181 180.4499 173.8587 186.4121 169.0893 172.6355 183.3521 192.5317 171.7547 89.1655 43.3285 142.5593 154.2646 174.512 208.9956 148.4954 156.7361 188.7524 174.6938 180.0918 206.5876 187.296 167.4564 175.7868 192.4209 183.3415 156.7627 170.5518 151.5408 137.3887 157.9788 163.0891 168.3464 178.7592 110.8854 128.3692 145.0798 160.0808 141.6393 138.1135 132.464 83.7622 74.7487 99.0807 164.898 160.5659 151.3999 176.7397 146.295 151.9655 160.4246 125.234 167.4063 164.7244 156.2209 150.3058 178.1069 145.0253 129.915 160.9553 128.2754 141.3143 152.8116 151.284 125.7006 152.1588 128.3604 150.6986 176.2751 152.67 146.4606 156.1429 166.0895 54.8142 44.3608 39.3671 126.9127 152.8579 126.5141 175.255 153.5943 158.4122 152.5519 146.387 194.1638 152.749 162.7007 140.6045 163.7997 164.2214 174.7557 167.0598 85.9934 63.0868 87.3377 147.853 153.7256 165.7398 163.5402 152.086 150.2238 160.9889 200.8516 169.2991 146.2959 159.3474 153.2099 180.3167 188.1094 183.7192 174.6675 185.3832 146.1541 131.7824 136.8483 166.5117 82.8945 46.5221 132.3606 175.9484 203.9184 199.1493 209.7356 143.1517 86.4768 156.9513 98.3443 208.7193 198.3567 199.5055 40.7669 0 84.5021 143.9189 160.2429 137.8397 223.2072 189.5242 202.0599 194.8188 214.1866 190.5903 0 0 0 136.3957 184.0484 167.9328 177.1728 145.7287 190.7066 206.1294 220.8337 212.928 171.9773 213.8634 190.2294 192.919 191.3675 190.1316 190.637 218.6154 165.3592 0 133.8543 194.548 241.1535 183.682 169.3409 146.3308 174.6621 205.3431 183.01 148.2734 173.4625 183.9638 215.6655 210.8795 202.6957 183.9466 171.0419 172.7136 162.3242 152.5802 158.219 157.7146 150.4184 168.4493 200.4557 184.8728 201.4477 226.6571 217.4846 229.2501 206.9226 203.238 210.3153 190.692 221.366 207.7396 29.5695
230.0808 263.6021 262.3456 257.3186 177.8218 224.3348 208.7868 259.0605 290.1511 238.1004 232.9735 237.1191 236.5793 237.4367 276.5666 223.7463 208.9629 243.1973 219.5986 189.2474 173.8101 264.8294 0 27.6163 278.0544 229.6693 231.7825 251.8099 260.3368 208.4523 181.7372 248.3128 257.6042 250.5279 242.6087 213.7906 134.8346 94.1298 66.6179 208.792 240.5459 213.8063 119.3093 0 130.9768 218.8126 236.7984 178.7532 210.0832 0 822.813 684.4288 963.4201 326.3975 260.9277 127.7697 92.9337 228.8929 224.9542 161.318 110.0919 89.4547 87.1748 110.2198 167.4617 108.0609 140.0189 226.2755 225.6711 205.2768 230.5676 196.7181 211.1864 201.085 227.1421 210.564 215.8146 220.4316 223.6148 210.077 195.6998 95.7577 56.3069 179.5198 202.3828 212.0212 222.137 187.7772 180.4483 206.0447 199.7474 220.3888 224.1139 221.225 220.8549 233.3131 243.3719 222.0884 206.9375 196.7446 187.6006 182.8868 162.0585 205.5559 201.7436 195.0509 124.2702 151.2425 170.1276 188.6974 180.8033 167.3928 142.3564 107.4307 75.6461 106.4797 210.7163 172.4852 166.7014 214.6785 169.1431 192.7799 192.758 143.145 197.3245 206.0477 181.2335 194.1993 197.5423 169.2725 163.7418 204.775 144.3767 157.2357 220.4815 188.0745 144.8382 162.3739 152.8217 168.1282 178.5641 191.7144 182.7032 209.3297 168.0605 66.2919 46.6852 50.8844 129.9864 157.5296 157.8999 168.2088 158.4094 182.6111 160.1807 164.4136 196.4712 203.9181 175.1598 176.8173 207.8868 196.7991 203.7719 202.1869 84.8286 63.6507 107.2194 175.1375 180.738 209.1057 174.773 169.0102 189.8315 215.8593 215.2093 204.3027 183.6941 209.9365 186.2464 183.7034 193.8049 214.782 207.8123 192.7927 176.719 178.0744 161.2371 193.7642 106.5027 51.1383 153.738 234.2768 230.3516 199.3842 221.4051 153.7597 99.47 207.1178 146.8918 200.3204 204.7052 223.6173 41.6195 24.482 95.1468 175.0951 180.6954 154.8106 194.321 202.8912 231.5515 238.3792 197.121 198.195 0 0 0 147.9164 211.6133 206.6229 211.6189 149.2507 208.7062 249.8849 243.3205 209.559 183.4908 241.3719 223.8533 221.3082 229.3176 202.5633 227.687 224.095 193.1805 0 147.237 216.2038 282.0255 216.6105 256.4031 183.7222 195.3232 241.3525 222.8219 153.6851 192.6408 232.5348 228.4665 235.8557 271.2775 250.6696 216.1672 205.6458 201.1048 149.933 164.9348 167.7661 163.5249 220.4979 243.6245 244.5951 251.072 251.3564 254.0475 235.7421 259.7743 267.5702 226.0317 221.65 269.1694 266.6899 33.8705
217.4042 0 324.9033 261.5759 164.481 243.0056 190.7168 271.2805 257.3866 215.622 265.3448 266.42 257.6909 268.3919 259.1239 256.4038 171.8686 272.5143 266.6449 167.9793 168.7092 272.3665 0 31.0946 296.1407 339.6664 246.3458 258.9234 258.1789 222.2407 177.9486 299.1603 273.5548 286.256 290.3225 212.8979 123.8413 84.459 66.8057 206.76 273.1899 195.7821 139.5805 49.5462 137.9563 198.5081 255.842 148.8276 157.7144 341.2345 260.0229 963.4201 2282.519 504.6812 325.9655 156.4152 95.7076 228.4876 251.7803 173.0777 124.3502 101.5162 107.6593 119.9101 176.5987 84.4721 175.69 260.9994 242.5566 239.4434 248.8311 179.4741 213.0387 217.5321 259.3812 266.7966 251.8328 233.6206 235.4024 226.0103 166.5132 83.2882 64.5877 228.2766 266.6471 249.5405 246.7878 216.7286 166.4758 248.3012 179.3084 212.0745 284.6615 237.6873 200.3392 245.9106 232.7218 204.9439 202.6747 221.0332 194.7211 157.6477 157.7825 208.9571 216.5858 193.9724 107.9692 149.7339 155.3648 217.8868 193.9051 158.4338 151.4886 116.9612 90.0554 104.6483 219.8862 165.1691 151.807 211.607 184.8747 174.67 165.4809 128.3099 225.253 190.6153 207.5418 195.4219 239.8689 180.6599 173.1384 184.8806 130.1617 183.2402 207.0694 167.4321 142.3775 158.9242 120.4516 159.8779 194.7645 199.3165 183.9792 185.9658 164.5382 55.9324 52.7401 49.9921 126.5787 171.3208 164.3035 203.3858 154.7442 195.9755 159.2861 200.2086 226.8704 214.7949 181.9387 175.4804 214.2279 200.005 212.2464 239.1345 96.376 75.4921 100.4799 193.3406 219.0036 205.3508 180.1307 179.5463 155.1453 168.4836 210.9973 227.4571 188.2495 206.5409 154.6618 160.1381 208.3534 234.7131 209.9478 208.2529 176.2173 182.5352 169.8144 196.0002 94.777 45.0415 140.6482 206.1532 244.3935 230.2358 226.4787 145.9839 111.0628 207.8763 139.8375 200.0438 225.7318 246.1218 72.8107 30.7544 110.6539 165.1829 181.1871 149.8605 239.0895 199.6487 279.848 238.773 237.7916 234.5216 0 0 0 189.9769 206.7308 208.2213 248.0426 130.4745 206.9351 280.8065 253.4338 228.4232 218.4275 278.0285 205.7112 216.5511 253.2142 208.9611 249.4491 217.2041 198.1012 0 164.7504 254.9308 300.3747 201.7536 274.8184 177.6253 185.5186 264.2572 196.4187 136.826 171.0928 243.041 274.2526 261.0595 285.6206 269.1275 243.8089 210.2027 209.1852 153.9749 147.1129 147.4094 146.5725 191.8543 280.1952 221.6297 262.1108 283.3685 286.1089 219.7246 268.7315 304.3177 287.1632 285.9124 298.3787 292.2375 38.7458
251.4147 289.6684 261.1124 287.737 200.8278 229.8691 184.6089 281.9888 282.4254 264.4238 297.6529 273.3528 252.9132 275.8114 256.3787 233.785 167.5918 271.0807 275.2388 195.408 179.511 268.6407 0 34.5241 284.3748 290.0605 242.8833 268.0255 271.0129 219.7232 174.208 285.2652 240.7773 263.3472 249.1497 249.6858 125.4652 91.2945 70.1701 220.1235 280.6774 226.3357 120.1724 0 150.5382 188.9889 250.8649 171.7061 185.9183 293.4879 240.4807 326.3975 504.6812 2089.0526 843.0002 144.3441 78.5647 242.5932 253.8509 144.5638 114.8037 118.327 122.0299 125.4279 199.0857 87.0092 150.3259 245.9314 269.8741 243.5901 265.7107 198.5662 270.8577 222.1952 246.3224 282.9373 241.4993 205.0966 230.0385 229.7879 186.3608 89.1996 50.3494 184.4496 226.1082 219.2564 228.9298 192.8815 172.2327 217.4914 228.1156 216.862 259.4397 244.8292 200.3376 239.3079 228.2094 220.5408 232.4745 245.039 227.8991 187.4078 160.3785 207.1705 225.0158 208.9086 115.2531 154.1168 173.0412 210.8879 221.5499 168.4544 155.536 105.6653 99.296 99.4676 231.0271 175.9692 168.5005 218.3658 170.3182 201.1541 182.2803 148.0273 201.1295 193.7969 200.4895 201.7551 227.586 175.7361 182.1873 203.0111 150.11 167.8953 231.9307 166.6129 131.7862 157.2914 138.4444 174.1803 231.4744 182.8543 189.376 202.5968 199.6077 70.6357 54.074 53.9337 130.8603 175.4541 170.7826 177.2573 168.4533 192.9168 164.6195 196.9163 236.608 196.6578 201.1761 133.2466 206.6737 212.0374 202.4828 215.4688 86.247 88.3472 120.9643 171.7205 240.89 240.11 195.0566 197.8893 167.5632 203.2458 215.3764 214.7062 182.5403 213.3921 168.5682 173.3154 232.8825 230.4765 218.3783 236.5128 204.0569 181.3699 177.091 217.7195 82.6158 55.024 170.11 217.16 250.1004 237.5104 226.2688 154.6127 104.372 262.9561 148.1072 234.5232 239.4779 233.3423 41.3784 0 92.7735 171.0963 205.733 0 250.485 211.5245 273.5798 237.1389 237.7884 238.4267 0 0 0 184.908 205.4351 203.8893 234.1754 131.3665 221.7755 304.7722 244.9273 233.6445 196.465 267.1019 233.399 235.7469 204.8492 200.8096 267.2194 247.7676 167.6034 0 177.707 236.0776 315.1739 198.7382 266.5546 180.3596 187.3434 261.8966 208.7558 154.548 182.0384 226.45 254.1852 266.3579 256.3095 261.9471 225.2847 202.1185 204.2163 146.8062 143.5437 150.5597 160.4317 209.7479 257.1307 246.7221 254.6656 321.2322 306.9984 220.8753 285.2094 313.4248 270.5208 266.7396 300.4977 259.4746 30.6172
203.8427 227.5403 271.1415 252.9471 0 196.2986 156.7438 210.1281 235.345 213.8415 208.2867 216.2246 231.1223 225.1394 233.0262 195.5492 155.4494 211.546 217.921 155.7546 147.5923 219.2083 0 21.2979 241.9219 251.2272 215.8009 246.0463 247.0792 188.6399 155.9586 232.7986 215.3607 233.9961 205.0296 184.9181 113.4554 89.611 0 194.4641 242.4713 202.6215 124.2866 41.8716 115.9889 145.567 221.2389 170.6108 153.4307 236.5937 185.2999 260.9277 325.9655 843.0002 1530.9247 301.1577 70.4328 214.4345 221.1681 0 135.1993 98.4042 91.0555 104.8582 173.813 89.3181 0 191.9911 216.0434 222.3461 186.4204 175.1074 217.5247 183.5262 221.5026 203.5878 220.1297 164.6779 203.1067 194.859 140.2222 85.9085 39.5053 161.7896 205.6083 204.972 185.6888 159.9605 148.2324 186.9657 196.5966 191.7945 205.8511 208.9976 199.0869 218.9377 188.5106 163.3237 183.4658 165.6113 165.8879 150.8391 123.1699 157.3231 183.1418 171.1288 112.9203 150.5692 150.1134 207.8478 167.3231 157.8684 0 103.6396 0 82.8372 196.017 134.108 169.0491 194.6578 163.8615 158.1663 165.608 127.014 167.9013 153.7368 180.7193 167.3497 180.8306 180.8339 163.3029 174.6113 142.5092 153.9239 209.2643 149.892 130.3592 155.5218 116.8467 146.6166 193.4385 169.5651 159.8352 169.9342 175.7827 60.7168 55.7371 47.4279 112.7437 163.6754 165.3397 175.293 122.5773 183.2951 129.0277 153.79 199.0091 153.5584 179.8472 135.4853 194.9406 191.8712 173.0175 186.426 73.6994 88.0888 102.4186 152.0505 178.5885 196.654 175.8026 168.3215 160.1205 141.8682 180.3552 204.535 183.2296 189.2922 160.3303 159.2656 186.8966 204.3802 200.9605 185.6211 180.0389 146.7659 159.9162 197.6072 73.4024 0 152.3049 180.0378 223.5972 201.2262 183.1372 152.1185 97.8152 180.6273 129.3644 190.0213 230.4694 190.5165 32.7252 0 90.5816 160.1105 198.2331 130.9762 206.1378 185.5885 237.8926 192.8423 203.4577 197.844 0 0 0 147.2068 175.343 164.9813 198.4962 118.5964 179.81 236.7487 209.1547 196.6876 177.3824 226.5489 207.3793 212.2205 197.8255 210.431 212.8813 201.1662 169.5124 0 148.1636 203.6244 219.2879 176.8223 221.595 162.6149 166.3737 223.031 173.9669 133.685 156.5259 198.7472 237.4644 254.0204 255.6556 216.8861 188.155 186.7917 170.9148 131.9666 122.6442 131.4418 147.4725 167.4406 202.8909 194.0065 229.082 248.7572 241.5525 228.087 232.0611 262.1333 251.3567 202.3893 250.8315 240.061 29.4294
98.5288 141.3709 125.753 130.8803 0 124.9459 100.0431 134.8548 146.8622 134.4229 106.1678 132.7716 119.0823 119.7804 121.3889 112.8834 93.0525 110.8914 124.4564 113.1455 97.1269 127.1932 0 14.3954 134.742 121.3288 116.4873 138.5618 150.0295 115.38 101.6527 150.0688 128.518 122.6314 125.8441 103.6618 81.7371 63.6873 39.9722 104.816 131.4176 119.8695 66.9447 0 51.4114 91.9673 105.2043 103.6126 104.5838 130.3848 126.6264 127.7697 156.4152 144.3441 301.1577 14.8397 50.1213 126.7827 129.6527 0 0 52.796 38.3063 61.7434 100.5515 0 80.409 125.4997 125.8639 97.5564 129.2714 117.4699 102.5632 108.6951 99.5901 99.1373 106.3808 86.6396 106.4911 103.0355 83.2366 54.5315 17.1692 95.9463 96.2023 115.7512 118.9415 96.102 101.5193 104.391 106.4674 106.8812 110.0133 122.5438 116.2973 110.7709 113.7254 100.9734 110.6453 91.537 96.5402 104.2653 83.5109 89.3233 95.4662 94.859 75.9996 86.4096 93.3652 103.6456 88.0467 103.9728 0 59.0046 50.3696 60.1199 118.1719 93.4567 86.3584 111.718 109.8385 110.433 86.3121 71.07 113.5001 89.9231 105.4383 86.2867 95.4751 0 74.8391 96.5091 81.8723 82.3458 99.0436 103.1464 74.3075 78.6845 0 96.3043 102.8687 105.4489 113.3922 103.6707 91.0661 37.9439 32.4366 0 68.489 103.5393 111.4352 93.2067 76.1461 87.844 87.7484 89.262 126.9971 86.1535 123.5299 81.4349 105.051 113.5643 100.8413 109.2316 45.3227 0 54.4166 76.7646 80.6754 113.2116 101.3928 83.1201 87.8629 93.1987 115.4323 122.7927 120.7325 120.3312 115.0877 89.7591 92.9626 100.7331 87.0313 106.6041 88.4841 85.9827 91.4602 104.2494 0 0 0 99.7542 118.5135 121.3421 113.0651 84.5073 55.9569 100.4636 75.9559 93.9906 101.2719 114.3336 33.6295 0 56.0059 94.8763 120.1503 92.1793 107.8566 99.0072 127.5428 132.333 110.4244 133.7668 0 0 0 91.8476 84.9188 95.2334 115.1379 0 108.5646 102.9629 109.3974 112.3881 104.1628 130.7359 136.3727 137.1445 114.0352 94.9256 115.0666 114.4124 98.9363 0 79.9258 115.4332 125.5355 106.4966 96.6698 110.8487 106.375 137.1762 116.583 90.7115 106.2253 121.2763 127.6385 134.8802 127.6501 120.8401 113.3526 119.1857 117.6047 90.3128 81.8334 85.2265 93.1676 99.7446 114.0145 115.6299 128.9897 125.0669 135.0501 116.7885 134.7527 117.8267 131.9385 122.857 145.0758 123.7239 16.787
59.9957 71.9819 98.252 70.8175 52.5046 51.5799 59.357 71.0413 69.9747 59.412 76.7403 82.6931 73.6398 63.6829 79.6721 69.4167 46.238 68.8362 67.561 54.8634 62.2803 60.5294 0 7.5115 68.1356 84.8405 72.5774 91.0232 70.3741 65.3052 53.7575 91.7063 80.7521 68.4793 76.7398 66.1745 35.4514 22.0744 0 0 69.6348 56.8143 0 0 45.5677 56.8462 86.1363 48.9537 43.0203 75.0252 63.104 92.9337 95.7076 78.5647 70.4328 50.1213 100.062 90.6771 98.5628 0 49.9014 0 31.1379 0 64.6094 0 0 50.152 66.6615 80.6253 71.7688 46.4257 58.4296 64.3837 70.55 74.4889 0 65.542 81.9949 59.8588 42.8322 0 0 49.2555 63.7426 56.1501 66.0259 38.4257 43.8507 63.4661 67.9547 52.4924 71.3369 78.7627 53.5699 64.5127 72.1033 51.0122 61.1436 64.8418 59.0862 43.7039 32.516 61.1759 50.5915 55.735 36.6275 39.0804 48.6555 71.338 62.2801 43.1301 0 0 0 31.261 54.6206 42.5284 47.9806 72.6577 52.2249 51.6069 40.9766 36.2476 52.9874 53.3744 55.9187 41.4791 61.4203 59.6974 44.1932 42.8344 38.4791 45.6364 51.3332 49.063 40.09 41.3715 43.9593 46.5099 52.7801 59.0327 47.9687 64.2786 57.5378 23.5673 0 0 30.5476 42.2297 41.9627 53.5926 45.3035 54.6042 42.3721 51.9658 53.048 59.8032 53.5539 34.8074 56.3704 57.8643 45.195 68.1801 0 30.6371 29.0382 50.9278 65.422 54.9429 63.7066 40.0627 0 46.9832 68.3164 68.5879 58.1638 59.7971 53.3886 45.1654 58.6412 59.7412 57.4406 55.7174 49.943 39.316 53.3478 60.6937 35.5604 0 0 79.5991 65.9749 66.0464 65.2637 54.9602 26.8671 61.9436 51.265 58.0205 63.3953 68.979 0 11.3954 0 42.0558 52.8701 33.1039 64.6108 53.4829 60.9912 59.2225 65.6537 67.8142 0 0 0 47.0019 45.3372 41.3417 75.0603 31.9145 51.3615 74.5669 70.6521 70.7773 49.969 55.4594 60.2908 66.9518 62.0993 58.5662 72.1401 55.7609 55.9763 0 41.7784 79.6282 83.5222 59.8707 56.0742 43.3873 41.1161 71.9715 50.4201 44.8349 50.3612 58.8262 65.1828 67.4986 75.7108 72.8164 63.9816 50.6758 63.0836 41.5 37.2316 33.3384 30.5065 49.87 68.0693 63.2815 66.0142 74.8035 61.9832 68.3691 68.4739 83.258 63.9716 63.9045 84.5613 88.2283 6.5795
173.0765 195.2715 256.1802 233.4557 155.1127 196.1548 153.5457 190.4808 227.3862 201.2938 245.9832 227.1448 201.3754 236.7707 208.3878 199.5971 149.3722 226.5267 209.1015 137.9881 149.6692 208.6177 0 26.5203 218.6636 244.5256 215.4481 226.9686 187.4641 169.8294 122.6731 272.2793 215.7239 222.0785 231.0528 211.3123 105.4333 69.2383 56.144 180.9923 223.9963 179.7235 133.8943 33.2544 148.9418 166.0122 182.7689 128.6326 125.4529 235.9833 161.9152 228.8929 228.4876 242.5932 214.4345 126.7827 90.6771 1251.3808 496.9212 148.5326 153.4191 0 111.6327 109.0615 145.1669 86.1349 114.9516 192.5248 215.3849 220.8959 228.805 163.1838 217.8576 190.0232 264.5807 224.4796 196.7141 191.6071 205.9078 160.2446 148.4357 75.6468 0 152.5902 221.0869 213.9119 202.1871 158.3909 159.8917 222.7505 180.7549 161.2751 218.3222 206.1193 168.455 188.0406 193.6943 150.1851 180.7806 194.2848 151.5095 141.2698 106.3512 174.6195 202.4604 182.5954 104.4995 134.8797 156.4676 199.2869 168.168 154.9871 119.8119 95.9407 0 80.0358 181.8298 126.1336 140.0264 197.029 164.1649 172.8736 152.1536 113.6313 163.0054 153.4852 199.8862 210.1431 189.6134 152.4402 130.3807 159.9297 95.5159 124.2376 187.0759 120.4565 99.36 112.0003 105.9489 129.5715 183.2195 186.2768 152.6526 171.0267 168.5929 49.6174 60.6974 0 102.6503 132.5962 141.29 169.809 126.7675 159.0887 145.0899 166.8974 169.0468 161.2385 157.8522 125.5975 190.1694 188.2143 153.2532 188.2629 98.3938 60.519 102.2385 156.4163 185.426 208.2541 142.7784 148.32 125.2589 153.3688 205.1054 192.3153 150.3994 184.4715 140.0488 136.6582 184.6231 224.0653 216.8606 192.4291 152.2613 139.0023 160.6394 185.7011 81.3783 39.4824 135.8367 164.3259 203.91 241.7966 195.1734 136.6827 87.7605 175.5589 146.3104 177.1864 214.152 207.6898 0 31.1095 68.6517 128.8181 158.2322 125.4724 194.6544 161.3788 237.8801 200.6299 195.3112 204.9685 0 0 0 142.801 186.4065 149.7584 186.7687 105.1756 186.7548 287.7063 232.4353 196.8925 175.4385 234.2674 200.6881 199.7144 191.5087 179.9872 205.8836 190.5759 141.2034 0 113.6183 186.2726 236.6101 155.9146 242.2538 140.1859 137.0528 195.9662 164.2453 109.6877 143.8499 196.4353 204.8623 212.155 261.0387 194.1213 182.8694 146.3402 168.9474 130.4569 114.4269 110.9335 112.6113 162.7138 223.8061 191.0449 230.0751 235.5 249.5359 185.9564 214.1834 263.5409 208.5126 220.3139 264.2884 238.0597 0
203.7188 200.2972 282.7519 245.7797 174.5986 210.2098 178.7069 221.2104 251.7266 225.2877 240.2926 246.7851 204.7761 249.1027 248.3155 225.5541 161.721 238.5212 217.6279 156.2469 178.2244 226.3599 0 26.5636 233.7654 241.456 214.413 261.0808 241.4851 177.6764 161.8875 268.8729 228.2084 242.7393 212.9584 208.2291 110.5876 82.1729 69.3229 198.3152 217.7696 191.0089 138.4346 47.1655 113.9673 167.5864 218.3535 156.7092 148.3475 246.7718 187.4072 224.9542 251.7803 253.8509 221.1681 129.6527 98.5628 496.9212 376.1779 269.6835 158.1294 109.4543 106.3704 114.7175 189.6611 94.3541 126.4146 224.7704 222.8393 230.6544 240.9226 201.4086 217.3294 211.5848 227.7554 231.6835 221.587 211.2464 221.474 200.6555 165.3199 83.6053 56.1564 166.2548 202.9543 187.1561 208.8079 175.4182 173.6641 200.9596 186.0805 177.5357 224.884 232.419 196.8569 226.8064 193.6557 192.7219 209.9444 194.8299 170.651 169.558 135.031 154.7389 199.9381 202.9798 127.384 137.5955 161.4245 220.7236 186.4102 159.7622 126.998 106.7011 103.2114 92.5176 195.0291 130.1799 149.2247 196.0227 151.5962 169.9405 162.2065 136.5037 175.4559 164.4456 172.6321 195.3833 207.4285 182.1413 149.7384 173.9619 127.5121 165.492 219.6736 155.1868 124.6096 145.6029 129.6998 142.4335 182.3863 177.6717 191.6315 162.3647 158.2064 64.9514 75.1626 58.6373 127.6491 164.9453 185.3734 207.976 135.7334 183.7735 162.5203 197.8954 174.1681 178.3218 175.114 144.2011 209.8423 181.3118 184.1878 192.5513 85.2541 66.8944 102.0655 153.4604 195.9189 179.6468 153.5809 161.7461 156.4455 179.3103 220.8272 216.3724 203.145 185.3552 152.3081 164.7883 186.0882 192.9313 189.0379 193.7309 173.5835 153.3844 152.7249 191.0501 77.2093 55.7091 140.8225 199.148 214.2886 206.3627 209.5597 149.4685 92.5899 211.1885 127.8306 200.5939 197.6159 214.0139 52.9579 21.0123 83.9093 157.6307 182.8824 140.8455 191.5645 191.7956 212.3736 196.4511 206.089 184.113 0 0 0 174.5253 202.3186 176.8077 207.4822 133.1481 208.2882 240.8071 225.8874 208.3536 183.678 218.6405 229.1089 223.8535 212.4168 200.3222 222.4398 194.9767 171.1002 0 138.4807 194.5389 242.6433 183.934 208.5751 176.173 173.3642 208.0944 179.1673 131.5145 167.7031 210.5428 220.7484 237.7182 256.4032 247.2834 184.6893 177.0361 190.0694 147.827 139.205 141.8203 148.6658 177.0798 207.1746 227.3971 221.488 230.0179 221.0857 197.8513 249.3686 229.4222 249.6172 221.4521 240.0989 249.3108 30.133
144.4082 149.9021 168.1843 187.4711 123.3578 159.1813 130.2292 149.8963 178.3085 159.294 136.3635 180.2246 151.74 153.2418 162.4222 0 130.0097 154.0824 165.18 128.5918 125.3948 152.9449 0 20.0393 168.8392 163.0647 151.732 162.2157 158.5343 139.3739 114.1514 165.6764 147.9536 174.2149 151.1798 136.5768 100.3635 73.3812 49.114 133.2711 149.0209 147.5889 81.0488 37.2551 89.3893 133.806 162.1029 115.16 129.2182 162.2662 143.4691 161.318 173.0777 144.5638 0 0 0 148.5326 269.6835 195.4287 186.3839 74.1707 76.8336 84.5002 0 77.2603 92.0073 143.0585 156.8416 144.2799 163.7745 136.1986 153.141 135.5589 160.9899 157.5023 144.0729 115.2553 184.0965 170.5887 126.9922 59.1478 48.063 109.4205 166.87 148.6433 141.8315 128.5622 129.0261 142.7403 137.0898 144.3756 147.2457 163.9121 147.3305 133.708 138.6452 138.5039 159.3464 129.723 128.8712 137.0771 112.5731 132.8605 150.9345 151.3307 101.6139 0 97.6013 136.0027 123.4344 115.4904 110.8473 86.188 73.7848 76.3214 136.5483 109.1679 115.6994 135.4036 111.992 123.8255 123.3015 102.8733 136.6805 127.3651 136.0122 130.8614 147.6669 127.9239 105.9009 129.8792 102.54 106.8897 146.6663 110.2869 93.9732 115.2271 0 100.9007 102.6714 124.3898 146.6636 125.7712 119.521 51.0145 0 35.8121 80.8925 119.8942 122.713 138.1062 99.027 137.5417 119.1422 125.9534 139.8792 126.4119 120.6815 118.9479 129.8379 141.7982 133.4922 146.9184 59.4328 53.7288 77.346 122.2814 136.3251 126.3525 131.2544 125.1589 125.6269 123.4612 121.1913 154.0315 0 130.1258 125.0831 135.715 126.1277 139.237 150.2774 124.8632 125.7887 128.5493 113.1935 132.4072 59.2647 46.5589 95.0178 132.6026 171.4368 160.4907 143.1696 97.9629 65.9345 139.4842 79.1975 139.3904 147.1122 163.0581 36.9359 13.8697 80.3446 111.9688 146.0387 120.4122 127.6796 141.7775 169.9489 156.2303 149.5403 136.9688 0 0 0 95.2118 147.4701 139.6592 151.6192 102.1746 153.8047 162.2422 161.5443 159.6566 138.553 140.964 165.7888 158.2821 154.5618 138.4157 174.8794 157.4074 117.787 0 96.8948 133.6513 182.8443 136.7033 146.3998 117.8716 128.5903 171.9647 142.0498 105.5028 126.8148 144.6127 152.2311 168.1658 153.5062 160.3645 149.6267 146.7887 153.1509 125.23 120.3505 126.9327 134.8765 132.6656 154.1891 148.1057 164.2859 149.3788 149.9981 168.604 0 154.4192 156.7857 158.6309 169.7044 148.679 21.2173
88.4694 96.8174 134.2923 141.8644 101.3999 117.1603 95.5209 125.8849 123.4466 107.8582 125.3616 125.4509 126.614 120.8206 108.0135 103.4927 84.9652 127.6805 127.7579 82.4676 77.7672 113.829 0 13.6612 120.2697 124.5674 116.4662 116.1981 128.5427 105.7381 63.8787 132.3404 127.2795 133.8723 115.9095 108.1533 57.011 37.4012 30.3518 107.627 113.317 104.2448 66.3529 0 62.0164 95.0597 116.665 74.218 77.1188 125.9185 106.5573 110.0919 124.3502 114.8037 135.1993 0 49.9014 153.4191 158.1294 186.3839 128.115 160.6405 75.0266 71.4451 95.154 46.2388 73.237 126.6438 113.4052 120.0592 134.3293 105.8695 116.6894 109.0892 146.6956 105.3371 111.7738 101.1328 113.1427 113.2519 100.8626 38.8221 34.8099 0 124.1917 116.346 116.2008 103.055 83.9222 121.7536 104.8051 121.1978 120.4808 125.2457 98.6461 110.1685 92.5693 104.9959 123.9583 113.0999 94.9442 97.3613 72.9636 83.359 103.5692 112.2032 50.7275 63.3872 86.0279 104.9656 86.2659 86.9413 69.4416 51.8158 50.9512 48.7062 96.1553 80.8257 82.5296 101.8051 87.8382 92.2403 70.6697 56.2081 81.8775 82.1548 88.3954 98.7694 107.0101 84.7198 70.8677 75.8416 54.8301 63.3205 110.5253 86.8731 75.4898 82.6507 77.1387 73.6217 94.265 95.7792 94.6646 80.9842 95.0452 30.275 24.0529 0 67.1476 78.3102 90.5844 99.7928 73.8193 103.3509 85.1334 88.1829 103.8348 96.8573 85.9965 63.5404 102.1141 118.8033 96.074 102.2025 50.706 0 62.4686 82.8657 106.2437 107.3656 87.779 81.7107 76.1075 87.3999 109.2063 104.0756 85.6125 73.1825 64.0583 86.335 105.1596 109.9204 114.0869 111.2688 85.441 94.9774 95.2934 101.239 0 22.5194 80.9053 109.0634 108.252 118.9473 110.0835 73.8964 53.6672 115.4855 74.9473 96.8359 85.3395 99.7571 27.3421 0 41.2048 75.0532 96.0374 76.5455 107.8983 107.0759 123.8911 104.92 115.831 111.4227 0 0 0 74.1167 96.8656 94.013 121.3314 50.163 91.3201 152.3666 134.727 114.1198 94.8061 129.0798 119.7894 120.6571 102.5981 92.5414 124.8622 95.1198 101.5853 0 85.7848 114.481 165.5175 89.9238 122.4096 82.0919 76.3726 109.6477 89.9528 68.2147 75.0543 121.3768 102.8828 120.3182 141.6804 130.156 103.74 96.2284 117.8771 73.7635 67.2529 68.0097 68.078 77.1553 110.7422 112.2175 125.1666 120.9801 113.112 99.7258 113.9214 135.7638 127.823 118.3846 144.7792 121.2485 16.8087
81.4448 113.5699 105.1796 97.5953 54.2933 89.0147 81.3071 92.0237 115.1786 87.4541 109.1333 117.695 112.6853 113.0037 127.6806 105.0611 64.0848 91.0332 90.943 67.235 75.3546 113.6279 0 9.7926 107.1603 122.0319 91.6568 111.873 102.4345 62.3141 63.4273 113.0471 96.1061 91.2556 109.3384 89.7045 40.2212 33.9873 27.0314 0 93.3688 81.6186 0 19.206 52.2906 74.5124 111.2563 54.494 59.4997 107.1017 78.8028 89.4547 101.5162 118.327 98.4042 52.796 0 0 109.4543 74.1707 160.6405 225.0473 137.4355 0 86.3641 44.9526 54.4428 89.3914 83.9521 83.8965 93.0006 65.5291 88.2859 92.3497 113.8128 91.2677 89.2383 82.2398 109.3377 82.3059 68.805 41.9679 0 89.4623 99.4522 99.7147 113.0728 69.3126 59.1393 98.8689 85.6423 87.0912 114.4584 95.1183 84.2163 99.6714 83.8091 82.0955 89.5506 82.8946 65.2431 70.2991 66.4121 62.5552 95.8636 76.2346 40.5658 52.1918 67.2074 92.1235 90.8848 63.9192 43.6834 44.0141 0 36.0646 77.0027 55.7965 73.584 82.1441 73.5013 68.1769 66.0907 40.8827 67.8992 76.5609 84.9007 87.6616 95.5261 68.541 61.5326 63.11 48.7567 66.2961 83.87 73.8032 55.2187 54.0292 37.6836 63.7466 83.3489 77.9069 64.4105 68.5815 71.2507 0 18.2735 0 51.7413 67.3266 56.0486 88.6998 51.4022 62.775 61.7785 79.4349 91.9701 61.1451 75.8491 46.1924 80.6618 91.3136 81.4036 85.4371 0 29.256 41.1736 60.1977 76.7704 91.7147 65.8043 73.3209 56.5442 79.3109 93.2067 79.3518 60.5592 78.1046 72.3401 77.9838 77.1636 85.8352 97.9365 105.1992 70.1675 64.4913 69.8783 75.9632 36.7037 18.7076 0 74.7267 102.8982 90.4729 96.389 71.1394 38.7073 95.783 57.9601 96.2363 87.6356 81.3676 0 8.8756 37.5971 63.2459 63.3676 50.9523 95.0736 68.5691 100.3946 96.0869 94.3805 94.2537 0 0 0 82.6574 95.5103 85.6568 94.0085 40.4312 74.963 116.6087 99.7201 82.0968 72.5525 97.6716 87.5546 98.0151 86.8779 94.4039 83.9297 93.1955 88.5931 0 60.5111 100.3723 119.6925 75.5097 107.6839 58.1343 67.4227 93.9328 68.6792 57.0793 63.1304 90.5718 115.3396 102.6387 128.337 116.5177 72.5706 70.4891 90.2957 54.4525 49.3351 47.076 48.4235 81.5952 90.2971 77.0061 111.4766 112.8784 117.2725 89.0254 95.9929 137.2187 102.3721 100.7345 124.4405 98.9826 16.5385
64.6609 93.0269 130.8628 123.5339 56.6801 77.376 72.73 114.9491 103.4966 94.0821 119.3509 116.0576 101.6565 99.7884 119.8924 98.7229 56.1542 100.4646 90.8386 67.0977 62.5619 109.3988 0 8.6105 97.5585 115.1859 103.3081 114.1303 108.0571 89.9951 66.7426 125.1554 100.0667 93.4248 103.3934 71.7944 33.2952 22.4014 0 0 101.24 64.7071 46.1598 28.2042 0 71.5465 103.4469 51.5446 52.2018 105.7339 68.2348 87.1748 107.6593 122.0299 91.0555 38.3063 31.1379 111.6327 106.3704 76.8336 75.0266 137.4355 338.4501 200.0062 87.5368 0 0 86.8668 110.7935 111.4082 130.291 75.9569 103.0059 76.9916 138.0821 113.498 87.8725 83.08 103.0428 67.9353 65.0282 0 23.4207 85.3164 98.8129 93.3218 118.8203 71.4969 51.2467 94.485 85.1039 87.4979 101.2705 84.9608 73.5779 95.5659 96.9694 72.9958 84.4864 88.3152 73.7665 66.629 39.044 76.2895 89.8099 58.7571 35.7618 59.633 67.5984 92.9645 77.2967 55.1178 46.7059 44.8827 38.2907 37.0531 102.6695 57.0991 69.3662 80.6394 73.2129 73.8916 57.9988 51.0928 76.884 81.9985 76.7455 80.7694 91.5158 72.828 61.5893 70.6165 49.0889 64.3236 98.7982 59.4566 44.4166 54.3139 35.766 51.4311 90.6884 88.0475 63.0146 71.6679 75.0919 0 0 26.7711 37.3831 62.9276 71.1126 96.4338 52.6379 65.9675 72.7793 102.0684 79.2402 79.4723 85.5462 47.1961 109.1096 83.356 66.5707 85.6635 44.4647 46.5694 0 64.0461 87.9281 89.0145 68.9223 73.5089 50.7607 61.31 86.7118 104.6321 68.5052 71.3799 51.0961 57.3429 87.932 92.1728 87.9044 89.6303 73.4981 57.7891 83.4416 88.6723 37.9192 0 61.8719 86.8644 82.2257 129.4069 89.4692 70.18 47.4002 79.4458 60.0086 92.5339 82.9406 88.9472 29.5952 0 35.1042 67.8777 58.7718 41.9429 80.6906 83.8858 114.8801 116.1549 91.7906 74.1484 0 0 0 86.3461 83.9887 61.768 90.0803 45.2268 84.7487 143.1527 90.5852 84.2362 74.3937 109.1584 81.5219 87.6018 94.9509 91.9741 105.9705 88.1332 90.4641 0 82.9242 102.3157 137.3072 66.3949 101.6783 62.0327 59.5653 104.2948 60.5697 52.9735 63.1488 99.6761 116.6104 95.3851 124.0858 116.3663 75.7372 58.3055 74.9863 40.8772 43.8283 44.7245 43.5669 78.9167 81.5343 79.4715 122.3829 116.2328 84.2159 96.193 97.6591 120.824 128.6347 119.2586 130.6279 106.1599 12.6559
87.6884 123.7746 141.4574 141.212 113.5108 100.3764 85.3067 116.1143 124.8766 125.349 109.9608 114.7052 115.4152 109.6602 110.3591 110.7344 84.1047 115.8711 118.0078 86.4573 91.1189 118.0763 0 9.7509 130.9545 121.7135 106.9212 144.153 110.5283 90.6348 78.2856 117.8858 124.6372 132.1361 103.9221 99.1015 53.4584 40.294 38.285 0 131.7031 106.3819 0 24.4449 75.2259 81.2251 110.172 71.292 69.2861 113.5348 93.7955 110.2198 119.9101 125.4279 104.8582 61.7434 0 109.0615 114.7175 84.5002 71.4451 0 200.0062 67.0185 294.1166 55.1616 79.8241 116.976 131.4384 120.7526 121.9799 91.0794 102.9757 123.2706 129.3081 103.0952 103.8687 112.6739 141.1376 99.5901 82.1376 46.9062 0 102.9759 113.0435 127.1654 120.4948 91.7543 93.7591 120.7026 98.7034 106.0113 122.6551 106.1261 97.0287 118.9268 98.8591 109.6247 103.1389 102.0714 87.5138 95.3059 74.3497 92.899 107.9187 90.6128 54.5802 72.5012 86.7769 105.0493 100.6016 79.2312 67.5351 56.5552 0 43.5189 98.1503 76.5746 89.039 89.938 88.5397 87.2413 89.4122 76.2828 148.441 90.6034 85.912 89.2202 83.0105 73.27 82.0129 83.6304 65.9656 81.7512 117.1585 66.8191 58.5528 67.6062 52.1985 79.1273 100.8349 93.69 86.7889 89.0639 76.5204 28.9927 0 0 55.9043 83.8271 86.8838 91.953 83.2359 99.0328 84.4247 94.9651 98.8674 98.0389 85.5105 77.5674 94.6101 83.8814 85.114 94.4015 0 39.5003 56.4664 89.6025 102.9566 89.7393 95.0224 79.2048 87.3376 87.0338 108.0295 97.0785 83.0628 90.9791 78.3401 95.6269 85.7747 103.0853 109.1134 102.3238 83.3686 72.0636 89.7195 102.0635 44.9735 28.6082 0 105.5404 117.5638 113.9876 111.6726 82.2253 50.477 103.537 81.7278 90.6779 106.0935 101.0797 0 0 43.2495 83.9859 100.5172 74.9064 108.9874 108.5983 115.8931 122.6995 85.8128 106.8749 0 0 0 91.9175 92.992 92.7887 107.4818 56.7392 89.4199 153.1455 102.4237 99.3541 89.0058 111.7042 114.6559 121.5157 101.7935 94.1103 107.4993 102.0032 95.9472 0 68.3664 115.7876 119.1534 103.2583 124.1115 69.0431 84.3027 130.7323 112.0727 82.3048 97.4272 101.1107 134.4066 139.4732 155.7778 130.398 97.7484 84.2204 85.5249 70.8479 67.481 69.7003 72.4713 88.259 113.7812 118.8339 131.8275 134.0038 139.1837 93.8592 121.1433 131.9047 119.925 125.6683 120.1452 122.3347 13.2829
150.7746 185.3937 222.9688 206.599 0 0 151.2245 188.7703 171.1984 176.4026 178.6002 218.8186 174.7572 196.6096 197.097 174.8415 130.0239 199.2837 181.5819 127.6155 142.7239 203.4076 0 20.4426 213.8893 197.2174 168.5336 190.2145 175.6393 148.9512 140.4652 201.1056 186.457 181.3609 157.2574 169.8513 87.7999 63.163 43.7092 134.6763 193.8239 0 99.4016 30.7382 105.0801 162.7652 186.05 119.6379 130.0231 202.4316 145.1471 167.4617 176.5987 199.0857 173.813 100.5515 64.6094 145.1669 189.6611 0 95.154 86.3641 87.5368 294.1166 481.4802 387.6278 0 206.6336 225.7132 180.8354 184.4003 151.2838 176.4743 161.9289 203.2575 191.9817 157.7052 185.1232 172.754 173.4111 0 71.2262 62.1205 139.7046 162.9413 162.0526 181.0421 132.7122 131.6518 175.4104 155.0643 166.9972 190.4294 172.6149 162.4591 162.2287 152.3492 172.3231 155.3164 165.6556 143.4959 129.0427 125.7844 141.8641 173.7509 141.6471 95.0373 102.6111 130.8185 151.9101 161.4349 0 0 0 76.6133 0 152.2013 103.7662 127.1116 159.2392 138.711 141.7 132.1806 120.0559 141.5259 137.7003 146.0458 132.0094 170.2761 131.4374 122.2618 147.1989 102.6556 118.6525 174.6438 123.9757 104.347 0 97.5698 128.7755 158.6112 164.5716 129.81 143.3454 0 48.2129 49.0737 45.6475 98.4648 136.0921 133.2405 156.2654 127.6688 161.729 134.3535 133.2551 174.2285 154.9762 154.3584 109.7117 162.4054 144.2277 143.8718 0 71.8214 64.5392 81.2236 142.8915 153.018 175.5173 143.3171 120.837 156.6065 143.3026 154.3384 179.1617 150.7937 151.9006 127.6471 137.6169 145.2815 191.6264 150.8391 153.0874 142.5573 113.796 135.0945 159.4201 77.9997 38.0116 109.6762 174.0932 187.3788 160.6346 180.1348 126.8007 68.5876 165.3191 101.5707 162.2003 175.7962 178.1763 36.821 33.4263 0 0 160.629 112.9826 171.5654 185.6364 169.332 178.3533 170.5156 194.9753 0 0 0 119.6 156.2327 143.2167 148.0013 102.7969 144.8927 216.0908 202.0723 160.783 162.3812 181.6833 177.6792 165.4634 169.6421 145.3199 154.8426 169.0569 137.1459 0 133.6392 180.4031 215.5654 165.7307 189.1847 127.7346 135.2384 176.6148 153.9259 118.7284 127.7281 170.9489 175.868 187.763 207.0761 196.2564 156.3019 168.8776 174.942 124.6021 123.9779 125.8741 124.23 160.4052 204.6011 186.366 186.3711 224.2915 223.5535 171.7926 199.8011 224.1348 186.2716 198.865 210.7777 172.473 0
96.8131 95.4706 109.6828 101.0911 86.9323 88.2074 82.3536 110.3435 82.7979 99.246 82.4863 101.3543 85.5798 104.6304 102.0571 83.2957 83.11 87.3031 92.902 73.7538 78.1397 113.1854 0 10.1913 112.2378 103.0589 91.0923 97.1061 90.5128 83.7518 74.495 110.4653 95.0937 96.9986 96.2374 90.1581 62.9517 42.793 18.9372 77.697 97.8781 88.224 54.6761 15.2195 0 77.8033 89.2123 64.0317 0 99.5536 94.6269 108.0609 84.4721 87.0092 89.3181 0 0 86.1349 94.3541 77.2603 46.2388 44.9526 0 55.1616 387.6278 28.5607 95.7247 93.2305 102.2311 96.09 104.9008 94.29 88.6512 87.4292 103.1327 90.1263 89.9341 92.4158 87.1118 95.1815 74.7351 48.3906 20.3497 66.2654 81.389 79.2422 89.6781 75.9506 75.061 94.1121 82.5273 85.5425 81.2742 105.8101 82.4878 89.2027 79.5398 83.7165 78.8066 83.7895 76.6918 75.8681 70.5797 85.7813 86.6043 79.3827 61.2912 0 72.788 99.2512 78.5749 72.5113 0 47.8356 39.4672 53.7475 91.1217 71.249 89.8006 71.9537 78.9222 84.0512 68.8501 75.8724 81.0827 73.3592 76.4614 81.274 0 73.1507 63.2684 67.7365 68.1701 67.7661 88.002 83.5549 62.5292 93.187 68.46 77.4434 73.9522 77.5467 70.5362 74.2937 80.7921 0 28.8087 21.6631 58.1979 71.6209 80.1649 76.2884 74.9516 86.4619 78.9979 80.1026 95.8369 76.4615 94.5607 71.5366 92.9231 76.7727 75.6182 100.237 50.2203 0 58.245 81.7923 81.5235 89.4688 86.7772 65.2134 85.4244 82.0223 82.292 92.6006 82.9711 91.793 78.9044 82.0928 87.6704 84.7586 87.3652 80.0214 78.5432 64.6595 66.5116 78.5986 0 0 59.6449 95.3514 89.0643 78.2617 83.2667 67.7039 42.5727 86.3 56.7478 84.8723 93.8716 90.4559 15.9156 0 0 68.3446 95.1145 78.6186 92.0744 80.6729 83.4262 95.0355 99.7972 85.9431 0 0 0 69.6743 90.3598 81.242 79.8847 69.8037 86.3038 103.3382 95.111 96.6164 87.5606 85.6434 105.7182 89.6208 91.7187 80.4255 87.3266 99.1701 72.1522 0 58.0465 0 105.5688 94.565 103.0344 84.4087 89.5436 80.1955 90.6385 74.485 71.53 111.444 93.3344 101.3551 88.5022 102.1268 80.5599 99.3798 102.963 79.9958 77.4303 73.4239 70.3544 98.5913 102.3051 102.4301 89.1667 100.2986 109.7082 73.0256 122.662 108.9281 95.0016 92.062 91.4906 89.1081 0
133.2258 138.4937 165.24 151.2668 129.4289 145.986 99.3542 143.9153 138.8094 123.8289 178.0473 143.5998 142.0846 137.6661 149.4709 149.7525 117.9912 153.1681 122.0815 102.3448 95.839 150.7847 0 17.1588 157.3319 147.4298 122.9303 138.9257 135.2129 124.0481 97.617 135.115 130.5486 163.2104 128.4659 120.2415 86.4753 48.568 0 116.1146 123.145 0 79.6499 0 0 0 151.7208 102.4799 97.5517 159.5157 126.1817 140.0189 175.69 150.3259 0 80.409 0 114.9516 126.4146 92.0073 73.237 54.4428 0 79.8241 0 95.7247 381.6289 820.9867 180.9842 131.8616 159.641 113.6292 134.8028 141.8198 159.7604 147.773 130.1488 117.7627 133.5086 116.5922 0 55.293 0 121.3031 129.3548 129.4975 139.1822 104.2034 111.3846 138.9555 122.5379 139.5676 160.1688 116.418 126.0984 133.3411 121.5732 110.6597 120.9505 128.193 94.8559 103.6374 80.5392 117.1909 116.5156 123.0137 68.8387 78.9477 108.2572 145.453 118.3257 0 0 63.1719 0 0 113.2118 89.4883 90.6049 109.1136 108.6788 113.1432 101.3214 85.8934 124.4794 107.8665 129.9175 102.1231 121.6204 96.1253 102.4862 107.0582 73.8402 101.331 123.9197 106.6606 88.2656 109.9168 89.3321 98.757 112.7764 136.4807 101.5765 118.6866 0 42.7007 0 22.9938 75.3397 99.5633 102.4946 96.8577 85.9809 106.0021 117.65 106.3437 120.2935 100.4206 117.2252 87.7036 140.3927 128.3435 93.9793 0 62.882 49.3872 0 102.8074 127.3188 132.5772 124.3962 90.3626 107.0561 94.7752 129.2158 121.9569 112.1174 119.6379 93.1652 112.33 109.1222 139.1074 135.2525 132.9596 107.7076 91.3921 88.2769 114.4925 63.3336 0 82.7482 106.46 137.1842 149.2101 137.7579 90.7793 67.3087 136.3116 82.6247 142.9688 120.9384 107.6918 24.8187 12.4151 0 102.2017 108.6783 95.9099 113.2258 119.5475 140.915 129.2077 125.3057 122.5185 0 0 0 95.2501 122.9794 114.6409 121.3534 88.5746 103.987 139.7719 158.4216 131.5508 104.9244 151.6073 119.8465 125.899 111.1835 112.0029 125.3391 145.9022 96.6735 0 81.5659 155.3269 166.7697 127.0382 147.5277 113.2298 107.7249 154.5165 130.7512 93.0259 97.166 127.0732 156.2445 139.5921 157.406 128.0647 128.0382 95.8346 129.2928 88.7155 78.1241 80.1408 87.5661 112.7198 132.1445 137.1891 148.8432 145.1945 157.3956 125.398 147.9022 151.2738 158.8928 130.2295 148.9916 160.7296 17.8261
206.7081 221.2624 258.1005 263.6497 172.8651 231.189 185.952 249.1756 262.4918 231.8595 242.1283 239.2915 235.421 237.3762 237.8683 254.5134 194.2345 212.2661 220.441 183.9709 178.5157 265.0554 0 23.7834 256.2734 229.6355 215.499 244.2901 221.4868 215.9026 176.4277 250.9143 228.3585 237.8941 256.8626 226.9525 140.1474 95.2173 66.9628 182.2384 247.6576 230.7342 0 26.9737 121.1785 197.0496 223.655 173.5609 167.2891 241.3729 213.1377 226.2755 260.9994 245.9314 191.9911 125.4997 50.152 192.5248 224.7704 143.0585 126.6438 89.3914 86.8668 116.976 206.6336 93.2305 820.9867 1577.0514 823.618 278.7406 289.4436 235.6122 266.5768 260.7363 278.2361 273.5198 218.5124 228.6363 228.8453 244.959 207.5863 0 69.9898 170.9044 239.4663 216.8724 242.8991 192.851 171.2626 233.7383 215.915 193.426 229.1878 204.9671 223.1512 225.1174 211.9055 231.3601 207.3705 215.9341 180.1039 187.8844 177.7948 167.5164 201.4567 198.7158 126.3943 144.6995 185.1386 199.2657 196.419 153.3159 156.6691 0 102.4755 0 213.5133 152.7467 167.2737 197.3981 188.3522 192.0773 168.1288 122.8789 175.5727 191.5872 208.5566 202.2905 197.6488 160.0955 160.0412 199.7573 131.4649 152.972 197.2674 190.6072 135.9958 156.1015 139.0419 167.7201 198.7484 171.3911 198.1021 190.0501 180.7582 64.0855 66.5125 57.1828 120.7809 185.2752 169.9798 192.2365 156.8486 191.7399 165.2876 193.9023 204.8982 203.1502 209.3328 152.9247 208.0984 211.605 188.2034 194.7244 83.46 0 102.8964 190.6245 205.8091 211.3018 199.1315 187.1328 187.6694 223.5738 215.0254 210.1828 177.0801 194.0827 180.9414 187.7714 198.7892 220.7138 207.6921 207.0569 178.0534 166.6154 153.3438 223.7162 107.603 47.4873 127.2574 222.1203 238.6211 201.7036 246.8696 150.1459 109.095 219.07 143.1663 201.1102 204.3472 211.8178 53.6379 0 103.198 0 215.8868 154.2463 221.7521 204.1678 223.8789 240.57 191.5792 210.2217 0 0 0 148.2429 194.2305 202.4768 224.7793 130.2716 207.4641 226.7267 257.0795 224.0637 204.1501 224.5726 221.8168 226.57 199.838 207.6216 211.165 229.8428 175.4835 0 141.8621 233.9622 253.5805 186.7645 215.6161 171.5248 180.8274 257.0054 211.9164 148.5839 164.5191 215.7674 223.1602 258.8971 262.2492 217.5359 206.9324 209.3196 200.2391 148.9932 145.919 144.0152 141.4653 0 212.286 223.0604 232.3236 245.0611 262.5866 192.6239 258.6663 276.6255 259.4457 225.0286 256.9106 248.8728 32.9896
210.5251 224.94 264.9274 297.2775 189.9534 233.1877 183.591 254.4358 237.4916 241.5453 248.8758 223.1032 260.4608 259.2498 236.558 228.1264 171.9018 256.9339 231.7372 175.1467 171.9902 236.5639 0 27.5853 292.5433 264.3673 235.5178 275.8831 240.2867 206.2686 177.9904 267.1937 249.9732 246.479 249.2148 192.1816 119.1545 80.6173 82.6839 185.9229 245.5643 217.6303 136.3605 49.0152 148.2529 204.8396 226.0933 152.9196 154.8301 252.4408 208.4887 225.6711 242.5566 269.8741 216.0434 125.8639 66.6615 215.3849 222.8393 156.8416 113.4052 83.9521 110.7935 131.4384 225.7132 102.2311 180.9842 823.618 1838.0257 599.3814 385.9979 243.3116 289.6276 263.6375 289.0524 276.9903 249.8747 267.0904 266.707 229.9705 200.7773 102.5179 60.5731 184.4944 243.1116 229.6964 259.0271 191.4106 190.7621 243.1976 215.998 208.6545 266.9978 250.7094 230.1916 235.3178 241.9218 224.8771 231.7227 241.8611 187.0534 190.4728 134.1939 186.6429 237.5884 211.0819 117.8508 132.5663 181.2586 264.5703 201.3523 160.1563 154.3038 105.1288 120.246 94.8171 214.4863 172.3047 167.0464 201.6035 173.6531 172.9154 184.4856 139.5265 210.9486 215.8207 211.1998 199.7369 211.6204 181.7856 160.5174 192.1185 140.9158 173.5517 226.6417 180.6643 133.8638 161.6998 140.9776 164.5444 230.9024 201.9891 201.4449 193.0701 189.0453 68.5786 61.5977 68.1431 147.2433 189.4523 180.7436 187.4551 150.8501 203.1922 156.1364 177.9588 202.6135 206.5175 219.4225 172.1809 235.5831 239.5519 201.6933 236.5466 98.8078 86.8191 134.1763 167.5878 215.6187 215.5185 213.3587 181.5564 166.2081 188.925 227.8294 222.3608 196.6231 207.0718 192.3768 179.8321 205.7129 234.4514 204.5074 225.3407 199.6983 154.6272 174.2323 206.4597 91.6988 53.8217 159.5212 186.7522 241.2195 251.9347 233.5489 174.7646 105.2506 234.6718 162.6136 222.9144 237.1679 238.3883 49.5867 0 92.5187 176.7826 217.6447 136.1071 246.0928 231.4206 236.9428 235.4945 241.5122 201.6713 0 0 0 165.2763 198.9829 179.6449 216.9903 128.4589 201.4886 278.9736 252.6379 208.516 199.1522 281.7683 224.0465 239.2843 217.2438 197.1558 246.0361 226.257 186.6401 0 177.84 250.1789 329.3679 220.3855 234.7387 185.1063 172.094 260.236 200.2571 151.1981 161.7326 218.7036 241.7144 245.3556 303.1949 246.4619 209.5672 185.2931 201.08 160.9091 157.9681 156.9262 149.7733 198.7135 245.0131 238.7345 263.929 275.4856 277.9522 218.6028 282.8363 263.6598 283.3148 244.2834 268.2089 275.0095 34.6408
162.2032 202.3274 289.7992 235.8163 151.3059 205.3798 171.1375 238.6606 268.421 234.2487 243.981 261.1532 221.0247 215.1505 253.1472 233.423 165.6181 260.0326 227.6476 161.215 164.4915 232.3951 0 26.4005 247.5267 284.5088 242.4411 288.1101 236.9602 211.5419 168.6728 276.056 261.5609 236.349 230.5539 188.8081 108.5289 83.061 63.6143 184.243 226.0362 201.8275 131.3329 37.9412 137.0008 175.8732 234.7069 155.5079 157.9133 242.1446 193.0414 205.2768 239.4434 243.5901 222.3461 97.5564 80.6253 220.8959 230.6544 144.2799 120.0592 83.8965 111.4082 120.7526 180.8354 96.09 131.8616 278.7406 599.3814 559.7695 761.4636 214.27 282.8547 269.5949 316.8419 271.6092 244.4547 245.2421 210.3132 204.622 176.0042 84.3199 57.8016 191.7672 242.8015 239.4337 237.3708 157.7897 150.5898 230.638 206.3871 222.946 268.5598 237.5092 199.0887 258.5315 216.7254 220.1327 239.0257 193.7547 185.7334 175.4194 165.0387 167.2507 199.4901 192.5565 116.157 150.5108 173.4017 226.359 200.8303 122.2286 149.0857 113.7608 94.6821 105.1778 231.9156 141.0611 153.8849 181.7039 184.3171 178.3987 165.7842 118.213 184.2579 163.6056 192.1881 198.2508 237.8968 157.5612 158.3954 170.2716 117.4358 129.58 201.9393 154.5737 118.4033 131.8615 117.8106 148.3123 208.8979 185.9928 174.433 194.6951 198.9739 62.7336 55.9818 60.2815 144.7417 164.1436 158.2151 203.6177 123.3118 172.9549 163.1396 199.1123 218.4539 189.1373 181.462 146.9853 212.0209 197.915 160.983 220.9872 108.6036 68.2409 97.2156 161.9782 202.978 215.4055 164.6113 183.7399 150.4815 181.7614 193.3958 204.9698 190.7883 207.8955 169.5474 164.34 199.4848 231.0324 251.4021 209.7006 175.1026 159.2894 174.9822 189.9071 84.3144 55.607 132.7205 169.5626 231.4658 253.0707 237.5105 167.6046 115.6187 188.7306 151.2273 220.0091 233.8552 187.9362 52.9749 27.4683 68.1373 131.9952 169.2463 126.3088 230.8052 201.5483 251.0871 233.35 221.3186 220.5594 0 0 0 173.4608 173.1221 158.9424 228.196 116.044 189.2459 295.5106 231.0527 202.8279 204.8397 239.2348 183.299 197.7136 198.0893 189.3112 221.6015 211.0656 147.4583 0 162.4125 212.8954 287.2296 200.1577 264.2439 157.5816 139.9158 230.4846 169.9394 147.7546 157.4672 209.8704 244.992 225.9582 280.4975 254.1047 214.6504 181.12 191.1009 152.6008 132.1494 127.8601 127.6569 163.2377 210.9033 220.6361 260.2813 233.9705 255.8935 224.6251 250.7772 291.0021 277.7751 271.316 254.7481 248.0957 35.1236
182.9607 277.0213 323.3155 294.715 172.7745 236.1594 197.1436 259.1331 294.5926 240.9263 255.6466 251.2475 275.718 294.3301 272.9569 243.5344 163.1414 272.5991 229.7281 174.5946 164.2387 241.9213 0 24.8871 258.5287 281.1509 253.2896 282.1477 277.3429 216.1112 173.9359 317.9101 269.4468 289.4881 266.1591 241.0583 111.5423 81.27 70.3045 192.4264 278.1571 215.098 153.8002 55.1712 148.6139 186.7853 220.7554 153.1559 147.797 257.6613 211.5977 230.5676 248.8311 265.7107 186.4204 129.2714 71.7688 228.805 240.9226 163.7745 134.3293 93.0006 130.291 121.9799 184.4003 104.9008 159.641 289.4436 385.9979 761.4636 1718.6907 781.0231 351.9513 300.4734 312.5389 284.4528 263.9142 240.7629 276.2544 242.1609 173.3787 84.3006 76.5801 230.7326 255.8505 271.4233 237.0413 178.1487 180.3037 266.4079 234.2031 226.422 297.4682 286.6375 185.1552 260.2134 251.5955 228.696 222.6077 227.3778 197.959 168.4081 132.6645 211.4051 226.8622 195.5997 114.1379 155.0145 166.8627 239.746 213.0172 154.8128 156.9428 127.2319 101.0345 102.6715 208.6314 160.6303 160.2246 225.3791 196.3618 189.1801 181.6652 134.1065 215.519 174.0417 213.2344 224.4419 250.6485 171.0445 180.2118 204.6489 135.0022 154.4481 217.0831 174.0658 104.7243 141.0281 111.4126 164.028 244.3355 176.2516 205.4668 223.8491 218.1233 71.6154 0 62.761 121.7772 168.4999 166.4831 222.6622 126.5814 203.0909 182.3173 210.6599 233.005 185.2383 218.3295 142.7853 228.4727 216.6328 192.7044 222.5794 97.1452 104.7163 112.7453 168.0592 209.1907 205.7332 178.4222 183.7168 161.9127 200.5454 237.1085 220.209 185.385 199.937 166.3534 184.2286 231.3493 267.7365 232.0506 217.9938 184.4674 176.4657 205.2074 217.7105 93.6413 51.7412 167.257 200.0177 254.6972 270.7382 251.1618 174.4743 122.8871 239.2772 143.7578 183.0292 265.2898 236.3032 68.7788 31.8948 94.4589 164.6815 195.9798 131.1077 226.5323 216.7112 261.7395 242.6496 204.4985 222.3723 0 0 0 178.6396 204.3804 190.4399 225.7396 131.1565 173.8593 273.9409 258.2413 205.533 197.8084 245.7748 208.6475 206.9743 220.3794 229.2702 234.8143 229.5955 164.9648 0 166.509 260.0194 300.7644 179.6804 227.807 173.716 160.7634 257.3509 196.0225 147.3364 148.538 264.299 284.6652 254.3167 289.6303 275.3023 197.0478 192.293 199.421 138.0174 130.8978 132.6822 135.1068 168.6432 248.0937 233.6259 268.3587 272.8218 274.6541 210.1178 272.9677 317.7124 263.2192 290.668 297.9598 282.3991 36.8188
171.7817 184.0541 204.1328 193.6573 169.0703 186.6357 187.4978 188.3074 194.5909 189.6453 203.1265 195.48 189.3251 191.6751 225.1388 198.6841 145.7663 178.8208 165.3834 149.396 133.8884 212.1025 0 22.0576 202.3691 200.8904 192.1346 198.3558 204.4922 199.7706 157.0914 204.5147 181.4857 207.9818 188.5182 178.3585 121.2961 86.9813 46.9615 172.0193 197.7626 170.0435 85.995 27.6585 86.8278 158.0218 172.5579 142.1016 144.7719 202.5566 184.8278 196.7181 179.4741 198.5662 175.1074 117.4699 46.4257 163.1838 201.4086 136.1986 105.8695 65.5291 75.9569 91.0794 151.2838 94.29 113.6292 235.6122 243.3116 214.27 781.0231 583.5509 805.0527 233.4367 199.8865 222.1054 189.2922 212.4552 208.7125 204.0329 145.0562 89.2624 51.8126 153.6248 186.8627 177.5736 169.1563 173.8624 140.8251 170.3132 177.2809 173.174 178.2346 177.9726 175.9282 183.4898 168.0796 174.9598 163.4502 174.6764 173.7258 157.1286 161.0911 150.1268 190.7049 183.8554 134.8289 121.6296 134.6328 182.0799 160.4783 125.1244 150.6364 107.5283 70.9883 0 175.894 156.9983 166.1308 178.2992 147.6276 168.3111 164.4586 133.5786 172.6739 154.6609 154.2794 144.1626 161.9778 142.2346 129.157 160.0962 131.0431 147.3607 165.2013 153.8584 130.4441 151.0232 118.2218 161.1692 189.0276 166.5622 169.6805 151.1372 150.6154 59.4549 46.2345 47.466 123.3999 164.3703 139.8777 142.2096 120.3191 148.5369 163.1468 159.779 157.6868 171.5025 166.5639 157.4202 188.1741 165.1459 175.9722 195.4759 80.0928 66.6471 84.2621 143.9403 148.3887 162.6636 173.0018 161.0939 165.4888 169.9776 187.6412 185.4117 178.8303 146.3205 159.2559 164.2718 163.3047 174.7955 187.623 173.099 143.842 146.7733 144.3475 155.564 70.697 36.146 135.6067 173.4241 193.0857 191.5929 166.1878 133.773 99.5182 177.5548 121.2137 175.821 196.0805 155.2833 43.0341 18.5702 0 149.6054 167.5474 140.0983 166.6113 163.6816 189.9932 190.3268 189.4436 143.2588 0 0 0 106.5637 172.6891 164.2739 177.2798 138.073 165.0613 167.4424 204.8665 166.9375 176.2762 176.7518 205.9182 187.1957 190.6929 180.9429 187.7166 190.1217 129.3372 0 129.7683 189.0358 213.0678 173.5874 165.7308 154.678 159.889 191.0715 185.3326 152.4919 151.8591 178.8798 189.2065 202.9072 174.5431 191.1875 158.5922 175.6618 170.0459 142.2976 133.8045 135.0611 144.453 156.6486 186.6417 189.4546 207.2899 217.1032 222.8461 184.1055 235.167 191.4499 204.8437 166.847 183.9491 214.4149 27.4452
185.5054 252.5571 301.1265 290.4249 172.4959 214.9293 180.4083 232.3532 252.7198 254.73 265.1261 228.1434 239.1974 231.7638 235.3623 213.6895 158.946 258.9441 245.3394 156.1185 146.521 243.7064 0 30.0051 263.5366 238.6652 226.8806 271.7582 246.3288 212.6778 150.4157 260.3607 241.3404 250.4585 239.5982 207.2389 115.8716 78.0076 70.3604 205.2103 242.5819 196.0805 138.079 0 134.3088 179.0545 235.2319 162.5508 143.6705 250.5198 167.9181 211.1864 213.0387 270.8577 217.5247 102.5632 58.4296 217.8576 217.3294 153.141 116.6894 88.2859 103.0059 102.9757 176.4743 88.6512 134.8028 266.5768 289.6276 282.8547 351.9513 805.0527 1424.3862 633.3464 320.3697 278.5362 270.1566 262.08 240.0433 226.9347 182.8279 77.6636 70.3644 185.7809 270.3946 235.8517 241.5686 189.4271 185.9578 234.4197 213.2003 211.0767 248.5236 226.9585 217.171 212.5683 199.3969 237.1909 214.8305 242.911 203.3165 187.8626 160.4022 167.8111 219.8531 220.0285 115.4442 141.6172 162.5723 196.1357 212.8074 159.8129 153.2941 125.4966 89.8775 118.2548 223.7066 157.8493 185.1548 185.3269 193.1682 209.6698 162.4895 127.0257 225.9191 202.1068 199.401 222.0953 249.9882 165.1347 172.8845 170.7038 130.6345 151.172 228.4233 146.6372 120.5696 143.8358 121.0554 143.5997 203.0931 195.2925 178.7278 204.572 180.0282 69.4173 58.1705 53.2003 131.8464 170.1561 170.2306 203.2326 150.176 174.3095 161.9378 208.9172 224.5827 180.0452 188.6288 143.8308 227.4694 195.9454 201.095 206.2017 92.6391 90.0244 104.4714 165.2046 197.2379 212.6999 162.1705 181.2181 170.0271 178.5073 211.7821 242.3478 172.5741 214.8505 148.4519 172.9039 210.8716 222.8101 221.6932 223.6647 198.9792 162.3611 165.0625 205.8082 95.6827 0 167.2025 191.3902 234.0754 240.3044 215.5593 153.6335 105.2045 221.4517 144.295 208.2573 225.7206 213.6056 72.5867 33.8925 87.1448 147.3761 174.9869 122.5933 213.975 177.2445 282.6189 253.5297 198.2023 203.0293 0 0 0 159.0943 180.4471 194.9217 224.3382 130.0905 198.4994 301.4272 217.9891 216.9055 202.1892 253.5163 223.6589 221.7729 198.7269 211.2718 237.1488 246.491 158.704 0 158.3366 206.58 289.8284 213.1612 243.5657 163.1608 170.7412 232.914 157.9838 153.4622 182.3292 253.6503 245.2712 248.371 271.6837 248.8912 193.5408 185.5421 193.534 139.3873 146.127 147.6121 140.6521 176.9205 218.4887 216.7683 246.3179 247.6148 266.6055 218.4722 261.0594 296.8788 299.4172 267.6722 261.2902 255.6449 31.8799
161.9039 240.0577 262.8395 260.0148 196.5558 197.8898 171.1488 228.9529 235.1191 188.9848 223.8946 220.313 246.1438 205.9582 206.3349 229.7775 159.6521 230.5137 223.8452 162.2285 171.8213 225.5019 0 27.4856 238.9013 220.7236 224.8657 242.972 213.6723 197.3436 172.3468 268.0077 230.6021 234.6398 214.1395 193.2361 111.2486 85.121 58.1206 164.1034 240.5078 181.9119 110.7702 43.609 123.1715 164.0165 211.0009 139.6115 163.4786 223.5134 180.4499 201.085 217.5321 222.1952 183.5262 108.6951 64.3837 190.0232 211.5848 135.5589 109.0892 92.3497 76.9916 123.2706 161.9289 87.4292 141.8198 260.7363 263.6375 269.5949 300.4734 233.4367 633.3464 742.5546 727.38 311.7516 244.3473 249.373 231.0413 246.2634 158.8533 82.1597 58.5657 198.5719 226.5175 227.457 216.8609 158.9307 169.3648 210.4786 162.9658 196.7656 217.9274 240.1969 213.8834 191.5761 220.7459 194.5944 208.9787 209.7276 202.9857 171.0247 160.8238 158.4264 198.9087 201.1816 113.5853 144.7701 172.036 206.2482 183.2116 168.9444 125.1791 99.0092 112.5004 93.9698 209.0866 147.8102 153.9898 191.8649 178.8226 175.2345 142.893 122.7429 184.9677 179.366 191.1741 189.7124 192.0715 169.9235 154.2384 180.7922 145.5751 147.2981 185.3694 157.5124 130.8997 130.5049 122.1069 153.9402 177.0923 159.5192 185.0967 161.8356 171.7781 45.8193 69.7268 52.0533 139.7659 156.8183 183.9365 184.9806 149.8116 164.1981 142.2659 182.7327 190.7542 158.3751 204.1366 136.7542 200.4377 195.6738 172.4252 196.1471 90.4 80.4376 88.8402 173.4737 185.2393 206.0447 160.3672 174.468 165.4579 198.2238 174.1469 207.7799 172.3017 201.1562 148.7389 149.4397 163.5691 217.2939 218.5013 222.1434 175.1778 144.9318 155.7948 178.5871 94.8055 42.8995 121.2252 167.9146 208.5783 190.699 189.8186 160.6906 98.7279 193.5535 111.7803 197.0006 214.8454 207.7783 43.3979 22.8976 86.3392 145.8959 156.7482 131.267 200.8641 176.8392 237.5353 194.6676 188.0516 203.7533 0 0 0 153.5559 177.461 172.4301 203.3534 150.7938 192.8886 242.3693 225.5267 213.205 192.7286 225.92 207.7602 223.7193 209.6144 192.2409 212.1623 198.7872 172.5776 0 141.6703 215.9259 246.7664 174.138 210.2576 158.4761 158.8302 227.1958 181.9648 140.6931 161.3802 211.6867 223.7796 232.3553 246.4705 253.9787 178.8331 183.1101 189.3019 121.1195 131.8173 136.3433 132.0266 159.5823 215.0001 234.6565 212.1334 204.549 242.0065 205.8404 199.2053 223.0968 222.8795 254.4084 267.5528 213.2648 26.1781
209.5026 275.0548 319.0182 302.1949 178.508 227.2375 168.81 280.5611 247.0903 236.5522 304.5678 251.2705 256.4409 260.2354 260.7888 246.1503 157.6832 264.1989 266.4095 164.641 140.2109 260.5078 0 25.3043 262.4928 303.2289 249.8717 293.0067 247.3242 190.4588 162.6982 335.1371 279.5962 263.3661 243.38 232.6358 101.2321 70.4927 65.7804 207.805 243.7383 215.0823 138.7793 61.3909 145.8267 190.5051 242.363 148.2591 159.3385 226.5816 173.8587 227.1421 259.3812 246.3224 221.5026 99.5901 70.55 264.5807 227.7554 160.9899 146.6956 113.8128 138.0821 129.3081 203.2575 103.1327 159.7604 278.2361 289.0524 316.8419 312.5389 199.8865 320.3697 727.38 1217.8254 588.1519 331.3033 290.2261 271.1594 234.2921 197.7572 94.8384 85.8872 250.3985 286.9537 281.6829 265.3605 187.7021 191.2767 245.263 220.3937 230.6364 279.1326 240.6303 231.0204 249.7949 221.0406 196.5592 252.083 221.2646 194.6005 158.0535 142.2521 211.8653 242.553 221.2148 103.7344 139.6483 185.5142 246.6955 211.8954 146.5307 155.5487 123.5799 112.5916 85.3587 231.9859 165.9427 182.5926 213.3948 206.8671 186.6424 164.2982 137.9237 207.5439 184.6938 223.5213 255.8443 248.9211 182.753 207.9797 189.1961 142.0938 165.5049 224.829 157.4492 137.2552 144.6226 106.0362 130.9752 222.8981 226.1961 193.7656 199.3315 172.6928 63.2643 57.8095 55.62 120.6617 165.8528 163.8194 214.6248 138.8284 207.0557 174.8996 210.9924 200.3573 185.05 191.4346 113.2513 219.9872 236.3001 200.6016 236.5866 97.1774 75.251 111.7841 166.4569 225.7066 231.8898 193.4172 188.2573 157.3553 206.9633 209.3535 212.5487 168.1495 209.7755 170.5886 160.7722 254.7268 253.1845 241.8876 212.5893 183.0576 149.757 192.0829 214.0836 86.141 56.3771 171.4563 235.878 283.7333 256.0751 251.278 174.3224 98.8586 227.2289 170.0708 208.9251 230.1043 226.3724 57.0354 45.2771 87.9831 152.3968 206.1326 151.9922 216.2956 208.7481 289.7518 238.3972 232.5321 242.244 0 0 0 178.1809 203.879 188.0976 240.1628 121.3223 196.7163 301.791 257.7623 214.3856 180.8377 260.7374 221.8787 239.6785 223.758 218.8549 258.8329 192.9036 172.2888 0 172.8267 252.3026 278.6959 203.7108 261.9372 154.2978 148.3746 251.3232 176.7558 145.5266 170.752 263.267 284.1001 237.2551 322.1402 287.9534 208.7224 178.5006 189.3104 121.6082 115.8016 122.0315 129.2726 177.5049 255.6328 228.0269 269.4063 261.3753 266.3266 187.8806 276.896 290.7507 258.7099 328.7686 310.7686 250.5829 27.2251
181.124 233.6637 312.1827 270.9722 0 221.3079 171.5042 261.0863 277.4299 226.7979 258.6048 263.7333 229.0796 221.6846 265.6372 237.4553 160.2292 290.6765 229.6659 170.2139 174.5959 248.5329 0 22.5388 236.1073 255.7425 225.6792 249.2026 244.8138 202.5314 158.8677 293.3364 235.2067 243.7206 272.6693 193.5534 105.607 86.1494 70.9294 190.787 223.318 200.9123 127.8896 54.7948 139.0968 176.8821 222.4132 136.7827 128.9688 235.752 186.4121 210.564 266.7966 282.9373 203.5878 99.1373 74.4889 224.4796 231.6835 157.5023 105.3371 91.2677 113.498 103.0952 191.9817 90.1263 147.773 273.5198 276.9903 271.6092 284.4528 222.1054 278.5362 311.7516 588.1519 1631.7247 647.9608 310.4663 291.1465 214.1017 191.6103 99.8359 71.2576 199.2148 226.0248 244.3464 257.2027 180.7054 196.3422 247.8881 207.2061 206.3631 268.4739 242.2801 215.531 224.7055 227.0934 214.8878 241.0851 200.6267 163.5129 182.9554 167.6021 180.5665 204.4534 209.7136 110.8511 165.9509 173.047 230.1931 203.218 153.6324 138.0841 123.7168 102.4427 103.3281 248.9082 153.1323 189.6633 201.0308 200.4072 162.5018 158.9318 136.1515 190.043 208.0429 211.6696 216.9249 227.8755 165.1558 174.106 168.9834 132.9445 165.9673 216.626 149.2093 125.8259 141.3468 103.962 153.7708 218.2376 194.4832 178.977 205.4216 179.8476 65.8271 64.6993 55.3826 123.4189 154.1433 159.406 196.3284 141.1513 215.1879 180.8165 201.1937 228.0698 209.4667 180.1861 138.8692 220.4342 217.6386 204.93 219.0655 91.0803 71.825 108.2777 163.6771 203.7297 227.5507 168.1224 167.0001 138.3197 210.8544 222.3399 215.462 164.6843 176.0079 155.828 167.643 207.5558 229.9234 234.1726 194.7927 164.0366 174.6291 183.1927 188.8197 98.8835 55.3267 162.6176 202.2445 228.8471 255.5622 236.5212 160.6292 100.8801 222.6328 153.7542 227.4522 233.4614 206.2145 48.9552 23.587 94.8496 159.1515 167.883 127.3424 236.4535 210.6204 251.38 228.032 209.6394 212.4558 0 0 0 168.9108 192.8251 182.5362 241.8029 118.1405 192.7654 309.0681 250.6054 212.5851 170.051 264.8234 205.1825 206.3983 214.4408 199.3455 236.1306 235.306 167.4352 0 162.5786 237.5997 289.4419 186.6768 220.5556 162.2558 166.3991 242.6691 158.4706 138.6906 172.2231 219.95 243.5008 240.2973 253.3281 262.6139 198.96 167.9815 179.0533 122.1695 133.2163 137.7481 128.3296 157.173 235.6631 208.1246 232.8172 259.2375 225.1062 222.1072 256.726 293.1778 240.6308 239.843 266.5822 247.3904 0
188.6677 213.8678 274.7992 267.5109 155.1443 205.3622 162.4552 254.348 215.6527 211.1662 245.7131 220.5206 239.0308 228.855 251.6694 209.6405 153.5239 252.7939 211.4112 153.9261 178.3494 254.9584 0 25.9436 250.6652 262.078 189.5231 219.6477 215.774 195.9198 146.1786 275.1094 235.3309 231.5778 238.6149 195.9977 81.5869 68.6165 66.0315 183.5704 217.5728 176.1772 111.8185 0 122.712 168.3734 202.6297 137.859 134.8142 238.3608 169.0893 215.8146 251.8328 241.4993 220.1297 106.3808 0 196.7141 221.587 144.0729 111.7738 89.2383 87.8725 103.8687 157.7052 89.9341 130.1488 218.5124 249.8747 244.4547 263.9142 189.2922 270.1566 244.3473 331.3033 647.9608 1217.1809 458.4089 274.9844 275.8532 161.9001 86.338 64.3855 193.9813 232.5845 248.5731 262.4669 195.2798 167.4544 218.9699 180.1486 205.7963 228.3735 207.0082 197.9645 224.4327 212.5402 182.1525 197.4111 215.1279 174.8907 181.4483 151.8518 173.0014 221.4547 189.3365 105.0211 117.1445 160.7341 254.6505 191.6686 142.194 139.8617 98.8923 92.9235 108.5045 218.6636 147.0198 160.2289 217.9519 185.2277 153.0317 157.033 129.4208 163.5753 178.6838 212.1244 180.1961 227.1611 160.2916 176.2434 174.3338 129.0036 137.9731 217.095 160.3021 129.9762 120.7609 107.5311 148.1054 196.8423 186.6823 157.0635 179.4851 166.1076 53.2466 65.3929 60.7642 106.7964 149.141 171.0736 196.6398 139.4891 210.5046 153.4221 189.1444 220.9141 157.9643 162.5336 132.6864 214.0193 198.7696 175.0974 186.2753 68.7653 66.4246 114.2579 154.8708 188.5205 212.4297 190.8586 151.5714 134.9941 179.757 204.8675 175.1226 164.4639 170.6935 149.4979 155.7031 190.5724 215.9923 197.7658 196.3474 175.0578 177.1711 164.17 199.3516 82.2113 49.2291 153.2964 183.0753 230.3841 219.3411 201.1894 152.3783 104.6961 202.8757 137.2189 217.0304 199.6371 203.8823 49.3025 26.685 88.1182 144.7347 158.7337 104.9408 190.6313 192.8529 205.7453 211.1868 201.2704 199.3673 0 0 0 134.7301 168.6024 159.6047 189.5811 127.2008 185.7254 249.2045 209.0142 178.9942 172.5621 229.6315 214.9036 207.3092 210.041 189.5273 201.8381 176.9868 151.2431 0 148.1699 218.7307 246.0408 166.6965 244.6555 166.7652 151.8409 211.6042 182.654 136.7367 139.6825 221.9967 254.1281 204.466 248.0681 265.0082 189.2526 195.9694 182.4363 126.6729 120.0639 122.0764 123.3433 152.9743 227.6878 204.1809 246.195 231.6746 231.3375 161.1944 225.2052 256.7218 200.3867 243.955 247.4814 231.9885 0
157.0607 240.1016 257.5926 263.159 171.5205 215.941 167.9405 230.8133 263.299 199.895 216.0116 225.1753 226.2722 231.6701 232.2229 214.9668 157.873 223.0589 209.0838 149.0744 150.039 222.5827 0 25.4864 237.1815 263.5787 188.3738 228.9158 218.6382 192.0506 147.5822 257.4152 198.9701 239.4538 230.8814 200.174 92.1474 77.7404 63.701 181.1933 236.1622 190.1124 119.2393 33.0416 136.3588 173.1987 203.1171 139.938 152.9095 223.568 172.6355 220.4316 233.6206 205.0966 164.6779 86.6396 65.542 191.6071 211.2464 115.2553 101.1328 82.2398 83.08 112.6739 185.1232 92.4158 117.7627 228.6363 267.0904 245.2421 240.7629 212.4552 262.08 249.373 290.2261 310.4663 458.4089 1300.5343 781.989 262.4858 216.0596 88.7277 75.086 178.0558 229.6649 209.4957 246.313 164.4948 165.7849 255.8754 233.1079 225.641 243.8018 192.6298 215.1872 228.4725 190.9605 185.9949 199.6207 199.1811 177.7698 178.2318 144.1249 157.9927 202.4958 190.0581 107.8943 130.9969 183.4097 212.0504 182.5992 130.7307 141.2405 95.8239 84.416 0 207.7455 145.7811 167.1614 206.5932 151.803 176.3978 181.3168 133.2748 189.4248 175.8878 193.7538 185.4343 202.6715 175.5745 161.7905 183.1239 109.0608 129.9111 220.4891 166.9515 121.0828 145.8923 125.8153 155.2067 185.9413 170.8053 160.8402 159.4354 184.5054 63.755 56.9099 58.6254 123.5852 152.7526 149.2831 191.4499 138.346 181.0334 163.5483 185.4385 222.6668 165.3392 169.2164 138.801 201.3203 208.8951 199.0699 193.1576 94.1877 85.3888 86.6247 151.0321 198.9072 188.5066 173.1212 178.09 141.3605 161.7103 200.3807 219.8402 159.7397 172.1006 156.5628 173.3141 178.0377 204.2116 231.1734 195.8762 179.6959 154.1618 161.4061 203.4596 87.5263 52.1164 134.8396 189.234 219.4024 229.7095 195.0846 150.0184 92.3174 213.4338 125.5457 201.9567 218.5329 224.24 54.9658 26.2659 70.7046 136.949 201.5761 121.3462 204.5827 184.7204 214.4782 212.1285 187.8859 210.0177 0 0 0 193.5368 182.4219 163.9599 193.474 146.4362 191.7813 253.9594 210.2548 203.411 176.6416 246.5402 174.963 193.8557 209.8444 195.7861 204.5285 185.7481 169.7445 0 150.7326 211.9686 233.5597 192.8678 193.1317 159.6683 164.4778 223.3168 184.719 139.3814 161.5234 234.9238 230.9784 216.3401 250.1061 234.4407 195.7426 182.4098 184.9567 143.621 128.398 127.0872 128.513 155.356 188.2489 207.5814 230.0782 246.7252 257.3545 209.5369 251.5323 256.2483 223.8972 236.4561 252.2044 271.6338 33.9249
192.6644 238.5074 285.7597 250.1965 175.4272 217.3608 172.9055 222.134 235.6421 247.1771 249.9665 239.9164 245.3812 255.817 216.3156 205.2739 161.2135 240.3073 233.4544 172.4316 158.2741 245.8174 0 24.8425 233.7486 277.2551 217.2887 217.9536 230.4599 192.8015 156.4765 284.8279 218.1807 260.712 240.348 188.9145 101.5972 78.0724 58.9339 204.1159 223.0296 174.1836 120.7074 42.653 147.8483 205.4792 227.0928 170.8496 170.752 219.079 183.3521 223.6148 235.4024 230.0385 203.1067 106.4911 81.9949 205.9078 221.474 184.0965 113.1427 109.3377 103.0428 141.1376 172.754 87.1118 133.5086 228.8453 266.707 210.3132 276.2544 208.7125 240.0433 231.0413 271.1594 291.1465 274.9844 781.989 900.2048 1224.8344 223.7333 107.1658 66.856 215.5304 249.6038 259.8033 250.7128 203.0482 191.9436 262.4235 220.8354 201.5067 277.3628 252.6963 219.7603 237.6098 245.0189 195.7406 251.1983 208.1284 161.3437 200.977 160.7095 182.1742 227.261 220.0115 139.5708 146.3306 155.1095 220.0289 228.9382 137.1823 159.6769 96.6181 120.5859 98.7243 215.6104 154.0503 194.4148 220.1062 171.0444 183.4616 186.0016 139.1333 197.4513 199.81 204.3733 224.8789 231.704 176.9525 185.046 199.5747 128.8059 139.2163 241.2935 172.9166 126.3978 148.2482 152.0129 157.9666 214.864 186.715 169.7049 193.987 187.2135 68.7865 56.2357 54.0656 142.5658 157.9153 164.3545 218.0144 142.7485 179.1089 162.8714 169.1421 211.8444 188.3829 186.013 174.4485 212.4154 231.6664 182.5064 218.3007 102.6167 79.9382 103.4749 167.9054 203.4449 206.48 165.2571 172.5581 168.9199 197.5055 213.5237 233.751 175.3479 198.7101 173.2833 190.8568 175.6059 216.1746 229.6203 218.1845 162.7281 160.9578 189.8874 208.8162 94.2129 39.2027 133.0264 208.4497 245.8357 226.8207 229.5484 173.665 113.0773 203.9136 174.2466 201.4736 191.994 223.761 57.4912 33.5673 82.8317 148.4633 167.7292 140.8773 210.6219 194.5276 246.124 245.687 210.8849 188.4669 0 0 0 168.4138 191.9029 184.1281 207.1042 128.2413 198.8543 255.6976 241.3026 221.8985 207.1413 245.0093 213.2214 223.0831 234.4784 219.7824 236.3148 206.9829 171.8386 0 152.23 224.5535 289.6621 213.4949 232.367 179.5021 185.5006 242.8866 216.6423 153.471 171.1128 230.5096 257.054 215.611 250.7028 241.2255 187.2967 197.384 191.0142 152.3515 136.7369 141.249 153.5044 190.1962 199.6113 207.5016 242.2269 233.3922 262.2344 204.9876 269.8527 270.3984 240.3339 259.2191 263.8903 244.8897 29.5012
196.5422 223.3201 229.1611 217.4855 152.9721 200.6188 189.0836 213.6966 221.9782 189.6632 214.75 216.8922 211.4864 241.9943 225.8683 230.8234 181.9617 239.2703 194.0395 161.3727 150.5118 244.8477 0 23.5627 259.8152 226.8171 224.485 239.3329 227.5752 179.3433 150.2371 249.3134 249.6504 204.3855 218.2769 192.3515 121.9797 91.9229 61.4272 190.7156 227.7454 189.7324 117.0277 0 97.5312 185.5793 179.3209 170.0501 174.9719 233.1935 192.5317 210.077 226.0103 229.7879 194.859 103.0355 59.8588 160.2446 200.6555 170.5887 113.2519 82.3059 67.9353 99.5901 173.4111 95.1815 116.5922 244.959 229.9705 204.622 242.1609 204.0329 226.9347 246.2634 234.2921 214.1017 275.8532 262.4858 1224.8344 1781.0054 997.3138 105.3909 54.9748 207.3163 217.7509 223.7986 216.4745 192.8733 183.7885 220.0725 218.6871 222.838 217.7377 234.4559 231.9848 200.7691 213.9009 206.7997 225.1319 197.0872 179.2716 189.3209 146.3866 179.5271 202.2297 203.6223 106.5678 142.5489 153.768 201.9857 208.804 159.7034 149.1424 108.2008 108.7689 117.8053 212.2718 167.0508 153.5548 192.0375 195.2527 205.0375 177.5365 140.2044 189.8401 167.0673 184.0928 185.2717 169.9946 160.4516 161.2479 164.4571 126.5388 153.2822 223.0076 182.1453 150.8931 155.6966 122.3245 160.6634 192.3599 166.0466 192.7951 203.1841 180.2656 56.879 0 48.0444 130.7397 160.9594 151.8257 175.705 153.4171 198.8982 170.7764 187.7937 174.5228 172.6803 168.0728 136.6189 191.5102 193.4383 173.2514 164.3129 86.8933 83.9343 102.9582 180.3274 175.5565 186.0683 157.0279 160.5442 173.8599 184.7353 214.8753 192.3859 181.2199 194.6452 184.3243 185.8564 198.5576 196.29 214.0708 185.1101 163.5836 144.8053 185.7509 177.5155 100.7134 0 152.1172 203.79 209.6777 196.1778 217.1952 149.3598 104.6333 201.4626 129.1579 174.4457 178.3574 187.4904 55.2164 21.6531 90.0739 145.6187 183.8403 131.0381 195.6497 179.897 233.4005 214.4305 209.4045 210.5825 0 0 0 160.0678 189.6145 198.1936 194.525 132.2511 207.7868 216.261 223.3428 189.2697 170.9183 201.3954 203.8468 203.9919 203.9316 185.0693 253.2684 206.2845 155.2152 0 151.8347 180.333 245.6916 162.8962 198.9234 156.1155 171.7949 234.4915 197.3022 140.5717 153.6022 205.679 233.5931 207.1499 238.9308 243.9425 209.8285 196.0416 203.3729 146.0567 139.9286 145.1889 151.8214 185.6739 183.2874 191.169 222.09 237.7079 246.8278 209.7605 257.9744 226.3673 246.8978 233.5997 234.3306 233.5145 28.8286
160.2403 177.0939 173.2297 184.3918 145.4068 181.6121 156.7378 172.9753 193.2713 168.2635 171.7445 177.686 181.7602 193.4753 176.6269 188.4337 166.1504 204.7835 148.6569 141.5189 146.8375 208.8522 0 20.8893 179.1001 175.4847 199.1439 173.8977 198.3852 172.7325 153.9462 193.182 186.3307 180.3562 170.7382 150.2407 122.0929 89.4106 42.2211 146.3671 171.2676 0 100.7151 23.8963 95.4662 139.2035 170.9782 143.0183 136.2536 190.8333 171.7547 195.6998 166.5132 186.3608 140.2222 83.2366 42.8322 148.4357 165.3199 126.9922 100.8626 68.805 65.0282 82.1376 0 74.7351 0 207.5863 200.7773 176.0042 173.3787 145.0562 182.8279 158.8533 197.7572 191.6103 161.9001 216.0596 223.7333 997.3138 782.7336 535.2239 44.9344 140.1324 221.5486 191.0702 197.7245 187.3466 171.3224 194.8587 197.1779 195.3563 181.4032 180.6115 169.1145 189.7543 165.8875 163.5542 158.1127 172.4652 175.3846 149.2675 130.237 143.1904 170.4487 170.7096 103.944 123.2089 134.3418 165.3404 141.2071 0 0 103.3349 89.8084 0 161.6278 129.9996 123.1682 173.7388 132.5652 131.3871 145.2049 128.1454 178.1127 145.1396 153.8058 142.1622 149.8092 152.6325 132.6554 149.3674 123.9907 120.0822 140.2346 143.4481 130.6292 121.3457 100.1611 152.2135 157.8619 126.4921 136.0927 152.4142 0 48.845 48.836 36.7614 102.5141 131.719 144.0783 147.7725 145.8815 142.2281 119.9626 136.8766 159.1336 155.4372 146.994 125.3952 162.7455 160.6844 167.2976 0 63.3336 64.7295 89.8698 166.3169 169.322 155.4236 170.2498 133.633 146.7858 166.618 145.2126 151.603 150.7581 167.7293 149.7935 137.1939 163.569 165.1124 167.4599 161.8681 143.0016 138.8694 132.4128 140.0795 72.8075 40.4963 105.2111 154.4498 176.3868 184.0709 179.4274 127.3682 72.3908 171.621 111.5267 173.2958 160.6922 164.7671 33.1532 0 95.8758 0 153.7558 138.9911 145.9937 162.6915 193.0193 169.3011 179.9269 160.3241 0 0 0 115.0215 177.7698 179.8734 167.8788 112.041 172.5678 170.9046 183.4246 162.0294 178.3094 189.281 183.0439 167.0439 165.1638 158.4047 190.3795 193.8543 125.5366 0 111.0025 157.7631 203.9296 175.6026 140.9314 145.0723 142.4121 192.5512 160.2153 125.2027 135.1766 190.2068 187.2305 178.3538 201.6606 163.7441 173.8531 178.06 160.0019 132.343 144.3287 139.6967 123.3178 163.3277 179.3035 170.1771 201.6431 186.5158 179.13 180.3246 192.3925 190.5355 185.1014 173.7664 178.4329 193.2147 26.8396
81.381 105.6365 99.7938 104.9367 90.3024 107.7824 81.9407 98.0286 107.2353 89.3954 86.7106 91.747 104.3224 91.0073 93.1146 96.2856 81.6838 78.7963 83.1071 79.8964 66.9175 100.354 0 10.3036 97.1561 98.4106 78.3154 103.5747 98.3342 85.0241 72.1563 94.512 85.0883 95.9206 95.3163 74.2479 51.6688 0 29.0605 70.8654 94.6361 89.5217 0 13.5792 57.7292 88.8932 88.0699 83.0866 0 103.4 89.1655 95.7577 83.2882 89.1996 85.9085 54.5315 0 75.6468 83.6053 59.1478 38.8221 41.9679 0 46.9062 71.2262 48.3906 55.293 0 102.5179 84.3199 84.3006 89.2624 77.6636 82.1597 94.8384 99.8359 86.338 88.7277 107.1658 105.3909 535.2239 3.1697 35.1646 89.676 106.8232 92.4643 71.4414 95.7394 97.8373 95.561 109.4072 108.0657 98.8566 98.06 88.2682 98.0205 98.1058 90.7302 95.9142 74.5039 99.5028 91.8911 75.3978 70.7924 90.3314 83.0552 69.3932 60.0783 80.0873 103.1812 85.2854 0 64.0828 0 41.9108 0 74.9976 77.6631 74.5203 82.2955 84.8624 73.7078 79.6476 69.8527 72.3888 76.9513 69.3395 57.3582 56.7355 79.1435 65.2359 83.3519 68.4769 65.0883 88.2611 74.0523 0 75.3849 56.1216 67.454 84.2191 84.0996 78.8295 70.8504 0 0 25.5956 0 65.8395 81.633 93.6687 74.7291 76.4115 95.9113 80.2943 80.169 89.5039 87.6055 82.9383 84.8144 79.4314 72.7032 91.8769 93.5062 39.9792 33.3446 0 81.5986 84.9233 70.8658 84.9616 82.7013 78.424 81.7726 88.4579 90.4157 98.2526 88.8484 96.3379 82.9038 82.0796 68.4656 86.5609 90.9728 81.0907 77.3171 57.6991 70.6163 30.8669 20.5719 71.1572 84.3807 91.7991 92.0539 89.6856 64.9637 47.4751 88.5267 56.8004 90.1201 89.8971 85.8514 18.7595 4.3236 0 0 87.1736 81.9388 82.6798 72.0515 70.6783 77.0998 91.2875 97.5742 0 0 0 56.89 87.7775 89.5818 88.2599 80.6097 101.6988 89.1168 96.3223 76.4947 98.019 106.1007 95.0124 84.4616 86.3899 78.5871 112.3989 85.0388 85.1515 0 59.4958 72.8473 93.8909 86.2754 65.5944 90.2043 72.603 82.1079 93.8374 67.1841 72.5802 104.7143 98.7156 86.1538 97.0849 88.6562 77.2387 89.6013 96.0029 87.8546 89.4639 84.1505 76.1588 86.8844 92.0947 94.0269 77.27 90.2365 113.933 89.4037 103.9119 97.155 95.338 97.9068 102.4397 98.6354 15.4714
0 65.4659 73.0142 83.8329 32.6721 62.8393 28.7385 54.1262 71.4876 65.3034 70.7587 71.192 59.6905 62.832 61.9618 0 30.7188 50.2362 65.8517 34.6218 36.704 56.1885 0 7.3013 77.946 72.2468 47.9254 59.308 60.8473 42.1389 40.8439 61.692 52.7758 67.6782 65.1515 47.8518 0 14.0486 0 0 66.1275 41.833 0 0 43.0489 34.5044 52.481 0 0 64.502 43.3285 56.3069 64.5877 50.3494 39.5053 17.1692 0 0 56.1564 48.063 34.8099 0 23.4207 0 62.1205 20.3497 0 69.9898 60.5731 57.8016 76.5801 51.8126 70.3644 58.5657 85.8872 71.2576 64.3855 75.086 66.856 54.9748 44.9344 35.1646 46.3572 82.6848 107.2643 75.1036 71.2201 41.8773 50.9752 56.9242 52.5311 56.7699 74.5776 62.3705 68.45 66.2765 58.8599 57.4362 63.3015 58.6917 53.966 45.7568 35.4716 41.5635 73.2023 58.313 26.8146 32.1882 0 48.2585 45.4164 36.7683 26.0928 35.6016 0 24.6064 54.8852 34.4174 34.3771 48.003 41.5356 43.1477 32.7386 25.3046 51.5665 47.9505 46.6848 60.2537 51.6245 57.7353 45.7898 47.9229 28.9537 35.77 65.0255 0 0 29.3991 15.9386 24.8588 64.5052 49.4606 45.3199 49.137 43.679 15.2019 0 0 21.19 42.0999 44.1508 49.0701 33.486 55.4067 41.2157 61.4631 63.471 41.2097 36.2409 25.963 59.8923 63.4849 52.686 55.5424 0 0 0 40.9188 47.4524 58.159 45.1122 48.7508 0 35.3463 38.9877 41.0534 37.5394 47.5014 29.3701 41.9538 57.5563 65.5056 52.1775 54.699 45.4016 29.1154 48.6821 59.0674 22.8478 0 61.5311 52.7984 55.2204 61.8328 60.9111 33.9047 22.7926 45.7523 36.6517 44.3158 54.0376 65.6309 0 4.6045 15.3505 48.2372 46.0407 29.3609 55.4577 54.3586 58.7628 71.352 42.3597 48.4224 0 0 0 32.8335 52.8245 39.8508 55.7855 25.7289 39.9213 81.9043 63.4862 46.1055 48.2357 72.6566 44.8434 50.6733 49.1306 46.1732 55.3785 54.7189 44.0017 0 38.5761 52.9319 95.8417 57.5452 76.5737 30.0941 32.4105 56.2128 40.9955 32.724 38.7322 54.6502 65.5997 56.917 0 53.3563 50.7503 33.855 51.8167 41.2996 32.4158 30.6207 33.8613 43.5149 68.0203 0 54.7214 57.4973 80.6149 47.6192 62.4484 78.6564 62.1577 72.7857 72.071 65.2132 9.9885
159.2452 189.8175 220.0839 209.0567 0 182.0935 133.1748 200.1227 180.3783 182.0751 181.0528 171.3093 170.7929 173.886 203.8715 169.3101 115.8316 195.4779 179.6566 123.3383 112.6087 200.966 0 20.7216 213.9221 234.2808 189.2073 227.9708 173.9181 164.6373 115.7887 196.3406 214.9073 203.0714 180.767 169.5982 80.2812 58.0276 49.5368 146.6065 204.4531 165.1542 98.1318 0 137.346 158.3603 174.5763 119.1159 115.2185 194.4684 142.5593 179.5198 228.2766 184.4496 161.7896 95.9463 49.2555 152.5902 166.2548 109.4205 0 89.4623 85.3164 102.9759 139.7046 66.2654 121.3031 170.9044 184.4944 191.7672 230.7326 153.6248 185.7809 198.5719 250.3985 199.2148 193.9813 178.0558 215.5304 207.3163 140.1324 89.676 82.6848 1228.3925 917.0514 264.8551 236.9087 173.8132 161.7336 214.4633 176.5102 176.5603 256.9995 201.6579 192.541 226.7287 187.9099 201.1322 213.2874 165.713 161.4532 143.9298 111.6308 155.2978 180.8215 160.2986 90.4186 121.8608 129.3617 189.3781 161.1918 128.4633 128.9022 101.1297 85.7455 73.6578 199.334 114.7111 124.0283 177.5803 139.7228 147.5213 141.7292 105.3972 160.2304 149.7323 173.9375 182.0876 196.7175 137.0424 148.9343 145.7767 104.7669 133.1226 192.1323 118.0849 111.8654 118.7745 103.2492 127.952 173.0289 153.3125 150.6564 151.1151 160.4025 53.3932 0 40.2467 0 124.1266 116.7446 154.8028 113.8322 143.323 131.7808 166.5827 191.6032 160.7757 159.6251 128.6297 167.6715 164.6442 153.8329 189.4045 67.8775 62.0708 92.646 143.765 157.5634 166.0852 132.5929 142.6987 149.0383 131.7816 193.8173 165.125 133.9995 146.5202 131.7075 138.6292 176.0423 173.7187 168.6053 180.0574 132.8115 131.8396 144.9458 156.0503 0 0 114.3227 161.2713 236.8077 193.0277 166.6014 119.5953 79.3482 158.1432 130.869 184.3276 192.6973 147.2641 45.4007 0 85.9509 129.1021 132.236 96.4079 185.2445 165.8023 217.7918 171.9538 155.9348 181.2532 0 0 0 127.8516 167.8486 147.0282 154.0355 104.0554 141.7329 213.1414 185.5935 169.5881 152.0488 179.4993 154.913 164.3759 163.2526 154.3926 195.2951 174.7936 161.7784 0 140.5351 169.6111 239.6584 153.6827 177.2997 103.6204 127.3947 181.5729 128.8185 114.203 103.6006 182.4834 180.4148 194.3925 197.0667 191.6537 157.1832 151.4405 153.881 107.3948 108.3936 111.5488 109.1113 128.1453 154.18 179.2512 190.7664 205.573 210.618 158.3111 210.7604 215.1215 215.8066 214.4183 205.7645 204.0181 24.5314
191.2486 241.5901 301.0527 264.4654 166.2073 199.8863 188.501 225.5441 242.451 206.9667 220.7357 208.8474 206.337 237.8751 242.5076 231.0452 171.7596 246.2405 206.7928 160.9782 152.1278 273.5824 0 19.0853 221.2111 274.8095 219.4365 281.0683 246.5359 206.1642 162.6327 260.6698 232.7034 239.8603 241.7593 186.364 111.5456 85.5568 68.6383 202.1531 221.6627 191.332 135.1121 53.5152 133.2175 173.2549 229.2946 157.6827 160.3208 234.4184 154.2646 202.3828 266.6471 226.1082 205.6083 96.2023 63.7426 221.0869 202.9543 166.87 124.1917 99.4522 98.8129 113.0435 162.9413 81.389 129.3548 239.4663 243.1116 242.8015 255.8505 186.8627 270.3946 226.5175 286.9537 226.0248 232.5845 229.6649 249.6038 217.7509 221.5486 106.8232 107.2643 917.0514 1392.2519 637.6998 342.7642 221.5443 179.6885 267.5452 237.9685 228.3485 294.9578 257.5481 218.7748 246.3895 217.5779 223.5661 241.2931 233.5238 208.2632 181.987 154.7894 205.0649 257.931 195.1458 123.5731 161.668 193.3837 204.912 203.4206 162.1204 160.3144 103.9268 110.2502 94.275 211.7255 165.6409 179.5926 209.6584 195.0948 163.6043 177.4668 134.0318 182.2501 195.5654 220.6286 229.8657 219.6419 165.5574 180.2271 184.7123 123.8985 152.918 239.1709 167.7666 130.2038 155.0341 131.15 177.7584 197.8659 207.1455 181.3507 227.6843 181.3608 65.9374 0 59.8002 125.3101 161.4262 149.8233 221.6548 163.2242 183.5873 142.2437 196.2557 240.6703 192.1627 200.6894 163.2016 238.8112 214.1855 187.6336 205.2362 89.298 87.6264 117.3943 173.8541 212.7047 223.6042 188.9554 185.4627 155.7706 183.1656 199.078 217.5422 180.1352 184.0828 176.1101 161.9839 222.8948 220.3061 222.999 207.3634 175.9808 186.7922 175.1987 237.4924 101.5011 46.8343 163.5555 229.4197 241.8877 221.0637 193.2341 145.5696 81.315 198.6527 138.8683 185.2487 227.224 233.1022 54.161 24.6973 82.9453 145.3464 189.1323 123.4528 218.6608 185.7581 228.2205 199.0689 234.8536 230.6432 0 0 0 150.0237 194.454 186.6025 222.4387 144.4756 178.3087 258.2956 243.5679 193.1758 174.2644 238.6415 245.8285 206.7606 251.6935 213.8725 222.5207 214.3514 190.6578 0 152.9035 198.1992 244.4162 194.3933 214.74 172.6574 157.24 255.547 198.8719 143.6176 151.673 223.0351 247.9563 256.39 262.9546 236.5641 207.9596 191.738 204.9818 142.668 127.7052 129.1099 137.1869 178.0516 234.7932 232.5991 261.6155 258.098 243.7116 213.5749 270.9994 261.3624 238.1757 240.1201 256.328 248.8553 33.8034
201.3165 243.0108 286.3986 255.3402 175.2744 196.7243 173.4141 229.5447 228.25 240.6813 251.8374 228.7164 243.6457 249.5732 239.7527 206.301 153.8838 249.7506 230.801 171.9169 162.7704 245.9178 0 25.0953 253.9563 286.8617 229.6633 231.3951 217.8688 210.9136 176.5662 273.466 221.9213 224.7798 206.1234 190.4426 109.4788 87.2909 81.7223 184.3151 236.8914 206.9763 96.514 49.4511 140.1068 188.1624 231.3485 135.9568 143.4916 239.9722 174.512 212.0212 249.5405 219.2564 204.972 115.7512 56.1501 213.9119 187.1561 148.6433 116.346 99.7147 93.3218 127.1654 162.0526 79.2422 129.4975 216.8724 229.6964 239.4337 271.4233 177.5736 235.8517 227.457 281.6829 244.3464 248.5731 209.4957 259.8033 223.7986 191.0702 92.4643 75.1036 264.8551 637.6998 1528.1297 712.1223 274.3803 224.3571 287.9165 256.4711 222.935 311.6764 282.211 216.3507 255.0411 242.1227 224.5763 253.37 224.4444 202.7457 185.7184 155.843 206.8568 253.8051 196.8856 113.5471 144.2242 158.7549 259.2508 200.9276 175.9243 134.145 109.7683 100.9745 98.002 204.8833 153.9314 159.58 209.1405 187.4702 192.5292 174.6946 140.4686 202.0697 188.4144 216.0559 226.1298 247.6216 164.7113 182.3501 177.7392 126.5395 154.4907 198.2726 149.6663 127.1776 143.9061 113.0388 158.1766 204.9993 181.6684 179.9995 190.6036 183.7583 70.4876 57.6579 63.3287 118.8727 162.7991 148.8969 200.5851 141.7593 204.2947 154.1208 187.9413 214.8791 201.371 189.997 134.9573 220.4338 224.4024 188.9509 209.4928 110.3488 67.7383 122.2203 181.1366 227.2331 205.046 182.0707 185.7011 155.2938 186.465 189.6638 227.5937 155.9593 213.7937 181.3722 177.1015 208.5822 224.6268 222.4537 196.7344 162.6434 173.4762 175.9181 215.3202 84.986 43.5289 128.2819 197.015 238.5362 236.8236 234.087 161.6998 112.1168 184.9737 139.0863 186.0159 226.104 196.2061 62.5854 23.9975 96.9735 163.1064 183.7041 141.5841 214.6075 222.5467 264.5551 259.5328 223.2684 193.6242 0 0 0 171.5832 182.6803 165.9948 210.465 119.8189 206.8618 286.7621 237.5643 209.7431 177.159 264.4643 209.7167 219.6127 216.9092 206.6531 227.6015 217.8293 175.9383 0 143.3668 259.9811 285.5116 190.6364 246.448 177.4412 157.0525 216.9972 167.366 140.0564 167.7239 235.8099 273.6162 218.0198 271.6221 224.1601 191.736 166.2083 197.3975 135.8341 131.5453 128.0108 124.0409 183.7359 220.5352 217.8535 239.5983 279.696 266.2284 178.9975 233.9926 306.0571 261.6449 267.5578 283.7909 249.7032 28.9919
179.5065 226.5367 321.365 255.1898 161.026 217.9007 185.1178 235.0901 233.7296 225.9905 256.3224 253.3097 240.0236 218.5109 223.9313 236.2415 169.8074 253.1539 231.7455 161.5609 148.3392 248.7847 0 24.0523 262.4848 280.3553 227.8271 266.2509 220.3443 190.2196 171.3778 289.7242 234.5863 228.4903 240.9552 207.3174 104.0252 69.7891 74.2385 208.3937 259.0546 208.659 133.5812 54.1347 149.7992 186.0202 235.4256 132.4157 150.3011 254.7821 208.9956 222.137 246.7878 228.9298 185.6888 118.9415 66.0259 202.1871 208.8079 141.8315 116.2008 113.0728 118.8203 120.4948 181.0421 89.6781 139.1822 242.8991 259.0271 237.3708 237.0413 169.1563 241.5686 216.8609 265.3605 257.2027 262.4669 246.313 250.7128 216.4745 197.7245 71.4414 71.2201 236.9087 342.7642 712.1223 2049.6872 634.8294 213.5868 314.8726 241.6699 249.7676 313.9911 252.1755 225.5786 269.6336 256.3798 226.6406 265.0609 239.798 208.4923 190.2919 155.6733 204.6744 258.7597 211.808 124.5507 134.0478 180.0402 252.3287 225.598 156.3762 136.2153 96.6689 115.0006 106.6769 216.7559 156.7343 166.3391 228.0118 213.1584 217.7491 183.1049 132.3031 203.1769 192.7405 214.1467 228.6998 245.871 162.7493 179.2906 192.7823 133.5744 153.1433 245.0631 161.4632 125.8693 140.3277 114.7242 157.8521 237.7323 206.1182 159.6243 201.0577 181.5644 62.7059 0 73.4824 130.6024 176.8009 163.023 206.2298 145.2289 188.6491 148.6533 202.2791 230.3283 191.2471 169.1155 143.161 228.7557 218.4292 190.812 210.0134 102.7725 89.2864 111.8695 185.288 229.4772 232.3751 173.7033 199.4968 152.7999 194.2278 179.9021 210.6107 150.3769 196.2606 180.5116 169.5313 209.5732 242.7185 228.9846 245.0643 192.4708 149.9628 190.1365 204.0673 93.9988 0 133.1148 220.4238 240.9238 234.1457 228.5312 143.8123 94.2693 235.3258 155.4233 219.1172 226.2516 216.9204 52.1366 32.588 90.7478 146.7199 171.5347 146.1003 214.6045 200.7644 264 241.8431 190.6805 221.7584 0 0 0 153.8455 199.8026 189.0725 212.8049 116.6533 188.7956 266.522 240.6099 230.9051 192.3642 235.0906 218.6089 223.2996 197.1812 195.2847 232.7182 221.8813 168.9375 0 142.6541 237.2299 285.3348 185.3665 242.3531 167.5365 160.8669 210.041 178.6755 132.7148 151.9136 213.8341 244.989 217.7682 266.1262 243.3606 202.6043 189.6148 196.7147 143.0757 136.1468 133.5006 131.8835 168.3621 237.2605 226.4792 246.1818 281.0032 253.5457 185.3026 240.8111 261.4871 240.1441 274.5609 284.2274 293.6548 34.9129
171.913 178.5861 199.374 219.8765 162.7399 184.091 157.4473 206.7515 182.9074 197.9486 181.5476 203.1202 172.1503 194.1449 204.5522 175.705 138.8234 187.3809 184.5448 162.7519 142.7414 221.9135 0 22.7074 195.2959 199.1508 184.4207 214.3142 203.1257 198.373 155.6796 197.3948 196.0899 192.6365 176.5965 159.8874 114.5173 78.9042 47.5475 159.8245 186.8677 169.2947 96.3861 0 95.6574 155.0308 175.604 142.7259 137.5405 189.7399 148.4954 187.7772 216.7286 192.8815 159.9605 96.102 38.4257 158.3909 175.4182 128.5622 103.055 69.3126 71.4969 91.7543 132.7122 75.9506 104.2034 192.851 191.4106 157.7897 178.1487 173.8624 189.4271 158.9307 187.7021 180.7054 195.2798 164.4948 203.0482 192.8733 187.3466 95.7394 41.8773 173.8132 221.5443 274.3803 634.8294 271.2064 754.7074 247.3678 212.3708 228.8341 206.5009 219.9431 210.096 223.764 203.3384 197.6436 217.0002 192.1211 185.2315 178.0439 148.131 165.6523 196.3649 184.6246 114.5889 128.4692 137.3868 190.7786 165.4264 142.1984 125.1806 101.1868 92.0593 98.1746 165.1202 154.4275 161.0268 178.2371 157.5753 157.1465 150.255 138.9182 177.5927 166.0697 176.6439 171.9242 176.2109 168.4225 142.5707 154.6817 136.9054 148.7806 171.1348 0 120.8947 151.8802 0 147.4851 143.8365 146.7865 148.4767 172.1577 155.5204 56.3181 47.933 42.6338 132.5454 176.0184 158.0518 181.2988 143.7517 150.5449 148.0158 159.6786 163.8626 162.7147 174.3155 131.5023 184.7414 154.4987 172.1961 187.2748 85.2142 66.2623 99.9546 167.7822 184.2512 168.4451 155.5968 149.0665 136.6124 156.6904 162.6541 172.6536 163.6536 173.3366 157.1738 156.5294 149.9801 181.307 180.1418 168.3305 159.6211 154.4873 135.5394 148.9678 75.0464 42.7277 106.6507 164.1734 191.6232 199.4794 173.2429 126.4751 90.9537 190.4952 104.1299 164.199 168.0006 170.6895 37.0465 0 84.5015 154.09 174.2006 133.8711 204.9421 181.3934 204.6292 184.0871 194.7093 181.5276 0 0 0 137.1473 162.7668 167.0296 187.0202 136.1973 201.5384 190.2548 203.1165 190.4166 162.952 181.3337 200.1246 173.0273 216.2255 176.245 196.4164 178.8605 155.2049 0 118.9662 168.4627 218.5464 175.4807 165.3973 163.0164 167.158 180.5068 175.7182 142.3209 152.7757 183.2015 223.2394 194.6447 195.0115 207.6001 169.6196 176.3457 178.1649 144.7878 149.2178 143.933 132.5663 165.793 197.7343 196.6542 192.5718 195.4922 218.4834 183.2638 211.9756 200.2705 207.6603 181.5834 201.1404 217.8706 28.7161
169.1914 174.6534 197.6291 186.7086 156.0589 171.2637 152.4262 186.3778 196.979 192.6195 188.3626 191.3352 161.4662 181.7354 201.7907 186.9727 144.4274 164.2043 153.2928 134.8656 132.7188 191.7468 0 25.3738 220.1904 190.7117 169.3105 183.7441 194.6541 169.5182 133.7225 168.8474 174.792 172.491 174.7323 167.2675 115.3027 73.3232 49.1553 141.0176 157.9342 157.8946 100.6607 31.8043 88.6439 144.3843 170.2781 133.5716 122.2132 192.824 156.7361 180.4483 166.4758 172.2327 148.2324 101.5193 43.8507 159.8917 173.6641 129.0261 83.9222 59.1393 51.2467 93.7591 131.6518 75.061 111.3846 171.2626 190.7621 150.5898 180.3037 140.8251 185.9578 169.3648 191.2767 196.3422 167.4544 165.7849 191.9436 183.7885 171.3224 97.8373 50.9752 161.7336 179.6885 224.3571 213.5868 754.7074 619.281 1026.7309 185.9967 196.0733 219.0438 206.2806 221.482 204.7416 162.4328 181.5221 182.4217 181.6944 162.1713 167.6046 150.7375 170.0174 170.8051 163.7619 131.025 119.0857 136.1349 186.1211 154.1299 137.527 131.1021 100.5252 82.5407 98.8427 174.617 144.8429 142.8461 165.6159 138.9559 147.144 145.4597 121.9337 170.0493 172.6498 150.0457 163.7711 158.8108 149.6621 136.3394 162.6 124.6577 119.6498 180.2725 148.8076 120.8323 129.2569 106.9749 153.5612 142.5366 137.9135 153.4823 145.107 136.4593 53.8563 54.5403 44.6535 117.0411 143.1468 146.7946 153.0988 128.6659 165.9003 144.3351 143.2925 146.2499 164.648 176.1386 128.7933 161.7104 168.9033 134.9509 166.8713 78.5562 70.0765 72.1185 136.4193 154.1917 156.9247 152.5739 130.9623 123.5141 147.4084 159.4133 166.8505 177.7917 168.9323 158.4794 148.1414 148.0081 171.7966 161.3143 168.3547 143.1668 128.9432 132.605 147.4104 81.1943 40.2321 115.3668 151.1073 162.7963 170.3843 169.2632 114.6015 95.3836 175.0648 117.0958 165.6464 157.7519 145.8041 38.6676 0 75.8318 143.4829 152.9 124.7714 194.0293 159.0236 170.3196 175.2807 175.7071 170.7205 0 0 0 118.8109 156.9175 150.158 162.5244 123.5193 170.6568 168.2968 170.5619 166.5208 160.9488 180.4931 181.5943 163.8719 177.9118 159.6644 183.8696 167.9908 147.2936 0 112.0237 159.894 185.8386 166.2423 155.9692 152.9529 153.7406 171.6226 164.4787 129.0043 140.8872 177.5318 196.9381 183.208 178.1552 194.3711 172.5658 175.3307 174.922 132.4801 123.4371 124.7831 129.6054 160.7424 170.2918 166.365 168.5219 185.7344 213.4881 181.1287 195.0934 182.4682 192.1859 171.9429 200.1575 176.5398 20.7453
192.7996 231.8427 248.3943 265.8644 173.5125 207.9414 175.2598 230.3527 252.371 235.4498 221.9511 256.6086 211.3894 228.2982 217.7188 199.7258 167.0741 228.3399 211.6477 147.5036 137.4759 245.8059 0 25.5027 247.2818 268.663 207.9742 270.4749 232.3801 180.6013 150.5907 246.6603 247.3333 227.7456 242.0339 232.9508 125.3019 80.7413 70.2712 192.1081 207.7619 168.5544 129.4027 41.175 125.2688 150.3556 222.1065 149.3435 155.566 229.8481 188.7524 206.0447 248.3012 217.4914 186.9657 104.391 63.4661 222.7505 200.9596 142.7403 121.7536 98.8689 94.485 120.7026 175.4104 94.1121 138.9555 233.7383 243.1976 230.638 266.4079 170.3132 234.4197 210.4786 245.263 247.8881 218.9699 255.8754 262.4235 220.0725 194.8587 95.561 56.9242 214.4633 267.5452 287.9165 314.8726 247.3678 1026.7309 1374.0328 849.6545 314.6453 347.1801 286.9012 281.193 282.0279 259.1137 247.8538 230.2543 245.6547 209.0514 184.4301 161.1261 199.0232 237.387 201.9038 106.8596 150.6724 157.3571 242.3866 229.4945 161.5037 150.0254 114.4471 124.673 107.4273 237.0644 162.2242 165.7654 207.7898 181.0627 195.2109 180.7127 115.4107 187.0164 207.4282 228.9939 225.1337 223.736 176.3455 156.5372 186.6093 141.9384 159.2832 234.3543 181.1085 137.7152 129.8714 134.4545 158.2163 212.483 187.7863 169.0588 222.0529 170.3541 69.5372 65.0587 44.4289 115.5122 157.5339 160.4104 186.0531 129.5078 208.8611 175.4476 191.927 210.9344 169.507 206.3908 158.3762 218.8238 204.8528 173.3294 198.5975 79.7115 69.6485 112.8431 175.1644 213.9897 198.385 180.1872 175.1094 162.2908 185.4597 214.3585 189.8703 189.999 178.6149 160.8733 172.6553 205.6301 230.7354 257.1657 214.3781 178.5378 165.4511 182.4215 204.768 91.3331 53.4674 125.3374 201.2085 251.7965 234.9982 212.5458 162.0068 102.1109 205.7926 125.7601 204.7711 214.3268 248.3617 51.6759 33.8906 85.5631 161.1565 188.2657 130.8451 213.4305 208.5377 225.7043 222.7272 200.1537 213.0581 0 0 0 168.4267 166.5317 184.2905 200.5781 131.366 214.4947 232.6165 227.0064 214.2767 191.9198 227.5179 209.4624 212.4311 222.3841 179.5418 200.3185 206.3221 158.7506 0 161.1954 219.2571 259.2631 186.8824 214.8956 183.6608 160.7548 240.1746 188.7627 134.4366 159.3766 232.9349 253.764 252.022 270.3475 244.2809 195.453 185.9933 207.758 159.903 152.7687 142.4663 128.7637 176.5315 226.5865 222.2403 239.0897 260.0463 281.5926 202.4007 242.0803 280.7564 235.974 219.6191 253.3713 229.8252 28.8148
186.5883 207.8388 249.1507 259.6169 183.0609 216.1632 171.2975 224.4666 230.9394 221.5359 208.5646 226.6552 220.1615 223.7349 205.1475 222.2738 166.9355 215.0964 203.3701 138.5028 150.2674 233.1719 0 21.7425 236.2421 225.7438 184.3336 211.8605 196.2256 181.9716 173.3731 241.6867 212.9371 236.2677 203.8304 191.6934 103.4312 77.5051 71.6995 190.7965 205.1967 185.1626 106.8945 41.3449 122.7406 179.6155 196.5204 136.4858 152.945 212.2892 174.6938 199.7474 179.3084 228.1156 196.5966 106.4674 67.9547 180.7549 186.0805 137.0898 104.8051 85.6423 85.1039 98.7034 155.0643 82.5273 122.5379 215.915 215.998 206.3871 234.2031 177.2809 213.2003 162.9658 220.3937 207.2061 180.1486 233.1079 220.8354 218.6871 197.1779 109.4072 52.5311 176.5102 237.9685 256.4711 241.6699 212.3708 185.9967 849.6545 1064.6754 879.6719 317.0267 258.265 224.0914 258.7159 242.1525 226.51 239.0431 212.6745 202.4105 179.861 146.7637 183.107 233.78 185.9993 133.2178 149.1968 154.0662 229.0287 213.4004 166.6195 137.0325 91.9427 113.2151 109.9032 221.8748 152.927 158.4771 203.8439 177.6671 159.9539 162.86 125.9805 170.3654 178.9162 180.7678 195.9936 219.3495 183.5232 154.8471 203.0604 142.2606 142.6341 201.6603 165.3396 134.7769 144.5657 128.2257 156.6018 200.9832 171.2286 167.5978 189.2281 169.9432 61.0908 0 46.4189 120.9401 153.1235 170.7687 175.1912 149.8385 197.8446 159.8373 183.7897 199.592 168.9422 175.5183 142.4768 212.7274 209.8446 172.5033 187.0898 92.7217 79.7678 106.4698 162.6558 190.8582 171.6819 176.8091 167.1916 150.2271 183.3647 202.2782 217.6403 170.5487 201.217 151.4522 151.1 188.6043 203.6959 205.1557 199.1086 164.9751 136.6685 173.1503 181.2402 102.8536 52.7542 138.094 180.7749 222.4236 206.0958 204.1071 155.1335 108.9905 189.8861 141.6899 183.6809 196.0388 220.2648 45.4937 21.6977 79.2546 157.4902 181.6878 154.3735 176.0534 188.0355 222.9597 199.5197 203.4117 181.5266 0 0 0 159.7245 178.459 186.1013 219.0322 132.1883 185.8268 220.032 203.9685 198.0743 179.803 212.6218 215.7693 209.1865 194.6658 176.9853 207.3088 199.9994 156.1008 0 138.6413 194.1476 246.3363 174.2015 207.2047 163.8479 149.5956 217.7685 188.3671 139.6231 166.7605 217.6928 230.8456 207.9695 228.6734 212.2877 184.6525 182.7755 183.2854 147.1118 141.6384 135.5566 129.5702 174.1437 218.2018 222.397 229.8243 244.2537 253.2823 223.898 233.834 233.6601 231.3044 187.7065 223.0205 241.2835 34.6619
180.4591 194.3634 239.445 250.1805 176.3349 243.8534 162.7261 228.9604 222.9738 191.8739 205.4561 245.0332 249.9252 230.5396 221.022 189.9648 154.5161 210.3894 199.7896 161.394 155.5286 234.1404 0 23.1454 225.3689 205.2793 235.3614 247.617 204.7074 208.673 167.52 236.4974 216.8065 233.9113 218.1068 205.0284 121.0796 78.7912 62.8835 180.525 216.1374 181.2264 112.1117 29.029 118.2549 160.3443 205.6695 148.3709 156.164 196.2123 180.0918 220.3888 212.0745 216.862 191.7945 106.8812 52.4924 161.2751 177.5357 144.3756 121.1978 87.0912 87.4979 106.0113 166.9972 85.5425 139.5676 193.426 208.6545 222.946 226.422 173.174 211.0767 196.7656 230.6364 206.3631 205.7963 225.641 201.5067 222.838 195.3563 108.0657 56.7699 176.5603 228.3485 222.935 249.7676 228.8341 196.0733 314.6453 879.6719 1383.8382 829.6118 319.5068 288.7466 266.8459 244.2947 244.1364 256.2654 236.0963 210.4229 183.9271 166.967 179.7938 223.5154 198.6373 119.0539 150.4156 164.6091 218.0451 215.6701 168.6781 143.4255 114.8742 83.2048 0 225.816 158.3441 168.2598 195.9977 164.8572 188.7242 175.8666 143.512 177.9428 186.9505 208.0795 197.5722 198.1938 179.4135 170.6112 187.6293 137.4892 150.2389 209.4687 167.1907 135.3228 157.52 128.2382 163.1715 195.6358 189.3043 171.1366 205.9387 158.0454 0 56.4858 58.1102 135.2086 170.9428 164.664 180.6192 138.5213 184.4491 167.5565 176.8025 207.7313 182.0834 189.1395 127.0815 202.9274 191.9864 175.13 208.5467 87.5321 80.6471 101.8987 167.4174 176.2015 195.0661 176.8526 189.8896 146.2009 181.6561 209.2744 215.4203 176.7792 183.2484 157.8277 165.5539 181.1704 207.3964 177.7089 196.1464 164.2827 155.3401 167.2651 192.2117 94.7477 43.9607 155.84 205.691 238.0145 213.392 219.0462 163.2557 114.1482 178.3361 131.6769 190.5621 198.6514 180.0762 46.0955 19.8225 89.2263 149.9362 185.2984 133.561 191.0993 190.9499 222.2137 215.2163 188.1866 184.2606 0 0 0 144.759 194.2287 170.2447 238.4887 128.3788 196.3152 231.45 204.4956 212.9884 197.7911 232.9587 204.8407 224.1194 194.7248 177.7521 199.3556 205.1415 165.7992 0 168.6024 223.9056 249.204 179.1111 204.5594 156.576 149.2848 231.9059 187.0375 140.5192 150.5812 198.5418 220.7788 237.5445 266.2572 247.5676 194.843 196.4127 187.509 144.3658 145.8948 149.5393 150.8894 177.8048 202.6194 212.4807 231.8285 248.3516 236.139 183.9375 190.0246 269.958 212.8837 219.2577 244.5176 207.8232 0
190.0264 258.2911 343.1353 284.8292 163.5203 211.5872 166.917 230.0029 260.7787 232.3875 279.1347 260.7739 242.4693 243.6819 273.6725 238.8747 159.3886 292.8546 235.9431 157.7664 172.7906 256.2426 0 27.2511 278.1131 341.5697 249.9605 292.8553 241.0146 203.3472 155.802 311.1003 277.9192 263.3709 239.3858 230.0776 109.5993 68.9791 66.4893 195.3614 255.3875 211.8306 153.2786 56.7235 162.849 200.8167 231.7956 129.8695 130.7771 249.1917 206.5876 224.1139 284.6615 259.4397 205.8511 110.0133 71.3369 218.3222 224.884 147.2457 120.4808 114.4584 101.2705 122.6551 190.4294 81.2742 160.1688 229.1878 266.9978 268.5598 297.4682 178.2346 248.5236 217.9274 279.1326 268.4739 228.3735 243.8018 277.3628 217.7377 181.4032 98.8566 74.5776 256.9995 294.9578 311.6764 313.9911 206.5009 219.0438 347.1801 317.0267 829.6118 1517.6064 755.0492 341.7538 347.748 285.0853 255.2414 280.0372 270.3179 231.2866 203.6479 147.0488 222.2939 263.5348 212.4535 111.3933 158.0459 186.9682 252.778 246.6429 157.4521 155.3204 134.7123 115.6206 111.222 248.5861 149.3901 180.7599 220.0691 195.5556 190.8246 187.1039 148.888 237.837 219.7298 257.5022 246.3979 294.7329 179.6307 174.3035 190.7084 141.1856 172.7641 236.2537 161.302 122.0717 142.0502 111.9715 167.5308 231.378 203.1474 173.7689 220.0707 174.1363 51.6811 83.8951 67.0309 135.668 175.6817 149.8638 207.3895 150.7177 219.6099 162.6722 199.1165 265.6017 213.7935 190.3217 143.476 247.7685 238.9936 179.9035 220.1028 115.4113 81.8304 0 187.7726 255.8933 240.5738 176.1261 210.1847 160.9276 205.584 230.3154 253.9583 178.7172 208.6221 155.6773 164.2599 278.7862 264.872 234.1743 245.1327 188.5699 178.1033 185.7624 229.0443 99.7225 61.1225 159.1018 229.9358 281.3293 258.5775 261.9488 177.0686 126.9151 224.4507 190.7954 225.6688 261.0405 215.0694 63.6478 0 75.7284 131.8541 161.5738 135.8672 210.5392 196.8169 305.8083 245.326 225.3216 232.4373 0 0 0 192.1342 203.426 170.3553 207.6761 124.6684 196.1314 334.9001 256.8928 230.1238 186.9604 268.6166 227.5973 232.1461 225.062 227.0771 246.2291 208.1981 184.0965 0 165.772 250.552 362.9614 193.3296 250.4381 148.822 131.644 258.433 171.6667 133.3317 140.9062 248.1378 292.7586 239.1352 310.2891 266.7346 218.796 199.3999 200.3809 131.9639 125.9443 130.654 134.9274 160.869 233.559 191.8949 250.5212 276.0289 258.8864 213.4275 260.7719 305.523 268.9678 330.8196 330.0844 274.5821 34.0717
191.7866 261.2619 264.1779 251.9425 176.2344 222.3406 180.3818 228.7761 283.588 240.3363 238.237 258.9302 216.7986 249.4542 276.6201 211.8966 151.0391 262.4185 206.5796 156.2429 154.2536 250.2708 0 29.8239 271.3523 250.1698 228.4252 248.241 257.3021 207.8274 162.2802 243.682 229.9227 239.6036 280.6278 199.9229 105.5994 71.5751 57.3989 202.2755 187.73 191.276 113.3551 55.3296 148.0217 192.6641 216.9439 155.6092 151.9899 250.8688 187.296 221.225 237.6873 244.8292 208.9976 122.5438 78.7627 206.1193 232.419 163.9121 125.2457 95.1183 84.9608 106.1261 172.6149 105.8101 116.418 204.9671 250.7094 237.5092 286.6375 177.9726 226.9585 240.1969 240.6303 242.2801 207.0082 192.6298 252.6963 234.4559 180.6115 98.06 62.3705 201.6579 257.5481 282.211 252.1755 219.9431 206.2806 286.9012 258.265 319.5068 755.0492 2556.0253 1026.9845 378.6064 324.5798 265.8245 279.3984 236.3212 191.7968 198.9222 168.6312 235.6155 266.4084 223.4399 124.1611 157.3791 182.0789 240.0178 223.0173 172.5141 161.8304 136.5895 127.0799 121.42 253.1808 166.3559 159.142 215.6533 205.1614 190.3654 186.1483 122.5216 183.8965 201.5236 223.3672 211.8693 251.1796 178.3102 181.2617 195.6458 131.4558 151.602 237.6779 193.7489 132.6683 154.6431 107.5275 151.3801 201.0428 198.3577 185.5986 199.6195 168.9926 65.4761 64.4818 62.1093 112.6358 149.9638 146.5601 183.84 150.8393 208.7307 161.7088 204.757 235.6023 176.1395 217.446 140.9281 221.1124 200.9298 173.409 193.1352 80.82 93.9269 119.3002 190.3217 199.8908 227.6733 177.4776 177.0619 177.5972 181.0379 205.0637 197.7855 180.0823 210.8155 156.5503 179.4511 199.8521 218.9365 246.7473 211.9956 206.7626 169.4729 196.4836 189.5502 80.9904 45.492 161.0815 207.5912 254.3184 229.5993 209.6683 151.3861 88.7694 202.6537 135.0685 197.0435 208.8493 203.9194 56.5668 0 104.5671 157.5184 187.9633 132.4823 222.7234 204.2885 220.4165 211.6628 237.7527 235.7662 0 0 0 164.3703 173.2346 172.6835 214.5228 134.0755 203.9829 252.4597 250.2272 228.7808 184.4408 242.3033 206.8682 218.9849 218.8578 197.826 220.7844 211.225 149.7306 0 149.7083 214.9414 281.8011 192.2609 241.8718 160.3687 170.6861 250.5836 182.7803 158.0477 167.9448 227.3926 239.6611 240.6461 252.3414 259.9954 205.639 169.6237 207.7303 148.3854 143.8379 140.1035 132.7366 156.971 215.5411 197.8106 263.6236 248.8069 253.7203 201.2607 259.481 267.9578 235.5168 287.5887 283.2093 251.4933 31.6881
183.5115 199.3031 270.3478 260.0651 161.5466 214.3885 163.2081 248.5246 245.2498 209.468 205.6888 218.0754 233.3738 209.4725 235.5616 224.7761 180.3895 214.2263 191.8328 168.8126 156.0739 228.6914 0 27.1879 260.8816 227.6011 216.0416 224.5553 241.5566 180.9851 144.2962 221.1439 219.0751 241.3714 215.06 186.2166 118.8114 71.6245 57.7097 180.0396 224.9077 178.0386 126.4292 37.0822 114.0883 186.6197 196.0195 133.0123 159.7051 215.6488 167.4564 220.8549 200.3392 200.3376 199.0869 116.2973 53.5699 168.455 196.8569 147.3305 98.6461 84.2163 73.5779 97.0287 162.4591 82.4878 126.0984 223.1512 230.1916 199.0887 185.1552 175.9282 217.171 213.8834 231.0204 215.531 197.9645 215.1872 219.7603 231.9848 169.1145 88.2682 68.45 192.541 218.7748 216.3507 225.5786 210.096 221.482 281.193 224.0914 288.7466 341.7538 1026.9845 1034.7686 1169.7777 301.3724 257.7749 255.5494 255.745 210.4502 216.0008 157.0177 216.1291 228.0919 218.5278 121.1513 132.9578 186.5145 199.2126 189.22 162.6756 146.3355 109.347 73.4154 102.9466 228.0072 177.732 156.5681 185.0726 187.6281 188.2412 175.1201 144.7714 164.8044 169.9168 209.7478 185.7883 197.6503 160.2064 156.5568 204.2308 128.0782 151.4901 217.7844 168.3031 139.2222 143.8295 142.6231 177.8429 192.7768 173.5868 175.811 197.0779 166.392 75.6947 54.1701 51.2371 117.5919 160.0918 137.3496 177.5407 158.9676 189.148 183.6345 183.5014 201.064 175.2924 198.3342 154.4834 202.0841 190.9757 186.2967 198.2097 72.8881 68.3178 111.7459 181.8826 197.2616 163.9174 171.6519 170.7711 149.3732 187.499 198.32 192.0133 186.9375 200.2949 179.8655 183.8535 177.8396 186.7305 223.9261 198.3595 172.4292 164.672 184.2254 194.1769 81.5426 59.1075 152.285 182.7373 234.1558 203.7469 207.8194 138.3418 95.431 201.3634 136.171 197.2468 209.7082 197.1444 0 20.4751 84.0209 158.8973 175.7861 135.5537 234.6657 184.5349 213.9092 205.8902 205.0817 179.2465 0 0 0 136.0353 178.1946 169.9782 206.1439 134.3211 193.6878 217.8085 208.252 194.153 187.2181 213.1155 217.2806 230.6724 206.9454 176.466 216.6407 200.5176 159.8531 0 138.1454 210.0307 235.5896 187.4825 189.3885 171.3274 179.2149 225.5385 190.3554 156.5554 178.6252 212.0446 223.778 211.6752 230.8603 200.4094 182.2426 179.1037 187.2397 134.709 148.2213 156.0277 153.9856 182.7807 220.8881 186.4044 213.9655 222.77 232.0625 199.6178 211.3652 237.421 234.3151 241.608 244.9077 226.6865 31.9556
170.6999 227.0417 295.1454 261.8954 187.7252 210.9445 181.5121 227.4745 246.3617 255.1001 233.6482 242.9068 245.8535 238.7148 232.7369 222.859 166.7754 229.9731 218.1558 159.7442 0 260.5715 0 21.6752 252.5131 263.5786 226.0783 238.3492 247.3229 194.9962 166.5167 301.6994 276.5997 239.9058 238.7342 239.8277 118.3562 82.4666 77.7855 223.353 242.5152 182.7057 113.6332 33.1185 125.618 173.4738 213.4506 141.1882 166.8879 264.339 175.7868 233.3131 245.9106 239.3079 218.9377 110.7709 64.5127 188.0406 226.8064 133.708 110.1685 99.6714 95.5659 118.9268 162.2287 89.2027 133.3411 225.1174 235.3178 258.5315 260.2134 183.4898 212.5683 191.5761 249.7949 224.7055 224.4327 228.4725 237.6098 200.7691 189.7543 98.0205 66.2765 226.7287 246.3895 255.0411 269.6336 223.764 204.7416 282.0279 258.7159 266.8459 347.748 378.6064 1169.7777 2162.8851 1072.1109 293.911 298.407 260.3328 236.0917 219.9722 175.9285 217.0803 223.2662 221.3589 112.4348 176.1532 191.59 283.5702 236.6325 166.6242 174.2226 106.5063 107.0383 131.8193 234.2554 175.4732 168.4098 236.1123 192.9569 199.3099 172.4849 146.437 209.3529 214.9436 206.5046 221.5718 241.2223 201.7073 189.4972 200.9788 138.7507 162.2742 264.9366 173.1931 123.851 149.602 134.0471 170.5688 191.108 195.6053 188.4204 197.5912 199.4132 65.9006 56.1951 54.222 126.1768 181.2914 172.9536 195.1134 148.869 208.0441 173.1724 197.7652 202.0399 180.8285 203.3118 145.4185 219.8657 228.5198 195.7381 213.689 94.9466 84.3231 96.2598 187.6418 211.6732 204.1192 167.6432 189.8919 157.0561 173.7108 213.7503 217.0735 195.6108 207.5783 167.4601 153.1047 214.0364 236.1288 211.8307 226.3399 191.025 175.0996 183.3284 208.5922 96.1206 43.1947 153.5339 216.6481 234.5976 231.1299 230.3976 157.0004 120.6934 231.141 154.3752 192.5622 223.5138 222.4889 51.0087 25.0527 79.8247 140.1109 188.3653 140.432 204.1203 223.8941 240.7549 229.0254 203.3112 229.3836 0 0 0 155.977 192.832 189.9766 218.5797 116.0707 191.891 279.245 265.7647 217.6039 197.0777 249.7957 198.1662 217.9568 205.5351 219.2797 237.9643 205.4352 181.6436 0 137.051 235.9777 266.6937 203.3739 227.4432 164.0329 144.0469 225.819 171.9604 134.2388 144.0814 250.841 241.3396 248.116 274.5361 251.124 230.7547 195.5057 208.8842 151.0538 144.8266 145.8161 143.8515 172.0891 236.2417 212.8117 242.4771 267.6084 241.1855 201.09 247.7639 252.9934 226.2234 241.0904 268.3608 236.3595 26.4328
198.4312 229.7247 268.4972 214.7371 180.5386 215.0848 187.2451 243.6385 223.6396 243.9591 211.2575 228.7769 225.7182 223.4729 237.2773 222.5956 159.4924 231.8662 236.0726 163.698 142.0886 235.6094 0 18.4357 221.5507 230.5502 208.4771 216.7043 216.5887 181.9322 145.7471 253.2899 204.7192 253.416 204.2362 184.3399 114.2432 66.9657 50.8054 209.5298 230.8567 184.0778 118.4147 52.644 121.9933 152.2637 182.5516 151.2495 145.9591 220.144 192.4209 243.3719 232.7218 228.2094 188.5106 113.7254 72.1033 193.6943 193.6557 138.6452 92.5693 83.8091 96.9694 98.8591 152.3492 79.5398 121.5732 211.9055 241.9218 216.7254 251.5955 168.0796 199.3969 220.7459 221.0406 227.0934 212.5402 190.9605 245.0189 213.9009 165.8875 98.1058 58.8599 187.9099 217.5779 242.1227 256.3798 203.3384 162.4328 259.1137 242.1525 244.2947 285.0853 324.5798 301.3724 1072.1109 1204.2072 806.2772 340.7163 278.1924 231.079 201.5192 160.5969 229.8604 227.9238 209.0345 129.0325 144.9204 194.0378 240.1751 198.2438 166.9665 171.0403 105.4049 108.9029 99.3941 206.4477 158.2033 180.0987 223.4364 181.8536 208.6017 197.1027 139.9597 179.5121 197.8807 202.6956 200.0129 196.8741 192.341 157.3074 195.2529 143.8982 158.9115 215.0746 152.1104 128.5366 164.6984 151.422 163.2576 192.5338 176.7867 170.5486 170.2867 182.7074 71.159 57.4099 47.6439 119.0307 164.5085 161.2314 183.9123 153.2574 181.1455 189.1394 178.0534 208.9397 166.6501 200.3154 142.7512 215.122 190.9171 165.0912 192.9735 80.4114 73.3267 100.9474 154.8761 183.8277 222.2462 181.843 187.1773 170.5372 186.2679 189.3556 189.3846 181.904 194.7086 163.5432 164.1564 197.3254 209.3345 217.6105 212.719 178.5389 173.7403 174.0047 192.6056 88.6802 52.0466 152.3389 213.4291 242.2673 223.013 236.4102 138.0592 98.8271 200.3708 138.4375 211.0461 193.5237 193.4661 46.5699 25.4874 91.4494 159.0377 171.1044 135.048 221.0775 194.3977 228.9613 226.5289 212.497 205.8563 0 0 0 136.8484 180.7225 185.8924 199.4638 135.029 182.9215 234.1173 224.579 209.9571 182.0793 242.6555 224.4218 206.6311 210.5627 194.3811 255.0447 172.325 152.0816 0 141.9326 211.3658 246.2162 185.093 240.4383 148.4354 144.8899 232.438 198.2071 149.9234 174.5486 217.6187 225.7868 222.0553 259.4624 247.2793 189.008 183.7939 182.0797 155.1978 135.6503 134.7605 146.5535 189.3409 227.1403 186.0741 233.4124 244.3198 219.997 201.7221 222.7916 241.9536 232.3649 233.4318 252.1862 217.5269 24.6885
194.7136 210.796 263.7824 251.9562 166.6959 204.6171 174.635 235.3075 217.843 205.3124 212.6029 204.7416 220.9762 228.7741 235.9039 197.3386 175.2151 230.1383 198.0555 155.113 136.9866 216.7833 0 20.6075 231.0175 222.9307 213.3772 229.2384 195.5735 197.7083 171.909 240.9854 195.772 219.201 199.8839 192.3782 123.5736 87.9313 51.3048 179.094 229.3042 205.9887 120.9232 32.7164 100.4603 172.0862 216.9415 153.7603 0 216.3356 183.3415 222.0884 204.9439 220.5408 163.3237 100.9734 51.0122 150.1851 192.7219 138.5039 104.9959 82.0955 72.9958 109.6247 172.3231 83.7165 110.6597 231.3601 224.8771 220.1327 228.696 174.9598 237.1909 194.5944 196.5592 214.8878 182.1525 185.9949 195.7406 206.7997 163.5542 90.7302 57.4362 201.1322 223.5661 224.5763 226.6406 197.6436 181.5221 247.8538 226.51 244.1364 255.2414 265.8245 257.7749 293.911 806.2772 515.8425 532.0016 262.8542 246.4459 213.4401 188.0273 196.6991 278.6003 191.3072 127.9493 147.9006 165.6314 210.6264 199.3134 149.2817 154.4451 117.518 94.3537 124.9517 224.7283 166.5314 155.7705 201.9551 185.2674 182.9203 189.1457 145.7777 178.9452 168.5219 214.09 189.0265 226.9095 162.3473 152.1304 179.1128 136.1147 153.898 194.2287 177.9778 139.5438 154.254 136.7608 174.2597 170.2779 182.6966 166.9864 178.3881 177.7578 64.3868 63.162 50.8977 128.6234 170.0132 146.4444 169.1386 155.6914 193.3311 163.5028 171.6877 179.7768 186.564 179.4588 146.6738 181.5133 213.0637 185.5941 195.7993 73.5953 77.967 87.576 166.1916 179.0895 204.5866 175.8337 162.6408 163.7459 189.4399 201.7363 199.6643 209.6192 199.9707 172.6773 149.8476 177.6816 212.8732 175.5388 184.8223 156.3931 124.6795 134.047 180.9474 83.1125 49.7449 142.0304 190.9157 208.3969 208.0032 182.3006 135.7407 94.581 193.7292 124.8292 198.0072 190.6199 226.5405 49.3814 29.5987 84.8285 171.3152 187.0919 143.1059 199.0528 190.92 200.4046 194.4568 217.5762 166.4317 0 0 0 135.9017 161.7904 163.7554 195.2548 144.2504 192.8661 241.1019 208.2252 203.7837 179.7071 224.6899 203.898 201.8493 199.7023 194.7388 216.1767 198.345 149.0085 0 125.7767 211.1997 225.7405 180.8736 185.4391 178.2064 183.545 225.7078 185.3 145.2235 160.3472 209.7145 202.4653 242.02 237.679 203.6907 174.1347 179.6224 179.4823 156.4506 147.0216 143.098 140.1155 179.7304 226.3849 200.0851 250.44 218.6532 220.2163 181.3439 227.7506 225.34 220.6201 216.2258 230.5323 207.8603 26.1549
159.2033 229.3298 248.6588 248.9294 178.7854 224.6765 173.8631 233.7507 278.3508 229.2389 241.8683 241.8156 237.4945 238.2525 251.1216 233.3267 174.2982 241.7207 241.2813 158.1886 144.3178 236.723 0 23.6142 258.6424 263.937 216.7513 251.2995 225.311 203.0895 154.2003 284.0951 255.024 239.4635 234.2889 191.5276 106.0442 72.9389 64.2239 185.0518 210.2041 167.5456 122.2368 0 135.1303 178.9023 220.3589 146.5848 141.0643 226.023 156.7627 206.9375 202.6747 232.4745 183.4658 110.6453 61.1436 180.7806 209.9444 159.3464 123.9583 89.5506 84.4864 103.1389 155.3164 78.8066 120.9505 207.3705 231.7227 239.0257 222.6077 163.4502 214.8305 208.9787 252.083 241.0851 197.4111 199.6207 251.1983 225.1319 158.1127 95.9142 63.3015 213.2874 241.2931 253.37 265.0609 217.0002 182.4217 230.2543 239.0431 256.2654 280.0372 279.3984 255.5494 298.407 340.7163 532.0016 1544.0268 856.7294 273.3451 222.0523 170.3595 232.7257 261.3525 231.7071 127.4767 179.7783 171.1805 195.3908 215.5527 144.6602 150.33 129.8402 104.3414 104.6934 234.5436 166.5501 175.2465 232.7453 185.1045 190.5867 183.0058 161.0024 195.9898 178.8238 215.4858 212.5958 241.6331 180.932 163.0305 185.2159 125.2919 150.6114 222.5323 179.8883 137.646 143.3248 123.2282 171.4313 190.5852 175.893 177.3535 206.2106 195.9633 75.2369 64.1823 68.9226 133.6254 187.4557 157.6734 213.8229 157.914 202.9693 179.3269 199.0083 222.3383 201.7625 187.1641 151.8365 206.7474 208.2359 170.3301 212.8019 99.4567 0 94.8103 164.6578 203.6275 225.5035 174.574 178.8557 162.9431 198.9108 216.1667 214.815 187.4054 209.6133 156.6253 140.8135 215.0358 203.9279 233.2321 229.9038 185.553 165.7355 158.1287 193.7359 91.2214 0 138.0906 205.3722 229.2156 211.4562 240.9195 173.2661 104.6345 215.383 153.4922 193.5042 220.1139 245.7656 63.0246 28.9374 87.4509 155.5761 199.8348 112.0002 202.0014 205.4907 260.4426 234.7058 202.1951 190.3429 0 0 0 149.3898 207.3133 178.2019 206.5756 140.9551 209.6973 262.0972 237.1845 190.4098 204.1009 250.3907 197.6495 226.2876 191.7771 196.8408 220.8167 218.4213 163.3138 0 154.8761 203.4713 253.5642 190.8591 222.8932 172.6553 180.3376 222.8699 205.0547 163.2918 171.7157 206.7289 238.5175 231.8318 271.0888 245.8472 212.4132 198.8078 170.5997 132.3814 142.2172 145.2356 137.8835 168.8824 225.697 228.1377 240.8303 249.4969 239.9233 196.6213 234.2725 285.9117 266.6308 278.6583 269.4697 233.6323 34.0918
175.3765 204.7104 243.1665 241.1887 163.3869 200.9265 149.1853 209.7341 222.2561 211.8285 220.9314 238.3759 239.6797 199.8807 233.2424 210.482 163.1086 215.7292 225.275 161.1711 153.4578 224.7967 0 29.6789 248.7401 248.9977 216.4731 252.7545 210.3502 182.4541 144.9206 223.6549 221.5916 228.4152 227.6762 198.3212 106.3328 83.2153 70.4339 167.0423 236.4504 173.1328 116.0332 36.5312 135.9928 188.4881 200.0958 142.7307 153.5104 224.4008 170.5518 196.7446 221.0332 245.039 165.6113 91.537 64.8418 194.2848 194.8299 129.723 113.0999 82.8946 88.3152 102.0714 165.6556 83.7895 128.193 215.9341 241.8611 193.7547 227.3778 174.6764 242.911 209.7276 221.2646 200.6267 215.1279 199.1811 208.1284 197.0872 172.4652 74.5039 58.6917 165.713 233.5238 224.4444 239.798 192.1211 181.6944 245.6547 212.6745 236.0963 270.3179 236.3212 255.745 260.3328 278.1924 262.8542 856.7294 1421.2702 836.6367 228.9176 167.9077 214.4732 257.0016 222.9633 118.2739 158.362 159.2254 239.3092 212.9582 160.3773 148.2835 113.3238 103.09 106.5474 215.9899 182.8957 166.5503 217.9978 158.8957 183.2437 182.7503 134.5458 197.5452 210.6716 213.4989 204.8904 238.7546 168.0259 152.2872 167.443 122.1003 150.9781 229.4303 159.6629 153.2329 149.1242 136.1974 167.7345 216.5606 216.3743 176.6249 196.4157 184.1661 58.4065 43.2265 63.8701 120.2965 172.1172 177.6606 200.9226 149.1096 190.235 163.4508 210.1905 242.2724 170.0369 183.1122 126.1488 194.5621 207.0748 179.4487 225.7909 95.6256 76.9557 84.802 171.1599 202.9451 201.8312 176.4595 144.691 163.7905 171.9805 201.7753 217.5512 193.9567 187.191 167.2275 168.3418 179.902 231.501 226.9315 190.2915 159.3988 164.3418 186.7108 184.4546 90.163 0 149.2369 204.7034 206.7787 225.6398 201.5334 154.397 107.3849 200.6981 141.6798 193.7343 210.4395 209.5869 46.8385 26.8054 74.4252 163.3399 190.7174 136.1409 180.5371 199.2273 229.0762 199.6452 196.0279 212.4144 0 0 0 160.7825 187.9048 178.095 202.8885 118.8797 189.1799 235.5718 217.3758 213.6375 211.4654 220.8714 175.2626 217.9453 213.4078 185.3648 223.4002 201.5666 146.4328 0 156.3532 200.2144 267.7867 182.6295 223.5377 179.6204 162.6426 230.6621 201.0739 138.5115 153.2105 205.4067 247.0931 205.0278 241.3708 230.351 183.3008 162.5569 203.5669 130.9638 121.151 123.5605 129.4863 172.2114 197.6069 232.2337 232.1876 276.4204 254.8992 211.4729 261.9396 236.2387 222.9275 223.2525 248.8342 234.5546 34.9711
169.6239 195.4805 211.687 231.4893 165.2309 205.3337 167.2296 210.0357 199.2252 202.286 210.0449 229.3457 227.1823 229.3402 219.4477 193.7121 158.889 224.1955 198.1472 156.4205 151.4527 196.3007 0 21.1949 211.0923 200.5023 211.987 237.9897 209.7686 187.4974 153.5601 226.417 198.9877 227.9557 204.7447 177.1593 128.5713 78.4661 52.5896 156.7165 195.5798 170.188 128.2444 42.8927 111.8537 190.7448 184.8607 151.7562 153.5764 203.801 151.5408 187.6006 194.7211 227.8991 165.8879 96.5402 59.0862 151.5095 170.651 128.8712 94.9442 65.2431 73.7665 87.5138 143.4959 76.6918 94.8559 180.1039 187.0534 185.7334 197.959 173.7258 203.3165 202.9857 194.6005 163.5129 174.8907 177.7698 161.3437 179.2716 175.3846 99.5028 53.966 161.4532 208.2632 202.7457 208.4923 185.2315 162.1713 209.0514 202.4105 210.4229 231.2866 191.7968 210.4502 236.0917 231.079 246.4459 273.3451 836.6367 915.5423 809.5121 192.4554 208.6484 223.0844 208.4119 138.4387 148.1901 155.0572 203.8267 186.1322 188.6634 152.114 112.3286 88.2255 0 185.8224 149.461 165.0356 192.9821 171.32 183.3414 189.1095 156.228 193.1691 175.4148 205.4168 171.762 187.0613 176.4094 163.8359 190.2779 136.0539 146.4966 190.0685 166.8542 139.9312 162.0583 137.7506 161.2686 169.5688 172.9329 174.2802 188.6718 164.2126 59.53 71.5949 55.4791 130.3117 155.8626 159.7238 173.1436 140.7201 182.9886 145.0015 174.5197 200.6729 191.3699 173.0978 150.9175 198.8078 203.9811 179.5852 162.7169 83.4274 73.9632 101.6262 166.5644 184.9365 202.5151 159.3386 134.1741 150.3443 187.2057 197.924 187.0633 178.791 177.6199 164.7486 150.3822 190.9855 184.3411 190.7552 196.5426 155.8324 135.4438 158.087 178.2544 82.21 0 138.3136 174.8419 193.5423 213.3179 180.7979 142.5097 98.338 176.1283 108.4601 199.6714 200.9616 200.7872 38.9859 18.9254 86.4897 137.6879 202.5433 143.906 184.3913 199.6076 214.2252 197.1151 193.8123 184.8592 0 0 0 140.5098 195.9534 174.2397 195.8012 123.5362 167.9666 211.6562 208.529 197.2569 170.8286 204.8611 184.7911 206.0183 187.9906 197.5691 178.2612 182.1469 134.3836 0 145.9769 204.6846 225.7226 179.1038 201.4538 164.7444 160.4971 215.622 193.5026 152.6419 150.5629 192.2579 210.5974 201.7946 228.4453 225.0784 184.5227 191.1044 184.4985 132.6601 132.2152 133.3231 135.7938 184.2597 202.7879 198.9818 209.7776 227.0121 190.4387 205.6555 208.2439 198.6704 202.8928 198.776 215.1437 194.8257 20.5757
179.8553 193.3973 196.0427 191.6027 176.6694 172.6772 148.2011 174.3268 195.3065 176.5041 183.4237 202.3916 191.8776 175.1987 196.1397 180.0544 145.3758 192.7233 166.2553 141.3035 134.3646 175.5355 0 16.5935 175.6428 177.3416 188.723 205.4395 193.5534 178.5825 142.8248 190.5437 171.0513 199.7396 180.0024 171.4383 114.4088 75.2968 45.8315 150.3595 182.2132 155.7934 87.1385 42.4912 106.0524 165.1143 172.0989 128.3238 126.3934 205.5746 137.3887 182.8868 157.6477 187.4078 150.8391 104.2653 43.7039 141.2698 169.558 137.0771 97.3613 70.2991 66.629 95.3059 129.0427 75.8681 103.6374 187.8844 190.4728 175.4194 168.4081 157.1286 187.8626 171.0247 158.0535 182.9554 181.4483 178.2318 200.977 189.3209 149.2675 91.8911 45.7568 143.9298 181.987 185.7184 190.2919 178.0439 167.6046 184.4301 179.861 183.9271 203.6479 198.9222 216.0008 219.9722 201.5192 213.4401 222.0523 228.9176 809.5121 607.1715 745.3337 0 221.9574 213.7198 133.2334 153.6791 143.5955 195.5185 185.1912 156.1771 142.4434 100.0473 80.0761 109.2728 176.2382 156.8948 152.4389 189.9595 203.3102 174.4745 165.811 122.2156 175.325 162.4791 174.7415 170.9651 169.0301 156.1586 145.3856 158.1457 126.0103 139.2569 192.1404 138.4817 132.0298 141.5267 112.2142 161.5015 177.2879 159.1587 153.7047 164.0243 169.5901 68.8854 41.8766 33.4201 102.4487 140.4352 167.0699 148.9994 121.8369 167.2676 143.1109 133.4744 166.4168 162.0431 161.1556 129.1119 202.3903 167.2191 179.0072 171.928 67.6023 63.9661 99.5023 152.5152 162.3423 164.2077 146.8183 145.1896 122.7927 154.9692 181.7697 177.4547 139.4556 179.206 137.2262 148.3722 146.3246 174.7748 183.1505 167.6902 138.9722 133.0316 135.2548 147.3516 64.3732 45.9219 114.7697 161.7859 180.2346 195.8613 181.38 124.2478 86.1214 175.5668 102.1518 176.8389 167.1299 177.7833 32.9155 13.8786 74.9168 143.8514 159.4688 134.7967 195.4997 164.9556 189.813 168.2075 158.4698 170.7829 0 0 0 127.5768 162.6625 158.5151 174.8239 126.9736 180.7237 162.7617 183.9517 171.5285 171.5717 165.9212 189.398 185.9301 182.2202 183.7136 186.9702 181.196 141.9682 0 122.6608 165.1915 204.5946 151.8937 168.797 152.2318 137.969 186.471 164.1459 135.0826 143.3541 201.4045 196.5791 177.934 196.7495 182.7098 172.8317 164.5602 169.4853 121.2983 133.9678 134.8589 127.097 154.0993 180.3197 181.8309 198.1858 200.9569 203.5753 164.3846 180.7972 160.2454 193.7082 166.9863 190.2536 186.2214 19.5079
147.7765 144.8225 146.2372 165.195 154.2454 156.8106 140.4852 159.352 176.9809 161.4925 145.7549 180.4837 156.6821 178.2444 156.8986 160.1084 137.4381 150.9216 157.8651 133.7744 132.5567 175.393 0 17.3697 162.8512 125.702 147.7026 183.9749 170.7037 136.6951 139.4431 151.5795 147.216 160.1677 152.1299 154.1277 111.5444 83.7684 43.4711 142.8291 152.3008 126.6244 84.3822 26.8302 67.8536 113.2359 139.1945 116.6791 124.7355 163.2102 157.9788 162.0585 157.7825 160.3785 123.1699 83.5109 32.516 106.3512 135.031 112.5731 72.9636 66.4121 39.044 74.3497 125.7844 70.5797 80.5392 177.7948 134.1939 165.0387 132.6645 161.0911 160.4022 160.8238 142.2521 167.6021 151.8518 144.1249 160.7095 146.3866 130.237 75.3978 35.4716 111.6308 154.7894 155.843 155.6733 148.131 150.7375 161.1261 146.7637 166.967 147.0488 168.6312 157.0177 175.9285 160.5969 188.0273 170.3595 167.9077 192.4554 745.3337 126.9276 640.7594 197.556 173.5093 126.0643 112.8109 136.609 169.8157 165.0591 150.669 130.729 90.9456 76.9214 92.9906 153.5989 140.2393 139.5389 157.9116 144.3765 162.3183 152.9613 129.2214 159.2069 148.7822 132.0492 134.1123 157.7474 146.5576 130.2751 145.9626 118.9443 129.826 170.5872 131.1804 111.262 126.9884 108.4044 132.9219 134.8078 154.9193 141.4242 140.6896 139.2226 47.9863 43.7961 35.8189 108.8974 127.0989 137.3018 127.515 142.079 131.5067 130.0514 125.2211 159.3335 151.8259 152.5122 133.8953 152.6917 142.5594 139.3449 143.8675 56.3902 58.6017 80.9011 126.8054 117.0053 132.9603 151.5966 138.1758 124.6412 149.0473 155.4088 154.1678 147.2987 160.1768 138.6744 140.5782 126.189 149.4631 142.9687 149.2178 132.565 118.389 121.8387 138.3425 59.9984 38.1888 98.493 142.8242 165.5762 151.4001 148.2593 103.0786 66.0026 143.8431 93.0422 141.3958 145.0145 157.6809 41.9536 16.4942 65.7368 135.4517 124.1144 104.7548 170.2636 137.3861 158.1388 138.6752 159.5811 143.6481 0 0 0 109.7925 143.482 141.6404 161.6465 129.4593 150.1921 168.5287 155.9202 133.5 156.3772 143.3597 151.5299 176.6716 167.5673 136.5374 155.5471 146.5445 118.4259 0 109.5931 149.1313 155.8693 153.063 135.274 153.8717 140.0018 157.9822 144.3837 123.0035 122.4138 169.8949 143.0433 163.7795 153.1172 150.6553 136.4116 148.3292 142.8346 107.8866 120.3376 129.9894 133.968 146.1629 169.4588 142.7508 137.5687 179.2193 165.7413 169.0857 168.6765 139.4581 176.2561 147.5058 174.1233 160.0604 23.2178
158.9849 170.9691 221.1368 203.5352 162.2404 177.7812 156.5733 194.8073 184.3599 209.3561 204.5549 223.8039 215.32 201.1763 217.3863 175.7764 134.3343 193.4729 195.7087 153.2991 133.9372 227.8434 0 19.079 207.2906 225.674 188.8611 214.2629 209.2916 167.6295 136.0348 237.5382 196.2204 210.4582 194.5825 157.2244 98.8856 62.5978 44.0613 164.9933 184.516 180.7066 115.0137 30.3516 81.2992 151.4518 173.784 137.5593 153.0651 216.6107 163.0891 205.5559 208.9571 207.1705 157.3231 89.3233 61.1759 174.6195 154.7389 132.8605 83.359 62.5552 76.2895 92.899 141.8641 85.7813 117.1909 167.5164 186.6429 167.2507 211.4051 150.1268 167.8111 158.4264 211.8653 180.5665 173.0014 157.9927 182.1742 179.5271 143.1904 70.7924 41.5635 155.2978 205.0649 206.8568 204.6744 165.6523 170.0174 199.0232 183.107 179.7938 222.2939 235.6155 216.1291 217.0803 229.8604 196.6991 232.7257 214.4732 208.6484 0 640.7594 667.1592 906.3055 237.3519 119.4427 147.7559 190.884 220.3902 172.6567 163.0886 133.1376 112.4547 90.378 100.5416 192.1897 141.8827 164.6295 199.4416 155.4836 158.1826 179.2056 130.8683 189.3292 176.298 182.3962 182.2358 197.0707 157.7619 138.359 163.7167 131.4901 151.8977 183.0918 163.3737 120.709 158.0975 99.9092 149.1399 190.6686 183.3791 168.0986 180.8167 128.7784 53.0197 45.0574 51.0435 125.4487 151.3296 143.0025 171.7472 144.824 195.3147 171.9683 198.2726 181.9037 184.6712 167.8556 126.0214 198.2617 163.1093 165.9064 193.8993 78.6956 68.868 100.8519 159.1092 178.854 172.0775 146.8811 163.3286 155.281 155.048 176.7244 171.5403 157.6726 167.4294 151.531 152.9373 180.421 194.5525 191.5824 156.1592 143.0542 143.4692 136.4598 159.739 72.7587 46.9548 131.7071 166.1909 210.3336 180.7741 178.2541 143.6258 97.2583 175.5456 119.9519 175.7035 195.7827 173.4601 45.204 22.8096 62.9187 131.7389 152.8786 122.4858 190.7064 164.1991 184.0674 189.2883 187.3295 156.1016 0 0 0 129.6889 163.5204 151.1498 170.4769 117.8315 163.1661 207.8554 224.7031 179.44 161.3098 191.8046 195.9345 191.8241 183.8509 187.5355 190.6687 191.6108 136.2894 0 129.6533 162.8168 235.4453 160.1278 210.3767 162.8894 154.6646 234.9696 165.7876 119.5834 145.61 179.5235 218.6992 207.497 222.9776 209.8046 184.2328 164.8696 164.4946 131.0637 128.1124 128.8267 130.2562 166.5084 207.3802 173.1958 168.9838 204.7186 210.6838 199.101 195.658 226.2653 185.6697 164.9667 178.849 216.8948 30.7997
163.2806 232.2854 268.9875 233.4884 149.8398 200.7298 170.1506 238.0218 273.4747 222.8043 230.5994 226.5465 226.2699 224.6902 227.8216 238.6814 159.5225 217.1692 213.048 146.8061 146.4339 227.7121 0 25.075 232.9574 249.5164 222.8158 241.1392 237.6994 190.8275 155.6904 256.3486 246.3446 251.6537 210.9017 201.6587 98.1344 69.4149 57.8441 200.6224 201.7023 172.637 108.1255 54.7556 133.7221 175.7359 209.9363 144.9441 139.5026 229.1554 168.3464 201.7436 216.5858 225.0158 183.1418 95.4662 50.5915 202.4604 199.9381 150.9345 103.5692 95.8636 89.8099 107.9187 173.7509 86.6043 116.5156 201.4567 237.5884 199.4901 226.8622 190.7049 219.8531 198.9087 242.553 204.4534 221.4547 202.4958 227.261 202.2297 170.4487 90.3314 73.2023 180.8215 257.931 253.8051 258.7597 196.3649 170.8051 237.387 233.78 223.5154 263.5348 266.4084 228.0919 223.2662 227.9238 278.6003 261.3525 257.0016 223.0844 221.9574 197.556 906.3055 1636.1361 784.4731 159.2516 183.6143 217.2654 256.661 256.5168 193.9779 152.2459 113.6826 119.2948 107.7868 228.1995 162.658 168.7211 212.3418 206.2324 199.5868 176.4691 130.6784 201.3534 210.6314 226.6066 211.0495 245.0419 155.986 178.1478 184.144 130.5533 155.457 214.3175 170.6272 132.0482 150.9926 124.5234 169.8904 212.6689 200.291 177.783 186.1158 167.8004 54.1587 73.8278 63.0553 133.0605 181.4244 161.5084 198.7743 142.7915 194.8018 175.3648 220.1058 227.152 196.1013 203.1231 135.3152 216.479 197.6405 185.6844 206.3371 96.8839 82.5015 116.4067 169.0605 201.214 205.4077 163.2787 179.4971 161.2378 185.7555 208.4381 214.7005 169.9826 197.3332 149.5639 147.4935 194.3826 221.4367 197.6287 201.9733 165.1755 142.3394 184.2728 200.7244 94.1312 59.6046 150.1575 194.3478 243.4065 243.3129 202.1448 152.4152 95.2265 185.0276 130.7265 217.1129 239.3844 219.4733 53.507 29.3358 87.3897 141.0011 198.0378 138.758 203.2783 178.1758 238.8349 231.9033 198.9081 202.6775 0 0 0 135.2463 182.3814 175.343 184.58 119.0194 191.5131 278.7316 237.6902 201.5652 188.5524 229.861 198.4534 197.5532 211.4472 194.1781 217.0359 211.905 169.8052 0 148.2053 203.9998 298.2407 192.2369 206.3159 174.2143 166.818 228.3039 178.1177 126.3386 140.3381 197.8193 236.0492 208.7086 263.6345 254.7629 169.6211 142.6853 174.3633 146.795 139.0851 136.0041 132.883 158.2748 209.3708 193.5527 228.3119 257.5098 248.7763 203.0733 257.3738 286.0213 234.1183 271.3581 249.5173 263.3717 35.9085
163.3326 215.7085 216.0603 216.8818 155.4482 216.2678 151.3815 221.5283 199.9472 214.4832 190.9787 199.6666 206.5745 216.2615 188.0286 208.5026 158.7258 208.6638 216.699 152.647 138.7545 220.2596 0 21.7433 230.5804 205.0924 187.383 221.6049 224.4968 176.3954 154.9182 229.1192 204.386 200.7863 200.617 169.8079 116.179 77.5975 48.1109 171.0648 223.1617 192.0752 108.2051 36.6281 120.496 170.6319 198.9212 150.7452 147.5763 192.9226 178.7592 195.0509 193.9724 208.9086 171.1288 94.859 55.735 182.5954 202.9798 151.3307 112.2032 76.2346 58.7571 90.6128 141.6471 79.3827 123.0137 198.7158 211.0819 192.5565 195.5997 183.8554 220.0285 201.1816 221.2148 209.7136 189.3365 190.0581 220.0115 203.6223 170.7096 83.0552 58.313 160.2986 195.1458 196.8856 211.808 184.6246 163.7619 201.9038 185.9993 198.6373 212.4535 223.4399 218.5278 221.3589 209.0345 191.3072 231.7071 222.9633 208.4119 213.7198 173.5093 237.3519 784.4731 1276.7776 562.5014 0 216.3362 284.7525 222.2665 178.788 161.5873 125.9835 110.2051 102.7799 204.0517 161.6008 162.3709 191.6455 193.7063 170.4053 191.9204 125.5847 178.1655 178.1014 186.9474 181.5365 208.5497 180.7018 171.7672 187.6243 132.7925 147.3795 217.7223 181.3752 135.1975 167.9023 139.3099 175.1131 181.8649 182.1243 177.0092 170.4132 178.5276 75.668 68.7698 50.9897 119.6016 188.0629 164.1432 182.1596 150.6787 162.6062 148.4473 176.6051 199.773 180.4952 183.4429 138.934 215.893 202.2016 158.4818 185.3325 79.1971 86.6291 113.844 180.5493 208.9653 197.5093 174.9458 161.0168 160.8037 173.6117 194.723 209.0901 170.1928 165.1263 145.4424 162.1274 175.063 190.2748 207.8695 177.6091 158.8344 150.8643 158.3972 170.6618 100.1861 44.3345 119.8274 180.8143 202.6375 202.3304 209.5589 147.2268 112.2331 165.2109 128.0638 180.0333 201.8253 206.3135 0 21.1155 94.4076 161.2843 184.5349 142.3022 175.2747 170.4544 209.9231 176.8476 172.861 191.5755 0 0 0 123.1746 180.3517 180.5021 199.3377 127.44 167.3748 205.7612 211.6093 178.7193 176.0026 196.3167 183.1473 195.7709 187.1947 182.0999 215.8394 179.1016 166.0255 0 123.5736 198.0732 257.6262 176.051 203.375 168.4643 167.8826 215.2902 162.2851 132.3382 147.2022 176.3991 231.496 224.0645 204.7594 197.5888 190.4668 167.0774 197.6437 130.2388 127.0965 140.2808 154.5197 164.6563 205.6854 194.8368 205.0892 218.3137 209.7822 205.2861 224.0232 231.8691 216.2295 191.2048 208.3284 210.591 27.7682
133.2344 119.7096 121.9501 138.8645 136.5055 143.4501 104.8699 145.6653 142.973 111.8554 103.6194 142.0979 146.8786 133.4347 131.9406 108.2957 130.8387 128.8372 126.7634 115.9242 101.181 122.0132 0 14.8682 152.4695 125.9378 127.7439 126.3629 131.7469 133.1645 123.8678 133.1421 118.5565 124.231 113.3097 107.9082 100.6817 65.8603 30.9265 112.0652 120.4012 129.056 69.8395 19.5617 64.9749 108.2367 124.7447 126.1594 118.3629 134.9448 110.8854 124.2702 107.9692 115.2531 112.9203 75.9996 36.6275 104.4995 127.384 101.6139 50.7275 40.5658 35.7618 54.5802 95.0373 61.2912 68.8387 126.3943 117.8508 116.157 114.1379 134.8289 115.4442 113.5853 103.7344 110.8511 105.0211 107.8943 139.5708 106.5678 103.944 69.3932 26.8146 90.4186 123.5731 113.5471 124.5507 114.5889 131.025 106.8596 133.2178 119.0539 111.3933 124.1611 121.1513 112.4348 129.0325 127.9493 127.4767 118.2739 138.4387 133.2334 126.0643 119.4427 159.2516 562.5014 55.27 383.8504 133.0148 129.6803 141.4078 114.0357 92.4514 77.0493 47.6245 63.2481 125.4481 120.825 113.5726 132.0853 135.2484 123.5322 120.901 112.5328 111.5845 119.5232 116.3776 111.4593 107.8771 120.9972 99.0783 121.0797 110.659 106.091 134.0588 111.2562 92.8901 121.4509 92.8358 129.2426 119.0524 129.59 111.679 110.7203 121.4148 51.7703 46.1392 32.9674 91.7578 112.442 112.5589 128.7744 110.5426 130.5654 106.7575 87.2537 124.9868 117.4859 119.9564 109.4956 114.1872 105.3179 106.3731 115.3007 47.2174 47.5669 68.5718 115.7984 102.0888 112.9942 121.2492 99.6082 107.8654 119.5327 126.1241 120.8987 130.6827 125.677 133.2984 119.4125 95.953 109.1462 115.9084 112.009 100.0061 106.8651 88.7539 122.9952 58.2269 0 97.5487 114.6428 131.6858 118.1617 106.9139 90.5377 64.7357 105.9617 77.771 124.3288 91.7717 102.579 17.5532 5.7953 63.4816 112.1353 120.6779 103.9012 141.8954 114.9889 137.0194 132.4561 133.5418 111.3684 0 0 0 73.2845 120.3828 110.5527 108.1798 108.0665 116.3571 109.6412 133.1432 94.1893 142.9553 131.1041 138.871 123.586 143.8699 114.6056 139.6658 144.2241 90.0175 0 83.2427 121.3071 122.2902 126.0552 95.369 107.7372 122.2839 124.9886 139.5439 107.9046 118.1618 119.6115 127.7442 122.5717 120.7568 125.1643 122.5537 136.8018 141.9305 118.2155 111.2137 111.5938 119.4061 139.5637 133.4692 129.0819 124.063 130.0499 138.8779 135.0528 152.1374 131.0255 134.6359 92.9222 129.5646 128.8943 19.4017
150.4153 133.5621 165.8177 171.3232 0 145.7016 130.002 175.2045 163.3327 155.7428 134.2516 152.7655 153.4077 159.6776 145.1187 0 131.9576 161.8783 144.9799 130.5093 118.5257 183.8488 0 17.2211 177.1812 164.5977 166.9096 159.922 164.0138 144.1386 121.1358 155.6179 136.0204 141.1143 155.7167 129.0877 0 72.3864 46.9758 123.4261 142.2111 125.2481 76.5649 21.502 72.7752 123.235 143.5976 108.3707 112.5751 147.8236 128.3692 151.2425 149.7339 154.1168 150.5692 86.4096 39.0804 134.8797 137.5955 0 63.3872 52.1918 59.633 72.5012 102.6111 0 78.9477 144.6995 132.5663 150.5108 155.0145 121.6296 141.6172 144.7701 139.6483 165.9509 117.1445 130.9969 146.3306 142.5489 123.2089 60.0783 32.1882 121.8608 161.668 144.2242 134.0478 128.4692 119.0857 150.6724 149.1968 150.4156 158.0459 157.3791 132.9578 176.1532 144.9204 147.9006 179.7783 158.362 148.1901 153.6791 112.8109 147.7559 183.6143 0 383.8504 522.8255 600.8396 206.4334 155.5849 156.3723 126.7475 69.3287 67.7168 71.4142 161.809 129.5047 115.121 144.9598 122.3959 137.6233 129.8984 115.199 136.6701 146.8457 148.711 137.8286 142.1376 131.6241 116.589 142.4197 102.7111 110.3939 138.25 120.8143 97.4961 124.2303 0 127.5222 138.3238 147.7628 125.6135 136.0828 118.7243 51.6567 0 33.9339 83.225 130.3099 116.9764 148.0663 98.1649 136.5721 132.8749 123.3241 156.3604 131.2819 132.7039 116.9629 152.1147 142.5591 140.8681 142.6887 58.4182 61.0234 75.9239 127.9983 123.4934 136.594 133.9832 126.1592 111.8312 140.6651 148.4646 143.2361 144.5441 145.4318 124.2878 134.8444 134.4845 142.4507 144.7535 142.9938 118.8129 81.262 97.8787 150.3568 53.3673 0 92.6028 137.6623 144.295 154.6817 148.5088 91.4869 59.484 137.101 91.6145 122.505 132.1988 130.1877 30.453 17.2942 0 128.6497 149.5737 112.3485 152.2502 131.714 157.4352 153.988 151.9763 122.4956 0 0 0 97.812 129.2497 126.883 140.1684 0 128.705 162.9574 155.7953 135.2645 152.1285 131.5101 154.2503 151.3414 148.3205 123.6658 149.6506 155.8297 133.345 0 107.5727 139.2791 170.4408 128.2036 144.7728 106.7547 121.6118 165.1816 139.5956 0 123.0462 151.2351 150.1366 156.8225 173.9766 154.4233 143.5578 135.5293 139.714 106.3115 105.1766 107.0265 0 0 159.5388 153.0569 154.5966 170.0539 173.7688 163.9095 0 156.0551 157.7139 124.4706 171.6591 154.8625 21.4344
162.1305 187.4503 196.8166 171.7886 135.221 183.4943 150.9018 174.1973 185.7409 176.7584 185.8539 172.6985 175.285 199.4179 174.034 162.6678 148.7181 158.4543 156.5043 122.6855 144.5093 184.995 0 19.3312 190.6714 195.6206 179.8556 186.0432 179.169 186.486 167.5203 207.7822 175.8557 177.1517 142.8976 158.5975 103.309 74.8298 48.0086 151.0241 173.2735 175.7759 93.4248 0 95.7793 158.1557 169.5182 139.3653 142.1433 179.8514 145.0798 170.1276 155.3648 173.0412 150.1134 93.3652 48.6555 156.4676 161.4245 97.6013 86.0279 67.2074 67.5984 86.7769 130.8185 72.788 108.2572 185.1386 181.2586 173.4017 166.8627 134.6328 162.5723 172.036 185.5142 173.047 160.7341 183.4097 155.1095 153.768 134.3418 80.0873 0 129.3617 193.3837 158.7549 180.0402 137.3868 136.1349 157.3571 154.0662 164.6091 186.9682 182.0789 186.5145 191.59 194.0378 165.6314 171.1805 159.2254 155.0572 143.5955 136.609 190.884 217.2654 216.3362 133.0148 600.8396 437.9975 377.7918 215.8919 168.0181 147.1331 100.2546 80.4817 94.4445 172.9924 135.5504 149.8919 183.6021 179.6664 168.9908 164.3808 137.1568 169.3479 155.671 165.8416 172.7662 179.1388 149.6275 146.7781 151.2855 131.5295 161.4235 177.5694 140.4318 106.9942 126.1828 107.9096 135.3706 180.9416 166.1525 154.378 168.5182 165.547 70.4599 48.8999 53.2943 125.5433 144.7247 143.3581 181.6721 132.6816 167.3093 135.3046 139.4632 154.4744 140.7818 149.4198 122.9828 144.7055 169.5508 163.7553 162.0127 64.0799 55.9312 79.7949 132.4495 137.4784 160.4679 150.6644 120.864 138.3146 137.499 166.726 172.0609 154.6931 151.0707 132.8157 136.3244 144.5638 170.5954 141.3328 160.0685 128.2695 117.9844 134.1123 159.8374 88.174 0 101.7043 148.4559 182.213 153.7483 183.193 117.7637 75.9118 165.8111 103.3941 174.5766 161.7951 167.037 27.7425 22.924 63.4526 130.5349 156.6908 111.3213 161.1028 141.7861 167.7955 159.9332 149.2556 155.3885 0 0 0 120.6162 142.6103 155.0186 184.2119 134.2069 166.4707 180.9751 179.3627 161.4765 149.4065 162.8225 180.1908 172.625 176.3184 143.6721 166.541 155.5382 140.2544 0 102.0457 184.1721 201.5617 168.9443 164.4683 136.7915 150.3911 191.7105 153.3827 116.5105 123.003 156.2951 186.3586 169.784 188.8935 158.5634 155.672 181.7834 171.4059 130.0332 132.9081 131.512 122.3022 144.1268 169.6871 168.9672 168.6982 178.8031 200.0775 170.0133 188.5323 189.1624 180.9224 163.7549 204.2105 191.7123 0
191.2883 216.1112 269.8204 282.712 164.4733 188.9197 166.6891 257.4387 239.4196 222.5673 265.9877 228.9502 231.2354 223.3567 234.2551 204.2347 151.9764 228.8154 194.3749 155.6099 164.1228 236.4215 0 25.6857 236.8363 264.9786 231.0794 260.6869 205.8676 187.5072 161.382 280.8315 230.5092 227.436 236.6861 188.7316 113.5426 72.7983 50.3768 198.9572 231.3928 167.1383 137.6124 44.7164 115.6934 152.8904 204.9201 143.9384 146.5751 237.7635 160.0808 188.6974 217.8868 210.8879 207.8478 103.6456 71.338 199.2869 220.7236 136.0027 104.9656 92.1235 92.9645 105.0493 151.9101 99.2512 145.453 199.2657 264.5703 226.359 239.746 182.0799 196.1357 206.2482 246.6955 230.1931 254.6505 212.0504 220.0289 201.9857 165.3404 103.1812 48.2585 189.3781 204.912 259.2508 252.3287 190.7786 186.1211 242.3866 229.0287 218.0451 252.778 240.0178 199.2126 283.5702 240.1751 210.6264 195.3908 239.3092 203.8267 195.5185 169.8157 220.3902 256.661 284.7525 129.6803 206.4334 377.7918 1748.8567 429.0626 186.8292 167.6698 153.3914 115.2375 115.5013 246.1897 140.5135 162.4779 215.7673 221.1669 193.8269 183.2435 133.5198 236.1794 211.6903 237.9229 217.1219 227.653 187.2344 176.944 196.9339 146.8849 152.2067 236.785 169.8112 155.4121 153.5087 123.8143 168.2531 192.1774 184.7913 208.8492 199.0108 177.0316 58.571 70.916 58.7397 116.4945 170.7987 184.3316 203.4495 143.5207 204.6191 166.8098 206.0735 197.3173 171.9799 189.1861 142.3233 243.0837 204.3056 180.5582 203.6802 84.7803 70.2769 0 170.2029 229.4785 220.0233 183.7074 172.4471 162.3044 193.2555 210.3019 201.334 177.8568 207.2524 170.5773 180.4274 209.2197 238.1959 202.1055 196.9788 172.6864 155.2106 181.3636 194.6018 84.3998 52.0715 156.5403 240.1099 217.8615 217.7848 174.5562 147.8378 95.8407 203.4665 144.1125 204.9049 224.3128 191.4499 49.4269 0 94.1338 146.4286 186.2024 125.2082 225.5555 201.7688 217.7406 214.8801 210.3662 203.4732 0 0 0 160.5009 189.1328 177.8861 237.4121 127.0937 208.8459 265.0314 220.5917 198.4681 172.9857 217.5916 205.8262 224.8185 224.3172 201.8835 230.8064 184.7681 157.2485 0 136.7006 225.6347 255.1812 182.2698 234.5808 163.3864 157.3456 222.2606 169.9674 153.1957 150.9772 221.858 239.3979 227.7089 267.0882 248.5273 180.9345 172.5523 203.3416 132.1643 119.0492 123.9905 133.802 194.2072 222.61 204.7963 210.5476 234.8394 268.0157 200.12 243.1316 266.8189 218.8236 224.9667 258.1514 224.462 0
171.7911 206.4027 248.2207 232.2098 154.1638 191.7394 159.9006 212.2851 210.1839 193.1008 228.6789 206.1217 196.018 217.5389 204.5054 195.3558 133.1151 195.0151 210.1445 134.6479 139.6106 236.034 0 21.9074 194.5462 233.4934 190.5716 210.7701 235.7686 169.5817 130.0091 240.6898 196.6371 184.6337 207.7121 181.5704 106.8447 73.9283 57.9024 177.294 203.2114 181.3503 132.636 41.8113 107.2337 136.1725 195.696 130.2117 129.701 195.9025 141.6393 180.8033 193.9051 221.5499 167.3231 88.0467 62.2801 168.168 186.4102 123.4344 86.2659 90.8848 77.2967 100.6016 161.4349 78.5749 118.3257 196.419 201.3523 200.8303 213.0172 160.4783 212.8074 183.2116 211.8954 203.218 191.6686 182.5992 228.9382 208.804 141.2071 85.2854 45.4164 161.1918 203.4206 200.9276 225.598 165.4264 154.1299 229.4945 213.4004 215.6701 246.6429 223.0173 189.22 236.6325 198.2438 199.3134 215.5527 212.9582 186.1322 185.1912 165.0591 172.6567 256.5168 222.2665 141.4078 155.5849 215.8919 429.0626 829.4786 753.7036 175.1709 140.2678 112.0639 142.0843 244.0895 157.8816 161.0377 200.6535 183.8388 209.3783 179.2449 125.6223 186.5432 181.168 200.0731 187.0779 212.3236 163.1644 158.7746 166.2361 130.4219 157.7508 218.4186 153.7544 115.0075 158.0553 113.61 156.7684 215.8186 195.2547 150.6555 188.0392 155.0455 61.4859 55.8307 53.9754 106.3631 155.7151 158.9697 193.0461 157.2411 200.266 161.0211 202.7723 226.9809 196.3811 176.8783 138.9678 215.6058 196.5029 168.1368 186.8287 94.0502 77.7333 98.1999 158.6273 184.2598 176.6045 167.9942 166.1771 165.3471 156.0585 171.3777 193.8877 155.9031 169.7589 175.8963 167.9355 186.1104 189.432 192.0051 217.6496 157.1599 140.1864 167.4883 173.7873 83.3292 46.6918 134.9678 180.8281 209.7068 218.3811 194.6268 141.5973 87.1756 185.6 126.4028 194.0481 219.03 192.6352 0 25.132 79.2503 167.8219 164.8746 121.9517 168.4554 191.1985 208.1282 212.2596 166.2968 166.7558 0 0 0 150.1234 165.7557 144.3939 181.5264 122.1669 168.2912 260.5518 220.673 202.6543 175.6902 228.648 189.7103 209.4827 211.4925 170.534 220.4702 193.3584 151.0097 0 156.3583 220.5097 265.7858 176.2263 185.4888 151.5353 158.208 217.0415 152.9722 131.0488 142.4158 193.6759 210.0592 200.3413 238.8968 228.476 179.1429 174.8644 183.4277 122.3473 117.3293 123.9186 131.1699 153.0644 187.6318 184.1995 219.9535 242.8397 229.1921 206.9715 240.637 251.1957 243.8575 221.9108 240.4387 246.2001 30.1915
151.8515 158.8502 167.7835 173.5927 136.36 163.1541 154.7262 195.9981 188.9713 166.7303 159.2704 182.6705 154.5345 176.81 190.6324 187.081 155.0669 151.6933 149.9101 126.2904 110.6481 187.8034 0 16.5026 177.8143 167.2356 154.4564 154.3519 160.7953 147.844 138.2548 169.954 156.9773 144.0268 145.5896 160.9463 127.2756 91.2057 49.7714 135.799 160.363 375.7143 0 25.5503 97.5033 149.0559 0 0 128.7071 175.6522 138.1135 167.3928 158.4338 168.4544 157.8684 103.9728 43.1301 154.9871 159.7622 115.4904 86.9413 63.9192 55.1178 79.2312 0 72.5113 0 153.3159 160.1563 122.2286 154.8128 125.1244 159.8129 168.9444 146.5307 153.6324 142.194 130.7307 137.1823 159.7034 0 0 36.7683 128.4633 162.1204 175.9243 156.3762 142.1984 137.527 161.5037 166.6195 168.6781 157.4521 172.5141 162.6756 166.6242 166.9665 149.2817 144.6602 160.3773 188.6634 156.1771 150.669 163.0886 193.9779 178.788 114.0357 156.3723 168.0181 186.8292 753.7036 438.6618 676.1077 0 91.4302 0 194.6631 141.629 139.4858 173.6298 142.1056 171.3703 169.3675 134.2236 170.2471 170.887 162.6066 172.9846 169.8509 160.6076 140.3683 166.1825 124.6977 138.076 155.9821 139.0806 109.0612 165.4907 118.8049 141.0479 146.318 158.6704 136.1235 161.5048 0 52.6242 57.5886 38.5081 121.141 141.4291 148.179 169.8269 130.7382 145.5779 132.004 140.417 173.0146 168.4676 149.3828 148.2802 180.2073 177.3439 158.0677 0 65.7784 75.843 74.3188 127.4046 136.0845 161.1375 158.8165 136.0882 143.7143 145.3901 150.4293 174.9789 157.8847 155.745 153.5277 144.296 141.0136 142.8325 165.0677 153.2115 137.4103 119.3651 125.9647 147.1406 72.24 32.1706 104.7352 166.9276 162.9508 144.6829 157.5112 122.4022 79.2882 150.2775 89.5152 152.5224 135.013 165.3975 25.4763 14.979 84.2235 0 161.8032 129.77 153.5904 148.282 126.9233 159.7227 168.2358 153.7714 0 0 0 107.9336 136.2645 153.3245 151.3495 130.4486 177.8605 185.1726 158.5074 161.9227 160.4401 166.4593 154.618 187.1767 166.4016 143.0187 195.8782 158.9817 139.4474 0 104.4396 161.5362 168.7061 155.9558 155.8904 148.4227 130.681 174.6908 157.3659 134.8913 145.6323 157.5029 154.1962 190.174 174.4962 174.9023 135.2405 144.0951 164.7799 137.1685 128.9274 134.9703 149.2417 0 165.9428 173.8156 162.4322 166.2191 167.4847 173.7126 197.5502 167.5552 183.9094 136.9918 163.388 197.6724 29.9313
151.7319 143.5085 166.9141 176.5941 0 0 136.9665 145.85 144.75 158.8441 158.13 156.5048 141.0901 158.9946 174.0209 147.169 122.3315 143.8154 139.9927 113.5149 108.7125 172.487 0 13.4076 150.0898 164.9719 150.4634 181.4531 147.9105 148.5755 129.6313 160.5979 150.9753 160.5323 166.9528 160.5933 108.7437 73.5179 28.5084 120.2006 163.5094 0 75.531 0 88.6195 122.5331 148.8598 0 0 143.961 132.464 142.3564 151.4886 155.536 0 0 0 119.8119 126.998 110.8473 69.4416 43.6834 46.7059 67.5351 0 0 0 156.6691 154.3038 149.0857 156.9428 150.6364 153.2941 125.1791 155.5487 138.0841 139.8617 141.2405 159.6769 149.1424 0 64.0828 26.0928 128.9022 160.3144 134.145 136.2153 125.1806 131.1021 150.0254 137.0325 143.4255 155.3204 161.8304 146.3355 174.2226 171.0403 154.4451 150.33 148.2835 152.114 142.4434 130.729 133.1376 152.2459 161.5873 92.4514 126.7475 147.1331 167.6698 175.1709 676.1077 457.2192 337.9281 0 103.0736 201.4164 127.9361 133.4395 178.4974 158.5145 134.6741 142.6872 114.7381 158.0241 140.1985 161.8086 159.3876 161.649 144.0143 133.8117 137.815 118.7192 123.1409 162.238 123.3985 134.5668 0 0 122.6012 134.0569 127.0953 125.8581 132.1021 0 61.4639 0 46.6695 110.2608 134.6349 123.5184 128.9172 114.2737 142.626 128.4044 132.6905 137.9755 143.2243 123.6924 130.456 163.565 141.7554 137.96 0 84.7416 51.434 76.3676 136.0164 143.6373 125.0444 124.5969 123.9124 136.0706 131.6082 134.6003 142.1315 139.3671 136.3072 129.2889 123.768 147.192 140.0511 168.8093 137.8188 119.4068 106.2418 105.9121 140.1474 60.8353 41.6348 109.5316 134.5291 164.9448 142.9557 156.6301 97.9035 69.4761 124.4966 94.6493 144.3428 160.0564 126.4079 36.8283 15.2637 0 120.2077 0 132.4863 154.3185 130.4944 134.344 139.5526 143.4228 135.5211 0 0 0 117.1 137.5452 125.0452 145.5998 90.3107 141.272 176.6213 162.476 140.9297 146.9736 147.5937 154.0738 148.3313 166.1346 149.3329 157.8002 150.5939 114.7646 0 112.5593 142.9236 190.951 137.7941 157.3561 120.3763 119.2126 164.6982 156.2947 129.9459 136.1019 151.1391 176.7843 164.1769 178.7821 140.1943 136.9111 137.449 147.2132 108.36 114.0357 115.1687 113.0642 0 0 165.0004 159.8609 157.6564 169.7115 151.3138 177.888 164.4644 158.9779 146.1164 169.2321 166.8992 25.0128
96.2244 110.2056 134.871 134.1776 87.2248 121.2443 87.293 129.9049 129.9761 114.1029 136.3183 125.5733 92.7788 139.9453 128.1569 101.4247 78.2352 113.5572 107.7741 89.941 83.2631 122.1585 0 12.6576 122.7101 143.9397 98.6998 119.9791 113.9686 103.8279 98.5649 126.0693 108.3056 111.1324 133.0288 114.7025 59.7461 0 30.08 107.7219 100.3752 97.3384 0 18.0214 77.4893 102.6715 115.1965 78.3044 97.5632 113.0963 83.7622 107.4307 116.9612 105.6653 103.6396 59.0046 0 95.9407 106.7011 86.188 51.8158 44.0141 44.8827 56.5552 0 47.8356 63.1719 0 105.1288 113.7608 127.2319 107.5283 125.4966 99.0092 123.5799 123.7168 98.8923 95.8239 96.6181 108.2008 103.3349 0 35.6016 101.1297 103.9268 109.7683 96.6689 101.1868 100.5252 114.4471 91.9427 114.8742 134.7123 136.5895 109.347 106.5063 105.4049 117.518 129.8402 113.3238 112.3286 100.0473 90.9456 112.4547 113.6826 125.9835 77.0493 69.3287 100.2546 153.3914 140.2678 0 337.9281 93.682 92.186 0 154.5272 93.6648 123.1837 107.4052 110.4379 100.6905 109.0451 89.6328 129.9094 118.815 125.1848 114.05 117.0267 103.5128 104.0144 111.3967 84.9325 95.2169 131.223 85.7397 0 91.8672 79.4066 102.7527 130.1456 76.1942 99.4183 96.599 92.48 0 32.6876 40.2718 71.9747 91.967 96.511 96.1839 87.0122 108.2344 0 93.8762 100.423 93.2423 102.1218 91.7027 124.1049 107.3181 96.2762 174.1189 60.4978 41.3369 0 112.0789 113.0179 99.7941 100.2007 96.5355 101.0625 109.741 110.1768 116.054 95.8591 107.5118 95.1076 97.8197 105.3833 104.8735 93.415 112.6797 85.6545 86.911 84.5883 94.5074 43.655 22.6657 72.0147 96.178 121.4472 114.5769 111.5281 70.6417 49.329 104.746 70.6963 103.9768 104.3995 101.2746 38.7274 0 50.4934 0 94.2554 93.4937 101.4959 88.8047 123.4438 118.211 103.3984 95.5159 0 0 0 87.8212 100.76 95.9182 115.1795 78.4582 117.7303 146.7363 119.5552 106.4671 99.5287 132.7207 105.8537 118.2944 119.864 0 123.5192 108.5418 69.4328 0 76.0894 116.4501 128.2158 109.045 121.1191 105.7569 89.3761 129.8214 99.9394 93.183 96.2375 105.6163 122.7375 115.0573 142.0465 105.0534 114.8497 103.3772 109.704 85.3485 79.302 77.0983 74.8855 0 119.5919 97.8808 131.8185 107.5332 112.6375 120.6406 129.373 145.4818 118.4271 125.6369 139.5644 111.5241 0
76.2713 120.6287 121.0467 115.9383 85.3836 120.8086 73.6395 110.6688 136.0956 92.3129 127.4476 107.5 113.3534 110.203 109.3615 87.2702 76.2287 128.9158 107.6927 75.7899 80.1547 121.7112 0 9.3343 115.8729 126.5939 106.6123 117.3989 103.1887 81.936 75.5927 116.3194 89.8097 101.6854 0 93.242 45.6111 35.05 23.3315 90.1115 106.661 87.5293 0 0 60.3656 82.448 94.056 91.6201 73.0024 92.6148 74.7487 75.6461 90.0554 99.296 0 50.3696 0 0 103.2114 73.7848 50.9512 0 38.2907 0 76.6133 39.4672 0 102.4755 120.246 94.6821 101.0345 70.9883 89.8775 112.5004 112.5916 102.4427 92.9235 84.416 120.5859 108.7689 89.8084 41.9108 0 85.7455 110.2502 100.9745 115.0006 92.0593 82.5407 124.673 113.2151 83.2048 115.6206 127.0799 73.4154 107.0383 108.9029 94.3537 104.3414 103.09 88.2255 80.0761 76.9214 90.378 119.2948 110.2051 47.6245 67.7168 80.4817 115.2375 112.0639 91.4302 0 92.186 198.193 115.473 128.6972 94.486 105.2997 105.7894 100.0668 83.3281 89.348 0 114.6263 104.135 124.5659 114.4849 119.4165 97.5655 72.3675 103.7198 76.0616 79.689 119.2473 74.5606 74.7166 97.7611 72.6561 76.0525 115.4373 105.9699 98.0578 82.3906 106.2976 33.581 0 0 61.9882 84.2604 89.2195 94.4853 67.8694 78.2262 91.0432 98.9609 108.6144 106.7789 81.9016 81.6296 100.9223 93.3798 0 92.2124 0 45.687 52.2236 80.1608 121.2809 85.362 85.1609 83.0459 75.9612 102.4964 117.0448 96.3035 79.5267 96.2924 75.5922 76.5645 108.0617 103.4417 91.9726 104.9359 83.064 74.6003 82.8978 104.4215 48.9764 0 65.0993 103.8429 103.922 115.3244 118.4435 65.5147 49.2369 96.9312 75.2575 93.4341 99.7569 93.4396 0 18.185 0 79.9842 89.2532 66.682 101.5465 88.1911 108.5016 111.554 101.8921 92.487 0 0 0 60.8094 82.3458 88.8194 108.7444 63.0652 101.7334 128.0464 101.6322 96.8171 91.4633 123.6481 84.9722 105.3876 116.8537 0 107.6148 105.4287 79.8142 0 74.2913 85.5742 116.1921 102.3554 107.745 68.8143 68.383 102.0603 86.0443 83.0634 76.8811 91.7206 119.7193 105.0242 118.1122 126.3873 94.8968 86.1783 93.5426 72.0784 66.531 67.0893 67.2271 82.5649 101.0724 97.5506 119.95 135.2095 131.6216 81.2891 106.169 141.1923 107.3216 124.0114 122.2394 112.7749 0
115.5839 111.8009 120.77 112.0506 118.8473 119.9432 95.9527 113.5748 111.4635 105.9828 102.9561 126.5374 112.3318 110.312 124.5428 112.8605 106.2445 123.7881 96.9725 74.5471 81.3043 118.065 0 0 121.7067 100.7708 103.803 122.222 108.8372 107.2267 88.7428 103.6932 103.4862 99.709 111.3175 102.7902 77.0712 0 33.0961 84.4174 0 117.8655 0 22.5273 54.6845 98.0567 101.7845 78.7832 0 114.4346 99.0807 106.4797 104.6483 99.4676 82.8372 60.1199 31.261 80.0358 92.5176 76.3214 48.7062 36.0646 37.0531 43.5189 0 53.7475 0 0 94.8171 105.1778 102.6715 0 118.2548 93.9698 85.3587 103.3281 108.5045 0 98.7243 117.8053 0 0 24.6064 73.6578 94.275 98.002 106.6769 98.1746 98.8427 107.4273 109.9032 0 111.222 121.42 102.9466 131.8193 99.3941 124.9517 104.6934 106.5474 0 109.2728 92.9906 100.5416 107.7868 102.7799 63.2481 71.4142 94.4445 115.5013 142.0843 0 103.0736 0 115.473 73.7022 2169.1655 109.0321 0 127.2699 114.0062 114.7474 104.5996 0 0 99.1359 108.1856 107.0566 118.4479 122.1177 95.7526 104.7336 94.936 102.9639 116.6115 84.5251 0 0 0 94.2227 96.3338 100.2067 135.2131 98.5303 0 0 38.3236 27.0684 84.9412 106.391 82.1732 111.7296 83.6562 84.3969 108.6743 95.5083 102.2901 110.6714 110.6511 70.9272 93.9519 109.7812 100.0103 108.7246 51.1124 34.9256 0 0 97.546 106.5341 105.5288 93.868 0 108.7977 104.0082 116.7223 113.5504 90.5453 98.4685 80.232 100.3352 106.7625 101.2482 107.7716 97.7119 73.1163 90.2614 96.7475 55.7493 28.0282 74.4438 103.1499 115.9327 107.5067 94.9031 77.7168 51.7947 0 0 96.1501 103.0145 103.4505 20.647 12.4394 49.3355 0 102.6567 65.8803 103.6627 106.5153 99.8348 97.6005 107.9972 99.9969 0 0 0 71.8297 92.3477 91.5094 124.9423 81.698 108.7505 119.3626 106.6576 92.7295 105.0062 108.9088 106.5409 109.6749 105.0151 0 114.8543 116.7088 71.5489 0 62.5211 0 0 94.4506 95.4705 79.5191 80.5926 117.1846 111.9864 99.7429 94.2418 106.3189 114.4972 129.9762 108.6916 114.6292 107.4731 109.8769 0 100.8667 89.7248 84.2628 82.2657 0 115.1028 106.5457 112.9782 115.6925 131.9549 106.6013 118.0925 108.229 119.048 96.0785 115.4479 139.8929 0
179.6735 211.7434 255.5839 261.4988 169.7524 218.2722 174.9197 224.1877 233.9284 204.2807 194.6345 211.7694 218.3545 200.923 220.4445 231.5484 171.2466 242.9581 221.8774 159.9093 158.7585 203.743 0 24.649 228.9715 257.1665 214.5577 247.3002 231.1042 190.488 157.4335 232.3733 218.8342 247.8056 241.6546 197.8829 113.5978 82.3592 49.1915 182.5185 203.3391 201.4059 133.6081 52.9743 126.6196 183.6291 193.634 136.2325 134.403 231.366 164.898 210.7163 219.8862 231.0271 196.017 118.1719 54.6206 181.8298 195.0291 136.5483 96.1553 77.0027 102.6695 98.1503 152.2013 91.1217 113.2118 213.5133 214.4863 231.9156 208.6314 175.894 223.7066 209.0866 231.9859 248.9082 218.6636 207.7455 215.6104 212.2718 161.6278 74.9976 54.8852 199.334 211.7255 204.8833 216.7559 165.1202 174.617 237.0644 221.8748 225.816 248.5861 253.1808 228.0072 234.2554 206.4477 224.7283 234.5436 215.9899 185.8224 176.2382 153.5989 192.1897 228.1995 204.0517 125.4481 161.809 172.9924 246.1897 244.0895 194.6631 201.4164 154.5272 128.6972 2169.1655 1038.8391 833.361 224.1882 304.6231 213.1933 224.821 225.2619 163.6185 208.6402 218.0028 241.5191 232.9261 253.1712 192.5808 206.9087 223.6169 163.5632 161.6654 206.765 171.2331 143.8062 177.5686 149.201 166.8582 199.7531 188.5485 191.44 215.8371 181.8722 67.1716 68.8721 0 135.4592 180.7019 171.344 215.0038 150.8452 182.3152 165.8116 176.7282 242.6389 179.9378 175.3368 137.1485 199.3383 194.0451 183.1603 212.9467 90.9388 0 127.2909 187.8549 196.0147 199.5574 174.9043 171.4153 170.0037 170.7095 189.0058 211.7034 179.1265 183.8743 160.6344 150.293 216.9579 230.8614 230.0757 200.6289 181.4334 135.5541 182.8389 176.8769 93.787 61.9419 130.9219 188.6123 229.9478 232.017 212.908 135.8025 107.7369 189.4823 147.4317 192.5102 180.3237 201.2448 47.0406 19.1871 0 167.9257 0 133.4605 215.0175 209.4579 231.5015 219.7535 189.6975 227.7769 0 0 0 181.8544 188.0349 188.3388 217.2798 128.2295 189.8043 257.5673 222.2671 201.3223 173.3425 252.304 206.5484 209.0245 203.0579 202.1044 215.0449 195.8264 165.0943 0 134.6479 187.8314 278.1613 195.4147 217.028 153.2782 152.927 263.5428 183.839 154.6188 165.0724 206.5602 234.8821 247.9106 278.6963 214.6288 196.3058 203.5786 180.753 140.7983 124.2642 128.9216 140.7505 165.9719 235.3988 195.0023 235.0613 247.2637 236.2813 171.2777 223.4949 247.8546 197.2662 224.385 285.5641 249.6208 29.2906
138.2563 161.954 191.2993 172.2679 158.6308 184.0128 148.2081 172.1371 172.0818 153.5046 171.5701 154.7676 168.6064 160.4797 167.4016 176.1069 158.359 156.4008 150.2267 143.0162 146.8678 173.8365 0 18.0123 169.1935 153.8418 158.4145 180.8279 177.9268 155.1862 139.3351 148.1656 173.9969 173.3528 163.0368 155.4587 109.4144 83.7336 44.659 147.8493 157.8456 142.5616 86.8392 33.1118 83.3334 144.6871 169.1381 134.9643 148.0674 194.3318 160.5659 172.4852 165.1691 175.9692 134.108 93.4567 42.5284 126.1336 130.1799 109.1679 80.8257 55.7965 57.0991 76.5746 103.7662 71.249 89.4883 152.7467 172.3047 141.0611 160.6303 156.9983 157.8493 147.8102 165.9427 153.1323 147.0198 145.7811 154.0503 167.0508 129.9996 77.6631 34.4174 114.7111 165.6409 153.9314 156.7343 154.4275 144.8429 162.2242 152.927 158.3441 149.3901 166.3559 177.732 175.4732 158.2033 166.5314 166.5501 182.8957 149.461 156.8948 140.2393 141.8827 162.658 161.6008 120.825 129.5047 135.5504 140.5135 157.8816 141.629 127.9361 93.6648 94.486 109.0321 833.361 406.0555 763.6833 253.0683 182.2823 181.9071 186.1056 143.8029 154.4509 161.886 170.9546 175.8854 183.3282 161.0412 146.6008 156.4833 131.6686 132.753 156.582 139.3525 114.85 130.8433 119.201 144.2925 155.9109 162.0216 160.8374 146.818 150.4744 55.7761 52.0657 46.8125 123.6052 139.0691 142.4425 157.7652 142.5462 151.3269 155.4073 157.8011 149.8295 162.054 158.1115 140.3741 170.8786 154.2062 166.3529 167.6453 61.8044 59.2721 75.0998 138.5547 155.0091 159.0074 143.673 123.6518 136.5384 144.9759 157.8613 161.5637 182.9333 146.971 152.2223 123.7517 140.4269 154.924 138.1349 170.5663 118.2994 105.602 109.9696 144.295 64.3092 54.2711 120.545 169.4053 169.8076 152.158 165.4664 110.8643 81.9839 159.5659 88.228 154.5208 172.4969 155.2296 33.2518 19.7232 72.7134 124.8085 136.5947 148.9744 180.1309 162.0305 155.8592 142.0789 159.0035 156.6219 0 0 0 111.1536 146.9921 161.5824 168.38 138.5304 160.5448 166.4413 168.5195 138.9256 136.0992 156.5016 149.6993 165.9303 156.0772 162.5487 189.2 173.7943 144.7255 0 131.0284 169.6273 192.5422 152.6724 134.1169 137.2678 144.1832 172.4579 168.4369 128.5806 142.0163 159.9352 166.5231 174.9501 184.6152 153.4465 161.1227 148.0066 167.2424 123.3807 127.8692 131.1995 130.3794 165.2679 174.0175 168.0717 160.8621 175.9543 166.8912 157.0211 186.7538 165.8879 191.727 131.2992 183.7863 179.4079 22.3976
135.0269 175.3252 233.5997 195.6934 143.3514 183.6442 142.089 166.3297 184.9831 184.4876 183.7792 172.2454 175.4485 190.6203 189.3959 180.4546 150.4213 179.0687 164.5619 130.2019 125.9472 173.9747 0 24.1507 205.2823 200.8335 177.223 184.4418 167.0612 170.7145 140.174 185.0954 189.3136 194.3589 170.6737 163.0625 98.8566 69.5663 58.3115 144.6608 169.8373 154.09 98.8399 28.0062 101.334 140.536 164.3653 111.5357 139.9849 177.5778 151.3999 166.7014 151.807 168.5005 169.0491 86.3584 47.9806 140.0264 149.2247 115.6994 82.5296 73.584 69.3662 89.039 127.1116 89.8006 90.6049 167.2737 167.0464 153.8849 160.2246 166.1308 185.1548 153.9898 182.5926 189.6633 160.2289 167.1614 194.4148 153.5548 123.1682 74.5203 34.3771 124.0283 179.5926 159.58 166.3391 161.0268 142.8461 165.7654 158.4771 168.2598 180.7599 159.142 156.5681 168.4098 180.0987 155.7705 175.2465 166.5503 165.0356 152.4389 139.5389 164.6295 168.7211 162.3709 113.5726 115.121 149.8919 162.4779 161.0377 139.4858 133.4395 123.1837 105.2997 0 224.1882 763.6833 491.21 396.8845 218.9865 195.5098 181.985 148.4923 188.3037 188.2249 192.3176 191.8213 194.6029 163.4898 145.8898 179.3464 125.06 121.3511 179.8292 161.0783 112.8152 130.9683 109.9499 146.9966 166.9731 157.8612 146.3167 172.7495 173.5643 66.8445 50.4649 34.5302 115.5627 138.916 141.8845 165.5293 122.3172 159.3593 136.7206 177.2024 174.1224 157.688 147.9675 114.4746 186.6268 166.4169 151.4085 167.4296 72.3336 62.0156 97.6381 149.6696 163.811 170.7424 127.3827 144.6455 144.9799 162.6858 147.3881 151.3357 149.8438 160.0465 143.729 123.5784 164.4699 164.5855 185.2751 158.7935 129.8802 104.7724 127.8249 149.3732 62.7415 37.4226 133.2277 166.3949 173.7316 189.3621 170.4309 129.1567 84.0626 159.3682 101.4437 156.5992 178.6504 163.7622 52.569 28.1411 79.5054 109.5344 129.5789 129.7819 181.2111 161.7835 169.9782 160.3496 189.9944 155.859 0 0 0 121.047 156.6278 144.9285 162.3807 107.8956 169.0397 207.4514 163.1292 159.9672 144.7567 209.8328 162.8173 192.3503 174.4577 144.4147 182.4396 170.5943 132.0893 0 122.9738 160.2072 202.8595 154.6798 146.1905 128.806 135.2564 177.7532 148.5857 118.2746 135.5328 184.4351 173.4774 186.7827 219.4119 156.1211 163.3931 148.7941 155.4284 125.3721 120.7368 119.3014 120.0715 134.9747 178.5671 156.2648 166.29 188.4804 188.5596 166.3532 196.1601 179.0862 204.1047 180.2618 211.6307 183.2693 24.8789
187.94 205.9474 239.7948 242.0954 175.3558 208.8958 184.9389 206.9228 234.0899 189.7785 208.4568 206.5405 223.4222 206.9109 220.0169 219.0614 162.1724 194.6023 188.7628 151.226 159.2943 232.6352 0 18.65 228.9665 226.1056 219.53 247.1362 229.0254 206.0772 157.3153 235.0788 212.3829 206.9132 185.978 161.2507 104.7677 76.7042 57.3203 171.7119 234.616 181.4473 109.9395 30.9471 101.1751 167.7493 196.2891 144.5057 133.1553 221.9654 176.7397 214.6785 211.607 218.3658 194.6578 111.718 72.6577 197.029 196.0227 135.4036 101.8051 82.1441 80.6394 89.938 159.2392 71.9537 109.1136 197.3981 201.6035 181.7039 225.3791 178.2992 185.3269 191.8649 213.3948 201.0308 217.9519 206.5932 220.1062 192.0375 173.7388 82.2955 48.003 177.5803 209.6584 209.1405 228.0118 178.2371 165.6159 207.7898 203.8439 195.9977 220.0691 215.6533 185.0726 236.1123 223.4364 201.9551 232.7453 217.9978 192.9821 189.9595 157.9116 199.4416 212.3418 191.6455 132.0853 144.9598 183.6021 215.7673 200.6535 173.6298 178.4974 107.4052 105.7894 127.2699 304.6231 253.0683 396.8845 1044.9011 471.4456 288.9246 235.731 164.4844 222.1759 230.1968 238.4017 241.8652 239.0896 160.2718 164.8327 217.9389 156.449 183.744 210.2157 178.85 144.629 188.3375 148.9197 160.0963 231.6303 198.9296 207.2272 180.3055 173.1232 56.3541 0 51.0871 123.8637 154.8053 151.7872 192.2075 153.172 197.7314 160.9012 200.3519 211.428 212.4558 165.7368 153.7552 236.1823 219.9604 183.522 191.6364 87.3773 94.0176 92.4457 158.9303 192.1249 189.9566 176.5266 160.8129 167.6677 189.7596 177.1785 198.372 172.0589 184.4638 158.5318 167.4467 203.527 220.4278 213.7962 200.4486 179.5594 136.0486 171.552 215.9386 77.0714 49.4169 128.6734 205.5454 215.8917 221.366 192.2487 140.5504 88.9306 184.6443 148.6624 185.0603 205.1633 193.571 44.6742 0 89.768 137.9403 169.4288 124.8924 209.9821 172.9718 203.3032 211.2158 198.2779 192.3455 0 0 0 139.7951 179.0319 194.7364 164.9013 131.0619 189.2347 223.7675 203.4561 214.5617 183.0897 223.6289 222.3962 214.9782 209.1056 183.5809 222.4839 201.8872 155.9527 0 127.8097 197.3413 243.5624 164.2608 210.4918 176.5917 159.6043 191.1175 167.4369 121.6437 163.2106 237.7066 221.8564 214.4316 249.8305 214.6326 203.8624 188.6416 181.7834 127.5593 132.0701 133.3253 127.6336 172.8581 188.2056 183.8626 211.2481 209.5499 230.2126 177.4088 228.3782 204.9783 210.2939 197.2351 216.1941 219.5173 26.4261
162.9146 194.3719 210.1304 211.6552 136.4296 178.346 175.1767 168.4266 213.6094 172.3789 206.6654 203.9783 200.5748 188.6465 196.4699 188.931 137.3904 170.6131 174.5865 128.9202 126.9133 223.2513 0 21.2713 220.6654 233.493 192.9694 199.1467 210.3371 165.7716 160.485 230.5584 173.807 178.1367 180.424 164.994 92.8965 72.7197 60.5597 174.7799 184.3729 144.6229 107.0913 33.8664 113.9103 133.6806 167.5242 128.5222 121.974 181.7694 146.295 169.1431 184.8747 170.3182 163.8615 109.8385 52.2249 164.1649 151.5962 111.992 87.8382 73.5013 73.2129 88.5397 138.711 78.9222 108.6788 188.3522 173.6531 184.3171 196.3618 147.6276 193.1682 178.8226 206.8671 200.4072 185.2277 151.803 171.0444 195.2527 132.5652 84.8624 41.5356 139.7228 195.0948 187.4702 213.1584 157.5753 138.9559 181.0627 177.6671 164.8572 195.5556 205.1614 187.6281 192.9569 181.8536 185.2674 185.1045 158.8957 171.32 203.3102 144.3765 155.4836 206.2324 193.7063 135.2484 122.3959 179.6664 221.1669 183.8388 142.1056 158.5145 110.4379 100.0668 114.0062 213.1933 182.2823 218.9865 471.4456 1066.9736 670.2366 223.0301 170.5444 200.7331 193.2065 197.5309 187.7448 199.9969 167.191 154.3602 206.1658 148.8082 155.4884 194.8709 156.673 125.2652 146.1207 116.2836 163.691 183.638 167.3629 170.365 174.3674 154.5085 61.4332 50.5719 44.9425 134.1068 167.4951 161.3581 173.2674 150.8734 169.659 156.7763 169.799 183.0692 162.8062 163.7822 127.6002 200.0952 178.2502 184.818 195.391 75.1273 68.6324 81.759 154.6377 167.6188 188.0861 162.8534 152.8568 155.815 153.3347 173.4504 173.0206 155.8143 136.2958 138.018 143.3652 167.3835 185.1009 168.0257 169.1383 155.3938 140.6417 153.5628 184.0534 71.331 48.2525 117.7712 183.1399 180.9962 187.937 202.4172 108.506 75.1817 179.8315 122.8381 178.6072 165.2342 200.4753 0 25.2549 74.8782 142.5564 174.7845 128.2334 176.9495 189.0542 197.0975 209.7317 193.4129 168.116 0 0 0 148.3984 173.2849 172.0619 181.4958 105.6819 172.1463 210.576 167.4245 173.4486 159.516 191.2221 170.9304 187.5311 189.5315 152.4588 203.2089 168.7268 126.5869 0 117.0216 209.6496 217.6681 164.7297 192.8068 142.8382 146.012 198.7772 182.7842 118.0992 131.2751 183.431 180.5911 198.6849 200.7798 191.0997 174.7355 163.0351 173.4307 115.6083 116.963 118.0702 113.9985 149.8208 171.7169 172.1013 187.0227 188.6837 204.6176 175.422 209.7274 213.1721 216.7432 175.2004 211.0734 204.8247 24.4221
192.1352 170.9214 223.5077 216.2269 145.4421 163.439 140.6041 191.1828 187.4307 195.3469 202.7469 213.5514 197.5339 202.0525 214.2847 198.5199 145.2331 208.7524 199.8861 136.6391 133.1199 199.481 0 20.5619 191.1584 203.9677 173.8176 185.3203 187.0438 180.5594 147.1663 169.1298 185.6202 185.6383 180.5981 161.7612 99.5129 75.5252 50.2993 159.6283 184.1575 160.6065 95.9908 33.7967 101.9088 135.8278 174.7966 138.1233 142.8641 178.1958 151.9655 192.7799 174.67 201.1541 158.1663 110.433 51.6069 172.8736 169.9405 123.8255 92.2403 68.1769 73.8916 87.2413 141.7 84.0512 113.1432 192.0773 172.9154 178.3987 189.1801 168.3111 209.6698 175.2345 186.6424 162.5018 153.0317 176.3978 183.4616 205.0375 131.3871 73.7078 43.1477 147.5213 163.6043 192.5292 217.7491 157.1465 147.144 195.2109 159.9539 188.7242 190.8246 190.3654 188.2412 199.3099 208.6017 182.9203 190.5867 183.2437 183.3414 174.4745 162.3183 158.1826 199.5868 170.4053 123.5322 137.6233 168.9908 193.8269 209.3783 171.3703 134.6741 100.6905 83.3281 114.7474 224.821 181.9071 195.5098 288.9246 670.2366 1169.6543 767.7305 171.8466 244.7228 203.7568 230.8683 197.7303 206.5107 181.398 175.2993 209.8624 144.5063 159.8993 200.3262 149.3945 124.2012 141.2046 118.6153 153.9266 206.6045 187.9526 164.0952 179.0855 138.8041 52.2291 64.1341 49.1716 129.9598 157.7045 148.0868 172.3323 138.2116 165.1395 151.2565 169.0114 194.8967 164.0982 185.7364 144.7702 184.1781 177.9871 172.1192 186.2603 89.1936 66.0524 99.4118 143.2351 177.4848 173.3836 158.58 144.8662 143.0839 168.5235 177.1138 178.1838 164.788 169.5836 147.4765 153.1127 158.2698 178.1703 175.7574 168.6819 163.5672 128.5952 159.2225 184.9151 79.4583 46.8587 109.6985 198.7019 192.8796 179.3726 176.5687 141.0392 92.3552 165.5649 140.5042 171.9288 189.385 165.0512 37.1585 23.9894 89.7268 150.5801 154.7372 138.1491 169.8406 168.8861 196.7412 195.4815 172.0314 168.7397 0 0 0 140.1114 154.4699 156.6479 184.8165 110.5932 177.1559 191.8757 204.2655 173.1047 161.4417 199.8158 180.161 208.508 172.7398 160.7128 196.6594 177.3036 136.4235 0 114.3866 182.1801 202.5429 168.249 176.8294 141.8803 133.8236 193.3591 165.4925 134.0817 142.8103 170.4981 176.0629 191.4456 199.3527 192.7253 176.2413 156.2701 159.7125 125.5923 130.1341 141.5106 152.857 168.7377 194.0546 161.4637 172.5344 218.0165 209.2277 168.4944 201.1913 217.2209 185.8905 189.6179 201.0698 206.5391 23.8727
200.5103 185.5358 187.9356 203.3315 169.012 195.0386 159.0202 196.421 175.771 180.7526 189.3177 175.1668 186.4504 182.9051 203.4236 171.7489 151.1996 170.7226 191.0272 145.5139 131.8205 215.253 0 17.4126 203.2489 218.1316 175.2957 177.1942 183.905 178.8233 162.1791 184.8148 189.0782 197.7968 179.6954 156.5737 119.7996 95.0066 53.1039 155.1745 173.592 149.9813 101.5897 31.3346 108.7469 157.8676 166.743 125.4115 136.8721 180.0804 160.4246 192.758 165.4809 182.2803 165.608 86.3121 40.9766 152.1536 162.2065 123.3015 70.6697 66.0907 57.9988 89.4122 132.1806 68.8501 101.3214 168.1288 184.4856 165.7842 181.6652 164.4586 162.4895 142.893 164.2982 158.9318 157.033 181.3168 186.0016 177.5365 145.2049 79.6476 32.7386 141.7292 177.4668 174.6946 183.1049 150.255 145.4597 180.7127 162.86 175.8666 187.1039 186.1483 175.1201 172.4849 197.1027 189.1457 183.0058 182.7503 189.1095 165.811 152.9613 179.2056 176.4691 191.9204 120.901 129.8984 164.3808 183.2435 179.2449 169.3675 142.6872 109.0451 89.348 104.5996 225.2619 186.1056 181.985 235.731 223.0301 767.7305 343.889 641.0874 0 196.4978 206.6218 175.4204 223.6295 190.6518 163.5733 184.6182 143.0075 161.0292 180.3709 176.6834 133.6649 161.1278 134.0838 146.0582 170.8156 185.9934 158.5728 174.496 178.1294 83.7368 62.565 58.6768 131.266 170.8143 154.9341 162.6257 144.7301 161.1499 156.717 166.7612 183.8915 192.7096 186.4967 154.1346 170.8847 189.4395 164.3913 171.7709 80.7796 72.7733 88.2807 151.1051 147.9053 166.4826 160.8785 145.8841 170.7694 182.6912 166.8967 185.3934 186.0029 158.9676 153.5061 150.0542 168.5781 179.5612 164.7696 161.0739 138.3388 125.8985 138.1655 161.8613 80.2763 48.3496 104.8525 145.698 198.8629 168.2957 176.3273 137.0734 99.9239 165.0621 115.3506 186.2161 175.5562 170.4721 39.1358 19.2695 87.863 133.3776 157.9083 137.5355 178.7996 162.0915 177.8858 181.2872 185.9015 172.7321 0 0 0 123.5729 153.0824 168.177 177.1143 122.5505 192.3506 199.2666 188.1465 173.6138 155.5994 177.599 170.1776 191.448 196.4163 150.3476 196.1141 186.1947 151.3878 0 107.6244 168.3719 191.1856 186.2116 156.0214 161.0487 163.5954 200.793 155.0952 128.2309 154.153 174.9626 187.2433 170.5099 210.9207 175.4197 155.6858 0 178.7796 145.9509 153.5572 151.8897 139.7699 161.1612 184.3826 171.7739 201.5397 195.9682 224.2785 182.1595 175.0658 205.4217 177.2883 165.4813 217.4209 208.9399 23.2341
162.3851 138.8552 156.0099 147.6994 141.5555 170.0688 140.0832 160.5971 140.1613 151.095 142.531 138.0415 126.9943 149.7895 147.177 153.731 133.5332 145.6831 141.7674 119.5189 109.8116 161.6118 0 17.0235 165.5793 152.5013 131.2654 143.3809 131.6492 124.226 126.3484 158.3419 130.7475 147.0087 131.6064 129.7713 106.1207 80.4555 32.6073 116.5085 167.1063 137.231 86.7067 21.1196 76.2263 115.7432 141.2376 127.4243 129.8242 138.0892 125.234 143.145 128.3099 148.0273 127.014 71.07 36.2476 113.6313 136.5037 102.8733 56.2081 40.8827 51.0928 76.2828 120.0559 75.8724 85.8934 122.8789 139.5265 118.213 134.1065 133.5786 127.0257 122.7429 137.9237 136.1515 129.4208 133.2748 139.1333 140.2044 128.1454 69.8527 25.3046 105.3972 134.0318 140.4686 132.3031 138.9182 121.9337 115.4107 125.9805 143.512 148.888 122.5216 144.7714 146.437 139.9597 145.7777 161.0024 134.5458 156.228 122.2156 129.2214 130.8683 130.6784 125.5847 112.5328 115.199 137.1568 133.5198 125.6223 134.2236 114.7381 89.6328 0 0 163.6185 143.8029 148.4923 164.4844 170.5444 171.8466 641.0874 180.1303 566.9151 154.467 157.6027 128.4664 169.5317 145.266 132.6133 149.1188 134.2011 147.3871 152.0048 136.0217 107.0481 118.6408 111.4759 112.2303 120.8907 150.9312 147.9658 125.7035 137.2436 65.0291 47.5246 38.0121 103.7343 140.9834 131.0318 128.1431 137.5356 131.7672 130.8787 126.4933 146.3651 151.7643 147.6926 133.1848 142.6633 158.9315 143.0514 155.554 60.9975 60.3585 83.2684 134.7049 122.3946 133.4265 136.5843 128.3377 141.4355 131.119 115.6117 138.2848 136.3639 137.0659 131.2396 120.8599 130.0071 142.2227 126.1387 139.4056 103.088 97.0742 121.7513 123.2354 69.4071 29.4751 93.7876 129.4122 146.5214 127.4506 138.7809 100.6106 78.578 124.3311 87.9945 154.6496 117.3634 137.6809 23.0239 5.8393 72.5962 114.0483 146.1295 121.0212 146.9412 129.0566 137.9967 141.7913 150.6368 136.9326 0 0 0 86.3518 130.8155 132.7711 145.1464 113.7771 142.4056 132.1735 141.6304 119.6234 126.5428 153.2612 157.0249 167.0674 163.6282 127.2644 141.4834 135.8993 109.7391 0 100.3795 139.3887 126.2643 136.7271 129.2713 135.2541 136.204 148.8196 132.3825 105.6659 122.1738 128.4074 130.9472 138.2007 148.0018 133.9173 125.9605 149.3378 136.7271 108.9607 121.546 124.7209 122.6281 147.4808 151.9297 154.7275 167.2555 146.2357 164.0972 157.9869 154.1824 140.969 156.4712 115.9303 156.8798 162.8487 21.0415
178.8471 209.575 246.994 222.3595 169.8153 197.0089 186.6148 189.0872 212.3713 193.7252 217.157 202.404 229.5774 214.349 208.5676 191.1259 155.3168 201.0975 206.605 147.3368 142.6497 218.2411 0 22.6286 214.7389 216.7513 176.6171 216.8899 194.6069 168.014 149.3157 234.8903 176.3535 202.3258 211.2329 185.9545 113.9877 90.5279 0 166.8952 201.8533 181.7396 119.5886 28.3334 107.4551 151.8849 189.7112 154.2622 162.135 206.3741 167.4063 197.3245 225.253 201.1295 167.9013 113.5001 52.9874 163.0054 175.4559 136.6805 81.8775 67.8992 76.884 148.441 141.5259 81.0827 124.4794 175.5727 210.9486 184.2579 215.519 172.6739 225.9191 184.9677 207.5439 190.043 163.5753 189.4248 197.4513 189.8401 178.1127 72.3888 51.5665 160.2304 182.2501 202.0697 203.1769 177.5927 170.0493 187.0164 170.3654 177.9428 237.837 183.8965 164.8044 209.3529 179.5121 178.9452 195.9898 197.5452 193.1691 175.325 159.2069 189.3292 201.3534 178.1655 111.5845 136.6701 169.3479 236.1794 186.5432 170.2471 158.0241 129.9094 114.6263 0 208.6402 154.4509 188.3037 222.1759 200.7331 244.7228 0 566.9151 1007.3379 898.1806 257.0937 242.5699 227.1976 200.1884 198.5119 203.9647 157.7899 164.4906 234.5282 178.5292 109.5817 141.2393 137.3727 169.6114 191.0548 184.171 207.3591 180.6117 175.5376 68.4296 61.5756 61.0426 131.0419 159.7313 164.546 194.9954 148.61 176.5215 152.2587 151.2344 199.6333 177.8514 161.8584 161.1221 205.7099 217.0097 177.9936 209.6553 83.9324 72.834 105.6298 167.3358 191.0325 186.8438 180.3194 147.0701 159.1522 164.8484 198.4475 193.6796 180.609 169.2518 157.5383 150.8399 167.2172 199.1896 183.0542 181.427 157.4005 135.139 157.5184 196.5374 81.3176 43.0291 137.2681 184.8447 184.5048 194.2463 189.3234 141.592 90.4577 181.2469 112.0969 197.3918 188.7934 190.5742 48.7912 0 74.7857 145.8488 166.1858 158.8722 204.9967 161.7325 202.3571 186.8568 200.9827 180.4919 0 0 0 125.0645 183.2124 179.8793 204.4025 115.6088 165.8804 218.1765 199.6027 177.3181 164.5285 219.3085 175.9769 195.9296 201.1335 207.1569 216.8075 193.007 138.393 0 129.015 179.5393 227.571 187.9668 194.6594 161.852 151.6689 211.474 164.6568 134.1454 149.0824 203.6723 214.1749 199.419 219.5531 204.8927 176.2421 168.5804 193.9617 138.097 141.0008 147.3533 148.4668 160.6824 200.5842 183.2098 218.5853 250.2417 228.9337 179.663 220.133 204.5239 204.0093 206.4171 230.043 232.2446 30.7419
161.6703 182.869 245.242 215.9879 145.0404 191.488 155.1439 210.2562 181.6565 173.8432 201.8406 185.1623 192.4328 187.1421 210.806 187.3565 141.1151 191.6232 181.1159 141.8108 138.1947 207.8542 0 17.6192 195.3536 243.8867 195.1096 222.275 200.2355 158.8938 130.8989 223.4192 192.3055 196.1179 203.1642 176.0784 101.1111 68.1845 50.6335 171.6072 201.316 168.03 117.5483 37.5705 96.0207 149.823 184.3657 133.496 141.9104 205.6814 164.7244 206.0477 190.6153 193.7969 153.7368 89.9231 53.3744 153.4852 164.4456 127.3651 82.1548 76.5609 81.9985 90.6034 137.7003 73.3592 107.8665 191.5872 215.8207 163.6056 174.0417 154.6609 202.1068 179.366 184.6938 208.0429 178.6838 175.8878 199.81 167.0673 145.1396 76.9513 47.9505 149.7323 195.5654 188.4144 192.7405 166.0697 172.6498 207.4282 178.9162 186.9505 219.7298 201.5236 169.9168 214.9436 197.8807 168.5219 178.8238 210.6716 175.4148 162.4791 148.7822 176.298 210.6314 178.1014 119.5232 146.8457 155.671 211.6903 181.168 170.887 140.1985 118.815 104.135 99.1359 218.0028 161.886 188.2249 230.1968 193.2065 203.7568 196.4978 154.467 898.1806 861.8595 909.429 258.5428 258.9455 177.8519 189.309 180.5905 144.3838 183.8938 227.5419 170.9148 115.4415 152.2294 143.108 168.222 187.2651 179.0609 174.2876 202.3272 165.801 71.8155 53.5735 52.9327 143.4698 167.5246 152.0166 184.5263 131.8679 158.7044 151.8446 161.6829 176.9722 173.4563 183.4535 152.9514 179.1154 176.1316 166.2085 190.8364 90.0324 0 90.8833 151.403 182.7997 182.5005 152.66 150.1593 168.0637 166.4525 177.1539 185.5161 179.7935 157.0459 153.7028 151.2378 175.9815 203.0151 200.5139 163.3401 150.8094 117.4501 160.508 183.6684 80.4194 49.9345 128.5141 172.893 201.6013 199.651 178.5175 127.1322 86.4061 168.5332 118.3994 171.8415 193.0297 209.2732 56.7566 12.9605 76.552 143.0428 181.6704 128.1819 185.963 166.5551 219.0433 188.1512 192.0149 172.0911 0 0 0 146.7728 136.7922 145.5446 187.6398 125.9858 165.1765 226.2025 203.3013 174.136 165.5841 199.3434 181.7855 195.1078 175.1512 180.4982 182.2736 181.7668 141.212 0 123.9512 176.4592 224.9873 163.1098 218.6709 153.4414 131.953 226.0875 176.8891 120.7899 136.721 191.5312 188.0824 215.8719 194.841 197.2852 169.9472 167.58 194.1657 119.4905 122.6715 119.2567 0 152.4424 212.4807 165.0312 213.9346 213.5084 224.339 174.3467 202.2774 237.2655 214.7979 189.0425 228.3377 206.8009 25.4009
177.9694 220.2625 289.4928 243.9894 154.2594 198.7842 179.8184 214.7706 211.5758 208.3152 227.4911 207.1305 228.5721 206.1179 235.0891 200.6426 139.078 220.6928 212.2486 143.5354 135.4142 204.9632 0 20.4269 220.1592 250.9664 210.7057 210.8599 205.5688 174.9083 134.3647 256.3278 233.0915 210.9049 209.5812 201.2283 96.3445 66.9061 68.4416 180.361 191.9092 168.3955 121.5181 42.5463 127.5694 156.2943 203.0422 126.3775 144.6242 236.2848 156.2209 181.2335 207.5418 200.4895 180.7193 105.4383 55.9187 199.8862 172.6321 136.0122 88.3954 84.9007 76.7455 85.912 146.0458 76.4614 129.9175 208.5566 211.1998 192.1881 213.2344 154.2794 199.401 191.1741 223.5213 211.6696 212.1244 193.7538 204.3733 184.0928 153.8058 69.3395 46.6848 173.9375 220.6286 216.0559 214.1467 176.6439 150.0457 228.9939 180.7678 208.0795 257.5022 223.3672 209.7478 206.5046 202.6956 214.09 215.4858 213.4989 205.4168 174.7415 132.0492 182.3962 226.6066 186.9474 116.3776 148.711 165.8416 237.9229 200.0731 162.6066 161.8086 125.1848 124.5659 108.1856 241.5191 170.9546 192.3176 238.4017 197.5309 230.8683 206.6218 157.6027 257.0937 909.429 1690.7833 788.286 361.6123 231.9502 213.0599 227.7371 148.1527 179.6049 282.1009 193.1609 134.4953 172.3365 143.1712 191.0718 222.7505 210.3448 185.3024 187.6534 161.0932 54.3954 0 52.7309 121.8154 164.1848 169.2465 211.6375 145.8225 215.6859 164.359 194.9351 229.4689 181.3763 203.3718 124.4484 198.5825 220.2215 189.3502 207.7146 84.9279 86.2339 116.005 154.3899 198.1128 223.9417 170.3912 155.5362 154.3926 158.836 199.7294 209.7169 167.0214 186.264 157.1781 147.5389 195.9694 216.8673 198.3477 198.7814 163.3563 156.5828 160.6013 201.5068 85.1725 0 117.7499 190.7475 227.0881 205.9465 208.0292 149.4344 83.3798 194.6937 145.6981 192.4843 212.9863 228.677 60.448 28.7396 101.975 141.7452 176.3961 105.6628 176.3518 170.2744 228.956 194.9733 200.8603 202.4651 0 0 0 137.8089 162.4468 156.4324 212.9436 122.212 177.7729 237.8832 219.8487 180.8458 146.3385 217.4577 187.9425 205.0697 173.75 159.1903 190.4241 207.3762 168.5431 0 146.7445 216.2932 270.2321 201.2997 221.6287 164.3418 145.094 205.0367 149.7024 118.5861 141.4794 188.425 232.8171 217.7516 216.5019 237.0947 186.0597 151.3073 173.6795 137.2521 135.1425 127.4148 117.2474 174.4123 202.1658 198.0506 234.4766 232.4218 249.3649 210.8025 239.7981 256.5861 258.6802 261.0699 234.7618 231.9966 29.7839
156.8855 198.1571 256.4586 234.3054 165.5319 178.9331 145.9326 199.0177 212.7601 217.9118 227.7383 212.6551 207.2936 212.4664 219.2862 191.3543 125.977 207.7939 202.2378 156.5037 145.619 210.2505 0 19.9573 218.2064 253.2079 214.8375 236.9707 195.9344 178.8174 138.5965 240.9422 234.7255 237.0428 224.3667 190.1605 98.9356 67.1284 75.4872 165.535 214.2592 179.2693 117.2186 37.1703 122.9527 149.5684 193.4301 117.2682 121.1213 217.7097 150.3058 194.1993 195.4219 201.7551 167.3497 86.2867 41.4791 210.1431 195.3833 130.8614 98.7694 87.6616 80.7694 89.2202 132.0094 81.274 102.1231 202.2905 199.7369 198.2508 224.4419 144.1626 222.0953 189.7124 255.8443 216.9249 180.1961 185.4343 224.8789 185.2717 142.1622 57.3582 60.2537 182.0876 229.8657 226.1298 228.6998 171.9242 163.7711 225.1337 195.9936 197.5722 246.3979 211.8693 185.7883 221.5718 200.0129 189.0265 212.5958 204.8904 171.762 170.9651 134.1123 182.2358 211.0495 181.5365 111.4593 137.8286 172.7662 217.1219 187.0779 172.9846 159.3876 114.05 114.4849 107.0566 232.9261 175.8854 191.8213 241.8652 187.7448 197.7303 175.4204 128.4664 242.5699 258.5428 788.286 721.9324 656.5778 232.4464 207.3831 229.1395 143.3372 161.8134 239.1802 168.1307 128.1549 132.3024 124.8794 167.4661 216.0596 207.7753 196.6526 215.9582 156.4681 59.9534 70.2873 73.8771 122.7921 176.01 165.127 197.2394 129.6042 182.0613 152.8495 187.3939 229.8165 177.5766 189.0685 129.1414 215.8147 212.3431 170.5354 218.4559 102.3427 88.1274 94.6317 159.3873 181.2853 207.4321 163.8387 174.344 145.4959 171.4501 160.6927 183.3007 173.6426 178.5409 142.8962 160.8271 225.8368 214.3678 220.2517 215.796 167.4455 150.0745 170.8818 167.0591 72.72 48.0185 147.9515 158.6068 238.5357 235.5518 210.0403 133.0974 86.2933 189.9089 130.2422 174.7323 206.7437 188.2428 53.804 29.4185 69.5096 123.9621 151.588 119.8368 197.0261 171.7714 216.7367 188.5172 177.3179 196.4474 0 0 0 156.8996 168.8211 164.8451 203.7556 131.4041 192.8928 236.8964 216.293 188.8509 169.4992 223.878 179.2004 179.9043 179.0944 193.8041 216.5266 193.9875 153.07 0 153.3822 200.0843 287.7534 178.5367 227.9971 165.9695 151.582 212.5568 136.7521 133.1574 149.5276 203.5904 225.7976 196.4819 260.8549 219.796 186.039 162.1507 175.9391 133.276 136.4395 129.6913 110.9784 147.8841 214.2037 200.1189 241.9772 247.4949 220.3826 184.4797 212.1366 267.042 231.9733 256.9341 259.883 235.332 0
172.1111 208.5739 275.036 272.0716 144.8668 163.0691 155.4162 223.7827 242.9806 233.8393 246.79 221.2724 224.9588 221.3915 253.987 219.922 147.7745 245.1693 234.1575 148.2058 139.8706 237.5233 0 26.7356 251.0204 269.1075 247.9809 254.8414 210.365 193.4635 133.7852 275.1982 250.5133 235.8757 227.5741 199.6349 92.0886 65.3622 54.1764 196.3737 234.984 183.8789 114.2705 0 142.159 168.5857 203.3003 112.696 142.0018 229.4752 178.1069 197.5423 239.8689 227.586 180.8306 95.4751 61.4203 189.6134 207.4285 147.6669 107.0101 95.5261 91.5158 83.0105 170.2761 0 121.6204 197.6488 211.6204 237.8968 250.6485 161.9778 249.9882 192.0715 248.9211 227.8755 227.1611 202.6715 231.704 169.9946 149.8092 56.7355 51.6245 196.7175 219.6419 247.6216 245.871 176.2109 158.8108 223.736 219.3495 198.1938 294.7329 251.1796 197.6503 241.2223 196.8741 226.9095 241.6331 238.7546 187.0613 169.0301 157.7474 197.0707 245.0419 208.5497 107.8771 142.1376 179.1388 227.653 212.3236 169.8509 161.649 117.0267 119.4165 118.4479 253.1712 183.3282 194.6029 239.0896 199.9969 206.5107 223.6295 169.5317 227.1976 258.9455 361.6123 656.5778 1581.6479 343.1833 265.3438 259.5282 161.2657 178.7814 282.614 202.1439 148.7646 157.0418 120.9791 164.7035 253.1415 221.6347 193.0293 221.1083 196.9194 63.1902 74.1154 59.3545 116.8871 170.9479 164.2698 210.4626 146.3477 200.9206 181.4816 215.7148 229.3145 204.7194 177.609 134.0362 255.6186 229.0945 197.8081 219.8388 98.6463 87.3281 107.9489 187.1278 204.9209 203.1392 180.2428 199.6792 154.9086 173.1943 217.2594 208.1636 190.8284 207.1785 169.4489 163.56 192.7806 237.002 260.8552 227.4022 161.0575 155.1583 191.1367 212.8743 83.1895 58.0091 150.1212 196.9752 243.6757 230.0609 228.219 158.9136 90.1844 208.8385 172.0728 176.128 221.2662 219.0977 61.5096 35.189 82.8435 143.3691 165.3722 137.9182 219.8349 182.7628 267.6503 235.7664 187.2516 212.4005 0 0 0 136.2744 175.2863 164.7455 231.2189 112.7287 195.9292 265.5591 222.7123 217.3185 178.8158 237.2267 214.6641 194.6037 196.135 183.5847 225.4978 201.8192 175.9874 0 148.7238 232.3154 275.323 172.913 213.8289 183.4339 172.5615 242.7277 176.3954 125.1845 135.6767 208.0718 253.7823 238.8759 244.9183 228.5493 207.2039 176.3813 175.8333 123.3122 115.1791 117.127 123.5025 176.641 212.5992 202.575 238.5224 236.7178 269.9254 191.6934 222.7831 287.6437 272.7657 267.7287 289.0569 242.1184 0
163.5528 169.6009 205.745 214.838 145.5475 190.1323 169.7936 202.9751 183.3195 182.071 195.2723 182.8064 185.109 181.1897 197.6441 180.1156 145.8802 181.0913 174.7463 132.3356 128.9606 183.3172 0 21.8824 197.9251 194.7106 169.1152 202.7778 206.3421 164.2092 129.7541 190.4657 186.6346 187.1012 167.7926 143.3649 102.5738 81.9673 55.5754 146.2248 181.1841 169.7085 126.4921 31.4449 91.8613 160.3926 170.5618 139.2102 128.1311 183.2471 145.0253 169.2725 180.6599 175.7361 180.8339 0 59.6974 152.4402 182.1413 127.9239 84.7198 68.541 72.828 73.27 131.4374 73.1507 96.1253 160.0955 181.7856 157.5612 171.0445 142.2346 165.1347 169.9235 182.753 165.1558 160.2916 175.5745 176.9525 160.4516 152.6325 79.1435 57.7353 137.0424 165.5574 164.7113 162.7493 168.4225 149.6621 176.3455 183.5232 179.4135 179.6307 178.3102 160.2064 201.7073 192.341 162.3473 180.932 168.0259 176.4094 156.1586 146.5576 157.7619 155.986 180.7018 120.9972 131.6241 149.6275 187.2344 163.1644 160.6076 144.0143 103.5128 97.5655 122.1177 192.5808 161.0412 163.4898 160.2718 167.191 181.398 190.6518 145.266 200.1884 177.8519 231.9502 232.4464 343.1833 547.2477 396.4937 245.6953 173.6251 168.1079 235.7492 177.5627 148.0887 146.9367 133.64 168.7599 182.8651 178.5465 190.227 176.9925 179.8472 57.4365 0 47.773 125.9376 166.6216 177.505 158.1336 139.9932 160.5666 149.0052 161.0784 204.2149 167.8889 172.4889 141.9258 198.9568 166.5461 170.9628 178.234 78.9807 81.6684 87.8355 169.4732 181.7117 172.7215 156.1631 130.4518 144.272 153.4851 154.8013 164.7874 156.8933 170.3793 159.574 157.8096 146.4648 185.4848 184.3514 168.6653 146.1122 122.6894 123.5084 149.3665 66.9445 34.8039 146.7496 169.9249 192.1094 167.6877 180.2226 124.0656 96.8037 172.2268 111.1853 167.4421 195.3681 177.099 36.7745 22.143 70.4832 132.9274 158.1978 137.6827 156.6219 159.334 180.9063 175.4077 170.098 182.8646 0 0 0 109.7114 183.006 169.1645 177.4815 122.7761 170.9439 212.1837 193.4563 165.6839 154.7215 185.9736 180.7393 185.7164 197.0143 168.4569 190.1856 196.6177 136.9232 0 115.1216 181.5113 202.2043 177.6111 175.1552 148.3514 141.8802 176.1829 155.2185 128.4844 142.2377 169.2613 177.3138 173.9713 201.4772 173.126 168.2476 170.3809 180.9041 131.7104 136.5377 134.23 124.3225 156.628 166.8481 179.4581 174.0374 193.9786 205.3275 185.2087 201.7467 196.9725 188.2629 184.8561 180.1672 198.41 26.739
135.9768 168.2096 200.6084 198.2022 134.0288 180.5229 140.312 182.0107 194.9462 188.649 197.3621 178.296 160.8241 182.126 179.9847 176.6197 140.009 193.8861 175.5313 107.9857 126.5424 186.9 0 22.3555 188.6871 188.6218 163.786 181.135 187.2543 167.9325 127.3622 217.2944 196.196 175.5326 149.488 165.3736 90.9694 72.3289 51.2796 126.2564 164.5547 148.5562 93.1236 34.6624 86.8437 135.3445 176.3158 127.0377 123.4518 174.1908 129.915 163.7418 173.1384 182.1873 163.3029 74.8391 44.1932 130.3807 149.7384 105.9009 70.8677 61.5326 61.5893 82.0129 122.2618 63.2684 102.4862 160.0412 160.5174 158.3954 180.2118 129.157 172.8845 154.2384 207.9797 174.106 176.2434 161.7905 185.046 161.2479 132.6554 65.2359 45.7898 148.9343 180.2271 182.3501 179.2906 142.5707 136.3394 156.5372 154.8471 170.6112 174.3035 181.2617 156.5568 189.4972 157.3074 152.1304 163.0305 152.2872 163.8359 145.3856 130.2751 138.359 178.1478 171.7672 99.0783 116.589 146.7781 176.944 158.7746 140.3683 133.8117 104.0144 72.3675 95.7526 206.9087 146.6008 145.8898 164.8327 154.3602 175.2993 163.5733 132.6133 198.5119 189.309 213.0599 207.3831 265.3438 396.4937 273.355 640.5053 166.9451 175.3223 223.7082 156.8386 128.8225 145.9972 125.5623 158.1545 191.0514 170.8177 163.5655 177.5037 141.2502 57.5935 53.0913 50.8734 116.1385 143.038 163.5285 157.0901 132.5308 179.3897 144.3567 160.8733 191.2937 167.432 159.6618 118.279 181.5016 185.0873 150.56 161.0872 66.2553 79.238 91.6898 153.8256 165.6221 169.214 140.6392 144.3997 129.1621 151.6121 161.0457 182.4048 154.4699 168.909 134.6576 130.0136 164.953 169.607 166.8373 159.2406 133.0059 131.1043 128.635 147.4083 64.6719 36.8005 119.1639 152.7248 171.0108 166.2002 168.9257 120.5245 80.5284 164.5133 118.3155 161.1855 182.21 159.4549 34.5187 19.0026 59.8691 129.3591 135.6541 112.1352 158.7309 149.2626 196.5831 171.9119 175.0629 161.9506 0 0 0 115.2063 165.8546 160.1898 155.5448 110.0864 153.4633 194.801 197.0011 163.7516 145.2811 172.1418 156.9398 165.1304 161.8251 161.909 161.3551 173.4457 114.4023 0 115.9665 152.2129 208.8499 161.597 177.6086 128.1832 129.1516 178.9597 159.6479 127.1041 130.863 175.4407 188.2041 191.5843 193.682 174.3041 167.1098 141.9489 145.655 113.2589 112.8389 112.5528 110.6258 0 173.0173 177.9708 180.6793 190.3887 196.9041 164.0435 179.951 207.2799 190.969 180.5774 216.9648 202.5181 25.7601
190.1751 200.7166 209.1111 217.2856 181.1084 184.7084 176.4557 195.8456 194.334 175.9643 199.4405 192.9509 181.4957 188.6966 184.3509 186.385 156.7441 195.1505 195.1436 152.9703 145.3917 201.4727 0 19.1939 217.5654 198.3018 166.3841 176.572 194.8623 178.8904 161.8743 205.5192 207.4782 191.9455 183.7109 168.6221 106.079 70.7196 44.0892 154.4675 190.2968 169.0659 95.937 40.315 99.5067 154.4012 177.7797 147.8336 128.7323 182.215 160.9553 204.775 184.8806 203.0111 174.6113 96.5091 42.8344 159.9297 173.9619 129.8792 75.8416 63.11 70.6165 83.6304 147.1989 67.7365 107.0582 199.7573 192.1185 170.2716 204.6489 160.0962 170.7038 180.7922 189.1961 168.9834 174.3338 183.1239 199.5747 164.4571 149.3674 83.3519 47.9229 145.7767 184.7123 177.7392 192.7823 154.6817 162.6 186.6093 203.0604 187.6293 190.7084 195.6458 204.2308 200.9788 195.2529 179.1128 185.2159 167.443 190.2779 158.1457 145.9626 163.7167 184.144 187.6243 121.0797 142.4197 151.2855 196.9339 166.2361 166.1825 137.815 111.3967 103.7198 104.7336 223.6169 156.4833 179.3464 217.9389 206.1658 209.8624 184.6182 149.1188 203.9647 180.5905 227.7371 229.1395 259.5282 245.6953 640.5053 995.6836 608.8776 0 270.0322 197.5145 146.7633 165.9976 146.3866 175.0989 210.8549 220.9563 206.9426 201.9732 187.4702 61.8283 66.5168 46.3 131.0454 169.1491 161.8627 170.6341 154.1532 187.0284 170.4103 176.9104 199.4505 181.8609 183.7376 144.4936 206.46 178.9044 180.9145 168.5343 68.4626 69.6391 103.1579 165.9729 185.8244 186.7178 170.645 155.5014 147.7889 165.0148 173.6303 214.3932 179.5602 191.0392 167.7007 142.8289 162.4681 179.8616 183.5101 182.9909 145.6187 157.3856 147.4109 164.8876 84.1278 35.597 126.9669 166.2165 199.1607 191.9253 204.8732 140.7538 93.7863 186.4512 138.133 174.7152 194.0416 199.5599 38.6691 18.2329 76.065 136.6163 176.6392 122.8977 192.8777 173.9968 187.1046 185.3076 172.4204 181.3509 0 0 0 134.5827 166.838 156.3598 186.8084 127.3508 176.5574 222.6725 211.4616 183.0764 174.9838 204.8704 195.0143 181.5087 190.8266 172.8582 188.2674 185.1615 138.8944 0 127.4517 190.3915 237.6978 167.8126 182.6587 165.2415 157.3501 193.5165 174.7334 135.5728 143.1817 189.9133 205.1137 182.4862 211.6406 196.6988 176.7178 187.7838 185.569 132.2577 131.4583 133.6064 135.9829 170.1651 181.9517 189.0718 194.6422 196.4516 189.1877 187.3932 213.4475 212.175 191.0656 180.0526 221.6125 205.5563 23.5656
146.4695 150.0667 148.7075 154.6149 136.7101 144.4419 133.3751 154.2022 147.2134 154.3015 136.8045 141.5414 144.7896 154.2096 151.4735 135.1626 126.5092 134.355 133.917 126.4392 120.9584 140.7041 0 13.2974 151.319 142.9719 139.7693 133.9823 157.8363 138.512 119.7668 147.1172 148.7465 150.8762 125.2362 130.6983 106.8805 68.9786 39.3221 113.3555 136.3129 140.0473 76.8676 25.8805 74.8296 133.5928 144.9308 137.1666 122.1236 161.3964 128.2754 144.3767 130.1617 150.11 142.5092 81.8723 38.4791 95.5159 127.5121 102.54 54.8301 48.7567 49.0889 65.9656 102.6556 68.1701 73.8402 131.4649 140.9158 117.4358 135.0022 131.0431 130.6345 145.5751 142.0938 132.9445 129.0036 109.0608 128.8059 126.5388 123.9907 68.4769 28.9537 104.7669 123.8985 126.5395 133.5744 136.9054 124.6577 141.9384 142.2606 137.4892 141.1856 131.4558 128.0782 138.7507 143.8982 136.1147 125.2919 122.1003 136.0539 126.0103 118.9443 131.4901 130.5533 132.7925 110.659 102.7111 131.5295 146.8849 130.4219 124.6977 118.7192 84.9325 76.0616 94.936 163.5632 131.6686 125.06 156.449 148.8082 144.5063 143.0075 134.2011 157.7899 144.3838 148.1527 143.3372 161.2657 173.6251 166.9451 608.8776 50.0538 351.6141 0 158.5319 125.3152 143.4138 123.5419 147.9638 161.0984 141.9942 140.9697 157.3017 131.922 55.967 0 34.1334 116.7136 128.2963 142.7521 128.1778 120.6742 131.049 145.7005 138.6966 145.6141 142.1066 139.4871 129.9508 145.836 128.9184 158.9451 137.5567 53.4473 54.7311 73.726 132.8704 125.76 122.6819 130.4734 114.8594 126.3777 132.0225 129.7262 160.578 139.5865 132.9881 125.908 124.0457 137.8542 139.1256 122.8785 150.5535 112.727 106.9788 101.4937 127.2544 56.2766 31.8978 94.2864 135.45 142.235 152.501 149.2737 108.3723 78.2393 145.5657 84.0721 131.824 142.8864 136.587 25.9362 14.4298 61.9495 118.882 150.7332 117.1365 145.9589 134.2147 137.3155 141.2635 141.3967 138.0829 0 0 0 93.3181 122.7643 129.6255 153.4923 117.9257 142.4951 136.171 152.535 131.7173 133.5786 137.6192 148.5583 152.6062 150.1876 129.7851 139.4943 146.3778 121.1699 0 87.6559 127.8131 165.5462 143.331 115.0294 128.7753 130.4543 156.1814 138.3385 114.1955 133.8216 144.9758 145.2411 139.6285 153.094 147.1987 134.643 146.2298 136.0305 122.2024 122.2752 123.0293 125.7857 146.5416 135.678 147.6867 140.3993 146.2441 156.9381 156.1789 156.1764 147.7485 156.4855 134.9038 146.181 145.1307 15.7595
144.3565 177.8431 176.7945 184.2202 146.2775 164.058 136.7525 162.1489 167.417 161.6136 159.4896 183.3084 158.6878 183.9885 197.8916 149.9923 139.5091 151.1837 161.9129 133.2481 117.2747 169.5778 0 17.1345 173.7089 173.923 154.2748 166.0812 166.4909 154.3245 132.9872 175.7457 169.7241 157.9825 143.2409 148.7779 109.7807 73.7766 45.7758 133.2426 166.2339 149.6216 82.2532 23.7817 82.4512 151.1108 173.7369 0 120.8739 174.8845 141.3143 157.2357 183.2402 167.8953 153.9239 82.3458 45.6364 124.2376 165.492 106.8897 63.3205 66.2961 64.3236 81.7512 118.6525 67.7661 101.331 152.972 173.5517 129.58 154.4481 147.3607 151.172 147.2981 165.5049 165.9673 137.9731 129.9111 139.2163 153.2822 120.0822 65.0883 35.77 133.1226 152.918 154.4907 153.1433 148.7806 119.6498 159.2832 142.6341 150.2389 172.7641 151.602 151.4901 162.2742 158.9115 153.898 150.6114 150.9781 146.4966 139.2569 129.826 151.8977 155.457 147.3795 106.091 110.3939 161.4235 152.2067 157.7508 138.076 123.1409 95.2169 79.689 102.9639 161.6654 132.753 121.3511 183.744 155.4884 159.8993 161.0292 147.3871 164.4906 183.8938 179.6049 161.8134 178.7814 168.1079 175.3223 0 351.6141 783.698 847.2537 196.4567 134.9804 160.6649 131.9667 158.6539 175.0137 157.0177 172.4394 168.5003 137.3424 57.4831 0 46.8342 120.6623 148.5767 162.1327 164.3337 139.619 163.8715 156.3228 140.1783 160.8384 148.7869 158.349 124.2987 165.1806 163.7655 168.8315 164.6918 52.6295 57.3164 94.6068 148.0143 145.7421 142.8585 148.8745 124.1768 133.1162 155.3782 162.532 168.919 169.5382 152.0334 138.3052 142.0006 166.4583 162.1175 150.7699 158.531 141.926 127.6574 124.5 143.4198 70.0131 0 111.4849 142.2278 161.0916 173.6469 159.2481 121.272 85.0453 161.0461 103.7793 156.6789 162.4702 159.9744 32.0798 18.3039 82.4384 128.2185 149.7945 120.6101 162.1075 156.2182 168.6231 161.6877 165.7668 146.4446 0 0 0 117.7587 137.2391 133.5638 147.6569 112.6691 145.1514 158.5252 164.6155 158.2138 140.3433 171.9717 161.2131 181.169 164.7506 133.5324 151.0329 174.6775 128.8377 0 95.8497 161.4161 170.9677 145.9926 140.8575 138.061 135.0232 194.3829 154.8612 116.2337 130.7589 158.7383 193.9372 172.9489 170.362 162.1649 156.0692 151.7475 161.5508 116.9695 117.1242 127.9522 140.0972 0 163.1742 157.1262 174.7096 179.0166 174.4383 177.2003 173.5931 181.0604 157.1703 147.6613 165.1777 176.24 20.4289
185.7643 195.9414 274.7571 242.6701 165.1722 200.0466 160.6002 218.2759 231.4981 235.5308 215.6471 250.3252 191.3561 235.0848 245.7091 225.6484 146.1233 238.0275 211.2634 153.2893 128.8823 226.7475 0 26.0129 243.3521 250.2156 202.0499 234.3302 203.5717 192.1083 159.5548 272.9029 217.2677 213.4045 237.3901 196.4667 104.1075 72.1088 59.4647 195.2581 237.517 178.9423 113.0589 49.2441 121.2073 166.2091 216.1989 131.8607 143.7915 217.7987 152.8116 220.4815 207.0694 231.9307 209.2643 99.0436 51.3332 187.0759 219.6736 146.6663 110.5253 83.87 98.7982 117.1585 174.6438 88.002 123.9197 197.2674 226.6417 201.9393 217.0831 165.2013 228.4233 185.3694 224.829 216.626 217.095 220.4891 241.2935 223.0076 140.2346 88.2611 65.0255 192.1323 239.1709 198.2726 245.0631 171.1348 180.2725 234.3543 201.6603 209.4687 236.2537 237.6779 217.7844 264.9366 215.0746 194.2287 222.5323 229.4303 190.0685 192.1404 170.5872 183.0918 214.3175 217.7223 134.0588 138.25 177.5694 236.785 218.4186 155.9821 162.238 131.223 119.2473 116.6115 206.765 156.582 179.8292 210.2157 194.8709 200.3262 180.3709 152.0048 234.5282 227.5419 282.1009 239.1802 282.614 235.7492 223.7082 270.0322 0 847.2537 2304.4807 983.322 0 211.6597 153.7209 201.6356 263.1106 217.3349 201.3251 232.9063 188.3034 74.3949 70.5436 62.135 141.7404 186.944 170.5236 178.0904 167.5452 225.8191 187.1362 222.0801 244.3109 183.4012 204.6388 152.3366 219.7608 236.0996 196.409 216.2025 81.0818 76.3575 131.2556 200.2909 202.0404 215.8326 173.698 199.6992 175.0645 189.962 208.8746 219.9719 195.6657 228.6211 183.8507 170.1035 229.7917 232.241 234.6573 226.4012 181.3768 152.1087 175.2656 209.2537 97.4717 0 146.0375 176.2413 226.5926 205.2644 187.22 173.4131 93.7539 213.2208 151.4179 237.7748 218.2458 202.5896 55.1452 25.9384 93.5303 153.6051 170.5286 163.7289 223.261 215.9222 228.1708 201.2432 202.5571 214.0725 0 0 0 150.344 177.704 193.5482 185.3031 130.8267 219.1944 251.3372 237.9042 211.057 179.0691 244.8876 199.6857 213.8358 215.9343 200.6777 230.1892 201.4303 164.938 0 160.3014 211.1059 273.0193 170.0226 207.4515 159.7378 167.8567 223.3744 163.6929 124.384 159.8209 204.1725 238.5395 249.8836 251.8423 212.3931 190.7111 175.6193 201.1942 143.2904 137.3796 139.9586 145.4845 180.8025 222.1477 218.2879 237.2153 233.8636 248.7345 209.6937 257.1954 287.0903 265.6996 251.157 251.3732 244.3458 34.7509
161.0293 160.4825 197.095 206.1554 149.5597 191.3311 136.307 193.2364 181.24 162.9385 173.6131 213.058 177.9149 195.5361 189.9364 170.085 143.3096 174.9292 158.1207 137.1986 140.3139 192.588 0 18.6254 189.0089 193.2636 186.9607 187.3975 184.3464 150.3155 133.2427 192.5047 166.456 169.35 155.6202 156.8428 107.9651 74.348 50.2971 160.6518 173.6467 160.9396 94.7791 33.3948 104.4668 131.6823 187.3532 139.4485 142.2915 170.4256 151.284 188.0745 167.4321 166.6129 149.892 103.1464 49.063 120.4565 155.1868 110.2869 86.8731 73.8032 59.4566 66.8191 123.9757 83.5549 106.6606 190.6072 180.6643 154.5737 174.0658 153.8584 146.6372 157.5124 157.4492 149.2093 160.3021 166.9515 172.9166 182.1453 143.4481 74.0523 0 118.0849 167.7666 149.6663 161.4632 0 148.8076 181.1085 165.3396 167.1907 161.302 193.7489 168.3031 173.1931 152.1104 177.9778 179.8883 159.6629 166.8542 138.4817 131.1804 163.3737 170.6272 181.3752 111.2562 120.8143 140.4318 169.8112 153.7544 139.0806 123.3985 85.7397 74.5606 84.5251 171.2331 139.3525 161.0783 178.85 156.673 149.3945 176.6834 136.0217 178.5292 170.9148 193.1609 168.1307 202.1439 177.5627 156.8386 197.5145 158.5319 196.4567 983.322 947.9225 517.4126 0 159.9888 187.4633 197.0974 189.5555 178.8802 187.4736 175.0863 59.9533 0 47.3153 130.4799 172.4175 173.5876 174.8371 160.7641 162.8957 156.2637 154.099 177.6862 182.8248 157.058 148.6783 184.0112 188.0724 161.9249 186.4934 73.8233 71.5723 108.543 166.8984 164.9368 189.3396 156.5341 130.6916 148.6993 171.9504 165.0722 142.2586 164.8323 167.6025 152.6016 136.0647 169.8945 150.0451 181.3022 163.2448 140.3468 124.5327 140.6205 161.8093 72.4576 0 129.5264 159.5981 191.3512 166.8602 187.6581 130.1978 84.2509 171.8042 118.3868 169.1275 175.1577 154.1274 40.7417 13.1613 81.4081 0 166.9695 136.9206 167.5111 161.7815 177.5582 165.5134 178.7299 152.6525 0 0 0 110.7583 152.898 152.3268 171.8711 101.2109 166.1247 178.0957 183.0677 157.9794 161.5126 188.4392 182.6275 169.4586 158.5258 155.7376 186.4561 161.0971 134.4825 0 104.5745 175.0689 212.5341 169.2606 160.9469 147.3937 151.3428 177.677 157.2192 128.3719 148.6935 158.5922 209.9678 197.1594 202.5206 199.7333 164.4607 176.1192 150.7554 134.7776 127.9186 130.0164 137.4285 0 196.9389 172.7163 176.6553 174.0652 196.8037 181.2479 207.1774 186.6457 188.1167 149.8777 187.8351 187.6789 24.3254
144.0974 135.4453 139.6672 170.1053 121.1713 143.3769 110.8961 144.9898 135.6507 132.5674 143.6439 166.347 137.8456 150.3473 145.2299 140.4797 118.9924 150.0818 118.2675 108.7694 116.0786 145.9881 0 14.075 142.8581 140.6091 135.6102 142.6446 176.856 118.5369 109.8803 131.412 126.3219 145.8255 120.4494 132.879 94.28 0 45.8595 122.5842 132.664 107.1285 65.5366 24.0099 73.0174 113.4518 142.8746 110.9059 122.9772 155.6309 125.7006 144.8382 142.3775 131.7862 130.3592 74.3075 40.09 99.36 124.6096 93.9732 75.4898 55.2187 44.4166 58.5528 104.347 62.5292 88.2656 135.9958 133.8638 118.4033 104.7243 130.4441 120.5696 130.8997 137.2552 125.8259 129.9762 121.0828 126.3978 150.8931 130.6292 0 0 111.8654 130.2038 127.1776 125.8693 120.8947 120.8323 137.7152 134.7769 135.3228 122.0717 132.6683 139.2222 123.851 128.5366 139.5438 137.646 153.2329 139.9312 132.0298 111.262 120.709 132.0482 135.1975 92.8901 97.4961 106.9942 155.4121 115.0075 109.0612 134.5668 0 74.7166 0 143.8062 114.85 112.8152 144.629 125.2652 124.2012 133.6649 107.0481 109.5817 115.4415 134.4953 128.1549 148.7646 148.0887 128.8225 146.7633 125.3152 134.9804 0 517.4126 169.2107 562.6386 121.4818 152.0372 166.0831 156.3254 161.2906 152.4382 141.8038 0 54.9372 29.3438 102.8185 148.2483 144.119 140.9952 120.2236 137.0728 148.4528 133.7602 148.0888 133.7353 128.2888 116.2536 153.6572 159.37 130.1157 139.1379 58.291 50.0979 77.096 134.2115 130.7205 131.7102 138.3074 106.934 125.3254 138.6908 133.6955 121.5457 109.2866 124.3819 128.9291 132.9313 133.3589 127.83 127.1965 131.5456 112.1603 101.221 105.8257 128.8346 58.7316 0 96.4514 129.847 143.9131 136.7622 144.5499 102.7549 57.3643 0 92.3249 129.9623 128.5987 120.666 22.3115 8.4041 70.6544 0 130.3846 101.8471 151.6097 134.0241 143.6657 132.3043 144.1432 134.3838 0 0 0 88.8728 121.0453 130.8713 150.7769 96.9171 127.7958 130.7612 144.2887 126.3119 131.2819 146.7877 149.0406 133.9116 137.5273 119.9061 150.9383 139.8267 110.1614 0 93.6635 140.3861 171.4665 152.0075 117.7904 102.1246 113.7087 131.7685 138.8883 100.7505 112.1191 135.9051 147.4756 154.3486 146.9446 141.2287 129.4286 134.1394 134.2255 99.6384 103.5198 107.9202 110.7277 0 139.7686 143.9814 122.1548 142.0848 153.7647 140.8949 163.4253 131.6197 136.2082 105.6595 148.0502 147.8859 21.4135
192.3573 169.8026 196.6644 186.5765 0 0 149.0023 164.7501 167.5138 153.0311 177.0067 169.1044 153.9563 161.5759 170.4106 156.0888 132.773 168.259 149.3182 142.5939 132.0188 173.1009 0 15.8769 178.0942 171.9873 165.664 165.7643 150.7246 137.5454 125.3045 168.3874 154.0971 158.6397 161.482 146.8949 112.7168 76.0956 33.3427 147.5972 161.843 146.8687 0 25.6478 80.1874 140.6143 0 0 0 165.9515 152.1588 162.3739 158.9242 157.2914 155.5218 78.6845 41.3715 112.0003 145.6029 115.2271 82.6507 54.0292 54.3139 67.6062 0 93.187 109.9168 156.1015 161.6998 131.8615 141.0281 151.0232 143.8358 130.5049 144.6226 141.3468 120.7609 145.8923 148.2482 155.6966 121.3457 75.3849 29.3991 118.7745 155.0341 143.9061 140.3277 151.8802 129.2569 129.8714 144.5657 157.52 142.0502 154.6431 143.8295 149.602 164.6984 154.254 143.3248 149.1242 162.0583 141.5267 126.9884 158.0975 150.9926 167.9023 121.4509 124.2303 126.1828 153.5087 158.0553 165.4907 0 91.8672 97.7611 0 177.5686 130.8433 130.9683 188.3375 146.1207 141.2046 161.1278 118.6408 141.2393 152.2294 172.3365 132.3024 157.0418 146.9367 145.9972 165.9976 143.4138 160.6649 211.6597 0 562.6386 279.1454 588.7347 0 186.917 180.173 173.488 173.8808 171.0675 60.8558 68.8538 39.3068 125.3935 170.8549 163.3857 174.2012 157.2131 167.3996 161.7698 154.7832 173.3441 164.366 149.8028 129.8904 187.9664 162.6366 161.9601 170.0788 73.6345 74.4364 82.7216 135.4858 146.9954 148.492 142.4292 126.7528 140.2445 152.2458 159.5373 171.8964 151.1747 151.231 142.8494 138.3186 136.7653 172.2382 155.1574 169.3442 142.3603 119.8555 115.7242 131.639 63.305 0 100.2152 159.7617 169.2884 160.2609 150.0209 103.9319 64.692 152.4487 99.3956 151.123 157.0654 142.1574 31.6294 18.8292 0 0 163.2135 124.7874 167.484 144.4058 147.247 146.5404 169.3062 157.7007 0 0 0 103.9886 141.2827 144.8306 160.9259 121.9469 153.164 157.306 165.1019 156.1716 166.4186 164.2001 153.3585 171.1131 163.7675 141.3979 173.7041 145.6388 123.8316 0 106.7634 171.6658 172.102 151.4985 133.0414 144.5343 150.2671 173.7044 166.5445 120.3407 143.2734 155.3857 159.7367 181.9075 147.2474 176.4323 161.4895 159.9856 165.5823 137.5828 137.3237 0 0 0 0 163.0351 155.6514 182.8416 169.3742 161.521 185.258 157.9064 146.2185 142.3743 168.6145 185.3941 24.7946
143.3178 138.0117 140.178 151.6948 0 143.555 132.7931 133.0189 151.3747 119.5223 126.6066 155.7534 140.6505 134.4776 0 135.8388 0 150.7537 144.1957 112.8615 104.9793 151.7651 0 12.7811 132.1256 145.9021 138.1144 122.322 127.6359 122.3765 114.7463 147.016 125.8896 144.7967 143.491 106.1784 0 66.5484 35.9499 132.6827 131.1511 137.8606 0 14.2188 72.9044 116.6834 0 0 0 140.2273 128.3604 152.8217 120.4516 138.4444 116.8467 0 43.9593 105.9489 129.6998 0 77.1387 37.6836 35.766 52.1985 97.5698 68.46 89.3321 139.0419 140.9776 117.8106 111.4126 118.2218 121.0554 122.1069 106.0362 103.962 107.5311 125.8153 152.0129 122.3245 100.1611 56.1216 15.9386 103.2492 131.15 113.0388 114.7242 0 106.9749 134.4545 128.2257 128.2382 111.9715 107.5275 142.6231 134.0471 151.422 136.7608 123.2282 136.1974 137.7506 112.2142 108.4044 99.9092 124.5234 139.3099 92.8358 0 107.9096 123.8143 113.61 118.8049 0 79.4066 72.6561 0 149.201 119.201 109.9499 148.9197 116.2836 118.6153 134.0838 111.4759 137.3727 143.108 143.1712 124.8794 120.9791 133.64 125.5623 146.3866 123.5419 131.9667 153.7209 159.9888 121.4818 588.7347 228.9682 782.5239 163.9073 158.8564 145.0058 148.9464 134.364 66.606 57.1495 37.5709 106.6027 145.22 151.0656 131.0037 131.0652 124.4858 132.7379 120.9395 148.9428 146.8139 133.3702 0 171.2371 134.1514 134.7484 147.9626 57.3613 0 0 129.2101 133.7373 125.738 128.737 128.8745 125.5612 119.8723 130.2464 138.6763 129.9107 116.2608 127.417 123.9287 120.4565 144.4509 130.4343 131.0323 112.1149 96.8692 98.1174 108.8869 52.3317 0 95.0396 126.2133 141.0999 126.4887 135.0038 89.3886 54.9154 149.6771 70.5019 121.5116 126.4309 133.8579 26.3711 14.231 63.1565 0 144.5778 107.4795 135.7008 127.7312 112.6912 120.9137 147.0034 132.5327 0 0 0 92.356 124.6565 132.4711 134.6558 0 131.6221 128.2423 138.6473 129.2069 125.4008 143.3524 136.5318 145.0958 149.6893 124.6343 132.9218 147.2588 96.1368 0 92.4655 143.1813 151.3382 127.9183 116.8568 125.9248 133.4651 133.336 135.5747 0 124.8942 140.8288 142.8923 159.2851 131.7552 136.366 118.0625 137.2832 0 101.9001 0 0 0 0 145.6174 153.425 130.6013 130.8011 150.229 141.0483 0 127.6398 145.0935 129.5347 132.4265 145.16 22.3852
160.999 175.2154 166.0004 169.6703 170.8727 182.0361 137.1858 138.9901 174.6888 180.4523 177.215 190.8707 176.553 177.7477 207.665 159.0671 143.3327 180.9579 164.9683 133.0801 131.9587 185.4283 0 18.2141 178.4093 162.4095 151.3681 186.2049 183.7771 161.9379 137.4404 187.2102 176.2078 162.6337 159.1981 145.4072 100.4986 95.9714 57.3676 136.1443 171.4802 157.5273 92.2337 23.2421 97.2026 147.0661 170.084 141.5257 147.0289 173.9576 150.6986 168.1282 159.8779 174.1803 146.6166 96.3043 46.5099 129.5715 142.4335 100.9007 73.6217 63.7466 51.4311 79.1273 128.7755 77.4434 98.757 167.7201 164.5444 148.3123 164.028 161.1692 143.5997 153.9402 130.9752 153.7708 148.1054 155.2067 157.9666 160.6634 152.2135 67.454 24.8588 127.952 177.7584 158.1766 157.8521 147.4851 153.5612 158.2163 156.6018 163.1715 167.5308 151.3801 177.8429 170.5688 163.2576 174.2597 171.4313 167.7345 161.2686 161.5015 132.9219 149.1399 169.8904 175.1131 129.2426 127.5222 135.3706 168.2531 156.7684 141.0479 122.6012 102.7527 76.0525 94.2227 166.8582 144.2925 146.9966 160.0963 163.691 153.9266 146.0582 112.2303 169.6114 168.222 191.0718 167.4661 164.7035 168.7599 158.1545 175.0989 147.9638 158.6539 201.6356 187.4633 152.0372 0 782.5239 656.6345 749.3376 213.4693 211.2398 194.5098 180.749 69.1492 0 57.0375 135.1194 170.2143 159.4887 164.4436 146.2719 180.9516 162.2142 167.9036 184.7306 179.8884 167.3925 135.0483 189.2334 167.1325 172.202 171.5947 83.1403 72.8791 86.643 141.9722 155.9235 160.787 150.745 143.2979 143.7319 161.6293 147.4859 173.2837 172.0779 149.1299 154.1332 140.8955 159.9256 165.4801 185.0623 180.701 134.8189 130.6106 122.6126 141.6424 63.7914 47.3664 127.0538 165.55 171.76 174.267 165.745 126.4118 77.7308 162.3847 93.8272 153.2561 166.6781 170.376 39.7049 0 77.0199 132.3831 180.1574 106.1654 169.039 159.6457 161.1866 150.7146 168.1749 181.2181 0 0 0 119.2344 160.8847 164.1881 160.8264 121.4809 165.3442 161.39 187.8544 166.4404 139.569 150.9878 156.4528 180.7162 169.8295 153.7289 167.8621 154.6992 123.7862 0 102.7354 169.7493 188.1598 153.4341 164.1183 140.0769 133.9644 156.7999 155.4466 119.5986 144.8547 192.8921 175.6823 188.6309 194.7828 181.6755 150.5292 149.6247 165.1867 131.9765 140.1064 130.8611 113.1058 150.6191 186.5835 179.6125 162.254 178.6898 195.6132 167.1168 190.4607 181.7101 209.3574 159.4567 173.7034 198.0219 28.2163
169.6545 194.9219 247.5192 226.2895 153.7804 180.8836 145.3312 202.7928 231.3341 200.3174 229.0638 233.8595 223.2784 217.3352 212.9127 215.4999 154.1399 240.5757 208.0879 153.1728 148.7165 236.4585 0 22.3049 218.1196 223.325 198.0196 220.5558 207.9637 194.1016 127.2756 228.9016 213.7768 210.0858 214.9345 186.4549 97.3932 78.8085 53.6159 187.7423 203.7713 183.2401 114.1423 49.3549 130.0966 162.0684 186.3315 121.1933 133.851 222.1588 176.2751 178.5641 194.7645 231.4744 193.4385 102.8687 52.7801 183.2195 182.3863 102.6714 94.265 83.3489 90.6884 100.8349 158.6112 73.9522 112.7764 198.7484 230.9024 208.8979 244.3355 189.0276 203.0931 177.0923 222.8981 218.2376 196.8423 185.9413 214.864 192.3599 157.8619 84.2191 64.5052 173.0289 197.8659 204.9993 237.7323 143.8365 142.5366 212.483 200.9832 195.6358 231.378 201.0428 192.7768 191.108 192.5338 170.2779 190.5852 216.5606 169.5688 177.2879 134.8078 190.6686 212.6689 181.8649 119.0524 138.3238 180.9416 192.1774 215.8186 146.318 134.0569 130.1456 115.4373 96.3338 199.7531 155.9109 166.9731 231.6303 183.638 206.6045 170.8156 120.8907 191.0548 187.2651 222.7505 216.0596 253.1415 182.8651 191.0514 210.8549 161.0984 175.0137 263.1106 197.0974 166.0831 186.917 163.9073 749.3376 1556.9805 693.1585 290.0008 312.9783 217.7305 84.3605 55.8986 70.6179 147.4681 185.9243 175.7866 210.0725 146.2662 198.6542 180.0393 218.4639 240.3802 202.4609 216.0832 154.0668 242.1234 226.635 190.3388 213.8569 92.3747 71.7841 116.835 165.3505 199.6235 198.9155 160.5124 161.9388 144.8244 179.4542 194.5675 213.4575 162.9756 183.7935 155.6989 165.0651 215.9328 230.7589 196.7966 199.9878 168.3429 151.1472 172.8121 190.7616 75.6491 66.1948 137.5159 196.7878 223.3447 205.0798 219.4638 158.6954 94.4484 214.2197 137.7491 205.8574 220.4327 208.3876 46.9277 0 0 149.2039 169.1828 122.6766 199.5755 178.9745 209.1103 203.7794 201.6971 182.8522 0 0 0 141.9341 179.1748 170.5235 211.0075 117.04 177.2614 252.3441 216.3567 216.6614 165.5069 213.6369 182.2928 189.1167 174.6704 194.7796 213.4184 182.9462 144.9293 0 132.6527 204.483 256.8529 170.5887 205.8927 147.0147 136.3197 192.3514 149.9714 130.4173 136.4291 217.1875 224.0187 194.795 266.7857 241.6586 188.034 158.7382 191.1689 139.3655 126.416 127.3844 134.2956 165.246 232.2358 212.8915 201.4569 242.7058 225.1427 189.5891 220.4917 217.2513 240.0206 258.5367 253.1864 219.3168 26.8707
158.7809 199.927 202.7752 216.8217 178.6265 176.1987 154.5216 197.787 203.6266 183.4094 174.2016 196.1172 181.1309 214.6181 194.6207 196.5972 167.8612 197.7351 173.8872 144.9934 135.9155 190.0718 0 16.9188 215.1864 236.9899 187.7894 221.5099 213.8735 178.8572 144.975 215.0255 173.051 230.0295 190.5528 190.5798 92.0035 73.6231 48.9259 149.2254 200.1957 184.8543 112.7044 40.105 100.3359 156.0721 172.2869 130.3446 142.2783 189.5574 152.67 191.7144 199.3165 182.8543 169.5651 105.4489 59.0327 186.2768 177.6717 124.3898 95.7792 77.9069 88.0475 93.69 164.5716 77.5467 136.4807 171.3911 201.9891 185.9928 176.2516 166.5622 195.2925 159.5192 226.1961 194.4832 186.6823 170.8053 186.715 166.0466 126.4921 84.0996 49.4606 153.3125 207.1455 181.6684 206.1182 146.7865 137.9135 187.7863 171.2286 189.3043 203.1474 198.3577 173.5868 195.6053 176.7867 182.6966 175.893 216.3743 172.9329 159.1587 154.9193 183.3791 200.291 182.1243 129.59 147.7628 166.1525 184.7913 195.2547 158.6704 127.0953 76.1942 105.9699 100.2067 188.5485 162.0216 157.8612 198.9296 167.3629 187.9526 185.9934 150.9312 184.171 179.0609 210.3448 207.7753 221.6347 178.5465 170.8177 220.9563 141.9942 157.0177 217.3349 189.5555 156.3254 180.173 158.8564 213.4693 693.1585 800.1162 857.5722 273.9078 203.4054 83.0124 78.1191 69.8234 151.7566 189.823 195.5215 205.1896 155.3307 199.3451 162.7919 204.1652 225.0622 189.26 211.3397 153.3676 223.9991 210.1468 188.3355 182.9417 87.773 0 96.9075 156.8391 195.2975 193.1049 162.2133 169.5782 172.7505 169.4209 182.2053 207.8893 164.2194 179.2297 164.8558 167.2024 169.47 192.5411 183.3354 192.5382 156.3266 146.1822 154.5751 191.9108 88.0539 45.3683 119.0814 197.6777 202.41 188.4569 183.2555 129.3379 90.7003 171.2471 128.9762 182.0592 191.6413 167.8235 48.8179 25.1909 71.7603 142.3263 166.1656 134.0972 205.2894 195.4239 208.0941 185.1124 210.2169 175.782 0 0 0 154.6442 176.892 182.1223 195.9122 107.3292 169.8095 212.0229 197.1314 186.6688 178.0369 195.8501 168.9483 220.2038 199.8177 182.5753 196.5339 164.6153 141.1447 0 123.6915 183.6612 220.8513 172.6607 202.6947 150.1139 149.2123 194.8425 189.0689 141.5476 140.392 189.9004 208.7962 211.6826 221.803 202.2734 168.281 170.271 198.1601 139.0321 124.4553 121.211 125.9432 179.8114 187.9282 173.8646 213.1757 202.2288 206.4233 174.2236 218.8846 221.0799 203.8379 178.2355 226.8433 205.6689 25.9244
165.0755 193.8082 205.228 211.8178 149.7715 188.093 132.871 198.8811 200.9209 189.3105 183.2706 193.6819 179.8042 189.4051 218.8579 183.5266 151.8078 188.1224 169.0032 142.4351 136.8015 194.4548 0 16.0739 217.4665 212.5341 190.4487 188.7138 177.85 173.137 154.3109 206.8603 188.3319 185.6192 180.1342 161.4258 110.0461 74.2785 50.3371 175.7225 181.7208 171.2586 103.0967 29.0421 97.2619 160.7095 194.8512 129.6162 128.3742 185.6021 146.4606 182.7032 183.9792 189.376 159.8352 113.3922 47.9687 152.6526 191.6315 146.6636 94.6646 64.4105 63.0146 86.7889 129.81 70.5362 101.5765 198.1021 201.4449 174.433 205.4668 169.6805 178.7278 185.0967 193.7656 178.977 157.0635 160.8402 169.7049 192.7951 136.0927 78.8295 45.3199 150.6564 181.3507 179.9995 159.6243 148.4767 153.4823 169.0588 167.5978 171.1366 173.7689 185.5986 175.811 188.4204 170.5486 166.9864 177.3535 176.6249 174.2802 153.7047 141.4242 168.0986 177.783 177.0092 111.679 125.6135 154.378 208.8492 150.6555 136.1235 125.8581 99.4183 98.0578 135.2131 191.44 160.8374 146.3167 207.2272 170.365 164.0952 158.5728 147.9658 207.3591 174.2876 185.3024 196.6526 193.0293 190.227 163.5655 206.9426 140.9697 172.4394 201.3251 178.8802 161.2906 173.488 145.0058 211.2398 290.0008 857.5722 1050.028 632.2486 218.7849 82.6802 75.3175 58.4112 133.5862 160.4302 181.4463 204.5974 173.6611 206.1297 163.7707 185.5358 229.9782 193.1943 190.1142 146.951 219.6991 199.0738 198.9727 180.7603 81.304 70.4642 106.1793 158.9967 161.8027 204.1802 185.1026 146.4534 169.8675 185.3898 177.3579 202.1507 174.2893 179.0455 166.9162 162.6963 170.9896 200.2115 195.7383 184.7778 139.396 125.0168 143.5907 182.7281 71.8732 51.4605 134.2812 180.2871 191.8803 178.5054 170.238 126.704 89.4436 164.426 131.5805 175.8174 206.9163 179.3236 37.1821 24.7845 81.4137 141.2404 188.7887 126.7965 188.8932 179.0986 180.517 208.4824 201.9239 194.1285 0 0 0 127.2138 160.2428 152.389 171.5938 110.2323 168.1312 171.7781 200.6937 181.0907 156.8981 189.6224 180.6993 191.7161 170.2405 168.5815 204.2517 186.1981 139.8401 0 119.0441 185.0727 199.4995 158.6121 172.9978 146.5918 151.6696 220.2626 177.9981 128.6226 152.4006 190.6252 205.6272 175.837 225.3808 196.0782 183.9486 169.3566 180.2317 143.0854 139.5114 135.0198 128.5979 170.6133 197.765 189.5128 179.9575 199.057 205.2938 190.4629 193.7347 201.9233 195.2001 178.6833 213.857 231.2455 21.8043
184.6618 221.3114 267.2497 204.5527 141.6826 180.7522 166.0377 199.6515 230.6412 207.883 214.6797 227.9084 193.3251 224.0657 233.6576 192.6954 144.5565 190.7165 178.6597 137.7608 143.0121 236.298 0 18.067 213.7069 223.0577 211.8795 226.794 226.1695 193.2192 152.6503 213.1199 228.563 225.5493 218.8117 185.4922 107.022 81.4483 60.771 184.2771 208.3026 161.8051 106.9616 36.0417 117.7824 167.2358 188.4836 151.9628 145.7781 204.7692 156.1429 209.3297 185.9658 202.5968 169.9342 103.6707 64.2786 171.0267 162.3647 125.7712 80.9842 68.5815 71.6679 89.0639 143.3454 74.2937 118.6866 190.0501 193.0701 194.6951 223.8491 151.1372 204.572 161.8356 199.3315 205.4216 179.4851 159.4354 193.987 203.1841 152.4142 70.8504 49.137 151.1151 227.6843 190.6036 201.0577 172.1577 145.107 222.0529 189.2281 205.9387 220.0707 199.6195 197.0779 197.5912 170.2867 178.3881 206.2106 196.4157 188.6718 164.0243 140.6896 180.8167 186.1158 170.4132 110.7203 136.0828 168.5182 199.0108 188.0392 161.5048 132.1021 96.599 82.3906 98.5303 215.8371 146.818 172.7495 180.3055 174.3674 179.0855 174.496 125.7035 180.6117 202.3272 187.6534 215.9582 221.1083 176.9925 177.5037 201.9732 157.3017 168.5003 232.9063 187.4736 152.4382 173.8808 148.9464 194.5098 312.9783 273.9078 632.2486 1041.6175 943.2435 89.3472 86.1986 62.6166 150.2269 205.8869 182.934 211.0799 151.4046 204.6375 190.9677 212.2195 242.7833 196.8048 188.7909 177.2863 230.8958 196.2626 209.683 217.2376 91.3194 77.8489 100.1121 175.3663 202.3845 188.7577 159.7843 182.896 165.682 184.845 177.1875 207.7961 154.5369 169.0801 154.041 185.7922 195.2642 241.8315 227.17 190.3489 159.4399 143.1431 158.2016 199.2272 81.4072 48.334 142.4817 178.5397 187.4513 203.3947 217.3058 144.9512 87.7863 188.772 131.3846 200.4549 205.3128 208.2718 46.7924 23.4742 99.9795 153.4578 169.021 128.2916 201.0372 179.6431 222.4422 188.5037 208.6872 209.8924 0 0 0 144.0419 168.6003 155.4265 207.9246 125.3492 178.057 236.3433 221.3715 208.1149 177.8313 212.8924 166.6643 203.3551 176.8881 167.9083 186.2427 198.584 158.3333 0 136.8759 205.2408 245.8413 191.7839 203.8855 161.7104 151.5633 197.5244 167.5087 135.5192 170.698 222.2436 209.7678 196.186 257.6319 198.9523 172.7966 155.6854 185.0001 145.0095 128.3933 130.5833 143.4666 187.9592 198.4749 205.5767 217.538 226.4194 212.3902 194.4754 224.9007 241.6698 208.6573 214.1429 260.2501 231.1238 28.2679
186.3758 197.4001 196.8268 211.2676 141.1211 159.6623 152.5343 220.3696 181.1529 189.6791 191.7196 207.8026 184.1615 164.5109 204.1636 201.2763 155.5261 198.4557 189.4753 129.1596 117.5156 189.9799 0 22.6576 201.0003 194.0727 185.0793 213.8606 195.0792 183.4584 139.7494 205.0265 178.8765 193.993 175.7422 172.4491 121.3329 75.5806 51.2854 151.674 172.0662 0 95.2585 33.4481 92.4448 137.1756 175.2673 158.4661 150.7279 189.6357 166.0895 168.0605 164.5382 199.6077 175.7827 91.0661 57.5378 168.5929 158.2064 119.521 95.0452 71.2507 75.0919 76.5204 0 80.7921 0 180.7582 189.0453 198.9739 218.1233 150.6154 180.0282 171.7781 172.6928 179.8476 166.1076 184.5054 187.2135 180.2656 0 0 43.679 160.4025 181.3608 183.7583 181.5644 155.5204 136.4593 170.3541 169.9432 158.0454 174.1363 168.9926 166.392 199.4132 182.7074 177.7578 195.9633 184.1661 164.2126 169.5901 139.2226 128.7784 167.8004 178.5276 121.4148 118.7243 165.547 177.0316 155.0455 0 0 92.48 106.2976 0 181.8722 150.4744 173.5643 173.1232 154.5085 138.8041 178.1294 137.2436 175.5376 165.801 161.0932 156.4681 196.9194 179.8472 141.2502 187.4702 131.922 137.3424 188.3034 175.0863 141.8038 171.0675 134.364 180.749 217.7305 203.4054 218.7849 943.2435 954.7637 847.3816 0 64.7694 148.0417 174.6332 178.6951 203.6956 158.0992 195.9552 158.8677 179.1152 195.1311 205.5611 190.4885 155.6745 200.6333 182.9288 178.3376 0 80.3677 83.3449 98.2343 157.7204 155.281 172.6754 161.4438 157.8649 156.6846 168.4475 169.2573 207.8314 164.4777 178.4762 156.4328 173.4991 177.6497 183.9509 191.8202 167.8791 138.0198 143.9779 134.8482 147.2862 59.4289 54.9222 124.9877 189.2426 181.2507 206.8473 178.8086 126.7204 83.9108 201.372 117.2986 166.4509 175.8729 170.1695 32.8612 0 80.4506 0 175.4639 116.1295 174.7719 169.349 199.9494 161.1681 189.4778 191.9873 0 0 0 130.9025 145.3824 150.0649 186.9049 123.645 169.4784 190.6284 194.6827 194.3463 173.7978 196.0326 167.6869 174.9661 195.1119 170.179 194.1366 174.8946 163.449 0 121.7807 173.8996 208.8918 172.4319 141.2452 157.2953 160.9769 203.3889 171.8376 124.1674 142.1923 176.2424 201.5169 198.5317 218.4135 175.9357 178.3362 162.2175 169.4299 135.461 140.2821 141.3502 132.927 161.8394 199.0519 182.0476 201.4014 207.4299 209.1562 178.2889 186.8353 215.4729 184.7649 207.1664 217.3586 225.9894 27.2649
57.8258 68.3993 80.7925 71.5798 66.2767 68.6916 80.4484 76.4354 68.9289 77.351 62.4209 72.9659 67.2727 73.1274 79.1782 73.3475 61.7024 76.4761 55.8065 61.0209 58.7794 68.9722 0 10.2892 65.5108 63.1631 68.2659 76.5992 65.4794 67.5487 62.473 68.1201 67.3503 68.7182 68.7249 66.1099 41.065 0 20.7292 54.7024 71.5939 60.543 41.516 12.7915 39.9969 60.6813 63.7992 61.0673 62.8045 70.4386 54.8142 66.2919 55.9324 70.6357 60.7168 37.9439 23.5673 49.6174 64.9514 51.0145 30.275 0 0 28.9927 48.2129 0 42.7007 64.0855 68.5786 62.7336 71.6154 59.4549 69.4173 45.8193 63.2643 65.8271 53.2466 63.755 68.7865 56.879 48.845 0 15.2019 53.3932 65.9374 70.4876 62.7059 56.3181 53.8563 69.5372 61.0908 0 51.6811 65.4761 75.6947 65.9006 71.159 64.3868 75.2369 58.4065 59.53 68.8854 47.9863 53.0197 54.1587 75.668 51.7703 51.6567 70.4599 58.571 61.4859 52.6242 61.4639 0 33.581 0 67.1716 55.7761 66.8445 56.3541 61.4332 52.2291 83.7368 65.0291 68.4296 71.8155 54.3954 59.9534 63.1902 57.4365 57.5935 61.8283 55.967 57.4831 74.3949 59.9533 0 60.8558 66.606 69.1492 84.3605 83.0124 82.6802 89.3472 847.3816 43.8245 29.179 25.7273 57.5641 67.506 66.5658 70.869 73.6592 68.7964 68.9239 77.7922 63.8991 84.6092 66.9347 61.7233 64.5464 76.1899 58.1513 77.0499 29.7757 0 32.7295 65.4077 64.815 62.3111 58.7839 57.7522 58.6381 78.1223 55.7075 67.4727 65.3407 73.9723 63.7587 59.0132 71.2387 71.2226 75.1048 65.7163 34.6016 60.8254 51.5225 53.4191 0 21.5899 54.1552 77.2649 64.5537 69.2584 64.6964 53.1982 38.7847 71.6391 45.2438 58.9888 64.8487 49.7325 11.7886 0 0 0 64.8459 41.7309 71.1758 49.4337 77.863 61.5695 72.1714 53.2599 0 0 0 52.6026 61.7164 57.9222 63.4257 47.4366 73.0282 74.0819 63.3797 64.3443 68.6266 85.2136 59.9246 75.7673 61.1104 62.3796 70.7652 79.7426 56.677 0 37.2423 63.3554 66.6104 67.3535 63.7174 53.5471 64.4101 73.6051 67.6385 49.1206 59.8171 62.1044 65.9485 74.5406 82.5604 57.3933 64.4027 65.5828 69.1735 47.8668 42.9476 46.4221 53.3218 62.3561 85.0497 76.0389 60.3625 71.384 78.3365 71.2204 79.7124 82.5271 77.6378 77.8764 86.2607 79.548 10.4226
57.9546 72.454 79.9432 81.0343 0 62.391 55.3111 73.5465 74.845 63.9072 61.0527 73.0254 56.4862 61.7012 63.7712 53.3739 55.5854 80.0003 73.004 56.1594 46.5233 62.5091 0 7.6422 63.9102 71.0835 65.5458 72.1021 79.9059 59.0762 53.6153 66.9863 61.6906 70.6601 71.7657 62.4932 30.1479 21.6804 0 58.8302 55.5448 53.858 26.4001 0 0 0 0 0 0 63.5541 44.3608 46.6852 52.7401 54.074 55.7371 32.4366 0 60.6974 75.1626 0 24.0529 18.2735 0 0 49.0737 28.8087 0 66.5125 61.5977 55.9818 0 46.2345 58.1705 69.7268 57.8095 64.6993 65.3929 56.9099 56.2357 0 48.836 25.5956 0 0 0 57.6579 0 47.933 54.5403 65.0587 0 56.4858 83.8951 64.4818 54.1701 56.1951 57.4099 63.162 64.1823 43.2265 71.5949 41.8766 43.7961 45.0574 73.8278 68.7698 46.1392 0 48.8999 70.916 55.8307 57.5886 0 32.6876 0 38.3236 68.8721 52.0657 50.4649 0 50.5719 64.1341 62.565 47.5246 61.5756 53.5735 0 70.2873 74.1154 0 53.0913 66.5168 0 0 70.5436 0 54.9372 68.8538 57.1495 0 55.8986 78.1191 75.3175 86.1986 0 29.179 105.4561 83.6299 55.5937 59.2517 56.8635 67.8565 59.3347 69.4054 58.3721 72.7737 69.8171 60.6731 67.0794 0 90.5606 78.1265 0 69.4322 26.1902 0 0 72.3769 69.1755 65.4151 59.5308 53.7603 51.0699 57.2955 65.5584 66.5552 55.0725 59.8823 54.0264 56.2002 71.744 65.0673 59.2496 51.556 0 42.6314 49.2288 61.3353 0 0 44.0794 68.1873 61.6988 0 68.7688 53.8974 32.5617 64.6711 0 50.4961 71.3082 66.2626 0 6.9255 0 55.0102 47.082 51.67 55.4037 65.8989 52.7764 55.6346 0 62.947 0 0 0 49.1987 56.2233 60.1088 53.0008 38.4554 54.5843 61.1601 67.8893 63.6494 50.4022 67.2477 67.4129 61.5193 65.37 65.4607 0 55.2918 48.5704 0 42.8535 88.0924 80.3686 51.7676 62.323 40.4498 45.4942 0 44.2686 40.4179 52.2864 66.4421 76.1659 64.8129 87.6798 47.2017 56.3558 0 61.9828 38.5867 39.8611 40.4586 39.7716 0 71.5913 68.1055 86.9973 77.4472 74.2764 71.7948 73.077 72.4948 53.8779 60.9088 76.4596 72.815 0
45.0343 56.8365 68.5166 73.9535 38.8304 50.3054 35.4213 62.6861 54.9709 64.0107 77.1162 58.433 52.6489 56.0094 55.0165 60.1131 35.1306 57.4843 51.4069 46.352 36.9005 71.997 0 6.8157 65.9545 63.1147 47.8625 54.5932 64.4607 46.8058 34.9117 71.508 73.3119 66.2779 59.6784 53.0436 0 16.7484 16.5752 0 56.5683 52.5849 0 0 35.5537 36.1101 59.0033 0 0 0 39.3671 50.8844 49.9921 53.9337 47.4279 0 0 0 58.6373 35.8121 0 0 26.7711 0 45.6475 21.6631 22.9938 57.1828 68.1431 60.2815 62.761 47.466 53.2003 52.0533 55.62 55.3826 60.7642 58.6254 54.0656 48.0444 36.7614 0 0 40.2467 59.8002 63.3287 73.4824 42.6338 44.6535 44.4289 46.4189 58.1102 67.0309 62.1093 51.2371 54.222 47.6439 50.8977 68.9226 63.8701 55.4791 33.4201 35.8189 51.0435 63.0553 50.9897 32.9674 33.9339 53.2943 58.7397 53.9754 38.5081 46.6695 40.2718 0 27.0684 0 46.8125 34.5302 51.0871 44.9425 49.1716 58.6768 38.0121 61.0426 52.9327 52.7309 73.8771 59.3545 47.773 50.8734 46.3 34.1334 46.8342 62.135 47.3153 29.3438 39.3068 37.5709 57.0375 70.6179 69.8234 58.4112 62.6166 64.7694 25.7273 83.6299 33.1596 58.7064 56.718 54.9958 67.1866 45.4426 70.3959 45.6459 60.8643 71.2665 47.7854 64.2964 44.2351 67.6836 71.8519 57.7985 58.6249 0 37.1321 39.2761 42.5372 64.0779 66.1578 51.1526 59.7254 45.8943 38.3116 57.9153 45.7639 47.4588 59.5486 41.9256 43.1842 52.0218 60.4872 72.7125 52.9496 46.3522 34.1065 52.1833 62.7734 26.3342 12.9284 0 53.3756 67.7451 62.9502 51.4225 43.3954 28.6025 59.4505 42.501 48.3653 63.1305 59.8396 0 8.7371 17.5139 38.7879 52.484 32.7031 58.4201 54.6963 64.2556 61.9367 47.3413 60.7295 0 0 0 37.4162 53.9674 47.225 56.3874 20.2194 51.159 88.1473 67.0119 54.4265 49.4502 53.8018 58.0391 58.1785 60.1782 46.3017 57.9271 44.0277 49.1414 0 28.5494 50.7434 70.4701 49.4042 57.5329 52.4713 45.2484 75.8479 50.6324 30.7974 36.4798 54.5088 73.0994 57.0237 68.3096 48.5179 55.054 43.9661 45.8513 32.9728 27.7665 26.6869 29.7004 47.5354 58.308 50.4658 73.7168 68.2301 72.4906 42.9505 55.1007 81.5275 63.8934 72.5321 75.7836 65.477 10.9849
123.7269 138.3588 155.3714 145.0544 137.9047 124.5018 128.0681 141.1721 131.6876 123.2601 136.4195 136.3614 114.4816 130.4167 147.0426 124.5733 129.8341 127.8028 126.7887 107.2274 102.7992 140.5898 0 15.0201 132.7415 137.3785 134.6576 139.9873 131.063 123.2086 105.5956 128.3972 129.8738 142.2537 121.6639 118.6763 89.8718 67.2706 35.0856 106.6393 121.9257 140.9274 76.6081 20.8308 64.2632 113.2163 121.7708 108.6542 110.1057 139.0965 126.9127 129.9864 126.5787 130.8603 112.7437 68.489 30.5476 102.6503 127.6491 80.8925 67.1476 51.7413 37.3831 55.9043 98.4648 58.1979 75.3397 120.7809 147.2433 144.7417 121.7772 123.3999 131.8464 139.7659 120.6617 123.4189 106.7964 123.5852 142.5658 130.7397 102.5141 65.8395 21.19 0 125.3101 118.8727 130.6024 132.5454 117.0411 115.5122 120.9401 135.2086 135.668 112.6358 117.5919 126.1768 119.0307 128.6234 133.6254 120.2965 130.3117 102.4487 108.8974 125.4487 133.0605 119.6016 91.7578 83.225 125.5433 116.4945 106.3631 121.141 110.2608 71.9747 61.9882 84.9412 135.4592 123.6052 115.5627 123.8637 134.1068 129.9598 131.266 103.7343 131.0419 143.4698 121.8154 122.7921 116.8871 125.9376 116.1385 131.0454 116.7136 120.6623 141.7404 130.4799 102.8185 125.3935 106.6027 135.1194 147.4681 151.7566 133.5862 150.2269 148.0417 57.5641 55.5937 58.7064 51.1856 488.9889 0 170.5076 124.0679 146.5007 141.5696 146.8911 153.1755 154.6226 134.9408 146.7244 153.1188 157.0876 126.928 144.1211 59.7349 81.0404 83.969 135.0627 144.1639 132.2887 131.2002 121.3998 134.079 119.6519 132.4967 130.5818 124.886 130.1248 111.8693 116.3316 118.4478 131.5664 140.0121 141.246 117.2359 109.133 110.2815 133.0496 58.3017 38.099 87.5507 139.7491 144.4436 124.0989 131.7365 76.3314 58.8786 135.8262 77.6302 107.5794 132.1265 130.3305 26.4838 17.3987 64.6692 129.5017 125.6509 127.5558 138.385 136.0615 134.0262 122.0302 141.3124 131.236 0 0 0 97.3894 123.2479 149.0582 132.2322 105.4636 138.515 122.4422 133.6466 120.1047 125.5977 138.896 147.4168 145.9264 137.4351 108.8338 124.7955 140.238 109.8101 0 87.7331 139.0114 156.3159 130.9623 134.5029 129.9107 119.8768 139.3541 133.9442 100.6781 119.958 141.1036 142.8387 123.2269 144.4148 142.9657 134.6215 132.4273 113.9791 108.4479 113.45 108.3662 99.6121 127.4602 126.3772 148.1672 144.5514 152.439 134.9294 159.2395 146.5617 135.4678 135.4969 116.7797 148.1131 162.4026 15.6036
174.6112 176.9116 202.9798 179.7341 161.2198 169.5291 150.0566 173.5998 174.0251 176.6804 167.8548 197.2261 170.888 196.7544 189.1129 187.6804 161.886 161.2046 170.2595 142.0685 142.4132 214.5878 0 15.6327 185.6725 171.9585 170.4611 181.3335 169.9258 148.9084 143.3388 195.2933 183.8265 202.7815 172.1061 163.4089 116.5638 85.8833 46.7443 146.115 168.3083 165.948 85.3282 27.6623 86.536 142.8468 158.9381 124.974 135.4237 166.6847 152.8579 157.5296 171.3208 175.4541 163.6754 103.5393 42.2297 132.5962 164.9453 119.8942 78.3102 67.3266 62.9276 83.8271 136.0921 71.6209 99.5633 185.2752 189.4523 164.1436 168.4999 164.3703 170.1561 156.8183 165.8528 154.1433 149.141 152.7526 157.9153 160.9594 131.719 81.633 42.0999 124.1266 161.4262 162.7991 176.8009 176.0184 143.1468 157.5339 153.1235 170.9428 175.6817 149.9638 160.0918 181.2914 164.5085 170.0132 187.4557 172.1172 155.8626 140.4352 127.0989 151.3296 181.4244 188.0629 112.442 130.3099 144.7247 170.7987 155.7151 141.4291 134.6349 91.967 84.2604 106.391 180.7019 139.0691 138.916 154.8053 167.4951 157.7045 170.8143 140.9834 159.7313 167.5246 164.1848 176.01 170.9479 166.6216 143.038 169.1491 128.2963 148.5767 186.944 172.4175 148.2483 170.8549 145.22 170.2143 185.9243 189.823 160.4302 205.8869 174.6332 67.506 59.2517 56.718 488.9889 679.7268 984.5344 0 181.7001 188.0096 168.274 175.5666 207.1594 189.6132 193.2611 172.3075 214.1306 203.4527 170.0604 190.3905 76.3361 61.9938 95.9179 159.9247 162.2836 183.0168 183.2636 137.8018 159.3677 163.6416 186.1079 0 0 170.4219 155.7105 138.465 187.0393 183.2449 170.4829 176.5198 144.2021 139.6947 136.6718 163.9341 78.7106 45.8905 107.941 154.5242 0 160.1558 156.5039 133.6914 86.4805 164.3453 113.8589 156.748 139.9908 165.3237 39.8495 24.9464 80.1728 149.3957 161.6812 0 187.5551 162.1022 173.0422 169.2438 172.5288 178.4422 0 0 0 120.6818 153.5617 164.7231 169.0512 116.8348 170.1234 168.7797 169.6048 153.9039 162.4265 178.0124 176.7415 193.9374 184.2015 149.417 182.7171 195.6478 145.2628 0 105.6376 171.1015 196.5062 171.5725 167.5545 153.7342 160.7533 186.4013 141.1621 124.3338 153.4967 188.135 176.1296 183.5661 183.6436 181.9971 164.828 149.5642 177.7456 127.4446 136.8257 145.4918 149.6652 160.1065 166.6651 174.4524 181.9598 186.4667 195.2563 189.8958 176.3801 196.837 181.6684 163.2816 206.7611 223.3982 28.0408
175.465 179.8535 189.9547 192.1181 150.5884 171.5034 160.229 182.6557 162.1787 177.2057 171.1483 198.4372 172.3093 170.2712 186.0385 168.5261 137.3428 162.5581 151.7301 139.7733 143.2702 186.7002 0 24.0439 200.3186 178.3173 169.6455 171.588 190.1797 157.4661 150.3748 177.7471 167.2466 189.7369 171.499 174.6004 109.0999 79.26 49.0606 161.7409 181.3923 151.6318 95.479 32.4396 93.7181 163.4071 179.729 140.9381 153.5519 172.6456 126.5141 157.8999 164.3035 170.7826 165.3397 111.4352 41.9627 141.29 185.3734 122.713 90.5844 56.0486 71.1126 86.8838 133.2405 80.1649 102.4946 169.9798 180.7436 158.2151 166.4831 139.8777 170.2306 183.9365 163.8194 159.406 171.0736 149.2831 164.3545 151.8257 144.0783 93.6687 44.1508 116.7446 149.8233 148.8969 163.023 158.0518 146.7946 160.4104 170.7687 164.664 149.8638 146.5601 137.3496 172.9536 161.2314 146.4444 157.6734 177.6606 159.7238 167.0699 137.3018 143.0025 161.5084 164.1432 112.5589 116.9764 143.3581 184.3316 158.9697 148.179 123.5184 96.511 89.2195 82.1732 171.344 142.4425 141.8845 151.7872 161.3581 148.0868 154.9341 131.0318 164.546 152.0166 169.2465 165.127 164.2698 177.505 163.5285 161.8627 142.7521 162.1327 170.5236 173.5876 144.119 163.3857 151.0656 159.4887 175.7866 195.5215 181.4463 182.934 178.6951 66.5658 56.8635 54.9958 0 984.5344 654.7626 937.7133 194.5583 211.2697 165.6317 173.2036 221.5369 197.9625 205.7916 159.9672 209.2539 189.2064 193.808 177.4668 64.444 83.115 101.0473 170.8028 158.6913 165.7458 172.5151 136.1108 165.6325 175.6676 187.5207 192.9728 161.5203 148.6871 143.8617 135.0229 170.163 182.483 179.0485 181.9181 133.1925 119.0243 131.5814 174.3687 80.8635 41.1368 113.5004 157.0334 185.943 169.3996 158.8749 129.6035 83.2639 163.2661 121.0197 174.2255 175.1681 154.5824 37.4925 18.9824 0 136.8018 167.6541 146.1019 183.6174 147.5915 174.8017 155.7782 163.2774 166.2701 0 0 0 138.3741 169.0938 165.7915 170.5223 134.1994 170.6768 175.1182 183.1937 169.4122 178.5719 195.8263 167.268 201.455 182.9639 158.0831 191.0225 203.7148 157.7473 0 107.0976 185.579 195.9339 162.451 168.0985 153.4071 164.982 173.1052 144.9141 115.5933 151.9293 165.259 180.0273 193.5672 187.1639 161.2629 161.2324 161.2505 174.6275 126.1602 143.1802 144.0343 131.5004 169.6697 166.2666 162.2149 181.5153 159.6441 184.5509 181.2415 200.9203 179.4687 175.9973 150.2905 196.6358 194.9519 24.0221
188.1273 222.039 240.5808 207.683 130.4919 193.9104 168.3021 202.4836 229.3433 208.6487 196.5293 225.451 209.4418 203.2427 206.5352 202.5927 140.6101 211.5585 200.3327 146.5603 137.2715 213.1808 0 20.421 220.4453 208.179 188.0403 214.8434 193.5204 193.7944 156.3015 235.5507 188.4836 208.1278 205.7189 186.2823 106.8884 67.7162 54.7798 166.224 211.8334 187.2205 112.0333 31.1781 103.8496 155.7668 198.2699 150.6723 143.6312 207.9256 175.255 168.2088 203.3858 177.2573 175.293 93.2067 53.5926 169.809 207.976 138.1062 99.7928 88.6998 96.4338 91.953 156.2654 76.2884 96.8577 192.2365 187.4551 203.6177 222.6622 142.2096 203.2326 184.9806 214.6248 196.3284 196.6398 191.4499 218.0144 175.705 147.7725 74.7291 49.0701 154.8028 221.6548 200.5851 206.2298 181.2988 153.0988 186.0531 175.1912 180.6192 207.3895 183.84 177.5407 195.1134 183.9123 169.1386 213.8229 200.9226 173.1436 148.9994 127.515 171.7472 198.7743 182.1596 128.7744 148.0663 181.6721 203.4495 193.0461 169.8269 128.9172 96.1839 94.4853 111.7296 215.0038 157.7652 165.5293 192.2075 173.2674 172.3323 162.6257 128.1431 194.9954 184.5263 211.6375 197.2394 210.4626 158.1336 157.0901 170.6341 128.1778 164.3337 178.0904 174.8371 140.9952 174.2012 131.0037 164.4436 210.0725 205.1896 204.5974 211.0799 203.6956 70.869 67.8565 67.1866 170.5076 0 937.7133 1532.324 637.8969 0 180.9953 217.3185 237.2102 222.5477 236.6199 164.028 233.6539 245.4697 207.4201 226.6393 93.1379 74.1976 107.6964 174.1599 213.2841 225.6959 198.6518 173.4324 157.9683 184.3239 220.3701 222.4766 176.7449 185.1426 159.3152 166.0533 197.6833 223.2448 205.0627 184.6195 171.8933 130.3346 154.6314 222.8531 92.8792 49.7572 137.312 183.9234 201.3986 222.0396 210.9192 141.5805 93.5845 198.2859 144.1378 241.691 211.2302 186.4229 51.9895 25.1679 83.157 144.7937 170.0205 124.5815 225.609 187.3693 210.4052 203.8755 182.4539 197.3773 0 0 0 141.4297 160.5083 167.9624 198.5008 132.2709 173.8784 224.0407 222.9652 176.9037 168.8884 207.5686 208.2789 214.3563 177.1857 188.7335 220.0636 207.0011 170.336 0 117.4854 208.7809 241.839 175.7828 193.4337 156.1414 156.9568 222.9774 177.4465 122.2724 142.6328 195.4833 219.4183 219.2552 237.5054 213.6455 192.9837 190.4739 179.8126 123.7385 124.806 122.2953 115.3683 166.7722 214.8192 202.5577 233.5033 221.9951 238.9709 181.0611 219.9879 228.665 209.0303 198.9697 219.6052 224.4724 25.2416
147.0558 156.1518 175.7153 161.887 147.4803 163.5465 135.4022 161.7335 170.3394 150.323 155.0171 196.4587 149.6709 164.1175 169.1571 147.6864 143.8114 165.0906 162.5805 138.708 128.3821 177.5161 0 13.4794 164.949 144.3914 151.1648 174.0915 186.0406 141.7532 131.5208 178.3957 150.965 165.5353 172.0559 142.4876 106.9236 71.3811 43.3966 117.1689 163.164 152.6258 83.177 0 86.2122 156.8758 162.0623 145.5947 131.2365 172.9175 153.5943 158.4094 154.7442 168.4533 122.5773 76.1461 45.3035 126.7675 135.7334 99.027 73.8193 51.4022 52.6379 83.2359 127.6688 74.9516 85.9809 156.8486 150.8501 123.3118 126.5814 120.3191 150.176 149.8116 138.8284 141.1513 139.4891 138.346 142.7485 153.4171 145.8815 76.4115 33.486 113.8322 163.2242 141.7593 145.2289 143.7517 128.6659 129.5078 149.8385 138.5213 150.7177 150.8393 158.9676 148.869 153.2574 155.6914 157.914 149.1096 140.7201 121.8369 142.079 144.824 142.7915 150.6787 110.5426 98.1649 132.6816 143.5207 157.2411 130.7382 114.2737 87.0122 67.8694 83.6562 150.8452 142.5462 122.3172 153.172 150.8734 138.2116 144.7301 137.5356 148.61 131.8679 145.8225 129.6042 146.3477 139.9932 132.5308 154.1532 120.6742 139.619 167.5452 160.7641 120.2236 157.2131 131.0652 146.2719 146.2662 155.3307 173.6611 151.4046 158.0992 73.6592 59.3347 45.4426 124.0679 181.7001 194.5583 637.8969 360.5642 626.9538 168.1227 191.8043 178.4702 178.0604 175.7282 143.7025 175.4968 166.1145 157.3289 159.1971 72.2605 64.8068 89.5635 161.4078 156.4824 149.8019 150.6822 129.1611 139.9841 146.9061 159.6385 152.9166 158.3313 157.2539 147.6954 151.8208 154.0409 140.9803 146.741 149.6309 140.8709 123.1643 130.9399 136.8469 73.2347 30.8304 116.4651 165.294 158.6956 150.7502 152.1971 116.3546 77.3289 158.7552 101.9011 148.7146 168.9849 159.2122 32.9723 16.0127 66.6877 129.0442 159.1963 125.0709 177.7782 161.8354 150.0329 176.4457 175.0557 149.1122 0 0 0 113.6803 154.1174 159.6827 145.467 133.1434 147.8754 157.0977 152.5863 154.7851 142.9787 149.2615 166.3909 161.4097 188.0867 152.3566 153.4587 170.373 145.1698 0 96.202 165.1849 190.92 155.6397 133.7374 149.5147 145.5914 169.0706 169.1907 133.8672 140.3526 147.2216 162.8606 173.207 154.2729 142.3661 155.9848 164.158 164.7606 154.1048 139.6191 134.8225 140.0237 157.9537 150.4929 146.7632 169.3913 169.1328 161.8739 168.2565 194.1987 161.7826 170.0419 133.9413 160.0676 184.6502 20.084
179.5275 215.2617 255.9854 237.7214 174.57 188.9677 147.4051 181.4398 211.8587 186.2487 216.3255 189.8822 167.8249 205.618 213.3588 195.7988 161.173 211.8975 222.6724 156.4593 135.7637 235.9749 0 16.7911 215.9792 230.4659 181.3408 222.8552 196.7142 157.4244 155.8197 227.7883 206.3174 212.5774 203.4261 164.22 102.0138 85.3285 50.6804 148.5877 209.0989 193.7653 103.5622 39.7145 118.629 168.31 205.4206 133.9977 140.6244 219.7781 158.4122 182.6111 195.9755 192.9168 183.2951 87.844 54.6042 159.0887 183.7735 137.5417 103.3509 62.775 65.9675 99.0328 161.729 86.4619 106.0021 191.7399 203.1922 172.9549 203.0909 148.5369 174.3095 164.1981 207.0557 215.1879 210.5046 181.0334 179.1089 198.8982 142.2281 95.9113 55.4067 143.323 183.5873 204.2947 188.6491 150.5449 165.9003 208.8611 197.8446 184.4491 219.6099 208.7307 189.148 208.0441 181.1455 193.3311 202.9693 190.235 182.9886 167.2676 131.5067 195.3147 194.8018 162.6062 130.5654 136.5721 167.3093 204.6191 200.266 145.5779 142.626 108.2344 78.2262 84.3969 182.3152 151.3269 159.3593 197.7314 169.659 165.1395 161.1499 131.7672 176.5215 158.7044 215.6859 182.0613 200.9206 160.5666 179.3897 187.0284 131.049 163.8715 225.8191 162.8957 137.0728 167.3996 124.4858 180.9516 198.6542 199.3451 206.1297 204.6375 195.9552 68.7964 69.4054 70.3959 146.5007 188.0096 211.2697 0 626.9538 1255.3121 645.6406 269.2351 261.6979 236.7196 253.4693 153.3164 273.8845 249.0767 206.0277 222.1833 85.0944 94.0753 106.0559 180.7915 205.7479 208.4742 189.5843 166.7313 167.5172 180.2826 202.8674 209.5151 166.5356 200.0115 160.3845 163.8323 201.8813 188.3296 230.4124 187.1517 161.1713 159.6437 153.3671 189.8507 85.1868 0 144.4777 199.2779 227.1643 214.863 200.0235 169.0481 93.3426 194.1686 128.2447 189.4354 208.1752 190.2424 42.027 23.7322 79.8437 151.0906 183.8191 122.1321 194.7871 205.0497 233.2788 233.6081 190.1994 198.5866 0 0 0 146.7359 192.8357 167.6025 179.0907 143.4434 193.9514 223.8116 208.1765 202.0789 164.2451 207.8147 191.8457 191.0844 205.1463 186.3294 198.2529 192.9003 158.0107 0 122.5473 189.0968 237.463 173.2377 202.8922 148.654 154.5591 204.8125 176.8661 134.3812 141.1131 195.9181 211.6811 205.8096 209.1893 216.3869 199.3445 179.1349 175.1054 131.956 123.4727 126.3593 133.6889 184.3152 190.551 219.5578 195.8806 217.1067 231.6713 174.4775 227.1667 259.3934 210.1951 204.473 256.3328 227.2683 26.4776
171.1882 196.668 197.539 189.6035 133.405 176.1091 170.9819 187.0817 180.0237 209.4175 174.2572 200.6185 164.8874 189.5561 188.4084 174.2359 161.071 198.4636 184.9032 158.761 128.9304 192.9369 0 20.713 202.7063 198.27 170.4307 176.4328 183.0151 162.0831 157.7899 177.7824 170.5868 181.1838 192.0471 158.9987 114.1947 80.818 40.688 149.3189 157.0508 168.9637 105.9075 34.889 106.0467 147.9104 158.6989 141.2073 142.2563 188.9713 152.5519 160.1807 159.2861 164.6195 129.0277 87.7484 42.3721 145.0899 162.5203 119.1422 85.1334 61.7785 72.7793 84.4247 134.3535 78.9979 117.65 165.2876 156.1364 163.1396 182.3173 163.1468 161.9378 142.2659 174.8996 180.8165 153.4221 163.5483 162.8714 170.7764 119.9626 80.2943 41.2157 131.7808 142.2437 154.1208 148.6533 148.0158 144.3351 175.4476 159.8373 167.5565 162.6722 161.7088 183.6345 173.1724 189.1394 163.5028 179.3269 163.4508 145.0015 143.1109 130.0514 171.9683 175.3648 148.4473 106.7575 132.8749 135.3046 166.8098 161.0211 132.004 128.4044 0 91.0432 108.6743 165.8116 155.4073 136.7206 160.9012 156.7763 151.2565 156.717 130.8787 152.2587 151.8446 164.359 152.8495 181.4816 149.0052 144.3567 170.4103 145.7005 156.3228 187.1362 156.2637 148.4528 161.7698 132.7379 162.2142 180.0393 162.7919 163.7707 190.9677 158.8677 68.9239 58.3721 45.6459 141.5696 168.274 165.6317 180.9953 168.1227 645.6406 560.8758 673.6432 233.0425 187.7497 221.6603 195.5008 222.4039 202.9031 196.7979 182.8231 74.3075 62.1504 97.7346 170.206 192.4296 182.4158 168.1632 147.1253 167.4007 174.6375 187.0997 180.1582 185.4505 174.547 150.6131 162.1729 180.5519 185.7518 172.8524 185.4346 124.9963 134.5232 141.3478 165.5739 78.2239 42.1974 107.6297 167.6206 195.4652 165.3532 190.2932 135.3971 89.6913 176.9668 123.8118 173.0661 167.5689 204.9369 42.8023 20.3389 0 123.7245 173.8154 132.6169 177.9551 170.4827 185.5651 177.4891 187.9496 154.8559 0 0 0 113.8602 161.6235 187.3788 172.7497 142.7489 178.0815 184.4513 191.6484 176.9043 149.1749 178.3207 181.9744 188.4759 167.3351 185.436 187.481 179.4621 116.4887 0 110.7004 182.9727 191.3174 149.0019 162.9139 164.1763 156.9452 182.6381 167.1873 136.5512 137.4196 171.9075 200.988 196.296 208.4483 204.434 180.6595 148.9076 182.4791 132.6353 127.4086 122.7466 119.0273 170.6584 181.4311 197.167 191.9954 187.5139 184.9671 174.1911 210.5309 239.4162 197.1284 164.3225 188.4883 208.6454 27.2464
183.1496 222.6111 229.1603 226.7019 147.4489 167.3531 156.7338 209.0644 208.5734 213.679 222.2136 241.9992 186.7761 208.892 193.1669 173.1616 128.2436 206.0747 224.4253 141.3334 138.8037 211.3374 0 25.74 217.4982 235.9266 195.6653 222.5213 204.5851 182.6655 146.1642 245.6108 185.238 187.9913 200.384 189.1785 92.7514 80.6049 48.5651 148.4623 191.7687 195.5223 106.0775 30.2297 100.0616 156.2571 207.4026 130.376 137.0023 210.1011 146.387 164.4136 200.2086 196.9163 153.79 89.262 51.9658 166.8974 197.8954 125.9534 88.1829 79.4349 102.0684 94.9651 133.2551 80.1026 106.3437 193.9023 177.9588 199.1123 210.6599 159.779 208.9172 182.7327 210.9924 201.1937 189.1444 185.4385 169.1421 187.7937 136.8766 80.169 61.4631 166.5827 196.2557 187.9413 202.2791 159.6786 143.2925 191.927 183.7897 176.8025 199.1165 204.757 183.5014 197.7652 178.0534 171.6877 199.0083 210.1905 174.5197 133.4744 125.2211 198.2726 220.1058 176.6051 87.2537 123.3241 139.4632 206.0735 202.7723 140.417 132.6905 93.8762 98.9609 95.5083 176.7282 157.8011 177.2024 200.3519 169.799 169.0114 166.7612 126.4933 151.2344 161.6829 194.9351 187.3939 215.7148 161.0784 160.8733 176.9104 138.6966 140.1783 222.0801 154.099 133.7602 154.7832 120.9395 167.9036 218.4639 204.1652 185.5358 212.2195 179.1152 77.7922 72.7737 60.8643 146.8911 175.5666 173.2036 217.3185 191.8043 269.2351 673.6432 872.9974 390.3793 262.4674 257.7307 184.1199 245.0646 254.7348 192.3167 187.9572 107.6524 88.2255 128.4783 155.917 204.813 206.104 179.3936 173.4036 177.2465 196.8534 201.0814 192.8301 169.3914 203.9865 157.1111 151.1321 189.6606 201.0533 178.8272 201.4651 142.0849 155.9403 174.6865 193.2635 90.2772 42.8129 139.5561 180.2067 204.0604 227.0992 189.5797 138.795 101.8427 170.907 125.4134 184.0293 201.1324 182.8089 53.1322 29.735 0 133.7103 166.4376 123.0446 179.9245 163.6593 209.3697 216.2305 188.775 187.0083 0 0 0 129.2552 172.703 166.982 191.0726 133.3836 189.9727 234.5622 190.2488 196.186 162.5394 230.4448 182.9105 183.1518 200.4504 198.7694 225.8023 195.6173 137.177 0 136.3395 214.9616 234.7641 166.7817 208.0908 131.7077 140.0311 212.6716 163.7198 137.0997 138.4463 188.8402 221.3675 214.7427 229.1142 188.9154 178.6826 147.3 163.9235 124.2207 119.1978 113.0277 109.2292 153.9893 213.7392 207.8934 201.8161 231.5428 208.1439 167.5076 212.4884 247.8504 213.7707 231.1567 233.1491 226.136 27.1697
195.9144 237.1287 273.7064 249.8794 155.1202 210.408 172.4225 232.391 225.2533 204.1024 238.0738 238.1958 212.9502 249.3576 242.5966 218.133 161.1755 240.5643 230.7418 147.7927 169.5448 249.4391 0 26.026 225.7683 231.9309 214.7178 247.3918 234.6272 197.9664 150.4058 259.7869 223.7802 237.702 209.7912 209.192 108.3781 83.7022 61.8353 190.9198 234.7316 198.3791 112.7564 39.3725 132.8219 189.3689 228.0068 168.0816 164.5954 239.4297 194.1638 196.4712 226.8704 236.608 199.0091 126.9971 53.048 169.0468 174.1681 139.8792 103.8348 91.9701 79.2402 98.8674 174.2285 95.8369 120.2935 204.8982 202.6135 218.4539 233.005 157.6868 224.5827 190.7542 200.3573 228.0698 220.9141 222.6668 211.8444 174.5228 159.1336 89.5039 63.471 191.6032 240.6703 214.8791 230.3283 163.8626 146.2499 210.9344 199.592 207.7313 265.6017 235.6023 201.064 202.0399 208.9397 179.7768 222.3383 242.2724 200.6729 166.4168 159.3335 181.9037 227.152 199.773 124.9868 156.3604 154.4744 197.3173 226.9809 173.0146 137.9755 100.423 108.6144 102.2901 242.6389 149.8295 174.1224 211.428 183.0692 194.8967 183.8915 146.3651 199.6333 176.9722 229.4689 229.8165 229.3145 204.2149 191.2937 199.4505 145.6141 160.8384 244.3109 177.6862 148.0888 173.3441 148.9428 184.7306 240.3802 225.0622 229.9782 242.7833 195.1311 63.8991 69.8171 71.2665 153.1755 207.1594 221.5369 237.2102 178.4702 261.6979 233.0425 390.3793 860.9931 1088.4004 333.1967 183.6803 331.0869 264.6244 221.0367 255.4873 116.8277 85.9275 122.7576 194.1049 238.0011 242.7642 214.501 185.4647 190.3944 227.2031 225.7914 236.0713 200.0384 226.047 199.8791 206.2443 236.2609 254.7852 236.3088 223.8397 199.4348 171.0041 190.2752 216.7438 102.4684 66.4169 157.0874 208.4615 220.2 221.6823 251.5162 176.6727 117.2451 210.9802 139.0142 233.5643 206.9488 244.9578 58.7207 38.9049 88.3911 147.9691 180.2451 144.7977 210.9871 186.4091 227.4629 217.2728 226.9343 209.7569 0 0 0 169.4081 188.3798 180.5232 189.2537 153.2019 178.5063 272.9611 229.2911 194.9739 191.6588 239.9879 216.7967 199.4662 198.15 205.9626 235.584 194.016 166.9111 0 140.2463 213.4585 262.6307 204.7369 237.3985 153.0936 159.463 239.9364 171.8582 145.1598 168.518 236.9561 235.9358 229.3266 276.1115 251.7273 198.8858 182.583 187.4144 134.3783 148.7568 154.1069 149.6586 177.7415 228.3373 219.4548 235.23 248.8634 257.8226 218.3235 240.3045 275.2075 261.9965 220.8541 275.88 271.9016 37.7946
169.4025 221.7576 230.5806 198.1613 173.2872 180.2718 157.3758 185.2319 198.7916 187.5356 193.7853 192.0879 192.8679 194.7659 257.1913 184.49 144.0428 207.3534 205.3432 158.5054 144.8605 229.9633 0 21.4218 201.4756 210.5161 171.9293 194.7028 198.8586 182.4578 147.5129 195.9136 191.178 207.2083 210.1171 187.5559 110.9609 76.1473 50.3929 166.7081 212.6174 147.4417 96.9877 35.0079 110.2407 156.8851 187.3601 146.7242 141.8443 203.0859 152.749 203.9181 214.7949 196.6578 153.5584 86.1535 59.8032 161.2385 178.3218 126.4119 96.8573 61.1451 79.4723 98.0389 154.9762 76.4615 100.4206 203.1502 206.5175 189.1373 185.2383 171.5025 180.0452 158.3751 185.05 209.4667 157.9643 165.3392 188.3829 172.6803 155.4372 87.6055 41.2097 160.7757 192.1627 201.371 191.2471 162.7147 164.648 169.507 168.9422 182.0834 213.7935 176.1395 175.2924 180.8285 166.6501 186.564 201.7625 170.0369 191.3699 162.0431 151.8259 184.6712 196.1013 180.4952 117.4859 131.2819 140.7818 171.9799 196.3811 168.4676 143.2243 93.2423 106.7789 110.6714 179.9378 162.054 157.688 212.4558 162.8062 164.0982 192.7096 151.7643 177.8514 173.4563 181.3763 177.5766 204.7194 167.8889 167.432 181.8609 142.1066 148.7869 183.4012 182.8248 133.7353 164.366 146.8139 179.8884 202.4609 189.26 193.1943 196.8048 205.5611 84.6092 60.6731 47.7854 154.6226 189.6132 197.9625 222.5477 178.0604 236.7196 187.7497 262.4674 1088.4004 1759.0409 805.695 184.1485 281.7438 268.1797 238.8526 225.9148 93.416 80.7831 119.1731 190.0902 193.1874 217.1477 200.3554 166.6559 174.391 181.1544 199.8528 214.8493 181.8879 187.3685 152.5087 167.1991 190.5576 201.8768 198.7364 226.7194 155.3084 157.5892 154.778 186.8432 85.307 37.4517 139.1687 194.6458 223.6428 194.4955 194.0093 141.0512 99.9498 183.7113 131.3574 202.1477 173.9834 205.867 44.5862 19.0079 91.9564 137.9465 153.768 146.8292 193.1769 184.5588 208.9538 197.2081 206.7337 198.3403 0 0 0 146.8706 165.4234 168.1944 201.5993 126.1134 185.9697 215.8233 218.2665 186.9911 188.7915 217.0215 167.9639 200.8561 194.532 159.1253 201.1515 188.4174 150.0109 0 111.7413 216.8675 229.0338 181.017 218.5969 162.5211 168.8427 202.9284 163.2347 128.957 156.9645 182.4454 199.7372 207.0933 237.1743 234.1772 191.0272 178.5259 192.1447 125.5428 144.2132 148.6847 138.7009 170.8661 212.8826 221.6724 200.5884 223.347 219.8182 196.7614 251.7735 211.9993 228.4384 212.3448 215.1587 245.7359 31.7417
174.001 186.0147 212.7299 226.032 144.5095 186.8748 155.6397 224.8544 198.251 178.5253 174.5158 193.8817 184.6378 191.8304 224.0195 200.8743 178.5459 238.5847 156.3607 144.3743 145.1696 230.3638 0 21.1166 223.0479 207.9057 178.1506 193.0529 217.4543 176.2669 151.9939 212.9407 183.8991 179.0779 186.953 171.3652 96.8697 78.8205 47.1286 160.2258 185.2126 176.7774 101.9508 37.6835 94.4402 162.3887 193.6687 158.1763 159.6564 207.6835 162.7007 175.1598 181.9387 201.1761 179.8472 123.5299 53.5539 157.8522 175.114 120.6815 85.9965 75.8491 85.5462 85.5105 154.3584 94.5607 117.2252 209.3328 219.4225 181.462 218.3295 166.5639 188.6288 204.1366 191.4346 180.1861 162.5336 169.2164 186.013 168.0728 146.994 82.9383 36.2409 159.6251 200.6894 189.997 169.1155 174.3155 176.1386 206.3908 175.5183 189.1395 190.3217 217.446 198.3342 203.3118 200.3154 179.4588 187.1641 183.1122 173.0978 161.1556 152.5122 167.8556 203.1231 183.4429 119.9564 132.7039 149.4198 189.1861 176.8783 149.3828 123.6924 102.1218 81.9016 110.6511 175.3368 158.1115 147.9675 165.7368 163.7822 185.7364 186.4967 147.6926 161.8584 183.4535 203.3718 189.0685 177.609 172.4889 159.6618 183.7376 139.4871 158.349 204.6388 157.058 128.2888 149.8028 133.3702 167.3925 216.0832 211.3397 190.1142 188.7909 190.4885 66.9347 67.0794 64.2964 134.9408 193.2611 205.7916 236.6199 175.7282 253.4693 221.6603 257.7307 333.1967 805.695 596.4908 825.4928 287.9882 270.0244 262.4563 241.7016 90.1115 96.9516 97.9878 177.1327 192.8391 231.4351 196.4386 169.9174 174.9631 199.1343 218.9665 182.9053 178.7657 214.8147 190.8271 158.3523 182.2075 233.2969 222.7394 193.5555 175.207 155.0499 151.5424 183.1817 83.6412 42.0592 138.2525 186.5787 232.5742 209.5298 194.1929 137.9504 94.6405 187.7667 133.1994 200.0671 189.5987 192.7473 44.3026 18.2077 0 146.1662 171.6309 152.6804 203.9389 182.9812 211.5434 212.1587 180.509 176.779 0 0 0 122.2246 181.1432 199.6175 202.6408 130.4536 201.9639 213.97 218.6655 178.4946 165.7243 220.623 207.0121 200.5838 175.9813 190.0746 211.7338 196.3194 135.943 0 121.5377 189.5015 242.5622 200.5255 213.6012 183.6897 177.5964 202.1323 179.9213 145.0032 170.1163 179.4519 206.891 212.7651 242.0719 235.8784 180.8541 159.6087 175.5348 141.1599 143.5259 140.7661 134.9044 164.0784 212.0545 194.8674 195.5433 232.6289 242.8581 202.7551 246.2923 210.5008 180.4886 207.1438 216.0404 235.4042 24.9796
153.9523 156.1348 165.2372 155.9034 149.845 151.6473 140.9931 176.502 162.288 151.8742 180.0322 190.7209 144.5136 152.8704 194.5645 170.6044 160.8841 164.6132 161.1247 140.9332 129.8736 164.5181 0 19.5055 179.583 133.0046 142.0354 149.5296 157.4888 139.6595 125.7695 162.8521 148.8901 168.7367 181.3328 147.4465 107.4058 61.1172 33.1767 128.5547 172.3395 124.2471 74.5633 19.7462 72.3575 120.6275 164.2519 126.4905 123.0229 181.7071 140.6045 176.8173 175.4804 133.2466 135.4853 81.4349 34.8074 125.5975 144.2011 118.9479 63.5404 46.1924 47.1961 77.5674 109.7117 71.5366 87.7036 152.9247 172.1809 146.9853 142.7853 157.4202 143.8308 136.7542 113.2513 138.8692 132.6864 138.801 174.4485 136.6189 125.3952 84.8144 25.963 128.6297 163.2016 134.9573 143.161 131.5023 128.7933 158.3762 142.4768 127.0815 143.476 140.9281 154.4834 145.4185 142.7512 146.6738 151.8365 126.1488 150.9175 129.1119 133.8953 126.0214 135.3152 138.934 109.4956 116.9629 122.9828 142.3233 138.9678 148.2802 130.456 91.7027 81.6296 70.9272 137.1485 140.3741 114.4746 153.7552 127.6002 144.7702 154.1346 133.1848 161.1221 152.9514 124.4484 129.1414 134.0362 141.9258 118.279 144.4936 129.9508 124.2987 152.3366 148.6783 116.2536 129.8904 0 135.0483 154.0668 153.3676 146.951 177.2863 155.6745 61.7233 0 44.2351 146.7244 172.3075 159.9672 164.028 143.7025 153.3164 195.5008 184.1199 183.6803 184.1485 825.4928 159.9435 692.4386 207.5225 196.5755 170.1288 69.8719 62.5448 81.6491 154.0029 181.9968 164.3016 160.6266 146.0582 155.1857 150.6309 146.0362 155.9987 157.358 157.3009 157.4168 138.7625 133.9235 147.0376 151.6445 157.7978 117.0917 126.4094 115.2755 131.0382 80.0633 47.2284 110.7885 157.2792 183.2987 158.7751 146.7276 116.3139 85.2754 157.7985 96.4533 143.0574 147.3789 150.011 35.0729 13.194 72.9143 136.4102 161.7872 126.649 161.2823 146.3249 133.9254 142.6415 165.2246 162.8253 0 0 0 111.5496 139.5833 145.6421 187.2712 132.2466 157.8994 156.4883 187.2323 152.5785 147.7425 157.2511 172.1238 143.8596 164.4454 151.0436 154.6055 152.3452 127.1159 0 108.2479 160.0905 179.5437 167.6853 140.8782 133.2031 143.4991 153.685 169.9424 131.9197 129.0577 150.9064 180.6007 193.601 173.6065 151.6075 142.7553 147.803 169.5349 130.3035 134.17 137.3052 138.4317 0 170.1975 168.3565 184.7566 170.2005 174.7324 172.0066 178.9648 174.6009 169.6603 139.9926 157.9358 190.6869 25.2063
210.76 247.5105 266.4755 239.0019 160.6511 211.6948 178.3932 230.6944 249.8762 209.6698 257.1105 219.5604 259.8253 219.8458 248.0262 212.8955 167.7012 249.0253 229.0788 174.2033 168.8446 275.6144 0 20.3303 225.5613 220.1629 222.1489 227.6684 221.3679 178.6972 148.4949 246.5045 214.368 224.6224 222.0164 206.579 112.4873 84.0412 72.8217 181.3651 240.4535 196.5719 120.607 41.1614 118.6718 167.0105 200.2693 139.8528 143.4908 213.1524 163.7997 207.8868 214.2279 206.6737 194.9406 105.051 56.3704 190.1694 209.8423 129.8379 102.1141 80.6618 109.1096 94.6101 162.4054 92.9231 140.3927 208.0984 235.5831 212.0209 228.4727 188.1741 227.4694 200.4377 219.9872 220.4342 214.0193 201.3203 212.4154 191.5102 162.7455 79.4314 59.8923 167.6715 238.8112 220.4338 228.7557 184.7414 161.7104 218.8238 212.7274 202.9274 247.7685 221.1124 202.0841 219.8657 215.122 181.5133 206.7474 194.5621 198.8078 202.3903 152.6917 198.2617 216.479 215.893 114.1872 152.1147 144.7055 243.0837 215.6058 180.2073 163.565 124.1049 100.9223 93.9519 199.3383 170.8786 186.6268 236.1823 200.0952 184.1781 170.8847 142.6633 205.7099 179.1154 198.5825 215.8147 255.6186 198.9568 181.5016 206.46 145.836 165.1806 219.7608 184.0112 153.6572 187.9664 171.2371 189.2334 242.1234 223.9991 219.6991 230.8958 200.6333 64.5464 90.5606 67.6836 153.1188 214.1306 209.2539 233.6539 175.4968 273.8845 222.4039 245.0646 331.0869 281.7438 287.9882 692.4386 1004.0838 863.8304 0 279.0861 109.9599 92.6376 135.6525 214.5166 276.5599 249.8711 235.3444 221.1669 184.776 211.0694 256.1763 215.2475 212.1065 205.8188 175.4333 180.1077 222.9046 247.2922 231.8187 218.5743 192.3047 180.5513 211.6933 219.264 102.8217 71.5734 154.9579 230.2805 239.7778 237.4147 234.4819 165.876 106.0007 205.5662 144.4391 208.397 232.3865 239.9286 65.4822 32.3843 96.4848 162.1202 194.6291 146.1201 205.5422 231.8056 220.0041 225.9634 213.878 205.7816 0 0 0 145.913 195.5444 181.128 219.8742 133.3295 203.0542 256.6755 247.0529 219.5643 185.9695 236.8148 213.1238 213.6838 243.5786 186.4703 236.0494 213.5283 156.0678 0 170.7053 235.4736 273.8867 213.5684 225.9119 177.3895 160.5484 256.084 186.8575 138.7676 155.8423 201.147 228.7792 226.0497 244.1874 249.3548 198.8601 191.2751 192.2704 147.0636 144.5415 148.0518 149.8944 169.3632 236.4126 208.0941 252.9983 252.4617 253.0594 218.4029 246.7344 252.8545 246.6984 256.2324 280.4056 258.6683 32.3281
209.9069 235.4847 259.2418 235.8417 194.1329 198.8963 183.0012 232.1151 208.2975 211.4454 233.6458 220.9862 232.486 221.3089 228.1252 206.2457 155.2855 228.8563 231.5931 170.3697 154.064 219.9182 0 23.4316 239.9632 237.9725 225.8209 213.0665 225.3265 195.951 148.211 259.9329 225.3821 238.233 203.5243 173.9675 106.1355 77.79 71.5164 168.488 208.6315 177.3367 110.9629 42.5437 119.7632 169.8804 202.242 155.0947 141.3577 250.3714 164.2214 196.7991 200.005 212.0374 191.8712 113.5643 57.8643 188.2143 181.3118 141.7982 118.8033 91.3136 83.356 83.8814 144.2277 76.7727 128.3435 211.605 239.5519 197.915 216.6328 165.1459 195.9454 195.6738 236.3001 217.6386 198.7696 208.8951 231.6664 193.4383 160.6844 72.7032 63.4849 164.6442 214.1855 224.4024 218.4292 154.4987 168.9033 204.8528 209.8446 191.9864 238.9936 200.9298 190.9757 228.5198 190.9171 213.0637 208.2359 207.0748 203.9811 167.2191 142.5594 163.1093 197.6405 202.2016 105.3179 142.5591 169.5508 204.3056 196.5029 177.3439 141.7554 107.3181 93.3798 109.7812 194.0451 154.2062 166.4169 219.9604 178.2502 177.9871 189.4395 158.9315 217.0097 176.1316 220.2215 212.3431 229.0945 166.5461 185.0873 178.9044 128.9184 163.7655 236.0996 188.0724 159.37 162.6366 134.1514 167.1325 226.635 210.1468 199.0738 196.2626 182.9288 76.1899 78.1265 71.8519 157.0876 203.4527 189.2064 245.4697 166.1145 249.0767 202.9031 254.7348 264.6244 268.1797 270.0244 207.5225 863.8304 1648.4965 767.0914 270.2254 118.355 95.2708 142.5876 221.1894 265.2689 237.2013 179.8256 187.0578 170.9216 225.6572 251.0949 238.2119 217.6481 197.0576 193.1492 181.1452 231.6904 227.4298 202.5355 226.3383 200.5204 162.073 177.0832 194.6208 94.9161 47.6148 148.0499 226.2622 236.3203 211.732 207.9128 170.2868 108.6437 204.6608 146.1452 199.7679 216.897 214.0446 42.8967 35.5878 94.1815 162.2592 191.1181 150.1887 226.3248 198.325 277.0473 239.9145 189.0135 211.2074 0 0 0 164.1771 192.793 176.7675 203.7763 120.446 183.7477 252.3576 230.6361 195.3107 168.6033 216.7586 208.2014 214.0399 212.5266 195.7192 227.0706 214.8551 179.9444 0 147.0101 219.0155 242.0786 219.462 204.9613 156.3957 174.1174 241.0979 180.0912 133.9321 148.597 210.9678 252.2004 228.5744 246.233 218.528 180.7636 182.3607 183.6297 143.6166 143.9871 149.5436 153.4378 171.4315 215.3381 207.7535 239.1613 238.698 245.1004 220.1334 246.1736 272.8818 213.9279 235.6565 266.932 263.7062 32.2147
189.9698 193.8874 225.0357 215.4915 194.0541 194.1207 164.5623 198.0197 214.1784 190.1602 198.5815 210.9342 213.4615 189.6633 200.3609 189.4484 141.573 198.696 186.8257 149.8949 141.8927 217.9143 0 20.4492 225.6308 220.9598 181.0944 198.167 227.7223 196.0728 165.6985 210.8999 179.9375 198.4507 212.0165 185.9224 115.9576 90.3076 54.0453 172.2585 192.444 164.1016 93.8043 42.6324 89.0764 154.9707 164.2395 145.1718 139.5893 205.9587 174.7557 203.7719 212.2464 202.4828 173.0175 100.8413 45.195 153.2532 184.1878 133.4922 96.074 81.4036 66.5707 85.114 143.8718 75.6182 93.9793 188.2034 201.6933 160.983 192.7044 175.9722 201.095 172.4252 200.6016 204.93 175.0974 199.0699 182.5064 173.2514 167.2976 91.8769 52.686 153.8329 187.6336 188.9509 190.812 172.1961 134.9509 173.3294 172.5033 175.13 179.9035 173.409 186.2967 195.7381 165.0912 185.5941 170.3301 179.4487 179.5852 179.0072 139.3449 165.9064 185.6844 158.4818 106.3731 140.8681 163.7553 180.5582 168.1368 158.0677 137.96 96.2762 0 100.0103 183.1603 166.3529 151.4085 183.522 184.818 172.1192 164.3913 143.0514 177.9936 166.2085 189.3502 170.5354 197.8081 170.9628 150.56 180.9145 158.9451 168.8315 196.409 161.9249 130.1157 161.9601 134.7484 172.202 190.3388 188.3355 198.9727 209.683 178.3376 58.1513 0 57.7985 126.928 170.0604 193.808 207.4201 157.3289 206.0277 196.7979 192.3167 221.0367 238.8526 262.4563 196.5755 0 767.0914 1043.425 991.7831 97.3115 97.403 127.5405 200.295 223.0317 226.3566 205.5161 173.296 168.1698 194.3705 203.1961 207.153 193.7923 209.2517 204.0547 197.9838 174.3796 213.0884 187.8299 188.6767 160.5014 141.4942 152.0456 186.5046 83.334 50.3641 139.7597 175.7334 213.4291 200.3854 195.2873 144.7843 90.1413 203.6958 142.6796 190.0376 162.3482 198.8262 49.5667 17.0511 94.1454 167.0884 185.1948 147.598 197.7988 192.356 189.8781 193.9581 188.1182 187.1083 0 0 0 120.4761 174.7788 175.8557 185.2767 123.4526 167.9541 189.6596 218.0298 198.3996 179.8344 185.7302 199.2191 190.3038 213.298 179.2641 209.1997 161.3987 157.6679 0 119.0214 195.4414 213.4591 177.6515 185.6511 167.4587 158.033 197.9046 163.9918 136.5079 148.9682 191.0221 235.6521 219.5879 204.0661 192.9871 164.7443 180.5669 183.5816 154.6609 152.5564 146.1365 136.9826 177.2658 200.9244 202.1226 198.3347 210.3156 226.0989 206.0461 212.0254 205.471 200.5482 188.2961 221.4637 224.4985 24.7954
188.0617 228.2156 242.5271 256.6898 186.611 183.3758 188.6055 221.6794 216.5478 198.7363 245.4517 235.2569 247.2992 225.6496 203.7691 199.7774 157.0899 236.2988 205.3241 137.6666 154.1608 228.0444 0 24.7999 255.2171 246.411 205.203 247.3022 230.9322 182.5805 138.8263 220.4494 191.6545 194.8731 208.933 185.4932 101.2982 77.3701 50.1069 168.1096 208.8838 219.6451 115.8349 42.5535 120.3452 159.8709 185.1557 160.1184 153.1758 223.407 167.0598 202.1869 239.1345 215.4688 186.426 109.2316 68.1801 188.2629 192.5513 146.9184 102.2025 85.4371 85.6635 94.4015 0 100.237 0 194.7244 236.5466 220.9872 222.5794 195.4759 206.2017 196.1471 236.5866 219.0655 186.2753 193.1576 218.3007 164.3129 0 93.5062 55.5424 189.4045 205.2362 209.4928 210.0134 187.2748 166.8713 198.5975 187.0898 208.5467 220.1028 193.1352 198.2097 213.689 192.9735 195.7993 212.8019 225.7909 162.7169 171.928 143.8675 193.8993 206.3371 185.3325 115.3007 142.6887 162.0127 203.6802 186.8287 0 0 174.1189 92.2124 108.7246 212.9467 167.6453 167.4296 191.6364 195.391 186.2603 171.7709 155.554 209.6553 190.8364 207.7146 218.4559 219.8388 178.234 161.0872 168.5343 137.5567 164.6918 216.2025 186.4934 139.1379 170.0788 147.9626 171.5947 213.8569 182.9417 180.7603 217.2376 0 77.0499 69.4322 58.6249 144.1211 190.3905 177.4668 226.6393 159.1971 222.1833 182.8231 187.9572 255.4873 225.9148 241.7016 170.1288 279.0861 270.2254 991.7831 1335.464 264.8282 90.5443 143.0072 211.6483 222.8504 233.6449 201.2276 202.8445 165.933 219.1595 225.1957 233.3724 203.9853 202.6389 170.4556 164.3904 216.5291 232.1095 214.44 213.3778 197.6995 154.7773 164.2593 214.642 100.0107 60.7964 154.4839 206.7862 242.0722 224.5201 214.9897 166.8586 98.5218 194.0219 126.8221 182.4503 203.0666 214.3052 51.7158 33.2983 85.9951 161.9606 192.8522 141.9614 210.1181 186.7962 223.5467 209.8215 198.1279 208.5599 0 0 0 155.3043 182.7176 164.1096 216.2511 122.783 197.0268 249.9836 202.8871 204.7613 175.1041 210.236 188.8463 208.5046 218.6591 209.2024 201.6325 172.3648 163.5353 0 132.2642 204.692 251.9964 198.8259 191.6374 160.4941 151.9265 235.3332 183.0186 136.463 153.8533 207.5174 232.6504 235.9215 245.5646 234.2813 188.5616 175.6015 182.2512 144.4737 139.7556 143.395 147.991 175.8793 235.0306 205.8924 255.0125 252.9739 255.3846 209.9702 231.6372 257.2374 242.5449 255.8287 243.4775 245.8938 36.7279
81.1507 99.8031 137.5722 115.3535 79.2943 88.4891 80.8867 105.2699 114.6477 97.1958 102.9747 93.1809 104.0895 110.6303 93.1296 99.0366 64.2008 92.1493 89.8817 64.391 69.3151 89.9948 0 11.3574 107.147 129.5101 82.177 107.8184 93.1434 75.3033 70.1312 113.005 99.3252 99.4579 97.4337 91.2437 41.668 32.0243 0 0 88.9019 90.5502 0 0 55.5442 69.4311 80.0741 61.4822 70.5398 90.0222 85.9934 84.8286 96.376 86.247 73.6994 45.3227 0 98.3938 85.2541 59.4328 50.706 0 44.4647 0 71.8214 50.2203 62.882 83.46 98.8078 108.6036 97.1452 80.0928 92.6391 90.4 97.1774 91.0803 68.7653 94.1877 102.6167 86.8933 63.3336 39.9792 0 67.8775 89.298 110.3488 102.7725 85.2142 78.5562 79.7115 92.7217 87.5321 115.4113 80.82 72.8881 94.9466 80.4114 73.5953 99.4567 95.6256 83.4274 67.6023 56.3902 78.6956 96.8839 79.1971 47.2174 58.4182 64.0799 84.7803 94.0502 65.7784 84.7416 60.4978 0 51.1124 90.9388 61.8044 72.3336 87.3773 75.1273 89.1936 80.7796 60.9975 83.9324 90.0324 84.9279 102.3427 98.6463 78.9807 66.2553 68.4626 53.4473 52.6295 81.0818 73.8233 58.291 73.6345 57.3613 83.1403 92.3747 87.773 81.304 91.3194 80.3677 29.7757 26.1902 0 59.7349 76.3361 64.444 93.1379 72.2605 85.0944 74.3075 107.6524 116.8277 93.416 90.1115 69.8719 109.9599 118.355 97.3115 264.8282 66.82 191.5358 73.8125 107.6373 107.6521 103.7248 87.2532 89.8502 74.6152 80.7397 84.0618 100.9015 98.403 80.1038 66.6814 73.6623 89.2979 96.8121 104.317 103.9253 82.7553 63.365 86.6538 88.4114 41.9928 0 0 98.0947 108.216 111.6387 98.3228 63.3157 47.0145 93.3171 48.6714 83.4782 97.986 94.6135 0 14.3239 29.7714 63.5039 83.1587 56.5667 94.9624 75.7639 109.9084 105.5795 90.05 86.7011 0 0 0 65.866 82.3721 78.6859 95.8103 51.339 86.4856 126.1463 96.6257 92.5287 81.0913 98.0076 79.2321 87.391 82.4446 93.5873 96.2818 83.7358 75.4876 0 65.2308 86.2677 115.5602 80.027 83.8191 64.8551 61.5565 104.5096 72.0292 56.6676 73.0944 97.2481 99.0263 100.5471 103.3224 102.6988 84.5687 86.3883 90.8775 64.8187 57.4846 58.955 62.9183 73.7483 108.5652 96.3255 117.8117 112.8328 113.0773 76.4574 96.8382 123.9749 108.1417 118.8517 107.6246 112.5038 14.4761
65.1919 90.5034 79.5509 87.495 0 83.3853 76.2846 0 80.4724 87.5726 72.8828 80.354 78.6992 75.6667 82.2247 85.252 69.7284 93.1961 81.1524 50.0046 49.0572 89.2909 0 10.0025 97.1263 86.1618 68.5479 80.7204 101.0995 71.4183 62.993 107.1528 81.5785 80.8014 83.1473 88.1131 41.694 0 24.9473 76.528 80.7655 70.7883 44.5027 0 40.851 62.775 72.3631 0 0 85.6764 63.0868 63.6507 75.4921 88.3472 88.0888 0 30.6371 60.519 66.8944 53.7288 0 29.256 46.5694 39.5003 64.5392 0 49.3872 0 86.8191 68.2409 104.7163 66.6471 90.0244 80.4376 75.251 71.825 66.4246 85.3888 79.9382 83.9343 64.7295 33.3446 0 62.0708 87.6264 67.7383 89.2864 66.2623 70.0765 69.6485 79.7678 80.6471 81.8304 93.9269 68.3178 84.3231 73.3267 77.967 0 76.9557 73.9632 63.9661 58.6017 68.868 82.5015 86.6291 47.5669 61.0234 55.9312 70.2769 77.7333 75.843 51.434 41.3369 45.687 34.9256 0 59.2721 62.0156 94.0176 68.6324 66.0524 72.7733 60.3585 72.834 0 86.2339 88.1274 87.3281 81.6684 79.238 69.6391 54.7311 57.3164 76.3575 71.5723 50.0979 74.4364 0 72.8791 71.7841 0 70.4642 77.8489 83.3449 0 0 37.1321 81.0404 61.9938 83.115 74.1976 64.8068 94.0753 62.1504 88.2255 85.9275 80.7831 96.9516 62.5448 92.6376 95.2708 97.403 90.5443 191.5358 426.5182 60.3482 109.7973 81.9293 0 86.4097 67.6207 0 62.1388 73.6102 0 86.7709 89.5351 71.577 83.1434 86.7679 95.251 85.9883 79.1255 61.4992 0 71.5354 74.675 0 0 53.6728 89.4481 81.2237 83.3378 73.8988 67.5808 46.574 88.102 0 85.0483 90.2244 85.5455 0 0 0 74.5137 63.6522 43.0713 83.535 72.3059 102.0069 98.5133 87.8543 70.2987 0 0 0 47.7637 77.8199 68.4294 88.3812 0 85.8356 0 86.5434 80.2267 83.1899 98.5191 0 94.7062 70.8344 84.3562 86.9751 77.3686 59.1084 0 60.0586 74.3261 98.0755 76.9048 92.9709 61.3183 66.2843 94.9113 72.0357 47.789 49.2583 81.609 90.3307 91.1334 93.9311 87.8199 75.2661 81.4741 68.1116 57.7275 64.6617 64.0834 0 0 78.4485 80.8128 74.8699 91.6297 100.4685 63.5631 86.6113 100.4025 96.8819 82.8326 103.5144 95.4548 9.6705
0 115.0448 128.8973 115.0826 90.1614 106.3981 98.499 127.2139 112.656 0 104.678 120.7064 102.7403 122.8247 132.3275 105.8329 75.9401 118.0242 109.0605 92.5955 82.2218 143.0888 0 16.6138 139.6201 118.3277 115.3934 128.5755 117.5396 98.6777 94.1919 133.7895 127.1031 123.5106 133.1383 104.1691 55.476 44.2395 0 74.1529 113.3826 99.4529 52.403 23.4874 0 84.1752 110.727 84.7125 90.9672 125.1488 87.3377 107.2194 100.4799 120.9643 102.4186 54.4166 29.0382 102.2385 102.0655 77.346 62.4686 41.1736 0 56.4664 81.2236 58.245 0 102.8964 134.1763 97.2156 112.7453 84.2621 104.4714 88.8402 111.7841 108.2777 114.2579 86.6247 103.4749 102.9582 89.8698 0 0 92.646 117.3943 122.2203 111.8695 99.9546 72.1185 112.8431 106.4698 101.8987 0 119.3002 111.7459 96.2598 100.9474 87.576 94.8103 84.802 101.6262 99.5023 80.9011 100.8519 116.4067 113.844 68.5718 75.9239 79.7949 0 98.1999 74.3188 76.3676 0 52.2236 0 127.2909 75.0998 97.6381 92.4457 81.759 99.4118 88.2807 83.2684 105.6298 90.8833 116.005 94.6317 107.9489 87.8355 91.6898 103.1579 73.726 94.6068 131.2556 108.543 77.096 82.7216 0 86.643 116.835 96.9075 106.1793 100.1121 98.2343 32.7295 0 39.2761 83.969 95.9179 101.0473 107.6964 89.5635 106.0559 97.7346 128.4783 122.7576 119.1731 97.9878 81.6491 135.6525 142.5876 127.5405 143.0072 73.8125 60.3482 449.9451 427.2547 148.2782 131.3119 111.9276 108.6913 99.7101 115.05 135.6003 131.3183 104.1106 109.2036 92.2791 95.4923 94.8214 125.4652 132.7901 135.411 103.4654 100.8031 96.0414 103.2331 48.6313 0 87.3695 128.3846 136.0624 128.2135 98.6162 77.2366 57.2306 98.8637 64.8015 91.215 122.1842 99.6184 20.9317 0 0 92.4785 111.9822 82.4767 105.6175 103.7257 123.16 116.7598 100.2466 110.0309 0 0 0 78.0288 104.0429 99.5997 103.945 70.4707 103.3282 133.2206 123.2936 106.5932 95.9475 126.5863 117.4436 116.9801 116.1004 109.5604 109.9815 97.422 85.4791 0 80.9784 127.6629 140.1627 101.1699 104.6503 93.327 92.8179 140.5543 109.2871 73.7424 94.6891 99.123 117.0824 116.1781 129.826 112.7158 103.4118 96.7721 100.5091 72.0213 72.2028 72.249 71.8915 96.9064 134.2839 101.798 115.9792 131.0685 133.1837 113.2835 135.788 123.4084 118.4328 118.5287 128.6987 142.13 0
163.2509 165.9098 190.9495 207.8278 176.5813 165.8677 142.6692 171.796 183.0078 173.695 191.3812 197.429 195.2196 162.4723 186.0089 187.6717 155.2373 167.4276 174.8083 149.6703 142.9307 217.2661 0 20.0559 192.2478 175.2833 182.5403 192.0586 183.3533 164.54 136.4214 204.9074 184.6696 201.8972 178.1429 161.5819 112.4796 79.5209 53.0578 137.2497 190.4737 163.3329 93.9481 27.9176 98.3459 155.3548 176.1901 134.204 146.5602 188.7365 147.853 175.1375 193.3406 171.7205 152.0505 76.7646 50.9278 156.4163 153.4604 122.2814 82.8657 60.1977 64.0461 89.6025 142.8915 81.7923 102.8074 190.6245 167.5878 161.9782 168.0592 143.9403 165.2046 173.4737 166.4569 163.6771 154.8708 151.0321 167.9054 180.3274 166.3169 81.5986 40.9188 143.765 173.8541 181.1366 185.288 167.7822 136.4193 175.1644 162.6558 167.4174 187.7726 190.3217 181.8826 187.6418 154.8761 166.1916 164.6578 171.1599 166.5644 152.5152 126.8054 159.1092 169.0605 180.5493 115.7984 127.9983 132.4495 170.2029 158.6273 127.4046 136.0164 112.0789 80.1608 0 187.8549 138.5547 149.6696 158.9303 154.6377 143.2351 151.1051 134.7049 167.3358 151.403 154.3899 159.3873 187.1278 169.4732 153.8256 165.9729 132.8704 148.0143 200.2909 166.8984 134.2115 135.4858 129.2101 141.9722 165.3505 156.8391 158.9967 175.3663 157.7204 65.4077 72.3769 42.5372 135.0627 159.9247 170.8028 174.1599 161.4078 180.7915 170.206 155.917 194.1049 190.0902 177.1327 154.0029 214.5166 221.1894 200.295 211.6483 107.6373 109.7973 427.2547 481.7127 713.5133 0 204.6519 164.4098 178.1706 198.6095 205.5903 200.7529 210.3842 197.7054 160.4368 175.278 179.5651 184.7534 200.38 201.3127 161.6635 138.0362 150.0116 171.9166 74.201 0 142.918 189.5199 208.7316 201.3508 175.1867 141.3341 99.7245 186.1777 110.0067 163.0277 179.046 166.514 34.2151 19.412 88.1039 0 171.9506 132.5145 187.4723 168.753 169.2117 163.0706 185.6957 179.2101 0 0 0 127.2783 186.5373 180.7133 183.3428 127.448 172.085 206.072 208.5198 180.7562 165.5159 195.2632 186.747 164.6594 209.3357 174.0094 197.3327 190.0057 143.619 0 130.795 179.3713 206.3177 171.491 169.7119 151.1454 140.7206 202.8616 193.894 0 145.445 177.0172 186.6205 187.7566 197.9955 184.6414 166.9456 177.2524 171.5863 134.3767 135.9382 135.4414 130.2102 169.1806 187.3252 196.8016 181.4026 202.2844 215.2661 179.4501 202.2446 195.0464 187.7708 175.405 186.7418 239.5226 26.8587
198.9822 224.5965 271.4826 241.5443 151.1662 203.9819 155.8919 219.8458 221.7772 201.7061 252.224 239.7506 233.1857 222.5994 205.6961 220.8196 153.0593 224.0461 202.7117 150.2453 158.273 218.7924 0 21.2183 217.6105 240.9005 174.5815 230.9462 199.9817 185.472 150.8819 239.4338 220.1403 225.2519 233.7314 172.3073 87.7747 70.4161 59.4732 162.0162 192.4115 170.5796 115.7112 32.1604 122.1578 155.7821 209.9125 126.1959 139.0535 211.2941 153.7256 180.738 219.0036 240.89 178.5885 80.6754 65.422 185.426 195.9189 136.3251 106.2437 76.7704 87.9281 102.9566 153.018 81.5235 127.3188 205.8091 215.6187 202.978 209.1907 148.3887 197.2379 185.2393 225.7066 203.7297 188.5205 198.9072 203.4449 175.5565 169.322 84.9233 47.4524 157.5634 212.7047 227.2331 229.4772 184.2512 154.1917 213.9897 190.8582 176.2015 255.8933 199.8908 197.2616 211.6732 183.8277 179.0895 203.6275 202.9451 184.9365 162.3423 117.0053 178.854 201.214 208.9653 102.0888 123.4934 137.4784 229.4785 184.2598 136.0845 143.6373 113.0179 121.2809 97.546 196.0147 155.0091 163.811 192.1249 167.6188 177.4848 147.9053 122.3946 191.0325 182.7997 198.1128 181.2853 204.9209 181.7117 165.6221 185.8244 125.76 145.7421 202.0404 164.9368 130.7205 146.9954 133.7373 155.9235 199.6235 195.2975 161.8027 202.3845 155.281 64.815 69.1755 64.0779 144.1639 162.2836 158.6913 213.2841 156.4824 205.7479 192.4296 204.813 238.0011 193.1874 192.8391 181.9968 276.5599 265.2689 223.0317 222.8504 107.6521 81.9293 148.2782 713.5133 1771.1933 898.9658 267.8036 225.9666 189.2795 221.5814 237.7611 228.4124 203.7056 214.6688 196.3313 202.9765 223.5557 247.0092 217.6122 228.3935 180.0035 156.4661 196.9689 219.0823 90.728 53.7984 138.3069 213.022 234.3614 226.7578 192.2095 156.928 101.3196 211.4637 156.4182 181.7605 253.9295 195.975 53.2196 22.8325 91.1002 152.8315 189.8015 139.9304 210.3032 208.4218 229.5173 200.9549 184.798 214.0097 0 0 0 162.2198 210.313 166.5711 204.2323 108.9833 152.7503 264.0804 233.1649 206.5342 201.4486 235.8176 180.7509 207.4467 212.7505 194.7687 225.4335 171.5686 161.7234 0 147.6902 196.1513 254.0835 194.3056 231.5632 161.2626 156.5549 204.1612 160.3779 136.7843 144.7093 213.5175 232.9553 229.611 238.4227 224.1955 189.0744 158.1458 165.6215 123.3371 114.6439 118.6967 126.0891 168.1559 189.5909 203.1069 208.7773 226.1585 221.1643 213.0797 224.9771 270.2773 236.0109 277.9128 249.2159 229.9013 31.8078
190.2066 243.6429 249.7255 252.7966 166.3921 184.5702 153.1599 233.4635 243.4007 201.3338 205.1391 219.8161 251.3569 243.4722 216.2375 202.3788 151.029 215.7207 205.1152 182.389 162.6937 219.963 0 23.1299 259.9055 271.9845 193.8002 236.5227 235.9574 187.2198 147.8345 253.3024 246.2662 243.3873 199.4619 184.62 93.854 60.2534 55.8906 175.3392 220.0837 174.9051 114.1107 41.1941 125.1721 159.7462 217.2854 144.9916 134.0917 212.9836 165.7398 209.1057 205.3508 240.11 196.654 113.2116 54.9429 208.2541 179.6468 126.3525 107.3656 91.7147 89.0145 89.7393 175.5173 89.4688 132.5772 211.3018 215.5185 215.4055 205.7332 162.6636 212.6999 206.0447 231.8898 227.5507 212.4297 188.5066 206.48 186.0683 155.4236 70.8658 58.159 166.0852 223.6042 205.046 232.3751 168.4451 156.9247 198.385 171.6819 195.0661 240.5738 227.6733 163.9174 204.1192 222.2462 204.5866 225.5035 201.8312 202.5151 164.2077 132.9603 172.0775 205.4077 197.5093 112.9942 136.594 160.4679 220.0233 176.6045 161.1375 125.0444 99.7941 85.362 106.5341 199.5574 159.0074 170.7424 189.9566 188.0861 173.3836 166.4826 133.4265 186.8438 182.5005 223.9417 207.4321 203.1392 172.7215 169.214 186.7178 122.6819 142.8585 215.8326 189.3396 131.7102 148.492 125.738 160.787 198.9155 193.1049 204.1802 188.7577 172.6754 62.3111 65.4151 66.1578 132.2887 183.0168 165.7458 225.6959 149.8019 208.4742 182.4158 206.104 242.7642 217.1477 231.4351 164.3016 249.8711 237.2013 226.3566 233.6449 103.7248 0 131.3119 0 898.9658 1594.9545 354.0325 244.8861 189.0269 217.3673 253.1522 257.155 204.8504 184.4261 186.9068 180.9673 238.508 236.3157 238.1129 222.5015 185.4571 161.9172 178.0357 225.3512 90.5258 0 152.5342 215.6125 260.7515 232.2545 203.6611 176.985 92.7691 212.0641 138.3339 186.8296 233.6759 210.7754 57.2671 0 85.0772 141.9701 172.0106 127.0392 213.6193 212.0763 248.4785 237.1387 187.654 209.7835 0 0 0 151.8519 195.2006 187.309 210.8585 124.2427 174.7226 260.1327 213.6058 191.4456 190.268 223.3035 197.6306 202.1282 201.7787 200.8922 204.8016 187.1855 163.9221 0 138.4051 190.249 254.289 165.847 220.1637 147.8488 157.0377 215.065 177.2553 131.6716 153.9158 211.2354 226.6288 213.3098 238.294 229.6656 224.393 194.2584 186.5638 126.123 124.3003 127.8974 130.1972 180.1888 223.2113 199.7847 229.7377 233.2065 215.2317 179.8086 227.9788 252.8175 265.8815 232.4381 241.2795 256.1519 25.8002
170.3403 187.4635 218.944 209.3432 168.2678 178.7594 179.2321 187.8069 196.4132 193.9809 197.7727 191.8068 187.1973 195.0439 210.018 202.4628 168.8489 199.7964 175.975 149.1379 128.6482 193.2374 0 19.5991 209.4258 232.1055 206.0214 216.3984 191.8351 191.5079 152.6224 190.8384 199.6686 210.8801 187.8953 161.4274 109.7171 63.0124 56.7466 165.371 202.1772 162.2918 113.5687 30.9526 109.8125 161.4058 175.6536 142.3402 145.642 195.7289 163.5402 174.773 180.1307 195.0566 175.8026 101.3928 63.7066 142.7784 153.5809 131.2544 87.779 65.8043 68.9223 95.0224 143.3171 86.7772 124.3962 199.1315 213.3587 164.6113 178.4222 173.0018 162.1705 160.3672 193.4172 168.1224 190.8586 173.1212 165.2571 157.0279 170.2498 84.9616 45.1122 132.5929 188.9554 182.0707 173.7033 155.5968 152.5739 180.1872 176.8091 176.8526 176.1261 177.4776 171.6519 167.6432 181.843 175.8337 174.574 176.4595 159.3386 146.8183 151.5966 146.8811 163.2787 174.9458 121.2492 133.9832 150.6644 183.7074 167.9942 158.8165 124.5969 100.2007 85.1609 105.5288 174.9043 143.673 127.3827 176.5266 162.8534 158.58 160.8785 136.5843 180.3194 152.66 170.3912 163.8387 180.2428 156.1631 140.6392 170.645 130.4734 148.8745 173.698 156.5341 138.3074 142.4292 128.737 150.745 160.5124 162.2133 185.1026 159.7843 161.4438 58.7839 59.5308 51.1526 131.2002 183.2636 172.5151 198.6518 150.6822 189.5843 168.1632 179.3936 214.501 200.3554 196.4386 160.6266 235.3444 179.8256 205.5161 201.2276 87.2532 86.4097 111.9276 204.6519 267.8036 354.0325 676.8765 436.5426 191.4336 215.9488 224.3265 222.9864 187.2637 206.9008 188.2754 184.0927 199.3919 190.9761 223.3505 196.5546 162.2165 148.277 148.787 172.3296 77.5922 48.5146 134.8458 195.3949 231.7804 189.3447 178.4057 132.7142 86.9065 217.5311 134.5029 179.7963 213.6936 177.9127 33.456 24.7771 89.8247 143.571 189.8768 154.5791 194.8128 188.517 205.47 194.6667 198.0734 177.1152 0 0 0 125.7757 156.0459 182.5085 204.4434 123.9705 169.6789 211.4823 204.4427 186.3729 170.542 179.2641 192.7018 205.1547 201.7217 184.1932 192.5906 188.0295 148.663 0 123.062 186.6473 199.4878 181.9419 190.4442 148.2369 145.5577 197.8525 185.0006 135.3867 148.3553 181.1027 191.32 188.6531 198.9212 171.6462 198.7437 185.1088 186.7977 120.5413 132.4972 136.8039 132.1753 166.0858 190.6118 194.6749 200.015 205.7009 186.9712 183.1506 213.6315 222.3867 203.6966 187.9498 203.9163 222.6878 32.3952
152.7245 182.101 217.8733 214.4488 140.8857 153.4599 158.6049 198.9624 187.1224 170.9675 207.4602 174.3645 192.1837 180.8421 187.5506 179.7464 144.1444 186.8184 164.8928 132.2069 142.7615 196.3427 0 19.7183 191.9734 205.4698 181.5099 222.5959 177.5351 140.9468 135.0532 202.3192 176.1687 180.5247 194.3968 179.9611 94.6892 57.5693 51.8132 143.8434 184.9183 150.8043 112.2764 0 98.1748 122.6844 174.8832 112.7548 124.1983 203.7979 152.086 169.0102 179.5463 197.8893 168.3215 83.1201 40.0627 148.32 161.7461 125.1589 81.7107 73.3209 73.5089 79.2048 120.837 65.2134 90.3626 187.1328 181.5564 183.7399 183.7168 161.0939 181.2181 174.468 188.2573 167.0001 151.5714 178.09 172.5581 160.5442 133.633 82.7013 48.7508 142.6987 185.4627 185.7011 199.4968 149.0665 130.9623 175.1094 167.1916 189.8896 210.1847 177.0619 170.7711 189.8919 187.1773 162.6408 178.8557 144.691 134.1741 145.1896 138.1758 163.3286 179.4971 161.0168 99.6082 126.1592 120.864 172.4471 166.1771 136.0882 123.9124 96.5355 83.0459 93.868 171.4153 123.6518 144.6455 160.8129 152.8568 144.8662 145.8841 128.3377 147.0701 150.1593 155.5362 174.344 199.6792 130.4518 144.3997 155.5014 114.8594 124.1768 199.6992 130.6916 106.934 126.7528 128.8745 143.2979 161.9388 169.5782 146.4534 182.896 157.8649 57.7522 53.7603 59.7254 121.3998 137.8018 136.1108 173.4324 129.1611 166.7313 147.1253 173.4036 185.4647 166.6559 169.9174 146.0582 221.1669 187.0578 173.296 202.8445 89.8502 67.6207 108.6913 164.4098 225.9666 244.8861 436.5426 712.2848 6128.2844 206.8768 220.0307 209.3908 190.598 192.4366 176.2436 162.3411 177.5653 200.2382 211.2434 189.3687 155.9439 141.8925 143.8765 161.6316 68.296 51.3359 125.7122 173.5674 222.2562 203.5019 193.5134 136.3025 99.2316 187.6464 118.0811 177.5859 190.7051 191.9236 35.2896 24.681 74.4304 116.8778 153.8045 110.9701 192.4217 136.2321 182.9594 183.3281 164.5271 184.3392 0 0 0 119.5126 142.2759 157.8561 146.3662 111.7412 152.2232 212.4357 182.0518 176.4867 181.6464 195.2314 178.9073 156.1866 166.3488 165.6885 176.7398 170.952 143.3285 0 135.3735 191.5459 234.5773 171.0768 176.8005 153.5685 126.0107 182.4964 159.8545 108.6617 121.8615 177.6756 203.5148 179.9264 206.9455 181.2394 168.599 162.0543 166.2471 107.9461 113.0355 121.6545 125.9622 145.5648 170.6192 167.1731 191.9766 201.3345 221.4486 185.2919 195.7613 223.0552 213.1629 219.1643 202.1481 192.6727 20.8554
182.0559 168.2908 186.6431 188.9299 164.4843 167.9772 142.511 204.0002 192.955 178.973 159.134 192.1355 187.2213 190.3463 198.1837 183.6037 147.1361 172.0323 163.8209 146.6725 134.0406 182.4262 0 19.4364 181.5227 176.8815 147.9689 177.9771 188.9849 149.5495 134.1907 195.1483 163.9893 179.0789 159.177 165.4999 100.4019 85.4334 58.5382 127.0107 189.0758 172.9446 0 25.4886 93.6034 141.6546 175.9781 145.836 153.9191 178.6427 150.2238 189.8315 155.1453 167.5632 160.1205 87.8629 0 125.2589 156.4455 125.6269 76.1075 56.5442 50.7607 87.3376 156.6065 85.4244 107.0561 187.6694 166.2081 150.4815 161.9127 165.4888 170.0271 165.4579 157.3553 138.3197 134.9941 141.3605 168.9199 173.8599 146.7858 78.424 0 149.0383 155.7706 155.2938 152.7999 136.6124 123.5141 162.2908 150.2271 146.2009 160.9276 177.5972 149.3732 157.0561 170.5372 163.7459 162.9431 163.7905 150.3443 122.7927 124.6412 155.281 161.2378 160.8037 107.8654 111.8312 138.3146 162.3044 165.3471 143.7143 136.0706 101.0625 75.9612 0 170.0037 136.5384 144.9799 167.6677 155.815 143.0839 170.7694 141.4355 159.1522 168.0637 154.3926 145.4959 154.9086 144.272 129.1621 147.7889 126.3777 133.1162 175.0645 148.6993 125.3254 140.2445 125.5612 143.7319 144.8244 172.7505 169.8675 165.682 156.6846 58.6381 51.0699 45.8943 134.079 159.3677 165.6325 157.9683 139.9841 167.5172 167.4007 177.2465 190.3944 174.391 174.9631 155.1857 184.776 170.9216 168.1698 165.933 74.6152 0 99.7101 178.1706 189.2795 189.0269 191.4336 6128.2844 2512.8299 904.8726 232.9832 221.9528 204.1033 177.8524 183.8105 175.4032 177.3089 178.1363 173.883 215.6893 159.6868 145.687 137.4629 156.3819 70.0322 51.1892 125.5365 182.3478 199.8547 174.882 203.7945 122.2881 94.8721 182.3364 119.6423 181.5894 170.5027 169.3399 42.8862 22.8048 0 154.7315 186.8215 143.4419 182.3384 168.9006 207.7866 181.8801 184.2914 156.9913 0 0 0 135.7505 165.6034 172.5753 165.7345 130.296 170.8528 184.7913 166.3499 161.6985 155.2963 182.0829 184.6472 204.8572 178.0949 152.7876 192.1268 172.4913 144.3937 0 107.6554 175.8346 183.852 185.4773 167.2065 160.7776 145.5393 188.4278 192.9672 142.5047 171.2305 167.246 174.2944 184.5538 186.9223 187.4348 183.363 203.2251 171.3196 128.1733 132.7113 137.0938 139.942 169.3255 171.3014 173.25 171.2298 166.7569 185.491 162.6746 200.4106 179.76 188.3638 153.3278 179.3764 195.9307 21.9159
164.7437 208.6925 234.3478 206.5166 184.3067 189.4275 175.7498 197.2675 213.0979 192.1463 199.8081 200.911 206.268 208.4778 213.5333 201.3722 157.2941 231.5216 201.835 136.3598 129.4946 235.1848 0 20.1998 195.7967 206.0082 190.9133 196.512 200.4097 192.4175 153.7316 201.9849 183.2547 204.2412 178.9605 179.8487 108.2399 76.7279 63.2896 152.2234 192.6455 206.228 112.293 46.4115 87.1533 160.9563 178.5586 142.2735 141.1458 190.9313 160.9889 215.8593 168.4836 203.2458 141.8682 93.1987 46.9832 153.3688 179.3103 123.4612 87.3999 79.3109 61.31 87.0338 143.3026 82.0223 94.7752 223.5738 188.925 181.7614 200.5454 169.9776 178.5073 198.2238 206.9633 210.8544 179.757 161.7103 197.5055 184.7353 166.618 81.7726 35.3463 131.7816 183.1656 186.465 194.2278 156.6904 147.4084 185.4597 183.3647 181.6561 205.584 181.0379 187.499 173.7108 186.2679 189.4399 198.9108 171.9805 187.2057 154.9692 149.0473 155.048 185.7555 173.6117 119.5327 140.6651 137.499 193.2555 156.0585 145.3901 131.6082 109.741 102.4964 108.7977 170.7095 144.9759 162.6858 189.7596 153.3347 168.5235 182.6912 131.119 164.8484 166.4525 158.836 171.4501 173.1943 153.4851 151.6121 165.0148 132.0225 155.3782 189.962 171.9504 138.6908 152.2458 119.8723 161.6293 179.4542 169.4209 185.3898 184.845 168.4475 78.1223 57.2955 38.3116 119.6519 163.6416 175.6676 184.3239 146.9061 180.2826 174.6375 196.8534 227.2031 181.1544 199.1343 150.6309 211.0694 225.6572 194.3705 219.1595 80.7397 62.1388 115.05 198.6095 221.5814 217.3673 215.9488 206.8768 904.8726 1491.5132 824.1436 263.856 214.8107 220.7168 174.6915 182.7247 202.4496 213.5979 228.3599 206.7662 183.3048 178.653 171.1941 204.16 90.8701 50.4573 133.652 210.634 221.3175 198.1306 190.4613 138.1731 76.6505 175.1011 151.9427 187.3923 181.1695 193.1475 42.8374 21.2108 86.1403 149.4931 166.4843 132.6538 207.1089 175.3836 212.2854 194.4763 194.1282 192.5828 0 0 0 141.6036 178.1641 172.5102 201.324 105.3164 179.9144 204.2012 210.4342 186.735 179.1013 213.8457 190.5071 223.1206 185.615 169.306 227.9754 196.301 164.7368 0 115.753 205.3905 218.5516 177.6672 172.0774 160.4378 166.9048 204.8947 174.6681 132.9197 159.1674 187.6853 196.0323 228.0306 199.9926 212.9865 186.893 172.8904 211.4909 157.662 133.7721 126.6836 131.0266 182.0945 175.8156 166.0805 207.9823 200.4276 237.0541 183.28 209.2566 208.0845 191.7161 202.572 226.8407 223.3347 32.0532
[truncated: 222,299 more chars]
