# Supplementary material for: Defined chromosome structure in the genome-reduced bacterium Mycoplasma pneumoniae
Source: Nat Commun. 2017 Mar 8;8:14665. doi: 10.1038/ncomms14665 (PMC5344976; doi:10.1038/ncomms14665)
Supplement: Supplementary Software — We provide a folder containing all the data and scripts used to reproduce the analysis of identification of chromosomal interactions domains (CIDs). 1. Matrices_for_TADbit: contains the input raw and normalized matrices of the sum of the five HpaII replicates described in Figure 4a, of the HpaII with novobiocin described in Figure 5a, and of each of the five HpaII replicates, to calculate the CIDs borders. 2. Script_TADbit: contains the python script, iPython notebook script and html version, used in TADbit to detect the CIDs borders, and is saved in the Output_CIDs_detected/ directory. 3. Coexpression_Data: contains the two co-expression matrices (basal and Pearson) with their corresponding genes, as well as the co-expression for all genes pairs to compute the coexpression per CIDs. 4. Script_coexpression_CIDs: contains the R script used to compute the absolute mean coexpression of pairs of genes within and between CIDs. [file ncomms14665-s6.zip › 2017_Trussart_et_al_Coexpression_CIDs_borders/1.Matrices_for_TADbit/HpaII3_Stat_norm_filt_3kb.txt]

321.3956 257.1165 160.5428 157.3892 150.9101 135.9977 136.5334 150.398 129.5287 146.4082 131.2931 134.9672 129.3627 129.7812 140.5481 149.6488 149.1766 142.7681 128.5734 140.4976 137.5593 128.2649 126.8586 149.7432 143.4423 127.8892 133.0822 145.4269 137.9161 125.7206 122.5289 134.4846 105.7047 131.7174 131.6044 139.1835 161.6184 166.436 143.0496 141.8539 138.7114 148.9998 142.295 0 125.18 133.0333 118.7604 137.7841 140.2676 148.0365 132.7587 135.7024 131.1103 131.776 144.0951 129.69 108.0975 111.4238 128.3253 137.096 133.414 132.9775 117.4132 137.1108 123.3011 140.9166 139.7782 140.5923 118.9011 122.3298 115.9915 142.264 125.0083 135.7101 103.3065 114.6638 110.1535 128.0594 115.5987 125.4092 112.3737 130.1523 0 123.865 113.0829 119.2373 127.9939 129.1951 114.223 121.0053 124.6979 129.5927 106.7552 109.1542 126.3919 104.93 104.7767 131.0197 121.2345 120.1201 124.6436 131.1313 140.9882 129.5889 105.2314 119.8169 144.6746 132.6013 136.0606 114.3712 101.14 137.5253 127.7913 117.0806 127.2784 124.6227 113.664 126.877 122.9242 116.9396 123.5937 126.1151 130.9633 152.3021 124.8568 120.5859 136.2592 118.6348 96.053 136.9992 124.6707 116.403 124.8358 123.0336 136.7115 140.4846 140.3416 157.8136 147.7324 110.5985 116.4898 131.1185 131.213 133.8924 139.2488 129.5547 126.4689 116.1279 151.5212 146.2648 121.4387 117.9807 130.8746 131.9629 117.7034 117.7562 116.2872 125.6222 139.8424 150.6293 127.4012 126.0387 133.1168 116.9885 135.8459 135.7136 0 113.4827 114.6145 122.3141 123.3891 115.1248 133.8369 133.5015 114.0207 139.704 122.4731 131.8458 149.3567 149.447 126.8347 112.1757 117.423 107.2286 123.8581 124.9699 135.4356 120.3937 137.9372 0 126.8786 117.5057 129.4382 115.8614 123.3913 118.2556 0 119.1657 126.1414 127.6764 136.5039 128.7363 114.8963 0 0 159.6392 140.3232 142.8328 121.2069 123.9671 109.8411 105.5099 125.3762 130.4205 128.5178 0 0 142.5092 132.3812 129.2359 112.7763 132.0848 128.957 124.8768 126.2037 119.6476 132.5067 122.6826 137.5804 140.9022 137.8201 136.9126 150.2628 118.0946 123.6458 122.3842 135.4037 137.1354 136.1179 125.662 112.2151 123.6126 128.7115 120.9289 137.1291 134.3881 128.0943 126.2879 140.7727 127.9091 125.3846 126.4781 115.9745 142.8259 145.205 134.9414 150.9466 161.2051 169.4559 160.7222 131.6623 154.3474 163.9032 146.4916 144.1044 152.186 170.3914 143.7407 142.8906 153.0335 172.3712 0 321.3956
257.1165 321.3956 257.1165 205.048 162.0279 161.39 140.0879 176.2545 166.9071 158.5992 166.2324 173.1372 164.7489 170.5627 160.9279 162.9862 151.231 158.9388 166.2707 165.0426 163.5739 146.6404 145.0327 137.4433 146.6602 163.3891 149.555 172.8673 159.7194 146.6657 134.9821 138.8329 142.2376 146.1466 133.1518 155.7506 142.5901 155.7831 176.7052 144.7363 153.9404 142.0681 154.9607 140.2404 166.0017 155.3553 133.3675 124.192 127.4898 148.096 139.7179 153.6839 0 131.0678 132.03 121.4521 155.4235 155.2315 138.031 124.2327 164.0497 147.8357 137.5947 160.1928 136.3297 123.69 148.7679 152.7715 143.6112 151.3407 138.8387 141.7189 146.3098 148.9512 138.3282 137.4523 151.5039 123.7084 143.187 125.1491 137.7703 135.8773 110.6988 142.9466 143.4353 154.5009 135.0528 135.7794 127.558 128.2819 135.6497 136.9573 141.3693 130.389 119.4134 152.1503 139.6076 139.3701 131.9671 137.4089 128.877 137.6809 141.516 145.7878 151.2105 125.6416 152.3057 124.2036 144.0768 157.4828 137.1643 112.3471 136.9162 128.4159 125.2315 108.5217 131.1567 127.2119 146.768 147.6348 132.408 134.6203 157.2294 137.1582 127.907 140.6838 132.6168 132.8957 129.3493 120.3965 144.1159 122.9186 122.2477 137.1201 133.028 135.1918 135.016 128.9677 122.94 131.4531 158.0145 134.5438 142.1815 136.165 142.1976 115.3947 140.8616 138.6629 133.0858 139.8058 122.6228 139.1181 129.6456 149.3043 143.8233 139.8455 126.8532 135.2872 135.4344 141.564 145.2705 145.5074 120.7277 124.6831 143.9378 110.7902 133.955 132.7785 123.5105 139.4912 123.7488 123.1621 150.8171 145.8244 146.9269 137.8494 131.9043 141.8371 128.6231 136.6568 146.0555 131.9047 132.3803 132.6015 133.4137 148.832 159.7143 135.5272 127.3037 0 152.1543 138.272 140.5064 153.5694 161.6058 135.1753 130.3172 131.3789 139.6851 144.7209 114.1707 145.7097 145.488 124.1265 140.5941 149.1343 129.5779 141.7478 134.5539 131.7134 161.2888 153.0045 145.8215 160.0602 157.7252 0 0 142.6562 155.4089 145.432 137.2291 128.3045 135.2641 141.9151 153.0036 159.2158 153.0736 145.3564 139.0089 142.2815 144.3182 134.2414 149.115 154.4875 165.1806 163.4952 172.1628 156.923 156.7177 144.188 155.2873 148.5745 135.0501 141.8513 149.594 149.3259 146.2103 144.5019 152.8877 147.4841 158.9006 152.5418 141.6117 135.2944 149.1257 127.8028 130.2909 135.3322 145.2203 147.4644 148.3175 141.8207 154.4054 179.7341 177.1995 163.6374 150.2415 176.1694 190.074 192.205 206.485 214.1371 217.3833
160.5428 257.1165 321.3956 257.1165 161.7893 193.4602 162.2808 172.3529 178.0007 168.1574 187.1333 170.6742 183.1733 169.5374 167.7267 166.4717 136.924 187.2847 176.7195 142.7224 146.9156 157.5124 155.7855 147.9342 150.4859 174.4203 167.0686 164.9492 151.1893 147.784 138.409 159.5227 157.7118 155.355 158.018 161.1719 122.9947 98.9853 151.8488 159.754 151.4621 149.6936 163.2295 126.8719 182.1445 133.2255 142.0623 122.0366 126.6712 138.0189 155.3609 139.5991 155.6584 145.8724 143.6356 140.2548 161.5741 175.3175 144.1208 138.6316 166.5907 157.8583 179.6293 154.6128 149.5849 117.3268 133.1924 164.219 157.9173 146.9823 159.0955 114.9944 151.3741 148.8973 151.9937 144.9532 154.4685 133.4303 135.9848 118.9889 113.8031 107.2331 139.5301 153.967 168.2119 151.2181 156.8526 122.1774 129.5872 143.9646 116.1017 131.7238 142.0329 138.0958 140.2556 157.0203 133.7327 117.5457 135.9802 136.6618 129.9451 111.9178 103.613 153.7556 148.2788 152.2102 118.9003 138.8012 133.7627 139.235 131.7196 109.9729 130.4527 128.8175 147.6963 126.3364 131.9417 117.6505 145.1521 155.5902 142.0701 129.3867 126.4108 104.1522 137.3171 146.2187 141.1102 153.8976 152.5206 129.4597 132.7202 129.856 106.7255 115.7573 134.4595 132.8136 109.7495 114.3646 117.5667 125.9391 141.0387 148.1307 121.8983 147.5843 117.0034 121.2051 142.3852 156.2598 124.4517 130.0919 112.3211 133.2436 122.3525 151.1837 127.5652 146.1895 138.3403 131.787 121.0103 118.2393 139.3939 138.4995 107.4159 151.4508 160.1032 145.1356 130.0456 128.1176 154.917 151.7339 130.089 149.6625 126.1139 129.2612 143.6836 141.3479 101.3417 146.3405 134.2534 113.0375 166.0344 128.3635 141.5241 141.5803 127.9311 129.8551 141.8626 149.8153 142.1344 137.8944 147.8633 142.6692 140.0357 147.3841 136.6874 148.6232 136.6185 141.6636 148.5165 132.9365 165.7195 139.1796 188.8089 144.0776 100.7748 130.0738 130.6422 95.0478 125.6972 127.721 165.3142 142.9977 146.8171 166.3719 163.9448 0 0 148.9301 132.6594 136.1694 146.615 114.9006 148.5498 166.0416 142.9782 160.3175 147.2605 163.5362 139.1732 130.4741 145.1681 143.6902 148.5884 147.5962 134.3287 132.9581 156.6183 162.5541 173.7952 147.4731 157.3641 121.2247 133.7714 147.7134 116.7456 130.4986 137.6152 155.8797 158.9001 163.3921 172.3864 168.8724 160.2125 141.4408 140.958 132.2122 129.6667 127.5701 123.9626 140.2645 157.8655 142.1444 159.6258 157.4243 154.6852 146.371 163.3105 201.3081 176.1587 194.8858 213.029 206.1978 205.0505
157.3892 205.048 257.1165 321.3956 257.1165 193.6819 190.728 174.6994 171.8623 170.0307 176.3906 171.434 174.7534 157.3453 157.4058 160.2703 137.2631 179.4484 175.4823 158.0573 168.1659 154.0421 152.3531 188.3943 153.4571 162.6404 165.1998 160.7788 141.2106 162.9347 147.7774 153.3294 164.7282 148.1099 155.2481 160.2273 123.2403 136.69 145.5811 148.6541 151.9469 149.8232 146.0061 150.2823 156.8387 134.3017 155.2051 116.6334 123.4214 160.9466 136.3599 151.9415 142.9123 143.4084 146.3208 131.9687 149.9063 152.5108 143.3315 152.1628 133.3251 185.0533 173.7775 135.7748 149.3679 136.6608 152.5243 153.1184 136.2414 146.3508 148.49 140.2479 143.0172 129.8775 141.4563 133.2609 158.6077 137.561 137.7796 146.6817 123.628 132.9154 154.4353 143.1552 146.3956 146.7996 141.4005 129.4274 124.4626 133.6764 144.5845 159.0441 146.0897 136.6622 126.9153 145.278 125.3504 147.3208 140.0904 150.1984 113.857 129.1986 145.4944 136.3655 131.1978 121.6241 134.494 132.199 131.367 145.8817 124.9438 115.8195 134.5646 125.7616 133.1844 133.1488 143.3083 127.2401 141.1901 127.6476 132.2562 140.3261 121.4146 114.3555 124.9781 125.1944 127.299 134.6089 148.707 128.6422 125.5023 131.8056 118.9194 117.381 130.462 129.9715 127.4995 128.8573 143.7233 121.3326 129.9221 125.6287 126.9216 144.0666 121.882 126.2697 166.5796 162.9056 118.0424 132.8496 120.5922 111.0496 126.4096 139.1931 108.0721 145.2121 131.793 149.4796 142.4574 130.9583 146.9723 136.5913 131.0491 145.183 156.4671 136.9128 146.3194 118.1614 149.8601 148.9271 140.995 138.5605 125.4513 140.3382 113.2491 134.7662 123.8584 136.2298 110.6126 127.083 134.4601 145.9767 146.2239 161.2311 132.8487 138.9861 130.5006 121.5213 134.8624 145.9487 130.0359 139.514 139.0069 151.9327 151.3309 123.6194 126.6893 135.5877 155.3167 150.8853 146.5005 128.6407 143.0424 176.5565 131.4781 141.0298 143.3445 116.2629 141.6106 142.3063 147.2455 140.1389 132.0965 152.6728 150.4456 0 0 157.7295 148.4542 142.4607 144.4911 139.118 152.9752 150.2101 141.3203 131.9198 144.8818 162.9832 144.2566 146.6997 145.8542 154.1008 155.3404 127.6925 140.3448 138.9128 138.8419 130.5447 153.9056 139.5389 162.064 138.1924 113.3676 142.918 131.5725 131.5747 132.5959 161.882 170.016 150.1296 174.9018 173.6594 164.7114 135.213 145.3727 128.6477 127.4642 132.7762 138.1612 135.0445 161.9676 165.476 160.6047 164.817 168.2887 164.8109 168.0877 177.3074 173.6164 181.2328 181.8414 201.5708 201.5399
150.9101 162.0279 161.7893 257.1165 321.3956 257.1165 196.1463 171.4707 168.1636 149.2668 137.6398 159.4918 157.2171 157.67 138.9391 152.7883 165.2578 148.9945 137.901 162.8881 165.106 146.5838 0 155.8628 137.1088 126.1856 141.5697 144.1145 163.5376 147.8742 162.4275 128.025 134.1601 124.8179 136.2788 163.0857 0 0 133.7418 140.3708 145.2444 146.7389 0 92.6386 137.1313 144.6719 145.9122 0 0 129.9908 147.2601 156.6905 130.4542 140.067 0 0 162.1519 127.3333 156.0644 144.8435 109.8818 119.5065 136.3005 162.8817 0 158.6678 127.3786 129.8227 145.5495 123.9991 134.3347 154.8434 138.6822 127.4044 119.5419 0 130.2325 137.0491 128.8229 152.7305 152.1637 158.6745 93.6623 0 153.9497 122.2423 110.0658 151.325 149.3504 141.437 150.1644 125.7663 109.9889 124.0699 136.384 138.4658 130.505 163.8571 117.9218 135.4997 132.4745 148.2691 128.9302 118.6864 136.4836 143.9624 169.0867 0 149.3924 135.0591 120.8784 169.4384 0 138.3933 128.9951 146.6282 119.6595 149.3011 144.5892 111.4634 133.5494 155.7641 130.0738 144.821 128.1652 141.1846 127.5883 128.0532 152.76 165.6254 142.5838 144.7736 168.0799 149.2899 140.7682 145.0088 148.2193 0 0 157.3292 138.5489 126.2845 132.7689 128.5368 139.9062 183.268 0 112.4389 154.8335 149.23 154.1262 137.7074 176.3175 139.8034 143.0656 151.7807 116.5473 130.4526 144.3104 159.4988 120.545 138.0933 144.0789 129.4899 139.0317 0 145.1534 144.4354 147.099 136.4404 133.476 129.2595 155.7769 144.212 142.3936 142.5385 174.2933 114.0679 146.5711 143.2528 119.0482 118.1851 107.2178 145.1499 127.3238 144.3584 129.4987 133.5216 130.1481 0 122.4839 142.1543 124.4752 114.5648 128.3124 149.5835 144.73 130.4327 0 159.3877 126.1237 122.2355 123.607 0 0 145.8742 0 150.597 0 151.4203 121.3842 143.5314 172.4172 135.1885 133.2163 0 0 145.3347 154.5363 172.8339 170.6292 189.5103 157.963 117.3556 141.4683 147.0087 145.5163 141.096 126.6 170.1224 148.7566 143.5564 144.1398 147.9139 149.6255 148.0988 150.098 144.0222 136.0142 143.3359 115.868 163.5136 169.8203 159.2629 0 0 155.7862 148.2734 136.6684 154.9821 157.3199 150.2502 170.2295 189.6312 172.1986 0 0 0 0 0 148.1256 161.1757 156.3899 143.3802 142.4198 163.0044 139.482 129.9412 151.3902 143.4303 149.9578 160.3028 157.6498
135.9977 161.39 193.4602 193.6819 257.1165 321.3956 257.1165 207.0194 186.5459 169.951 162.8692 181.3946 183.3918 165.7579 167.0739 153.3969 145.2179 139.5245 156.1702 146.1696 135.8228 148.0515 146.4282 161.9299 158.7476 150.6576 139.2576 140.228 146.5889 153.0893 151.8793 140.419 163.9728 162.1942 162.4589 148.9494 179.0837 167.566 137.105 146.8943 148.958 138.3329 132.2847 192.5695 151.7077 166.0539 133.9558 140.7865 141.6826 149.8752 124.5201 155.0346 140.6133 147.4843 147.1721 145.713 167.4274 141.4464 134.033 156.7059 151.2566 162.8243 121.274 168.0974 0 136.7901 134.5662 134.7781 159.98 130.6673 133.8574 163.1193 136.1217 143.0533 132.4613 146.3691 132.9128 152.7588 158.8657 146.0999 130.9122 143.3867 95.2868 129.0626 127.4018 124.1789 128.2229 141.3673 127.8691 154.2435 143.969 141.8822 116.163 135.2051 120.0605 124.3879 152.8237 144.1543 133.0447 146.1079 156.4432 146.8568 134.6995 158.6053 127.6171 125.1459 161.8641 144.507 130.3869 136.5745 144.0546 149.1564 0 156.6817 160.5108 149.7364 128.3269 125.0771 114.6728 127.909 137.2087 119.6235 131.7633 133.1887 127.455 115.1802 136.0388 137.59 118.9099 151.8281 142.2888 144.4285 139.1637 131.0707 149.5955 135.0398 158.0613 0 132.2942 139.1595 119.65 128.949 142.4577 139.4223 144.879 137.88 147.5423 144.6933 140.1322 147.2094 151.282 131.4865 128.9367 145.7553 144.466 126.091 125.9593 130.667 125.2226 129.1776 137.8501 138.1545 138.2443 127.7776 117.8991 160.3694 139.4457 134.4103 128.1593 121.3854 151.4685 158.8545 155.7474 129.5077 125.3122 124.0278 144.1782 121.0648 137.3494 128.0833 135.1893 125.8605 129.3601 134.5411 127.7305 131.7496 138.8095 130.9119 139.4199 129.0877 136.9077 128.3039 131.7271 130.0883 137.2498 140.308 112.3273 142.4112 150.7964 125.9419 113.2087 129.2161 135.416 126.1328 162.1847 156.4766 157.2542 146.3471 161.3141 145.149 149.2166 147.1295 145.8937 156.101 153.8237 0 0 130.8131 138.3147 144.2056 135.4138 152.2583 147.1955 133.4793 160.1242 136.2762 155.4469 155.206 138.4496 156.0835 142.858 154.2399 163.2604 145.4957 148.1216 146.6102 130.1947 143.3417 148.024 145.4473 152.3073 138.8352 153.8815 169.7498 146.9307 156.0015 164.7244 150.5393 143.3686 157.4545 150.7242 151.6474 134.8654 150.9001 148.4869 154.1923 146.5522 149.436 159.3794 141.8701 0 151.5656 163.7685 131.3775 161.47 145.0278 153.7158 150.834 159.6135 156.4292 149.1729 165.2905 157.6536
136.5334 140.0879 162.2808 190.728 196.1463 257.1165 321.3956 257.1165 177.4994 168.84 153.2677 181.1512 158.4958 162.9183 173.6817 153.7101 159.8784 142.9283 161.4968 172.3278 171.1626 169.7018 167.8412 147.5141 147.1479 129.5867 149.6608 163.6868 162.3623 158.6409 151.5056 154.9684 156.854 150.3914 147.5859 137.7974 146.5576 145.0609 141.9129 144.5311 165.6365 146.6065 155.929 139.7753 146.2292 158.6696 143.5049 171.5159 136.6772 154.0481 137.5723 148.4417 145.6823 148.5201 141.7653 135.9201 155.4674 127.5626 130.9907 144.4892 130.4815 128.1875 133.5918 140.7925 126.2997 154.2329 149.1055 142.5074 147.1562 119.6659 138.6643 144.6753 118.8878 143.6102 121.8086 161.3354 123.1185 136.6636 137.5325 143.2485 154.5245 139.9117 104.8437 123.0613 130.2732 136.045 120.7497 141.4444 133.5532 111.9408 138.3293 141.3113 132.987 134.0983 154.9131 142.0227 134.5684 139.3069 132.1555 141.614 161.1666 130.5997 162.2292 161.7589 122.7933 137.6471 164.3392 138.828 157.451 135.3676 120.376 149.4559 148.639 152.3652 129.5991 141.7742 132.3823 143.7654 135.0632 144.5729 149.0343 135.2867 122.4648 129.5623 131.4254 129.9173 137.2975 125.5493 145.2032 131.4318 136.5819 138.6763 140.6873 132.6433 127.424 139.0259 131.8321 121.9286 145.2766 133.1898 124.0978 145.7108 135.6656 126.0422 133.0454 123.6702 134.3396 161.6126 137.3999 142.3441 144.4169 136.853 133.541 140.1211 156.5477 123.2326 110.0131 132.9601 127.0841 149.3312 132.7265 150.554 123.5892 133.7047 134.5614 111.5305 132.8785 152.1095 154.4885 126.1438 121.9427 140.8658 148.5587 139.0283 133.9743 118.978 141.103 128.3998 139.3982 121.1756 129.1983 139.8715 153.0325 142.7955 140.017 139.4595 125.5197 141.9084 144.092 106.8622 139.3115 125.4098 141.0674 152.2743 148.1276 140.3628 139.8127 144.0732 141.3924 137.8633 118.6593 137.1896 155.8521 154.7043 161.729 130.2337 153.1653 148.9416 153.9509 138.4921 137.1225 145.1096 144.7649 152.2519 150.0308 0 0 157.1753 149.4292 160.0986 136.3572 163.3554 149.8059 122.3528 130.7568 141.7227 148.5622 159.1487 139.4858 157.2365 146.1361 168.3231 140.904 148.7885 144.9019 143.4234 138.8484 152.2388 130.0785 154.8103 150.1851 147.0308 153.3742 158.7296 151.3158 155.4827 164.0648 151.5674 155.6718 154.4034 135.0903 169.3903 151.684 158.1448 166.2425 181.8851 163.7103 162.8803 174.3694 174.107 151.1205 160.7118 151.4465 148.0381 143.708 139.4983 166.7334 147.1728 167.8955 140.8762 121.9834 155.0039 139.6101
150.398 176.2545 172.3529 174.6994 171.4707 207.0194 257.1165 321.3956 257.1165 207.6841 202.0606 198.7296 177.793 175.4917 178.9665 179.5312 163.7978 177.0755 167.8345 175.5966 162.4088 167.7874 165.9478 158.3716 157.382 152.3662 159.8677 147.6864 163.7577 159.3956 154.1951 153.1036 156.359 154.8422 144.5943 151.017 141.6689 146.4611 155.3317 157.4146 141.5743 151.5312 144.4714 171.1445 139.6273 145.5251 161.5591 148.1754 152.3821 150.987 150.0671 138.9985 148.4368 151.278 154.7403 154.0615 164.3844 144.8128 150.8598 137.9136 166.4441 155.4151 134.8423 161.0242 130.162 150.7906 131.4975 138.0734 142.4487 136.7068 134.6034 142.9836 141.7872 143.8241 128.0615 157.3381 131.0958 143.3647 124.2542 133.9165 157.325 110.5165 86.238 126.5628 153.8805 146.2777 144.2704 145.8891 145.1039 155.2047 148.082 139.2917 129.3735 131.2491 136.9468 132.3852 151.3454 135.6061 132.7534 139.8588 119.0618 122.3809 125.4326 136.179 119.8075 143.9882 135.2795 136.2755 148.3547 142.8003 139.6259 104.2781 123.5359 132.1672 123.8278 145.7614 126.213 125.5931 113.6012 125.4601 152.2332 132.3402 134.2426 131.8251 132.3627 135.9735 145.3579 136.5794 145.4037 135.6503 152.8849 128.443 137.0711 130.9156 136.2686 133.1112 110.7566 125.2934 129.159 146.4142 129.5669 132.3799 119.9099 121.6571 125.2095 136.5217 121.8253 106.8977 143.2917 145.8029 131.222 124.0153 121.9576 128.1523 112.9855 140.4433 145.9828 126.7485 143.0352 149.787 140.0514 131.4984 146.8024 137.3977 117.4546 0 124.9426 134.2839 129.5001 141.9692 121.0637 128.8259 144.2061 133.8899 138.2471 139.1068 132.8401 126.228 145.1805 137.9989 136.8187 148.7586 149.8242 133.8956 132.6663 134.9509 150.9486 135.3387 161.8058 130.5107 129.3336 154.8001 149.5188 124.8476 143.429 127.3669 149.1362 139.1657 153.2353 140.8485 139.3417 139.1908 111.5989 156.0334 118.9548 131.9302 134.285 138.5742 146.5918 145.9385 144.2154 146.9341 133.5809 136.6516 134.658 0 0 138.4547 132.3293 153.2699 145.3665 136.6048 152.7752 145.2084 137.9647 142.9051 153.4757 135.2849 152.8508 153.7447 129.7701 145.7941 147.0785 135.2971 143.8384 142.3707 124.7211 145.4337 152.5232 131.5607 167.5711 157.79 158.9266 138.8515 150.8632 148.8456 155.3497 162.3105 138.2382 154.123 145.275 170.0819 176.0302 167.1835 150.0614 147.5838 142.7602 139.8469 134.2369 139.1547 142.4473 161.2353 179.7614 166.6609 154.4546 155.6057 137.9475 150.807 167.1531 145.2876 170.933 155.8613 0
129.5287 166.9071 178.0007 171.8623 168.1636 186.5459 177.4994 257.1165 321.3956 257.1165 223.5274 204.3784 188.8474 182.2977 157.2566 166.704 165.6322 181.0574 160.8438 149.3186 140.5261 163.2594 161.4694 190.198 152.1435 154.4355 161.4951 173.0823 163.8426 150.1702 142.2125 153.4929 148.3767 146.5185 166.4822 137.9524 140.6013 137.5924 158.0674 129.9844 150.1844 161.0698 142.2977 176.1094 139.0459 133.8874 143.9276 153.1371 150.3422 160.2377 142.1616 137.7909 135.7312 149.0568 127.1242 136.1409 147.7007 142.2468 152.1915 139.2969 143.1487 165.9234 160.0545 151.9631 146.0046 118.9218 129.5977 134.87 137.136 156.8113 147.4293 142.4528 151.2444 136.6717 135.2283 158.6281 170.8004 141.6236 135.8178 145.7429 140.7316 152.6507 133.7306 135.4752 147.1137 138.5476 140.376 136.7604 139.3137 127.2154 136.0323 138.0865 158.0114 149.0591 133.1302 129.3831 135.6883 126.4013 146.599 138.2211 124.4932 146.1347 134.0857 129.8796 135.6855 138.526 129.6008 141.8003 133.0114 137.9317 128.9122 126.8854 115.1555 124.702 135.0528 129.9541 120.9477 120.2553 135.3322 140.5048 129.703 121.6829 125.5017 131.3757 129.4987 149.0694 146.8549 137.8147 141.5914 122.6272 153.0962 128.3733 144.343 132.2839 121.1529 122.336 130.0137 131.9193 139.722 120.8537 123.8215 133.8612 131.0921 124.6689 126.2182 101.4872 141.1221 146.9488 134.4248 133.7046 116.1097 111.9832 114.516 109.7028 123.246 142.1853 137.1849 130.4085 123.7075 122.1306 134.1034 125.125 132.272 126.7124 133.7016 114.8599 150.6718 140.8212 146.1142 154.486 154.0289 140.3048 130.7654 132.1656 134.2952 133.7635 123.6573 146.6908 117.7003 135.7597 126.5108 156.2904 142.6298 135.4601 127.9387 154.5758 155.9871 144.5956 130.103 156.1378 164.6875 148.3711 145.6627 134.1426 130.8965 123.1461 143.6399 157.8418 144.8952 136.6986 146.1021 156.4395 98.2255 0 123.8656 144.1096 140.8267 133.6991 138.032 142.3164 158.1465 130.3255 137.5874 142.3829 140.3057 0 0 131.2278 133.8316 153.7551 151.9789 160.1206 149.6798 173.3223 156.6324 148.3847 135.16 143.0302 140.3151 136.0074 159.8366 165.7552 151.4335 145.441 138.6648 137.2499 137.171 158.0917 168.0237 151.421 166.3799 134.054 152.6916 176.1704 148.4493 141.1911 135.1553 151.5775 146.9649 142.3453 163.1974 165.1361 169.3321 154.5727 146.1027 148.1884 147.7627 141.1477 134.6089 160.9764 150.7335 138.005 158.2818 155.5393 178.2182 153.0231 155.4304 157.1733 159.216 180.6639 164.7014 169.327 137.4693
146.4082 158.5992 168.1574 170.0307 149.2668 169.951 168.84 207.6841 257.1165 321.3956 257.1165 194.7675 189.026 185.3461 172.8082 181.5657 180.5373 168.9042 166.378 160.8084 141.7836 152.706 151.0317 160.2768 157.5895 153.8982 163.3612 154.4192 168.5529 150.479 148.3846 168.4055 156.023 168.3347 149.8323 144.2052 140.8376 143.8205 153.8301 133.7604 147.3434 145.5256 160.1812 149.0844 169.6145 149.9541 143.5261 129.5748 150.5932 128.8386 147.1619 124.9502 140.6338 139.8726 172.6196 134.6873 122.7929 146.3992 140.6795 139.6567 154.1966 168.1785 150.7539 163.9008 128.645 150.233 132.9031 141.4555 141.5885 150.2819 149.7671 128.2528 137.3597 144.8948 139.7365 145.8241 139.7598 146.8188 122.793 137.2413 141.8754 115.0884 109.4366 133.0177 138.9558 146.6001 134.2084 134.1032 149.1863 153.456 136.3345 154.8997 152.7923 141.4564 143.038 133.3633 131.2329 144.2831 126.4815 139.2191 139.9699 126.8102 156.9983 140.6183 125.4799 146.3538 135.4274 131.2735 143.115 124.807 149.1966 147.4664 155.0449 120.9426 129.0078 149.3994 139.8408 152.0349 145.9182 131.0657 122.1964 130.9387 134.5717 149.9428 139.3149 142.9248 145.5979 132.1593 146.2934 136.9598 123.5825 141.967 140.9857 140.6189 134.3327 124.6705 120.6849 141.6623 138.5484 140.57 137.1339 129.3158 128.2983 137.6563 116.8194 121.2577 124.8164 97.4077 136.4243 141.6604 152.3785 137.9361 136.1491 123.295 139.7635 152.82 141.1472 134.8427 128.45 131.22 126.5992 129.1561 136.7779 142.7782 134.5715 122.5131 0 128.0779 126.9611 124.8174 140.663 131.9214 128.8003 147.4485 141.3288 133.1307 150.4605 141.4165 133.2743 133.1536 157.1326 143.8145 138.4637 133.4322 157.9985 140.2368 122.1222 137.8994 125.0456 126.7571 143.4273 139.3091 136.9009 145.5486 136.966 149.1337 139.687 157.5983 147.3395 137.1019 142.6264 130.9051 116.4305 179.2946 134.411 154.4765 130.5553 147.1819 126.4999 123.8507 138.515 162.0559 144.1705 152.5158 150.2908 0 0 145.5182 142.8655 142.9344 146.8122 143.831 136.9951 164.7764 132.2753 144.8849 149.9542 126.4103 145.4858 157.3606 133.2862 125.801 150.8145 145.9209 148.4871 146.972 147.8188 150.1434 154.4505 143.2333 140.2154 145.7981 149.2445 152.7566 148.5841 145.3572 142.796 146.128 139.5235 142.4016 151.0601 145.9523 155.2303 161.3991 159.2501 145.8262 153.8065 153.1649 147.0526 146.1831 164.1422 146.2261 142.5575 166.6497 146.9873 161.5949 146.1063 175.7446 164.2335 171.46 147.1836 144.0838 115.2906
131.2931 166.2324 187.1333 176.3906 137.6398 162.8692 153.2677 202.0606 223.5274 257.1165 321.3956 257.1165 218.4008 188.4124 193.5222 192.3219 148.7499 157.9833 189.1251 172.1022 149.3746 161.7524 159.9789 156.5589 145.373 171.409 170.9368 163.2595 160.6202 160.579 143.378 173.2998 165.6372 147.8993 161.7828 152.273 110.0101 131.2032 173.1174 153.8724 161.4365 138.5301 147.8537 171.5662 156.5371 144.9796 135.2989 123.0489 121.3337 138.6724 144.8894 147.2353 166.5631 147.1784 139.5138 107.6163 155.964 159.2234 144.256 128.2824 148.097 156.3341 157.9944 155.045 134.3384 121.1876 138.4008 137.3088 135.347 148.8208 166.389 129.494 149.0814 131.9176 142.3864 158.484 152.8675 158.0836 136.1055 132.5706 127.4862 113.2239 113.5468 156.3297 139.9932 165.9067 150.3222 140.0872 142.8018 161.2104 147.213 150.2069 151.3775 162.9234 132.0937 158.0677 140.2849 137.7096 133.8985 138.4271 138.3645 117.8923 120.3575 132.6408 157.0502 135.8432 119.2757 128.7385 131.9932 142.951 137.5381 117.1564 125.6993 154.0087 148.0811 106.3526 140.4938 126.2401 143.7057 124.7137 124.5047 111.9328 108.3564 102.1634 152.1893 146.1723 155.0819 144.5281 155.5064 133.6526 130.867 136.1714 113.8995 116.3012 151.2774 129.1033 123.3858 118.845 119.0231 121.3598 167.26 137.6112 131.2678 130.4217 130.0892 111.263 162.8049 140.5274 114.9385 123.9649 124.8553 129.0484 121.4098 123.9682 122.986 144.4828 134.595 129.2955 125.634 124.1521 129.8197 131.7253 132.0296 120.4567 156.8043 136.1673 136.8806 109.9121 150.706 152.5506 119.1302 128.6657 119.6417 132.4507 142.4908 155.2604 138.4292 125.3595 120.0011 135.4947 136.933 135.6405 140.8691 134.793 153.5122 148.2337 143.5016 121.2946 104.8578 162.5849 166.2586 140.5243 133.0249 159.7559 146.8975 159.8761 144.1925 146.4402 138.0795 133.9599 149.4959 135.2126 137.1554 222.3494 141.6652 136.2116 123.4096 131.8117 139.8417 142.3906 143.1178 130.2428 134.829 141.324 139.2622 0 0 145.8369 150.6009 131.1525 155.5382 123.1806 132.3702 168.0271 143.1281 155.3519 150.4424 150.1354 137.1702 142.0323 130.8233 151.5956 150.0805 147.1649 139.0447 137.626 142.7897 147.5225 161.5032 142.6556 166.9684 141.1863 135.0025 145.9319 147.9388 141.8194 132.018 145.5684 161.4086 159.3927 175.2291 171.3577 148.1498 143.6914 144.1193 126.4707 138.2028 133.0183 114.942 130.3863 168.524 170.5274 163.2964 164.3313 177.5655 135.7704 137.5449 170.6757 173.5019 169.9145 178.8414 141.1906 126.2653
134.9672 173.1372 170.6742 171.434 159.4918 181.3946 181.1512 198.7296 204.3784 194.7675 257.1165 321.3956 257.1165 197.4995 198.6889 162.5518 157.2184 165.3705 171.5337 149.0305 150.6421 164.2893 162.488 148.4234 157.5616 149.3414 168.9313 166.5508 156.4722 147.4797 150.2943 167.642 174.9931 159.7445 151.4613 141.1951 134.2802 139.513 144.5542 157.5561 152.5984 153.2862 157.2411 148.488 134.8843 130.2317 142.7564 144.7075 143.0461 134.9167 131.32 136.4759 151.6649 167.4027 128.0358 134.7363 137.7037 146.1032 156.4098 154.2303 138.1137 164.9334 152.5799 136.6826 140.9012 139.2363 127.1771 140.5741 138.9082 143.4348 129.7886 138.692 138.491 150.9458 140.652 134.4999 162.5332 130.1275 133.2418 147.1407 121.7028 132.5749 145.9587 151.0402 139.4228 121.8736 135.1785 135.7509 149.8237 140.52 147.0586 153.9193 149.2445 151.1632 137.9709 146.4526 137.9192 157.8508 140.6289 149.8731 144.5664 140.4595 140.3056 133.7169 119.6518 146.3251 119.1077 125.959 113.4002 138.7785 134.5509 144.816 121.5551 145.3815 140.5292 114.9323 152.1386 140.1626 135.849 145.5584 146.1682 131.5461 127.8831 141.8198 147.1372 114.089 135.4679 114.1984 137.8161 126.1808 133.5488 133.578 120.0396 133.6332 147.8063 139.0986 135.2565 123.31 118.2886 113.6563 144.2262 130.7722 120.7755 128.0931 137.3117 145.4822 138.0812 121.6454 152.939 140.9517 133.3827 144.2454 142.7987 136.4644 139.7453 128.1786 126.6541 133.1558 140.9115 140.5518 107.8062 138.0082 134.6165 141.7659 142.9613 138.8353 132.2165 147.5025 138.3944 135.3919 127.0117 115.9067 124.4947 135.7296 124.987 135.7973 135.0001 129.7953 127.1103 148.7621 149.5871 129.6821 139.8369 132.1597 147.6532 147.9312 132.7138 136.3581 127.1486 92.0638 122.8698 137.6111 133.0938 135.4005 133.4616 134.8535 122.5778 135.5586 138.646 143.2975 154.5859 138.4268 142.5547 148.0645 142.2108 133.245 143.5571 115.7983 149.3842 128.4242 147.8834 135.4677 123.8245 149.9162 147.7291 0 0 139.7614 149.8888 153.3592 129.7684 148.6913 141.7592 138.7384 163.1521 147.2412 139.0344 130.4068 154.9574 156.6953 141.4099 141.9363 167.0033 144.7293 160.6818 159.0423 143.2036 146.0893 141.1626 132.4415 148.5865 147.7868 140.9789 149.708 143.9437 144.8299 162.93 160.3621 149.3555 167.7862 165.0016 164.5954 156.6482 148.7816 146.0323 166.5445 163.1311 152.6935 140.3362 140.493 158.8556 175.7493 161.6659 167.4518 155.7179 150.5946 163.898 161.1376 163.0584 163.517 154.2203 159.1263 137.5069
129.3627 164.7489 183.1733 174.7534 157.2171 183.3918 158.4958 177.793 188.8474 189.026 218.4008 257.1165 321.3956 257.1165 231.3001 188.2373 152.0608 172.8212 158.6367 153.5522 147.3174 168.8852 167.0336 148.2498 163.165 155.6613 159.9585 163.0156 151.9955 161.0234 131.896 162.8984 166.927 160.9114 151.4038 157.9805 141.1146 126.3267 142.9293 141.1987 144.9218 141.5466 147.5079 159.7903 152.0935 142.8642 164.6507 129.2802 135.7028 138.7387 132.2012 144.8146 148.9553 136.7124 156.9702 166.3664 103.1574 140.3213 142.3867 132.5619 165.9622 140.2539 143.0448 136.8796 156.0022 123.2524 135.1877 154.6294 152.7772 143.9077 152.6901 148.4078 155.2005 131.8509 144.7707 151.532 150.0015 142.5598 132.5017 135.1432 133.4902 126.8958 160.4286 135.7007 132.5572 138.0621 133.5964 137.6569 136.1882 140.9869 145.5899 125.0755 146.7566 143.0632 135.4208 134.0759 150.2971 144.4622 138.7841 136.7666 129.5042 137.6948 139.0177 139.8941 140.2533 133.7937 148.0177 138.2449 145.7678 139.172 132.4625 121.4412 115.267 152.0553 134.6074 134.9645 154.0745 118.1231 122.2784 132.8318 135.6603 132.6989 116.2934 125.0008 114.4672 134.2993 133.6707 136.8904 158.6129 137.8943 130.8428 137.8673 120.6944 128.4882 125.0529 130.1174 122.6887 131.1236 127.3188 123.2915 131.2093 117.1867 129.4984 146.356 119.2102 134.3733 107.9786 99.08 140.4825 131.7945 136.7106 132.4411 140.6896 138.3802 122.9012 137.1446 145.7774 127.8935 115.5986 150.503 127.5156 133.8974 117.2003 134.9355 154.3816 122.1834 153.7315 137.7083 121.7062 128.8738 127.8857 133.0238 133.5709 129.6271 140.3008 128.4984 133.3593 147.5686 143.1402 143.962 127.7862 145.1716 145.7008 135.7424 137.6851 134.6927 158.2783 136.9438 136.7841 132.0228 147.4483 151.8474 148.2502 147.3613 149.7327 135.969 149.8799 134.6401 140.9451 145.3728 136.3454 144.394 137.9322 200.8596 120.8856 144.1816 149.4524 143.9006 132.0462 150.5011 166.0648 147.3646 141.4799 140.8725 138.8174 0 0 144.244 145.7192 147.5315 140.6896 147.8254 156.4408 143.7358 139.4012 153.2253 166.349 154.9887 150.4268 154.9332 133.9917 141.0399 147.1417 125.7937 142.0537 140.6043 157.9352 138.5447 162.9883 135.3505 174.4429 134.4658 141.9858 146.4105 139.1581 151.3811 155.5455 164.8556 138.255 140.8523 151.909 154.249 153.2924 147.0682 130.0857 150.1002 157.0029 150.9331 138.6478 134.8448 169.3062 165.4813 148.7222 161.8303 157.5644 152.1038 147.9891 157.1149 166.7996 156.0021 159.1512 161.7593 146.7339
129.7812 170.5627 169.5374 157.3453 157.67 165.7579 162.9183 175.4917 182.2977 185.3461 188.4124 197.4995 257.1165 321.3956 257.1165 0 157.9468 184.2206 178.0474 152.9685 148.3427 155.3331 153.6301 162.9241 153.0986 164.6943 162.7321 165.9203 141.8332 152.5528 140.5621 153.8952 160.6541 159.0189 157.6459 144.3161 155.4638 153.4866 128.4629 156.2724 155.0963 155.3346 144.2924 148.0416 138.0377 142.3183 117.2244 120.343 146.9713 144.6775 147.324 142.2665 150.5044 138.708 139.227 130.4335 152.8238 162.1586 137.208 132.1546 135.048 149.0085 145.2956 143.0989 141.0344 139.0119 133.2496 146.4488 129.5787 153.9101 136.7566 152.0605 139.7713 133.4462 151.2624 150.0717 145.0832 147.596 131.4316 142.5472 131.1612 135.5571 175.8166 146.045 145.2611 144.2157 136.8755 124.6507 166.1026 124.7044 141.9551 120.3003 146.2309 141.0685 139.2788 130.6198 120.0116 132.8794 146.4227 161.4142 127.2716 148.4743 150.8579 135.9061 134.0541 143.4299 140.0517 120.8354 139.7354 153.9718 146.4105 132.4257 126.9542 127.0733 120.103 137.3034 147.2814 116.5482 136.17 141.3871 128.3787 140.2036 126.3529 127.4039 124.5984 133.9457 140.4402 157.0632 144.0664 137.1028 137.9014 125.0363 117.2788 143.9238 143.7543 126.2349 139.7702 130.0738 134.4908 150.7891 152.7615 136.9273 128.8715 134.0261 145.9537 114.7185 121.1612 123.6578 125.3766 135.45 139.1319 133.878 145.197 135.1539 144.7893 139.4725 115.3812 120.3542 141.5338 145.1553 140.7299 127.889 135.8666 135.7554 160.6822 125.838 135.621 124.543 124.0944 140.4687 131.8396 138.8864 127.6612 141.2945 149.7403 157.7086 130.0555 134.9414 126.9868 126.4334 142.0511 150.1008 139.1533 130.4206 155.9084 148.3208 147.6135 149.0062 152.5258 119.1935 144.3057 155.4634 153.9047 141.4012 135.6196 129.8718 163.9535 132.626 155.8578 138.7621 122.6772 141.3441 140.0505 146.2985 117.8256 134.6672 142.4919 128.2447 149.6957 130.0672 129.4942 143.4696 147.1656 149.2401 147.0629 0 0 140.8784 146.0117 144.5575 146.8123 139.2157 138.9619 161.0771 141.5923 144.4464 136.6028 150.6753 143.6721 137.9372 144.5137 153.2683 145.2436 139.9125 146.3566 144.8633 153.2875 142.8727 156.098 144.1786 141.524 145.158 147.5047 147.7943 147.4263 173.1112 164.3363 132.93 165.8546 161.4285 171.2225 164.4931 146.2338 134.5529 152.0603 130.8729 136.5926 143.7909 148.5648 131.893 156.8999 139.4052 134.1821 160.619 174.0608 148.6453 159.9313 166.4938 160.1186 172.7094 163.2045 150.732 125.1873
140.5481 160.9279 167.7267 157.4058 138.9391 167.0739 173.6817 178.9665 157.2566 172.8082 193.5222 198.6889 231.3001 257.1165 321.3956 257.1165 0 200.0172 170.8914 146.3885 173.0598 187.4267 185.3717 181.8394 154.7818 162.9151 143.4303 161.9797 151.5986 161.0387 149.5245 162.8168 161.8732 150.8304 152.3577 148.2094 159.3573 151.9585 134.2258 137.6216 150.0851 150.3597 139.8957 164.2498 154.6263 132.1013 151.6741 130.6892 0 148.8867 140.8435 150.8817 144.9188 132.3108 138.867 144.9679 131.6039 153.9572 146.9576 154.9315 154.8953 144.0036 148.1934 143.3756 146.8125 144.3698 130.3465 142.2529 144.8408 144.7904 147.9859 136.148 148.2595 161.9805 141.2424 127.1291 148.7452 141.7452 121.316 145.2821 131.54 114.917 124.5284 136.6797 140.7738 142.5296 122.678 148.0005 134.687 144.3773 148.8131 138.1872 147.1824 123.9328 141.0351 141.8073 143.9019 137.5178 118.7507 118.4264 129.5157 130.6749 123.7022 139.0819 140.6181 136.7715 127.92 126.2441 157.9756 143.1425 137.7268 151.2167 141.2433 126.2657 129.0111 134.2086 130.6108 130.0877 137.3058 134.1038 122.2856 135.5133 145.2109 138.1735 142.7583 140.4855 132.2146 140.3411 141.7151 139.8598 146.3262 127.279 136.37 144.0665 150.2752 139.3452 134.6898 117.3196 0 126.518 129.2447 136.0244 148.6799 132.2051 137.9215 121.5932 112.1073 163.1708 131.6049 142.7828 128.4827 132.4347 122.7484 131.7384 123.2828 135.2086 129.8343 136.7616 122.9211 133.1125 136.0204 126.097 121.7715 114.4154 139.6035 131.7082 127.53 144.4068 150.7472 123.2842 117.4071 129.6436 136.2639 137.0673 141.9501 118.4381 135.0402 138.1673 133.3616 148.4874 141.2771 156.9578 134.9973 147.9139 151.8334 143.0275 124.8636 129.8117 152.745 136.3358 152.6499 142.9545 141.4948 158.4641 123.4055 132.9956 136.1256 132.6376 130.4657 126.7802 148.2503 147.6974 122.2908 143.6188 152.7008 144.8077 144.3013 140.8402 146.8533 145.0405 150.0428 150.6925 125.3027 125.9152 124.0783 0 0 131.1245 144.8795 144.4138 135.7508 154.2069 148.6139 164.1677 160.4321 142.9615 140.2449 135.3154 148.4525 140.1429 137.4963 135.6424 150.4602 144.3287 141.0511 139.6119 167.1194 141.7884 156.16 150.3589 164.7999 143.468 159.7029 151.5583 145.5541 144.5221 151.5851 146.7911 139.696 159.6989 155.0703 167.2936 150.671 154.646 151.0909 139.6467 132.1016 137.8029 150.5851 147.4376 155.6278 162.7325 174.7614 147.5309 146.5539 152.2136 165.8844 162.6533 161.9056 163.522 155.094 155.4019 158.0037
149.6488 162.9862 166.4717 160.2703 152.7883 153.3969 153.7101 179.5312 166.704 181.5657 192.3219 162.5518 188.2373 0 257.1165 321.3956 257.1165 0 191.415 162.1474 152.975 161.0081 159.2428 164.7583 166.4352 144.0302 138.9457 156.2978 147.1416 150.8668 151.3764 158.9455 140.7978 146.8276 146.8974 137.3394 147.0815 148.3888 146.5307 128.8262 140.6954 150.3935 157.0813 143.0993 151.315 127.111 151.6082 139.0419 137.7038 137.1867 151.5651 124.2778 154.0331 154.2401 147.9596 135.7845 172.2818 153.6109 140.9422 0 154.3318 115.934 149.3602 124.5677 132.51 136.0078 135.3487 137.7504 140.5379 130.8466 150.7742 140.0816 150.2135 149.3903 132.5309 139.9878 145.0481 124.0011 150.0001 129.6043 149.3777 134.8804 0 112.2585 131.0402 143.6282 133.3783 153.546 155.0106 120.7699 145.3307 134.8623 140.9702 146.1481 132.7825 130.1056 142.9621 135.8463 133.5577 132.8562 142.4816 142.4955 125.7401 142.5385 142.0507 135.8285 136.6427 0 129.584 126.9293 135.5361 143.5329 135.0199 136.1968 140.0407 127.0175 126.0637 138.0894 133.2327 129.4624 119.9994 133.9697 130.961 124.8444 132.2915 123.66 132.9123 143.9731 150.6434 139.2599 129.89 137.0005 130.5775 127.9408 136.0465 153.272 135.2067 131.1446 137.4563 135.3668 135.1573 118.6821 132.3331 122.0012 142.6888 125.3741 151.7534 147.8543 139.4543 120.8733 122.8867 119.005 139.5153 125.772 143.2946 128.9277 124.3835 125.3589 125.7442 121.7261 124.8009 129.4037 129.4313 129.9778 129.2819 127.9742 130.9534 130.7983 143.1674 119.7544 132.3175 133.6971 130.2327 128.3767 136.9211 124.3354 149.8101 141.8087 131.3596 142.6535 143.3545 151.889 128.4217 134.5992 143.6359 146.425 130.3525 138.346 131.4569 131.0948 132.4839 129.2589 135.4134 140.5178 150.6372 126.8951 121.3867 122.2979 135.8603 137.006 151.133 133.3991 117.5259 156.281 133.6197 159.046 143.0678 125.4221 141.3162 142.6635 149.7255 133.1134 136.5925 134.8395 132.8724 0 0 154.4824 143.7733 129.9094 148.1878 158.0501 135.2847 143.8429 133.6366 145.6875 140.5772 143.7633 136.2606 147.6362 136.6667 141.1994 129.2988 144.673 151.0258 149.4848 140.8277 152.7933 147.2577 154.8303 149.5389 143.9918 136.246 161.372 153.2545 137.8191 143.0445 148.4564 149.4753 144.5005 145.7777 152.0806 136.4338 147.3084 135.5443 147.2223 143.4351 140.157 143.0392 145.0167 140.4643 143.8194 137.5051 137.9558 161.1796 154.5375 0 160.2495 162.9933 165.4937 162.1815 151.4207 133.9901
149.1766 151.231 136.924 137.2631 165.2578 145.2179 159.8784 163.7978 165.6322 180.5373 148.7499 157.2184 152.0608 157.9468 0 257.1165 321.3956 257.1165 175.3134 172.1337 154.8248 150.4143 148.7651 129.5655 140.6337 132.2739 151.4096 149.0576 150.328 150.7966 162.1313 133.4274 136.4755 140.0316 147.1757 143.1446 193.0366 182.4393 134.4522 125.0329 147.8351 147.6134 130.3275 109.0491 123.6461 154.7813 153.1201 157.2496 159.3711 143.5956 162.3501 143.199 133.6079 130.9075 145.1387 150.2742 133.4797 136.6945 146.9178 170.3482 153.8001 136.4607 116.6496 135.5323 130.0515 140.4599 131.7383 149.7477 128.4012 129.362 118.1627 147.6131 129.2698 133.4153 119.6732 137.9173 126.631 126.0542 139.024 130.3853 147.6638 167.485 112.0139 120.8 133.3245 133.6033 127.6106 146.075 152.4024 123.9772 151.0875 140.7082 113.1359 130.7116 155.3226 130.8289 133.2653 159.4653 134.5011 138.9865 139.6603 132.0687 153.3811 136.8657 137.5298 149.7325 182.9724 158.9876 131.8724 126.9607 121.5362 149.2006 133.6163 139.1959 160.5868 151.6305 127.7501 157.1353 136.2701 127.9845 151.7417 136.8803 143.7622 154.581 152.6076 139.7192 130.7769 131.2122 129.5257 144.3306 127.0009 147.1163 161.6043 143.5255 124.5258 155.5446 152.9476 169.1766 0 148.2436 122.4065 151.8174 123.3476 130.6123 142.5277 153.2721 121.7105 130.0183 172.8599 159.0087 143.6466 118.8507 154.7787 136.0736 148.3617 122.206 132.7384 127.2683 142.5868 163.812 116.2448 156.703 149.7372 140.419 128.4136 128.3509 121.8918 142.7039 125.9541 124.3661 148.6029 140.7949 148.062 148.2886 125.3922 122.0941 165.4077 147.1968 167.917 170.3604 138.7454 131.8393 130.1997 126.3543 133.7459 137.4631 122.5538 122.5636 140.1096 121.9828 127.4103 171.5757 134.5239 139.4784 123.9832 139.6058 148.7044 141.6113 119.1352 158.4739 131.0599 134.3978 119.4749 137.5549 135.4294 154.5574 145.3374 162.7878 152.6151 158.103 124.4375 141.3841 148.2772 138.6416 136.619 0 0 146.4571 139.0296 149.9579 145.5638 155.7587 139.8992 130.0397 144 137.4134 157.9535 146.5705 155.0133 155.0514 150.7294 140.0091 146.9307 154.6577 149.7318 148.204 130.072 144.1342 145.739 176.4537 128.884 173.5858 173.8204 165.138 167.2389 152.6247 160.7883 151.8545 137.5095 139.0793 128.2027 133.5803 157.785 161.1575 163.9976 183.175 178.3839 181.71 191.0562 173.812 142.0903 171.6115 163.5939 130.1882 128.8128 164.8355 139.5973 121.5782 133.207 121.0447 125.561 162.2192 155.3663
142.7681 158.9388 187.2847 179.4484 148.9945 139.5245 142.9283 177.0755 181.0574 168.9042 157.9833 165.3705 172.8212 184.2206 200.0172 0 257.1165 321.3956 257.1165 169.6065 159.9566 199.1248 196.9415 172.0754 163.6715 161.5322 170.7002 162.8146 147.7779 143.5437 127.5502 164.6434 158.0477 169.0767 160.9125 146.8775 109.4021 120.4916 172.2423 151.8624 158.4792 157.032 150.6807 140.2614 137.2473 124.3249 141.4624 128.3718 118.5553 143.0106 138.0638 134.6996 151.9153 141.6292 150.729 123.8503 156.2772 140.0047 127.679 151.9189 135.5092 144.3577 165.2092 121.6133 140.5559 138.0718 146.6044 142.2262 127.714 152.7019 150.3628 128.1982 140.8613 141.3145 154.3522 149.2165 137.3112 153.67 168.9223 131.0619 124.382 122.6681 131.1085 144.1341 152.9385 148.0103 161.5945 121.4832 121.1371 146.098 131.651 138.4373 139.5429 150.3907 135.596 141.1456 135.448 138.424 142.5413 132.7693 134.3542 118.9505 118.6314 140.6951 137.8142 126.4076 136.0335 144.0258 128.8873 143.9421 143.6414 130.8217 113.3741 115.33 142.927 142.2113 129.2497 128.3009 118.4688 119.8938 141.7077 130.5356 123.8855 136.6765 138.5318 147.8456 143.4606 151.1142 146.0796 136.4896 154.0898 156.5995 115.3586 130.7395 150.094 119.9153 133.2775 135.5521 144.1916 126.4759 143.9796 135.7451 123.0189 130.7248 129.4526 134.2095 149.6205 130.4079 122.9195 117.5128 137.5588 148.1565 133.5746 157.6636 125.5893 158.1535 163.5864 137.0654 140.4879 138.2096 134.0482 145.3121 144.6509 144.8714 148.9199 128.5018 144.6941 121.1641 144.6278 140.8045 130.6147 121.5245 121.3761 133.8624 126.5093 118.5835 141.3058 148.8094 145.2381 133.3041 141.1527 131.4806 140.4812 146.5287 133.0889 140.7627 132.382 127.565 126.0962 121.9542 140.9786 147.5458 148.5441 141.3816 128.4223 143.9814 120.7677 133.4929 170.7736 149.8423 153.6299 149.2825 131.2475 0 133.19 118.064 137.2391 137.7795 143.8229 131.2906 147.9042 133.0552 130.1911 154.9259 152.6657 0 0 151.2141 141.5924 127.7917 130.7855 135.7084 144.7074 150.3442 153.3856 149.2023 145.3663 156.7185 149.0528 148.6134 139.1215 140.0559 147.813 143.3018 152.1084 150.5564 145.0213 162.4638 170.5313 124.3836 154.6371 156.1719 144.6304 139.6917 129.6848 133.406 139.7889 153.6427 148.1709 147.6502 144.6415 155.9554 156.6454 137.2657 146.9704 132.2556 132.4564 133.3479 131.1608 137.5817 151.475 154.7687 171.8718 147.2413 159.806 150.8661 148.3959 170.5212 169.4877 170.1166 166.3386 168.7776 154.8041
128.5734 166.2707 176.7195 175.4823 137.901 156.1702 161.4968 167.8345 160.8438 166.378 189.1251 171.5337 158.6367 178.0474 170.8914 191.415 175.3134 257.1165 321.3956 257.1165 0 177.7393 175.7906 163.3726 165.8869 163.0733 163.4767 181.7487 162.0173 154.851 148.4263 163.9542 153.079 155.8729 173.6919 143.9551 148.6491 147.0758 131.8533 155.6279 141.7224 150.0744 148.1039 173.9704 154.9179 158.9879 149.9808 150.4164 136.8548 161.3945 132.5578 138.8412 160.9502 145.5433 144.2595 132.1264 145.8138 144.2136 144.166 139.902 150.7543 140.5097 177.5929 141.7815 148.8841 128.1451 134.3693 154.8721 146.7463 142.1707 143.5145 124.1178 151.0307 135.8868 146.3985 130.9576 143.7884 146.8227 163.5124 126.1531 121.7763 141.1714 129.1069 149.709 147.6805 153.8133 145.8265 138.0224 131.3558 162.7044 132.3435 131.0237 147.5145 162.0503 138.6909 134.6414 132.1532 141.7477 136.2662 120.7018 128.3172 137.0699 137.7394 127.8205 131.53 136.5779 127.4683 135.8616 132.1342 137.4869 134.0888 127.0727 120.1259 116.0002 133.9102 126.6551 147.5244 137.1996 130.058 139.0784 133.7095 130.1823 123.4245 132.8278 141.0532 132.0917 136.2819 132.1323 127.4758 125.6784 113.3972 149.4709 132.47 131.0984 131.1539 134.3613 123.6333 118.6862 123.3936 128.0958 143.4156 122.6098 114.7176 136.8113 130.9251 141.4825 109.6921 127.7911 141.9854 116.8735 123.8851 135.5308 125.5237 125.1375 129.3611 134.3499 147.6308 119.1763 150.0357 122.0595 159.8106 148.8977 128.8941 128.5631 142.468 148.065 125.7366 132.491 156.0035 144.3819 128.4976 126.5408 125.694 131.0492 140.3944 142.6065 138.9518 144.7571 131.4859 137.6265 134.666 144.1494 144.8182 129.2714 142.2782 142.4237 136.5797 129.3549 148.8445 117.7199 154.4427 138.2133 137.4034 146.2996 164.1945 138.534 142.8732 137.2283 145.2799 145.2682 157.5798 154.4162 151.7318 93.9637 108.9596 130.4388 125.0505 131.555 139.8445 148.1672 157.3827 150.6152 135.0938 153.7411 151.4982 0 0 152.4839 150.9561 141.566 142.417 142.858 136.8005 164.3924 140.7758 154.157 136.1831 143.7862 150.6031 135.0167 148.738 146.0884 154.5885 155.6523 145.3759 143.8926 146.6043 134.1041 152.5691 133.7418 164.8462 155.3111 137.8631 157.6125 151.3673 156.1121 154.684 149.099 153.7498 147.2274 149.239 154.5052 164.9294 147.0216 151.0926 151.3391 140.6635 136.388 137.2736 141.0128 148.4817 161.8549 143.8028 178.443 149.7319 137.8714 152.6619 170.8529 173.1032 161.5739 160.1684 162.9514 152.6939
140.4976 165.0426 142.7224 158.0573 162.8881 146.1696 172.3278 175.5966 149.3186 160.8084 172.1022 149.0305 153.5522 152.9685 146.3885 162.1474 172.1337 169.6065 257.1165 321.3956 257.1165 190.9309 188.8375 166.2057 156.0115 128.4972 178.3193 157.1239 161.2435 165.6235 156.4121 150.8082 128.2983 148.295 149.6908 143.8853 183.2479 157.9153 113 135.7114 149.7195 155.3982 145.7917 95.4356 150.1134 147.9421 135.3948 160.7304 167.0211 148.3924 156.1388 144.305 138.7273 128.8774 142.4681 143.207 144.0294 126.9911 150 144.1055 150.1905 132.1233 124.8961 129.9849 134.9512 139.4986 121.2064 135.8637 138.4981 133.3307 131.5105 140.4533 135.3807 134.294 130.9766 128.1195 136.2258 142.0349 155.5313 143.5384 138.7211 157.8047 141.4852 131.6355 141.0788 130.4006 134.1071 148.33 148.7444 139.0692 133.4362 153.5928 123.8115 133.2833 137.6116 121.5864 137.6333 143.9233 135.1458 134.6631 163.1222 144.7516 173.1628 135.6704 141.937 133.3835 161.7801 129.7954 149.3095 129.687 139.8074 149.1362 126.2894 137.0201 132.9943 149.4898 125.4766 156.6734 134.6442 145.9479 131.5316 128.1266 137.2137 159.7934 146.4049 135.046 129.9896 112.8591 117.8255 135.9256 140.1871 147.4193 159.3729 144.3717 126.1512 129.6242 152.9358 132.1533 140.8451 136.5992 127.3403 149.2241 128.3119 142.5724 138.3941 138.3895 112.0006 89.6582 147.5014 138.784 155.3135 129.9428 150.0962 129.591 148.3288 118.8724 150.7128 141.9392 150.5352 149.356 142.8192 123.7835 142.9999 125.1444 153.3763 130.5709 112.435 137.5687 132.3923 137.2604 137.9579 145.4966 161.6195 153.7554 131.5375 133.3811 148.4211 144.4691 146.7189 160.1105 125.1831 123.7224 146.5161 165.3564 149.9568 135.0123 129.7523 118.6265 140.7218 106.4927 143.3519 150.8953 135.2822 141.9302 142.327 143.4062 157.2271 138.1944 154.1381 137.0748 115.2312 143.228 139.5843 114.4868 151.719 140.6245 151.4866 169.2353 141.9144 146.4361 130.8228 148.9519 147.7998 129.5446 127.6547 0 0 140.4635 144.1207 159.5799 156.1845 168.0098 150.4718 144.2141 147.9753 143.5254 135.8374 143.0959 149.0268 147.1625 161.1153 155.9531 146.913 137.1488 136.8835 135.4868 134.0662 127.2509 135.3343 163.5425 135.0434 163.6661 163.8684 147.0023 171.5894 171.8472 164.5947 155.7615 165.9946 129.5698 140.7624 139.3976 153.5056 153.3427 160.5182 172.4918 174.9388 170.7705 165.2799 164.9291 142.1811 158.1705 142.3176 136.1025 139.8492 143.9625 154.3252 137.9542 153.0017 144.1266 140.5747 151.087 140.9444
137.5593 163.5739 146.9156 168.1659 165.106 135.8228 171.1626 162.4088 140.5261 141.7836 149.3746 150.6421 147.3174 148.3427 173.0598 152.975 154.8248 159.9566 0 257.1165 321.3956 257.1165 607.7549 157.0662 148.2521 136.0865 149.2732 154.067 145.6062 140.1708 142.3658 147.9169 141.6216 143.0472 128.8786 155.231 173.5567 167.3526 103.421 127.0779 137.4153 152.7252 163.4291 107.7062 137.7764 136.9325 133.8487 157.7991 166.2403 144.211 145.4474 141.8903 129.4739 124.8801 150.9196 139.9392 151.1783 127.9324 161.8907 154.3214 168.8022 129.9532 118.5633 153.805 142.9027 162.371 129.0736 138.1483 141.877 135.3549 135.4187 150.1225 138.6109 134.7904 130.8948 131.5005 132.3193 151.2951 135.9606 149.5175 141.8647 156.6253 141.7295 127.2893 134.7293 134.1712 129.5245 162.9265 144.9027 124.155 137.7533 152.2299 122.8735 137.1156 135.9818 0 124.7054 137.9806 128.1729 128.6645 155.7861 150.6566 168.2767 144.0456 143.5971 132.2309 160.0211 135.4877 161.9195 131.9795 140.5543 145.6451 132.3418 134.292 137.7379 135.1638 117.6032 141.8906 125.0998 150.856 123.5056 132.6249 132.5039 140.4273 148.5183 157.4756 123.5447 118.5885 119.8467 128.954 138.3504 142.7012 152.0595 150.1208 130.3175 127.6953 133.1172 132.2615 141.0531 145.3614 122.2443 137.6156 131.6141 155.5179 145.2474 158.8256 122.0488 128.6127 151.5723 156.5653 158.6477 134.0277 146.8015 115.0042 158.1504 126.9929 131.3191 140.3002 148.4104 137.4685 124.4346 127.4416 139.0676 126.3509 138.3157 137.0987 142.056 140.6782 131.4241 136.4527 128.9999 142.9199 152.5024 142.6935 132.1072 146.9065 162.8785 138.275 139.9401 151.8352 143.8894 128.3 129.7243 162.1055 127.0665 118.6014 132.5532 127.3326 150.2345 111.2642 151.0407 144.2446 129.402 127.8032 152.1629 146.3528 140.9923 145.314 127.7413 148.1583 117.3137 140.1677 123.9188 114.9039 150.2703 142.4999 167.3366 155.658 144.1061 142.3705 151.3332 143.8355 140.1059 127.2572 125.4007 0 0 134.427 141.5845 140.2493 162.9318 166.9427 143.9487 147.7381 156.4689 134.9625 139.9316 142.3847 136.0552 131.7886 139.7747 146.1852 143.9629 130.2062 149.617 148.0904 140.0581 130.4242 122.6939 150.9929 114.5897 159.0002 163.575 144.2438 153.5316 157.9434 164.7183 160.2423 158.9501 134.3952 144.5393 142.3505 143.3099 155.9998 161.6262 169.994 162.8664 157.314 154.6317 152.5769 143.375 153.3527 153.3012 129.6374 147.5675 172.2614 152.9463 131.2589 150.2769 144.7759 131.4741 134.7181 116.2433
128.2649 146.6404 157.5124 154.0421 146.5838 148.0515 169.7018 167.7874 163.2594 152.706 161.7524 164.2893 168.8852 155.3331 187.4267 161.0081 150.4143 199.1248 177.7393 190.9309 257.1165 321.3956 257.1165 0 173.1972 161.6705 198.5583 177.6067 161.8437 161.3573 149.6202 159.8089 179.1785 167.288 154.7965 160.1855 152.3644 148.3185 158.4918 166.0418 157.108 145.1332 144.6997 160.3218 126.1898 133.4444 133.1352 134.721 141.3948 152.443 135.534 154.9218 157.5749 150.7431 138.3529 154.5899 162.2074 120.2938 149.9936 139.778 138.3543 134.5788 141.8534 134.0988 145.5594 137.9594 133.8448 147.0813 132.917 144.442 140.2491 143.2227 124.2264 137.5164 145.3979 123.4546 156.1457 146.394 130.193 137.5633 143.5491 119.2269 157.331 146.4979 149.4412 141.5221 130.7782 150.2231 136.7174 138.4765 127.7145 135.1433 145.7147 158.6495 161.3145 145.9674 143.7922 126.0333 151.114 146.3223 126.7275 134.3264 132.9385 147.1053 142.1439 139.5331 114.3564 124.8334 133.7326 122.638 145.9304 125.7716 122.8282 132.3908 136.2216 129.9801 135.4218 127.8674 141.4485 125.5222 132.4916 149.0422 122.6862 125.3814 143.5333 134.8691 122.2558 137.4933 138.8005 125.0258 133.5261 122.5157 129.3447 127.5724 148.0184 143.3006 137.5015 150.3533 140.6859 136.4219 137.7136 123.5968 136.3158 149.4744 125.1804 154.2476 118.357 104.5207 127.9225 143.3609 132.9292 129.2921 112.0513 112.6922 139.5014 135.7285 146.1794 126.3329 156.0564 146.7392 141.7504 133.8179 130.0745 130.3121 123.6701 107.2491 154.0816 144.5034 133.6355 144.8763 156.3127 124.2003 117.5904 118.4176 134.3602 143.5887 140.3047 146.9637 138.4974 140.2412 131.2077 151.3756 137.9535 136.9019 139.0833 123.67 148.8009 161.3907 138.0584 172.3292 144.8725 146.2032 138.9015 132.4204 148.842 152.2331 131.772 130.2251 144.2802 140.0177 135.708 145.8851 151.5381 0 154.8487 151.6637 153.3942 169.5862 145.7694 147.2538 144.6342 142.4813 152.5636 147.5632 145.4104 0 0 158.8624 149.761 142.5535 156.8466 117.604 143.0847 144.7331 145.5502 148.4087 153.7098 157.5798 148.1641 137.9664 149.4395 133.4523 132.1423 149.4393 138.6133 137.199 150.6424 146.5945 142.9079 154.6354 146.7645 157.9525 143.4389 155.0236 150.8206 143.5084 135.4087 140.9686 143.0797 152.639 137.3741 159.5131 152.8975 145.4024 156.1302 137.6863 139.8381 135.4712 129.7785 146.1813 128.7827 149.4692 148.2822 147.8207 127.6145 155.8171 158.911 158.6044 164.1695 174.8699 159.3252 159.5819 165.977
126.8586 145.0327 155.7855 152.3531 0 146.4282 167.8412 165.9478 161.4694 151.0317 159.9789 162.488 167.0336 153.6301 185.3717 159.2428 148.7651 196.9415 175.7906 188.8375 607.7549 257.1165 321.3956 257.1165 0 159.898 196.3813 175.6594 160.0693 159.5881 147.9797 158.0568 177.2139 165.4539 153.0993 158.4292 0 146.6924 156.7541 164.2213 155.3854 143.542 143.1132 158.564 124.8063 131.9813 131.6755 0 0 150.7716 134.048 153.2232 155.8473 149.0903 136.836 152.895 160.4289 118.9749 148.349 138.2455 136.8374 133.1032 140.2981 132.6285 143.9635 136.4468 0 145.4687 131.4597 142.8583 138.7114 141.6524 122.8643 136.0087 143.8038 122.1011 154.4337 144.789 128.7655 136.055 141.9752 117.9197 155.606 144.8916 147.8027 139.9704 129.3443 148.5761 135.2185 136.9582 126.3143 133.6616 144.117 156.91 159.5458 144.367 142.2156 124.6514 149.4572 144.718 125.338 132.8536 131.4809 145.4925 140.5855 138.0033 113.1026 0 132.2664 121.2934 144.3304 124.3927 121.4815 130.9393 134.7281 0 133.937 126.4654 139.8976 124.146 131.039 147.4081 121.341 124.0067 141.9596 133.3904 120.9153 135.9858 137.2787 123.655 132.0621 121.1724 127.9266 126.1737 146.3956 141.7295 135.9939 148.7048 0 134.9262 136.2037 122.2417 134.8212 147.8356 123.8079 152.5565 117.0593 103.3747 126.52 141.789 131.4717 127.8745 110.8227 111.4566 137.9719 134.2404 144.5767 124.9478 154.3454 145.1304 140.1963 132.3507 128.6484 128.8833 122.3142 106.0732 152.3922 142.919 132.1703 143.2879 154.5989 122.8386 116.3011 117.1193 132.8871 142.0144 138.7664 145.3524 136.9789 138.7035 129.7691 149.7159 136.441 135.4009 137.5583 122.314 147.1695 159.6212 136.5448 170.4398 143.2841 144.6002 137.3786 130.9686 147.2101 150.564 130.3272 128.7973 142.6983 138.4826 134.2201 144.2856 149.8766 0 0 150.0009 151.7124 167.7268 144.1712 145.6393 143.0485 140.9192 150.8909 145.9453 143.8161 0 0 157.1206 148.119 140.9905 155.1269 0 141.5159 143.1462 143.9543 146.7816 152.0245 155.8521 146.5396 136.4537 147.801 131.9891 130.6935 147.8008 137.0935 135.6947 148.9907 144.9873 141.341 152.94 145.1554 156.2207 141.8662 153.3239 149.167 0 133.9241 139.423 141.5109 150.9655 135.868 157.7642 151.2211 143.8082 154.4184 136.1767 138.3049 133.9859 128.3556 0 127.3708 147.8304 146.6564 146.2 126.2153 154.1087 157.1687 156.8655 162.3695 172.9526 157.5784 157.8322 164.1572
149.7432 137.4433 147.9342 188.3943 155.8628 161.9299 147.5141 158.3716 190.198 160.2768 156.5589 148.4234 148.2498 162.9241 181.8394 164.7583 129.5655 172.0754 163.3726 166.2057 157.0662 0 257.1165 321.3956 257.1165 232.1439 214.0669 193.8875 223.7078 163.1395 151.7505 175.6406 193.1983 162.2792 174.0786 148.1339 0 160.0159 126.7957 131.3581 170.9719 155.3695 149.1122 123.7668 122.6775 167.6884 159.7965 136.0231 121.7982 137.9602 132.8166 129.8782 142.0632 153.8217 135.5109 158.5433 202.1022 121.9158 152.4945 130.5622 133.0281 122.1862 167.9182 103.0423 150.0303 156.0231 117.5489 131.9158 138.5303 177.5742 152.3226 152.9876 126.9346 163.4702 152.8636 148.6652 136.8027 117.329 105.5419 148.0678 131.1364 146.6285 124.2387 147.0476 129.1329 139.4929 134.3331 146.1956 153.6095 157.9925 137.3414 102.4621 159.5932 149.7375 113.3627 131.666 164.7322 155.8332 122.0258 162.796 158.6471 154.8583 118.002 121.9395 121.8529 130.2405 155.7519 127.0044 170.8607 169.8713 156.6504 127.699 116.3666 165.5638 96.4189 0 158.9036 122.6168 138.2914 125.6465 133.4076 143.9241 122.3936 127.0036 107.8587 141.3955 146.2283 131.543 84.9508 134.7446 133.8722 103.8592 146.8947 161.4303 143.0367 141.4689 154.9255 115.9952 159.5089 83.8673 99.3224 158.0595 129.7283 145.2551 122.575 71.2186 76.5285 129.0387 148.6526 136.0211 136.0108 148.9153 141.5472 168.9745 158.7555 108.1949 131.6947 125.4009 139.1183 120.9465 148.5247 141.3083 139.909 131.7127 140.5222 142.4626 110.2656 124.8211 162.106 156.1042 124.9458 107.7212 102.582 167.748 142.6669 115.8251 137.3739 135.7619 157.219 158.7864 138.5449 156.8414 137.7398 136.6161 131.9431 123.7605 150.0269 115.1986 109.6557 132.9906 126.6926 102.9769 157.4983 142.2556 138.1265 124.2815 144.7171 121.9942 150.32 171.6356 161.004 134.209 156.0927 0 0 116.141 179.5576 124.2953 155.4748 165.6231 170.7666 159.5372 145.6828 152.2538 150.0326 0 0 168.5309 167.2901 157.8794 173.5935 144.4065 113.7294 134.9519 139.7166 125.6794 139.7298 155.0434 132.2454 127.5547 125.4957 159.3742 148.2879 132.5058 151.0297 149.4887 170.0782 127.8156 165.6774 164.3644 172.6235 125.3119 125.8835 138.8227 141.7343 132.9854 143.7329 135.7955 172.0409 145.9191 141.8855 171.8562 148.3494 150.0113 125.5274 131.5681 152.912 0 0 0 132.6419 151.9377 155.7324 155.1754 152.7368 139.0955 152.3616 161.2507 140.8772 174.5857 141.2501 158.3729 178.3933
143.4423 146.6602 150.4859 153.4571 137.1088 158.7476 147.1479 157.382 152.1435 157.5895 145.373 157.5616 163.165 153.0986 154.7818 166.4352 140.6337 163.6715 165.8869 156.0115 148.2521 173.1972 0 257.1165 321.3956 257.1165 230.9181 201.6267 192.7753 177.7706 165.6235 178.4694 164.8158 166.6058 171.4864 150.3571 0 127.8447 125.44 169.3914 151.177 149.3698 150.2253 127.4224 145.0925 166.504 157.3762 155.3304 132.0823 137.1322 141.154 152.2192 147.8563 148.7643 145.0331 139.6588 159.5931 149.318 148.1085 148.2742 148.5985 143.9593 158.7072 130.5352 156.1999 141.5634 140.1425 139.7493 139.8184 158.3604 148.3391 146.3422 136.3819 151.7134 146.752 142.7477 147.5518 133.9913 132.6687 142.9799 131.061 130.4019 165.9203 156.0388 133.6321 149.2451 138.1207 139.3983 138.9204 137.5603 152.5072 150.5814 142.0079 153.1601 139.9482 129.9178 145.2191 146.6356 138.8175 155.3445 136.131 130.2997 134.3621 138.8435 141.5149 131.5348 145.2132 133.0935 136.7401 138.2083 135.6789 137.4456 132.9377 138.0807 122.5724 145.3436 133.0601 127.8158 136.9861 124.7723 127.9604 145.0309 131.3019 126.078 134.6942 142.4479 135.1059 130.1801 124.2225 136.5192 127.0352 125.4813 150.9872 154.24 146.5514 144.5126 122.1929 115.2861 115.0494 135.9915 132.7009 146.8516 121.7608 132.9614 119.8356 142.9112 142.9117 144.7376 130.2153 131.0417 125.7116 153.0402 127.6174 121.875 140.224 137.8108 130.0428 118.0432 138.5473 139.593 152.6011 133.3796 133.975 135.7775 143.7983 126.6372 131.5938 138.7869 144.6558 138.0752 135.7034 129.2504 140.1719 146.4435 136.8627 133.3763 121.7204 143.4494 139.3404 149.3671 145.8052 131.0402 136.6797 142.6267 147.2686 137.4875 121.2758 137.1931 146.9007 0 139.7175 132.1736 135.0009 148.0655 144.1292 128.1561 127.1203 129.5702 146.1008 158.4843 148.784 134.8938 126.3665 131.1294 136.8128 129.3548 148.6312 134.7719 146.3217 124.8606 153.7805 140.4251 147.4336 140.619 138.5675 0 0 155.9196 147.6479 155.9346 128.1201 128.6367 139.0136 144.4796 144.8922 142.7269 133.3102 145.2052 163.7079 158.395 140.6996 156.6807 152.1613 147.1678 145.4575 143.9734 160.0999 145.8205 152.9778 151.209 150.2157 149.5915 149.7238 153.5646 137.9434 145.2322 152.8333 150.458 156.1432 156.4961 135.9437 153.8063 157.1989 142.0012 149.5164 151.697 158.4089 151.2675 133.2802 146.2697 145.2772 151.7262 152.4922 150.9103 153.6188 146.8252 146.8216 148.7836 144.1403 156.9339 158.1831 155.9089 129.9203
127.8892 163.3891 174.4203 162.6404 126.1856 150.6576 129.5867 152.3662 154.4355 153.8982 171.409 149.3414 155.6613 164.6943 162.9151 144.0302 132.2739 161.5322 163.0733 128.4972 136.0865 161.6705 159.898 232.1439 257.1165 321.3956 257.1165 198.9919 203.5785 189.4664 147.0793 206.2467 177.8978 162.3849 166.7326 152.924 128.9193 115.7528 135.8801 190.4893 148.2297 150.2567 167.5212 164.7043 161.5191 135.6801 142.7775 124.7845 124.5774 144.055 136.2202 154.9738 160.9442 150.3209 139.4665 143.0361 174.7832 162.8131 136.1952 147.7549 115.2692 177.4545 177.8561 147.6944 140.8767 131.9031 126.331 131.1018 134.7934 152.8233 161.2331 117.0154 148.0488 126.0872 157.6563 137.16 129.2046 149.6187 148.815 127.5895 142.1677 134.1711 161.6483 163.2949 158.5351 146.7602 136.9112 141.3365 130.209 142.3061 145.019 132.2883 169.057 157.8625 134.3227 134.276 129.7142 146.235 132.378 156.9362 146.6804 134.9756 135.7549 136.9122 137.8118 123.9495 116.8223 122.7161 141.3931 142.384 137.8471 131.8569 132.0985 140.0087 146.6117 123.5382 148.4013 114.1433 147.4854 152.7771 131.0211 130.5677 136.829 135.6567 147.5838 141.2808 171.099 148.2964 147.7267 135.9267 136.0448 134.6498 118.5662 115.9251 150.1895 113.228 106.7506 120.714 114.0201 135.0141 149.0594 137.6829 130.2419 140.1507 134.3541 135.8231 143.7059 108.17 118.3669 117.6585 125.8663 149.408 125.6319 141.042 136.1317 133.3833 136.4154 112.9105 124.2044 112.5863 136.9445 137.8217 143.7393 150.5898 157.8675 145.1583 132.7663 125.4066 143.6072 145.2517 143.4202 135.2555 113.506 132.4167 134.0889 132.6297 122.1355 138.4173 142.0558 131.8299 141.6188 145.4292 162.3529 134.7049 138.5459 115.138 143.5868 151.5336 159.435 140.2122 143.4827 116.8946 158.191 155.1696 147.3075 146.6155 123.9357 135.3046 149.6378 137.5312 149.876 132.386 157.0086 219.6292 121.8535 117.5556 145.6719 114.5471 144.4009 128.0091 154.706 145.2706 128.3211 150.7301 148.5312 0 0 160.4874 155.2038 138.7798 144.0898 105.5607 129.9758 190.7783 139.9263 136.3891 146.0941 165.3375 141.2989 151.8622 150.9228 141.7077 145.2517 153.262 151.1899 149.6472 143.6696 153.8762 162.9715 134.5142 158.128 133.1361 134.2883 156.7146 145.1023 131.0658 140.7301 151.0583 154.082 161.6299 153.258 157.1912 165.1995 126.8181 134.1265 141.3957 115.5323 113.3251 127.1551 131.8124 163.2995 156.97 153.9915 156.2699 170.4868 124.1743 146.2017 161.5876 169.1435 183.1709 166.4374 157.3515 129.4061
133.0822 149.555 167.0686 165.1998 141.5697 139.2576 149.6608 159.8677 161.4951 163.3612 170.9368 168.9313 159.9585 162.7321 143.4303 138.9457 151.4096 170.7002 163.4767 178.3193 149.2732 198.5583 196.3813 214.0669 230.9181 257.1165 321.3956 257.1165 215.2023 191.4223 169.4625 202.4551 189.4183 167.348 167.1067 162.3211 132.4397 132.4614 170.5047 149.4573 175.0675 162.3516 155.6358 176.8318 171.159 157.5521 169.4747 146.8369 136.2972 160.3919 142.6936 133.0748 146.3364 151.7263 148.8226 143.9411 115.6044 132.9026 142.5056 129.4177 127.0563 139.7779 140.2779 146.5171 150.4264 144.9879 126.1526 130.4997 143.9333 151.184 154.3235 129.1442 137.8013 143.6149 128.7495 139.5613 142.3898 148.3932 142.2035 132.2782 144.4542 128.2456 128.4697 145.4568 128.6861 150.6608 157.4352 118.4774 114.5749 139.9268 153.0359 145.9628 143.5108 145.2277 108.3327 150.6686 144.5054 130.6932 146.2305 137.2203 133.8771 131.0776 136.7622 132.7162 147.7865 132.0265 145.9394 126.3153 124.1508 132.028 148.4054 146.6941 148.4229 133.762 147.2927 130.9251 138.4344 139.3177 153.4916 144.1241 134.238 126.4455 131.7472 122.4427 124.4013 145.8207 132.1752 138.23 147.4233 133.013 121.6464 118.9236 136.4924 128.9714 153.1379 133.9424 146.6742 133.2313 133.7498 134.2058 122.8815 131.8637 134.963 135.5434 142.1074 135.6064 144.3645 126.2647 118.5075 128.8936 138.0173 139.8446 135.4776 142.2334 134.4683 119.5984 136.4101 132.5611 107.7833 118.3432 129.6838 130.2919 112.532 132.8529 140.9764 123.0645 139.4316 130.4771 136.4225 142.8948 128.4217 133.8187 146.524 151.4585 141.7534 126.444 112.2874 144.6142 124.3139 123.5005 140.9528 153.476 146.1497 149.3573 135.8317 144.9135 131.0386 135.3349 134.7404 153.3414 150.9155 141.183 153.4743 146.8065 131.28 141.589 145.5548 133.6623 147.8368 136.5973 140.5684 147.8855 148.4916 143.473 134.309 148.2097 149.8758 138.2169 134.8604 152.6696 132.9211 142.7541 125.6381 136.2891 134.3008 0 0 120.7161 137.9207 136.0496 138.6827 126.8326 134.2528 144.4821 151.0315 149.6236 151.4735 142.034 160.0657 150.3803 148.893 148.2645 138.5268 148.7922 140.8017 139.3651 154.006 154.9016 151.4162 148.5959 159.3027 149.5491 144.8354 156.286 155.7271 149.8556 140.5622 136.5749 164.7767 152.8329 157.3491 155.8331 157.0598 132.915 138.2279 136.2816 150.2946 144.6583 127.9791 140.2088 149.9048 143.5595 135.3156 146.4769 149.4758 141.4752 162.695 169.6598 149.7332 153.885 149.6999 141.9571 118.7946
145.4269 172.8673 164.9492 160.7788 144.1145 140.228 163.6868 147.6864 173.0823 154.4192 163.2595 166.5508 163.0156 165.9203 161.9797 156.2978 149.0576 162.8146 181.7487 157.1239 154.067 177.6067 175.6594 193.8875 201.6267 198.9919 257.1165 321.3956 257.1165 225.5357 166.5495 206.4463 175.247 176.8476 169.8737 158.3976 128.751 146.1512 157.6596 148.4765 152.7931 138.6216 158.1863 0 133.3955 138.7128 149.5965 135.9086 139.9008 147.0369 130.6367 138.7807 151.1909 157.1846 151.9718 127.7819 130.7941 149.6623 142.804 123.4794 159.786 124.7389 138.0758 145.9875 149.4934 127.0044 127.5946 137.2575 161.3525 141.3486 160.671 146.4561 150.2191 138.4437 139.8423 143.8035 150.3979 146.8092 149.5877 141.9038 149.4669 143.3883 146.1547 153.8735 159.403 137.2749 151.4606 120.7846 126.129 152.0102 138.1644 144.4493 148.0209 144.5064 140.5692 162.0189 151.6273 131.7063 143.134 138.391 118.3259 156.5986 133.5393 142.7932 134.128 129.638 120.6765 121.709 118.0743 139.3985 148.3577 128.2753 133.1279 130.6288 141.8179 127.6519 144.6614 119.3878 136.2165 132.0362 145.1119 118.6602 123.6666 111.9725 132.6695 162.6584 147.7935 153.9505 135.4043 131.6632 142.9599 133.0932 119.3955 127.1758 146.9691 126.3906 117.6708 119.7406 115.449 133.8477 138.0882 133.6974 114.801 150.7155 118.4667 130.5648 136.5645 137.8522 110.1023 123.4817 115.0599 140.3633 131.6301 147.1842 131.6219 144.9052 125.5985 121.6635 128.9432 126.1432 134.0828 127.6773 136.8878 142.2684 148.8468 151.1345 155.2239 130.8394 132.058 142.194 125.728 132.2915 124.0534 135.0048 135.7752 126.1343 114.8537 162.5488 132.8106 130.9585 137.3512 149.5404 125.5689 136.0894 136.059 129.1412 132.1377 138.2851 142.9312 144.7181 157.9915 145.4465 138.0854 159.0291 143.5823 140.5525 136.304 122.5482 151.353 148.1719 151.6381 143.9313 137.09 156.7788 137.1846 133.8664 120.2787 136.684 150.8103 156.4282 134.6865 137.4024 125.7769 132.4318 130.4998 0 0 149.13 148.8861 159.7145 152.6484 117.8581 138.3994 141.832 150.9849 157.9711 144.4225 149.9927 144.3403 146.1035 145.0467 152.0838 143.3079 145.0283 154.2902 152.716 156.6442 152.3708 169.7958 145.3418 166.9609 137.078 136.8002 146.5461 142.8473 143.0113 156.9048 151.4909 148.5806 158.2724 149.3796 167.1285 151.688 137.4235 156.8366 117.9828 127.2901 127.5687 122.7955 139.364 142.586 139.3737 173.9953 163.7428 167.8988 149.7309 156.567 164.742 152.4343 167.1221 159.6735 148.3324 122.3148
137.9161 159.7194 151.1893 141.2106 163.5376 146.5889 162.3623 163.7577 163.8426 168.5529 160.6202 156.4722 151.9955 141.8332 151.5986 147.1416 150.328 147.7779 162.0173 161.2435 145.6062 161.8437 160.0693 223.7078 192.7753 203.5785 215.2023 257.1165 321.3956 257.1165 203.1155 190.1602 177.5111 173.3656 172.1405 155.952 146.3618 151.4877 138.7957 172.8111 164.4227 145.1734 172.9757 173.2672 147.1714 140.1298 156.8288 133.661 160.928 160.6397 151.4726 150.0807 127.7623 157.7185 137.1183 139.9941 123.8208 138.3152 158.6859 145.2993 152.4246 133.1304 164.6281 141.2313 151.8462 112.9227 152.4618 132.8269 141.4327 128.4941 150.852 142.04 153.1352 135.683 142.5915 137.1463 149.4564 144.9328 136.4982 142.3391 112.6719 156.012 144.0363 137.8531 155.2029 129.9155 146.0771 123.2216 137.2081 148.0434 133.5829 148.918 154.6851 144.6996 132.2001 135.6784 148.8236 142.2281 140.1422 130.61 145.1826 153.3057 148.572 147.1979 130.0204 141.7158 135.2026 141.2307 131.4736 142.3032 145.2018 138.2031 124.2056 125.8574 135.838 128.0905 140.2333 146.3836 131.6762 133.5877 124.6517 133.057 126.6623 135.3097 145.4476 150.2145 126.3671 140.1118 135.2202 124.8261 136.1992 149.8671 126.3193 126.7249 137.2797 122.6271 122.4915 126.4803 121.8331 143.3625 134.7707 140.1434 143.7136 132.7381 127.3302 116.9541 123.7949 109.6667 136.7801 132.1618 128.4165 134.771 128.3737 132.1181 154.7124 142.4057 146.1104 131.9564 130.472 141.1031 141.0038 133.7088 139.4991 141.697 122.8806 141.9868 132.4219 138.1718 151.7825 131.0807 118.2574 137.1467 127.6259 114.2437 143.8666 124.509 144.8972 135.3108 143.737 135.8535 135.8406 143.4366 136.068 144.4347 124.5055 116.8739 127.5277 137.6242 152.9257 0 131.9336 134.2101 145.2699 141.9535 135.165 148.3033 144.0074 150.6482 143.4627 126.1786 144.0164 158.2239 136.6885 174.4658 139.0511 129.07 139.8461 141.6643 137.1684 147.3716 146.0252 133.8221 138.5684 139.9496 137.908 0 0 148.0109 145.347 140.3488 150.2984 161.2624 150.8313 138.592 147.5399 158.2042 141.2658 143.8679 136.2122 140.223 142.5761 145.2878 165.1778 144.1106 146.1142 144.6234 156.0613 153.0417 143.9338 138.903 158.5989 137.624 137.8703 153.5058 143.26 142.1247 141.5202 153.2932 154.6555 159.6851 137.2951 153.3418 149.111 136.0751 156.5596 131.3988 131.8737 132.7314 133.6416 145.1454 133.944 150.348 144.7136 158.4171 172.9625 150.9602 148.1114 141.2426 156.1029 153.3565 153.4229 149.8252 144.0212
125.7206 146.6657 147.784 162.9347 147.8742 153.0893 158.6409 159.3956 150.1702 150.479 160.579 147.4797 161.0234 152.5528 161.0387 150.8668 150.7966 143.5437 154.851 165.6235 140.1708 161.3573 159.5881 163.1395 177.7706 189.4664 191.4223 225.5357 257.1165 321.3956 257.1165 210.0231 191.2638 195.8277 172.0866 182.0815 158.2594 178.3096 160.5583 164.5983 140.3054 140.8491 143.0321 134.8933 131.7998 140.8775 132.6258 147.7925 164.534 144.9605 146.4519 164.7138 148.2754 139.366 151.8978 176.8954 143.5383 154.1645 149.5001 143.0124 139.2288 142.946 140.0223 153.0303 148.8901 146.6302 141.7548 133.5728 143.426 137.4438 131.4273 157.4052 138.7353 128.7614 133.1647 134.2659 132.7436 144.5278 131.4073 159.7901 140.6074 149.4195 108.7632 143.7157 129.9234 147.4418 133.3947 134.6363 141.2093 137.3296 134.3441 150.1937 124.6334 135.3017 129.8398 137.8449 136.9334 128.8763 146.9908 138.7618 144.9446 139.244 141.6583 143.115 128.0832 126.8433 155.4795 114.4425 154.9578 135.7063 132.2905 140.6221 138.0794 135.0162 123.5393 138.2244 124.1226 133.7589 132.2806 119.9605 130.4334 137.5178 136.7471 138.8563 129.8517 129.7081 145.908 125.9282 126.5825 140.4398 142.3559 118.8639 132.5349 125.9563 118.7191 151.5295 131.6611 132.1097 142.4752 132.4825 128.5837 147.491 140.8356 137.4789 149.5856 124.8598 135.8835 137.0586 135.2321 136.0692 143.0287 156.3919 144.3955 138.3636 129.1468 117.9726 128.9439 124.1391 124.6486 140.7709 145.7056 122.2926 140.9851 144.9173 132.5161 147.3255 133.9324 151.7908 141.5691 146.9598 148.3209 148.432 132.9056 151.1112 128.6839 126.8691 139.3248 132.0537 144.2637 133.2529 122.1765 137.46 139.9442 150.2549 138.9314 128.5961 131.773 126.7919 133.985 139.9727 135.427 140.9919 131.6806 139.2431 137.0978 142.9644 133.1374 137.5416 108.6823 151.2945 124.7907 135.9004 135.4694 100.8545 138.4714 130.2974 136.1162 144.2418 138.0286 137.8804 130.2273 137.6531 161.3298 173.0823 170.5572 0 0 151.6539 142.4694 137.286 144.6761 157.8572 156.3456 154.0829 143.4302 160.4312 145.1365 143.4098 147.9383 144.2688 146.5236 142.0056 134.2601 162.7016 165.791 164.0994 134.5553 138.4334 152.7091 163.1497 166.5737 148.7426 148.7172 149.0766 151.9969 136.8437 148.593 143.1904 153.6767 164.5068 164.0749 137.996 146.5599 145.3725 159.1877 149.7222 157.4502 153.2865 144.3044 165.9153 148.2817 150.7078 159.6315 144.5281 155.6537 162.3009 137.3588 144.5417 135.9222 147.0506 142.3993 145.8872 116.1122
122.5289 134.9821 138.409 147.7774 162.4275 151.8793 151.5056 154.1951 142.2125 148.3846 143.378 150.2943 131.896 140.5621 149.5245 151.3764 162.1313 127.5502 148.4263 156.4121 142.3658 149.6202 147.9797 151.7505 165.6235 147.0793 169.4625 166.5495 203.1155 257.1165 321.3956 257.1165 192.7927 181.7872 171.9046 183.7292 184.3433 196.6119 121.6977 138.8635 151.206 157.9998 137.6083 158.0276 134.1674 153.9384 158.5959 177.6957 176.1156 146.4508 145.6211 137.3985 146.4243 139.3663 148.1491 190.0113 158.3877 117.6087 152.4365 160.1612 142.91 130.0306 124.0011 153.6002 146.8229 149.2847 159.1847 131.322 137.3266 143.035 106.5197 161.6538 129.3701 122.8408 133.4174 133.7032 145.7925 141.9147 135.8322 149.507 148.1733 182.5622 91.7257 123.7027 124.9823 121.273 118.4542 157.26 169.9716 143.9761 144.7547 145.2267 116.5643 131.7774 114.3025 127.4725 144.0273 147.0548 132.0991 139.2648 135.4896 140.997 136.3766 142.5586 143.7517 146.1218 169.3221 148.7852 142.6546 125.1684 137.193 149.9563 129.2286 144.9578 117.8131 140.1415 125.009 170.7573 142.4039 137.3461 147.3362 152.6594 157.9373 169.559 144.2263 127.878 143.5108 123.1305 99.1809 147.6078 138.0824 140.2735 162.3244 151.0432 122.6044 143.5761 133.3374 148.7386 147.1695 156.369 147.5193 137.5843 128.0045 137.2882 149.1296 158.8135 136.326 133.5834 141.8079 133.5832 154.4495 149.6488 159.1806 138.0907 147.9521 144.4275 125.3643 126.6447 140.7689 150.4934 131.7428 114.7662 125.8611 115.7032 137.431 131.4334 143.0841 153.0063 126.8263 144.2457 145.9323 135.3156 164.0256 162.9102 124.7668 139.9532 157.1326 129.9606 144.2047 139.125 134.2148 131.0131 137.7141 130.0857 135.5904 134.4578 130.4685 132.0747 139.1571 151.6374 135.0249 153.1792 128.4377 138.2544 137.0076 121.2002 130.8518 124.9219 128.8327 130.6053 129.9423 147.7842 101.1092 92.8344 153.2634 145.4679 160.7728 182.3527 135.79 149.2146 106.5185 144.453 154.7124 154.8354 152.5766 0 0 137.593 138.0482 149.2774 130.2355 179.0417 164.0817 141.8175 139.9363 154.8718 133.1089 138.7612 151.0483 157.5847 130.8523 129.6848 144.8477 169.9807 155.2149 153.6312 118.5205 143.7029 131.6298 153.4023 129.224 148.4812 143.662 135.8428 157.2265 157.2529 156.8404 149.3372 145.6889 141.371 146.9782 142.3089 155.8202 158.0103 157.5759 151.1378 168.1887 170.8162 169.2573 169.672 139.191 154.0129 150.7216 136.1774 132.5274 171.6466 127.2404 112.677 152.6856 121.3254 144.0451 153.9087 144.7961
134.4846 138.8329 159.5227 153.3294 128.025 140.419 154.9684 153.1036 153.4929 168.4055 173.2998 167.642 162.8984 153.8952 162.8168 158.9455 133.4274 164.6434 163.9542 150.8082 147.9169 159.8089 158.0568 175.6406 178.4694 206.2467 202.4551 206.4463 190.1602 210.0231 257.1165 321.3956 257.1165 227.3117 199.5788 191.7257 128.0107 128.0672 159.7179 156.3283 157.736 128.6354 170.6569 170.0635 169.7 135.9949 156.2073 130.7046 148.3924 141.832 151.4588 150.623 150.0964 171.8311 156.5019 122.0012 164.5084 146.3997 150.8117 115.6649 146.8804 140.8901 174.0765 134.8005 131.431 127.5738 136.518 164.3964 148.3645 162.3289 157.2922 135.3723 137.3116 154.0131 173.0563 162.6299 155.9617 142.7894 140.7857 134.6757 111.8684 108.8144 170.9121 132.9172 146.5569 130.5391 151.9256 152.0097 136.4287 153.2362 135.3834 142.8851 177.619 142.6238 119.8119 139.9772 131.4052 126.0575 147.0969 154.0315 145.8576 114.496 127.1944 133.5661 155.7296 127.5086 104.2276 135.862 137.671 137.1759 131.9941 114.8211 144.2762 156.1021 150.5447 142.8571 141.9939 123.514 144.9693 139.4392 132.7982 121.0121 134.2398 128.9062 138.59 144.8355 150.5597 136.693 150.7538 133.8243 145.3991 111.7531 121.5179 127.2139 158.6968 138.0312 127.868 116.7748 107.5444 138.9602 135.7228 134.5007 118.702 146.4837 143.5492 121.1246 124.1322 126.4132 111.7196 120.0098 122.3132 130.8762 114.6187 119.9624 137.6809 139.9817 162.3283 113.5059 104.0333 113.9141 120.1044 129.2288 135.5242 142.6887 141.9875 121.2614 147.089 130.1833 151.5698 129.5255 128.3611 169.8121 122.9879 145.5113 137.5172 133.6904 111.4734 134.5539 136.1099 125.43 143.9102 134.5402 146.9736 134.235 142.2394 127.4439 125.9411 147.7976 152.6382 112.3693 145.8131 144.02 133.193 165.2724 129.7623 143.3938 145.3206 143.4087 133.7095 136.8513 145.1355 131.3055 185.3124 179.8757 94.4638 131.1072 125.6237 115.8785 139.3446 140.1298 151.7125 168.6425 137.0051 136.6639 134.6701 0 0 139.3651 123.4978 145.6974 141.552 133.9491 141.8905 181.0524 151.9809 154.4454 144.0696 163.47 129.5892 143.6464 131.3815 154.6406 168.1017 139.3708 162.0239 160.3707 179.8035 172.186 156.3897 142.7034 156.602 130.1097 130.0617 152.8718 125.1386 119.5797 136.1538 156.3819 151.6811 149.5615 158.0316 177.0008 152.1359 129.477 143.3449 126.014 127.6248 128.0833 123.6671 132.8245 165.3631 131.6947 148.1295 147.0831 156.3347 140.0251 150.1503 167.9857 149.8397 160.6369 153.0376 140.6432 148.682
105.7047 142.2376 157.7118 164.7282 134.1601 163.9728 156.854 156.359 148.3767 156.023 165.6372 174.9931 166.927 160.6541 161.8732 140.7978 136.4755 158.0477 153.079 128.2983 141.6216 179.1785 177.2139 193.1983 164.8158 177.8978 189.4183 175.247 177.5111 191.2638 192.7927 257.1165 321.3956 257.1165 226.5592 196.1647 138.3084 138.5571 143.5954 148.2306 155.0363 152.5497 154.0456 160.4123 165.1926 156.2503 150.9182 131.9324 141.0144 153.142 132.356 140.0207 148.5276 143.0683 156.5882 132.0376 158.7941 153.6962 157.5876 135.3333 140.5692 155.7202 141.7677 151.2411 139.9971 124.0811 153.6207 153.5904 138.4251 168.5727 144.5797 133.167 158.0824 147.4444 159.3592 141.9028 130.0168 139.124 155.0071 159.261 151.1814 105.1118 136.3118 149.5385 154.2607 131.3406 141.4317 126.0095 135.8562 144.373 139.9475 146.3706 148.4662 146.8956 138.6772 131.792 138.0749 149.8058 145.4956 135.2464 133.6347 122.9742 124.8578 137.4483 138.6633 144.0308 113.3514 154.9599 125.6385 144.1862 149.1922 122.6222 135.8232 134.8905 137.5638 147.8559 136.9915 127.7961 142.668 153.6483 118.1183 135.3613 152.2022 137.7467 134.5065 136.8544 134.204 147.0433 137.1907 127.7254 141.3993 124.8476 130.8334 138.7889 133.6424 120.1999 116.5748 120.1852 123.3518 142.6819 133.7102 113.3204 123.7412 135.582 139.5612 137.8259 155.0327 127.8336 119.464 138.0313 116.3868 137.0807 136.3671 147.6367 125.0713 145.6441 146.0517 133.7669 126.6542 120.4665 127.3234 130.212 143.7189 134.3215 140.3657 128.1569 113.3753 128.2922 146.9926 144.7205 122.6437 153.5114 122.2163 121.2031 149.5452 140.0451 112.887 131.384 131.6268 135.1602 141.8224 144.2429 157.4992 146.2642 135.9644 123.1429 145.1025 136.7711 140.2623 124.7234 142.4272 127.8291 136.5608 152.7813 162.4522 127.5858 136.8521 136.1444 159.9654 159.5766 156.9129 145.115 153.3071 160.1573 136.5906 136.1863 124.0671 128.5253 139.7864 139.08 158.7777 135.0074 143.3344 152.2888 150.0671 0 0 128.707 140.6603 134.7294 146.5466 112.5616 120.7343 161.9884 154.3386 155.766 147.7895 159.0578 144.0084 150.7766 131.4057 153.99 137.4525 140.599 143.0943 141.6342 152.8415 154.6655 149.6765 145.1587 147.8554 140.0691 123.5402 163.3038 140.5201 143.3384 144.2 153.5409 149.5317 135.9553 166.5845 152.7455 148.3645 134.023 146.1628 147.1478 143.0736 136.0644 125.2355 133.3069 158.104 147.0762 160.9627 171.6811 137.33 145.8428 159.1872 176.9949 156.8774 159.3845 165.6216 157.4331 140.4302
131.7174 146.1466 155.355 148.1099 124.8179 162.1942 150.3914 154.8422 146.5185 168.3347 147.8993 159.7445 160.9114 159.0189 150.8304 146.8276 140.0316 169.0767 155.8729 148.295 143.0472 167.288 165.4539 162.2792 166.6058 162.3849 167.348 176.8476 173.3656 195.8277 181.7872 227.3117 257.1165 321.3956 257.1165 197.223 170.0993 160.0466 168.9523 160.8428 166.6638 155.422 173.2626 191.623 152.8041 162.8998 149.7444 136.9728 130.4575 147.1935 142.0754 153.7656 148.7784 157.7442 141.9184 118.5836 158.3677 134.7825 142.2422 137.8044 169.6276 163.7016 146.3611 150.261 144.3134 119.9353 136.6243 152.0921 151.8175 160.0065 144.904 143.0922 149.6248 146.5019 150.7971 158.778 141.1363 152.3257 131.2928 148.1705 137.9916 127.1684 157.4678 137.1585 135.294 136.7316 162.0986 119.0757 122.4502 143.8853 159.4841 138.8428 140.9137 116.3924 130.0663 137.3474 142.6085 152.8103 145.2484 147.2698 140.0327 120.8347 141.8687 141.1603 144.4575 144.6132 138.8257 134.3226 135.4612 134.6349 134.971 137.3859 135.1112 122.9672 127.0505 136.1096 145.9529 128.8674 141.5426 127.175 117.8156 137.4197 136.2428 119.0976 113.1218 137.5706 137.4944 134.3712 132.1964 149.05 143.4188 138.3099 127.8711 128.3861 135.8744 140.0693 130.4345 121.066 110.6884 122.2802 139.7142 122.6949 132.9325 145.2304 139.5703 121.3495 136.3912 123.4628 140.4308 133.4371 126.6874 135.5281 123.2792 140.281 135.0823 138.8401 141.171 124.1912 123.0304 140.5736 127.348 144.0452 138.8651 141.8989 146.2917 129.264 150.0127 122.1231 133.5643 137.9774 121.2682 138.8107 134.95 139.9478 142.6072 155.6753 137.606 136.2798 142.0314 129.2593 133.0139 152.2802 142.6346 135.1922 144.0044 129.181 138.0794 122.0496 150.6044 0 129.8634 145.6313 144.17 130.2947 146.5495 140.7144 164.3174 125.0974 152.1385 147.4441 137.3251 143.3193 169.7462 151.731 142.9663 135.588 118.0249 130.7069 135.2543 154.4493 144.0379 144.2655 136.5696 132.2529 130.3235 0 0 155.4812 131.7962 131.5728 144.9091 133.6597 144.3724 160.6772 130.0662 147.867 169.3141 158.5066 144.4732 130.2785 155.9268 139.4517 149.0085 154.8783 143.759 142.2922 160.9559 144.8128 149.0126 150.1185 149.9509 136.6431 148.3274 168.9388 145.7176 131.9894 132.1923 167.4337 155.7771 151.6888 161.1776 152.5006 153.7418 148.1789 138.5539 132.3589 135.9585 138.8211 137.1311 130.7871 142.5359 142.0921 152.5033 153.2571 146.3987 134.4858 149.3724 164.5485 156.6671 163.3774 149.3886 141.0867 128.5238
131.6044 133.1518 158.018 155.2481 136.2788 162.4589 147.5859 144.5943 166.4822 149.8323 161.7828 151.4613 151.4038 157.6459 152.3577 146.8974 147.1757 160.9125 173.6919 149.6908 128.8786 154.7965 153.0993 174.0786 171.4864 166.7326 167.1067 169.8737 172.1405 172.0866 171.9046 199.5788 226.5592 257.1165 321.3956 257.1165 144.9802 150.2279 190.9241 165.7536 160.0066 163.8046 156.7759 179.8065 143.2929 136.5458 151.5189 128.212 136.3224 140.6245 129.653 138.3531 157.7063 149.6845 149.0075 129.9223 164.9605 174.2269 145.1403 124.9462 135.3607 160.2971 145.4066 148.4543 139.6864 126.7703 144.2635 148.0631 145.9279 156.3795 157.3186 138.1653 162.0349 147.7799 173.7457 147.7094 149.118 156.5434 139.2933 126.8383 126.8411 119.6566 181.8493 152.6668 134.5965 139.6695 153.6419 127.2703 147.0421 138.4356 155.3642 145.1875 152.9275 150.3311 138.1363 142.1375 130.8496 134.6511 138.6637 154.599 124.4386 139.8582 129.8889 149.647 146.3699 125.9683 104.2887 130.9932 112.3587 132.2831 157.4663 128.5884 146.9914 140.6017 0 145.6801 142.827 139.3224 143.3028 115.5733 135.1403 140.5371 122.3829 124.8726 121.0163 140.6312 132.4232 135.5279 163.084 135.6367 133.6522 143.6676 122.7697 141.9393 143.0076 124.8125 119.5243 123.999 112.0983 119.9271 140.1863 133.692 136.4752 142.3535 134.8011 111.3757 132.2641 161.5719 121.1119 113.214 118.9065 127.5238 112.0217 128.6426 122.4283 145.8677 145.4296 120.8098 126.5183 123.58 151.8005 137.3579 138.6606 129.7117 132.2657 141.0825 139.4003 135.8859 140.2722 130.7774 147.2526 132.8979 137.3465 143.2668 133.3638 144.3399 118.0033 138.1966 140.053 134.4451 151.8151 141.264 143.1079 145.7743 148.3313 142.6605 131.5586 141.1352 112.787 0 135.4581 150.0773 133.2327 149.5924 148.7646 151.6997 138.8387 126.5705 150.4928 151.8313 143.4364 135.3564 139.8355 158.8197 148.0065 127.015 132.3122 121.6019 139.1792 148.3609 161.423 151.2851 145.5128 159.2204 156.8976 0 0 139.8478 138.0528 132.5697 139.7328 140.5359 141.632 177.7777 139.9988 170.2858 140.8831 154.594 139.5488 139.4193 145.3573 131.9011 156.5976 151.782 140.3386 138.9066 154.0381 158.2593 151.8678 154.6979 173.6068 145.1978 139.7739 156.0694 137.5057 130.2402 132.75 161.5781 166.6809 155.1644 156.4125 153.8422 149.9613 148.3303 146.9121 109.7291 120.2157 131.7377 132.5285 127.1218 165.5767 158.98 160.3308 156.5112 160.3151 127.9191 156.2447 149.6366 152.9736 147.7907 158.8332 151.5943 129.5377
139.1835 155.7506 161.1719 160.2273 163.0857 148.9494 137.7974 151.017 137.9524 144.2052 152.273 141.1951 157.9805 144.3161 148.2094 137.3394 143.1446 146.8775 143.9551 143.8853 155.231 160.1855 158.4292 148.1339 150.3571 152.924 162.3211 158.3976 155.952 182.0815 183.7292 191.7257 196.1647 197.223 257.1165 321.3956 257.1165 0 157.7037 168.2058 163.4365 154.7669 130.5029 151.6666 169.6549 150.6501 160.5346 161.851 147.8529 138.966 167.0689 139.0548 147.0082 134.1722 132.5717 140.3072 138.2706 149.4315 126.9499 147.1785 160.3258 143.9552 146.4248 137.7925 138.0664 164.0754 140.3943 143.1307 136.0912 146.4671 157.9544 144.841 156.4339 147.3343 133.9053 149.6992 142.6103 152.5098 127.7102 148.0441 139.9182 142.2346 185.3854 132.1528 144.1202 141.6721 151.0081 129.1409 131.6051 143.0577 144.474 140.5754 144.6135 146.264 121.1578 142.6638 124.4515 139.6496 135.4859 145.2163 125.2171 120.1467 127.0747 146.4727 129.5725 126.2654 123.0802 127.0164 132.7378 142.3072 135.1244 133.658 128.6636 134.8093 133.107 138.3508 136.492 129.6614 145.8203 124.5037 140.3954 140.3337 127.0874 134.5406 128.5673 142.9718 113.1825 122.724 142.6445 134.4731 130.8016 133.2998 143.1382 143.4849 142.9967 137.0265 130.1655 126.3461 144.2815 122.021 143.1086 132.6743 139.8316 141.7044 145.8281 136.8024 159.2527 167.1913 143.3494 125.7534 141.3523 136.4157 133.0825 129.0783 135.141 131.9733 126.1989 117.9049 145.58 139.873 164.3369 128.94 145.0177 137.1548 143.0436 135.457 138.2878 139.7952 138.1902 137.1896 139.7595 142.2955 128.9917 127.903 129.1583 134.6365 158.9176 146.9527 134.8768 128.4331 127.5427 125.2676 130.915 132.2912 134.2506 130.1804 126.5228 135.5122 139.6508 0 144.6049 142.486 134.3169 127.0266 138.0429 128.7671 146.9335 123.5483 133.6692 137.1207 132.1634 142.9323 110.3278 162.4548 158.9335 153.4219 139.4407 170.406 131.7724 135.5309 149.1216 143.843 131.1404 147.8269 145.6703 0 0 152.1796 156.1015 138.5893 133.7532 129.3603 133.2835 143.6094 141.538 162.2766 163.0367 156.7132 132.3894 148.1592 136.7174 142.4708 157.805 138.0045 129.3318 128.0122 167.3904 158.179 159.2715 161.599 143.4518 153.0915 152.1301 150.9981 153.208 140.3999 144.9878 154.4252 133.1303 156.6811 142.6853 155.6329 151.8198 146.5155 141.7672 137.1105 143.7531 147.2907 144.3743 131.3025 143.5222 144.1065 161.1186 144.7215 146.4406 149.1815 138.2666 166.1574 153.4383 156.6774 156.0123 150.2544 142.1303
161.6184 142.5901 122.9947 123.2403 0 179.0837 146.5576 141.6689 140.6013 140.8376 110.0101 134.2802 141.1146 155.4638 159.3573 147.0815 193.0366 109.4021 148.6491 183.2479 173.5567 152.3644 0 0 0 128.9193 132.4397 128.751 146.3618 158.2594 184.3433 128.0107 138.3084 170.0993 144.9802 257.1165 321.3956 257.1165 266.2719 0 133.8603 175.579 122.3678 0 134.579 153.1365 154.567 0 0 136.6796 171.0962 139.1353 122.7001 155.4199 145.3539 171.3697 142.2401 125.1536 149.5925 162.5342 124.447 123.5087 87.4095 131.3329 146.5673 170.9417 140.0798 131.7085 132.3705 111.3485 109.7088 146.9684 126.0676 143.6704 105.3828 122.4194 117.1919 137.2224 136.3221 161.2105 158.533 174.3774 0 115.0458 127.9561 129.2344 123.2456 144.4389 152.7611 120.9847 144.2977 121.8318 110.4611 121.0382 117.2302 134.0248 138.367 137.3643 116.3924 139.0962 145.2298 146.2124 159.2585 129.3676 127.6942 152.9631 198.9253 0 165.7734 126.9462 120.2607 157.6093 153.7078 144.2233 138.4872 164.7311 123.8712 149.778 150.4959 123.9261 149.7185 131.6347 152.9353 174.9768 119.3764 133.9448 112.4604 94.892 105.4817 159.3428 112.4856 133.8801 193.7835 171.156 122.8591 165.7431 168.8774 177.002 0 162.9075 138.7305 129.4701 151.8122 136.1968 177.8841 159.3255 137.4366 0 172.9061 158.5726 158.6117 130.4432 176.0953 127.6562 152.9555 134.0214 108.477 145.7863 175.4472 179.1374 130.2303 144.664 159.3812 155.496 146.4488 137.3561 138.8054 162.041 112.9878 128.4699 147.9225 137.3559 161.3731 140.7159 133.6359 138.4672 162.4161 147.6173 162.9943 155.6763 125.27 113.7828 126.69 137.0752 130.861 124.2714 124.8546 125.1441 139.4887 0 149.9255 152.294 135.3903 105.8066 132.4123 139.6422 160.4395 153.3463 118.5737 139.3696 124.0915 158.5641 86.4359 113.1875 0 198.1441 0 192.8055 141.5238 159.137 124.441 128.9741 0 144.8905 142.7767 0 0 130.919 140.0907 156.3269 141.7371 199.13 153.5696 112.2373 138.8747 144.2479 169.6782 131.3524 148.1932 153.6458 136.1283 131.9321 146.4792 153.4021 125.2827 124.0044 120.1115 135.5582 112.4476 169.2349 112.1492 153.0015 179.1979 135.4516 180.7737 0 162.6621 150.1435 126.2203 135.1004 123.4479 126.0279 137.9601 170.4261 169.2529 0 0 0 0 0 140.5174 154.6593 139.1893 123.58 140.1207 152.8775 121.0176 112.2947 140.8539 93.698 128.5927 137.2912 0
166.436 155.7831 98.9853 136.69 0 167.566 145.0609 146.4611 137.5924 143.8205 131.2032 139.513 126.3267 153.4866 151.9585 148.3888 182.4393 120.4916 147.0758 157.9153 167.3526 148.3185 146.6924 160.0159 127.8447 115.7528 132.4614 146.1512 151.4877 178.3096 196.6119 128.0672 138.5571 160.0466 150.2279 0 257.1165 321.3956 257.1165 161.8734 167.9804 162.5721 139.5385 0 142.9298 187.3426 153.1911 197.2189 181.5739 133.3385 161.0093 145.9659 107.3868 135.1259 146.8217 158.4256 114.9531 134.2994 168.1496 142.5693 123.5472 97.3352 98.8762 110.7259 148.1295 187.2644 154.7454 123.0355 122.5237 124.358 117.6257 178.2026 126.2379 138.3746 102.1067 119.9628 131.6857 133.9769 120.7021 142.9783 163.8414 0 96.6275 109.6423 112.4977 144.0707 125.3395 158.8714 157.7338 118.3759 115.7586 129.7126 103.2005 108.1532 136.0184 131.9185 135.4044 143.4168 124.8306 136.1085 143.8939 150.3605 187.2428 151.0232 117.1569 138.817 167.7488 155.7986 165.0046 116.7327 122.4418 151.7546 126.6496 0 147.3319 0 144.3779 175.5225 152.0475 129.3075 185.95 109.1399 169.3814 178.1754 134.2337 138.2439 103.4312 101.5931 107.8901 172.7961 119.2974 147.683 189.8854 166.9512 115.5269 155.2379 0 187.7597 182.8243 145.5926 118.4687 126.6162 126.121 113.6641 155.3642 0 119.1238 131.7297 175.3056 142.3899 172.6245 124.597 158.3894 116.9703 142.091 137.8749 122.0728 153.0869 162.3807 195.304 134.3527 133.5954 181.2295 127.4727 107.8025 0 123.6177 157.6711 128.6934 119.1901 139.0486 120.3446 168.7629 170.011 140.3782 137.3106 183.7131 146.8989 144.2179 142.0544 103.3273 109.4856 127.8168 132.2038 132.7914 116.3279 123.4159 114.2073 134.3703 0 155.1834 145.0092 149.3516 127.0641 113.6856 133.1698 152.681 140.2134 103.2546 146.7427 111.7958 129.8355 95.0464 0 175.7983 182.6139 191.4423 183.7609 136.8095 151.9387 123.4285 115.9368 140.1409 143.316 141.2253 0 0 118.1765 152.3909 165.9615 131.8781 195.1108 148.1492 125.2209 146.0279 130.5609 172.1177 131.79 151.2467 154.3335 135.9304 139.4243 137.7997 153.5886 125.8136 124.5299 133.0105 126.0708 119.7405 152.693 102.9802 181.2449 198.303 138.9236 176.1336 158.1064 171.8452 142.6797 137.461 131.6564 116.37 133.1583 156.4074 162.2547 183.0029 178.6037 0 197.9517 202.3307 0 134.0262 151.9832 160.2159 113.4266 127.4245 173.1976 135.9787 115.0043 111.0691 94.3863 123.5855 124.3929 0
143.0496 176.7052 151.8488 145.5811 133.7418 137.105 141.9129 155.3317 158.0674 153.8301 173.1174 144.5542 142.9293 128.4629 134.2258 146.5307 134.4522 172.2423 131.8533 113 103.421 158.4918 156.7541 126.7957 125.44 135.8801 170.5047 157.6596 138.7957 160.5583 121.6977 159.7179 143.5954 168.9523 190.9241 157.7037 266.2719 257.1165 321.3956 257.1165 201.5088 182.8497 201.9674 165.8975 0 165.5391 198.0684 157.409 149.4004 154.2404 134.6749 163.0648 173.5522 174.1338 0 135.7353 0 118.6047 127.9958 109.3277 117.0016 141.3101 0 167.4233 103.5071 118.7872 0 143.1109 151.1899 154.7841 145.1267 172.0814 146.6811 141.3351 138.1307 146.7957 126.7437 143.3056 138.0619 150.4733 135.5647 127.014 0 136.7282 133.5627 157.1681 140.5802 100.7591 119.0996 138.23 132.0944 149.574 161.2888 173.1867 127.646 127.8036 129.0972 112.4795 141.0873 125.7433 125.493 150.7307 116.801 119.4866 134.4964 101.7389 132.0954 126.3365 166.6307 144.3915 130.9508 134.3911 116.6451 140.8831 112.8885 134.5947 116.6985 147.1005 123.2678 144.6074 162.4045 126.885 113.9214 164.9721 0 165.9776 154.5702 132.5256 130.8152 169.4779 130.4327 142.2181 132.9482 145.6251 137.0657 142.4841 150.4877 141.5034 166.4412 137.1648 141.0727 118.8614 109.4845 102.6637 117.2946 137.9701 0 145.4466 118.0548 120.5364 146.5467 154.4276 126.3654 133.3365 121.835 167.869 131.0032 144.0935 146.2353 104.8689 136.096 145.1224 164.7159 144.9578 0 135.2295 0 127.8007 134.7479 111.304 120.6259 134.671 113.7145 153.6441 118.8967 141.3376 158.7575 144.4912 141.2163 114.1349 141.0818 152.9121 156.3735 133.7052 122.0377 114.4995 140.4644 132.2496 146.5843 0 117.3624 118.4564 149.0609 162.5148 121.5069 137.719 136.8625 141.2524 122.3509 133.549 162.4268 116.1092 0 0 0 175.9213 171.4366 138.4992 142.5501 150.9351 136.677 128.5513 145.4001 137.8629 135.8517 0 0 140.0497 154.3885 162.9382 150.9306 0 141.1911 194.9052 150.6429 159.2196 146.2389 156.8018 166.0932 156.5754 159.8284 131.127 128.3178 157.3707 161.4226 159.7756 161.9483 0 164.7809 119.5955 141.7677 162.6535 131.3881 132.5532 111.4921 167.6778 167.1846 134.1562 160.772 151.2106 137.5061 133.9645 143.1618 142.2665 149.2931 133.8557 150.3192 151.5491 0 0 185.0043 155.1419 167.2982 157.3532 150.5929 157.2136 158.5657 159.8958 131.3872 168.0297 155.71 147.1139 123.063
141.8539 144.7363 159.754 148.6541 140.3708 146.8943 144.5311 157.4146 129.9844 133.7604 153.8724 157.5561 141.1987 156.2724 137.6216 128.8262 125.0329 151.8624 155.6279 135.7114 127.0779 166.0418 164.2213 131.3581 169.3914 190.4893 149.4573 148.4765 172.8111 164.5983 138.8635 156.3283 148.2306 160.8428 165.7536 168.2058 0 161.8734 257.1165 321.3956 257.1165 193.0257 0 195.3981 179.4169 196.5923 160.1625 147.8077 162.7387 165.0121 170.8222 177.5832 152.1023 139.1037 143.6212 171.0315 0 143.2008 144.6257 161.2785 137.7571 0 0 0 149.0037 138.8336 158.8776 161.3735 140.6533 157.6345 135.7333 141.6596 148.463 123.0163 139.9636 150.8892 142.1366 141.1061 145.8455 140.1713 139.7164 114.8154 0 133.8055 130.3969 145.918 148.3007 126.9523 156.3692 128.91 133.224 141.2601 130.7517 136.4671 119.8127 129.6522 124.6294 147.479 160.7006 130.7287 141.0348 137.7309 121.303 141.9732 137.0692 144.0456 141.3299 124.0004 142.3499 140.5457 110.1063 135.2537 126.2742 137.3914 153.3236 151.5555 143.9948 129.8388 140.9257 149.8458 150.4054 124.1068 134.0908 115.2686 139.4616 142.3023 118.2833 134.4293 113.5227 114.803 146.3798 123.4784 121.6962 119.4836 130.8679 115.1769 133.2378 133.125 141.4867 136.6757 147.9362 112.6613 131.8265 149.6874 142.5258 139.983 156.0691 0 142.1366 128.5159 117.1364 145.3765 143.1217 142.1547 141.234 132.8695 147.7848 129.6374 121.9119 138.4725 130.0501 152.864 144.0443 151.6258 0 149.5814 139.9262 129.2137 142.408 131.0807 122.9119 150.7136 135.3882 126.9266 135.5731 134.2496 122.3904 124.2342 125.4251 130.6167 135.2527 127.5669 139.6156 146.1878 123.8913 131.5681 145.6319 150.1073 135.7339 0 0 161.7337 118.5498 131.3303 143.4428 120.9657 137.5085 131.937 143.9611 149.6895 163.0606 159.8854 0 161.8957 157.5976 129.8004 124.8911 129.7669 142.7101 133.6462 159.4531 145.8666 153.2257 152.7741 150.5454 0 0 133.9567 124.0881 133.45 140.786 124.054 142.163 148.2388 135.7718 146.7825 137.2996 154.1067 150.9911 148.1953 146.3856 151.6688 146.6346 148.7746 147.3606 145.857 177.6053 164.8959 139.5745 163.9648 164.2816 143.6106 149.4923 147.5018 143.0712 148.2957 145.6873 162.0808 151.956 154.6237 159.5951 130.2143 135.7208 141.9163 142.7788 131.7626 133.0922 133.0595 135.0885 157.8863 145.2316 154.0593 170.2845 154.9773 162.2074 143.8833 165.5853 144.0807 160.8431 158.9978 166.0918 152.0783 145.5484
138.7114 153.9404 151.4621 151.9469 145.2444 148.958 165.6365 141.5743 150.1844 147.3434 161.4365 152.5984 144.9218 155.0963 150.0851 140.6954 147.8351 158.4792 141.7224 149.7195 137.4153 157.108 155.3854 170.9719 151.177 148.2297 175.0675 152.7931 164.4227 140.3054 151.206 157.736 155.0363 166.6638 160.0066 163.4365 133.8603 167.9804 201.5088 257.1165 321.3956 257.1165 190.0515 179.277 175.5196 178.8863 176.6095 161.3786 141.007 167.5053 157.1493 167.3123 183.4491 150.4687 164.7711 150.8249 156.2472 142.366 142.558 151.8508 142.8725 157.1612 160.6875 147.3416 166.9111 132.0431 143.5238 151.8434 156.1475 154.082 138.558 150.6817 132.5244 126.3398 133.2409 142.7698 149.4197 151.8442 150.2691 139.7008 137.5771 138.0648 116.3322 143.7039 137.7375 124.7913 125.1764 131.9536 137.0562 133.8901 133.0121 153.0031 134.8207 147.2054 131.9484 141.2471 143.9189 125.3555 148.0192 144.3269 149.7426 141.7695 147.9264 156.8557 134.3962 113.2656 140.8515 114.9733 149.7475 138.8059 130.5881 144.7345 133.3596 134.7618 134.6114 0 140.07 140.8707 138.3551 137.6348 139.6461 147.2234 136.9264 143.7586 125.617 124.0181 126.5768 154.3298 128.1295 143.4721 152.9529 143.3741 150.9416 150.4432 149.0669 129.2587 133.686 131.6723 140.9765 129.1407 124.9367 131.4283 148.2969 139.3479 122.5826 132.3701 147.8822 103.7681 130.3728 124.6227 141.6969 124.2141 148.8774 152.8882 138.5769 120.6933 136.5277 134.0066 140.1194 120.2416 129.4649 123.0513 136.9781 141.0315 113.2028 139.3738 123.519 135.3455 147.7447 147.8687 133.3312 129.4236 141.9677 138.4531 141.0138 135.6728 125.9528 135.0717 134.9793 130.7418 146.0322 133.1151 142.922 135.3578 140.7949 153.8653 148.981 124.5548 135.9279 117.5685 149.8558 148.3819 142.0296 148.4238 146.7155 145.0182 151.3718 140.8199 145.7773 152.7054 138.7167 145.2154 131.8076 183.3129 146.7737 129.5838 132.881 155.709 139.4713 146.631 143.0184 135.6716 138.9414 147.1241 144.9777 0 0 157.9867 144.5774 143.4307 139.9848 154.2513 141.6459 127.668 136.1698 134.2019 151.422 140.0764 133.8032 139.2758 136.1664 143.1826 156.0429 140.3407 133.4298 132.0684 158.2007 150.6095 157.4664 133.5626 155.4799 150.5391 157.9901 141.106 133.4673 143.0634 150.3224 152.0201 150.8351 130.8354 126.4379 135.3598 163.8448 140.1878 140.5432 144.6976 148.2173 137.6186 125.0344 167.7818 136.0624 141.1612 149.6569 140.3389 147.8643 151.4212 153.1393 144.1485 154.0708 151.3705 142.0028 156.8698 155.7363
148.9998 142.0681 149.6936 149.8232 146.7389 138.3329 146.6065 151.5312 161.0698 145.5256 138.5301 153.2862 141.5466 155.3346 150.3597 150.3935 147.6134 157.032 150.0744 155.3982 152.7252 145.1332 143.542 155.3695 149.3698 150.2567 162.3516 138.6216 145.1734 140.8491 157.9998 128.6354 152.5497 155.422 163.8046 154.7669 175.579 162.5721 182.8497 193.0257 257.1165 321.3956 257.1165 164.7943 162.6505 177.2392 184.7437 166.8588 155.9512 156.2999 153.1811 141.0345 152.2319 149.2636 139.9637 125.8604 141.738 135.6426 159.1585 156.0652 170.9147 125.2883 138.5717 155.3271 0 153.6571 0 150.6892 142.8211 144.8732 148.3803 148.0427 146.7096 161.9542 146.2838 132.8677 132.0011 157.0685 151.6889 128.1558 0 154.2512 147.0423 153.2438 138.2302 127.1599 128.5098 124.8924 148.6546 133.1048 133.5802 150.9031 126.1361 131.6368 124.5064 129.2459 133.4491 119.8727 121.2615 141.38 168.0551 135.4314 139.168 160.2315 130.8887 131.0484 154.7781 137.0252 143.9834 129.9506 145.7513 306.1522 0 138.7185 122.5694 215.3673 155.9179 142.7427 150.2524 140.7866 156.1545 132.6091 120.2332 153.2714 128.8691 151.1483 112.8496 142.0928 132.9276 144.7658 126.8684 128.6894 149.7557 137.0496 127.7206 134.7299 158.2588 139.5436 144.8277 125.732 118.9047 138.1426 147.2437 147.6428 0 123.1272 127.1192 125.1833 143.8538 141.9539 141.4028 133.6144 133.1859 152.7334 128.9672 136.9097 135.5574 142.3766 145.1955 124.6031 132.2771 125.482 132.3078 149.7164 137.9252 110.155 127.7462 140.1436 128.5895 142.8263 137.028 162.6536 163.4339 140.4125 132.2793 136.6909 135.644 150.119 162.288 165.634 146.808 141.7966 134.0109 155.3852 133.2178 140.5234 135.2919 124.6262 129.7014 141.1299 136.3895 137.4012 130.3563 134.6335 136.9657 119.1886 133.4642 150.1013 137.4922 147.3568 150.6368 137.1968 111.7204 125.03 135.3693 176.7079 129.7286 140.4003 148.3412 146.1766 140.4212 144.3882 146.5365 153.1172 150.8835 0 0 136.6803 140.6137 151.5264 140.9933 144.9894 150.0124 121.6882 135.8918 151.4142 134.3186 153.2339 142.0302 150.3738 144.7826 150.8219 149.7833 132.4528 147.0426 145.5422 139.5442 129.678 130.7948 151.3617 139.4582 147.4216 145.9591 154.5754 164.7009 163.3724 144.3394 136.1045 142.5349 142.3268 143.7972 124.9703 150.0054 152.5699 145.8284 151.2343 143.237 142.6225 150.7467 155.2689 144.1498 126.7829 138.4761 156.6744 137.3619 155.5548 144.8403 141.9128 137.8738 134.7053 136.9039 139.097 123.9642
142.295 154.9607 163.2295 146.0061 0 132.2847 155.929 144.4714 142.2977 160.1812 147.8537 157.2411 147.5079 144.2924 139.8957 157.0813 130.3275 150.6807 148.1039 145.7917 163.4291 144.6997 143.1132 149.1122 150.2253 167.5212 155.6358 158.1863 172.9757 143.0321 137.6083 170.6569 154.0456 173.2626 156.7759 130.5029 122.3678 139.5385 201.9674 0 190.0515 257.1165 321.3956 257.1165 189.203 174.9544 149.7233 138.3707 137.6103 146.2074 145.7454 136.367 174.816 157.7178 133.6075 132.6446 0 125.7037 156.1883 154.904 154.1587 0 141.8433 0 160.5993 138.4941 119.8427 0 151.7403 152.2632 162.3238 147.6644 159.7142 139.5387 171.0511 155.6065 134.1139 164.6031 144.0344 150.1692 157.3539 0 0 172.4481 159.6171 140.5435 151.1875 125.7982 125.9771 153.7849 158.0304 143.8883 177.7568 137.6435 133.8813 100.5831 140.7628 144.9813 171.3156 142.2656 148.5182 139.7657 123.728 153.7953 125.2951 139.8851 148.4227 128.5727 153.3342 117.2234 198.0632 0 162.2176 0 0 0 146.7169 144.3007 121.2458 132.711 136.0673 125.0862 115.0158 126.1977 159.5925 140.1306 155.1491 139.5221 140.5175 128.6997 113.5025 120.4203 143.4306 146.9155 123.1127 130.4988 156.8097 0 0 111.8126 155.5432 126.1498 121.8354 145.6444 137.6393 142.2161 123.0903 0 127.6767 138.0945 147.3169 132.9024 119.2878 121.3291 143.1941 141.0842 147.7353 128.5262 99.5598 131.0962 147.5372 125.2801 118.5941 120.7225 0 108.3966 134.7279 121.6969 145.3364 128.848 123.5528 158.8585 0 142.8701 130.2169 151.2319 114.5061 154.4284 147.4097 147.4883 126.957 142.7132 137.8597 151.8538 146.5112 132.94 153.043 141.3419 145.4516 128.7946 0 137.6291 137.2096 161.1609 159.1342 126.556 103.3559 135.0525 127.0323 118.194 135.6193 137.2839 0 150.2981 148.5756 0 143.3168 135.5257 139.6811 151.9205 149.0491 139.7977 147.0534 125.6161 123.7836 0 0 156.7 131.7102 136.3956 140.808 137.5242 136.1088 164.5461 141.5564 155.1537 121.9931 149.4087 158.2442 140.4091 144.8347 158.6637 155.6614 157.4168 140.0291 138.6003 161.5767 128.9781 141.85 150.9354 141.9919 141.2475 138.9828 149.7493 119.7332 126.291 129.5062 161.3621 171.7002 159.6076 133.3245 130.7038 127.8193 141.2943 124.863 136.2607 134.1809 136.0735 138.653 118.9164 146.2226 146.8728 146.2477 137.7393 140.6507 141.1991 155.8455 150.5317 165.2994 147.0456 150.9069 127.7562 105.6228
0 140.2404 126.8719 150.2823 92.6386 192.5695 139.7753 171.1445 176.1094 149.0844 171.5662 148.488 159.7903 148.0416 164.2498 143.0993 109.0491 140.2614 173.9704 95.4356 107.7062 160.3218 158.564 123.7668 127.4224 164.7043 176.8318 0 173.2672 134.8933 158.0276 170.0635 160.4123 191.623 179.8065 151.6666 0 0 165.8975 195.3981 179.277 164.7943 257.1165 321.3956 257.1165 144.6207 201.0591 122.8705 77.4733 0 140.5195 0 136.8251 0 127.5876 0 0 213.5412 159.0836 193.8769 0 125.8825 146.655 170.2204 194.901 175.1685 0 136.1381 182.336 139.3455 179.2335 121.2486 0 139.0572 158.4342 126.553 0 155.2343 165.0334 0 98.4034 111.7556 0 0 200.032 129.6031 139.434 0 125.5541 147.0535 111.9453 99.2302 139.8907 155.8839 183.9231 164.5335 142.0249 127.2015 0 108.9961 130.9104 143.2169 139.4148 129.9004 121.3233 123.8418 84.977 125.2581 0 151.8881 140.9089 117.9536 0 81.1667 0 122.1275 122.8458 139.9667 148.0855 150.6279 143.6231 130.3749 140.1786 114.2486 109.9886 153.5312 154.0464 165.9345 0 124.9855 162.7399 107.9277 127.8629 146.9362 144.6359 84.4432 122.2623 131.9428 121.8653 119.2789 138.401 124.8661 138.0811 110.7697 115.4382 195.9835 0 0 133.811 150.5008 122.9311 132.2877 0 116.5035 111.5427 136.8163 151.7475 112.1381 131.6197 149.4144 121.0976 134.1322 114.3816 151.4472 0 0 98.2499 127.506 156.2074 152.0802 143.1026 0 118.4117 136.2761 0 169.5461 98.0044 147.6951 85.9386 141.0774 151.8284 119.4383 119.7682 170.4333 131.3367 145.6863 134.7195 153.2468 0 0 169.3345 135.2371 137.0576 175.5913 125.6387 104.6736 165.4216 131.5284 180.7834 142.7779 156.3198 112.6565 0 0 0 0 85.4974 0 166.78 137.6391 157.4155 172.471 130.1598 177.1256 174.5416 0 0 169.9091 146.1535 138.0687 158.234 167.5994 121.8187 0 155.7528 138.5333 0 154.0932 130.0924 142.8196 153.8961 151.7704 137.1495 137.7515 184.9474 183.0603 136.0247 171.0737 159.4329 114.0685 138.9136 104.0113 147.0502 124.3927 81.5081 120.7359 129.4232 119.623 160.8007 163.6706 182.2322 150.0083 87.6278 122.4148 129.4093 98.0469 113.9078 112.6432 109.3078 129.1444 127.6779 0 176.0925 124.3446 0 116.867 141.2661 136.5555 164.3359 190.5245 0 0 0
125.18 166.0017 182.1445 156.8387 137.1313 151.7077 146.2292 139.6273 139.0459 169.6145 156.5371 134.8843 152.0935 138.0377 154.6263 151.315 123.6461 137.2473 154.9179 150.1134 137.7764 126.1898 124.8063 122.6775 145.0925 161.5191 171.159 133.3955 147.1714 131.7998 134.1674 169.7 165.1926 152.8041 143.2929 169.6549 134.579 142.9298 0 179.4169 175.5196 162.6505 189.203 257.1165 321.3956 257.1165 198.6562 156.5434 154.4862 177.492 149.3408 138.1869 164.1248 153.8566 146.2177 129.8479 119.3894 169.2375 166.0962 153.0466 181.9814 189.844 0 157.385 159.5601 0 0 145.0689 154.5323 139.1898 170.493 150.1021 199.8809 163.8599 181.493 142.3734 167.053 149.5571 135.8037 133.9724 128.5031 145.4357 150.8555 146.233 148.2083 134.9913 143.7287 143.2617 131.9881 143.7271 155.9879 130.657 189.8378 138.6432 135.1076 135.2162 137.3582 135.8533 164.1009 131.5238 136.2356 121.2462 130.0614 119.1663 135.7746 123.984 130.0966 127.8615 113.9301 143.3119 152.3232 149.4837 118.3546 131.8519 155.8305 134.1805 148.8298 129.5351 137.4639 145.6288 132.9888 132.5394 119.435 119.7538 160.9675 155.6247 152.3124 165.3463 115.0921 143.7653 129.0452 130.6285 122.8402 122.1569 134.7855 129.156 159.2339 134.9409 141.8799 136.5359 143.75 131.429 145.1102 137.3799 124.3352 146.3844 0 135.6697 139.4073 137.4088 127.8473 135.8281 128.8795 152.3857 123.4696 129.9466 142.2898 124.7346 110.6341 137.4431 165.7251 141.8679 136.8092 134.0092 144.6597 143.355 0 146.0908 149.2456 144.1727 126.8445 150.6392 121.8034 132.1578 139.3075 155.118 132.8423 128.4235 125.4509 137.4282 139.0591 130.8939 137.1269 126.0218 151.084 152.6811 133.5996 144.8751 127.141 0 130.721 144.8164 129.9335 153.1706 142.8774 129.7808 148.7475 136.9715 152.8942 124.3405 129.0523 168.6505 130.0491 0 0 107.9468 159.361 117.6242 132.106 124.8078 143.9589 130.6715 145.7062 142.1117 140.0385 0 0 148.7412 117.3516 130.302 148.8051 130.8088 130.7166 177.336 147.0977 137.3595 139.7242 156.3027 154.6733 176.6872 139.7772 141.8965 138.4162 129.4825 126.6161 125.3241 144.3733 150.0413 139.8167 139.3765 155.5913 130.4762 120.7289 123.2277 110.9632 126.2143 140.543 154.7868 151.0911 145.055 160.7826 148.6277 149.0948 134.015 136.9359 141.5461 120.0445 120.6693 134.8778 105.1078 135.3518 152.6617 143.1952 127.8315 147.314 147.2318 138.0259 173.3269 156.7577 171.0512 164.5831 152.0917 121.4805
133.0333 155.3553 133.2255 134.3017 144.6719 166.0539 158.6696 145.5251 133.8874 149.9541 144.9796 130.2317 142.8642 142.3183 132.1013 127.111 154.7813 124.3249 158.9879 147.9421 136.9325 133.4444 131.9813 167.6884 166.504 135.6801 157.5521 138.7128 140.1298 140.8775 153.9384 135.9949 156.2503 162.8998 136.5458 150.6501 153.1365 187.3426 165.5391 196.5923 178.8863 177.2392 174.9544 144.6207 257.1165 321.3956 257.1165 204.2213 0 167.3794 169.1579 172.5642 158.6979 153.3906 164.7728 147.7281 145.0617 127.864 169.6495 160.4623 147.0629 130.39 148.0573 142.2871 156.9936 169.5617 0 161.065 153.988 128.0492 124.6836 150.8108 148.8282 143.7136 132.0369 137.7204 143.6463 140.4225 135.349 154.0818 142.6554 163.9488 108.8294 138.3399 151.0404 130.1238 142.0696 150.927 154.7899 132.9065 138.227 142.0295 136.9616 121.9263 145.2396 155.1826 142.6274 142.6066 121.6169 121.4336 146.3089 147.2583 157.1892 149.7236 122.948 144.8911 154.9697 145.4377 149.2359 121.9766 124.9691 151.7822 166.9758 158.65 148.1443 161.8617 134.568 134.5914 141.1564 157.894 141.1738 136.9212 136.456 140.8033 136.9436 130.879 156.7175 135.1258 116.7381 142.8957 135.632 145.4645 130.5311 138.3104 126.0993 131.8493 162.1148 148.5839 146.0087 135.5998 136.3527 126.6836 122.7066 126.8016 111.2124 159.471 0 113.4679 162.2888 145.8098 133.3109 134.5148 119.5718 134.4854 122.8509 132.5283 119.6822 149.7195 129.7205 166.999 130.8641 145.9471 135.4213 123.4784 154.2234 162.5855 133.6808 145.7663 131.7097 147.244 132.9126 141.5024 142.3982 134.1165 129.1393 150.9415 157.2172 135.9883 140.015 146.9652 128.3087 132.7099 134.2443 130.7953 125.8427 154.3394 132.8648 129.736 138.0399 111.7902 133.8746 131.6311 128.7586 155.521 134.6865 135.1688 140.8524 133.263 122.986 130.5085 139.5278 147.8704 122.858 167.3117 0 142.4853 168.2573 142.0805 159.0648 153.7376 128.4411 136.6758 145.9706 154.7376 152.4802 0 0 156.3101 160.1036 159.946 150.0152 160.6674 157.3654 129.2203 135.435 141.8538 152.5326 147.6773 140.465 149.9607 149.4779 143.1241 150.0538 149.372 156.2272 154.6331 138.1935 144.5561 114.2739 145.0032 134.1127 134.1205 143.9912 145.4593 145.1732 133.1359 149.8331 150.1306 132.9313 166.9613 143.5766 124.6024 154.9051 173.2308 178.0025 145.5678 147.1163 149.7951 151.933 142.3402 143.0029 147.925 134.2915 148.4999 139.5317 143.5741 145.4042 130.8055 140.9007 123.5126 129.7957 142.5238 128.5115
118.7604 133.3675 142.0623 155.2051 145.9122 133.9558 143.5049 161.5591 143.9276 143.5261 135.2989 142.7564 164.6507 117.2244 151.6741 151.6082 153.1201 141.4624 149.9808 135.3948 133.8487 133.1352 131.6755 159.7965 157.3762 142.7775 169.4747 149.5965 156.8288 132.6258 158.5959 156.2073 150.9182 149.7444 151.5189 160.5346 154.567 153.1911 198.0684 160.1625 176.6095 184.7437 149.7233 201.0591 198.6562 257.1165 321.3956 257.1165 0 183.3583 174.5784 180.7804 149.3327 160.999 154.7599 160.7311 131.6384 134.8899 150.1176 138.8884 149.9578 137.2772 133.8304 160.4675 159.8614 167.6765 158.6044 152.9452 150.1321 143.2667 140.8466 138.6237 152.2982 161.4628 152.7038 140.2055 147.7702 142.3428 136.7889 145.9495 141.969 138.0651 166.9698 143.0536 134.3729 144.5964 155.253 154.5961 144.0419 126.1133 152.1826 135.5044 135.5916 144.8486 147.148 136.8204 151.6728 140.9326 149.2281 143.9304 151.5479 129.0434 121.4703 127.4399 135.5073 141.0224 149.167 145.9548 146.3128 134.9482 130.6768 0 129.7879 144.1611 151.84 144.2612 137.1789 136.7554 132.6799 135.7768 136.8803 133.2256 149.0872 152.8926 152.7123 123.5265 125.5428 120.4955 138.006 134.8568 138.7729 135.2339 130.7012 142.8157 146.0408 134.2576 136.0409 0 0 139.5413 132.1743 138.3598 122.9732 129.7364 118.9801 150.3956 0 122.8104 129.5198 141.0823 135.4357 132.9926 136.2232 124.1162 141.7533 141.7331 131.8712 131.3932 149.8556 115.4252 133.686 145.8182 130.6466 136.3677 122.3413 128.9101 144.1822 149.0098 127.6157 143.5018 139.2842 153.6536 124.5064 145.4336 123.0189 117.7671 122.9332 135.3782 147.0072 126.0751 128.6002 131.1464 161.9196 125.8643 144.8653 143.387 116.6505 126.3318 126.357 0 138.5314 148.607 145.652 140.152 147.7065 136.9624 128.1338 139.89 150.3339 131.5482 133.832 143.6609 120.3672 98.2885 138.7575 136.507 150.3779 132.5115 142.8135 142.1708 132.6477 142.9909 132.7778 143.448 141.3553 0 0 137.5938 141.8651 156.2014 153.5209 152.1369 159.7434 167.7227 140.7506 150.7816 136.8813 149.8916 134.5304 150.995 145.5309 147.4107 156.171 131.6388 145.9331 144.4441 158.6712 150.434 161.5242 142.2176 172.4117 142.3919 132.8496 150.9332 150.5635 126.1997 127.9986 139.539 172.3973 146.0348 124.5307 142.4658 139.6265 147.6313 139.6598 144.9437 145.6504 0 156.2102 151.4938 147.8494 146.4726 160.8352 171.5184 157.0271 129.2808 154.8728 154.6081 134.3862 137.8471 136.9005 139.6043 135.5751
137.7841 124.192 122.0366 116.6334 0 140.7865 171.5159 148.1754 153.1371 129.5748 123.0489 144.7075 129.2802 120.343 130.6892 139.0419 157.2496 128.3718 150.4164 160.7304 157.7991 134.721 0 136.0231 155.3304 124.7845 146.8369 135.9086 133.661 147.7925 177.6957 130.7046 131.9324 136.9728 128.212 161.851 0 197.2189 157.409 147.8077 161.3786 166.8588 138.3707 122.8705 156.5434 204.2213 257.1165 321.3956 257.1165 0 191.5506 184.6433 147.0929 139.9533 172.3894 179.8841 139.8806 136.6889 160.6574 129.1057 163.8582 125.0665 103.1381 140.3518 167.8337 173.1942 153.6804 150.1381 139.1758 133.9714 132.406 154.791 141.6757 132.497 122.0187 129.0022 129.081 127.9321 134.851 151.9415 161.5485 178.856 0 112.5956 134.6417 119.5239 133.246 140.5063 151.302 123.6307 134.3899 135.8398 118.6849 116.8165 136.4408 120.4368 151.9212 145.7039 132.5382 141.3384 164.3045 143.6085 157.3439 164.9459 128.7839 127.8124 201.5245 168.6845 145.6769 117.1212 133.6419 0 0 158.7894 143.3275 158.4038 130.7172 154.8402 136.9879 133.7291 116.5763 132.1743 165.9459 173.311 148.3321 137.2828 126.2855 128.2777 126.7819 159.5033 130.7408 145.1957 169.165 0 116.3893 166.5973 178.1149 0 0 144.3145 119.0533 145.5026 141.3456 145.8311 166.1369 122.4972 0 0 168.0691 160.1203 144.3931 130.5516 168.8241 119.5841 159.3634 137.0786 127.8214 143.8134 135.5294 191.6208 137.5156 135.6024 147.7199 131.0143 113.4077 0 140.1634 149.104 119.6563 103.7257 146.7262 126.2192 148.9787 135.4836 131.322 131.8728 160.22 148.1004 148.0601 147.6096 125.232 121.7974 135.4002 142.299 149.552 137.4355 101.8013 140.1177 141.0503 160.4056 131.108 148.958 132.2194 122.853 128.2412 136.6478 123.9605 136.2642 118.4281 131.3637 120.776 127.0041 108.4136 0 0 0 143.6579 159.4841 126.7587 148.5402 121.375 129.1343 160.4038 151.5058 149.2956 0 0 135.7744 152.0277 155.9549 126.6024 171.4683 153.7461 111.059 146.4759 137.3778 128.6294 119.208 149.3441 158.7121 148.424 146.8629 148.2226 138.5526 144.6571 143.1811 130.4134 147.1357 131.4622 161.2855 125.5228 149.4927 161.4722 154.8537 166.4922 169.316 155.619 134.2756 139.6309 134.4194 129.7247 124.7027 155.3716 171.2906 165.3282 177.8198 188.1109 191.1421 0 0 138.2615 146.1828 141.847 135.2066 133.9349 164.4738 154.3488 114.7151 144.2753 110.8469 142.31 151.9478 0
140.2676 127.4898 126.6712 123.4214 0 141.6826 136.6772 152.3821 150.3422 150.5932 121.3337 143.0461 135.7028 146.9713 0 137.7038 159.3711 118.5553 136.8548 167.0211 166.2403 141.3948 0 121.7982 132.0823 124.5774 136.2972 139.9008 160.928 164.534 176.1156 148.3924 141.0144 130.4575 136.3224 147.8529 0 181.5739 149.4004 162.7387 141.007 155.9512 137.6103 77.4733 154.4862 0 0 257.1165 321.3956 257.1165 187.0627 187.5661 158.2765 139.8906 165.0986 154.851 167.5408 129.9539 142.0777 152.5922 143.4003 143.1158 84.4467 150.6237 151.9844 0 150.2286 148.7982 136.4804 136.0857 116.0436 173.8011 146.3203 140.5079 126.4906 133.7708 128.2817 128.5946 156.7308 138.8322 159.1813 0 0 137.5611 120.1839 114.1083 138.143 147.7179 144.4695 123.7823 127.1834 139.9574 114.9191 123.2754 158.4379 112.9789 130.5726 0 123.9811 138.0233 148.2379 154.9131 141.5669 157.2969 131.3482 159.2844 176.6267 144.344 155.5843 129.9118 124.0637 153.8819 0 149.6519 132.1893 0 129.6613 163.6873 141.3621 132.3778 145.5882 140.6344 157.2284 159.3367 151.5528 145.7195 133.0112 122.4451 124.6883 158.8381 157.4578 133.0066 159.2443 161.9724 131.6251 154.9343 183.8109 0 0 138.2395 119.7133 151.4168 155.6041 146.3119 146.4863 153.9473 0 0 156.7884 154.7886 163.8407 149.158 170.4828 149.0202 163.5955 139.6621 125.5293 143.1518 140.2292 192.2091 135.5842 146.803 134.5375 128.2888 141.5835 0 151.8272 155.8384 121.9265 124.7668 147.8913 128.445 144.3291 133.1392 132.8158 144.2835 145.2775 137.2805 141.6759 139.4271 121.1711 129.2421 136.6471 121.3809 151.6395 138.4339 113.2353 152.8608 149.7973 127.7135 132.2277 148.0895 123.6005 116.4639 130.6078 129.4548 135.0795 143.3775 109.3374 133.443 126.1982 144.3002 100.3618 89.1179 0 0 147.3088 144.2158 131.3793 146.0719 127.7712 125.89 150.6941 136.2343 134.2468 0 0 123.6291 139.0018 158.4886 147.3831 184.1654 153.2592 111.9277 140.3936 138.7648 151.8189 138.9186 174.1728 162.0767 151.8551 157.6542 143.558 145.9703 164.5325 162.8538 137.5741 144.4796 118.5288 175.5956 117.3024 168.923 161.5742 141.5847 170.0272 180.2278 153.1611 132.3807 134.8744 138.4021 125.4448 131.0547 155.355 170.3342 146.3885 162.0282 162.9288 0 201.564 0 136.8737 121.5661 143.6072 126.6268 134.3736 159.3508 159.031 129.8648 146.0606 132.5538 129.3373 130.9961 126.0161
148.0365 148.096 138.0189 160.9466 129.9908 149.8752 154.0481 150.987 160.2377 128.8386 138.6724 134.9167 138.7387 144.6775 148.8867 137.1867 143.5956 143.0106 161.3945 148.3924 144.211 152.443 150.7716 137.9602 137.1322 144.055 160.3919 147.0369 160.6397 144.9605 146.4508 141.832 153.142 147.1935 140.6245 138.966 136.6796 133.3385 154.2404 165.0121 167.5053 156.2999 146.2074 0 177.492 167.3794 183.3583 0 257.1165 321.3956 257.1165 0 215.6501 183.5966 168.7367 134.4031 169.9329 158.3494 145.8181 140.5 160.7673 171.4348 123.7539 141.8367 173.2005 160.0039 153.7526 167.701 159.368 143.2845 153.0155 164.5491 166.0856 158.1117 134.7091 143.8765 146.1866 136.349 136.7565 169.6381 154.2019 137.3298 115.6164 138.483 145.6752 130.803 132.8868 145.9025 151.0205 130.203 123.757 142.7744 143.5988 125.7305 139.9194 140.4939 153.4104 142.4504 140.5646 143.752 131.5382 156.2536 131.6902 116.1476 144.3222 135.1838 132.2324 124.1617 125.7189 148.8955 130.311 135.0554 138.2823 125.7204 155.6171 138.7982 131.4562 117.5596 128.8318 139.7135 126.2899 125.5991 142.2484 124.4054 141.6786 146.1078 139.2743 146.04 139.2814 139.425 128.1211 127.8086 141.7333 148.7383 142.9728 138.9079 138.8018 125.8988 141.5776 145.6456 129.2655 130.6201 128.4389 138.8646 127.451 145.3001 111.9157 0 142.2941 147.2252 118.4905 125.0117 138.3467 135.6944 138.3724 129.6972 137.0357 154.335 157.3674 143.9667 151.5422 150.8867 129.7328 140.1247 138.4671 156.1115 130.293 137.9729 133.9796 147.5511 144.7786 140.2529 141.6641 147.4994 143.4974 127.0067 149.2253 150.1959 140.7001 129.1881 132.8083 130.5757 150.533 138.4542 146.8725 137.507 154.5219 147.4147 119.4002 0 131.2606 137.0739 131.2677 124.5079 141.4521 121.1532 123.533 129.7012 124.7458 152.1009 135.6219 140.075 0 100.8428 150.5899 137.4534 145.8069 141.8187 127.7004 139.8692 144.0525 136.4314 135.5299 145.0178 142.9022 0 0 137.7936 159.5217 152.5158 159.396 149.1748 150.0576 135.6624 142.1778 137.0816 159.1959 137.0927 143.0064 141.6714 149.4468 149.518 157.6997 151.0317 162.6371 160.9776 154.0254 148.7939 161.8231 144.579 158.7162 145.2978 149.6922 133.4318 146.4504 146.6883 141.7999 152.2347 145.5049 152.5318 138.7822 151.3015 142.0251 142.612 141.0531 129.2258 134.9649 142.1418 149.912 148.915 143.8876 135.0192 138.0605 144.637 147.1631 143.695 166.9836 152.4232 138.1864 152.2805 162.6567 144.3632 120.5755
132.7587 139.7179 155.3609 136.3599 147.2601 124.5201 137.5723 150.0671 142.1616 147.1619 144.8894 131.32 132.2012 147.324 140.8435 151.5651 162.3501 138.0638 132.5578 156.1388 145.4474 135.534 134.048 132.8166 141.154 136.2202 142.6936 130.6367 151.4726 146.4519 145.6211 151.4588 132.356 142.0754 129.653 167.0689 171.0962 161.0093 134.6749 170.8222 157.1493 153.1811 145.7454 140.5195 149.3408 169.1579 174.5784 191.5506 187.0627 257.1165 321.3956 257.1165 202.1491 172.7188 167.4112 170.5028 140.4287 136.749 164.1059 148.9768 134.8383 147.4616 163.5754 178.4963 134.989 169.845 142.7582 168.8461 161.3013 145.6405 152.0374 155.5796 136.9882 158.4443 135.9694 153.693 127.2884 138.6968 141.4665 155.4987 159.6756 160.1375 153.1046 132.1287 130.7176 134.1113 146.2749 157.3792 147.101 134.8895 129.5142 137.7511 136.0757 135.5685 134.0277 138.7144 147.8056 142.0277 146.9505 126.4032 133.8352 149.8284 159.9005 138.7987 136.3707 144.6452 144.2394 145.2989 127.0702 142.1221 142.6711 150.3781 137.2644 145.9846 127.2099 146.5584 131.1542 146.3279 145.7434 137.1796 145.8009 141.9528 147.5441 158.6582 138.8943 129.4709 130.3821 125.4627 115.6999 140.0807 150.8391 162.6112 147.3472 137.3345 133.4903 147.8161 148.5955 147.6964 140.8276 135.7652 137.7439 132.5864 126.1342 140.4505 123.2367 160.065 114.7655 139.8993 128.3814 145.975 146.2349 127.1163 149.9098 146.8795 143.8252 147.0467 134.463 149.1291 134.1439 140.9797 133.9267 122.6568 124.911 144.5875 147.4652 140.6572 152.8716 147.8072 124.6743 116.6044 143.8352 125.807 149.865 129.7175 158.9824 145.0881 126.5124 141.3428 163.6519 136.0972 143.4891 122.0471 136.5551 140.6192 142.5732 149.6259 140.2 139.299 119.0707 142.2941 140.4683 145.3376 147.7496 135.3594 157.377 146.6703 140.9307 145.8645 142.051 150.9494 144.9616 131.9119 132.1647 0 151.0485 151.0873 135.7679 151.4336 143.052 158.7247 132.2343 142.0183 117.0007 138.1983 136.1821 0 0 153.0578 157.5366 157.1961 145.1124 151.6237 141.6409 127.4046 140.4601 134.059 147.1623 132.308 148.0228 139.4957 141.7042 164.6821 143.2882 142.3869 140.5391 139.1051 156.4063 154.4517 147.0363 144.2842 144.4385 160.4208 152.3898 153.1008 165.9305 148.3402 133.6679 154.54 132.9026 156.234 144.8501 126.1128 144.2649 152.9429 131.2012 148.7924 150.0159 148.9663 156.5202 152.1502 150.1855 174.1084 154.2821 133.8288 156.6652 138.4954 145.7411 126.3014 144.7805 128.8719 127.9082 130.246 108.1417
135.7024 153.6839 139.5991 151.9415 156.6905 155.0346 148.4417 138.9985 137.7909 124.9502 147.2353 136.4759 144.8146 142.2665 150.8817 124.2778 143.199 134.6996 138.8412 144.305 141.8903 154.9218 153.2232 129.8782 152.2192 154.9738 133.0748 138.7807 150.0807 164.7138 137.3985 150.623 140.0207 153.7656 138.3531 139.0548 139.1353 145.9659 163.0648 177.5832 167.3123 141.0345 136.367 0 138.1869 172.5642 180.7804 184.6433 187.5661 0 257.1165 321.3956 257.1165 185.0544 203.3268 170.1461 198.3206 156.6963 146.286 149.34 170.4517 132.0839 151.0894 159.4663 155.9941 162.8904 127.5314 159.7483 145.7251 144.052 146.2573 144.2333 173.1518 156.1232 129.816 139.2266 152.2924 143.5632 150.3331 160.0919 128.8517 140.0438 144.1734 155.6085 152.957 133.9957 141.9814 148.4064 130.1087 135.3445 149.2999 153.7754 139.7839 150.7851 145.7742 155.1645 154.169 152.1452 148.4955 156.8399 135.122 138.7639 148.169 132.8473 138.6937 147.7222 124.4443 129.5225 128.0158 132.1333 133.5865 127.5429 120.5426 116.1836 140.6004 147.745 132.0192 130.7302 129.1854 132.9541 151.4495 149.1965 140.6749 125.4038 131.0233 142.8769 113.3656 136.5114 136.0666 142.2941 123.6932 142.4933 144.3882 144.7141 127.5672 126.1309 135.6627 135.3789 140.2379 132.9394 145.2705 135.6661 146.6039 134.1452 145.2777 142.9752 136.0644 120.903 128.2247 142.8689 146.3739 139.3896 142.1812 118.2433 145.0881 134.8711 134.103 138.7209 128.1604 147.2624 134.0964 151.9332 133.6913 129.4134 129.787 119.4583 122.4069 142.2108 142.7603 135.4545 141.2377 145.5076 149.2973 141.5482 140.1162 144.6078 152.6443 118.5402 151.9984 156.374 127.9419 127.7887 145.2151 130.0986 134.8588 133.3622 139.3102 133.9375 126.1337 131.3379 127.815 115.8328 137.8327 131.7136 142.9447 158.9698 146.8619 165.6139 165.2563 137.4562 141.03 143.3289 125.5816 167.3395 131.2964 151.0786 130.113 144.547 137.6436 142.7533 136.4676 142.3891 135.6711 147.8584 145.7014 0 0 146.9139 147.8346 152.9982 136.4137 160.4146 139.8182 130.2318 144.7112 153.6358 156.1694 160.3598 138.8879 143.47 153.0038 152.3398 132.1505 148.4567 162.1804 160.5256 142.0408 133.8281 142.0793 136.8909 147.1417 147.2072 128.5042 162.6076 157.6387 152.0794 135.8126 146.0353 167.0994 153.8327 136.5756 144.7027 143.4775 155.0842 161.9298 159.8561 143.3661 140.8918 146.1664 141.0719 137.8004 142.2444 116.5013 145.7455 149.6864 146.5326 128.428 134.5143 142.4403 143.1848 136.473 140.8766 133.3116
131.1103 0 155.6584 142.9123 130.4542 140.6133 145.6823 148.4368 135.7312 140.6338 166.5631 151.6649 148.9553 150.5044 144.9188 154.0331 133.6079 151.9153 160.9502 138.7273 129.4739 157.5749 155.8473 142.0632 147.8563 160.9442 146.3364 151.1909 127.7623 148.2754 146.4243 150.0964 148.5276 148.7784 157.7063 147.0082 122.7001 107.3868 173.5522 152.1023 183.4491 152.2319 174.816 136.8251 164.1248 158.6979 149.3327 147.0929 158.2765 215.6501 202.1491 257.1165 321.3956 257.1165 213.3191 172.7713 203.6107 203.6227 185.1837 170.1835 167.4561 152.0546 210.7402 179.8229 138.4835 146.172 150.0532 157.0252 156.7724 166.4355 157.2845 147.1948 146.1832 159.1019 150.46 167.9235 160.7447 146.7828 146.3923 152.4485 124.6825 131.7254 146.9429 145.7098 152.2272 154.915 146.0528 123.7908 153.0627 151.685 154.1441 152.6917 144.592 136.6084 134.2504 150.4904 152.9791 134.0754 146.9256 144.7362 127.7941 129.4628 135.7332 137.8395 146.9416 148.0507 131.923 123.7771 131.387 156.4255 129.73 120.7014 122.4685 132.5766 138.1277 133.5617 141.866 118.7164 128.7747 138.8439 136.7955 151.7181 128.5961 129.1647 137.4074 123.9604 149.8891 149.3178 148.164 117.2227 141.2831 154.9893 126.7277 131.659 130.2182 133.3795 145.5873 131.8477 140.5383 114.2063 139.0658 110.3887 134.9788 143.3343 133.0182 123.9002 123.3801 151.8486 117.781 109.5838 125.9749 150.1934 142.884 144.3458 141.2084 147.6206 137.4614 149.0106 137.6203 133.6502 158.531 136.2759 139.4476 153.037 131.0782 125.6071 95.2267 128.4324 151.3394 149.8626 148.5015 132.4843 149.3463 121.9694 124.4072 144.2574 137.3004 153.003 129.9383 130.7997 142.7357 138.7335 157.8497 139.0095 153.4059 131.0152 152.1933 122.5378 124.1358 138.954 132.4598 133.7706 162.0809 144.8924 146.3648 143.9602 116.4982 125.5332 140.37 142.3779 147.8684 131.0974 148.1827 146.2586 154.7264 139.2422 119.8835 111.3476 135.0205 141.1009 158.3071 163.932 146.882 140.4692 138.4199 0 0 145.0883 148.1193 133.6929 144.9697 121.2415 127.0502 151.4287 126.8528 159.3476 149.3982 133.6203 143.4476 146.5941 151.1922 162.3073 144.2068 135.6777 157.2998 155.6948 164.3448 148.0628 173.7297 152.9489 152.77 139.3794 150.7574 137.7614 132.4048 136.1937 147.9015 140.6404 154.741 147.4762 155.1036 141.2786 136.5659 120.3544 124.4002 120.9816 118.8162 119.6212 122.2077 118.7121 151.0277 145.6089 138.0586 138.5282 142.802 129.8582 136.7421 147.441 144.6026 169.7964 161.3594 148.4183 125.6663
131.776 131.0678 145.8724 143.4084 140.067 147.4843 148.5201 151.278 149.0568 139.8726 147.1784 167.4027 136.7124 138.708 132.3108 154.2401 130.9075 141.6292 145.5433 128.8774 124.8801 150.7431 149.0903 153.8217 148.7643 150.3209 151.7263 157.1846 157.7185 139.366 139.3663 171.8311 143.0683 157.7442 149.6845 134.1722 155.4199 135.1259 174.1338 139.1037 150.4687 149.2636 157.7178 0 153.8566 153.3906 160.999 139.9533 139.8906 183.5966 172.7188 185.0544 257.1165 321.3956 257.1165 179.3611 203.5812 174.4346 165.5671 179.5438 161.0058 189.9286 174.6566 171.1792 161.9587 164.3057 161.8154 156.6079 164.1223 162.397 165.4344 151.9458 145.4345 150.3997 162.3488 157.7134 143.5451 165.8439 148.0482 148.4613 165.8076 144.6811 153.1397 154.6467 142.6424 140.6083 137.7523 149.256 152.6472 146.9113 154.1021 150.2196 149.8741 149.2803 129.1086 142.8163 140.6031 146.0963 141.2095 149.635 145.0429 156.0761 130.7864 127.9994 149.9706 142.576 150.9382 132.9898 141.0128 131.0283 141.3312 128.6032 127.6148 129.0555 136.5927 129.7729 138.2772 145.0275 127.075 142.9136 123.6924 141.1504 135.5234 134.1859 132.6284 139.4199 130.9211 147.7011 139.0207 140.9303 136.5533 139.2604 121.7336 135.9583 137.4699 129.5737 129.7448 121.7923 138.4109 120.0943 142.6081 145.4086 139.3512 139.8119 121.2125 142.9856 145.1311 160.4707 136.1175 130.4362 115.8583 144.0739 129.2931 130.8741 114.9802 128.1706 126.2796 117.7237 150.6784 127.7977 134.9238 140.7497 132.7347 139.702 142.3031 121.2369 120.584 132.7695 147.5466 144.8726 141.8673 150.9647 114.6698 140.1718 130.9774 134.3587 151.5286 127.3407 138.1307 141.5945 125.6963 139.7562 143.4742 139.1625 150.2265 134.6355 137.4324 150.2737 155.2767 142.5361 131.7521 148.0701 131.9335 130.4248 139.1709 151.2767 144.9973 153.7864 130.6034 126.8376 160.1716 157.578 138.1405 0 162.4644 143.6739 138.4602 0 141.8476 139.3713 131.8015 149.1017 156.8252 155.4065 153.1393 0 0 148.2969 145.8825 149.2456 139.3195 131.2015 131.6916 145.2245 151.4911 138.6638 147.3941 136.5367 144.5405 142.4013 127.7956 138.9095 142.3013 158.3205 143.556 142.0912 140.0677 158.277 168.4179 140.6381 164.7614 147.9975 125.9828 160.693 135.4851 142.5005 145.8984 147.7562 143.7496 145.2805 147.3376 146.3461 150.6277 136.1695 140.13 139.4973 134.9548 131.2953 130.1378 134.4044 130.2195 142.4273 141.7619 156.3879 151.617 142.8053 124.8128 146.7664 137.2242 149.1404 149.4667 131.5687 124.7587
144.0951 132.03 143.6356 146.3208 0 147.1721 141.7653 154.7403 127.1242 172.6196 139.5138 128.0358 156.9702 139.227 138.867 147.9596 145.1387 150.729 144.2595 142.4681 150.9196 138.3529 136.836 135.5109 145.0331 139.4665 148.8226 151.9718 137.1183 151.8978 148.1491 156.5019 156.5882 141.9184 149.0075 132.5717 145.3539 146.8217 0 143.6212 164.7711 139.9637 133.6075 127.5876 146.2177 164.7728 154.7599 172.3894 165.0986 168.7367 167.4112 203.3268 213.3191 257.1165 321.3956 257.1165 222.5472 181.7282 194.6151 0 186.6089 159.835 173.3676 157.0466 171.2775 154.7304 0 139.3269 161.0541 149.7829 148.7147 145.1139 138.6752 131.9333 135.6455 136.2102 144.3526 154.8552 138.3263 141.3655 141.5251 133.3209 146.6835 158.1956 124.3683 138.6362 140.2067 146.5003 130.047 141.3241 138.1048 143.0166 142.9805 138.7417 147.7387 139.9656 141.4719 140.9931 136.1918 139.8687 127.6104 143.4122 124.414 132.8673 144.0671 136.0652 130.8722 128.3101 128.4604 145.861 132.1724 150.9312 0 132.8033 0 120.8805 131.0596 135.3899 126.0128 124.3039 165.161 135.873 137.9468 132.5465 133.597 121.8979 133.2434 133.244 136.6788 119.44 132.4626 153.7085 149.1059 129.5236 145.3643 130.8575 137.5627 138.1043 134.5569 142.1091 149.992 150.9355 133.5671 134.4444 155.1767 173.3007 143.6785 124.1837 126.5585 128.2545 125.0535 121.5179 117.5877 121.1325 129.881 135.6003 118.438 135.7423 116.9257 135.9244 141.1352 134.3022 149.3382 143.644 140.22 116.6344 148.4101 136.1983 135.1146 128.3345 121.1961 129.5843 134.4144 136.5145 149.4519 144.8795 134.9091 161.7417 130.1745 129.1945 130.1297 138.1834 131.2395 133.999 149.9856 148.7169 140.2585 136.846 151.3425 0 156.9614 134.5955 146.2363 129.3529 153.2377 121.6005 121.5852 151.664 149.1502 124.5157 149.79 138.4083 134.0032 0 131.9057 129.7901 124.1901 137.0727 144.6187 134.6919 156.1747 144.3626 164.1018 139.9624 137.9205 0 0 137.7832 128.5918 145.3982 140.2341 167.564 131.0463 141.1186 148.368 141.2344 144.4634 137.0336 140.8746 144.4459 133.0151 134.8739 117.9246 135.3448 138.4302 137.0178 155.1283 134.7551 150.5872 135.1424 165.8029 142.7833 133.7564 139.7336 141.8896 137.0507 130.5055 141.7247 130.6917 153.087 143.9512 139.57 136.2598 140.9419 153.3829 130.9767 133.26 134.8585 138.1602 135.0213 132.2806 140.1761 148.514 142.5012 151.1247 155.1986 131.9252 127.6957 120.6016 140.0937 138.774 127.7405 112.892
129.69 121.4521 140.2548 131.9687 0 145.713 135.9201 154.0615 136.1409 134.6873 107.6163 134.7363 166.3664 130.4335 144.9679 135.7845 150.2742 123.8503 132.1264 143.207 139.9392 154.5899 152.895 158.5433 139.6588 143.0361 143.9411 127.7819 139.9941 176.8954 190.0113 122.0012 132.0376 118.5836 129.9223 140.3072 171.3697 158.4256 135.7353 171.0315 150.8249 125.8604 132.6446 0 129.8479 147.7281 160.7311 179.8841 154.851 134.4031 170.5028 170.1461 172.7713 179.3611 257.1165 321.3956 257.1165 155.9764 179.9311 0 0 132.9577 133.0739 172.3963 153.5192 0 155.0543 138.7595 122.7603 112.3427 121.2154 146.8922 123.2613 134.7811 130.3442 112.1608 115.9742 137.9323 136.7824 147.2129 149.6642 170.7538 129.3694 136.7279 128.947 127.6502 128.6927 148.9496 156.7193 123.8713 137.7657 138.6475 139.1873 134.5551 132.7165 129.4265 148.3012 135.1975 137.0923 129.4405 158.6643 140.1802 165.0464 116.7018 123.2324 139.1647 191.4921 155.0525 109.3211 128.6317 136.6222 182.5796 0 129.8326 127.901 133.8555 115.507 139.5549 145.1516 138.714 139.6884 128.3862 136.6548 142.8013 124.0818 114.0195 136.7868 142.6101 116.1068 0 141.3759 159.1939 157.6976 151.3113 137.3518 150.1198 138.6127 159.5373 0 150.6849 111.8541 116.6074 149.3419 98.7574 149.2373 147.8244 165.2818 0 154.6462 159.6648 141.9095 114.1119 144.3344 114.1189 145.7858 137.5197 113.1603 137.2155 109.4913 138.0529 131.4315 135.1868 154.6836 124.1441 137.1479 0 157.0421 145.8959 133.8732 137.883 151.3599 131.1568 125.2448 138.1871 137.1285 120.2374 138.9693 131.6567 147.7005 131.2407 126.8998 123.0299 122.7029 129.9328 131.7589 152.321 132.1003 125.5553 0 0 0 142.7006 128.0901 123.124 149.5315 141.6583 149.8878 129.5645 147.4344 106.8491 139.0717 137.6292 169.0225 0 132.661 147.2356 158.5249 176.9627 138.4399 133.3217 109.4738 151.8019 164.0733 126.2556 124.4137 0 0 147.4351 125.1486 153.8271 157.1731 0 143.5354 108.2603 143.211 139.0448 143.1 120.6772 124.1052 121.7886 139.774 143.9107 150.0631 130.6473 122.2623 121.0148 110.2976 149.5511 128.4516 149.5875 143.1485 150.7031 138.4373 148.2938 168.9704 161.9941 162.9667 159.7144 133.8719 143.523 138.5595 131.4361 148.8923 162.3265 159.6556 152.2801 156.205 153.4024 148.6666 150.733 139.4202 146.0938 133.8906 106.3909 125.4009 140.727 143.5843 139.7417 138.6086 123.9054 133.4557 133.498 131.2446
108.0975 155.4235 161.5741 149.9063 162.1519 167.4274 155.4674 164.3844 147.7007 122.7929 155.964 137.7037 103.1574 152.8238 131.6039 172.2818 133.4797 156.2772 145.8138 144.0294 151.1783 162.2074 160.4289 202.1022 159.5931 174.7832 115.6044 130.7941 123.8208 143.5383 158.3877 164.5084 158.7941 158.3677 164.9605 138.2706 142.2401 114.9531 0 0 156.2472 141.738 0 0 119.3894 145.0617 131.6384 139.8806 167.5408 169.9329 140.4287 198.3206 203.6107 203.5812 222.5472 257.1165 321.3956 257.1165 215.465 0 227.3908 0 179.5472 0 136.0643 0 0 144.9906 162.4489 161.9418 148.2545 177.3452 149.3465 143.3832 115.6489 163.6199 0 124.1716 143.207 133.5677 138.5148 0 0 141.4519 111.6832 147.3521 141.75 139.3518 148.5522 132.7084 164.7264 140.1016 152.8095 148.2016 96.9831 120.5654 146.0953 126.7687 154.9524 145.4157 157.5556 150.3934 105.1725 142.8722 154.9011 129.9031 135.1908 139.2316 149.108 130.4567 137.3677 115.5365 0 0 0 140.8908 131.3237 156.0732 136.3474 153.7157 123.7052 99.9787 124.2173 108.3416 135.8629 149.128 171.7068 141.4541 148.1214 127.6063 138.947 140.0212 156.5832 152.5204 126.9001 108.0291 100.9809 125.5594 125.2757 133.2752 132.6047 137.8974 119.3902 160.7258 137.0403 163.3978 0 0 139.6381 144.9769 147.2326 151.3593 118.8456 143.07 131.3142 110.9682 142.6916 126.6117 87.893 152.5756 147.4375 129.1263 115.2385 121.1542 0 184.8321 123.1125 134.1866 109.326 124.0334 109.4569 124.4691 0 156.4968 153.6937 123.5923 130.5554 138.8646 130.1143 125.6297 144.6657 129.3553 141.8942 130.7531 128.0826 140.2568 144.9668 146.8532 97.1827 0 0 129.5573 156.354 153.3837 147.65 115.808 133.1116 178.3816 121.1251 152.284 117.8776 132.9642 0 138.2303 0 114.5587 112.1235 151.87 141.5291 125.6493 123.3116 137.9848 141.0825 128.9791 127.0975 0 0 167.2794 156.9617 137.8703 135.4116 126.8154 145.9835 169.4314 122.1569 132.0524 105.9192 144.1972 164.2376 153.0812 124.8462 131.1089 123.9712 141.3307 135.7049 134.3203 133.1822 142.0267 172.12 164.6736 166.2902 131.5209 122.9798 123.8149 144.6298 112.4527 125.8739 171.2629 154.3012 149.7816 169.1294 112.1532 127.3467 111.5263 124.2715 122.4384 119.9818 122.2227 128.0383 134.949 157.6062 101.3985 141.5343 135.9932 141.9894 152.3302 126.427 124.3853 135.1088 136.2124 159.5397 176.481 152.9121
111.4238 155.2315 175.3175 152.5108 127.3333 141.4464 127.5626 144.8128 142.2468 146.3992 159.2234 146.1032 140.3213 162.1586 153.9572 153.6109 136.6945 140.0047 144.2136 126.9911 127.9324 120.2938 118.9749 121.9158 149.318 162.8131 132.9026 149.6623 138.3152 154.1645 117.6087 146.3997 153.6962 134.7825 174.2269 149.4315 125.1536 134.2994 118.6047 143.2008 142.366 135.6426 125.7037 213.5412 169.2375 127.864 134.8899 136.6889 129.9539 158.3494 136.749 156.6963 203.6227 174.4346 181.7282 155.9764 257.1165 321.3956 257.1165 185.426 199.4366 0 210.1731 170.6972 180.789 143.64 147.3569 141.887 151.3016 168.4352 175.2605 134.3549 161.1406 152.1734 157.1114 176.0924 155.0601 136.2657 148.6406 135.2386 141.319 126.5369 0 141.6656 153.4284 146.3865 135.7235 142.4969 128.934 145.3311 136.0024 148.9218 173.3054 133.2634 144.2035 142.9586 140.5821 133.85 141.7661 145.2412 133.0378 139.1448 132.9722 135.3363 149.3397 139.0555 132.799 135.2849 133.1033 154.7964 147.3814 112.8163 133.9067 160.812 0 120.5173 131.3583 128.5788 146.2765 125.1714 127.6649 133.3588 119.6216 112.2593 123.8445 130.3635 146.7785 170.9166 148.8794 134.8618 141.1836 142.1348 127.1545 116.8928 128.0694 141.3003 121.2139 126.5539 138.8643 126.733 169.8563 130.8372 131.9222 149.6612 133.2509 138.0115 118.6921 0 116.6657 118.0774 118.6416 126.4245 127.5293 147.8611 111.1379 148.2495 146.6268 124.8433 128.0926 112.0568 136.2445 135.4051 121.8575 133.655 153.3113 139.7812 130.8919 113.9483 147.0186 131.6117 125.8097 145.5171 129.326 123.2248 131.8411 147.6939 119.3351 134.0831 115.8903 125.2034 163.3599 166.1795 156.309 125.922 141.582 128.4082 149.5129 134.119 159.0785 139.5728 168.0444 138.2856 123.5602 153.3266 162.9619 137.3105 148.1767 137.108 176.1369 136.902 140.2705 139.1723 0 180.0036 150.7632 125.6238 138.376 129.9578 134.9157 139.3213 158.479 137.0724 125.2073 144.5461 142.4374 0 0 153.8655 141.8709 140.3226 148.3119 139.232 140.3298 169.8498 148.8913 154.6511 127.8984 156.9745 134.0998 142.0778 134.203 149.1981 151.273 127.2145 129.2119 127.8935 143.2363 147.6945 156.6204 144.7911 128.4579 138.097 146.0119 127.1564 129.6784 132.1132 133.8767 152.0572 164.1844 125.4579 174.6657 138.3382 139.8976 119.5352 136.3236 121.9785 136.7298 130.5208 108.7183 118.0655 154.9417 148.7597 152.8634 131.1453 160.6682 116.6786 137.3473 158.9287 145.1577 155.6771 147.039 144.6792 0
128.3253 138.031 144.1208 143.3315 156.0644 134.033 130.9907 150.8598 152.1915 140.6795 144.256 156.4098 142.3867 137.208 146.9576 140.9422 146.9178 127.679 144.166 150 161.8907 149.9936 148.349 152.4945 148.1085 136.1952 142.5056 142.804 158.6859 149.5001 152.4365 150.8117 157.5876 142.2422 145.1403 126.9499 149.5925 168.1496 127.9958 144.6257 142.558 159.1585 156.1883 159.0836 166.0962 169.6495 150.1176 160.6574 142.0777 145.8181 164.1059 146.286 185.1837 165.5671 194.6151 179.9311 215.465 257.1165 321.3956 257.1165 250.0424 190.6928 193.0584 170.433 168.4535 163.0253 168.9899 143.9593 162.4533 167.1689 164.3452 149.7317 161.5826 156.4622 158.6267 150.9856 170.9794 162.7385 141.1646 151.7718 170.65 142.6938 146.3387 125.5677 147.4433 139.3653 143.9305 131.8074 139.1066 162.4401 135.7926 141.2641 155.9778 136.5617 149.6261 141.1465 142.9668 148.8371 144.3651 143.1466 150.5471 141.5096 147.2492 145.2715 142.5176 145.4739 136.7874 130.6344 146.1928 145.2318 142.7232 137.2394 118.3884 153.0667 142.4453 128.2011 137.1693 160.2971 127.7684 133.3726 145.6776 145.0735 138.0883 143.1954 147.602 153.0444 144.1749 132.7623 119.7171 145.2416 133.4365 146.7419 149.2985 126.5953 132.7436 130.9817 126.926 145.5406 125.7775 120.6462 122.8263 136.0533 144.0048 132.0333 129.068 119.552 119.9948 136.354 130.3278 134.5226 137.5562 137.7206 140.8248 138.5625 128.6471 139.2123 143.9266 135.2762 138.6245 161.4179 146.0645 137.1633 146.0372 143.9456 131.9706 117.2474 131.2686 132.7936 136.0187 142.5172 146.4727 155.0374 141.1005 123.7242 137.1707 141.4421 132.4855 148.4786 135.9284 140.5028 144.1146 151.6122 135.6277 138.7196 135.7302 122.5877 138.7844 128.5728 141.2077 88.7713 145.1467 144.6393 142.5143 151.4614 142.939 124.465 120.1961 139.7544 156.0817 136.9195 125.5945 148.4199 132.1116 145.7139 125.6951 140.8375 141.5298 171.423 142.9492 128.1419 136.7928 138.079 160.2776 161.2543 158.9019 0 0 137.8863 142.3075 143.2817 140.997 149.546 140.0415 140.5857 158.013 158.9387 156.4106 128.5158 143.4339 159.5307 137.1921 147.4064 135.1729 136.9686 145.4427 143.9587 137.6489 118.7116 163.7453 137.7239 124.4214 151.7165 141.3322 132.2128 144.0246 150.0025 135.9226 135.129 133.3811 142.8675 138.1184 135.6274 136.5629 133.7841 135.2101 120.9398 131.5617 134.5058 130.6409 125.3572 135.4327 128.913 130.5786 145.5176 146.2006 147.0639 141.37 136.7019 151.4522 149.3178 139.749 135.7382 129.2657
137.096 124.2327 138.6316 152.1628 144.8435 156.7059 144.4892 137.9136 139.2969 139.6567 128.2824 154.2303 132.5619 132.1546 154.9315 0 170.3482 151.9189 139.902 144.1055 154.3214 139.778 138.2455 130.5622 148.2742 147.7549 129.4177 123.4794 145.2993 143.0124 160.1612 115.6649 135.3333 137.8044 124.9462 147.1785 162.5342 142.5693 109.3277 161.2785 151.8508 156.0652 154.904 193.8769 153.0466 160.4623 138.8884 129.1057 152.5922 140.5 148.9768 149.34 170.1835 179.5438 0 0 0 185.426 257.1165 321.3956 257.1165 216.3496 146.6412 181.6326 0 170.8397 134.0586 154.2837 155.6691 161.4266 149.5056 158.6909 134.46 140.9839 134.4112 135.8522 126.1086 136.067 161.3333 149.0739 181.5681 144.5652 172.886 126.5832 140.6613 120.5158 124.8089 153.7041 151.2247 157.2199 139.1875 141.2596 141.6879 132.0268 154.3727 144.3631 143.8752 142.691 145.9475 128.9655 148.4683 149.4012 133.5121 147.3141 153.3063 144.4492 140.624 0 139.2591 122.4421 158.7892 146.9013 149.3579 141.672 146.6999 127.5824 119.7263 133.3838 133.5242 123.2192 139.783 145.3955 142.8111 166.2324 147.9799 146.6408 145.8417 123.7094 131.3121 171.8203 156.0929 144.2923 158.3734 163.29 125.34 158.5353 145.9235 171.6341 0 166.4086 113.4813 146.2836 143.2855 158.1653 150.5099 147.2892 0 104.4541 156.1723 153.7546 152.7695 131.7731 146.289 135.4176 141.6134 135.3318 134.8424 140.1016 136.4399 145.5226 132.6123 129.8195 156.4045 141.0968 115.3263 140.0921 144.6025 142.9233 121.6451 127.9055 157.8394 121.1143 136.519 125.6437 138.0271 132.3183 0 130.8567 134.3689 140.5308 125.9436 135.8569 133.1393 137.5379 159.8356 156.4126 135.3153 140.3907 148.4867 129.6189 141.6083 169.1122 151.2677 127.2449 116.1152 159.2542 133.5765 134.9168 117.9987 135.5793 143.3669 138.6571 135.4536 117.4808 143.1657 169.2599 152.3014 159.6539 131.1012 138.2695 135.6247 130.2469 142.0275 147.8903 145.7328 0 0 128.6586 145.5009 136.1446 131.5978 168.417 137.6724 124.1604 145.781 144.3555 134.9774 134.1767 159.0446 134.4412 166.5478 145.4421 129.8713 159.1677 159.3798 157.7536 134.8338 142.6116 120.4649 130.5012 145.8593 153.5667 152.1962 155.6611 169.6957 151.2627 156.1208 152.2564 111.5009 166.0521 135.5567 135.3472 128.22 148.1642 157.3323 159.4026 162.2338 153.65 139.0055 139.9035 146.6696 149.0199 121.5643 134.4649 141.0816 137.889 0 127.0554 130.4997 127.4813 128.8517 131.4536 111.1466
133.414 164.0497 166.5907 133.3251 109.8818 151.2566 130.4815 166.4441 143.1487 154.1966 148.097 138.1137 165.9622 135.048 154.8953 154.3318 153.8001 135.5092 150.7543 150.1905 168.8022 138.3543 136.8374 133.0281 148.5985 115.2692 127.0563 159.786 152.4246 139.2288 142.91 146.8804 140.5692 169.6276 135.3607 160.3258 124.447 123.5472 117.0016 137.7571 142.8725 170.9147 154.1587 0 181.9814 147.0629 149.9578 163.8582 143.4003 160.7673 134.8383 170.4517 167.4561 161.0058 186.6089 0 227.3908 199.4366 250.0424 257.1165 321.3956 257.1165 209.5803 182.6918 190.354 140.685 190.7933 153.285 148.104 173.0888 168.7571 149.0267 156.2502 141.8853 172.2679 161.6625 189.8413 161.2589 140.9393 148.7827 111.8734 105.6547 216.4402 0 144.8671 155.8738 156.2638 155.3346 135.6087 160.7192 135.8486 134.8317 152.1789 150.9393 150.8509 167.6116 149.7699 120.5762 136.226 139.2317 137.3744 140.4561 142.5336 136.9806 152.3616 146.3863 116.6102 120.0609 144.0045 152.5519 155.2885 139.7691 102.9395 115.3514 135.28 117.4213 161.7141 121.3795 124.6826 124.6582 135.4079 110.5005 137.2434 142.4018 123.31 125.2559 129.1257 168.2068 148.5912 132.2482 125.3263 141.9008 130.1938 140.5868 146.4869 143.2667 114.4679 116.444 146.0083 133.2187 137.7711 129.4637 134.6704 146.2521 132.8706 155.9342 164.2337 0 116.407 118.1703 132.8982 145.3287 135.8043 134.8143 144.6655 136.3137 121.9006 116.876 112.1769 109.1345 117.3241 140.9154 126.6013 147.1389 128.6513 0 159.5764 154.7727 128.2745 134.4703 138.1685 132.6558 143.8663 145.7884 136.0928 108.319 132.5362 114.6245 122.8556 111.6646 146.7102 130.5804 141.828 171.7653 147.2766 166.376 138.6437 137.1277 0 122.9437 135.7813 177.8122 135.3016 149.5369 145.4873 147.893 129.0607 123.0537 172.5771 141.9745 145.6839 143.4969 113.7492 0 138.3729 133.5703 114.9626 123.356 144.3609 140.9292 149.8913 170.852 152.0664 154.6102 152.3547 0 0 151.4241 144.864 138.5061 140.7115 115.9499 117.6196 132.4726 150.6456 138.8872 128.9126 134.6567 115.1149 124.7219 165.9354 148.7856 132.0076 143.4639 167.2984 165.5914 168.6313 140.7799 131.3378 138.5982 150.2073 146.3929 141.2561 139.4642 126.7892 133.0352 114.3347 137.9668 125.8902 167.054 144.8517 150.1522 136.8022 137.9787 138.227 128.8028 117.738 111.72 114.2266 145.2347 136.5192 163.1632 145.4515 154.199 144.4063 124.2694 138.7721 165.7157 148.3327 147.1165 166.1643 137.472 143.9904
132.9775 147.8357 157.8583 185.0533 119.5065 162.8243 128.1875 155.4151 165.9234 168.1785 156.3341 164.9334 140.2539 149.0085 144.0036 115.934 136.4607 144.3577 140.5097 132.1233 129.9532 134.5788 133.1032 122.1862 143.9593 177.4545 139.7779 124.7389 133.1304 142.946 130.0306 140.8901 155.7202 163.7016 160.2971 143.9552 123.5087 97.3352 141.3101 0 157.1612 125.2883 0 125.8825 189.844 130.39 137.2772 125.0665 143.1158 171.4348 147.4616 132.0839 152.0546 189.9286 159.835 132.9577 0 0 190.6928 216.3496 257.1165 321.3956 257.1165 0 206.8122 193.3044 168.334 136.9416 168.5661 180.6705 169.9549 133.9531 158.9783 147.6942 173.9303 128.0095 133.2579 179.9949 159.7134 143.6345 125.3621 104.5124 0 152.4037 173.2058 170.2873 154.8705 152.9068 173.7493 164.5434 151.1629 158.5287 163.127 161.0837 144.889 158.1235 152.3766 128.6277 140.0048 143.438 151.6598 131.601 111.3406 149.1965 172.9247 130.7286 133.8438 142.2952 138.1302 161.2621 170.218 126.4388 124.1398 117.8987 0 136.7319 167.5116 113.5668 139.9419 144.1678 129.2746 119.7022 146.8952 109.9077 159.2511 157.1357 175.5458 179.1491 130.6824 123.318 137.2413 137.0741 129.7292 123.4483 131.4712 115.9721 115.0975 121.7018 116.1224 105.4852 132.3071 121.1019 110.9543 152.0809 129.6605 0 152.1775 0 146.0474 127.3875 127.9905 153.0394 119.7517 132.288 128.8484 124.3718 130.7193 142.8882 133.7607 96.1463 142.4112 151.9982 96.4069 136.3062 0 143.7762 126.8944 107.7472 144.0544 156.7474 140.5641 159.0974 137.3651 162.4058 153.5129 140.9606 145.3244 143.1724 134.6638 112.2254 154.531 139.0193 143.516 147.042 151.9671 122.2921 119.8421 144.9056 154.8126 109.0046 0 126.4604 152.7524 145.1035 149.7767 131.6336 131.8404 145.0205 164.9139 140.6446 125.3613 155.5938 0 296.15 104.0333 121.347 150.8331 115.6407 123.3246 111.3645 165.0308 148.9431 157.5099 159.8613 157.5291 0 0 146.9438 140.7788 148.8374 145.083 118.6106 112.471 148.7421 154.6685 163.8975 145.779 128.6711 153.2341 141.1973 127.3852 128.5953 125.2164 152.4086 145.5161 144.0314 196.0328 161.4582 158.7374 136.4869 158.1368 104.0574 106.645 131.5091 130.2914 133.8041 100.9753 156.8625 159.6873 143.5629 146.7194 175.9805 114.8908 125.164 106.5715 135.2825 122.7745 112.7974 107.6464 129.9281 139.2589 153.2466 153.7841 122.1557 134.2445 132.5314 130.8825 170.6581 146.1655 178.6811 127.7225 108.7957 115.4475
117.4132 137.5947 179.6293 173.7775 136.3005 121.274 133.5918 134.8423 160.0545 150.7539 157.9944 152.5799 143.0448 145.2956 148.1934 149.3602 116.6496 165.2092 177.5929 124.8961 118.5633 141.8534 140.2981 167.9182 158.7072 177.8561 140.2779 138.0758 164.6281 140.0223 124.0011 174.0765 141.7677 146.3611 145.4066 146.4248 87.4095 98.8762 0 0 160.6875 138.5717 141.8433 146.655 0 148.0573 133.8304 103.1381 84.4467 123.7539 163.5754 151.0894 210.7402 174.6566 173.3676 133.0739 179.5472 210.1731 193.0584 146.6412 209.5803 257.1165 321.3956 257.1165 226.5106 0 0 170.9144 182.5257 201.1412 179.74 123.4592 181.6242 156.4289 207.8572 191.8039 167.6327 148.4694 136.8027 128.4662 151.1224 0 192.8809 147.1001 159.7804 150.0559 167.4192 122.6316 146.6755 158.585 136.9955 135.6435 166.3503 159.2464 133.4021 156.8278 156.4503 147.9933 155.1695 167.5568 153.4957 125.251 109.9212 136.0603 163.3286 138.9477 102.4569 134.1188 130.0102 149.8236 176.0881 113.0748 115.7091 121.5799 164.5652 112.1373 145.1629 110.0025 162.7965 171.3924 119.7547 128.1212 141.4304 136.827 128.6287 155.3696 152.9144 161.0467 161.7622 135.0122 137.1672 116.8133 89.1697 91.0437 133.0439 98.707 105.4431 115.2504 131.2521 104.3373 160.5988 143.8262 96.3058 138.5858 141.9281 0 0 243.526 145.6725 106.9751 104.4154 133.3436 125.8041 129.6415 106.5081 139.6556 131.5766 139.5648 135.4339 113.2145 147.5964 129.0022 115.4197 150.6736 163.3355 124.4607 0 112.0595 163.8132 155.4617 125.5933 126.0387 121.1179 112.346 122.8319 141.5753 101.1751 140.9051 133.6561 137.1853 136.859 115.0295 169.2257 158.1153 153.7171 136.6483 158.0577 150.1315 147.6573 0 135.9068 131.0274 152.8868 134.0813 148.1629 173.4288 168.0576 158.4459 181.3255 132.6954 124.9785 168.4542 244.3611 0 81.1217 110.6112 147.077 105.9381 152.639 144.8143 172.6722 154.8301 137.475 141.7993 139.7306 0 0 148.6074 124.193 114.9664 138.3255 100.5758 129.5342 193.6683 177.3224 151.1178 141.4793 134.7393 138.5399 150.7149 112.0647 162.8217 139.0262 130.4221 137.7253 136.3201 157.4198 153.5629 175.5868 141.3542 145.1198 104.5182 121.4869 123.8349 130.3751 114.4209 108.5606 155.1588 141.4563 160.9964 157.9393 160.3064 148.599 117.209 160.0842 138.3321 116.6685 94.6316 74.8023 113.4131 134.0711 138.9994 136.7394 141.4295 143.0685 119.102 139.1073 149.7342 170.9278 198.5458 159.8575 144.7142 135.976
137.1108 160.1928 154.6128 135.7748 162.8817 168.0974 140.7925 161.0242 151.9631 163.9008 155.045 136.6826 136.8796 143.0989 143.3756 124.5677 135.5323 121.6133 141.7815 129.9849 153.805 134.0988 132.6285 103.0423 130.5352 147.6944 146.5171 145.9875 141.2313 153.0303 153.6002 134.8005 151.2411 150.261 148.4543 137.7925 131.3329 110.7259 167.4233 0 147.3416 155.3271 0 170.2204 157.385 142.2871 160.4675 140.3518 150.6237 141.8367 178.4963 159.4663 179.8229 171.1792 157.0466 172.3963 0 170.6972 170.433 181.6326 182.6918 0 257.1165 321.3956 257.1165 163.9297 150.5928 167.99 164.5993 159.124 153.1836 152.141 140.2085 169.7456 193.8966 155.5623 149.3931 142.5244 156.0655 169.1064 138.1682 168.784 0 134.6618 151.5733 151.1124 170.4626 148.7362 146.5234 139.1308 123.8121 121.8129 159.375 126.6413 162.7125 131.3565 132.1012 142.5611 147.8465 139.559 151.1586 147.6751 129.7257 131.2266 129.3834 151.1161 181.057 160.6555 152.5682 124.9618 138.878 128.7766 142.969 128.844 0 116.1156 147.86 99.8139 121.1565 142.9621 151.5391 129.3561 132.8374 152.3363 213.5626 124.6234 145.797 134.4344 137.2475 151.8243 150.7171 143.962 139.1837 131.8108 130.8376 158.9861 140.0424 114.7631 104.926 142.603 151.8019 125.7161 157.0566 153.8711 128.5472 136.0244 0 0 127.096 118.8931 113.4568 139.756 137.303 124.305 141.5313 138.113 137.1066 128.3563 131.0483 134.0961 135.5507 137.5735 128.7892 126.2404 0 134.1762 143.222 135.6999 131.8326 162.2839 142.2912 140.0475 155.6792 115.8338 150.3338 139.0855 148.7612 151.4406 131.3321 148.5889 145.3277 163.0914 137.8574 160.7813 119.1384 108.4036 137.1144 136.807 157.0923 117.2861 0 148.6258 134.4197 136.1975 156.4853 119.7145 144.6125 134.5376 159.3322 156.8369 146.2486 136.3591 0 0 116.0469 131.4542 129.8099 127.5668 137.6437 151.7225 146.2746 153.3099 144.897 155.7245 153.4527 0 0 134.8482 134.5862 116.2572 132.7574 108.8578 132.9825 150.1353 154.059 147.4825 133.5068 151.0238 131.7238 131.0742 141.4472 140.8303 152.7302 147.1028 139.8401 138.4133 148.9469 151.9113 148.2258 131.8101 140.4308 162.1931 155.847 155.2562 141.3247 138.6304 127.7694 124.6884 142.1652 154.7283 128.4149 130.7666 146.6712 120.4226 152.9742 156.2423 145.1966 131.507 118.7866 152.2128 134.0475 158.0963 146.224 139.2502 164.5901 146.7321 128.8923 142.8603 141.6652 138.8686 145.6684 143.9548 131.4098
123.3011 136.3297 149.5849 149.3679 0 0 126.2997 130.162 146.0046 128.645 134.3384 140.9012 156.0022 141.0344 146.8125 132.51 130.0515 140.5559 148.8841 134.9512 142.9027 145.5594 143.9635 150.0303 156.1999 140.8767 150.4264 149.4934 151.8462 148.8901 146.8229 131.431 139.9971 144.3134 139.6864 138.0664 146.5673 148.1295 103.5071 149.0037 166.9111 0 160.5993 194.901 159.5601 156.9936 159.8614 167.8337 151.9844 173.2005 134.989 155.9941 138.4835 161.9587 171.2775 153.5192 136.0643 180.789 168.4535 0 190.354 206.8122 226.5106 257.1165 321.3956 257.1165 0 186.1018 152.9119 176.4572 175.6647 162.6147 165.4653 148.2332 171.2469 166.4107 159.0747 162.3753 141.2482 138.5112 0 164.0355 184.5081 162.92 163.5692 139.1106 142.0402 167.7949 141.6637 140.213 137.7303 151.9538 137.5954 155.7671 156.6342 138.0638 129.2157 153.1248 152.3138 157.8627 138.9201 137.8391 139.2283 157.4728 151.6602 135.7848 113.556 133.6457 142.5278 136.3527 128.5132 0 0 0 128.8299 0 141.262 136.5808 137.7501 128.7874 143.0178 149.1434 149.8588 144.5838 153.8634 154.9026 143.991 155.2199 145.1464 140.9274 142.041 136.099 139.7741 140.6325 146.0749 126.6837 120.7212 0 117.5435 142.8831 156.7282 165.5941 126.4404 138.7149 0 102.824 143.0136 115.4461 130.607 132.3334 140.5739 123.456 118.9439 120.4164 134.1656 129.7293 120.5462 133.0078 127.2466 131.2208 122.0409 127.6437 125.2026 0 149.0266 131.8774 130.5181 163.3008 144.7902 121.2743 141.1071 146.6428 156.0909 121.5488 144.4468 148.9873 129.3865 146.6396 132.5021 130.8312 133.5457 136.7033 159.4347 147.1341 127.4682 134.7816 124.925 138.8249 129.4352 127.757 141.6351 146.6928 153.2217 116.6074 148.516 140.8015 165.4046 151.1099 150.0284 150.5356 153.5295 140.989 140.2134 117.0143 0 0 136.8157 131.6762 136.4846 134.4622 149.5402 140.7998 146.7766 143.5243 141.4304 0 0 135.7895 137.8406 130.0737 149.2868 130.9585 148.0997 150.4433 143.553 141.8862 152.6634 141.2564 148.3117 127.4861 138.9834 162.0527 133.2095 126.6225 129.1273 127.8098 138.066 140.6145 163.782 126.6161 140.5874 134.865 134.0034 155.4849 142.4993 123.9791 127.9536 139.6909 134.3405 141.8719 130.3733 152.7243 133.0277 132.3425 128.0606 153.5496 143.1422 139.4413 144.231 156.0096 148.0009 140.5408 154.978 164.169 161.5287 146.7881 152.8356 143.5334 150.8131 140.6664 134.7367 149.0755 0
140.9166 123.69 117.3268 136.6608 158.6678 136.7901 154.2329 150.7906 118.9218 150.233 121.1876 139.2363 123.2524 139.0119 144.3698 136.0078 140.4599 138.0718 128.1451 139.4986 162.371 137.9594 136.4468 156.0231 141.5634 131.9031 144.9879 127.0044 112.9227 146.6302 149.2847 127.5738 124.0811 119.9353 126.7703 164.0754 170.9417 187.2644 118.7872 138.8336 132.0431 153.6571 138.4941 175.1685 0 169.5617 167.6765 173.1942 0 160.0039 169.845 162.8904 146.172 164.3057 154.7304 0 0 143.64 163.0253 170.8397 140.685 193.3044 0 163.9297 257.1165 321.3956 257.1165 174.1468 143.7294 188.7001 155.0359 133.8459 141.3344 180.5278 157.7902 137.0727 141.8821 137.5348 139.809 146.7669 164.3206 164.2561 157.4819 122.105 133.0021 143.8277 136.2758 152.5817 156.3228 150.2222 156.0098 149.9744 136.5226 160.1737 148.2775 127.893 139.5959 154.3202 128.9557 133.1176 134.9764 166.0058 164.3993 129.5271 112.7687 156.59 165.6456 0 136.8934 129.8305 123.7582 158.3933 0 161.4846 140.7043 139.1926 128.7381 143.0907 138.2633 108.4093 116.0453 144.0461 133.469 136.5642 132.0364 129.6812 132.9759 125.5862 0 148.5863 137.4967 142.2504 170.4088 151.8847 147.5344 149.9949 144.0432 150.5098 137.9986 141.7284 118.8065 165.7278 131.5504 159.6765 153.5779 0 123.0992 126.1381 156.214 156.3144 156.3155 140.4631 140.8248 133.1927 146.0302 145.7889 102.5913 119.2055 125.3988 147.6998 147.7213 126.3442 137.6374 158.1917 165.5979 0 218.4561 133.793 128.4998 108.2677 131.9481 141.4912 144.9388 130.1461 162.6288 144.564 140.8537 138.8179 164.6453 135.7156 119.7676 142.4893 117.5215 118.5144 153.3652 131.9286 125.4439 143.3275 0 0 143.6384 130.3766 131.4988 118.1473 134.3415 128.5513 151.104 142.4346 137.9192 156.7125 127.2409 135.2489 158.2033 0 0 133.9078 146.4116 151.6076 151.8096 134.3911 145.8069 130.1832 148.0082 149.3709 147.1918 0 0 109.6075 181.2333 168.349 146.9192 149.6073 149.7118 126.1406 131.1926 144.851 159.0155 141.4248 160.1155 146.8849 143.6512 149.2095 121.1142 144.5678 148.154 146.6423 131.1096 0 126.4359 142.9705 102.2543 148.3899 167.0803 128.3601 148.3266 131.3625 127.1088 125.747 151.7734 128.8825 132.387 138.4063 114.3193 169.8853 150.6998 175.5005 178.0807 168.3954 160.8762 171.2911 136.209 147.3018 146.0413 117.5071 138.2269 164.9567 165.8768 139.3663 152.1979 134.8404 121.19 116.2145 0
139.7782 148.7679 133.1924 152.5243 127.3786 134.5662 149.1055 131.4975 129.5977 132.9031 138.4008 127.1771 135.1877 133.2496 130.3465 135.3487 131.7383 146.6044 134.3693 121.2064 129.0736 133.8448 0 117.5489 140.1425 126.331 126.1526 127.5946 152.4618 141.7548 159.1847 136.518 153.6207 136.6243 144.2635 140.3943 140.0798 154.7454 0 158.8776 143.5238 0 119.8427 0 0 0 158.6044 153.6804 150.2286 153.7526 142.7582 127.5314 150.0532 161.8154 0 155.0543 0 147.3569 168.9899 134.0586 190.7933 168.334 0 150.5928 0 257.1165 321.3956 257.1165 198.6835 171.6425 182.1382 129.3439 141.6791 175.3999 132.6894 144.5155 185.0607 143.379 146.6829 135.1734 0 179.9085 0 166.6867 160.7026 153.0677 133.2159 166.5647 148.3312 152.4323 160.2652 143.1565 154.2501 151.2504 155.2012 120.0905 125.8498 120.8639 168.7913 153.0022 142.1671 141.6709 131.4534 141.4693 133.939 123.0331 174.8886 150.0482 150.214 118.694 133.1144 0 0 158.9774 0 0 136.8022 144.4472 153.6957 142.3466 146.4586 142.6695 127.4372 148.1071 147.3554 155.5589 123.6629 114.6701 131.0405 136.2583 141.2048 158.8598 132.0635 131.7616 134.5259 154.5842 144.0186 149.3284 134.3583 125.516 125.4416 145.6804 147.3875 162.6714 0 116.5214 0 127.7857 121.8665 116.2036 155.3895 136.8526 142.7902 138.7455 119.4032 153.3016 116.9165 140.7451 127.4785 137.7587 139.8804 139.3234 147.151 0 153.2784 156.9484 0 147.1268 138.5239 153.5486 118.3331 149.4582 113.0799 161.42 118.0201 141.0487 127.7019 149.4566 149.0463 114.1914 153.6127 143.5152 127.3446 148.6028 129.2987 124.559 145.7748 148.2648 138.6646 0 110.6185 136.4472 146.8159 129.0767 130.0028 143.3464 156.3465 139.9139 159.4108 173.4496 124.9534 142.6766 203.4314 185.7349 0 155.3071 162.1323 158.6074 150.1643 126.2902 131.2677 136.5416 152.2646 130.6205 128.715 0 0 147.943 140.0203 147.1435 163.2258 136.9642 155.8202 151.7675 137.1657 152.1789 151.0214 147.2645 135.6865 131.5425 156.8557 128.3319 137.0897 164.2865 139.2594 137.8385 137.4955 154.895 144.1015 142.7312 137.2788 130.3023 133.3599 127.1814 131.6989 142.7553 153.5203 136.5538 162.9297 136.1885 163.2109 140.875 131.1964 148.8131 136.6195 131.4329 138.1221 139.5448 145.2552 158.7345 138.0998 135.9142 137.1146 154.9853 151.8063 147.3298 146.0752 150.4324 172.8345 136.4603 146.7825 133.1446 155.5131
140.5923 152.7715 164.219 153.1184 129.8227 134.7781 142.5074 138.0734 134.87 141.4555 137.3088 140.5741 154.6294 146.4488 142.2529 137.7504 149.7477 142.2262 154.8721 135.8637 138.1483 147.0813 145.4687 131.9158 139.7493 131.1018 130.4997 137.2575 132.8269 133.5728 131.322 164.3964 153.5904 152.0921 148.0631 143.1307 131.7085 123.0355 143.1109 161.3735 151.8434 150.6892 0 136.1381 145.0689 161.065 152.9452 150.1381 148.7982 167.701 168.8461 159.7483 157.0252 156.6079 139.3269 138.7595 144.9906 141.887 143.9593 154.2837 153.285 136.9416 170.9144 167.99 186.1018 174.1468 257.1165 321.3956 257.1165 204.9114 199.8678 183.9217 178.4664 194.1762 170.9829 176.9516 164.5175 152.6549 166.8611 157.9499 157.8435 0 125.101 148.872 162.3323 162.2374 161.2442 142.5231 135.9037 161.2433 151.2081 138.7888 144.1747 138.6275 147.4848 149.5351 170.6709 134.1096 143.3019 149.3156 145.6034 133.989 161.4081 153.6515 137.0692 143.9633 146.9918 143.0964 156.1736 144.5452 133.023 142.9376 132.531 0 140.637 0 151.7031 138.7258 144.8693 144.6878 128.7228 137.0014 131.0402 119.9971 133.5874 126.0897 136.7984 146.9198 133.8357 138.4666 122.6499 137.9972 134.3441 125.6228 141.3453 134.1849 118.7894 125.9503 121.7226 151.6922 139.8231 147.3561 167.9759 148.9966 120.5003 109.2553 133.3032 128.3107 117.1164 152.0859 149.1236 135.5124 142.5876 132.8756 130.8828 127.2213 132.9772 149.0158 147.1571 147.369 122.7605 136.1255 145.5326 135.9288 146.2789 0 126.3819 149.929 131.8319 141.8446 145.5819 137.9273 136.4229 134.6439 140.8457 141.9374 160.9132 145.8661 140.8938 142.2651 147.6983 151.075 139.333 118.0065 135.4026 123.1133 128.3067 136.994 139.8372 146.4863 136.2156 133.5759 141.1473 143.188 126.4896 131.1202 147.4684 142.8496 135.3633 141.0314 133.2585 141.8703 168.6771 0 149.2239 0 144.8874 155.5078 134.7626 149.2041 132.845 150.2152 133.4099 154.2502 151.9999 0 0 143.886 145.5388 154.751 158.1877 155.7575 152.3905 144.0817 143.104 142.1502 126.2028 140.793 146.4269 141.688 140.4315 128.9134 166.3301 125.0099 135.6514 134.2673 137.0119 165.6844 144.9906 143.897 149.7515 143.9988 147.8674 133.1876 141.0081 135.7873 146.8293 130.5978 127.5873 133.3073 143.2385 129.0983 148.849 147.8414 142.5972 148.0077 137.0293 131.2326 134.0482 0 155.1431 140.1566 139.9577 156.4448 152.4735 145.452 149.199 144.2505 151.1829 134.6896 140.7168 140.7188 145.5585
118.9011 143.6112 157.9173 136.2414 145.5495 159.98 147.1562 142.4487 137.136 141.5885 135.347 138.9082 152.7772 129.5787 144.8408 140.5379 128.4012 127.714 146.7463 138.4981 141.877 132.917 131.4597 138.5303 139.8184 134.7934 143.9333 161.3525 141.4327 143.426 137.3266 148.3645 138.4251 151.8175 145.9279 136.0912 132.3705 122.5237 151.1899 140.6533 156.1475 142.8211 151.7403 182.336 154.5323 153.988 150.1321 139.1758 136.4804 159.368 161.3013 145.7251 156.7724 164.1223 161.0541 122.7603 162.4489 151.3016 162.4533 155.6691 148.104 168.5661 182.5257 164.5993 152.9119 143.7294 198.6835 257.1165 321.3956 257.1165 227.4896 179.8828 168.3801 178.9387 179.2268 178.8113 183.0011 174.3971 171.2431 145.0512 152.3856 137.4591 158.6139 159.4988 171.5411 152.6743 165.5294 156.252 154.1763 169.6474 138.4633 158.9042 146.9423 150.5503 139.4007 137.5751 151.7415 127.6277 135.0343 145.8865 144.8714 146.8149 142.5767 167.0589 148.7041 139.4426 136.2807 130.7423 155.1751 146.3795 149.0624 128.7494 131.5485 107.7954 145.7878 126.3418 149.1295 131.4709 139.8371 135.8742 133.8622 159.2385 141.8275 147.4981 131.3795 130.6766 153.9323 140.0373 160.3522 143.6991 140.4023 140.938 132.427 137.6546 142.297 138.0824 126.3937 137.9534 138.2946 127.6977 133.5642 145.0505 148.0581 155.6075 133.1696 142.6586 105.1065 124.0511 132.9366 131.489 143.385 145.256 125.056 142.1484 124.4802 133.8282 145.2202 148.8202 148.0034 123.1746 143.9647 140.559 136.7556 152.5244 161.9372 171.3511 134.7069 127.2152 149.605 136.9232 143.2861 132.6767 138.2102 139.1394 138.6832 148.0337 126.4933 135.9709 133.681 152.1487 151.6786 134.7345 149.1352 137.7703 130.1295 139.2355 143.3201 160.2009 124.5107 143.7201 147.7284 149.0886 139.8452 148.8231 132.0156 141.8529 137.6795 119.1776 148.7976 126.1388 138.2619 134.47 175.884 0 131.1207 133.3658 125.993 120.3976 150.4944 139.3162 134.286 142.3207 126.5434 125.1927 123.3663 0 0 167.3005 142.566 130.8893 139.1339 135.4816 145.4274 150.8513 126.8027 129.2392 132.656 130.8261 152.1548 145.3952 131.9617 145.4488 129.4329 135.6213 136.232 134.8419 122.421 148.9226 152.2662 132.8307 159.3939 142.8907 132.4361 142.5546 128.7679 126.1581 133.7535 156.1754 134.6281 136.6168 137.1431 161.3197 140.0242 149.2586 131.1429 140.717 137.7879 131.8908 127.7763 149.0384 149.8737 128.3366 151.7974 149.789 140.3205 118.199 150.3259 149.53 148.3093 154.8798 151.8311 146.146 148.344
122.3298 151.3407 146.9823 146.3508 123.9991 130.6673 119.6659 136.7068 156.8113 150.2819 148.8208 143.4348 143.9077 153.9101 144.7904 130.8466 129.362 152.7019 142.1707 133.3307 135.3549 144.442 142.8583 177.5742 158.3604 152.8233 151.184 141.3486 128.4941 137.4438 143.035 162.3289 168.5727 160.0065 156.3795 146.4671 111.3485 124.358 154.7841 157.6345 154.082 144.8732 152.2632 139.3455 139.1898 128.0492 143.2667 133.9714 136.0857 143.2845 145.6405 144.052 166.4355 162.397 149.7829 112.3427 161.9418 168.4352 167.1689 161.4266 173.0888 180.6705 201.1412 159.124 176.4572 188.7001 171.6425 204.9114 257.1165 321.3956 257.1165 184.4751 199.333 201.2425 183.8188 197.8028 170.0179 177.3092 161.2889 179.5868 143.842 157.0155 169.4968 146.7689 172.1224 177.653 174.2361 140.8999 139.2294 153.1128 150.609 140.9634 150.6383 150.4189 140.4712 159.5524 124.624 135.0551 147.432 143.3191 133.9088 136.8961 126.5248 144.3255 138.9697 130.8321 132.695 139.2836 134.608 132.5878 143.4929 121.4743 123.1338 125.4905 156.1883 152.7385 131.252 122.611 161.7454 130.0458 136.8802 130.7294 148.751 127.8021 142.8955 137.6901 122.4776 147.991 155.393 141.8379 143.3214 131.6393 109.8449 136.6468 147.2034 132.4041 157.3317 121.0499 126.9965 159.1296 157.305 137.4786 134.5375 145.5215 135.8671 140.9371 155.3563 168.4041 117.8018 125.0242 134.1755 138.5199 125.0945 136.7654 133.8412 145.3498 133.8439 155.997 138.5995 118.801 143.3221 145.5978 131.3173 152.526 130.898 103.6778 131.1666 123.6598 145.2633 155.4446 138.882 153.7052 131.2573 125.1495 142.4439 139.525 135.2521 135.5076 138.2482 139.6086 159.636 157.4001 157.5273 136.4301 132.727 130.3194 155.8788 141.7787 141.3034 165.9795 138.1101 143.3465 138.6486 162.1245 141.5936 133.5352 134.7765 138.7062 137.9388 141.1547 137.9953 138.0572 162.9525 146.7609 127.9326 131.3704 135.297 103.526 147.349 140.18 157.2829 152.8084 121.5545 135.1249 133.1537 0 0 139.1672 131.549 132.2156 153.9732 126.9288 127.9451 161.2107 146.1355 147.6814 134.7344 133.0182 138.7396 119.9878 133.1438 143.6385 144.8729 138.6089 139.5358 138.1121 138.5681 146.9644 153.4136 143.2931 153.9951 138.6239 130.0427 137.3012 110.8702 123.281 120.6963 135.9775 156.1734 134.7817 153.1931 145.8901 151.4747 139.6474 129.6121 120.2278 116.813 116.3754 116.0902 123.9517 144.3917 152.5267 140.4422 169.738 148.1912 136.8758 145.4816 153.511 143.2112 151.8615 155.2869 144.6978 151.9948
115.9915 138.8387 159.0955 148.49 134.3347 133.8574 138.6643 134.6034 147.4293 149.7671 166.389 129.7886 152.6901 136.7566 147.9859 150.7742 118.1627 150.3628 143.5145 131.5105 135.4187 140.2491 138.7114 152.3226 148.3391 161.2331 154.3235 160.671 150.852 131.4273 106.5197 157.2922 144.5797 144.904 157.3186 157.9544 109.7088 117.6257 145.1267 135.7333 138.558 148.3803 162.3238 179.2335 170.493 124.6836 140.8466 132.406 116.0436 153.0155 152.0374 146.2573 157.2845 165.4344 148.7147 121.2154 148.2545 175.2605 164.3452 149.5056 168.7571 169.9549 179.74 153.1836 175.6647 155.0359 182.1382 199.8678 227.4896 257.1165 321.3956 257.1165 217.9101 189.6704 214.8524 200.1555 173.8179 163.5083 183.2277 174.9755 160.4563 136.0103 190.6054 165.3855 181.0746 161.7921 166.3622 144.3649 152.1831 169.8832 162.0636 158.7916 169.9947 140.7258 139.1443 150.4399 145.1366 136.4386 142.985 168.1 153.0558 129.546 113.8709 136.5166 163.4672 139.4936 118.094 146.7733 131.1158 128.3578 160.4607 114.8762 125.5202 161.3166 128.5762 125.0908 142.0685 120.6135 145.4964 149.4648 152.1071 136.228 156.7318 137.4809 125.2005 128.7989 134.2109 162.0533 152.0085 135.9272 141.9059 130.7793 118.9154 124.1024 145.4305 130.4275 118.6252 103.8498 120.3409 126.5653 144.9885 142.6841 133.1599 149.2126 115.1762 125.0498 0 160.2953 125.8249 119.1323 136.5527 139.045 115.3212 144.0613 155.5027 155.9859 147.0977 132.5476 125.7592 133.2105 153.1383 134.6312 133.5175 136.2372 156.8603 141.3515 148.585 136.7987 138.6643 146.341 118.364 155.4502 137.7448 115.903 131.407 137.2622 122.2036 138.2206 121.529 136.1196 153.3755 149.6137 130.3157 138.4877 134.7739 129.5698 172.0838 146.6989 148.0933 169.4707 149.0123 129.2973 125.9604 150.9843 134.3452 120.7749 142.0057 152.477 153.5042 142.5666 156.6362 155.9613 164.3967 228.5193 113.3941 112.2144 132.7201 113.5291 144.0905 129.2097 154.5084 151.1682 139.3058 133.577 131.6283 0 0 146.5007 143.2142 131.0116 136.8079 118.078 141.0103 177.593 143.6283 140.9254 112.0415 153.3417 132.1251 150.997 124.3818 126.3481 150.7596 130.3193 137.387 135.9851 151.1733 132.898 158.8686 139.9348 157.9391 128.595 135.6102 140.0649 110.0007 129.5508 123.7302 141.6372 143.1721 124.2858 145.0966 142.3876 130.9336 130.4686 125.4269 115.2131 116.935 119.3991 118.2726 120.0268 142.0126 129.0725 146.0525 160.1744 150.6195 138.8957 142.8472 168.458 142.1043 165.4489 168.7936 147.5037 129.3506
142.264 141.7189 114.9944 140.2479 154.8434 163.1193 144.6753 142.9836 142.4528 128.2528 129.494 138.692 148.4078 152.0605 136.148 140.0816 147.6131 128.1982 124.1178 140.4533 150.1225 143.2227 141.6524 152.9876 146.3422 117.0154 129.1442 146.4561 142.04 157.4052 161.6538 135.3723 133.167 143.0922 138.1653 144.841 146.9684 178.2026 172.0814 141.6596 150.6817 148.0427 147.6644 121.2486 150.1021 150.8108 138.6237 154.791 173.8011 164.5491 155.5796 144.2333 147.1948 151.9458 145.1139 146.8922 177.3452 134.3549 149.7317 158.6909 149.0267 133.9531 123.4592 152.141 162.6147 133.8459 129.3439 183.9217 179.8828 184.4751 257.1165 321.3956 257.1165 194.0522 171.9561 149.5014 157.5326 153.0748 167.6829 161.8212 156.8532 170.541 140.8697 148.967 122.8275 145.9416 145.9893 160.2045 147.3717 145.8625 161.3327 131.9102 144.0147 143.3662 156.9886 147.6748 155.5067 148.0706 136.5107 151.0862 177.922 161.086 160.0848 151.6032 141.0537 158.8489 175.4532 133.9757 160.1687 127.6487 130.7318 159.4056 170.2518 143.9618 152.5813 0 130.6524 148.5036 125.2029 149.2759 141.1099 139.445 143.4637 152.6947 145.9904 148.3301 127.9032 135.3228 129.3834 132.5981 134.8911 137.8375 145.9809 152.121 130.5521 172.052 156.519 155.3175 163.2143 143.0394 130.6741 120.6745 140.9882 132.4991 135.218 155.0245 138.7382 127.284 153.8658 146.3461 157.1757 128.1016 146.0926 134.6649 150.5658 133.8094 120.3818 139.8041 141.7538 169.4442 132.2635 132.0851 150.6261 129.5136 139.1223 173.8417 150.3057 141.5358 131.3911 119.2394 132.7133 133.7574 176.0277 167.1853 155.1086 102.9356 162.9904 144.0536 165.5089 143.9286 144.8741 127.4794 134.5738 151.6278 130.3108 130.9982 114.5302 127.1511 153.4895 148.9106 161.4903 122.5421 123.5566 123.6389 148.4012 139.6088 132.4172 139.9338 146.5805 136.416 141.0551 140.6007 107.3999 123.5635 0 140.7843 157.0042 170.9136 152.978 135.9091 116.8593 132.3486 144.1357 107.2182 105.654 0 0 125.7578 147.4769 150.0255 152.9911 148.8685 135.6366 109.9308 127.0519 139.2855 161.0798 132.0477 151.2344 146.7704 143.5093 135.6926 140.2457 153.9597 125.5397 124.2587 113.1568 133.5447 134.3395 177.8624 121.5134 154.4364 153.3525 127.5249 153.8667 147.896 146.661 141.0467 134.9183 136.8141 117.8649 134.2039 140.959 151.3923 151.9647 163.922 172.704 166.014 157.7468 174.4681 137.6254 140.5867 138.8523 133.5904 135.6446 120.0805 130.5926 129.075 126.5557 116.93 137.3597 145.7188 143.2698
125.0083 146.3098 151.3741 143.0172 138.6822 136.1217 118.8878 141.7872 151.2444 137.3597 149.0814 138.491 155.2005 139.7713 148.2595 150.2135 129.2698 140.8613 151.0307 135.3807 138.6109 124.2264 122.8643 126.9346 136.3819 148.0488 137.8013 150.2191 153.1352 138.7353 129.3701 137.3116 158.0824 149.6248 162.0349 156.4339 126.0676 126.2379 146.6811 148.463 132.5244 146.7096 159.7142 0 199.8809 148.8282 152.2982 141.6757 146.3203 166.0856 136.9882 173.1518 146.1832 145.4345 138.6752 123.2613 149.3465 161.1406 161.5826 134.46 156.2502 158.9783 181.6242 140.2085 165.4653 141.3344 141.6791 178.4664 168.3801 199.333 217.9101 257.1165 321.3956 257.1165 211.8581 188.5399 203.5735 184.3335 179.1554 163.061 156.2479 170.0721 152.9158 198.3752 146.377 164.1246 167.2913 151.3771 141.3374 134.756 144.0053 134.049 160.2537 146.3566 147.91 152.8083 137.0407 145.9423 152.4001 144.79 129.0562 153.5444 150.6075 141.9577 161.5897 134.3832 144.1378 145.2534 152.09 160.6537 134.803 128.0122 129.7608 148.9926 147.3127 137.7957 154.5071 139.185 144.0208 149.7377 163.1482 124.7803 128.6503 134.3822 131.3283 131.1736 140.5599 154.9921 127.7238 128.4846 156.8442 136.9326 123.9952 141.4524 147.1923 114.8246 108.9803 122.1609 139.631 131.7723 140.1441 130.8164 134.93 154.9325 144.0748 154.8237 113.2559 161.2313 138.9477 131.0904 130.337 153.319 140.7105 152.6697 128.2354 147.4256 138.4549 107.2412 139.0379 133.9057 142.8163 140.085 134.3733 150.1597 141.372 134.7891 135.8035 115.1805 135.6229 140.994 139.1294 133.6795 135.3617 137.6778 160.3964 146.2168 128.7302 141.6025 130.6095 128.8536 128.4992 141.6319 126.1045 155.0623 149.4762 120.3026 153.1353 127.9952 126.4536 0 145.0384 131.614 124.2534 158.6165 133.8013 144.6124 134.8929 141.2572 143.3046 135.9838 157.7285 140.5493 173.2653 190.9531 146.174 125.2985 123.2016 141.6516 161.0448 148.2992 141.1611 148.5865 140.3531 152.0003 149.7828 0 0 136.5011 138.475 132.844 146.8014 114.6331 138.3685 166.4904 136.8501 133.0245 147.3373 168.4912 143.4314 133.8046 125.1852 132.6669 145.0159 139.5116 156.3334 154.7382 160.2331 145.2549 152.8538 145.8836 154.8315 137.305 144.7582 124.3087 130.2574 137.7186 128.0336 155.3648 162.7438 139.561 139.1167 157.1559 135.8179 130.6332 144.0771 133.0533 120.4434 115.4089 116.2534 130.1556 154.2261 133.9025 132.9059 147.581 139.5237 144.3757 148.1017 150.7658 140.4918 152.7477 138.9609 135.516 113.5444
135.7101 148.9512 148.8973 129.8775 127.4044 143.0533 143.6102 143.8241 136.6717 144.8948 131.9176 150.9458 131.8509 133.4462 161.9805 149.3903 133.4153 141.3145 135.8868 134.294 134.7904 137.5164 136.0087 163.4702 151.7134 126.0872 143.6149 138.4437 135.683 128.7614 122.8408 154.0131 147.4444 146.5019 147.7799 147.3343 143.6704 138.3746 141.3351 123.0163 126.3398 161.9542 139.5387 139.0572 163.8599 143.7136 161.4628 132.497 140.5079 158.1117 158.4443 156.1232 159.1019 150.3997 131.9333 134.7811 143.3832 152.1734 156.4622 140.9839 141.8853 147.6942 156.4289 169.7456 148.2332 180.5278 175.3999 194.1762 178.9387 201.2425 189.6704 194.0522 257.1165 321.3956 257.1165 245.4744 194.5303 218.7359 192.6743 199.5724 171.9454 155.4026 178.0957 177.6149 170.6387 178.4128 160.3136 146.906 164.6651 157.9805 143.3117 163.9581 147.8228 138.4908 162.4421 164.6729 154.5553 154.1075 152.5954 148.6246 163.5911 129.7624 139.1263 147.6901 171.9536 140.7621 128.1308 124.0578 143.5745 160.7791 148.4444 137.8662 133.1095 114.214 160.4396 127.6795 136.1362 129.1422 130.6247 138.2603 133.7509 137.5732 140.816 147.4535 144.6321 150.8733 132.2126 160.4397 147.4734 120.3854 150.7529 137.9906 139.2001 162.9567 143.4287 149.499 139.0009 128.0617 146.2628 140.1249 129.7305 127.4743 123.9847 127.6895 132.5103 130.3691 143.523 163.7139 129.9864 133.751 130.2121 131.209 141.5096 140.306 139.7291 127.2877 158.7624 134.0702 138.5819 148.2735 147.8093 135.9037 137.7978 134.4595 141.8038 154.0003 136.6706 137.1286 133.9257 137.4465 122.0694 137.8038 141.2364 145.633 134.8734 126.1304 127.3596 138.8899 141.5605 149.4984 138.3376 136.8056 133.8393 146.9975 123.376 145.6294 150.7116 141.9367 142.3449 131.2158 142.2495 135.3507 153.6968 133.6911 132.5249 154.1137 144.1434 116.2974 147.2838 130.105 131.1561 145.9786 146.5768 127.2202 105.8675 152.9297 145.6615 135.7328 139.9858 125.1123 119.0098 133.9362 140.7066 138.8785 136.8525 0 0 146.6872 143.6481 143.3717 134.678 122.8319 134.9242 129.2445 135.5084 133.5469 139.2254 130.016 139.4352 137.5236 156.0437 146.7525 136.3396 133.1789 139.4374 138.0146 154.6357 144.9688 130.9376 136.5117 141.2161 135.2052 140.6617 127.8306 155.3838 136.8163 134.2361 147.7063 144.7749 135.8199 143.8406 159.8211 131.4899 132.8371 152.4215 122.8178 132.5554 132.9044 128.8049 135.3487 156.2108 150.6186 130.4449 131.085 140.33 143.0483 126.2998 142.0494 129.7487 150.0918 134.8509 138.3151 130.4199
103.3065 138.3282 151.9937 141.4563 119.5419 132.4613 121.8086 128.0615 135.2283 139.7365 142.3864 140.652 144.7707 151.2624 141.2424 132.5309 119.6732 154.3522 146.3985 130.9766 130.8948 145.3979 143.8038 152.8636 146.752 157.6563 128.7495 139.8423 142.5915 133.1647 133.4174 173.0563 159.3592 150.7971 173.7457 133.9053 105.3828 102.1067 138.1307 139.9636 133.2409 146.2838 171.0511 158.4342 181.493 132.0369 152.7038 122.0187 126.4906 134.7091 135.9694 129.816 150.46 162.3488 135.6455 130.3442 115.6489 157.1114 158.6267 134.4112 172.2679 173.9303 207.8572 193.8966 171.2469 157.7902 132.6894 170.9829 179.2268 183.8188 214.8524 171.9561 211.8581 257.1165 321.3956 257.1165 225.2559 206.6797 195.3337 172.0402 156.7702 157.4395 224.7827 181.2283 181.6434 182.1546 172.6509 154.1792 142.8794 145.4721 168.914 143.9172 195.0865 173.253 137.5476 156.0806 145.9902 149.6394 163.6117 166.4879 122.5071 128.5075 121.4574 142.3565 159.8775 147.4788 119.9436 137.8307 135.764 170.9839 148.459 126.6619 122.2945 144.8859 146.0674 112.6764 159.8085 107.1863 140.8297 125.0878 139.6096 127.0249 113.1615 118.6101 141.4299 152.8854 156.8349 158.3373 150.8963 134.7445 147.344 141.6449 123.0321 145.4888 147.8104 126.835 121.8421 124.0389 112.909 111.0795 172.1633 159.9271 113.7068 142.4268 120.7101 157.9132 140.8629 175.8742 107.2368 126.0936 138.7165 155.0619 122.7175 132.8119 109.1369 137.5557 145.0606 135.213 138.5915 128.5571 139.855 142.1591 139.4805 157.0522 171.3322 171.6927 134.399 129.6655 159.65 148.0448 132.5643 139.8336 120.3922 126.4589 143.5248 143.5524 111.5552 151.0052 113.3205 119.5969 173.2789 152.2939 151.2671 138.5425 144.2869 124.4793 161.8026 146.5182 122.9445 145.2544 142.2296 135.0936 141.5074 144.989 167.1347 156.0549 144.2947 134.0894 151.4228 148.7073 174.1625 139.733 170.3431 197.1629 107.9808 132.7388 130.1223 108.8746 127.7581 129.3592 144.8902 144.651 145.5378 142.799 140.7158 0 0 152.3415 152.1467 129.1127 144.7261 107.1017 136.2593 169.6672 157.231 138.9999 126.7801 150.7231 146.2985 134.257 129.2951 138.8238 120.9618 137.6598 131.1617 129.8234 162.1408 139.5186 137.6179 163.1379 161.9457 129.092 122.1108 135.5599 115.1805 123.4121 114.5608 150.4464 164.9015 141.1414 168.8341 148.8072 128.3524 124.3617 125.9864 111.5127 111.7778 109.157 104.4428 121.5795 148.9167 130.7464 151.7112 140.483 128.7478 134.5337 142.9754 158.9478 143.7966 171.9677 165.7834 133.5964 116.8583
114.6638 137.4523 144.9532 133.2609 0 146.3691 161.3354 157.3381 158.6281 145.8241 158.484 134.4999 151.532 150.0717 127.1291 139.9878 137.9173 149.2165 130.9576 128.1195 131.5005 123.4546 122.1011 148.6652 142.7477 137.16 139.5613 143.8035 137.1463 134.2659 133.7032 162.6299 141.9028 158.778 147.7094 149.6992 122.4194 119.9628 146.7957 150.8892 142.7698 132.8677 155.6065 126.553 142.3734 137.7204 140.2055 129.0022 133.7708 143.8765 153.693 139.2266 167.9235 157.7134 136.2102 112.1608 163.6199 176.0924 150.9856 135.8522 161.6625 128.0095 191.8039 155.5623 166.4107 137.0727 144.5155 176.9516 178.8113 197.8028 200.1555 149.5014 188.5399 245.4744 257.1165 321.3956 257.1165 241.9824 207.5995 205.4378 170.0642 128.2607 188.6737 176.3653 170.2602 176.7658 180.6295 140.0215 142.1661 154.3096 149.2244 171.9461 166.7784 163.3027 149.5665 150.355 144.1854 142.5374 149.6604 179.9985 144.4404 147.1176 136.2891 152.7114 168.3911 136.4941 126.1393 133.5265 147.5654 140.8513 161.8439 130.5915 147.1362 149.2323 126.5085 141.2476 152.0326 125.6513 121.8456 149.9259 150.3128 151.8723 128.6515 117.7654 135.5819 161.9015 145.6121 155.4358 151.0853 148.9388 138.3272 129.9892 121.0803 123.9782 145.506 139.7017 132.5871 109.3438 114.7286 125.8837 145.1328 136.9902 138.4786 127.5611 131.3368 133.4624 148.4109 122.1214 136.2106 130.727 138.4746 137.2053 131.6511 136.4697 138.6675 138.912 153.3509 144.4132 129.2271 126.6256 143.4124 144.6443 135.533 127.7494 155.0063 147.5469 107.8606 124.3056 157.4718 141.7251 130.8007 147.8179 121.6442 133.2257 146.0081 164.6004 126.838 152.931 126.0366 134.4398 150.6529 152.1616 167.2459 138.233 140.6717 141.4522 146.5983 128.8127 146.2184 154.4851 139.0232 142.8713 150.2471 157.2728 168.9218 152.1908 137.447 138.8349 128.4607 146.4371 147.3011 149.1042 120.0339 117.1146 131.541 137.995 131.244 133.2672 156.4272 138.4063 147.1497 137.5278 131.6738 154.6931 152.4363 0 0 147.5689 139.4528 134.0908 141.8624 130.2834 151.7769 162.7712 139.3681 125.0466 148.7612 172.4711 147.3829 140.7975 124.5584 132.5629 141.7079 137.9355 128.4008 127.0907 157.1494 133.2308 138.8722 137.9665 159.8626 138.7773 127.4447 135.0912 129.8168 118.8567 127.8031 141.8992 149.2446 140.5672 137.4985 144.1456 137.3269 135.8738 122.5071 109.9797 110.8927 111.3579 112.2881 118.4469 151.6693 150.6857 148.5214 146.9947 150.4218 125.9671 162.1747 138.1107 137.2503 165.6939 161.6958 132.6876 0
110.1535 151.5039 154.4685 158.6077 130.2325 132.9128 123.1185 131.0958 170.8004 139.7598 152.8675 162.5332 150.0015 145.0832 148.7452 145.0481 126.631 137.3112 143.7884 136.2258 132.3193 156.1457 154.4337 136.8027 147.5518 129.2046 142.3898 150.3979 149.4564 132.7436 145.7925 155.9617 130.0168 141.1363 149.118 142.6103 117.1919 131.6857 126.7437 142.1366 149.4197 132.0011 134.1139 0 167.053 143.6463 147.7702 129.081 128.2817 146.1866 127.2884 152.2924 160.7447 143.5451 144.3526 115.9742 0 155.0601 170.9794 126.1086 189.8413 133.2579 167.6327 149.3931 159.0747 141.8821 185.0607 164.5175 183.0011 170.0179 173.8179 157.5326 203.5735 194.5303 225.2559 257.1165 321.3956 257.1165 217.1549 204.3377 176.6323 178.0004 210.0481 153.3461 174.6826 169.6615 185.2866 166.1772 151.6102 176.8285 143.3787 155.8977 173.9348 173.0477 152.7933 166.1095 150.1119 159.8076 150.0434 137.7858 158.3498 152.2696 129.2804 152.2609 160.7101 161.0249 128.4414 154.5913 119.001 145.4145 157.7258 153.1327 140.9541 157.5321 130.7905 110.7432 145.9206 136.2329 127.3453 136.3346 133.7787 144.8951 147.1798 133.8276 134.3739 157.589 130.9411 148.7961 162.3319 144.6868 152.2569 134.6078 132.9198 145.1451 141.2914 119.9497 116.7749 117.2156 128.6598 128.2082 145.5697 125.919 131.7709 136.8 139.0759 177.3719 141.4359 158.8351 131.0308 124.7687 130.125 130.9103 119.6729 136.8353 134.884 139.5244 148.2987 126.3769 129.4547 130.4569 157.1166 137.706 133.6141 140.7391 126.3517 152.8619 123.1146 131.6068 141.5765 147.8965 136.0806 123.5004 133.5156 142.0723 137.5614 147.5521 112.6679 139.1065 145.4324 135.2574 144.1543 154.4419 136.9349 153.6204 153.1561 131.7578 138.6684 149.4453 126.6569 142.3074 142.4938 153.5456 149.7248 141.8888 140.4744 130.3661 125.3132 127.912 153.2727 148.3366 138.3175 157.3836 139.7795 187.6728 126.9961 116.3105 143.8775 134.1573 156.8265 158.9369 150.4916 126.3738 137.6373 132.0612 130.1346 0 0 146.1294 130.6518 138.4183 140.4074 114.6619 135.1974 139.2829 140.797 137.1306 131.883 157.1759 150.0307 137.1283 121.7991 129.0232 138.0712 127.6533 134.539 133.1663 142.7963 143.639 143.3625 123.8526 159.4146 149.582 136.7268 144.1276 118.3741 109.7674 112.2161 140.7659 140.6543 149.0895 143.4781 147.5997 136.5622 137.2238 120.8827 117.3025 113.5098 112.3491 114.9483 133.6947 148.659 136.5636 131.3354 158.9751 136.489 134.9438 140.7447 134.6933 140.2698 154.6934 153.0993 135.4948 0
128.0594 123.7084 133.4303 137.561 137.0491 152.7588 136.6636 143.3647 141.6236 146.8188 158.0836 130.1275 142.5598 147.596 141.7452 124.0011 126.0542 153.67 146.8227 142.0349 151.2951 146.394 144.789 117.329 133.9913 149.6187 148.3932 146.8092 144.9328 144.5278 141.9147 142.7894 139.124 152.3257 156.5434 152.5098 137.2224 133.9769 143.3056 141.1061 151.8442 157.0685 164.6031 155.2343 149.5571 140.4225 142.3428 127.9321 128.5946 136.349 138.6968 143.5632 146.7828 165.8439 154.8552 137.9323 124.1716 136.2657 162.7385 136.067 161.2589 179.9949 148.4694 142.5244 162.3753 137.5348 143.379 152.6549 174.3971 177.3092 163.5083 153.0748 184.3335 218.7359 206.6797 241.9824 257.1165 321.3956 257.1165 199.311 206.1457 157.9442 196.6784 175.3476 170.0622 173.5955 162.0854 137.3534 130.055 158.4723 146.0401 141.7893 149.0113 152.9667 175.9557 159.0617 158.8748 166.1263 166.2012 148.4389 127.5284 147.2021 137.9031 158.7265 136.0772 125.4424 133.9448 132.7421 141.6217 149.5977 151.6489 132.8547 122.5582 146.757 161.2533 0 142.1793 140.8695 145.7914 153.5585 146.5304 128.6815 147.2199 149.706 153.2193 145.3517 147.5708 160.6425 142.2731 144.8966 133.8394 130.0022 141.0759 146.9778 149.2619 142.2067 121.1101 125.5424 118.5816 116.4182 141.8383 133.607 129.3397 140.704 162.2322 134.6907 130.3319 156.8841 129.4087 121.8752 129.5468 135.603 147.9773 136.7903 142.0375 138.959 158.0102 138.7006 131.6578 118.9845 147.2068 134.0708 145.5756 145.8843 117.9457 125.3313 115.4317 129.273 142.4921 132.9347 143.2435 136.351 138.7653 141.0224 146.9025 151.9422 111.9577 130.9384 145.971 136.6699 150.6113 156.2899 152.5362 147.1273 142.2226 135.0161 148.7963 144.4908 148.144 116.9537 164.9718 141.5744 132.7192 133.1276 143.9402 133.3975 141.7051 135.8157 120.2139 150.2391 131.676 134.6685 153.8751 135.763 134.639 128.6839 134.1146 136.6036 137.181 145.6732 154.5044 149.1766 134.0813 153.67 151.4282 0 0 148.8774 130.2506 140.5291 166.6507 150.1266 135.7688 152.9175 149.0515 150.1437 141.778 135.7288 135.9449 142.0544 145.8873 152.3063 157.3503 129.8124 131.1081 129.7704 173.6242 126.6307 151.4269 136.9609 123.7787 134.4662 136.1114 151.1928 126.1173 128.9188 134.4965 127.8382 131.8473 133.0717 140.5836 138.4076 129.3944 132.4691 115.7921 131.8056 133.4658 135.6823 144.583 143.4725 132.8723 127.2519 131.6844 155.4739 140.4011 146.0443 127.3944 136.0184 150.9027 139.4954 153.5795 159.4489 107.5461
115.5987 143.187 135.9848 137.7796 128.8229 158.8657 137.5325 124.2542 135.8178 122.793 136.1055 133.2418 132.5017 131.4316 121.316 150.0001 139.024 168.9223 163.5124 155.5313 135.9606 130.193 128.7655 105.5419 132.6687 148.815 142.2035 149.5877 136.4982 131.4073 135.8322 140.7857 155.0071 131.2928 139.2933 127.7102 136.3221 120.7021 138.0619 145.8455 150.2691 151.6889 144.0344 165.0334 135.8037 135.349 136.7889 134.851 156.7308 136.7565 141.4665 150.3331 146.3923 148.0482 138.3263 136.7824 143.207 148.6406 141.1646 161.3333 140.9393 159.7134 136.8027 156.0655 141.2482 139.809 146.6829 166.8611 171.2431 161.2889 183.2277 167.6829 179.1554 192.6743 195.3337 207.5995 217.1549 257.1165 321.3956 257.1165 214.4902 173.2607 225.1468 174.1801 165.86 164.5197 165.1243 143.0028 154.3881 166.9279 139.1666 142.9922 161.2399 161.8891 130.9317 145.8163 156.1463 131.5705 162.9196 156.3671 143.531 158.0925 143.866 134.4165 144.3735 161.1701 123.8193 139.836 133.476 154.9816 145.0798 139.4567 152.0358 144.5513 158.7505 164.9818 142.8835 142.7236 156.1914 145.6121 141.7195 147.6523 137.3885 151.9605 130.781 134.4831 155.273 159.4304 142.1517 135.913 129.1011 150.7711 140.8758 135.1403 142.9458 134.4412 122.4151 112.4214 132.6379 152.9129 136.4535 128.2554 146.9484 143.0057 153.505 149.3392 163.4735 148.7424 130.4555 128.1235 132.1766 120.0962 143.7706 142.3202 132.5443 132.9141 149.4719 140.9296 141.9399 156.2051 139.5635 139.8064 143.2109 134.3064 151.5697 156.4302 156.296 144.8868 138.7718 138.5987 138.1296 136.1503 132.449 147.7157 159.0005 144.8516 135.5697 148.7386 126.4761 132.476 144.7234 145.5922 150.5216 146.5498 136.664 126.6866 139.223 151.99 152.2348 132.1596 141.1155 131.7295 147.7376 158.9324 145.1565 129.1751 119.3491 149.6293 153.8575 143.6565 136.8398 132.1804 144.034 161.7045 135.6848 123.3951 148.4164 128.7726 149.559 139.4008 149.5677 139.6549 140.5753 137.6542 135.6461 0 0 133.3853 132.2635 128.5698 133.4307 134.8202 139.4602 143.6992 128.0667 140.3338 145.5152 155.9961 129.541 135.7666 139.8328 143.807 147.0319 143.3411 132.8731 131.5174 157.0964 137.3318 145.7053 151.3926 139.1597 128.6952 123.3541 140.3562 140.0592 142.7383 138.6589 145.2367 133.6866 145.2736 156.0677 149.0127 129.5675 149.4926 133.604 128.1181 126.1652 126.6904 128.036 128.9117 136.7585 147.0031 156.1071 137.4934 139.6741 140.0489 144.917 148.9509 123.7126 153.2455 135.568 140.8554 139.9173
125.4092 125.1491 118.9889 146.6817 152.7305 146.0999 143.2485 133.9165 145.7429 137.2413 132.5706 147.1407 135.1432 142.5472 145.2821 129.6043 130.3853 131.0619 126.1531 143.5384 149.5175 137.5633 136.055 148.0678 142.9799 127.5895 132.2782 141.9038 142.3391 159.7901 149.507 134.6757 159.261 148.1705 126.8383 148.0441 161.2105 142.9783 150.4733 140.1713 139.7008 128.1558 150.1692 0 133.9724 154.0818 145.9495 151.9415 138.8322 169.6381 155.4987 160.0919 152.4485 148.4613 141.3655 147.2129 133.5677 135.2386 151.7718 149.0739 148.7827 143.6345 128.4662 169.1064 138.5112 146.7669 135.1734 157.9499 145.0512 179.5868 174.9755 161.8212 163.061 199.5724 172.0402 205.4378 204.3377 199.311 257.1165 321.3956 257.1165 193.8717 191.7745 188.7997 179.9722 159.5359 154.0131 151.6318 152.8795 178.7171 151.4412 161.3423 145.7328 173.2059 162.963 158.2715 147.0559 153.7352 146.9142 159.5366 154.538 171.5426 140.4765 141.0427 134.7938 132.53 136.372 163.5539 152.049 153.7259 136.7477 147.0116 147.2155 163.7224 153.8561 175.225 150.8897 125.803 143.2756 137.475 161.0842 170.2618 165.4282 139.4183 132.9357 126.896 121.2453 151.2183 153.5848 127.4402 130.9855 131.9249 153.2368 153.3411 133.6757 153.0164 146.4993 140.2798 134.6931 149.8938 138.3485 150.9846 155.4078 137.993 146.4893 122.2742 0 118.39 158.6771 134.7692 143.5325 137.1908 136.4272 128.5771 160.0565 140.1642 127.6564 149.6057 144.6744 133.8855 136.0528 134.4989 143.8757 129.4646 123.7198 164.4323 106.0975 143.381 133.963 147.6541 159.9511 134.3877 138.0988 142.9274 151.0846 127.9105 131.1846 131.3353 140.6213 136.9622 137.281 129.0386 150.5516 136.3461 129.719 130.4863 138.0578 144.778 142.9516 0 127.5562 133.9437 137.3269 143.635 143.3461 137.579 154.0447 119.8185 147.9392 127.8332 143.9617 135.6264 138.4771 98.4419 155.06 149.744 127.3132 142.2146 139.0236 142.1541 134.0049 146.1837 124.6409 117.1437 115.4348 0 0 152.3168 148.8539 139.2699 132.5983 158.0838 146.687 139.2652 128.5455 135.5223 138.3732 143.0562 134.1181 136.879 160.481 145.1924 138.6956 130.6336 140.1034 138.6739 154.4317 130.2841 140.2608 145.8042 140.3778 143.6386 142.2461 137.5936 152.4406 137.5293 125.614 135.6571 132.5297 148.0069 133.5741 127.7008 132.6777 129.945 140.5907 140.7076 147.3153 141.745 130.0326 141.9119 138.5431 154.0307 133.9318 134.4398 141.3663 142.5406 143.2605 130.7185 128.0196 145.3825 138.1928 135.5458 131.8593
112.3737 137.7703 113.8031 123.628 152.1637 130.9122 154.5245 157.325 140.7316 141.8754 127.4862 121.7028 133.4902 131.1612 131.54 149.3777 147.6638 124.382 121.7763 138.7211 141.8647 143.5491 141.9752 131.1364 131.061 142.1677 144.4542 149.4669 112.6719 140.6074 148.1733 111.8684 151.1814 137.9916 126.8411 139.9182 158.533 163.8414 135.5647 139.7164 137.5771 0 157.3539 98.4034 128.5031 142.6554 141.969 161.5485 159.1813 154.2019 159.6756 128.8517 124.6825 165.8076 141.5251 149.6642 138.5148 141.319 170.65 181.5681 111.8734 125.3621 151.1224 138.1682 0 164.3206 0 157.8435 152.3856 143.842 160.4563 156.8532 156.2479 171.9454 156.7702 170.0642 176.6323 206.1457 214.4902 257.1165 321.3956 257.1165 165.1895 189.3345 162.0624 148.0469 156.7055 175.3043 173.2905 169.0263 148.1346 178.5906 144.4233 152.1278 168.8033 149.0758 141.4724 132.2319 139.8861 130.035 135.5955 146.7011 136.7697 146.2848 157.5305 154.1271 170.2326 177.9954 147.5638 142.3787 145.7437 0 0 166.5126 123.5747 0 134.7526 131.7376 151.0962 139.3537 130.9561 145.2341 145.6509 167.0559 150.0388 157.983 141.9689 126.1465 116.4751 128.1715 144.9663 158.4832 153.5619 133.5054 133.5438 159.0981 152.311 141.9703 149.857 164.5062 118.5709 154.0354 139.0842 142.8261 0 153.6293 142.4533 99.1088 163.8898 155.8822 150.8503 157.5371 160.6473 129.7768 145.1053 157.8071 140.0783 128.3547 139.3326 153.0192 123.519 136.9533 145.2926 0 145.3363 138.9743 126.6815 152.3221 117.8311 122.5131 139.7404 138.9634 140.7466 145.5625 161.1033 141.2128 141.466 137.1265 157.3935 138.6613 126.2008 135.097 134.6925 149.3639 136.7337 146.9028 126.9582 136.5433 152.933 135.4806 136.6314 142.1149 138.8692 146.0339 135.219 159.3454 169.8302 147.8967 117.8712 153.2957 136.1894 131.4474 77.4399 0 156.2476 0 146.3937 145.7883 137.6978 140.0336 125.8676 129.8436 134.3147 157.3297 155.0345 0 0 118.7136 145.8424 148.8449 139.5239 163.4831 133.3824 126.1533 147.0408 139.9507 136.0941 137.9423 160.3673 143.7318 157.7199 123.0024 124.131 143.8492 134.1639 132.795 149.4364 153.5935 140.396 128.8681 147.8143 153.7498 159.6829 133.4566 148.1909 155.6166 162.1805 152.1207 129.6406 143.5343 125.194 122.3712 133.8412 145.1044 135.9932 170.385 163.7008 154.8922 155.4628 159.8996 136.937 174.7183 134.6799 153.0113 124.7252 138.6234 151.2239 117.3726 133.5689 117.4911 139.1343 131.0586 126.2419
130.1523 135.8773 107.2331 132.9154 158.6745 143.3867 139.9117 110.5165 152.6507 115.0884 113.2239 132.5749 126.8958 135.5571 114.917 134.8804 167.485 122.6681 141.1714 157.8047 156.6253 119.2269 117.9197 146.6285 130.4019 134.1711 128.2456 143.3883 156.012 149.4195 182.5622 108.8144 105.1118 127.1684 119.6566 142.2346 174.3774 0 127.014 114.8154 138.0648 154.2512 0 111.7556 145.4357 163.9488 138.0651 178.856 0 137.3298 160.1375 140.0438 131.7254 144.6811 133.3209 170.7538 0 126.5369 142.6938 144.5652 105.6547 104.5124 0 168.784 164.0355 164.2561 179.9085 0 137.4591 157.0155 136.0103 170.541 170.0721 155.4026 157.4395 128.2607 178.0004 157.9442 173.2607 193.8717 257.1165 321.3956 257.1165 159.6934 161.6282 147.6331 166.9078 154.8022 151.9476 158.3994 165.7192 144.6584 110.6833 140.1637 164.6465 169.7738 152.7727 143.9485 129.3152 120.9372 122.7243 159.3655 204.6027 144.0471 144.9208 151.0958 164.328 137.4733 176.8949 141.3926 137.4341 0 155.1069 0 119.2007 0 126.7714 148.8587 142.2239 133.1404 135.1681 116.5385 139.3482 157.9275 128.9561 142.9463 117.1511 105.0677 132.9756 130.2587 128.9138 154.2098 182.6339 170.1806 124.7382 156.0069 0 166.4792 173.293 142.5419 122.2203 118.8175 165.727 109.6261 0 0 177.2924 0 200.2974 175.8971 165.0527 145.531 151.7073 141.8737 165.2559 145.3683 113.0004 129.7755 117.1866 182.8077 141.111 150.4839 137.121 152.0926 137.4534 105.3655 0 146.0976 137.9964 127.3235 146.6427 142.0524 127.1627 135.2013 147.2967 149.5035 142.6554 169.2385 140.2835 139.7324 114.4532 119.9936 130.6694 124.5869 122.5298 150.7339 107.4693 133.9701 178.0033 98.5447 148.4141 153.2284 125.2027 136.7015 126.7724 170.7834 207.2588 142.0804 107.029 116.9528 144.8789 142.0739 96.6833 72.216 0 0 167.7627 185.6736 139.6153 132.3875 120.3708 139.9634 167.5551 137.5663 135.5594 0 0 109.6165 148.7153 165.9417 153.5641 183.3222 144.9544 108.6745 164.9311 152.8483 150.5142 115.1288 138.7578 156.2416 147.6234 144.0327 153.7619 163.3195 143.1609 141.7002 126.7969 123.5879 104.6623 153.2376 128.3118 134.2118 157.1994 124.5406 147.7826 163.9298 153.0165 110.5109 123.2827 144.6683 123.2521 118.3355 133.475 176.0039 176.841 176.1604 210.2729 213.0214 189.8572 151.3759 137.165 130.3105 117.7764 108.2437 131.0615 154.3624 138.3028 126.2117 125.458 115.9231 117.528 115.195 118.3109
0 110.6988 139.5301 154.4353 93.6623 95.2868 104.8437 86.238 133.7306 109.4366 113.5468 145.9587 160.4286 175.8166 124.5284 0 112.0139 131.1085 129.1069 141.4852 141.7295 157.331 155.606 124.2387 165.9203 161.6483 128.4697 146.1547 144.0363 108.7632 91.7257 170.9121 136.3118 157.4678 181.8493 185.3854 0 96.6275 0 0 116.3322 147.0423 0 0 150.8555 108.8294 166.9698 0 0 115.6164 153.1046 144.1734 146.9429 153.1397 146.6835 129.3694 0 0 146.3387 172.886 216.4402 0 192.8809 0 184.5081 157.4819 0 125.101 158.6139 169.4968 190.6054 140.8697 152.9158 178.0957 224.7827 188.6737 210.0481 196.6784 225.1468 191.7745 165.1895 257.1165 321.3956 257.1165 189.4412 197.7042 227.6806 163.043 156.9211 173.8202 152.3014 147.7719 168.129 151.4066 134.8331 175.7131 153.4675 109.2184 154.3496 156.7138 122.4271 131.35 124.5687 136.876 172.074 133.6998 111.3355 116.4008 0 141.3467 151.567 125.4279 187.635 133.1821 0 126.5049 179.7846 96.0292 137.7929 141.7905 94.8894 156.2048 132.0696 101.5693 113.3282 117.339 152.2032 155.4581 143.5959 143.6227 119.8936 113.2493 106.8897 113.4996 106.1778 0 0 144.7454 114.5798 115.9027 139.5725 170.4019 135.3619 145.9895 95.898 106.402 0 0 98.1604 109.5442 85.3366 123.0527 111.5402 128.7252 125.9156 154.2543 123.9796 104.1389 133.884 81.1446 147.6298 157.6105 129.2282 123.303 0 0 0 144.8854 153.1214 154.1278 110.0723 160.4547 0 97.1647 105.4889 147.5806 124.2741 165.6637 129.8189 118.6457 149.1378 165.4895 124.4047 128.1182 138.0231 143.7359 137.1815 144.5537 151.6366 0 257.424 136.9622 159.8169 147.3587 151.2024 87.8698 129.9643 180.965 147.5446 158.4128 132.2329 155.245 0 88.7367 113.7245 115.6812 123.3665 84.1122 117.4867 135.8183 134.8684 115.158 121.5389 125.9188 124.0818 0 0 156.8859 102.7012 111.6755 146.1711 117.4417 104.4572 168.2603 176.8995 127.8529 128.7723 160.1472 102.5255 101.7538 134.2492 168.5716 133.5976 128.4528 173.9832 172.208 163.2559 144.2733 146.8687 125.5685 180.3018 130.197 126.584 149.7157 118.7747 124.4387 91.3822 141.1016 150.9898 139.8982 0 129.1175 133.0704 129.5192 96.1465 106.8499 101.53 99.0959 95.0263 89.6323 131.0323 0 124.8366 146.7371 100.8518 169.3809 112.1245 132.7562 140.9999 131.9688 132.7264 146.3754 119.7897
123.865 142.9466 153.967 143.1552 0 129.0626 123.0613 126.5628 135.4752 133.0177 156.3297 151.0402 135.7007 146.045 136.6797 112.2585 120.8 144.1341 149.709 131.6355 127.2893 146.4979 144.8916 147.0476 156.0388 163.2949 145.4568 153.8735 137.8531 143.7157 123.7027 132.9172 149.5385 137.1585 152.6668 132.1528 115.0458 109.6423 136.7282 133.8055 143.7039 153.2438 172.4481 0 146.233 138.3399 143.0536 112.5956 137.5611 138.483 132.1287 155.6085 145.7098 154.6467 158.1956 136.7279 141.4519 141.6656 125.5677 126.5832 0 152.4037 147.1001 134.6618 162.92 122.105 166.6867 148.872 159.4988 146.7689 165.3855 148.967 198.3752 177.6149 181.2283 176.3653 153.3461 175.3476 174.1801 188.7997 189.3345 159.6934 257.1165 321.3956 257.1165 217.6513 217.2451 175.1554 169.0923 203.4734 170.4072 187.7707 196.7556 174.7299 159.2843 175.1725 154.9399 153.8506 149.018 147.7215 165.6302 162.6751 142.1967 151.545 166.132 144.7714 114.5253 149.5815 141.745 143.7785 142.9298 152.3514 148.2416 161.3066 182.4796 122.9669 161.1522 133.08 157.0382 177.9169 131.224 133.5805 121.6342 143.3264 151.0329 146.2172 160.1569 154.1369 172.1883 150.4106 160.112 155.6721 117.2546 122.4176 141.6432 134.6868 124.6102 115.7396 137.6647 146.5263 146.1165 153.2097 139.2438 146.3172 118.279 114.8383 0 146.1012 0 139.7968 140.8051 142.7431 120.4474 141.8147 134.7336 125.8419 152.9794 141.6117 136.6222 140.8619 141.9403 150.9969 142.8621 125.7415 150.8117 148.5044 139.33 145.4952 144.3942 132.5345 125.4875 143.5473 127.9924 152.2047 138.16 150.5506 155.902 145.9676 125.7041 126.6047 150.4228 127.5944 151.5102 133.3044 130.0303 147.9399 142.6909 159.4085 0 0 144.7507 127.2524 131.0518 153.0294 142.7861 165.2245 137.6097 115.2075 164.1788 137.6019 140.5311 125.8607 170.6382 0 126.5005 122.0633 128.4758 129.3368 129.1263 139.7283 148.3176 150.6889 133.0897 136.3572 134.3679 0 0 136.6347 145.3038 128.7902 145.4013 115.478 129.4248 147.9134 135.1654 143.0491 119.2415 148.5771 136.5534 118.3812 150.8675 135.9136 138.5394 131.1847 149.4698 147.9447 141.8316 169.6029 154.545 123.84 127.8214 127.367 109.9988 133.3013 121.5535 117.5532 132.4825 151.3618 129.7051 127.8786 157.3378 155.6041 116.3299 120.6059 149.6436 116.4352 134.0259 138.3291 130.6829 121.5467 138.8985 133.2716 153.7053 143.0352 142.7851 124.6615 142.0749 170.2949 138.8146 164.2574 147.468 126.085 114.1139
113.0829 143.4353 168.2119 146.3956 153.9497 127.4018 130.2732 153.8805 147.1137 138.9558 139.9932 139.4228 132.5572 145.2611 140.7738 131.0402 133.3245 152.9385 147.6805 141.0788 134.7293 149.4412 147.8027 129.1329 133.6321 158.5351 128.6861 159.403 155.2029 129.9234 124.9823 146.5569 154.2607 135.294 134.5965 144.1202 127.9561 112.4977 133.5627 130.3969 137.7375 138.2302 159.6171 200.032 148.2083 151.0404 134.3729 134.6417 120.1839 145.6752 130.7176 152.957 152.2272 142.6424 124.3683 128.947 111.6832 153.4284 147.4433 140.6613 144.8671 173.2058 159.7804 151.5733 163.5692 133.0021 160.7026 162.3323 171.5411 172.1224 181.0746 122.8275 146.377 170.6387 181.6434 170.2602 174.6826 170.0622 165.86 179.9722 162.0624 161.6282 189.4412 257.1165 321.3956 257.1165 236.8014 182.5259 158.5711 201.7092 164.8931 152.715 184.9211 173.5259 165.3218 169.7603 178.3365 168.0162 157.2265 155.6025 153.3086 168.3518 143.582 152.1426 149.1579 153.6976 127.7773 140.6678 134.0149 146.807 166.4651 142.8802 147.1521 143.2993 142.3952 134.6608 150.9913 136.7446 150.7088 123.4571 150.6924 154.7514 134.0036 137.1035 152.5453 158.9856 163.1295 166.0891 147.6417 131.6717 134.1897 131.5732 125.2739 144.364 130.3419 128.3422 118.2032 117.4673 127.3537 133.6616 148.1626 142.3495 133.2648 144.8651 159.2608 146.1321 0 148.6246 134.1945 129.3513 140.6702 149.5132 135.2237 129.3244 137.537 146.3145 151.909 151.6637 136.6743 134.9013 143.2107 161.5007 149.6152 147.3785 154.6354 125.5596 114.4892 127.1077 159.2693 139.0451 131.5676 124.3941 129.8936 138.722 154.7603 145.3778 146.2071 124.6669 140.2702 146.8583 161.302 153.7793 155.3728 149.8513 147.2866 154.6908 150.7155 157.45 140.786 118.475 155.3072 120.5335 134.263 170.5078 146.3151 140.6138 153.5134 142.3491 130.102 140.3837 147.4619 134.3475 161.079 167.7383 118.8387 125.6176 132.0838 116.7627 148.261 164.427 144.0609 138.3206 124.7627 128.8281 126.9487 0 0 125.7213 122.4393 136.9132 134.7037 123.7885 116.8896 157.2637 142.886 131.2483 130.0148 141.9469 135.4147 148.0439 145.5021 117.3118 147.5619 120.2148 117.8945 116.6916 149.2496 148.6691 159.0298 144.0634 143.7257 111.8722 127.4642 134.1697 136.4529 118.1925 124.8363 146.2779 148.3818 127.1092 143.0784 158.5763 125.3276 129.2003 126.8608 125.6202 133.4061 128.6834 117.5102 121.9699 135.7072 144.5214 135.8483 144.1456 147.5957 142.7054 123.673 169.4539 140.3939 153.5214 139.4945 125.8173 122.8163
119.2373 154.5009 151.2181 146.7996 122.2423 124.1789 136.045 146.2777 138.5476 146.6001 165.9067 121.8736 138.0621 144.2157 142.5296 143.6282 133.6033 148.0103 153.8133 130.4006 134.1712 141.5221 139.9704 139.4929 149.2451 146.7602 150.6608 137.2749 129.9155 147.4418 121.273 130.5391 131.3406 136.7316 139.6695 141.6721 129.2344 144.0707 157.1681 145.918 124.7913 127.1599 140.5435 129.6031 134.9913 130.1238 144.5964 119.5239 114.1083 130.803 134.1113 133.9957 154.915 140.6083 138.6362 127.6502 147.3521 146.3865 139.3653 120.5158 155.8738 170.2873 150.0559 151.1124 139.1106 143.8277 153.0677 162.2374 152.6743 177.653 161.7921 145.9416 164.1246 178.4128 182.1546 176.7658 169.6615 173.5955 164.5197 159.5359 148.0469 147.6331 197.7042 217.6513 257.1165 321.3956 257.1165 219.223 179.7908 194.4797 180.0669 170.1534 196.669 168.714 170.4251 166.0586 166.201 152.2183 153.078 160.964 161.8547 153.2615 152.8889 150.3915 171.1687 150.9827 138.1385 144.15 165.4038 164.3087 160.5853 115.92 123.3912 130.6039 149.1288 126.559 182.0706 145.4687 135.7404 142.7512 136.5406 143.0524 125.3056 146.3706 137.1179 152.7242 146.1343 151.9169 158.5433 136.77 129.9692 158.8869 144.2145 137.11 143.6232 134.1478 134.6097 136.9078 134.3198 119.821 143.6901 146.0199 151.6578 149.8457 157.0744 103.1483 168.8218 170.6396 144.6582 141.3154 141.1774 151.9545 161.0294 161.4692 144.8727 151.7219 138.7653 135.3479 132.3095 113.5557 126.953 140.3628 137.8887 148.9935 124.3692 117.0052 141.7349 125.5026 151.7123 153.943 136.5243 147.9785 128.1575 122.9465 147.4672 130.9335 137.5629 133.7975 132.2992 125.4716 170.9407 158.7493 140.2563 142.2966 151.123 147.0008 151.9848 145.5618 122.7337 133.7516 129.3643 153.5486 140.8652 148.3606 141.7711 144.8319 133.1518 163.3167 152.0459 155.5524 144.9906 146.0692 155.1653 143.4279 107.8471 133.1778 128.2512 132.8049 135.4948 135.3036 124.5259 152.9393 130.6077 148.0924 145.9319 0 0 131.6379 143.8599 134.4949 145.3631 130.1617 123.4466 174.5139 128.7889 113.6071 136.006 136.4737 141.9768 133.0523 130.2219 145.6151 153.4114 139.9456 143.7563 142.2895 157.7587 135.0727 151.9263 140.2326 142.0849 122.1845 134.1502 128.9329 126.6337 125.0852 113.8212 142.7103 144.4528 146.2026 140.8515 140.2108 131.3623 126.3736 129.372 118.6521 120.3538 121.9529 121.2444 119.8282 147.8029 132.8787 136.8417 142.1752 161.4845 146.9963 140.6713 164.8342 134.0604 155.3061 140.0848 155.4232 153.7096
127.9939 135.0528 156.8526 141.4005 110.0658 128.2229 120.7497 144.2704 140.376 134.2084 150.3222 135.1785 133.5964 136.8755 122.678 133.3783 127.6106 161.5945 145.8265 134.1071 129.5245 130.7782 129.3443 134.3331 138.1207 136.9112 157.4352 151.4606 146.0771 133.3947 118.4542 151.9256 141.4317 162.0986 153.6419 151.0081 123.2456 125.3395 140.5802 148.3007 125.1764 128.5098 151.1875 139.434 143.7287 142.0696 155.253 133.246 138.143 132.8868 146.2749 141.9814 146.0528 137.7523 140.2067 128.6927 141.75 135.7235 143.9305 124.8089 156.2638 154.8705 167.4192 170.4626 142.0402 136.2758 133.2159 161.2442 165.5294 174.2361 166.3622 145.9893 167.2913 160.3136 172.6509 180.6295 185.2866 162.0854 165.1243 154.0131 156.7055 166.9078 227.6806 217.2451 236.8014 257.1165 321.3956 257.1165 178.3861 233.7163 190.5363 184.9544 206.0152 167.3545 156.3276 180.7672 171.9687 169.9927 161.709 162.743 149.9543 136.4968 154.7429 148.1619 157.6972 150.9215 123.0301 139.3153 166.3699 153.3763 147.4987 136.3905 131.5001 136.0115 152.4325 148.9893 166.8943 141.2848 139.8676 133.2941 148.1723 149.5262 140.1036 131.371 163.7137 143.1358 164.7401 148.6062 154.183 129.0148 148.9974 121.5464 117.94 151.5939 143.1029 138.2614 134.9454 120.3858 125.8094 122.8225 139.5436 131.2268 122.9759 146.6087 158.3081 136.5058 0 156.2911 124.3276 114.6419 122.9983 130.7473 123.7992 124.6657 136.5233 151.0955 146.9462 138.1028 129.4527 123.13 132.7232 117.3085 120.0189 125.3214 145.9233 129.3622 151.2404 130.737 158.4223 138.3205 133.645 153.0098 148.1642 163.2197 163.1825 170.7357 129.0587 124.1216 128.4435 150.2019 155.9938 149.0441 146.0394 136.8834 158.8347 161.3982 148.4276 140.3916 123.1545 0 154.6396 128.7049 145.9842 158.1858 123.8513 157.578 147.2272 147.0127 138.5825 143.1035 157.1 152.0106 149.5993 165.5003 139.5251 119.7006 123.1824 129.0596 138.6519 135.7671 140.5118 131.0125 140.9236 136.362 134.3727 0 0 139.6381 124.9252 146.4888 130.5518 127.6857 141.0432 173.3073 149.2077 116.0453 134.823 147.9023 129.5432 151.7107 134.6573 136.4583 144.102 148.6088 147.6784 146.1715 157.6801 126.8971 145.2255 151.9053 140.0922 134.5975 126.951 153.8331 101.0287 125.1038 131.6091 142.5571 149.5977 131.6227 153.3063 158.2693 127.5582 126.9939 134.1718 111.5923 121.1053 127.5834 131.4338 133.2802 142.8567 131.4488 158.6344 145.9724 140.069 125.9358 120.6856 144.4329 141.6979 140.1101 150.5676 134.6848 120.0062
129.1951 135.7794 122.1774 129.4274 151.325 141.3673 141.4444 145.8891 136.7604 134.1032 140.0872 135.7509 137.6569 124.6507 148.0005 153.546 146.075 121.4832 138.0224 148.33 162.9265 150.2231 148.5761 146.1956 139.3983 141.3365 118.4774 120.7846 123.2216 134.6363 157.26 152.0097 126.0095 119.0757 127.2703 129.1409 144.4389 158.8714 100.7591 126.9523 131.9536 124.8924 125.7982 0 143.2617 150.927 154.5961 140.5063 147.7179 145.9025 157.3792 148.4064 123.7908 149.256 146.5003 148.9496 139.3518 142.4969 131.8074 153.7041 155.3346 152.9068 122.6316 148.7362 167.7949 152.5817 166.5647 142.5231 156.252 140.8999 144.3649 160.2045 151.3771 146.906 154.1792 140.0215 166.1772 137.3534 143.0028 151.6318 175.3043 154.8022 163.043 175.1554 182.5259 219.223 257.1165 321.3956 257.1165 206.4826 190.0828 169.1466 168.4487 170.1608 160.1448 146.2007 153.3493 162.6361 128.6769 157.0337 170.2053 168.8232 172.462 170.0905 155.7517 171.8534 148.6839 148.8602 145.1535 157.3967 129.3633 159.8085 162.1316 155.8856 118.3285 140.015 145.3896 169.6118 152.0521 144.565 159.0313 143.7689 161.128 149.0034 136.4469 141.5676 152.1923 133.7527 122.864 150.096 134.5383 131.7001 154.9829 159.176 146.6786 0 144.6281 164.6049 0 129.0405 126.8979 149.6774 140.8776 135.3161 153.5141 111.5628 115.3871 116.7441 141.0234 146.5162 135.9732 155.7329 143.8229 138.2991 142.9485 125.7678 154.377 149.6908 130.9715 169.1988 146.7225 146.6733 157.0258 159.8478 151.0279 150.006 156.3715 155.3725 150.0223 129.0817 147.1055 144.7905 169.0843 152.0466 128.7573 140.0317 147.4127 131.9967 152.3245 147.0374 129.092 132.5241 145.7779 123.2155 154.462 135.6415 135.3061 132.443 124.2397 148.3814 124.4297 121.7741 140.2156 138.4251 149.1769 157.5319 146.7671 158.0093 121.0858 128.8516 134.3268 160.5024 114.6769 0 127.0828 131.389 148.5989 153.3719 145.3517 146.2447 130.961 137.7609 140.6014 133.205 131.2617 0 0 136.4461 159.0467 145.2615 140.2196 163.67 148.454 115.1259 134.6359 129.9298 138.1479 134.5663 134.7883 145.5523 134.8726 141.901 146.3326 152.3963 127.3849 126.0851 131.7367 133.3911 132.5149 166.479 133.2847 145.3007 141.3803 135.9305 147.0764 127.7616 147.1773 141.2479 129.2491 131.8851 119.5684 122.3261 141.0961 135.1334 141.3059 163.7566 150.9583 154.1713 169.197 161.8575 147.8513 140.4929 135.6755 131.4644 138.9509 158.401 140.098 124.3308 134.9384 121.9354 131.6155 142.0936 128.7468
114.223 127.558 129.5872 124.4626 149.3504 127.8691 133.5532 145.1039 139.3137 149.1863 142.8018 149.8237 136.1882 166.1026 134.687 155.0106 152.4024 121.1371 131.3558 148.7444 144.9027 136.7174 135.2185 153.6095 138.9204 130.209 114.5749 126.129 137.2081 141.2093 169.9716 136.4287 135.8562 122.4502 147.0421 131.6051 152.7611 157.7338 119.0996 156.3692 137.0562 148.6546 125.9771 125.5541 131.9881 154.7899 144.0419 151.302 144.4695 151.0205 147.101 130.1087 153.0627 152.6472 130.047 156.7193 148.5522 128.934 139.1066 151.2247 135.6087 173.7493 146.6755 146.5234 141.6637 156.3228 148.3312 135.9037 154.1763 139.2294 152.1831 147.3717 141.3374 164.6651 142.8794 142.1661 151.6102 130.055 154.3881 152.8795 173.2905 151.9476 156.9211 169.0923 158.5711 179.7908 178.3861 257.1165 321.3956 257.1165 212.591 193.3807 168.1231 187.8512 188.0515 149.9481 179.9243 170.7607 154.2271 177.2464 150.9959 179.008 154.6258 168.1647 153.9594 161.1227 159.656 176.8022 197.8694 163.8717 149.6467 179.3301 150.1716 155.6416 127.6054 142.1019 121.2815 167.0821 148.8529 129.2657 164.6159 146.6621 164.3977 175.9928 135.8061 139.7386 130.8051 129.9542 132.6765 139.8892 144.713 167.0294 162.2395 144.7577 129.2722 163.4198 158.3848 166.4719 147.7275 144.2228 139.1813 129.9279 148.3823 116.7985 152.964 131.655 121.8414 94.4973 140.2134 140.4635 130.8688 135.8305 182.8997 134.049 135.4413 137.3435 145.6335 126.5547 121.0278 142.4 118.9839 134.2942 148.8919 148.4479 136.0704 133.2467 165.6207 153.3029 141.3707 110.9348 129.5908 131.9501 132.3005 129.9513 120.5143 157.6132 150.6785 139.7287 157.5629 163.5032 130.8237 120.9729 146.4412 118.232 141.0313 148.1203 146.5418 125.7918 160.9805 140.3141 105.031 150.8961 122.6109 137.9974 137.3176 165.1899 160.6165 137.2113 109.5699 143.1222 140.1538 157.0898 121.4393 0 120.6463 154.8455 155.6514 157.1114 144.0702 123.0223 131.8368 128.5367 133.1756 126.029 124.1904 0 0 138.2895 136.862 143.4622 131.9043 166.6591 152.9055 119.8014 124.5448 132.4277 131.7024 120.392 137.1342 140.9352 131.5863 129.6199 136.8493 142.7274 127.3534 126.054 150.682 136.7938 135.4353 158.2016 128.3458 141.1554 167.1295 124.6295 133.9029 142.5479 147.722 139.595 131.5422 128.5214 143.4144 136.1931 151.5142 157.2825 164.4295 161.314 161.9804 159.6367 154.4493 145.3269 141.226 145.8287 135.3006 129.4092 135.4966 162.0338 130.2658 136.9888 132.6956 104.9637 149.4023 131.517 123.4755
121.0053 128.2819 143.9646 133.6764 141.437 154.2435 111.9408 155.2047 127.2154 153.456 161.2104 140.52 140.9869 124.7044 144.3773 120.7699 123.9772 146.098 162.7044 139.0692 124.155 138.4765 136.9582 157.9925 137.5603 142.3061 139.9268 152.0102 148.0434 137.3296 143.9761 153.2362 144.373 143.8853 138.4356 143.0577 120.9847 118.3759 138.23 128.91 133.8901 133.1048 153.7849 147.0535 143.7271 132.9065 126.1133 123.6307 123.7823 130.203 134.8895 135.3445 151.685 146.9113 141.3241 123.8713 132.7084 145.3311 162.4401 157.2199 160.7192 164.5434 158.585 139.1308 140.213 150.2222 152.4323 161.2433 169.6474 153.1128 169.8832 145.8625 134.756 157.9805 145.4721 154.3096 176.8285 158.4723 166.9279 178.7171 169.0263 158.3994 173.8202 203.4734 201.7092 194.4797 233.7163 206.4826 257.1165 321.3956 257.1165 230.0328 230.9706 208.1025 181.6284 198.5773 187.795 175.628 158.7237 161.8465 138.8102 162.9859 158.2421 184.2296 161.7487 142.0372 135.8092 131.4773 149.4537 144.3731 151.5761 145.0205 128.8996 140.8316 144.8885 159.6078 139.4906 145.7439 147.0341 168.4523 143.1269 135.4711 142.8407 134.0774 136.3728 136.1702 153.6398 153.2838 167.205 135.4022 142.7839 156.5178 131.9249 135.6752 142.0724 124.2714 143.1424 126.6793 124.1199 127.4073 155.2313 149.1842 141.7278 133.8304 137.964 148.3972 121.9065 130.6205 119.0013 128.9291 125.1448 139.2966 133.7735 123.7082 125.6325 129.7682 140.6211 142.3655 147.6058 126.2048 147.5753 154.406 132.3013 141.1243 141.0132 166.3158 138.5862 142.1234 150.434 151.6285 146.713 142.6513 132.3741 140.4522 146.1651 141.8029 131.1874 133.9474 141.3706 114.9745 136.492 153.6083 129.8361 126.4075 155.5574 156.9573 138.2614 138.2174 154.9455 142.4847 134.4735 136.135 141.6412 132.0441 150.5674 129.3629 135.1034 143.7804 140.3526 138.6504 155.0049 155.0775 129.7828 162.142 126.8588 111.387 142.1016 127.165 147.0351 134.1036 142.8123 139.792 137.728 136.4008 134.4109 0 0 146.3178 119.1065 149.6404 150.1335 117.3199 126.8905 165.132 145.5603 136.595 112.4311 123.459 141.2051 125.886 123.4591 126.5025 148.8247 135.9106 138.2394 136.8289 131.0946 139.8792 141.7525 130.5005 149.4884 121.4296 130.9948 148.1968 117.3221 128.6245 130.3616 158.8589 150.955 131.8255 134.1833 140.2066 149.8368 137.0534 139.2594 123.2117 123.6075 125.9509 130.077 130.2979 132.8162 127.4109 148.2359 134.775 144.3458 140.5058 144.4507 141.9149 148.7418 148.7825 148.1303 142.0502 130.069
124.6979 135.6497 116.1017 144.5845 150.1644 143.969 138.3293 148.082 136.0323 136.3345 147.213 147.0586 145.5899 141.9551 148.8131 145.3307 151.0875 131.651 132.3435 133.4362 137.7533 127.7145 126.3143 137.3414 152.5072 145.019 153.0359 138.1644 133.5829 134.3441 144.7547 135.3834 139.9475 159.4841 155.3642 144.474 144.2977 115.7586 132.0944 133.224 133.0121 133.5802 158.0304 111.9453 155.9879 138.227 152.1826 134.3899 127.1834 123.757 129.5142 149.2999 154.1441 154.1021 138.1048 137.7657 164.7264 136.0024 135.7926 139.1875 135.8486 151.1629 136.9955 123.8121 137.7303 156.0098 160.2652 151.2081 138.4633 150.609 162.0636 161.3327 144.0053 143.3117 168.914 149.2244 143.3787 146.0401 139.1666 151.4412 148.1346 165.7192 152.3014 170.4072 164.8931 180.0669 190.5363 190.0828 212.591 257.1165 321.3956 257.1165 200.3204 227.856 191.0092 198.5865 174.1729 171.8605 183.1981 169.3698 152.3146 152.0825 150.9968 172.5372 152.2314 138.6839 181.1421 147.6089 152.2501 159.9425 156.7432 125.8279 141.6629 136.4285 114.344 136.1218 149.5899 142.9295 144.7658 135.1792 137.1891 148.7758 144.9497 140.0177 138.3353 134.7142 137.0482 150.1582 153.4735 132.9588 145.8028 159.003 157.115 166.4237 140.6513 149.2266 127.6191 145.8901 144.157 129.1265 141.0709 154.1285 130.2107 140.3793 125.465 140.881 0 133.8772 143.1572 141.4309 134.878 141.5386 132.8287 130.8639 140.0987 150.9359 141.9367 150.6556 137.9203 139.6402 135.0409 131.7565 130.2171 132.0665 144.1239 150.3325 154.5244 139.0198 134.6048 135.5122 152.5989 133.8383 142.9513 144.612 151.6489 145.2138 139.83 130.2759 140.9886 133.9746 152.3512 154.7696 143.5893 153.7719 139.8918 128.0565 141.7272 136.6117 143.3808 185.3805 141.3573 136.5862 143.9683 131.1814 157.9307 154.9906 156.8414 152.141 143.1397 145.11 148.3728 147.3605 155.5166 204.3337 142.7465 154.7128 145.1422 124.502 147.224 137.5348 156.9506 146.2769 131.1249 146.2296 144.0963 0 0 132.5058 140.123 126.7343 127.8197 125.92 130.1767 136.6117 140.3504 134.6748 125.8712 132.0218 127.1541 127.8117 142.2351 151.9332 125.2797 127.7467 155.0886 153.5062 127.7642 141.12 130.3837 139.8897 135.411 146.125 145.2465 136.596 128.2762 138.9133 138.0725 140.611 153.8647 140.8017 120.8241 126.83 130.1131 141.6269 138.1448 130.4053 134.1213 141.0732 148.2732 145.0745 139.4874 137.6798 140.131 133.3131 124.0594 135.936 128.2607 133.0732 125.6853 130.2714 133.1337 137.6874 106.1226
129.5927 136.9573 131.7238 159.0441 125.7663 141.8822 141.3113 139.2917 138.0865 154.8997 150.2069 153.9193 125.0755 120.3003 138.1872 134.8623 140.7082 138.4373 131.0237 153.5928 152.2299 135.1433 133.6616 102.4621 150.5814 132.2883 145.9628 144.4493 148.918 150.1937 145.2267 142.8851 146.3706 138.8428 145.1875 140.5754 121.8318 129.7126 149.574 141.2601 153.0031 150.9031 143.8883 99.2302 130.657 142.0295 135.5044 135.8398 139.9574 142.7744 137.7511 153.7754 152.6917 150.2196 143.0166 138.6475 140.1016 148.9218 141.2641 141.2596 134.8317 158.5287 135.6435 121.8129 151.9538 149.9744 143.1565 138.7888 158.9042 140.9634 158.7916 131.9102 134.049 163.9581 143.9172 171.9461 155.8977 141.7893 142.9922 161.3423 178.5906 144.6584 147.7719 187.7707 152.715 170.1534 184.9544 169.1466 193.3807 230.0328 257.1165 321.3956 257.1165 236.9026 202.6178 191.5175 181.644 170.8567 177.0801 163.6126 150.8477 154.1191 158.3913 140.0616 159.5889 162.0079 162.2513 167.5803 157.6935 158.5291 132.6793 133.6073 149.4063 151.9075 119.2887 0 143.0647 145.7861 149.0823 173.1953 154.5924 146.5679 170.3937 160.6093 160.5614 133.1652 151.7789 138.1794 142.194 125.1833 144.0783 152.5784 141.7256 144.9862 149.0917 139.1677 140.6723 146.5707 142.9875 139.3898 131.1939 136.8078 140.3865 161.104 124.556 0 144.5297 131.553 137.7928 142.469 133.9573 143.9494 134.6592 132.3466 145.4984 146.9994 160.9679 135.2798 144.9142 128.8004 149.266 129.2482 153.2572 140.0634 153.3256 145.1845 130.6378 131.994 144.1212 147.7087 157.4837 145.2342 133.6053 145.4905 156.53 128.4944 140.3786 134.7886 126.9947 142.2795 144.5749 149.6776 146.2712 161.769 167.6022 146.774 137.2088 140.8955 137.15 134.793 138.4972 136.8325 150.3603 132.2689 159.7621 142.3068 159.759 148.1262 102.8894 134.2126 138.7546 135.4108 138.9069 139.9663 144.9976 152.0272 149.0374 125.968 136.3819 119.3093 143.347 142.2463 118.0841 121.2652 119.4961 0 0 137.6393 138.5553 150.4746 141.4016 129.631 147.0917 137.3295 128.1009 136.2646 138.5571 137.7692 140.5828 130.8322 144.789 143.927 134.144 134.7812 148.2988 146.7857 126.6308 137.5171 138.3346 146.8737 144.0802 145.3368 153.5713 143.1038 127.4467 133.8103 143.2593 145.4119 146.5541 139.4713 144.8832 141.5732 131.1578 133.1594 128.284 135.7225 127.3969 123.2095 126.2641 143.924 133.0679 146.3691 124.5259 140.1245 129.4097 146.7914 134.7526 137.1279 131.2946 135.6498 146.8473 122.6558 0
106.7552 141.3693 142.0329 146.0897 109.9889 116.163 132.987 129.3735 158.0114 152.7923 151.3775 149.2445 146.7566 146.2309 147.1824 140.9702 113.1359 139.5429 147.5145 123.8115 122.8735 145.7147 144.117 159.5932 142.0079 169.057 143.5108 148.0209 154.6851 124.6334 116.5643 177.619 148.4662 140.9137 152.9275 144.6135 110.4611 103.2005 161.2888 130.7517 134.8207 126.1361 177.7568 139.8907 189.8378 136.9616 135.5916 118.6849 114.9191 143.5988 136.0757 139.7839 144.592 149.8741 142.9805 139.1873 152.8095 173.3054 155.9778 141.6879 152.1789 163.127 166.3503 159.375 137.5954 136.5226 154.2501 144.1747 146.9423 150.6383 169.9947 144.0147 160.2537 147.8228 195.0865 166.7784 173.9348 149.0113 161.2399 145.7328 144.4233 110.6833 168.129 196.7556 184.9211 196.669 206.0152 168.4487 168.1231 230.9706 200.3204 257.1165 321.3956 257.1165 207.9858 230.259 193.6357 179.3795 193.3028 177.5225 161.7983 146.5174 133.4888 178.8995 149.5511 152.8123 139.3993 150.0578 152.1406 167.5722 159.1303 132.2413 146.3304 136.5624 160.1403 142.9956 177.7203 130.1235 156.0271 162.8256 144.0056 152.6178 133.6507 115.4509 152.1013 144.1771 160.267 180.6735 150.3417 125.9498 137.3351 139.5215 115.7743 125.5695 152.3812 124.6929 126.8971 121.6299 131.2773 151.3161 168.2481 141.0614 121.237 146.5483 120.5441 129.5846 137.2084 151.3011 122.5712 134.2559 140.5935 146.2286 122.165 126.9261 132.6363 137.7722 148.3439 122.2239 152.4399 107.0689 159.4985 144.5202 112.3212 138.3916 160.6643 122.2715 0 136.5545 144.7439 138.763 137.6967 147.1138 120.254 116.9495 140.3468 161.3738 114.8418 123.8975 120.9025 118.5922 147.5636 150.8715 152.2905 149.1616 151.2306 138.1451 152.8868 142.1306 162.9161 135.2873 133.2692 142.3008 139.9738 158.9335 137.2945 149.1581 156.5366 133.7181 135.972 141.4775 168.5311 137.3302 175.1031 0 127.9111 115.7351 124.1226 121.3978 137.4024 131.7382 163.6934 144.274 120.1659 137.119 135.1186 0 0 154.12 151.7868 134.9423 156.3045 112.8655 119.7779 164.9198 137.211 140.4483 129.5621 140.9138 122.7287 123.7235 115.6746 135.8609 134.7894 137.0544 124.9698 123.6947 159.4992 142.2085 151.4033 148.8509 152.5352 119.0951 122.5717 140.5204 116.3037 127.9029 123.0356 141.372 158.4906 154.775 158.728 139.5881 134.464 113.1162 119.1173 120.9155 104.6894 104.4078 115.9699 127.2041 138.6559 125.1647 135.5712 162.2864 137.1548 119.6675 118.3525 174.2198 160.2243 169.5068 146.2562 140.1883 115.7321
109.1542 130.389 138.0958 136.6622 124.0699 135.2051 134.0983 131.2491 149.0591 141.4564 162.9234 151.1632 143.0632 141.0685 123.9328 146.1481 130.7116 150.3907 162.0503 133.2833 137.1156 158.6495 156.91 149.7375 153.1601 157.8625 145.2277 144.5064 144.6996 135.3017 131.7774 142.6238 146.8956 116.3924 150.3311 146.264 121.0382 108.1532 173.1867 136.4671 147.2054 131.6368 137.6435 155.8839 138.6432 121.9263 144.8486 116.8165 123.2754 125.7305 135.5685 150.7851 136.6084 149.2803 138.7417 134.5551 148.2016 133.2634 136.5617 132.0268 150.9393 161.0837 159.2464 126.6413 155.7671 160.1737 151.2504 138.6275 150.5503 150.4189 140.7258 143.3662 146.3566 138.4908 173.253 163.3027 173.0477 152.9667 161.8891 173.2059 152.1278 140.1637 151.4066 174.7299 173.5259 168.714 167.3545 170.1608 187.8512 208.1025 227.856 236.9026 257.1165 321.3956 257.1165 243.4954 223.1892 174.2677 178.5105 187.5893 166.9874 155.6454 154.646 178.6472 167.391 162.3235 134.3215 170.4139 161.1057 159.0675 145.6703 130.9234 143.7891 162.7856 127.7208 153.824 155.9579 146.8547 130.711 171.1663 150.1506 133.1183 138.4432 123.149 149.3959 152.892 161.0005 147.02 144.166 147.206 143.785 147.537 128.3567 138.9961 157.2082 159.8743 132.0093 137.5866 139.0392 136.4605 145.3207 161.4434 150.3312 143.3206 148.732 140.6927 141.7714 160.1648 136.6992 127.8255 137.7437 129.7054 114.4245 138.4553 148.1282 141.4215 143.9562 140.8377 135.3549 115.9076 142.1818 137.3288 136.9496 137.263 141.9101 139.2213 125.279 132.7639 158.0483 148.4833 124.2901 129.6324 128.892 115.5339 149.2854 131.791 125.7445 151.9791 143.6924 134.5124 152.0008 152.7676 129.2801 147.7085 140.1872 131.446 145.0122 166.2122 156.6343 112.2192 125.4466 150.2177 132.3116 149.9445 147.3969 150.1964 133.8814 135.4791 145.5714 145.552 129.1268 144.4785 139.3952 0 134.97 140.8204 135.3264 138.5128 147.1708 122.4003 134.3643 132.102 120.2027 146.158 144.0257 0 0 137.071 136.9263 126.1416 146.8553 123.994 138.1158 140.0377 145.3733 143.7357 137.1077 137.6324 130.2465 154.8043 114.647 139.1785 128.1665 133.4252 148.0383 146.5278 137.5588 142.4754 143.4427 124.2358 139.0052 118.6909 127.3945 144.4741 133.6251 129.4014 123.436 143.9922 139.2448 137.6825 155.6086 152.175 158.9888 138.6673 130.9709 119.4401 113.1347 110.6612 109.4388 128.4704 127.2656 139.2062 152.5564 131.9289 137.7773 140.0631 141.9199 132.5615 140.4685 142.9642 157.5873 128.7253 119.4113
126.3919 119.4134 140.2556 126.9153 136.384 120.0605 154.9131 136.9468 133.1302 143.038 132.0937 137.9709 135.4208 139.2788 141.0351 132.7825 155.3226 135.596 138.6909 137.6116 135.9818 161.3145 159.5458 113.3627 139.9482 134.3227 108.3327 140.5692 132.2001 129.8398 114.3025 119.8119 138.6772 130.0663 138.1363 121.1578 117.2302 136.0184 127.646 119.8127 131.9484 124.5064 133.8813 183.9231 135.1076 145.2396 147.148 136.4408 158.4379 139.9194 134.0277 145.7742 134.2504 129.1086 147.7387 132.7165 96.9831 144.2035 149.6261 154.3727 150.8509 144.889 133.4021 162.7125 156.6342 148.2775 155.2012 147.4848 139.4007 140.4712 139.1443 156.9886 147.91 162.4421 137.5476 149.5665 152.7933 175.9557 130.9317 162.963 168.8033 164.6465 134.8331 159.2843 165.3218 170.4251 156.3276 160.1448 188.0515 181.6284 191.0092 202.6178 207.9858 257.1165 321.3956 257.1165 228.9977 194.6444 170.5024 173.9815 150.3079 164.1429 175.5108 180.2954 141.1833 170.185 164.8051 148.1011 161.1825 149.5404 146.6439 140.1519 150.6372 165.64 155.1632 161.5397 135.8892 153.935 149.1465 157.8778 166.4194 150.329 150.0697 150.8085 160.9345 143.1339 163.1883 162.0327 128.4329 168.5349 129.9018 134.2215 142.3025 142.4119 153.1951 153.1916 149.6844 152.8182 161.7408 144.3353 136.2556 148.7786 142.6226 137.6573 125.3068 182.7396 169.4964 139.4951 160.722 137.2147 140.7109 143.8567 133.9387 128.2334 137.4885 145.5205 124.8873 146.684 134.702 129.8547 147.2646 130.2053 137.3505 153.2669 125.3004 123.5582 139.3299 141.8725 136.8902 125.7918 130.2883 137.0971 149.7516 144.2149 157.1993 121.6333 123.2244 151.7564 149.7587 152.9643 121.1031 144.2596 144.8183 128.0538 163.483 133.2742 150.2729 145.9395 140.2719 120.3317 144.1828 131.0384 138.7089 142.4229 136.4103 123.1677 136.2413 173.0247 136.7116 157.2265 162.0286 137.5723 0 169.5203 143.1033 134.1054 132.1215 115.1472 139.9125 134.0893 143.1029 137.3687 135.6344 142.813 140.7295 0 0 122.9641 135.539 130.4611 128.6949 145.1584 144.4417 120.2037 144.7884 137.0981 138.8657 145.69 136.4641 132.9594 130.4417 124.5393 147.2155 141.2962 145.909 144.4202 127.6286 144.9703 130.1752 134.0352 133.0998 136.8048 140.1359 142.4892 158.4116 144.2212 152.7195 146.6917 142.7906 133.4734 143.6713 142.7546 158.1863 137.72 145.9736 155.5722 134.9793 136.7154 153.8489 147.155 141.4419 157.2282 143.5474 140.8699 134.4072 144.5331 150.2257 131.1206 129.9652 129.7478 132.021 123.3415 107.1742
104.93 152.1503 157.0203 145.278 138.4658 124.3879 142.0227 132.3852 129.3831 133.3633 158.0677 146.4526 134.0759 130.6198 141.8073 130.1056 130.8289 141.1456 134.6414 121.5864 0 145.9674 144.367 131.666 129.9178 134.276 150.6686 162.0189 135.6784 137.8449 127.4725 139.9772 131.792 137.3474 142.1375 142.6638 134.0248 131.9185 127.8036 129.6522 141.2471 129.2459 100.5831 164.5335 135.2162 155.1826 136.8204 120.4368 112.9789 140.4939 138.7144 155.1645 150.4904 142.8163 139.9656 129.4265 120.5654 142.9586 141.1465 144.3631 167.6116 158.1235 156.8278 131.3565 138.0638 127.893 120.0905 149.5351 137.5751 159.5524 150.4399 147.6748 152.8083 164.6729 156.0806 150.355 166.1095 159.0617 145.8163 158.2715 149.0758 169.7738 175.7131 175.1725 169.7603 166.0586 180.7672 146.2007 149.9481 198.5773 198.5865 191.5175 230.259 243.4954 257.1165 321.3956 257.1165 205.8159 220.7071 178.883 171.0396 167.4846 166.6897 170.0422 183.0203 175.8415 146.8227 168.456 147.0959 169.1581 169.2758 128.4182 142.2962 152.1348 141.2402 125.2053 160.7 137.9731 148.5428 160.7328 141.7531 171.0891 141.1138 134.1436 129.5991 160.3766 145.2199 161.062 158.6099 140.2753 158.8887 152.4687 132.6327 148.2576 139.5366 134.4645 123.3141 131.8713 129.4463 132.3525 133.775 140.0267 157.6773 128.1134 128.8774 110.7339 162.7194 143.5794 133.101 130.017 126.7119 151.3256 153.0807 137.0875 146.3332 129.786 149.4613 168.2336 139.4879 126.5596 144.0157 134.5833 138.6177 152.3627 151.7197 146.8381 149.8329 149.1388 137.0496 160.9715 132.2016 136.9402 137.3076 151.9217 152.4061 154.8554 138.6202 156.3581 127.8914 122.1921 140.512 143.7252 153.9509 142.9804 140.5274 135.4487 167.1194 171.1373 155.7746 152.8731 133.3912 138.6267 161.1775 155.6258 133.5675 145.53 139.2498 135.8465 138.8504 142.8385 132.629 134.8352 123.2823 143.0135 122.9997 155.1072 124.186 125.2899 150.2522 142.3085 132.8593 137.3462 131.9217 145.6217 143.4973 0 0 114.9794 150.0557 137.0349 136.2786 125.6839 121.5389 137.4399 160.9244 132.3539 126.1086 135.302 146.2801 142.4253 138.8102 136.6978 142.4684 127.476 157.776 156.1661 135.0452 130.5201 145.0085 110.2942 144.5775 127.5126 118.6007 144.6547 133.2707 131.0315 124.5811 136.4912 141.716 130.0055 149.2188 160.6255 155.9451 132.9191 128.7899 127.0834 120.7082 112.4404 110.4123 131.7883 146.9705 146.7341 131.6824 130.445 128.5604 140.5527 148.3044 137.4154 129.9701 145.7383 140.9444 131.282 144.8963
104.7767 139.6076 133.7327 125.3504 130.505 152.8237 134.5684 151.3454 135.6883 131.2329 140.2849 137.9192 150.2971 120.0116 143.9019 142.9621 133.2653 135.448 132.1532 137.6333 124.7054 143.7922 142.2156 164.7322 145.2191 129.7142 144.5054 151.6273 148.8236 136.9334 144.0273 131.4052 138.0749 142.6085 130.8496 124.4515 138.367 135.4044 129.0972 124.6294 143.9189 133.4491 140.7628 142.0249 137.3582 142.6274 151.6728 151.9212 130.5726 153.4104 147.8056 154.169 152.9791 140.6031 141.4719 148.3012 146.0953 140.5821 142.9668 143.8752 149.7699 152.3766 156.4503 132.1012 129.2157 139.5959 125.8498 170.6709 151.7415 124.624 145.1366 155.5067 137.0407 154.5553 145.9902 144.1854 150.1119 158.8748 156.1463 147.0559 141.4724 152.7727 153.4675 154.9399 178.3365 166.201 171.9687 153.3493 179.9243 187.795 174.1729 181.644 193.6357 223.1892 228.9977 257.1165 321.3956 257.1165 235.4279 229.8416 183.1313 182.7235 171.0057 181.0984 184.597 164.5294 163.5927 172.1488 150.2462 166.8016 161.7388 157.3031 144.7425 146.7921 139.1394 136.7801 148.8542 155.5875 152.871 152.8732 148.1008 167.605 168.3289 160.6641 131.4448 160.4426 155.8231 166.7289 151.0567 146.2011 146.3334 149.5228 139.9473 138.8696 165.626 140.4026 146.8753 141.2319 141.0771 125.1007 137.0427 123.587 130.5733 139.5046 147.393 145.2236 143.2064 123.5477 139.3833 129.0404 136.6796 148.1484 133.5069 143.6108 133.5825 136.5299 141.9076 142.8395 134.7282 128.8756 136.8869 147.0091 160.3332 131.648 113.7162 142.2649 118.8118 134.4323 152.7493 139.0563 152.1909 154.7401 146.1181 143.5409 145.0927 135.3948 150.9805 141.7236 140.4034 150.1949 147.9672 148.3921 143.4065 145.8222 143.2192 136.8378 135.4619 142.1317 137.7029 92.2658 133.3479 135.4598 137.0692 144.7427 125.8222 159.4944 140.8285 130.2572 130.2224 129.6381 137.9065 137.3637 128.0041 134.2128 136.2972 106.7533 149.7722 144.403 134.0468 124.4452 155.0909 140.7835 134.7852 143.8386 141.7402 0 0 136.2166 146.9503 142.919 132.2069 123.4726 135.9512 135.2096 140.3907 140.7488 133.0658 159.0529 143.502 134.5167 126.7427 143.2756 141.555 140.4986 124.031 122.7654 130.2183 137.5055 141.5925 117.9017 131.8716 133.3085 126.4129 161.5139 139.4011 120.1033 124.2763 128.1904 143.9439 146.6507 139.755 131.6375 138.1156 134.9506 145.4607 132.4793 136.9331 135.5122 132.2047 141.0977 144.1922 134.5046 126.7938 148.7626 130.7815 121.6934 127.854 140.1553 141.6775 151.3747 140.6475 142.1741 126.9508
131.0197 139.3701 117.5457 147.3208 163.8571 144.1543 139.3069 135.6061 126.4013 144.2831 137.7096 157.8508 144.4622 132.8794 137.5178 135.8463 159.4653 138.424 141.7477 143.9233 137.9806 126.0333 124.6514 155.8332 146.6356 146.235 130.6932 131.7063 142.2281 128.8763 147.0548 126.0575 149.8058 152.8103 134.6511 139.6496 137.3643 143.4168 112.4795 147.479 125.3555 119.8727 144.9813 127.2015 135.8533 142.6066 140.9326 145.7039 0 142.4504 142.0277 152.1452 134.0754 146.0963 140.9931 135.1975 126.7687 133.85 148.8371 142.691 120.5762 128.6277 147.9933 142.5611 153.1248 154.3202 120.8639 134.1096 127.6277 135.0551 136.4386 148.0706 145.9423 154.1075 149.6394 142.5374 159.8076 166.1263 131.5705 153.7352 132.2319 143.9485 109.2184 153.8506 168.0162 152.2183 169.9927 162.6361 170.7607 175.628 171.8605 170.8567 179.3795 174.2677 194.6444 205.8159 257.1165 321.3956 257.1165 213.1377 170.9392 180.4256 199.2652 171.0242 183.8259 153.0963 139.4038 154.2147 156.6456 156.6169 165.2609 140.401 162.6329 173.7823 145.9622 179.0477 150.3803 161.0919 136.2574 155.1266 161.8124 162.3998 154.1595 138.4058 156.5333 140.9892 142.608 146.5173 155.9355 162.7115 144.0649 122.7067 148.9173 149.8679 155.658 159.5043 176.0073 150.0138 170.0996 136.7466 127.2414 138.399 153.7604 141.5521 140.0812 168.8792 163.0073 131.3082 143.768 125.9294 137.7116 141.405 173.2324 133.4355 152.5273 160.2419 125.8257 138.954 149.7762 149.8458 133.4215 138.9938 142.9666 164.5608 151.1651 137.1864 132.6989 162.0099 137.2402 154.0122 150.938 144.2985 153.2585 129.5554 144.5592 136.1389 140.5108 132.1785 133.5941 154.3829 132.9448 156.6921 126.3204 139.0205 145.6996 160.6237 134.1164 152.0316 151.114 133.4596 139.7541 142.0629 145.0443 128.1282 136.3139 139.9485 153.2462 147.0004 143.8858 157.9423 145.3073 120.4558 123.9433 133.4876 133.1224 142.4872 152.214 137.1035 118.9918 135.4576 135.4709 147.9983 141.8432 130.9948 129.0838 0 0 127.8568 138.2822 146.4011 125.803 148.5976 140.0228 127.6462 131.203 137.5954 141.082 130.2556 135.8164 131.8007 142.7611 142.844 139.8025 133.1547 153.8944 152.3242 122.6505 126.1939 135.5456 132.9217 125.4507 137.008 121.0598 131.6387 146.3266 137.5514 139.7606 129.2642 128.9269 126.7209 135.6206 142.9588 142.0362 137.7684 161.6286 160.2851 141.8329 134.285 138.1062 132.8315 136.4561 120.124 133.7783 151.5621 146.6512 143.9962 133.0828 123.9424 129.5704 118.2432 131.863 127.6786 139.9204
121.2345 131.9671 135.9802 140.0904 117.9218 133.0447 132.1555 132.7534 146.599 126.4815 133.8985 140.6289 138.7841 146.4227 118.7507 133.5577 134.5011 142.5413 136.2662 135.1458 128.1729 151.114 149.4572 122.0258 138.8175 132.378 146.2305 143.134 140.1422 146.9908 132.0991 147.0969 145.4956 145.2484 138.6637 135.4859 116.3924 124.8306 141.0873 160.7006 148.0192 121.2615 171.3156 0 164.1009 121.6169 149.2281 132.5382 123.9811 140.5646 146.9505 148.4955 146.9256 141.2095 136.1918 137.0923 154.9524 141.7661 144.3651 145.9475 136.226 140.0048 155.1695 147.8465 152.3138 128.9557 168.7913 143.3019 135.0343 147.432 142.985 136.5107 152.4001 152.5954 163.6117 149.6604 150.0434 166.2012 162.9196 146.9142 139.8861 129.3152 154.3496 149.018 157.2265 153.078 161.709 128.6769 154.2271 158.7237 183.1981 177.0801 193.3028 178.5105 170.5024 220.7071 235.4279 257.1165 321.3956 257.1165 208.4622 170.5283 179.8911 189.9082 173.6703 174.341 136.52 164.0129 158.4902 202.6589 170.885 140.4228 135.4381 164.532 159.0517 152.9342 145.3343 137.6106 154.2888 152.1657 148.9968 150.3206 150.0829 145.4379 144.5442 156.2265 162.213 162.7815 168.5673 145.0436 161.8677 143.8631 133.3101 152.6911 160.2202 137.9291 121.7003 131.0285 146.9466 128.4632 151.5015 158.4877 156.326 148.4863 124.7747 118.8182 147.6738 156.965 129.435 127.6402 140.2293 142.0272 130.8404 132.243 133.9038 134.3026 137.4856 150.6408 141.9854 109.0634 141.6531 129.4368 125.6841 147.7088 143.1186 0 132.927 145.5964 144.4597 144.3116 130.5353 132.1264 142.7018 160.8978 148.329 162.4898 132.3876 159.3836 139.2228 144.856 140.4895 141.8604 139.9538 140.8323 127.1518 158.9652 153.9543 143.9629 132.5148 0 131.4098 129.8111 151.8229 159.7081 134.1715 135.0112 115.585 137.6732 156.5858 143.9444 140.8583 134.6688 156.7741 125.8959 103.0259 124.1761 126.3444 122.8625 137.145 139.3283 165.1628 146.8799 136.2652 139.0321 137.0038 0 0 156.3517 154.6149 142.7624 147.5243 145.6135 142.7946 149.5828 137.891 127.2924 154.876 138.8358 138.1543 126.9028 126.4192 148.8832 128.484 136.9693 140.2994 138.8679 151.1997 145.5914 143.0532 137.5698 135.1544 129.3573 115.6626 137.7198 131.5196 132.3528 129.2865 145.4573 135.7649 135.1783 145.5958 153.9104 139.5899 129.1653 130.1944 123.0101 126.1173 128.5398 125.7802 117.0869 140.0252 139.8455 127.4396 144.0748 149.2834 132.9564 136.5658 148.2938 138.4943 141.0246 135.3853 143.165 139.3878
120.1201 137.4089 136.6618 150.1984 135.4997 146.1079 141.614 139.8588 138.2211 139.2191 138.4271 149.8731 136.7666 161.4142 118.4264 132.8562 138.9865 132.7693 120.7018 134.6631 128.6645 146.3223 144.718 162.796 155.3445 156.9362 137.2203 138.391 130.61 138.7618 139.2648 154.0315 135.2464 147.2698 154.599 145.2163 139.0962 136.1085 125.7433 130.7287 144.3269 141.38 142.2656 108.9961 131.5238 121.4336 143.9304 141.3384 138.0233 143.752 126.4032 156.8399 144.7362 149.635 139.8687 129.4405 145.4157 145.2412 143.1466 128.9655 139.2317 143.438 167.5568 139.559 157.8627 133.1176 153.0022 149.3156 145.8865 143.3191 168.1 151.0862 144.79 148.6246 166.4879 179.9985 137.7858 148.4389 156.3671 159.5366 130.035 120.9372 156.7138 147.7215 155.6025 160.964 162.743 157.0337 177.2464 161.8465 169.3698 163.6126 177.5225 187.5893 173.9815 178.883 229.8416 213.1377 257.1165 321.3956 257.1165 205.402 181.6921 193.6241 171.2337 174.2143 150.8667 179.3469 160.0252 171.2684 166.3804 146.066 140.6681 130.6329 159.9959 155.2428 163.0413 159.5856 140.8153 150.6995 145.6666 154.0029 147.6806 148.8265 162.2308 158.7745 153.1661 177.5687 143.1774 137.709 145.9804 149.1425 127.2632 141.2925 141.7377 133.5046 140.7985 152.3891 136.983 153.5152 151.1776 138.5431 145.3479 148.206 136.3996 132.5142 142.749 136.6009 132.4492 146.0617 141.9891 139.6661 155.0004 151.9681 142.1425 161.8612 134.364 142.9537 137.1043 145.8822 147.6472 139.6272 144.3253 140.8926 127.5895 144.4399 145.446 152.4847 158.5983 134.9315 129.3297 137.5774 137.8457 144.0575 145.6646 145.3809 142.9869 132.3707 146.9244 139.6353 140.0063 144.3122 144.4702 134.7893 144.6952 143.6877 133.4468 140.3035 137.8539 0 130.803 139.7751 144.9526 134.845 142.1571 148.3795 140.3361 158.5932 138.1152 137.2408 128.9853 151.2909 140.4853 167.2366 122.3861 134.5721 139.0477 153.4574 130.2073 135.401 150.9056 133.6098 137.8926 129.9423 128.0467 0 0 140.0342 135.2668 135.0893 140.2802 135.1374 142.925 129.4158 145.6649 132.5154 133.0417 141.7046 123.3141 134.6853 129.8124 133.1809 146.0783 126.1169 130.2679 128.9387 117.589 124.7136 138.5679 142.4731 133.1713 118.8195 124.1842 152.0401 144.0906 131.8636 125.2082 132.6251 150.347 125.1967 123.9974 136.4971 137.5913 129.6451 138.5808 153.7749 131.7401 121.6496 124.3994 128.3918 158.4196 133.8591 135.029 146.2164 138.6204 141.5966 139.6067 134.116 125.7016 142.9638 123.5927 148.3731 108.9447
124.6436 128.877 129.9451 113.857 132.4745 156.4432 161.1666 119.0618 124.4932 139.9699 138.3645 144.5664 129.5042 127.2716 129.5157 142.4816 139.6603 134.3542 128.3172 163.1222 155.7861 126.7275 125.338 158.6471 136.131 146.6804 133.8771 118.3259 145.1826 144.9446 135.4896 145.8576 133.6347 140.0327 124.4386 125.2171 145.2298 143.8939 125.493 141.0348 149.7426 168.0551 148.5182 130.9104 136.2356 146.3089 151.5479 164.3045 148.2379 131.5382 133.8352 135.122 127.7941 145.0429 127.6104 158.6643 157.5556 133.0378 150.5471 148.4683 137.3744 151.6598 153.4957 151.1586 138.9201 134.9764 142.1671 145.6034 144.8714 133.9088 153.0558 177.922 129.0562 163.5911 122.5071 144.4404 158.3498 127.5284 143.531 154.538 135.5955 122.7243 122.4271 165.6302 153.3086 161.8547 149.9543 170.2053 150.9959 138.8102 152.3146 150.8477 161.7983 166.9874 150.3079 171.0396 183.1313 170.9392 208.4622 257.1165 321.3956 257.1165 181.2976 205.0976 171.1867 193.2846 194.6986 182.5722 161.8326 154.2613 153.5633 162.0864 150.419 166.5156 152.9239 0 154.1034 160.2081 157.7514 147.4897 127.781 144.1191 141.6101 164.773 162.4758 160.3504 144.9349 134.8084 122.2564 157.5824 133.7664 153.929 158.8405 164.2329 144.6727 158.4213 173.8936 148.1274 135.4216 160.8697 145.2701 154.2944 149.4489 141.5667 132.6847 153.4357 140.6138 156.4278 140.4633 139.4649 135.9656 144.5406 157.0223 131.4052 147.7589 127.728 141.3432 158.6701 148.7307 138.6154 138.4917 156.8353 138.178 137.5282 161.0011 140.5213 140.3049 146.3873 126.9562 146.5393 155.551 144.3108 139.508 150.753 139.6948 136.9107 152.3235 130.4284 158.3631 156.6179 129.5771 135.5943 130.7374 134.0429 130.6172 153.8711 136.5261 134.299 145.1716 0 143.0802 142.9555 134.3755 124.1385 137.2574 147.1509 156.2948 132.083 140.8386 150.7171 137.3128 140.8643 107.8628 129.2726 139.0945 156.6127 144.5267 146.9228 135.0194 128.394 130.1889 133.3809 155.1441 124.7835 122.9631 0 0 136.7763 140.46 138.4941 130.2281 139.242 135.6374 121.611 126.5155 139.5425 168.3997 152.1528 137.4087 133.7277 138.8681 151.6459 133.6115 123.1952 150.5277 148.9918 150.6452 135.4887 131.8713 146.5229 133.2925 154.6941 152.923 124.9371 142.2727 138.4367 136.1001 138.1052 137.0313 130.1275 151.8816 153.0545 127.5967 136.4116 135.3268 156.7574 151.6571 155.3663 167.8267 153.7131 131.5277 144.8811 142.1979 122.6158 133.9029 144.8226 135.6225 123.4015 129.9731 129.012 120.0046 122.3223 101.3595
131.1313 137.6809 111.9178 129.1986 148.2691 146.8568 130.5997 122.3809 146.1347 126.8102 117.8923 140.4595 137.6948 148.4743 130.6749 142.4955 132.0687 118.9505 137.0699 144.7516 150.6566 134.3264 132.8536 154.8583 130.2997 134.9756 131.0776 156.5986 153.3057 139.244 140.997 114.496 122.9742 120.8347 139.8582 120.1467 146.2124 150.3605 150.7307 137.7309 141.7695 135.4314 139.7657 143.2169 121.2462 147.2583 129.0434 143.6085 154.9131 156.2536 149.8284 138.7639 129.4628 156.0761 143.4122 140.1802 150.3934 139.1448 141.5096 149.4012 140.4561 131.601 125.251 147.6751 137.8391 166.0058 141.6709 133.989 146.8149 136.8961 129.546 161.086 153.5444 129.7624 128.5075 147.1176 152.2696 147.2021 158.0925 171.5426 146.7011 159.3655 131.35 162.6751 168.3518 153.2615 136.4968 168.8232 179.008 162.9859 152.0825 154.1191 146.5174 155.6454 164.1429 167.4846 182.7235 180.4256 170.5283 205.402 257.1165 321.3956 257.1165 0 181.7756 193.8546 172.7755 163.5614 159.4223 172.3381 131.2395 161.567 163.1164 153.8298 152.4393 165.7231 153.2352 171.2462 143.9282 136.3455 147.7173 151.6564 162.5327 164.3776 164.2781 162.3716 138.4363 140.6132 148.0306 135.7662 138.9551 158.5093 164.1745 143.4299 141.8305 147.4664 162.2025 149.3762 152.6683 155.3554 125.7743 124.2415 150.4063 152.8525 145.5634 123.4056 138.8051 125.7131 158.7128 159.2848 159.9075 146.6023 127.8744 130.6488 152.6229 133.3684 142.0776 149.6038 158.9694 147.7148 143.9157 131.0869 142.9284 141.53 125.6865 144.624 133.8373 158.5459 140.8411 131.9952 143.9313 139.9214 149.9003 147.4312 126.2563 155.8153 165.7068 133.4049 147.9467 119.9179 133.069 137.068 135.949 162.0503 144.3272 138.9722 109.9994 144.3848 153.6007 137.9933 134.9022 143.3619 144.7522 129.2248 144.1096 142.7281 146.5865 126.4806 128.9135 137.9025 132.3125 147.8099 155.72 78.0913 164.2409 158.6898 156.3232 149.6894 120.6992 146.7289 119.4628 110.3507 150.2659 137.4833 135.4776 0 0 116.7814 125.7305 151.8896 142.401 155.5275 138.2866 120.1006 146.5605 145.502 146.4603 140.9891 134.3923 136.1653 135.6307 132.1821 123.726 131.1204 151.3274 149.7833 121.2771 122.4974 134.063 141.3353 137.8028 137.7935 146.6051 143.2494 147.8708 158.46 143.9809 141.1875 120.7726 132.1698 137.7364 143.4177 150.1839 161.0125 138.0504 169.2401 158.1911 151.5849 152.626 148.0499 135.5311 154.2555 135.8243 133.4924 143.1866 154.4522 136.8617 116.4681 124.7829 123.7742 146.236 128.6433 130.3341
140.9882 141.516 103.613 145.4944 128.9302 134.6995 162.2292 125.4326 134.0857 156.9983 120.3575 140.3056 139.0177 150.8579 123.7022 125.7401 153.3811 118.6314 137.7394 173.1628 168.2767 132.9385 131.4809 118.002 134.3621 135.7549 136.7622 133.5393 148.572 141.6583 136.3766 127.1944 124.8578 141.8687 129.8889 127.0747 159.2585 187.2428 116.801 121.303 147.9264 139.168 123.728 139.4148 130.0614 157.1892 121.4703 157.3439 141.5669 131.6902 159.9005 148.169 135.7332 130.7864 124.414 165.0464 105.1725 132.9722 147.2492 133.5121 142.5336 111.3406 109.9212 129.7257 139.2283 164.3993 131.4534 161.4081 142.5767 126.5248 113.8709 160.0848 150.6075 139.1263 121.4574 136.2891 129.2804 137.9031 143.866 140.4765 136.7697 204.6027 124.5687 142.1967 143.582 152.8889 154.7429 172.462 154.6258 158.2421 150.9968 158.3913 133.4888 154.646 175.5108 166.6897 171.0057 199.2652 179.8911 181.6921 181.2976 257.1165 321.3956 257.1165 167.5651 195.1815 194.1498 169.7766 150.9536 154.0262 142.4496 166.8181 176.4356 143.7958 148.1284 183.6697 160.4098 161.2169 143.8886 162.6429 160.9108 124.7679 161.4759 176.4123 154.8613 166.2071 130.7586 134.6822 135.3878 157.9298 125.0862 159.7836 173.8282 165.2943 145.0435 155.0984 160.0049 152.0465 159.5143 166.7784 134.4822 153.526 145.011 154.4708 158.1438 184.9974 130.2857 147.4078 154.1424 134.896 148.0139 139.9299 146.1717 145.5271 175.7084 163.6825 136.3721 161.827 151.3204 175.1346 147.254 129.4621 163.4351 158.2566 153.9012 178.3871 133.1586 155.2871 137.2184 130.1221 139.6049 141.2711 164.3159 138.6678 132.3797 136.5376 161.1129 137.2799 135.9173 135.2305 142.7905 133.0705 132.7525 148.0083 133.3578 155.1893 153.8642 128.1637 137.8577 168.8012 137.4943 143.3784 145.5824 125.603 132.2029 145.0754 138.6121 132.5082 155.6779 139.5701 133.1986 148.7327 123.7991 64.7693 127.4115 147.7038 152.4474 178.9634 121.9998 145.6281 127.8587 134.46 154.1443 122.6146 120.8258 0 0 122.1874 136.1718 140.5352 123.2586 170.3357 131.4704 110.5648 133.5589 130.8119 146.125 136.485 152.8647 148.0294 162.6678 132.4036 123.7095 135.4745 127.3028 126.0039 122.1503 122.0711 130.3278 149.2906 127.9468 139.8288 145.2875 135.5811 159.0889 152.8329 150.8608 139.8908 121.718 124.935 112.6629 116.3854 135.8848 167.6869 153.8412 148.2459 152.6296 158.8852 172.7586 160.1172 141.6524 134.3838 151.7267 131.3397 133.1065 149.6618 148.7035 119.3626 126.0194 108.52 127.8902 133.7172 130.5929
129.5889 145.7878 153.7556 136.3655 118.6864 158.6053 161.7589 136.179 129.8796 140.6183 132.6408 133.7169 139.8941 135.9061 139.0819 142.5385 136.8657 140.6951 127.8205 135.6704 144.0456 147.1053 145.4925 121.9395 138.8435 136.9122 132.7162 142.7932 147.1979 143.115 142.5586 133.5661 137.4483 141.1603 149.647 146.4727 129.3676 151.0232 119.4866 141.9732 156.8557 160.2315 153.7953 129.9004 119.1663 149.7236 127.4399 164.9459 157.2969 116.1476 138.7987 132.8473 137.8395 127.9994 132.8673 116.7018 142.8722 135.3363 145.2715 147.3141 136.9806 149.1965 136.0603 131.2266 157.4728 129.5271 141.4693 153.6515 167.0589 144.3255 136.5166 151.6032 141.9577 147.6901 142.3565 152.7114 152.2609 158.7265 134.4165 141.0427 146.2848 144.0471 136.876 151.545 152.1426 150.3915 148.1619 170.0905 168.1647 184.2296 172.5372 140.0616 178.8995 178.6472 180.2954 170.0422 181.0984 171.0242 189.9082 193.6241 205.0976 0 257.1165 321.3956 257.1165 235.8921 151.7992 175.6533 188.6565 163.2489 179.9681 184.411 163.2639 157.3454 152.6764 147.8044 155.2648 158.352 169.0365 160.7558 176.2448 175.8788 144.9172 126.1051 155.272 154.816 146.2815 150.5111 146.6354 141.3307 156.4114 126.9079 120.9572 151.8217 148.5019 149.4055 145.1028 142.2332 162.0475 156.0832 156.8092 135.4858 147.9851 140.2094 130.8797 112.2189 114.1224 135.96 129.6532 157.6478 148.4396 151.0626 129.5105 142.8819 148.382 154.9372 138.5225 143.4959 147.036 136.1038 156.7293 145.6008 135.0442 144.0709 139.7223 144.1198 119.7942 141.0738 154.8898 155.2497 143.2466 134.531 141.0349 139.8472 146.0552 134.5614 142.0394 141.3767 131.5415 138.6408 142.0642 133.468 136.0215 129.4332 137.8072 131.9416 147.0371 133.0858 139.1056 134.5581 155.8995 111.6943 153.6575 139.2639 125.9342 137.6098 122.0194 123.7674 155.6906 127.8045 135.4261 148.0253 164.9056 134.055 138.5648 147.3642 135.9757 134.0169 122.7986 141.1584 145.0586 146.243 125.2354 131.7171 129.7955 0 0 122.5672 130.0381 114.5215 135.3372 160.7049 136.5718 120.7438 141.373 139.0641 131.5182 133.7699 156.3721 148.9624 140.7023 135.7249 153.5295 147.8842 112.6934 111.5436 131.7289 145.7336 138.3413 147.831 141.2773 134.728 138.0488 151.5319 144.6061 165.1686 149.0276 131.3436 151.7316 140.6883 123.9742 127.8756 134.8502 136.3696 134.5034 152.5416 134.7168 128.7014 132.6318 126.9645 131.4538 150.717 140.4486 121.5713 137.7758 137.845 128.1201 126.0106 136.768 137.2061 131.5054 118.0652 134.4597
105.2314 151.2105 148.2788 131.1978 136.4836 127.6171 122.7933 119.8075 135.6855 125.4799 157.0502 119.6518 140.2533 134.0541 140.6181 142.0507 137.5298 137.8142 131.53 141.937 143.5971 142.1439 140.5855 121.8529 141.5149 137.8118 147.7865 134.128 130.0204 128.0832 143.7517 155.7296 138.6633 144.4575 146.3699 129.5725 127.6942 117.1569 134.4964 137.0692 134.3962 130.8887 125.2951 121.3233 135.7746 122.948 135.5073 128.7839 131.3482 144.3222 136.3707 138.6937 146.9416 149.9706 144.0671 123.2324 154.9011 149.3397 142.5176 153.3063 152.3616 172.9247 163.3286 129.3834 151.6602 112.7687 133.939 137.0692 148.7041 138.9697 163.4672 141.0537 161.5897 171.9536 159.8775 168.3911 160.7101 136.0772 144.3735 134.7938 157.5305 144.9208 172.074 166.132 149.1579 171.1687 157.6972 155.7517 153.9594 161.7487 152.2314 159.5889 149.5511 167.391 141.1833 183.0203 184.597 183.8259 173.6703 171.2337 171.1867 181.7756 167.5651 257.1165 321.3956 257.1165 183.1546 187.1499 177.1362 203.454 197.7522 167.2888 175.3717 193.4772 148.2609 149.6802 153.5109 146.9971 148.7728 176.3367 156.6831 158.4218 160.6492 147.8996 154.002 141.5997 140.5073 139.5847 172.1149 138.8346 161.0755 160.2594 137.8942 150.082 153.1317 137.6019 147.1729 140.5179 125.8772 144.927 169.9283 140.5313 155.3047 166.9303 136.2779 125.9243 156.1943 186.0319 127.0291 136.1853 128.5178 144.5426 134.0925 146.1868 135.5582 146.3782 158.4187 140.6642 129.8453 127.3513 135.1679 148.0776 136.0362 137.5368 135.5479 155.6376 161.6422 145.8787 163.3077 167.4486 131.5303 133.6811 159.4173 142.8567 154.1904 139.3162 126.4406 133.3749 130.2593 129.9141 155.5296 148.0267 137.1939 150.1377 133.9772 140.8736 138.0547 129.4255 145.2544 135.2766 127.8734 152.9624 150.7554 152.9417 150.5226 138.786 140.5451 141.3239 147.4838 134.6014 111.4154 140.1587 154.5233 166.2907 150.8979 112.4506 134.8435 163.0469 140.01 142.102 146.1457 140.7614 139.3009 131.4525 129.5348 0 0 136.6419 137.6609 141.0995 114.1593 133.0451 130.8116 152.6277 136.6842 149.3477 140.2189 145.9678 131.1141 139.0436 137.267 129.084 139.2218 134.3207 138.3708 136.9589 144.2453 136.2791 142.6619 133.3456 143.3987 116.9199 114.6178 144.201 138.5822 136.3174 140.588 143.9467 138.1041 136.9229 147.2388 148.2655 153.4696 133.001 152.8809 124.8159 123.958 122.7773 115.5675 118.6591 149.4853 135.4546 131.8441 132.2226 129.194 126.2456 128.813 135.7599 147.3727 140.4644 129.8822 132.5497 107.1761
119.8169 125.6416 152.2102 121.6241 143.9624 125.1459 137.6471 143.9882 138.526 146.3538 135.8432 146.3251 133.7937 143.4299 136.7715 135.8285 149.7325 126.4076 136.5779 133.3835 132.2309 139.5331 138.0033 130.2405 131.5348 123.9495 132.0265 129.638 141.7158 126.8433 146.1218 127.5086 144.0308 144.6132 125.9683 126.2654 152.9631 138.817 101.7389 144.0456 113.2656 131.0484 139.8851 123.8418 123.984 144.8911 141.0224 127.8124 159.2844 135.1838 144.6452 147.7222 148.0507 142.576 136.0652 139.1647 129.9031 139.0555 145.4739 144.4492 146.3863 130.7286 138.9477 151.1161 135.7848 156.59 123.0331 143.9633 139.4426 130.8321 139.4936 158.8489 134.3832 140.7621 147.4788 136.4941 161.0249 125.4424 161.1701 132.53 154.1271 151.0958 133.6998 144.7714 153.6976 150.9827 150.9215 171.8534 161.1227 142.0372 138.6839 162.0079 152.8123 162.3235 170.185 175.8415 164.5294 153.0963 174.341 174.2143 193.2846 193.8546 195.1815 235.8921 257.1165 321.3956 257.1165 0 193.3821 193.4982 181.3605 199.7938 174.6302 159.1651 152.9961 161.0294 142.7917 172.0218 157.1799 172.7098 162.5468 166.4523 163.3097 170.3021 159.8587 121.2318 149.2697 157.0794 158.6221 149.0791 151.2496 163.6289 165.6566 154.4905 149.8088 162.5655 157.155 150.5302 148.4946 166.2966 162.1044 161.8797 151.9062 134.3623 150.8532 185.2803 128.1527 116.2071 140.7059 153.0804 139.1531 136.5162 142.6804 143.5182 155.4476 123.6141 150.2471 143.7886 138.4194 142.8134 147.0387 140.9796 164.0288 159.6034 132.5024 134.5574 140.3371 145.7935 119.7482 134.8367 137.4611 132.4546 151.8977 156.4593 131.1906 135.9148 135.8159 143.7078 149.5769 139.6074 149.73 127.5916 151.6493 150.6616 139.7744 145.5442 122.8816 131.1866 128.5288 177.231 148.3071 133.4125 149.8784 132.4737 145.5877 122.4912 147.7517 132.4717 140.6713 134.8804 139.0588 131.2547 0 133.696 137.4796 128.0047 124.2098 145.2789 139.8559 127.8529 130.1135 122.3349 133.9796 132.2001 130.2715 0 0 123.0773 148.5087 130.8277 147.9649 139.0844 126.9593 138.6295 140.0726 135.7431 146.6476 128.9157 132.3022 135.0236 133.9021 140.0997 125.763 133.5607 123.2189 121.9616 129.9049 134.9522 131.8 154.8168 144.6935 138.7722 142.7465 129.4645 151.4569 162.0831 152.0966 139.9657 128.5086 137.4506 143.14 136.0424 102.3299 111.9899 158.5646 163.8899 155.4437 147.975 141.0906 126.2288 131.0629 135.3248 122.6042 147.3412 128.8633 126.2891 151.0112 124.0247 130.8934 123.9399 130.5701 126.4597 120.0149
144.6746 152.3057 118.9003 134.494 169.0867 161.8641 164.3392 135.2795 129.6008 135.4274 119.2757 119.1077 148.0177 140.0517 127.92 136.6427 182.9724 136.0335 127.4683 161.7801 160.0211 114.3564 113.1026 155.7519 145.2132 116.8223 145.9394 120.6765 135.2026 155.4795 169.3221 104.2276 113.3514 138.8257 104.2887 123.0802 198.9253 167.7488 132.0954 141.3299 140.8515 154.7781 148.4227 84.977 130.0966 154.9697 149.167 201.5245 176.6267 132.2324 144.2394 124.4443 131.923 150.9382 130.8722 191.4921 135.1908 132.799 136.7874 140.624 116.6102 133.8438 102.4569 181.057 113.556 165.6456 174.8886 146.9918 136.2807 132.695 118.094 175.4532 144.1378 128.1308 119.9436 126.1393 128.4414 133.9448 123.8193 136.372 170.2326 164.328 111.3355 114.5253 127.7773 138.1385 123.0301 148.6839 159.656 135.8092 181.1421 162.2513 139.3993 134.3215 164.8051 146.8227 163.5927 139.4038 136.52 150.8667 194.6986 172.7755 194.1498 151.7992 183.1546 257.1165 321.3956 257.1165 177.3701 160.1713 160.6739 202.5617 180.0772 168.6393 149.7771 159.8469 153.0915 183.452 174.6729 144.3385 178.7861 161.0299 149.4203 179.2157 130.6831 133.9353 134.1263 128.822 134.6857 159.1694 129.8911 148.8578 174.0981 169.2611 128.1481 166.9157 157.3057 154.2908 154.1135 164.5199 143.1372 146.2652 153.3415 141.5796 167.9008 178.4909 161.3423 139.9442 170.9304 164.4792 153.117 136.1161 166.2868 167.6317 169.0159 118.3743 128.0473 159.083 142.8523 152.0614 114.86 132.9568 152.4945 133.1841 146.0131 157.363 155.2998 147.456 111.9931 121.7025 131.5704 138.8885 175.7979 158.5323 142.0124 129.5755 145.0666 144.2871 174.3698 147.9165 136.7009 124.9853 122.5317 150.8373 144.5858 120.3725 136.43 129.7262 130.3278 0 142.9353 143.9888 117.408 144.1202 145.2028 144.4018 151.5169 157.1559 131.0126 139.5261 120.8972 155.3446 119.9346 114.874 127.6702 152.74 144.2765 164.9001 132.127 118.7709 122.2476 126.3626 151.7869 120.7492 118.9877 0 0 121.9979 157.5017 165.1433 141.7563 186.1116 158.8414 127.8308 120.4576 131.6023 133.0254 129.279 128.044 140.1122 134.2762 143.0514 144.4191 146.621 105.9441 104.8631 113.0347 150.9352 109.3287 153.7841 104.7762 176.5551 179.5811 134.7125 168.4952 162.9452 149.4544 139.5587 109.9759 144.0141 111.15 121.4158 149.9311 161.9843 169.4923 174.0347 174.3851 174.5068 182.9406 178.2787 141.4119 126.7773 116.774 127.9506 143.8019 145.3398 132.1158 123.5763 112.335 95.7495 110.2792 120.7204 142.6662
132.6013 124.2036 138.8012 132.199 0 144.507 138.828 136.2755 141.8003 131.2735 128.7385 125.959 138.2449 120.8354 126.2441 0 158.9876 144.0258 135.8616 129.7954 135.4877 124.8334 0 127.0044 133.0935 122.7161 126.3153 121.709 141.2307 114.4425 148.7852 135.862 154.9599 134.3226 130.9932 127.0164 0 155.7986 126.3365 124.0004 114.9733 137.0252 128.5727 125.2581 127.8615 145.4377 145.9548 168.6845 144.344 124.1617 145.2989 129.5225 123.7771 132.9898 128.3101 155.0525 139.2316 135.2849 130.6344 0 120.0609 142.2952 134.1188 160.6555 133.6457 0 150.0482 143.0964 130.7423 139.2836 146.7733 133.9757 145.2534 124.0578 137.8307 133.5265 154.5913 132.7421 139.836 163.5539 177.9954 137.4733 116.4008 149.5815 140.6678 144.15 139.3153 148.8602 176.8022 131.4773 147.6089 167.5803 150.0578 170.4139 148.1011 168.456 172.1488 154.2147 164.0129 179.3469 182.5722 163.5614 169.7766 175.6533 187.1499 0 257.1165 321.3956 257.1165 202.4695 181.5721 186.5071 169.1169 156.7845 174.7804 154.762 142.9016 195.4124 162.7431 165.5494 182.9674 154.975 147.5716 158.199 158.5851 158.0662 149.3806 145.2426 139.4344 145.7388 155.2881 159.1164 160.0637 171.0127 147.7194 158.7855 161.3691 150.3503 0 150.379 158.7675 135.0298 157.2424 155.5659 148.6381 158.995 0 112.6537 147.6561 138.1358 131.0675 136.8135 134.7544 149.8691 162.5712 136.7698 120.5657 142.462 127.4748 176.2353 148.9875 129.3497 134.4981 148.9989 133.5737 159.9195 159.1129 143.7735 114.0999 146.4458 140.5872 131.2783 152.2393 147.1589 143.9717 148.0258 146.5225 154.5452 160.6043 139.7993 134.3445 131.1957 139.8688 124.743 129.7257 124.6376 142.6805 140.4542 126.4595 0 154.6001 133.6735 136.3963 142.4544 150.5119 144.8292 175.199 134.1783 117.5288 143.5748 127.041 124.5289 107.7244 177.5951 0 149.9907 141.9304 137.3776 137.222 132.4002 145.7155 121.2751 135.8496 126.2704 124.4283 0 0 109.5198 148.637 134.0067 135.1293 0 131.1098 126.2111 137.2383 140.989 149.4407 131.3499 134.6478 140.6796 131.2698 154.2423 153.7461 150.8586 123.492 122.232 140.5539 143.7368 138.7701 135.1323 120.0681 157.8471 160.4417 142.7888 142.5659 0 129.7406 149.5964 130.4239 145.2799 130.8316 128.9046 147.4337 142.1294 157.9449 142.0732 134.4385 143.213 0 0 147.6777 146.1067 126.0015 140.2336 139.0466 130.6164 0 127.9356 134.555 123.7122 134.5981 133.1824 126.5132
136.0606 144.0768 133.7627 131.367 149.3924 130.3869 157.451 148.3547 133.0114 143.115 131.9932 113.4002 145.7678 139.7354 157.9756 129.584 131.8724 128.8873 132.1342 149.3095 161.9195 133.7326 132.2664 170.8607 136.7401 141.3931 124.1508 118.0743 131.4736 154.9578 142.6546 137.671 125.6385 135.4612 112.3587 132.7378 165.7734 165.0046 166.6307 142.3499 149.7475 143.9834 153.3342 0 113.9301 149.2359 146.3128 145.6769 155.5843 125.7189 127.0702 128.0158 131.387 141.0128 128.4604 109.3211 149.108 133.1033 146.1928 139.2591 144.0045 138.1302 130.0102 152.5682 142.5278 136.8934 150.214 156.1736 155.1751 134.608 131.1158 160.1687 152.09 143.5745 135.764 147.5654 119.001 141.6217 133.476 152.049 147.5638 176.8949 0 141.745 134.0149 165.4038 166.3699 145.1535 197.8694 149.4537 152.2501 157.6935 152.1406 161.1057 161.1825 147.0959 150.2462 156.6456 158.4902 160.0252 161.8326 159.4223 150.9536 188.6565 177.1362 193.3821 177.3701 257.1165 321.3956 257.1165 213.4911 208.7139 171.6293 149.9127 155.8228 166.0477 147.7136 180.5183 157.3294 162.6209 148.522 168.1978 151.5641 152.0458 156.7659 162.1778 166.5715 154.1579 151.6016 171.4379 167.9486 156.5282 155.2019 171.891 142.1504 168.4888 167.0732 152.591 157.1722 163.8589 142.9918 157.5074 167.9035 142.6344 149.1733 152.7909 148.5236 184.4224 176.4371 173.6737 137.5186 154.1125 159.2442 147.7768 144.6847 148.6602 155.2889 146.9396 140.7216 138.7242 144.6767 133.6518 150.6966 127.4687 122.1113 147.4589 110.481 137.3464 146.7372 147.6227 157.3754 134.4147 128.245 135.016 134.7502 135.2187 136.268 120.1124 140.3155 135.2085 147.7159 136.913 125.1641 119.4022 152.48 156.9522 118.8451 123.2646 119.3014 0 122.1916 142.1623 140.4363 141.1987 128.0659 155.0472 137.4329 108.6368 149.1809 110.2514 140.9793 140.1885 115.7922 107.6936 145.7657 148.6228 159.4481 170.1194 123.8066 132.9142 132.2784 140.4317 131.7793 149.784 147.5988 0 0 129.1267 150.7828 138.0895 135.8869 148.8154 138.5782 141.8819 138.9497 124.9233 152.7924 134.238 123.2389 139.6277 148.781 132.1788 127.7361 145.8453 141.6831 140.2375 120.3455 142.3241 138.7872 137.3332 124.8437 126.5848 144.5741 132.8359 141.7242 129.0174 127.6735 135.9317 160.3441 129.5301 109.7356 157.4178 134.7662 136.3266 131.5465 148.9942 145.3999 145.0981 149.349 130.6971 132.3234 145.9234 143.712 133.5734 134.4426 132.4792 123.5907 121.4994 153.5886 134.3017 125.3871 150.2364 0
114.3712 157.4828 139.235 145.8817 135.0591 136.5745 135.3676 142.8003 137.9317 124.807 142.951 138.7785 139.172 153.9718 143.1425 126.9293 126.9607 143.9421 137.4869 129.687 131.9795 122.638 121.2934 169.8713 138.2083 142.384 132.028 139.3985 142.3032 135.7063 125.1684 137.1759 144.1862 134.6349 132.2831 142.3072 126.9462 116.7327 144.3915 140.5457 138.8059 129.9506 117.2234 151.8881 143.3119 121.9766 134.9482 117.1212 129.9118 148.8955 142.1221 132.1333 156.4255 131.0283 145.861 128.6317 130.4567 154.7964 145.2318 122.4421 152.5519 161.2621 149.8236 124.9618 136.3527 129.8305 118.694 144.5452 146.3795 132.5878 128.3578 127.6487 160.6537 160.7791 170.9839 140.8513 145.4145 149.5977 154.9816 153.7259 142.3787 141.3926 141.3467 143.7785 146.807 164.3087 153.3763 157.3967 163.8717 144.3731 159.9425 158.5291 167.5722 159.0675 149.5404 169.1581 166.8016 156.6169 202.6589 171.2684 154.2613 172.3381 154.0262 163.2489 203.454 193.4982 160.1713 202.4695 257.1165 321.3956 257.1165 194.5971 165.9672 165.5332 166.3985 184.657 193.0164 167.7118 175.8929 178.4168 145.6559 173.2429 163.7695 134.9481 175.0064 158.1936 179.3743 172.1581 182.2673 125.8237 143.6367 156.0252 132.1078 121.625 149.5518 145.6064 146.397 132.951 153.2338 146.1678 151.7189 147.8584 147.0541 151.9215 153.3388 140.0607 153.3008 157.2684 143.0553 136.28 168.9211 151.8682 128.1693 121.3398 135.8523 163.1077 132.3261 129.7247 143.0351 141.5708 152.4644 136.779 138.2922 151.8928 159.6775 144.041 0 144.3499 133.8621 152.5989 151.6971 142.9076 143.8128 122.1467 143.2724 145.6011 126.8554 137.8448 121.5738 132.8209 148.9534 135.8684 139.4874 137.9596 132.0671 131.0927 151.5812 144.1927 151.4097 180.4347 144.4345 137.2053 133.3489 151.1809 147.6848 144.7693 129.8616 159.4695 118.6418 142.9325 151.9096 149.9041 161.7448 0 130.2218 138.571 134.1724 136.0386 133.8757 138.7698 159.3344 151.582 108.0217 136.114 134.1283 0 0 146.0119 124.2163 132.2418 143.4485 125.5241 144.5012 158.0396 144.2803 142.0305 141.3069 151.7893 120.8986 149.0006 128.8284 135.5801 138.7723 129.4695 125.1661 123.8889 126.1471 155.7392 120.5333 135.8769 132.6802 127.2653 131.3222 132.1224 126.6565 133.6907 137.0225 130.9043 141.2614 143.2154 148.1366 131.079 126.3366 120.4152 133.2481 131.3377 137.6546 131.9882 120.5255 128.372 147.6951 120.7396 147.9481 133.6342 142.6804 132.9823 141.4924 132.4835 133.4771 149.2841 136.7694 142.9913 0
101.14 137.1643 131.7196 124.9438 120.8784 144.0546 120.376 139.6259 128.9122 149.1966 137.5381 134.5509 132.4625 146.4105 137.7268 135.5361 121.5362 143.6414 134.0888 139.8074 140.5543 145.9304 144.3304 156.6504 135.6789 137.8471 148.4054 148.3577 145.2018 132.2905 137.193 131.9941 149.1922 134.971 157.4663 135.1244 120.2607 122.4418 130.9508 110.1063 130.5881 145.7513 198.0632 140.9089 152.3232 124.9691 130.6768 133.6419 124.0637 130.311 142.6711 133.5865 129.73 141.3312 132.1724 136.6222 137.3677 147.3814 142.7232 158.7892 155.2885 170.218 176.0881 138.878 128.5132 123.7582 133.1144 133.023 149.0624 143.4929 160.4607 130.7318 134.803 148.4444 148.459 161.8439 157.7258 151.6489 145.0798 136.7477 145.7437 137.4341 151.567 142.9298 166.4651 160.5853 147.4987 129.3633 149.6467 151.5761 156.7432 132.6793 159.1303 145.6703 146.6439 169.2758 161.7388 165.2609 170.885 166.3804 153.5633 131.2395 142.4496 179.9681 197.7522 181.3605 160.6739 181.5721 213.4911 257.1165 321.3956 257.1165 179.198 167.1806 166.6052 197.3608 164.171 164.1345 150.2625 187.9273 188.335 171.4101 150.2065 146.8652 161.338 126.6801 157.2341 170.7431 175.4794 132.6131 162.1054 180.9134 157.142 163.9225 166.8545 160.9075 154.9128 143.9728 157.614 155.7778 165.5873 156.5281 141.9763 162.087 143.8634 152.1909 142.4384 144.6774 138.9142 150.435 146.37 161.1364 134.1449 154.8078 137.7723 140.6556 147.4379 160.4752 144.8201 147.8334 137.2068 136.5386 132.7353 148.0666 145.7232 140.3369 135.7599 139.0051 142.9704 151.0926 156.1501 149.7327 144.7776 140.7022 146.5587 131.8407 131.2086 154.4058 143.9496 143.0129 154.7624 137.5251 137.9226 142.2416 146.5856 139.8786 138.6693 159.6132 154.2643 125.5073 158.8947 140.5955 147.8352 146.2833 131.5052 156.4934 154.2113 148.1076 144.8051 124.7476 139.9127 133.6817 0 192.0972 144.5224 144.4432 140.6007 125.3538 121.5883 132.4795 139.1415 141.3273 132.764 126.8564 125.0057 0 0 146.2213 129.1006 121.2524 138.9671 141.7749 133.4492 139.1277 135.9976 142.3645 136.1956 153.3832 142.2193 126.6464 135.9993 120.4745 141.9692 131.532 152.4604 150.9048 123.1027 143.9739 145.7373 121.2288 142.5774 115.0769 140.7297 139.3449 119.3932 121.8676 129.4095 147.5998 133.6878 124.7107 145.2438 140.431 138.3796 114.8389 127.3244 117.7415 112.206 110.5545 115.6027 130.2343 141.484 139.3591 115.0413 128.1801 143.485 126.8189 144.1217 152.4593 142.6725 136.9775 136.6368 131.674 119.4281
137.5253 112.3471 109.9729 115.8195 169.4384 149.1564 149.4559 104.2781 126.8854 147.4664 117.1564 144.816 121.4412 132.4257 151.2167 143.5329 149.2006 130.8217 127.0727 149.1362 145.6451 125.7716 124.3927 127.699 137.4456 131.8569 146.6941 128.2753 138.2031 140.6221 149.9563 114.8211 122.6222 137.3859 128.5884 133.658 157.6093 151.7546 134.3911 135.2537 144.7345 306.1522 0 117.9536 149.4837 151.7822 0 0 153.8819 135.0554 150.3781 127.5429 120.7014 128.6032 150.9312 182.5796 115.5365 112.8163 137.2394 146.9013 139.7691 126.4388 113.0748 128.7766 0 158.3933 0 142.9376 128.7494 121.4743 114.8762 159.4056 128.0122 137.8662 126.6619 130.5915 153.1327 132.8547 139.4567 147.0116 0 0 125.4279 152.3514 142.8802 115.92 136.3905 159.8085 179.3301 145.0205 125.8279 133.6073 132.2413 130.9234 140.1519 128.4182 157.3031 140.401 140.4228 146.066 162.0864 161.567 166.8181 184.411 167.2888 199.7938 202.5617 186.5071 208.7139 194.5971 257.1165 321.3956 257.1165 0 171.6955 0 161.6331 177.2215 183.3875 143.4703 165.0947 154.4514 167.6388 185.8414 157.4004 142.8327 144.1238 161.1729 169.773 135.1968 139.104 168.9376 179.3256 162.776 151.8173 173.1376 177.0513 179.3269 168.3495 150.4991 149.3034 148.289 149.089 142.7609 0 149.0605 150.2784 144.2077 159.8575 152.7092 157.4794 150.7027 166.862 139.9771 125.8295 137.0008 139.2313 174.6827 150.3278 152.8905 147.2008 142.1992 146.2349 0 134.1364 129.5542 150.1647 163.9519 118.3168 136.2225 158.173 137.4391 142.1747 143.4058 123.8771 148.4515 152.1672 149.396 155.8401 143.5655 115.3807 116.918 133.3218 141.0372 120.6646 129.5624 121.5312 126.5889 124.7827 149.8611 121.6902 116.1358 122.3784 122.9826 150.2012 138.295 136.9801 115.0005 132.9324 133.5108 147.9254 127.252 101.3456 98.6535 155.1678 0 153.7585 155.8954 149.3897 133.2558 128.5729 152.3681 148.8529 122.0628 120.282 0 0 136.6649 134.8246 148.347 146.3396 162.6608 144.0135 111.7127 123.7567 135.1361 133.7712 115.9736 132.456 136.5249 153.6806 122.0485 130.6651 121.8669 119.6154 118.395 110.8501 132.9512 117.7743 155.5001 110.5958 148.8651 152.3703 126.7398 154.3438 162.8961 162.3288 128.2595 120.0466 136.8001 115.6421 119.1159 128.9399 154.7381 143.365 153.4895 159.797 159.027 158.8595 0 133.3395 145.635 118.0254 125.004 119.5382 140.272 156.898 124.7424 122.6916 130.48 125.2055 132.836 132.8378
127.7913 136.9162 130.4527 134.5646 0 0 148.639 123.5359 115.1555 155.0449 125.6993 121.5551 115.267 126.9542 141.2433 135.0199 133.6163 113.3741 120.1259 126.2894 132.3418 122.8282 121.4815 116.3666 132.9377 132.0985 148.4229 133.1279 124.2056 138.0794 129.2286 144.2762 135.8232 135.1112 146.9914 128.6636 153.7078 126.6496 116.6451 126.2742 133.3596 0 162.2176 0 118.3546 166.9758 129.7879 0 0 138.2823 137.2644 120.5426 122.4685 127.6148 0 0 0 133.9067 118.3884 149.3579 102.9395 124.1398 115.7091 142.969 0 0 0 132.531 131.5485 123.1338 125.5202 170.2518 129.7608 133.1095 122.2945 147.1362 140.9541 122.5582 152.0358 147.2155 0 155.1069 187.635 148.2416 147.1521 123.3912 131.5001 162.1316 150.1716 128.8996 141.6629 149.4063 146.3304 143.7891 150.6372 142.2962 144.7425 162.6329 135.4381 140.6681 150.419 163.1164 176.4356 163.2639 175.3717 174.6302 180.0772 169.1169 171.6293 165.9672 179.198 257.1165 321.3956 257.1165 0 175.6097 160.5557 195.2571 174.0313 150.9558 148.9789 173.0741 171.5549 166.7105 156.2694 125.7615 172.5944 138.5821 147.0911 151.1448 147.4983 151.5432 151.9332 174.6898 151.4915 153.2437 165.6271 0 0 154.1148 139.0999 148.585 141.4683 143.068 0 149.3469 0 170.1194 154.6705 177.4725 154.4805 133.5552 165.6434 156.3358 138.1792 134.8486 128.7302 144.3473 133.0376 134.912 139.989 136.4321 143.0253 0 166.7038 124.5755 126.5223 153.0363 130.5478 137.9838 135.7705 127.2297 167.9854 135.3811 147.4926 135.5892 135.0983 154.0422 133.8308 139.2367 121.663 121.6027 116.4912 139.4372 148.1062 142.1915 134.4805 140.6625 138.0124 143.082 140.0588 128.5991 131.5088 147.4061 151.217 146.2915 149.1621 136.1163 119.571 128.2115 144.4331 116.975 107.0731 115.6623 0 154.2251 0 140.3877 170.3928 144.3012 127.5622 124.1078 158.1262 112.8216 111.1757 0 0 120.3507 137.8142 141.2209 128.5126 155.8276 157.9944 137.4763 135.7804 118.6231 123.6066 129.3954 158.3839 146.2932 130.0649 117.5969 124.8206 151.5913 139.0254 137.6069 131.4329 159.2021 124.9911 154.9585 122.433 136.0703 143.9238 124.2922 162.0225 141.659 131.42 122.1684 131.788 134.3227 130.4078 121.2471 137.9132 152.8446 154.1401 142.2072 143.2576 149.7244 160.4235 0 0 139.854 132.4759 114.9894 134.2179 134.7155 147.1909 124.257 134.4305 147.5046 135.5366 135.8624 127.2283
117.0806 128.4159 128.8175 125.7616 138.3933 156.6817 152.3652 132.1672 124.702 120.9426 154.0087 145.3815 152.0553 127.0733 126.2657 136.1968 139.1959 115.33 116.0002 137.0201 134.292 132.3908 130.9393 165.5638 138.0807 140.0087 133.762 130.6288 125.8574 135.0162 144.9578 156.1021 134.8905 122.9672 140.6017 134.8093 144.2233 0 140.8831 137.3914 134.7618 138.7185 0 81.1667 131.8519 158.65 144.1611 158.7894 149.6519 125.7204 145.9846 116.1836 132.5766 129.0555 132.8033 129.8326 0 160.812 153.0667 141.672 115.3514 117.8987 121.5799 128.844 0 161.4846 158.9774 0 107.7954 125.4905 161.3166 143.9618 148.9926 114.214 144.8859 149.2323 157.5321 146.757 144.5513 163.7224 166.5126 0 133.1821 161.3066 143.2993 130.6039 136.0115 155.8856 155.6416 140.8316 136.4285 151.9075 136.5624 162.7856 165.64 152.1348 146.7921 173.7823 164.532 130.6329 166.5156 153.8298 143.7958 157.3454 193.4772 159.1651 168.6393 156.7845 149.9127 165.5332 167.1806 0 257.1165 321.3956 257.1165 0 189.2749 182.5117 157.8946 158.5348 170.496 165.0142 193.3672 152.5726 161.5491 153.921 151.4096 160.7653 163.3945 171.7012 150.8787 170.6339 173.5393 165.3487 145.3771 147.2701 0 155.5348 142.9228 134.5335 125.6827 155.1941 136.8603 154.0596 166.9893 0 149.2797 149.278 152.112 162.0165 143.1295 161.9964 147.8368 152.9967 0 154.2496 151.0156 131.9963 151.325 138.767 124.819 111.552 149.4988 239.2394 173.8273 150.6961 0 143.1646 140.7939 127.7963 140.3782 132.2056 139.7918 142.8752 137.3446 155.3521 129.5157 154.8491 164.2295 130.4177 139.0524 137.102 151.4573 127.4136 145.7502 127.5211 129.7488 134.523 139.0538 178.4551 144.2077 153.8212 150.8486 153.4825 140.0676 125.3365 141.4704 141.7904 119.6248 119.6087 148.8126 147.5387 164.4762 0 151.0745 0 132.1673 149.5955 129.3328 118.5829 136.2268 139.6637 169.7381 147.1869 145.0396 0 0 146.1784 149.1712 135.0106 136.4828 154.7336 136.8012 155.2071 136.9493 114.8929 123.7721 112.4312 139.5415 132.0426 110.4227 0 116.3643 151.3647 147.8319 146.3235 132.9107 134.2351 134.7426 122.6882 120.0553 147.8607 128.5968 132.9802 146.0235 156.2956 141.7485 141.2976 120.3877 126.2338 127.7669 129.0542 139.8263 145.2214 151.7437 152.6074 147.9371 145.4253 145.0997 0 146.1987 153.892 133.0354 145.7457 132.3106 128.3926 132.1591 131.9491 134.9378 138.0165 161.9275 142.4791 0
127.2784 125.2315 147.6963 133.1844 128.9951 160.5108 129.5991 123.8278 135.0528 129.0078 148.0811 140.5292 134.6074 120.103 129.0111 140.0407 160.5868 142.927 133.9102 132.9943 137.7379 136.2216 134.7281 96.4189 122.5724 146.6117 147.2927 141.8179 135.838 123.5393 117.8131 150.5447 137.5638 127.0505 0 133.107 138.4872 147.3319 112.8885 153.3236 134.6114 122.5694 0 0 155.8305 148.1443 151.84 143.3275 132.1893 155.6171 127.2099 140.6004 138.1277 136.5927 0 127.901 0 0 142.4453 146.6999 135.28 0 164.5652 0 128.8299 140.7043 0 140.637 145.7878 156.1883 128.5762 152.5813 147.3127 160.4396 146.0674 126.5085 130.7905 161.2533 158.7505 153.8561 123.5747 119.2007 0 182.4796 142.3952 149.1288 152.4325 118.3285 127.6054 144.8885 114.344 119.2887 160.1403 127.7208 155.1632 141.2402 139.1394 145.9622 159.0517 159.9959 152.9239 152.4393 148.1284 152.6764 148.2609 152.9961 149.7771 174.7804 155.8228 166.3985 166.6052 171.6955 0 257.1165 321.3956 257.1165 236.794 181.0176 135.2169 180.7211 191.8893 157.9542 169.1717 0 172.7633 131.7195 165.2883 170.7683 144.0031 145.2906 179.6172 171.1122 147.5195 166.0284 156.759 148.4715 168.8805 171.3052 163.5033 148.4921 139.4156 148.3744 138.7055 154.48 149.3326 105.2036 0 0 139.1588 153.0616 153.7347 159.596 165.6931 143.6064 131.0847 160.9353 123.3443 129.873 143.9718 131.0596 161.4244 141.5072 0 155.7311 0 162.3172 144.2115 105.5378 128.1646 140.2516 145.69 148.2998 119.3759 148.8111 128.9669 137.2294 156.2143 120.5245 135.3732 122.8354 144.9413 122.7993 138.1464 152.7439 126.7716 131.937 157.9341 141.8391 119.4528 0 149.8312 127.6824 179.1908 126.2241 128.5354 147.8078 160.9932 141.1803 120.7194 136.2142 156.1386 129.7376 0 227.8936 0 130.8204 138.709 141.6678 145.3324 154.81 138.3309 150.83 134.1521 149.5507 147.369 0 0 179.7921 128.4156 116.6259 139.9182 115.0271 124.0292 148.3556 126.9652 122.7837 141.2429 129.706 120.8341 146.8346 142.7563 0 134.19 136.1884 116.6711 115.4807 170.7781 143.3563 135.6322 146.6472 113.6692 107.6692 117.2936 118.0372 124.2149 137.9245 117.9021 142.5958 151.2544 139.4605 140.434 131.5803 128.7509 143.9666 153.0562 134.5421 121.8399 128.8092 148.6224 148.5561 126.8556 134.616 153.2567 146.2892 144.9578 140.9124 144.2218 136.3416 134.9485 137.5716 147.4406 154.2786 0
124.6227 108.5217 126.3364 133.1488 146.6282 149.7364 141.7742 145.7614 129.9541 149.3994 106.3526 114.9323 134.9645 137.3034 134.2086 127.0175 151.6305 142.2113 126.6551 149.4898 135.1638 129.9801 0 0 145.3436 123.5382 130.9251 127.6519 128.0905 138.2244 140.1415 142.8571 147.8559 136.1096 145.6801 138.3508 164.7311 0 134.5947 151.5555 0 215.3673 0 122.1275 134.1805 161.8617 144.2612 158.4038 0 138.7982 146.5584 147.745 133.5617 129.7729 120.8805 133.8555 140.8908 120.5173 128.2011 127.5824 117.4213 136.7319 112.1373 116.1156 0 139.1926 0 0 126.3418 152.7385 125.0908 0 137.7957 127.6795 112.6764 141.2476 110.7432 0 164.9818 175.225 0 0 126.5049 122.9669 134.6608 126.559 148.9893 140.015 142.1019 159.6078 136.1218 0 142.9956 153.824 161.5397 125.2053 136.7801 179.0477 152.9342 155.2428 0 165.7231 183.6697 147.8044 149.6802 161.0294 159.8469 154.762 166.0477 184.657 197.3608 0 175.6097 0 257.1165 321.3956 257.1165 227.4067 0 191.3649 187.6293 176.425 171.183 0 0 130.2585 148.1244 143.4608 151.0871 183.6406 186.3222 156.467 162.5042 181.7555 158.9153 160.215 0 0 0 157.4884 147.7467 159.2119 146.4101 136.2554 0 0 123.8341 146.174 163.7072 151.3848 171.5957 142.0901 172.519 151.3353 174.1325 158.667 127.0671 155.4905 148.1642 168.6481 139.8396 133.2137 179.2383 158.0734 135.197 157.7645 0 0 143.286 129.6037 160.843 138.2004 0 119.8866 143.449 144.4809 144.5258 148.1452 139.7669 129.5232 124.5638 155.9769 120.3552 130.2522 124.2169 141.6846 120.3512 128.3976 116.7799 165.9965 147.9993 154.0146 115.2971 125.488 140.9496 157.5771 152.2773 0 0 122.1755 144.3814 119.6095 101.2151 68.3495 130.2081 0 157.2881 139.1737 129.0915 130.6977 120.3267 136.0344 154.9396 137.4917 135.4859 0 0 134.6718 111.2054 126.0399 133.3072 146.1819 124.994 119.3339 116.8899 132.9124 144.9067 131.4112 139.7636 149.7537 146.0859 0 145.3776 131.0108 113.3921 112.2351 136.4766 0 0 114.6762 98.1324 137.4938 135.3449 139.8287 152.0084 140.3183 150.6335 156.8304 130.8269 154.8442 136.3928 138.4799 150.4072 162.5798 0 129.665 149.2956 158.5839 167.8174 0 152.5638 148.6596 121.4471 145.7732 123.6092 148.0283 126.9613 116.5982 138.3563 103.481 120.1456 139.0268 0
113.664 131.1567 131.9417 143.3083 119.6595 128.3269 132.3823 126.213 120.9477 139.8408 140.4938 152.1386 154.0745 147.2814 130.6108 126.0637 127.7501 129.2497 147.5244 125.4766 117.6032 135.4218 133.937 158.9036 133.0601 148.4013 138.4344 144.6614 140.2333 124.1226 125.009 141.9939 136.9915 145.9529 142.827 136.492 123.8712 144.3779 116.6985 143.9948 140.07 155.9179 146.7169 122.8458 148.8298 134.568 137.1789 130.7172 129.6613 131.4562 131.1542 132.0192 141.866 138.2772 131.0596 115.507 131.3237 131.3583 137.1693 119.7263 161.7141 167.5116 145.1629 147.86 141.262 128.7381 136.8022 151.7031 149.1295 131.252 142.0685 130.6524 154.5071 136.1362 159.8085 152.0326 145.9206 142.1793 142.8835 150.8897 134.7526 126.7714 179.7846 161.1522 150.9913 182.0706 166.8943 145.3896 121.2815 139.4906 149.5899 143.0647 177.7203 155.9579 135.8892 160.7 148.8542 150.3803 145.3343 163.0413 154.1034 153.2352 160.4098 155.2648 153.5109 142.7917 153.0915 142.9016 147.7136 193.0164 164.171 161.6331 160.5557 189.2749 236.794 257.1165 321.3956 257.1165 226.4849 236.8613 212.2339 205.5619 203.1195 164.4999 166.2001 160.7447 159.6522 161.307 154.4239 162.7744 169.0633 159.7543 152.8103 156.8163 141.1255 147.3211 152.863 155.1964 163.1756 159.118 153.9408 139.7882 128.5692 150.4202 160.0992 151.9352 120.5826 0 125.9989 138.9662 161.3655 149.525 140.7839 148.8102 167.3695 154.472 141.516 144.0096 143.2912 126.5009 152.7344 142.7376 150.5026 138.711 131.586 0 181.8445 146.0824 149.612 136.3612 143.5994 144.3649 119.9683 129.9812 157.2095 156.2049 155.417 141.1537 149.6363 133.918 146.6438 143.1141 149.6259 127.8185 149.4141 157.6509 139.8947 148.9361 126.3311 156.8545 148.9325 132.4923 135.8686 154.4621 141.4319 159.458 148.1707 159.1872 157.0263 140.2903 147.0272 132.833 151.6603 146.0364 0 144.8385 0 124.7354 123.8978 137.8507 138.6973 122.9712 146.018 142.7613 140.6786 0 0 135.6918 135.6467 115.5621 123.9208 114.9872 126.6974 143.2097 130.2253 143.3971 136.1602 142.6955 137.8927 130.1057 134.2218 126.5919 131.6993 145.5772 131.0924 129.7549 145.793 139.1934 134.263 138.8125 137.699 127.3032 105.3282 142.9723 144.2782 138.6295 130.4636 128.5681 145.5909 127.0734 134.1919 130.465 138.0015 123.0256 142.178 140.1533 133.7208 125.4192 120.478 131.5418 133.1224 122.5183 131.0473 147.1178 148.9353 133.7736 124.5629 155.5877 147.7263 138.3173 134.0363 136.7202 107.4287
126.877 127.2119 117.6505 127.2401 149.3011 125.0771 143.7654 125.5931 120.2553 152.0349 126.2401 140.1626 118.1231 116.5482 130.0877 138.0894 157.1353 128.3009 137.1996 156.6734 141.8906 127.8674 126.4654 122.6168 127.8158 114.1433 139.3177 119.3878 146.3836 133.7589 170.7573 123.514 127.7961 128.8674 139.3224 129.6614 149.778 175.5225 147.1005 129.8388 140.8707 142.7427 144.3007 139.9667 129.5351 134.5914 136.7554 154.8402 163.6873 117.5596 146.3279 130.7302 118.7164 145.0275 135.3899 139.5549 156.0732 128.5788 160.2971 133.3838 121.3795 113.5668 110.0025 99.8139 136.5808 143.0907 144.4472 138.7258 131.4709 122.611 120.6135 148.5036 139.185 129.1422 107.1863 125.6513 136.2329 140.8695 142.7236 125.803 131.7376 148.8587 96.0292 133.08 136.7446 145.4687 141.2848 169.6118 167.0821 145.7439 142.9295 145.7861 130.1235 146.8547 153.935 137.9731 155.5875 161.0919 137.6106 159.5856 160.2081 171.2462 161.2169 158.352 146.9971 172.0218 183.452 195.4124 180.5183 167.7118 164.1345 177.2215 195.2571 182.5117 181.0176 227.4067 257.1165 321.3956 257.1165 209.3039 204.5704 182.4628 167.6726 169.997 187.9201 155.1056 150.9588 158.8236 141.5175 188.3817 143.4703 151.5075 173.5613 168.3523 170.9111 150.3253 180.1684 164.237 180.2995 186.4448 147.7207 152.068 168.7552 145.9246 162.04 161.0028 159.0075 121.4877 153.2285 147.3992 159.0437 153.5499 173.3257 145.7758 141.246 149.2723 126.5093 171.4282 151.9754 172.6466 133.268 149.6636 146.5048 145.1197 131.1289 145.5682 151.8731 156.3716 138.3359 144.451 162.9406 140.9237 164.4772 131.4524 137.4561 161.8992 161.7671 128.1164 147.858 143.4875 132.7365 131.7241 117.5986 124.0209 125.9769 122.0313 129.0329 134.5714 139.2364 137.2127 125.5757 157.5314 134.6387 126.1304 131.2436 122.8676 119.3902 130.9398 138.7198 143.8688 141.9104 123.6807 125.9976 149.4674 184.1042 135.9248 157.4289 167.6854 141.6668 153.6454 137.206 124.3892 133.3364 128.8046 126.9255 0 0 148.5555 130.2059 134.7939 133.6025 152.8505 141.7404 121.0363 120.5349 131.5658 154.1292 148.8954 131.3101 159.2671 147.2843 136.2133 124.6125 148.8999 136.5516 135.1583 133.255 139.2477 131.9056 141.4157 123.1259 144.9153 158.6391 137.4713 155.2574 159.8668 166.8368 144.4555 125.9851 139.7762 119.5049 125.0446 147.7243 145.3037 156.4852 154.0433 159.8697 158.4445 152.3416 155.1186 127.2921 139.9436 132.3358 129.7021 138.48 135.2978 136.873 142.7552 141.6653 109.0931 122.1893 120.4167 118.4607
122.9242 146.768 145.1521 141.1901 144.5892 114.6728 135.0632 113.6012 135.3322 145.9182 143.7057 135.849 122.2784 136.17 137.3058 133.2327 136.2701 118.4688 130.058 134.6442 125.0998 141.4485 139.8976 138.2914 136.9861 147.4854 153.4916 136.2165 131.6762 132.2806 142.4039 144.9693 142.668 141.5426 143.3028 145.8203 150.4959 152.0475 123.2678 140.9257 138.3551 150.2524 121.2458 148.0855 137.4639 141.1564 132.6799 136.9879 141.3621 128.8318 145.7434 129.1854 128.7747 127.075 126.0128 145.1516 136.3474 146.2765 127.7684 133.5242 124.6826 139.9419 162.7965 121.1565 137.7501 138.2633 153.6957 144.8693 139.8371 161.7454 145.4964 125.2029 144.0208 130.6247 140.8297 121.8456 127.3453 145.7914 156.1914 143.2756 151.0962 142.2239 137.7929 157.0382 150.7088 135.7404 139.8676 152.0521 148.8529 147.0341 144.7658 149.0823 156.0271 130.711 149.1465 148.5428 152.871 136.2574 154.2888 140.8153 157.7514 143.9282 143.8886 169.0365 148.7728 157.1799 174.6729 162.7431 157.3294 175.8929 150.2625 183.3875 174.0313 157.8946 135.2169 0 226.4849 257.1165 321.3956 257.1165 207.9854 200.0231 161.6113 181.9521 182.3152 172.5077 173.7825 183.2955 153.8904 160.4207 148.6727 157.7767 165.1987 154.0548 156.1635 137.5579 167.2633 168.5653 156.1563 154.8602 172.0814 163.3942 162.4066 158.1023 145.8625 154.8633 132.3793 142.4826 151.3913 155.2871 160.2163 148.2624 162.1777 151.9704 164.0778 159.6136 144.3864 145.1557 142.0752 144.7327 121.6747 153.0765 136.89 159.4631 130.9384 125.6979 152.5897 166.4401 153.4394 143.8965 158.8278 143.4031 143.0115 144.9383 144.1143 166.2287 147.8074 141.764 137.363 129.0031 166.4757 140.5886 135.4277 145.4444 146.8302 141.1015 157.9964 132.4114 141.5326 108.9961 135.6744 153.8852 122.1297 138.6655 148.7183 131.7838 140.1814 144.7754 132.4949 141.3284 123.3703 126.5311 154.1661 199.3203 148.0859 135.7404 148.4842 148.2683 123.278 126.1323 128.8496 135.8645 134.4444 137.4951 135.4893 0 0 149.9457 123.1743 128.3955 140.1456 130.2298 136.9922 156.7655 122.7583 129.5207 130.1458 168.1454 131.4685 144.6801 139.6729 132.7306 125.6201 124.381 135.3452 133.9642 117.4168 136.923 130.8383 140.073 129.8336 135.4256 143.6158 133.1928 154.023 145.5171 132.7625 138.1021 139.8564 134.9135 137.0134 128.2963 130.6059 141.8753 143.6054 143.3518 142.9272 139.9387 132.5807 136.9379 141.4513 139.6977 133.5451 128.4626 147.0124 141.1754 143.8479 144.8947 141.1995 134.7968 135.5197 127.4199 128.1097
116.9396 147.6348 155.5902 127.6476 111.4634 127.909 144.5729 125.4601 140.5048 131.0657 124.7137 145.5584 132.8318 141.3871 134.1038 129.4624 127.9845 119.8938 139.0784 145.9479 150.856 125.5222 124.146 125.6465 124.7723 152.7771 144.1241 132.0362 133.5877 119.9605 137.3461 139.4392 153.6483 127.175 115.5733 124.5037 123.9261 129.3075 144.6074 149.8458 137.6348 140.7866 132.711 150.6279 145.6288 157.894 135.7768 133.7291 132.3778 139.7135 137.1796 132.9541 138.8439 142.9136 124.3039 138.714 153.7157 125.1714 133.3726 123.2192 124.6582 144.1678 171.3924 142.9621 128.7874 108.4093 142.3466 144.6878 135.8742 130.0458 149.4648 149.2759 149.7377 138.2603 125.0878 149.9259 136.3346 153.5585 145.6121 137.475 139.3537 133.1404 141.7905 177.9169 123.4571 142.7512 133.2941 144.565 129.2657 168.4523 135.1792 173.1953 162.8256 171.1663 157.8778 160.7328 152.8732 155.1266 152.1657 150.6995 147.4897 136.3455 162.6429 160.7558 176.3367 172.7098 144.3385 165.5494 162.6209 178.4168 187.9273 143.4703 150.9558 158.5348 180.7211 191.3649 236.8613 209.3039 257.1165 321.3956 257.1165 260.1457 223.9229 203.6059 189.1191 187.2692 182.3978 162.474 193.5785 188.0329 189.5735 182.0311 164.1707 167.7997 164.9508 167.1389 159.3416 171.5644 148.2228 164.9767 172.4486 145.4875 155.9033 154.5534 162.3934 149.7446 0 123.2537 142.2429 150.9843 157.2682 156.85 131.7039 157.7811 143.2592 142.9249 174.2967 167.8643 139.09 163.0709 132.3259 149.294 155.6914 141.7767 135.3176 128.3608 135.1784 145.5583 170.7515 148.1938 163.9395 140.4789 135.1014 169.8442 161.7497 143.7311 153.5351 147.0431 139.134 147.3924 145.3681 128.988 169.6281 145.7049 152.407 143.1248 134.8729 147.1605 120.5711 124.155 131.9791 136.1712 134.1015 132.9035 130.3706 143.0677 145.9644 136.9644 142.2892 147.6903 144.811 143.2298 136.2538 0 135.4365 137.8252 117.9412 131.4563 130.7625 130.3966 126.2157 136.0122 128.6038 139.0038 136.9759 0 0 125.686 125.2393 132.8587 132.7971 129.8464 150.9186 124.4382 136.3358 142.8465 144.06 136.1752 132.4962 129.4861 120.076 141.6096 133.291 123.3972 126.5418 125.2506 130.6462 118.296 144.459 121.4284 129.0019 126.9282 124.1332 140.9766 136.8809 123.9771 149.8589 135.6063 135.9352 122.9518 144.0126 146.4927 138.8539 123.7927 134.6577 124.024 120.7457 128.1916 139.8759 127.7011 127.7115 127.9801 126.1394 144.8523 124.1111 149.7975 142.4734 136.7004 144.1002 131.5143 139.3031 118.8008 87.4914
123.5937 132.408 142.0701 132.2562 133.5494 137.2087 149.0343 152.2332 129.703 122.1964 124.5047 146.1682 135.6603 128.3787 122.2856 119.9994 151.7417 141.7077 133.7095 131.5316 123.5056 132.4916 131.039 133.4076 127.9604 131.0211 134.238 145.1119 124.6517 130.4334 147.3362 132.7982 118.1183 117.8156 135.1403 140.3954 149.7185 185.95 162.4045 150.4054 139.6461 156.1545 136.0673 143.6231 132.9888 141.1738 136.8803 116.5763 145.5882 126.2899 145.8009 151.4495 136.7955 123.6924 165.161 139.6884 123.7052 127.6649 145.6776 139.783 135.4079 129.2746 119.7547 151.5391 143.0178 116.0453 146.4586 128.7228 133.8622 136.8802 152.1071 141.1099 163.1482 133.7509 139.6096 150.3128 133.7787 146.5304 141.7195 161.0842 130.9561 135.1681 94.8894 131.224 150.6924 136.5406 148.1723 159.0313 164.6159 143.1269 137.1891 154.5924 144.0056 150.1506 166.4194 141.7531 148.1008 161.8124 148.9968 145.6666 127.781 147.7173 160.9108 176.2448 156.6831 162.5468 178.7861 182.9674 148.522 145.6559 188.335 165.0947 148.9789 170.496 191.8893 187.6293 212.2339 204.5704 207.9854 257.1165 321.3956 257.1165 212.5199 182.5203 181.9143 184.2634 197.7029 160.4757 176.3679 166.6077 167.7834 165.5876 176.6867 175.44 182.2908 160.387 154.8956 157.6048 157.207 164.0343 154.6653 156.414 169.7873 157.0826 143.281 136.3226 152.2107 166.5831 135.8311 138.806 157.4679 180.9919 164.6045 148.8366 151.0379 141.7748 156.2818 147.9654 169.6119 158.603 168.5055 134.8434 158.2701 147.9174 158.2226 171.8576 159.3572 139.0288 146.4412 139.099 139.8518 157.0008 154.1133 141.6173 121.4267 130.7016 111.7568 138.8548 135.3911 131.5712 157.3574 143.29 134.7127 147.8828 145.8313 160.4297 137.2459 134.3331 120.0157 150.8191 140.8227 145.1041 130.6772 149.7619 140.703 130.4644 144.1711 133.7443 128.9727 145.2623 136.9996 131.3223 0 145.5651 149.0871 139.9137 139.8287 150.5932 143.9493 141.0287 144.1483 116.7613 141.7465 136.4554 134.4647 0 0 136.7706 147.2693 140.2022 120.5045 143.4583 132.5978 140.041 133.3016 154.1923 152.487 154.7333 118.5183 141.3843 131.8145 110.8687 132.0676 141.5229 121.1679 119.9316 124.5453 142.8971 137.5473 132.9275 125.2051 141.9996 139.087 140.4557 140.0661 139.3741 133.3535 133.3492 139.7721 112.4942 132.6266 129.9012 135.0569 128.0734 130.3813 120.2082 129.2313 134.1802 132.5666 131.6989 117.8985 118.2452 124.4115 146.2013 133.972 133.3877 134.913 126.4866 129.0913 126.9825 131.7345 122.058 120.2596
126.1151 134.6203 129.3867 140.3261 155.7641 119.6235 135.2867 132.3402 121.6829 130.9387 111.9328 131.5461 132.6989 140.2036 135.5133 133.9697 136.8803 130.5356 130.1823 128.1266 132.6249 149.0422 147.4081 143.9241 145.0309 130.5677 126.4455 118.6602 133.057 137.5178 152.6594 121.0121 135.3613 137.4197 140.5371 140.3337 131.6347 109.1399 126.885 124.1068 147.2234 132.6091 125.0862 130.3749 132.5394 136.9212 133.2256 132.1743 140.6344 125.5991 141.9528 149.1965 151.7181 141.1504 135.873 128.3862 99.9787 133.3588 145.0735 145.3955 110.5005 119.7022 128.1212 129.3561 149.1434 144.0461 142.6695 137.0014 159.2385 130.7294 136.228 139.445 124.7803 137.5732 127.0249 151.8723 144.8951 128.6815 147.6523 170.2618 145.2341 116.5385 156.2048 133.5805 154.7514 143.0524 149.5262 143.7689 146.6621 135.4711 148.7758 146.5679 152.6178 133.1183 150.329 171.0891 167.605 162.3998 150.3206 154.0029 144.1191 151.6564 124.7679 175.8788 158.4218 166.4523 161.0299 154.975 168.1978 173.2429 171.4101 154.4514 173.0741 165.0142 157.9542 176.425 205.5619 182.4628 200.0231 260.1457 257.1165 321.3956 257.1165 193.3725 200.0367 196.2734 190.6006 178.6311 181.6701 174.059 168.3814 181.1638 181.2635 176.4777 164.3194 164.2548 177.431 156.5408 155.0096 153.6548 161.9827 166.5048 148.8216 135.6556 167.4016 139.5703 126.8268 167.2751 160.6465 151.8281 153.3126 167.368 147.7347 147.2302 133.1758 152.697 147.3727 155.1697 162.5864 141.8135 161.2818 144.0992 148.9357 160.3786 130.9079 147.5979 150.396 146.0154 133.7678 150.6821 157.3227 157.9537 161.8928 133.2335 145.2463 143.8156 164.0402 142.5904 161.0957 141.7628 145.3081 157.8349 148.8893 152.3438 141.8068 134.7685 132.1082 139.7431 122.7225 141.0967 125.1144 139.7516 149.7765 131.6792 151.0163 143.5046 141.7016 137.8534 132.0529 133.4953 140.4284 154.3114 113.5524 109.9031 144.6967 145.092 149.9075 131.9986 127.2427 158.8409 133.5777 129.7222 137.1653 143.8123 141.7143 0 0 134.0933 131.2101 144.1353 145.1401 149.6505 129.4372 123.448 134.9371 132.9021 153.8731 134.1427 134.4023 149.1159 134.6055 129.0656 131.9344 127.5568 151.8911 150.3413 142.1676 127.809 126.3574 129.6715 135.6414 157.4834 151.8177 135.7319 136.7677 143.8614 157.1666 123.4569 121.1181 129.6935 140.9202 131.6153 132.9028 133.4701 132.8186 123.3177 136.1831 134.7026 125.661 126.7453 129.9509 128.9146 131.2016 124.5622 153.3608 130.5038 138.9677 129.4725 131.6445 122.1974 137.1953 130.5003 112.3216
130.9633 157.2294 126.4108 121.4146 130.0738 131.7633 122.4648 134.2426 125.5017 134.5717 108.3564 127.8831 116.2934 126.3529 145.2109 130.961 143.7622 123.8855 123.4245 137.2137 132.5039 122.6862 121.341 122.3936 131.3019 136.829 131.7472 123.6666 126.6623 136.7471 157.9373 134.2398 152.2022 136.2428 122.3829 127.0874 152.9353 169.3814 113.9214 134.0908 136.9264 120.2332 115.0158 140.1786 119.435 136.456 149.0872 165.9459 157.2284 142.2484 147.5441 140.6749 128.5961 135.5234 137.9468 136.6548 124.2173 119.6216 138.0883 142.8111 137.2434 146.8952 141.4304 132.8374 149.8588 133.469 127.4372 131.0402 141.8275 148.751 156.7318 143.4637 128.6503 140.816 113.1615 128.6515 147.1798 147.2199 137.3885 165.4282 145.6509 139.3482 132.0696 121.6342 134.0036 125.3056 140.1036 161.128 164.3977 142.8407 144.9497 170.3937 133.6507 138.4432 150.0697 141.1138 168.3289 154.1595 150.0829 147.6806 141.6101 162.5327 161.4759 144.9172 160.6492 163.3097 149.4203 147.5716 151.5641 163.7695 150.2065 167.6388 171.5549 193.3672 169.1717 171.183 203.1195 167.6726 161.6113 223.9229 212.5199 257.1165 321.3956 257.1165 0 184.8252 180.5865 178.539 165.8711 186.0542 185.3094 177.969 179.5233 178.3222 159.4669 153.2685 179.4633 167.9506 171.2119 178.92 156.0822 154.4315 162.9209 148.4958 181.5229 162.6212 118.6813 125.8188 159.6085 179.7833 153.0603 143.0144 142.7529 150.0638 171.151 151.3003 141.9354 171.4417 162.3753 156.3119 147.3855 145.2325 157.0111 154.0371 153.4326 152.5069 123.0051 128.528 139.8858 142.1713 134.2958 141.9619 133.0123 146.1342 133.9148 119.6697 159.4833 131.1997 130.646 153.1595 138.2641 141.5484 136.5348 148.1285 141.6277 140.6204 130.7165 128.4529 120.2466 120.4998 137.8268 128.6605 139.2625 122.1767 150.0836 122.7135 136.6089 132.6903 124.8911 136.6495 122.2707 138.1455 126.62 189.578 156.5524 137.0241 152.2207 155.1606 137.2509 148.6198 126.4885 148.7296 140.663 139.3742 137.3409 0 0 142.5123 139.0414 138.0323 142.2515 161.5075 150.2118 121.3731 147.3169 133.8014 131.9583 130.6915 132.0957 136.9841 140.9484 133.5745 117.2959 144.9871 138.8797 137.4626 122.3919 132.4023 134.8847 137.1996 131.5924 137.8527 140.6057 145.9216 171.0387 151.3364 164.2751 131.6352 132.2582 132.4725 132.8801 119.9239 142.5515 0 146.6536 145.7727 144.1881 142.4187 143.5469 146.4952 132.8535 142.7641 130.1502 128.4742 128.3458 133.1697 144.1085 124.1129 118.801 138.7075 121.0587 113.0151 112.8728
152.3021 137.1582 104.1522 114.3555 144.821 133.1887 129.5623 131.8251 131.3757 149.9428 102.1634 141.8198 125.0008 127.4039 138.1735 124.8444 154.581 136.6765 132.8278 159.7934 140.4273 125.3814 124.0067 127.0036 126.078 135.6567 122.4427 111.9725 135.3097 138.8563 169.559 128.9062 137.7467 119.0976 124.8726 134.5406 174.9768 178.1754 164.9721 115.2686 143.7586 153.2714 126.1977 114.2486 119.7538 140.8033 152.8926 173.311 159.3367 124.4054 158.6582 125.4038 129.1647 134.1859 132.5465 142.8013 108.3416 112.2593 143.1954 166.2324 142.4018 109.9077 136.827 152.3363 144.5838 136.5642 148.1071 119.9971 147.4981 127.8021 137.4809 152.6947 134.3822 147.4535 118.6101 117.7654 133.8276 149.706 151.9605 139.4183 167.0559 157.9275 101.5693 143.3264 137.1035 146.3706 131.371 149.0034 175.9928 134.0774 140.0177 160.6093 115.4509 123.149 150.8085 134.1436 160.6641 138.4058 145.4379 148.8265 164.773 164.3776 176.4123 126.1051 147.8996 170.3021 179.2157 158.199 152.0458 134.9481 146.8652 185.8414 166.7105 152.5726 0 0 164.4999 169.997 181.9521 203.6059 182.5203 193.3725 257.1165 321.3956 257.1165 202.5746 160.83 156.6586 167.2177 204.7111 172.9396 177.6631 201.7733 182.4542 169.1317 159.801 185.8261 180.3431 180.7685 159.5515 150.3243 148.3611 157.5799 138.9598 147.9101 157.0026 129.0577 131.905 158.67 165.8293 168.7581 148.2337 181.3295 150.8601 158.1148 140.3544 154.166 147.6771 151.6083 188.7377 146.855 149.8681 162.621 141.2552 152.1021 131.0071 152.4032 153.5514 141.8624 136.1984 147.6645 132.5314 159.9959 161.0305 131.004 142.3492 146.7905 129.724 136.8706 149.301 127.2977 116.2737 129.6397 136.5234 145.4217 146.2722 124.6561 131.7195 141.772 130.5812 139.14 150.9813 124.0155 139.1568 139.3254 134.3438 138.4446 130.1639 125.8734 146.3121 102.5225 131.4946 91.4707 97.1179 161.3374 140.2803 153.3381 182.6201 150.837 137.6917 114.0589 138.9864 141.4881 133.7381 131.7871 0 0 110.0791 135.4868 138.4624 145.756 185.3376 159.7942 108.7832 134.8312 140.5309 134.5184 122.0223 146.1929 134.8254 161.2263 133.4465 142.2032 135.317 121.1893 119.9528 107.218 134.6465 117.3336 149.6579 128.8524 147.9633 156.25 145.9044 166.0214 155.8012 167.3399 135.0771 111.9059 132.8078 113.4344 116.9258 143.1192 178.115 140.6836 156.4288 166.2809 171.3863 175.8296 150.857 124.3191 146.2451 128.4111 140.7276 148.731 154.3214 136.8205 130.982 130.7811 114.0186 124.3412 135.4425 126.6953
124.8568 127.907 137.3171 124.9781 128.1652 127.455 131.4254 132.3627 129.4987 139.3149 152.1893 147.1372 114.4672 124.5984 142.7583 132.2915 152.6076 138.5318 141.0532 146.4049 148.5183 143.5333 141.9596 107.8587 134.6942 147.5838 124.4013 132.6695 145.4476 129.8517 144.2263 138.59 134.5065 113.1218 121.0163 128.5673 119.3764 134.2337 0 139.4616 125.617 128.8691 159.5925 109.9886 160.9675 136.9436 152.7123 148.3321 151.5528 141.6786 138.8943 131.0233 137.4074 132.6284 133.597 124.0818 135.8629 123.8445 147.602 147.9799 123.31 159.2511 128.6287 213.5626 153.8634 132.0364 147.3554 133.5874 131.3795 142.8955 125.2005 145.9904 131.3283 144.6321 141.4299 135.5819 134.3739 153.2193 130.781 132.9357 150.0388 128.9561 113.3282 151.0329 152.5453 137.1179 163.7137 136.4469 135.8061 136.3728 138.3353 160.5614 152.1013 149.3959 160.9345 129.5991 131.4448 156.5333 144.5442 162.2308 162.4758 164.2781 154.8613 155.272 154.002 159.8587 130.6831 158.5851 156.7659 175.0064 161.338 157.4004 156.2694 161.5491 172.7633 0 166.2001 187.9201 182.3152 189.1191 181.9143 200.0367 0 257.1165 321.3956 257.1165 205.9807 196.0553 179.7173 174.424 188.8748 173.5552 176.1777 182.8841 167.6851 160.1094 154.3825 153.5738 136.1715 156.9951 157.4144 150.5847 158.929 157.3744 171.9027 147.6988 161.4369 129.2987 162.4892 157.4067 167.3695 154.6316 138.6402 149.7358 145.2743 136.6044 166.7886 158.5958 136.9128 168.9957 137.1103 145.4635 157.5526 145.142 151.1934 133.1719 128.7455 160.982 151.3008 142.8167 138.0099 144.2959 136.3746 160.2055 146.2814 135.6141 150.6669 135.519 136.4604 138.4998 140.7455 146.2503 135.514 143.2953 139.5794 127.481 129.5973 132.2165 110.6747 123.6021 154.4818 141.5102 151.6636 156.6643 148.788 158.6757 138.9391 160.501 150.7743 126.3408 130.0051 141.9477 127.4123 0 118.0746 144.6261 151.6679 132.5341 125.4761 140.6879 131.8612 106.6039 137.2912 129.5219 127.6323 0 0 123.7077 142.4709 133.1474 140.6248 135.8128 139.528 140.1934 137.282 133.1423 132.5763 121.6234 137.3761 128.6696 140.0854 126.4413 122.6224 128.6133 113.8404 112.6788 152.2435 131.7886 130.1513 122.2462 140.8417 141.2159 125.1645 126.3201 150.9803 156.5241 151.0778 136.7269 132.3563 123.7723 120.3789 117.5496 132.5165 138.2831 140.7309 144.2996 147.3571 148.9757 154.4709 136.5839 138.8218 133.803 136.4094 133.2868 141.8142 141.6718 139.6365 129.9503 141.689 122.4625 145.8687 152.1208 150.1332
120.5859 140.6838 146.2187 125.1944 141.1846 115.1802 129.9173 135.9735 149.0694 142.9248 146.1723 114.089 134.2993 133.9457 140.4855 123.66 139.7192 147.8456 132.0917 135.046 157.4756 134.8691 133.3904 141.3955 142.4479 141.2808 145.8207 162.6584 150.2145 129.7081 127.878 144.8355 136.8544 137.5706 140.6312 142.9718 133.9448 138.2439 165.9776 142.3023 124.0181 151.1483 140.1306 153.5312 155.6247 130.879 123.5265 137.2828 145.7195 146.1078 129.4709 142.8769 123.9604 139.4199 121.8979 114.0195 149.128 130.3635 153.0444 146.6408 125.2559 157.1357 155.3696 124.6234 154.9026 129.6812 155.5589 126.0897 130.6766 137.6901 128.7989 148.3301 131.1736 150.8733 152.8854 161.9015 157.589 145.3517 134.4831 126.896 157.983 142.9463 117.339 146.2172 158.9856 152.7242 143.1358 141.5676 139.7386 136.1702 134.7142 133.1652 144.1771 152.892 143.1339 160.3766 160.4426 140.9892 156.2265 158.7745 160.3504 162.3716 166.2071 154.816 141.5997 121.2318 133.9353 158.0662 162.1778 158.1936 126.6801 142.8327 125.7615 153.921 131.7195 130.2585 160.7447 155.1056 172.5077 187.2692 184.2634 196.2734 184.8252 202.5746 257.1165 321.3956 257.1165 243.2163 233.2901 179.8204 205.1194 175.1352 170.5558 162.7981 177.2738 179.0227 162.2103 155.3226 143.5115 146.8417 173.1362 162.9017 164.579 145.6746 163.1571 136.581 152.4787 143.0146 157.1198 165.1923 152.9302 164.1307 127.5535 137.2086 139.2714 153.0535 151.044 153.7691 152.8702 161.23 143.5337 159.3975 147.7497 119.4031 142.0366 0 135.3383 134.7841 153.1038 146.7587 137.5471 153.8946 148.8261 147.8297 140.5094 138.0403 156.1381 155.3737 147.7901 151.0798 142.0269 146.5398 137.699 129.8649 143.4206 141.3152 129.1691 130.1834 108.6122 136.5189 153.897 125.0065 128.5644 131.8971 129.0117 130.9018 143.484 158.0878 120.9679 148.5085 149.1462 143.3269 137.5863 139.7034 127.5412 164.2759 148.2376 127.5638 129.7467 157.1732 147.3843 135.2931 122.5578 138.3023 136.2847 0 0 143.236 150.2169 147.745 150.6046 142.8664 141.0251 153.5159 138.002 127.3266 136.6013 135.204 119.2319 138.6558 149.5008 140.5659 133.058 149.8501 135.8061 134.4204 149.8004 143.2581 133.1128 126.2215 132.3345 134.1989 140.4587 112.0399 126.9711 133.7899 130.5177 127.3376 133.3541 127.7821 137.4131 124.6086 144.3674 151.2401 147.7263 145.6794 131.1287 127.8891 0 133.2789 136.7221 130.9532 145.7642 141.1151 125.6209 148.6899 137.0273 136.0372 133.9949 118.1423 144.0635 139.0971 136.0692
136.2592 132.6168 141.1102 127.299 127.5883 136.0388 137.2975 145.3579 146.8549 145.5979 155.0819 135.4679 133.6707 140.4402 132.2146 132.9123 130.7769 143.4606 136.2819 129.9896 123.5447 122.2558 120.9153 146.2283 135.1059 171.099 132.1752 147.7935 126.3671 145.908 143.5108 150.5597 134.204 137.4944 132.4232 113.1825 112.4604 103.4312 154.5702 118.2833 126.5768 112.8496 155.1491 154.0464 152.3124 156.7175 125.5428 126.2855 133.0112 139.2743 130.3821 113.3656 149.8891 130.9211 133.2434 136.7868 171.7068 146.7785 144.1749 145.8417 129.1257 175.5458 152.9144 145.797 143.991 132.9759 123.6629 136.7984 153.9323 122.4776 134.2109 127.9032 140.5599 132.2126 156.8349 145.6121 130.9411 147.5708 155.273 121.2453 141.9689 117.1511 152.2032 160.1569 163.1295 146.1343 164.7401 152.1923 130.8051 153.6398 137.0482 151.7789 160.267 161.0005 163.1883 145.2199 155.8231 142.608 162.213 153.1661 144.9349 138.4363 130.7586 146.2815 140.5073 149.2697 134.1263 149.3806 166.5715 179.3743 157.2341 144.1238 172.5944 151.4096 165.2883 148.1244 159.6522 150.9588 173.7825 182.3978 197.7029 190.6006 180.5865 160.83 205.9807 257.1165 321.3956 257.1165 281.924 199.773 202.9639 188.3647 170.5522 182.1938 184.3215 173.6538 151.6835 145.8725 152.9665 186.7987 181.1228 158.2285 155.9213 162.6655 141.2075 150.2608 0 129.0114 148.0177 152.0683 140.3493 160.3418 137.9146 152.3082 145.8783 157.8578 151.6051 137.0092 136.3843 117.3158 138.2204 157.7927 113.1172 146.983 118.2145 129.9197 136.6529 122.5816 157.0154 148.116 137.8678 137.8669 122.3045 174.9917 133.1212 145.8286 134.4402 133.8074 119.7041 163.7569 143.2309 162.6201 133.3778 154.5551 156.0553 146.5023 134.5912 139.4087 146.9862 0 136.1067 134.0972 139.8664 130.1571 152.6675 164.6161 137.9361 136.2553 164.5947 144.6627 143.5265 158.3486 155.2324 163.4206 147.1034 121.1149 137.3813 136.6394 134.164 143.7064 151.9505 146.4362 128.8742 141.1797 139.12 0 0 146.9636 138.5935 122.1877 139.9816 124.9223 127.5233 132.5482 136.0071 128.6297 122.9478 135.0691 139.8166 131.6667 123.3379 140.0436 152.8312 138.4518 124.4645 123.1946 135.8714 149.8932 146.8637 137.2714 144.1086 136.6366 121.9976 130.9433 129.247 120.9174 135.0758 121.0725 145.2073 130.1543 144.0494 140.9202 142.4015 129.7306 129.5652 127.5357 113.4522 110.4349 117.0052 137.2152 142.0173 132.1892 137.001 153.5694 126.5197 128.5899 138.5529 143.8617 135.6737 160.8901 144.9367 138.2944 147.2225
118.6348 132.8957 153.8976 134.6089 128.0532 137.59 125.5493 136.5794 137.8147 132.1593 144.5281 114.1984 136.8904 157.0632 140.3411 143.9731 131.2122 151.1142 132.1323 112.8591 118.5885 137.4933 135.9858 131.543 130.1801 148.2964 138.23 153.9505 140.1118 125.9282 123.1305 136.693 147.0433 134.3712 135.5279 122.724 94.892 101.5931 132.5256 134.4293 154.3298 142.0928 139.5221 165.9345 165.3463 135.1258 120.4955 128.2777 122.4451 146.04 125.4627 136.5114 149.3178 147.7011 133.244 142.6101 141.4541 170.9166 132.7623 123.7094 168.2068 179.1491 161.0467 134.4344 155.2199 125.5862 114.6701 146.9198 140.0373 147.991 162.0533 135.3228 154.9921 160.4397 158.3373 155.4358 148.7961 160.6425 159.4304 151.2183 126.1465 105.0677 155.4581 154.1369 166.0891 151.9169 148.6062 133.7527 129.9542 153.2838 150.1582 138.1794 180.6735 147.02 162.0327 161.062 166.7289 146.5173 162.7815 177.5687 134.8084 140.6132 134.6822 150.5111 139.5847 157.0794 128.822 145.2426 154.1579 172.1581 170.7431 161.1729 138.5821 160.7653 170.7683 143.4608 161.307 158.8236 183.2955 162.474 160.4757 178.6311 178.539 156.6586 196.0553 243.2163 257.1165 321.3956 257.1165 190.0566 213.8237 185.2053 160.4765 169.8091 198.3761 180.7826 168.6672 174.3023 148.5151 163.9453 192.538 171.7276 164.9576 160.0574 173.1927 163.2366 158.4237 181.3782 148.1839 130.7231 136.3008 151.5165 128.2715 149.4832 136.3931 142.9183 162.0152 137.0933 140.5168 121.6049 131.8526 140.2437 129.1884 157.3123 136.6596 120.8968 138.0335 132.183 143.3222 145.4837 129.901 161.3368 118.119 147.7272 142.2717 132.8141 124.7168 126.6854 118.9078 131.3732 157.4884 151.0017 145.2721 146.474 145.9783 124.0889 147.3198 143.8114 123.0837 144.7728 155.77 145.8239 138.4186 142.9959 151.2155 148.1037 127.7543 133.6544 161.0346 140.5262 130.9517 146.6176 153.2705 83.7235 111.2943 111.9237 120.3597 126.7894 131.9991 142.1487 157.9376 150.5861 143.0757 125.046 123.2218 0 0 157.8646 153.3129 138.98 151.3181 132.7991 129.9895 177.8647 144.7583 135.2539 127.0114 133.4544 140.9427 141.5506 157.5984 133.6842 128.5006 120.8685 132.0663 130.7187 134.6555 134.6459 149.0184 124.7824 134.7108 137.0084 130.3888 135.26 117.8229 136.0909 137.7698 142.312 138.0928 133.8671 146.3969 141.7148 142.8726 133.5661 130.4646 93.8039 109.6978 120.3661 123.0261 122.6702 123.4494 133.676 128.1922 143.465 142.1345 144.3792 138.4945 168.4004 151.369 170.2822 156.4831 141.884 0
96.053 129.3493 152.5206 148.707 152.76 118.9099 145.2032 145.4037 141.5914 146.2934 155.5064 137.8161 158.6129 144.0664 141.7151 150.6434 129.5257 146.0796 127.4758 117.8255 119.8467 138.8005 137.2787 84.9508 124.2225 147.7267 147.4233 135.4043 135.2202 126.5825 99.1809 150.7538 137.1907 132.1964 163.084 142.6445 105.4817 107.8901 130.8152 113.5227 128.1295 132.9276 140.5175 0 115.0921 116.7381 138.006 126.7819 124.6883 139.2814 115.6999 136.0666 148.164 139.0207 136.6788 116.1068 148.1214 148.8794 119.7171 131.3121 148.5912 130.6824 161.7622 137.2475 145.1464 0 131.0405 133.8357 160.3522 155.393 152.0085 129.3834 127.7238 147.4734 150.8963 151.0853 162.3319 142.2731 142.1517 153.5848 116.4751 132.9756 143.5959 172.1883 147.6417 158.5433 154.183 122.864 132.6765 167.205 153.4735 142.194 150.3417 144.166 128.4329 158.6099 151.0567 155.9355 168.5673 143.1774 122.2564 148.0306 135.3878 146.6354 172.1149 158.6221 134.6857 139.4344 151.6016 182.2673 175.4794 169.773 147.0911 163.3945 144.0031 151.0871 154.4239 141.5175 153.8904 193.5785 176.3679 181.6701 165.8711 167.2177 179.7173 233.2901 281.924 257.1165 321.3956 257.1165 237.6437 227.9817 187.3658 188.1375 207.1931 182.7579 156.4492 126.1557 150.4703 155.4598 162.9839 168.5153 161.3398 171.4034 164.6287 138.7684 152.8387 187.1264 147.6414 145.2905 146.1877 153.6897 124.5939 169.7506 141.5539 124.4122 168.2666 147.3493 147.3686 113.8146 150.6479 152.5631 151.2349 146.4656 166.131 157.2719 172.0004 129.8394 159.4823 164.4397 133.8689 148.2811 140.8453 138.1163 157.4337 152.5383 144.0428 148.1218 125.3486 131.8069 155.9848 150.6748 144.8058 136.6903 149.6674 122.3675 155.3207 143.8998 140.962 135.6129 136.6288 136.3778 143.4608 133.249 145.998 148.2007 134.409 145.3375 170.4181 140.8308 137.8542 141.6907 147.0917 167.4586 129.9381 111.9173 137.0538 105.9509 146.9971 141.3204 146.5858 142.801 126.0517 128.1684 126.2986 0 0 133.9071 140.0229 132.0488 132.8472 122.2539 140.6448 157.3175 136.477 134.5742 114.2971 148.611 131.2998 122.5063 136.6069 142.1667 136.8051 137.1152 140.0554 138.6264 138.8254 149.9058 151.4266 132.7063 150.3243 115.9667 115.7516 134.1088 122.5656 123.7468 134.1567 135.2405 139.0597 141.3984 157.3285 140.9045 141.7718 116.689 125.5193 122.2212 111.2849 108.0033 108.4446 127.4967 132.3142 136.029 140.6427 161.4074 151.8946 122.0771 150.7645 164.8604 142.066 159.5849 148.2244 124.6881 0
136.9992 120.3965 129.4597 128.6422 165.6254 151.8281 131.4318 135.6503 122.6272 136.9598 133.6526 126.1808 137.8943 137.1028 139.8598 139.2599 144.3306 136.4896 125.6784 135.9256 128.954 125.0258 123.655 134.7446 136.5192 135.9267 133.013 131.6632 124.8261 140.4398 147.6078 133.8243 127.7254 149.05 135.6367 134.4731 159.3428 172.7961 169.4779 114.803 143.4721 144.7658 128.6997 124.9855 143.7653 142.8957 134.8568 159.5033 158.8381 139.425 140.0807 142.2941 117.2227 140.9303 119.44 0 127.6063 134.8618 145.2416 171.8203 132.2482 123.318 135.0122 151.8243 140.9274 148.5863 136.2583 138.4666 143.6991 141.8379 135.9272 132.5981 128.4846 120.3854 134.7445 148.9388 144.6868 144.8966 135.913 127.4402 128.1715 130.2587 143.6227 150.4106 131.6717 136.77 129.0148 150.096 139.8892 135.4022 132.9588 125.1833 125.9498 147.206 168.5349 140.2753 146.2011 162.7115 145.0436 137.709 157.5824 135.7662 157.9298 141.3307 138.8346 149.0791 159.1694 145.7388 171.4379 125.8237 132.6131 135.1968 151.1448 171.7012 145.2906 183.6406 162.7744 188.3817 160.4207 188.0329 166.6077 174.059 186.0542 204.7111 174.424 179.8204 199.773 190.0566 257.1165 321.3956 257.1165 224.1017 172.3422 160.7557 195.5853 180.4104 169.7945 155.7982 168.6108 167.4104 167.1374 178.6966 178.5146 144.3337 171.0116 165.816 0 141.8026 154.8136 155.1831 167.1046 150.7088 149.2562 144.3702 157.3876 152.2771 151.7624 145.9282 142.7934 129.9956 159.5398 154.5152 170.7715 166.9278 130.9758 133.2341 160.3981 149.5538 146.0871 164.4015 148.8492 135.7962 159.4708 156.8615 130.1776 139.1078 141.2145 138.4688 170.7133 147.3281 160.3321 135.0205 140.4681 142.1879 137.7827 157.4446 135.6731 138.0194 133.5177 133.3454 123.7537 154.9496 123.6111 121.1377 117.8955 134.5004 136.749 154.2807 157.4003 133.6363 132.161 118.2655 147.7006 87.3678 155.2482 159.692 141.1551 146.9246 144.1144 147.1794 135.1858 130.7241 142.248 133.0722 131.1308 0 0 153.2416 131.1587 142.3274 133.2291 134.8182 137.573 123.8116 131.3856 129.5264 141.5938 125.703 127.914 127.2927 131.7303 157.3296 110.3976 154.1929 139.1616 137.7417 147.3429 116.4631 127.9542 144.9915 141.557 154.0909 158.5449 133.86 145.8739 148.5528 149.4878 138.8941 125.7973 139.5773 127.7874 141.7171 149.5731 148.127 140.2471 158.4288 163.5581 161.4693 152.3081 123.903 128.9433 142.2212 124.7099 138.0639 144.2851 141.6388 123.7046 122.4458 125.6709 135.9232 130.9545 121.6415 98.9406
124.6707 144.1159 132.7202 125.5023 142.5838 142.2888 136.5819 152.8849 153.0962 123.5825 130.867 133.5488 130.8428 137.9014 146.3262 129.89 127.0009 154.0898 113.3972 140.1871 138.3504 133.5261 132.0621 133.8722 127.0352 136.0448 121.6464 142.9599 136.1992 142.3559 138.0824 145.3991 141.3993 143.4188 133.6522 130.8016 112.4856 119.2974 130.4327 146.3798 152.9529 126.8684 113.5025 162.7399 129.0452 135.632 138.7729 130.7408 157.4578 128.1211 150.8391 123.6932 141.2831 136.5533 132.4626 141.3759 138.947 141.1836 133.4365 156.0929 125.3263 137.2413 137.1672 150.7171 142.041 137.4967 141.2048 122.6499 140.4023 143.3214 141.9059 134.8911 156.8442 150.7529 147.344 138.3272 152.2569 133.8394 129.1011 130.9855 144.9663 128.9138 119.8936 160.112 134.1897 129.9692 148.9974 134.5383 144.713 142.7839 145.8028 144.0783 137.3351 143.785 129.9018 158.8887 146.3334 144.0649 161.8677 145.9804 133.7664 138.9551 125.0862 156.4114 161.0755 151.2496 129.8911 155.2881 167.9486 143.6367 162.1054 139.104 147.4983 150.8787 179.6172 186.3222 169.0633 143.4703 148.6727 189.5735 167.7834 168.3814 185.3094 172.9396 188.8748 205.1194 202.9639 213.8237 237.6437 257.1165 321.3956 257.1165 188.9562 184.1997 192.7922 170.8967 176.5861 171.5116 165.9186 190.1065 180.6582 177.817 197.3159 149.7239 158.8267 182.9026 171.2729 211.2612 156.7518 156.7916 153.9314 151.5513 151.019 157.4331 166.7635 146.8551 144.939 139.5554 139.6101 141.6377 143.8556 144.64 158.5122 161.9807 150.5438 136.5939 150.7005 144.6665 164.3778 151.6127 146.3524 151.25 147.6209 145.1371 138.5338 154.2534 153.1834 143.3435 147.0987 136.5426 119.3369 141.1782 144.9286 152.9354 150.5278 151.2869 121.125 147.974 158.832 135.9901 129.5626 157.4929 149.311 137.0219 127.6802 138.7078 128.6828 145.5073 124.6476 144.7053 127.3984 145.8616 132.4589 90.7017 119.6014 152.3999 112.4425 124.2315 137.9562 133.676 143.2655 134.6812 130.2845 127.6277 125.7658 0 0 150.876 124.4498 127.403 131.429 114.4378 129.9643 137.5577 134.5569 129.893 135.1655 124.5564 126.3931 127.4948 130.342 152.9215 140.9473 133.5681 139.5456 138.1218 132.9198 134.0187 144.0301 148.3041 140.5442 129.8927 135.4798 132.7543 133.772 140.5472 142.9912 133.1002 137.163 126.545 153.3625 135.6942 137.2971 120.3553 134.3781 139.9912 132.2087 132.1673 134.1573 0 149.2997 147.8556 129.4888 133.9129 147.8008 121.431 137.2837 138.1472 143.9435 141.0974 140.9707 134.5275 122.9874
116.403 122.9186 129.856 131.8056 144.7736 144.4285 138.6763 128.443 128.3733 141.967 136.1714 133.578 137.8673 125.0363 127.279 137.0005 147.1163 156.5995 149.4709 147.4193 142.7012 122.5157 121.1724 103.8592 125.4813 134.6498 118.9236 133.0932 149.8671 118.8639 140.2735 111.7531 124.8476 138.3099 143.6676 133.2998 133.8801 147.683 142.2181 123.4784 143.3741 128.6894 120.4203 107.9277 130.6285 145.4645 135.2339 145.1957 133.0066 127.8086 162.6112 142.4933 154.9893 139.2604 153.7085 159.1939 140.0212 142.1348 146.7419 144.2923 141.9008 137.0741 116.8133 143.962 136.099 142.2504 158.8598 137.9972 140.938 131.6393 130.7793 137.8375 136.9326 137.9906 141.6449 129.9892 134.6078 130.0022 150.7711 131.9249 158.4832 154.2098 113.2493 155.6721 131.5732 158.8869 121.5464 131.7001 167.0294 156.5178 159.003 152.5784 139.5215 147.537 134.2215 152.4687 149.5228 122.7067 143.8631 149.1425 153.929 158.5093 159.7836 126.9079 160.2594 163.6289 148.8578 159.1164 156.5282 156.0252 180.9134 168.9376 151.5432 170.6339 171.1122 156.467 159.7543 151.5075 157.7767 182.0311 165.5876 181.1638 177.969 177.6631 173.5552 175.1352 188.3647 185.2053 227.9817 224.1017 257.1165 321.3956 257.1165 0 198.3521 172.8819 173.3514 185.0434 178.2057 186.5776 155.2772 161.2351 181.068 170.7849 178.1542 170.4178 158.641 158.269 175.7543 161.3027 152.1552 152.9684 161.8357 148.9578 163.8202 142.9547 174.6798 147.9405 164.8417 146.0443 133.396 138.2506 153.4925 129.4545 132.9102 150.3518 153.8957 157.604 136.5511 149.0848 158.757 153.882 144.1185 143.2625 139.754 147.2825 157.9952 146.3847 146.2921 135.8039 122.9982 134.7521 136.0032 160.2745 133.4717 152.8815 147.1326 149.4833 144.5009 137.6981 140.95 142.2375 141.2884 131.1427 124.6624 150.154 117.987 142.591 124.1009 147.5827 118.5314 124.5732 150.6393 106.7447 122.3673 142.6142 145.8166 117.0707 134.2915 138.8379 119.6908 134.8739 140.1555 132.5734 130.6394 0 0 136.2297 138.9318 127.272 119.0562 155.5163 132.332 100.1705 135.1738 129.6061 145.2195 118.8174 144.0107 147.4489 154.9844 138.8241 138.4845 133.8076 128.7459 127.4323 130.9686 128.3235 116.1293 136.128 131.1319 141.62 142.1783 134.0808 134.3989 154.3547 150.103 133.7587 132.4805 123.3383 128.3981 130.3239 123.7372 128.4495 149.7728 150.1399 139.7894 142.5717 150.7622 141.3821 129.9646 155.951 125.3345 122.1502 127.5323 131.288 134.7866 128.6761 134.9518 149.1857 142.4729 127.2876 122.7
124.8358 122.2477 106.7255 118.9194 168.0799 139.1637 140.6873 137.0711 144.343 140.9857 113.8995 120.0396 120.6944 117.2788 136.37 130.5775 161.6043 115.3586 132.47 159.3729 152.0595 129.3447 127.9266 146.8947 150.9872 118.5662 136.4924 119.3955 126.3193 132.5349 162.3244 121.5179 130.8334 127.8711 122.7697 143.1382 193.7835 189.8854 132.9482 121.6962 150.9416 149.7557 143.4306 127.8629 122.8402 130.5311 130.7012 169.165 159.2443 141.7333 147.3472 144.3882 126.7277 121.7336 149.1059 157.6976 156.5832 127.1545 149.2985 158.3734 130.1938 129.7292 89.1697 139.1837 139.7741 170.4088 132.0635 134.3441 132.427 109.8449 118.9154 145.9809 123.9952 139.2001 123.0321 121.0803 132.9198 141.0759 140.8758 153.2368 153.5619 182.6339 106.8897 117.2546 125.2739 144.2145 117.94 154.9829 162.2395 131.9249 157.115 141.7256 115.7743 128.3567 142.3025 132.6327 139.9473 148.9173 133.3101 127.2632 158.8405 164.1745 173.8282 120.9572 137.8942 165.6566 174.0981 160.0637 155.2019 132.1078 157.142 179.3256 151.9332 173.5393 147.5195 162.5042 152.8103 173.5613 165.1987 164.1707 176.6867 181.2635 179.5233 201.7733 176.1777 170.5558 170.5522 160.4765 187.3658 172.3422 188.9562 257.1165 321.3956 257.1165 0 187.1753 192.9189 193.5018 189.5569 193.1194 138.3211 162.1366 184.3436 182.3556 167.0716 179.476 0 172.8071 184.3211 180.766 180.3696 150.1393 167.3377 149.378 172.8313 140.8932 146.2961 154.1546 163.6827 155.2551 134.6572 140.2713 156.7224 142.1603 153.3885 145.3154 144.8239 155.5353 130.4419 135.3812 152.0659 139.1789 145.1764 144.019 161.9653 163.1716 156.371 142.8139 144.9629 153.4512 134.5653 129.6772 127.5731 136.7753 133.8228 139.9197 120.2904 136.4819 131.3567 116.6294 128.1624 143.4785 123.2789 124.9674 135.9289 144.5571 143.3387 143.8466 154.6138 136.8063 125.8254 131.4499 119.5966 86.1232 137.4255 151.5454 143.4301 156.709 148.6998 138.2137 126.7673 134.3646 143.1389 126.78 124.9305 0 0 132.8279 157.7448 153.844 121.2532 161.8806 150.915 104.2259 124.4733 125.1401 141.2711 125.1168 146.8905 149.4092 134.9913 121.9217 147.7955 143.6719 128.2978 126.9887 121.7976 108.7899 110.0563 158.6238 120.4669 148.5236 167.6898 132.2107 141.0836 163.8868 172.3014 134.5128 111.3457 140.1341 122.0007 129.3681 128.9651 140.5129 138.9284 172.6481 173.374 176.3129 185.2274 152.6611 131.6472 146.5752 138.1853 113.63 123.6308 145.3121 136.5013 114.3841 137.5571 116.7571 115.3345 119.5165 119.5389
123.0336 137.1201 115.7573 117.381 149.2899 131.0707 132.6433 130.9156 132.2839 140.6189 116.3012 133.6332 128.4882 143.9238 144.0665 127.9408 143.5255 130.7395 131.0984 144.3717 150.1208 127.5724 126.1737 161.4303 154.24 115.9251 128.9714 127.1758 126.7249 125.9563 151.0432 127.2139 138.7889 128.3861 141.9393 143.4849 171.156 166.9512 145.6251 119.4836 150.4432 137.0496 146.9155 146.9362 122.1569 138.3104 142.8157 0 161.9724 148.7383 137.3345 144.7141 131.659 135.9583 129.5236 151.3113 152.5204 116.8928 126.5953 163.29 140.5868 123.4483 91.0437 131.8108 140.6325 151.8847 131.7616 125.6228 137.6546 136.6468 124.1024 152.121 141.4524 162.9567 145.4888 123.9782 145.1451 146.9778 135.1403 153.3411 133.5054 170.1806 113.4996 122.4176 144.364 137.11 151.5939 159.176 144.7577 135.6752 166.4237 144.9862 125.5695 138.9961 142.4119 148.2576 138.8696 149.8679 152.6911 141.2925 164.2329 143.4299 165.2943 151.8217 150.082 154.4905 169.2611 171.0127 171.891 121.625 163.9225 162.776 174.6898 165.3487 166.0284 181.7555 156.8163 168.3523 154.0548 167.7997 175.44 176.4777 178.3222 182.4542 182.8841 162.7981 182.1938 169.8091 188.1375 160.7557 184.1997 0 257.1165 321.3956 257.1165 227.2756 203.8164 191.9813 185.6413 188.8682 153.0439 160.6169 173.2937 180.4834 174.8901 179.769 0 178.7862 170.4203 161.5494 157.0822 138.3527 165.6066 145.5858 156.5166 153.6847 143.9988 158.6322 145.6443 171.1707 149.014 147.1047 151.3585 153.1545 150.2908 137.4502 136.558 136.4577 137.0108 145.9102 155.453 137.3042 142.2083 149.6268 137.9989 134.1757 141.9089 147.3077 142.5735 133.5648 142.2206 123.739 148.2135 136.6517 135.1069 134.9181 131.4404 124.8204 134.243 0 116.9452 147.6367 132.5987 119.8782 147.3152 143.5746 133.2565 130.8114 137.0701 136.829 125.6372 124.7816 121.8971 124.0071 145.569 123.6886 141.9013 153.1895 141.8497 137.9308 135.1057 134.4946 136.3848 140.8966 138.8411 0 0 145.3033 152.8721 155.1606 124.0851 147.4062 144.9761 125.8193 133.0785 129.7844 144.753 132.6815 135.7081 124.3294 137.7097 127.6697 142.9885 139.4611 126.8174 125.5234 115.2681 103.5764 125.8398 145.7819 129.1815 138.5322 146.2982 142.2388 134.5349 148.0524 154.2088 131.8156 122.8339 126.6597 126.6186 121.6759 128.2615 135.0129 132.9893 151.649 145.1585 147.3932 156.338 0 131.4226 142.3093 160.7284 138.4504 132.8161 146.0058 129.3808 129.6748 130.7973 104.7642 125.9301 133.0461 93.0241
136.7115 133.028 134.4595 130.462 140.7682 149.5955 127.424 136.2686 121.1529 134.3327 151.2774 147.8063 125.0529 143.7543 150.2752 136.0465 124.5258 150.094 131.1539 126.1512 130.3175 148.0184 146.3956 143.0367 146.5514 150.1895 153.1379 146.9691 137.2797 118.7191 122.6044 158.6968 133.6424 135.8744 143.0076 142.9967 122.8591 115.5269 137.0657 130.8679 149.0669 127.7206 123.1127 144.6359 134.7855 126.0993 146.0408 116.3893 131.6251 142.9728 133.4903 127.5672 130.2182 137.4699 145.3643 137.3518 126.9001 128.0694 132.7436 125.34 146.4869 131.4712 133.0439 130.8376 146.0749 147.5344 134.5259 141.3453 142.297 147.2034 145.4305 130.5521 147.1923 143.4287 147.8104 145.506 141.2914 149.2619 142.9458 133.6757 133.5438 124.7382 106.1778 141.6432 130.3419 143.6232 143.1029 146.6786 129.2722 142.0724 140.6513 149.0917 152.3812 157.2082 153.1951 139.5366 165.626 155.658 160.2202 141.7377 144.6727 141.8305 145.0435 148.5019 153.1317 149.8088 128.1481 147.7194 142.1504 149.5518 166.8545 151.8173 151.4915 145.3771 156.759 158.9153 141.1255 170.9111 156.1635 164.9508 182.2908 164.3194 159.4669 169.1317 167.6851 177.2738 184.3215 198.3761 207.1931 195.5853 192.7922 198.3521 0 257.1165 321.3956 257.1165 0 197.586 172.3641 177.0857 178.5357 173.4986 158.9404 194.0588 161.0472 183.3342 171.4899 182.3144 148.0082 146.999 143.7634 157.9242 135.1717 161.698 142.7855 161.4193 157.3772 165.3713 134.1462 144.8288 166.3836 146.0126 151.622 155.0437 153.697 147.3404 156.6841 124.5962 138.1644 147.2764 134.55 149.0008 151.8403 143.9989 122.7133 144.1657 159.2654 146.129 150.4772 132.3004 162.135 130.688 142.4562 138.1318 138.8276 141.1494 148.2378 126.2212 140.139 0 156.0077 138.5358 149.2857 151.0203 137.3045 167.3186 129.2054 137.4409 139.0827 121.3947 150.7839 124.8563 127.2571 162.3285 153.2499 157.0539 138.9564 121.3748 136.8088 148.7587 162.3624 144.235 132.4314 135.8085 133.8272 0 0 136.9427 137.0583 145.241 139.2844 123.9599 137.3387 159.2326 130.1281 132.2848 122.829 138.6362 140.2884 136.084 136.5047 141.3313 135.395 137.6642 147.0252 145.525 122.7908 133.7538 145.371 128.7004 136.8198 126.3976 116.5681 142.3425 147.9647 130.1891 126.2368 130.7728 137.0909 126.5633 137.2627 131.1073 138.1559 132.4518 127.8059 117.1019 125.8076 124.8423 120.4959 133.7008 141.923 138.1764 137.9512 141.1975 135.644 121.2212 135.4511 129.3476 149.2939 149.8755 141.5195 133.6195 131.9919
140.4846 135.1918 132.8136 129.9715 145.0088 135.0398 139.0259 133.1112 122.336 124.6705 129.1033 139.0986 130.1174 126.2349 139.3452 153.272 155.5446 119.9153 134.3613 129.6242 127.6953 143.3006 141.7295 141.4689 144.5126 113.228 133.9424 126.3906 122.6271 151.5295 143.5761 138.0312 120.1999 140.0693 124.8125 137.0265 165.7431 155.2379 142.4841 115.1769 129.2587 134.7299 130.4988 84.4432 129.156 131.8493 134.2576 166.5973 154.9343 138.9079 147.8161 126.1309 133.3795 129.5737 130.8575 150.1198 108.0291 141.3003 130.9817 158.5353 143.2667 115.9721 98.707 158.9861 126.6837 149.9949 154.5842 134.1849 138.0824 132.4041 130.4275 172.052 114.8246 149.499 126.835 139.7017 119.9497 142.2067 134.4412 153.0164 159.0981 156.0069 0 134.6868 128.3422 134.1478 138.2614 0 163.4198 124.2714 149.2266 139.1677 124.6929 159.8743 153.1916 134.4645 140.4026 159.5043 137.9291 133.5046 158.4213 147.4664 155.0984 149.4055 137.6019 162.5655 166.9157 158.7855 168.4888 145.6064 160.9075 173.1376 153.2437 147.2701 148.4715 160.215 147.3211 150.3253 137.5579 167.1389 160.387 164.2548 153.2685 159.801 160.1094 179.0227 173.6538 180.7826 182.7579 180.4104 170.8967 172.8819 187.1753 227.2756 257.1165 321.3956 257.1165 0 182.7406 188.8821 167.0648 160.243 168.7698 159.3062 170.0972 178.6617 0 150.1716 149.7355 159.9265 184.0133 159.3936 170.4474 161.9407 150.4049 149.8458 144.5155 158.5469 141.8606 178.5293 172.1471 146.3955 158.7767 143.9859 159.2846 162.2668 146.7796 152.1375 142.0162 135.4372 157.5726 136.9361 163.3232 122.61 151.8832 141.0338 163.2565 125.2339 137.0527 144.4114 130.4293 129.1006 151.8119 135.3821 142.3711 128.7204 124.0438 143.7694 152.856 0 139.0611 121.8295 122.4089 132.4953 148.2982 133.9306 149.2155 134.8374 114.8053 141.3207 134.5722 130.1874 132.2 137.4218 149.2915 0 126.9046 152.1145 138.5447 141.8933 131.959 135.6041 130.4804 146.5006 144.3634 0 0 128.036 155.0621 153.9137 136.3784 166.5298 150.5124 118.5956 134.3054 148.2855 137.2203 130.2049 139.31 145.3314 132.1955 135.595 120.9695 129.8514 125.3976 124.1181 139.8973 149.7686 136.3414 113.2429 105.5751 164.2691 143.3499 140.5304 163.5589 157.2912 164.7516 136.0443 130.372 126.091 109.0117 119.2777 122.6515 157.2897 155.7897 154.8308 161.0016 156.5086 150.11 0 154.8393 147.4183 122.4251 127.9906 131.2931 142.2009 132.5535 126.1707 134.1441 116.7669 129.5406 132.993 126.7191
140.3416 135.016 109.7495 127.4995 148.2193 158.0613 131.8321 110.7566 130.0137 120.6849 123.3858 135.2565 122.6887 139.7702 134.6898 135.2067 152.9476 133.2775 123.6333 152.9358 133.1172 137.5015 135.9939 154.9255 122.1929 106.7506 146.6742 117.6708 122.4915 131.6611 133.3374 127.868 116.5748 130.4345 119.5243 130.1655 168.8774 0 150.4877 133.2378 133.686 158.2588 156.8097 122.2623 159.2339 162.1148 136.0409 178.1149 183.8109 138.8018 148.5955 135.6627 145.5873 129.7448 137.5627 138.6127 100.9809 121.2139 126.926 145.9235 114.4679 115.0975 105.4431 140.0424 120.7212 144.0432 144.0186 118.7894 126.3937 157.3317 118.6252 156.519 108.9803 139.0009 121.8421 132.5871 116.7749 121.1101 122.4151 146.4993 152.311 0 0 124.6102 118.2032 134.6097 134.9454 144.6281 158.3848 143.1424 127.6191 140.6723 126.8971 132.0093 149.6844 123.3141 146.8753 176.0073 121.7003 140.7985 173.8936 162.2025 160.0049 145.1028 147.1729 157.155 157.3057 161.3691 167.0732 146.397 154.9128 177.0513 165.6271 0 168.8805 0 152.863 180.1684 167.2633 159.3416 154.8956 177.431 179.4633 185.8261 154.3825 162.2103 151.6835 168.6672 156.4492 169.7945 176.5861 173.3514 192.9189 203.8164 0 257.1165 321.3956 257.1165 206.142 186.9989 170.4757 172.3107 189.7547 167.6165 183.8055 0 209.2259 145.0426 168.6359 167.0068 168.1792 164.7805 181.5423 155.3096 162.0552 119.274 147.5063 169.1253 166.1141 181.9637 162.5399 165.1929 176.9161 148.7874 133.4365 163.9069 167.8372 158.6341 128.432 140.1755 145.5416 138.8197 135.4285 138.6786 142.3779 147.2419 151.7434 157.2315 152.5623 136.2089 122.3955 142.516 133.0689 134.1821 142.7059 140.5471 127.2074 124.9676 128.2346 0 129.4916 133.3554 128.1892 121.4275 147.0048 136.3203 156.0108 0 125.7519 127.3488 134.516 140.631 94.9725 103.1325 157.2052 0 146.3516 145.5754 148.0749 147.9121 122.148 131.0107 135.3899 136.0452 134.0605 0 0 122.851 145.8128 146.3266 137.2907 174.121 149.7898 125.7483 140.8261 135.7249 156.1216 121.6216 143.2828 141.3807 139.8743 120.871 128.1043 140.224 129.4892 128.168 128.1949 132.8975 129.9967 122.7517 114.4654 166.0003 134.0305 131.5287 155.7059 162.3632 174.4473 136.4038 142.6949 133.8055 117.6101 121.5862 139.1291 168.1462 152.2104 138.5009 157.0222 158.7356 150.5421 0 140.8558 132.854 128.6887 109.7059 132.7964 128.1312 142.0689 119.4383 113.2787 126.5234 127.2818 140.0834 137.3248
157.8136 128.9677 114.3646 128.8573 0 0 121.9286 125.2934 131.9193 141.6623 118.845 123.31 131.1236 130.0738 117.3196 131.1446 169.1766 135.5521 118.6862 132.1533 132.2615 150.3533 148.7048 115.9952 115.2861 120.714 133.2313 119.7406 126.4803 132.1097 148.7386 116.7748 120.1852 121.066 123.999 126.3461 177.002 187.7597 141.5034 133.125 131.6723 139.5436 0 131.9428 134.9409 148.5839 0 0 0 125.8988 147.6964 135.3789 131.8477 121.7923 138.1043 159.5373 125.5594 126.5539 145.5406 171.6341 116.444 121.7018 115.2504 114.7631 0 150.5098 149.3284 125.9503 137.9534 121.0499 103.8498 155.3175 122.1609 128.0617 124.0389 109.3438 117.2156 125.5424 112.4214 140.2798 141.9703 166.4792 144.7454 115.7396 117.4673 136.9078 120.3858 164.6049 166.4719 126.6793 145.8901 146.5707 121.6299 137.5866 152.8182 131.8713 141.2319 150.0138 131.0285 152.3891 148.1274 149.3762 152.0465 142.2332 140.5179 150.5302 154.2908 150.3503 152.591 132.951 143.9728 179.3269 0 155.5348 171.3052 0 155.1964 164.237 168.5653 171.5644 157.6048 156.5408 167.9506 180.3431 153.5738 155.3226 145.8725 174.3023 126.1557 155.7982 171.5116 185.0434 193.5018 191.9813 197.586 0 257.1165 321.3956 257.1165 0 169.9981 177.6609 178.5225 174.4177 186.2738 152.2883 192.7377 135.4821 180.5232 174.391 155.2184 158.6976 181.9559 141.8326 164.1389 147.155 143.4393 171.8055 172.8959 179.0393 153.3966 159.0369 156.0083 145.1123 145.1242 178.3232 128.8692 162.6528 144.0483 118.0339 151.5854 158.8932 148.8524 134.7363 132.7028 142.4987 179.3111 158.0934 148.1093 148.0672 128.1559 123.8137 132.9277 128.97 150.1254 133.3082 126.3261 137.3097 145.8673 0 137.0434 149.4439 141.1484 130.6497 126.8622 152.2877 157.942 133.097 132.0152 130.1297 134.5188 146.2064 123.4084 99.2952 0 0 160.3847 179.7059 136.2803 147.1332 136.5751 134.5996 170.3454 138.1819 136.166 0 0 138.2871 141.8793 147.1104 129.453 153.4933 148.9897 109.3654 145.5634 113.9543 119.3698 120.8246 152.836 156.6744 136.2111 141.7503 135.0086 131.0525 132.6273 131.2741 108.9283 132.4667 118.6862 161.2292 125.4276 138.454 162.2194 118.4522 144.5822 154.3333 152.2322 125.0168 117.069 130.4362 119.1466 116.8151 124.5409 152.9008 166.2038 161.0633 147.7846 0 0 0 0 145.5799 119.0253 120.0249 121.6517 127.8686 141.8305 132.8276 152.6791 105.8956 119.2998 142.0045 150.5816
147.7324 122.94 117.5667 143.7233 0 132.2942 145.2766 129.159 139.722 138.5484 119.0231 118.2886 127.3188 134.4908 0 137.4563 0 144.1916 123.3936 140.8451 141.0531 140.6859 0 159.5089 115.0494 114.0201 133.7498 115.449 121.8331 142.4752 147.1695 107.5444 123.3518 110.6884 112.0983 144.2815 0 182.8243 166.4412 141.4867 140.9765 144.8277 0 121.8653 141.8799 146.0087 0 0 0 141.5776 140.8276 140.2379 140.5383 138.4109 134.5569 0 125.2757 138.8643 125.7775 0 146.0083 116.1224 131.2521 104.926 117.5435 137.9986 134.3583 121.7226 138.2946 126.9965 120.3409 163.2143 139.631 146.2628 112.909 114.7286 128.6598 118.5816 132.6379 134.6931 149.857 173.293 114.5798 137.6647 127.3537 134.3198 125.8094 0 147.7275 124.1199 144.157 142.9875 131.2773 139.0392 161.7408 129.4463 141.0771 170.0996 146.9466 136.983 135.4216 152.6683 159.5143 162.0475 125.8772 148.4946 154.1135 0 157.1722 153.2338 157.614 168.3495 0 142.9228 163.5033 0 163.1756 180.2995 156.1563 148.2228 157.207 155.0096 171.2119 180.7685 136.1715 143.5115 152.9665 148.5151 150.4703 168.6108 165.9186 178.2057 189.5569 185.6413 172.3641 182.7406 206.142 257.1165 321.3956 257.1165 201.372 164.661 186.5893 176.4844 170.2181 157.6191 212.44 147.6392 166.9357 168.2578 166.4828 148.5617 171.1974 177.1625 158.3298 137.464 149.0507 148.4632 168.43 0 139.7735 151.5159 155.6017 149.7329 137.7904 0 0 162.5636 139.295 136.8096 163.8589 152.9051 179.8636 146.2911 129.7503 152.3093 159.2194 142.8976 156.8122 154.4299 142.3045 125.3408 134.1332 144.3343 149.6904 141.7378 128.0896 133.8586 131.5641 0 144.172 151.7543 137.5593 109.9803 133.631 161.0945 138.3304 163.6809 140.9642 135.621 133.721 141.8079 152.5854 93.9351 165.4338 0 138.0231 199.5623 146.0255 134.2612 112.3509 133.0208 154.4825 124.366 122.5517 0 0 131.0392 149.9374 150.0501 125.9019 0 144.1826 118.9942 143.9085 112.1515 121.6183 121.2289 136.125 154.0446 153.0467 147.1876 152.557 146.1705 143.1147 141.6545 115.3219 144.7685 121.4907 158.1608 119.7802 131.0988 154.6586 116.5634 144.4048 0 157.9462 118.1701 118.7898 132.8753 112.8613 105.92 137.9005 161.7742 0 158.093 0 0 0 0 129.5272 137.5141 141.0855 112.4082 137.5825 128.558 0 118.9577 130.2333 101.9659 114.5648 138.6357 129.1083
110.5985 131.4531 125.9391 121.3326 157.3292 139.1595 133.1898 146.4142 120.8537 140.57 121.3598 113.6563 123.2915 150.7891 126.518 135.3668 148.2436 126.4759 128.0958 136.5992 145.3614 136.4219 134.9262 83.8673 135.9915 135.0141 134.2058 133.8477 143.3625 132.4825 156.369 138.9602 142.6819 122.2802 119.9271 122.021 162.9075 145.5926 137.1648 136.6757 129.1407 125.732 111.8126 119.2789 136.5359 135.5998 139.5413 144.3145 138.2395 145.6456 135.7652 132.9394 114.2063 120.0943 142.1091 150.6849 133.2752 126.733 120.6462 166.4086 133.2187 105.4852 104.3373 142.603 142.8831 141.7284 125.516 151.6922 127.6977 159.1296 126.5653 143.0394 131.7723 140.1249 111.0795 125.8837 128.2082 116.4182 152.9129 149.8938 164.5062 142.5419 115.9027 146.5263 133.6616 119.821 122.8225 129.0405 144.2228 127.4073 129.1265 139.3898 151.3161 136.4605 144.3353 132.3525 125.1007 136.7466 128.4632 153.5152 160.8697 155.3554 166.7784 156.0832 144.927 166.2966 164.5199 150.379 163.8589 146.1678 155.7778 150.4991 154.1148 134.5335 148.4921 157.4884 159.118 186.4448 154.8602 164.9767 164.0343 153.6548 178.92 159.5515 156.9951 146.8417 186.7987 163.9453 155.4598 167.4104 190.1065 186.5776 193.1194 188.8682 177.0857 188.8821 186.9989 0 257.1165 321.3956 257.1165 226.4948 243.8506 201.7878 160.3078 216.8085 0 172.8957 175.8888 161.7057 177.9939 160.3513 179.7171 166.1124 138.1247 150.5763 156.5505 168.0793 164.2034 154.6423 145.8066 165.9667 149.5334 163.5023 148.3244 136.6537 117.6711 151.4761 149.4436 144.4301 162.1927 148.034 173.9928 159.2127 145.8472 135.7743 158.2008 130.995 145.4766 166.0678 149.2633 143.8697 131.2327 131.6643 133.1579 139.0962 141.6982 140.4479 124.8082 145.8196 134.7666 125.8896 141.5445 152.1941 130.0174 152.855 164.0631 147.132 129.1562 145.7032 124.6912 136.1852 148.0755 0 144.5037 156.5688 142.0786 174.0756 130.8341 132.6968 140.1983 146.9119 148.5357 143.9813 141.8808 0 0 124.4861 135.327 145.383 137.086 150.7643 159.7729 120.1046 138.9956 153.0358 132.7806 130.0501 146.9922 120.302 135.0765 129.0005 119.4103 129.699 128.5006 127.1894 131.3138 134.8317 134.7573 152.2989 113.0565 143.0259 131.0904 145.8731 149.8183 158.2653 163.4878 139.27 106.4568 145.902 120.9198 129.4913 133.258 156.5912 144.2649 135.5176 136.0025 145.1 161.1371 147.608 125.9996 136.1915 138.357 128.1543 129.2165 139.3304 120.9696 126.5559 115.0679 122.9904 124.9586 133.0811 144.0348
116.4898 158.0145 141.0387 129.9221 138.5489 119.65 124.0978 129.5669 123.8215 137.1339 167.26 144.2262 131.2093 152.7615 129.2447 135.1573 122.4065 143.9796 143.4156 127.3403 122.2443 137.7136 136.2037 99.3224 132.7009 149.0594 122.8815 138.0882 134.7707 128.5837 147.5193 135.7228 133.7102 139.7142 140.1863 143.1086 138.7305 118.4687 141.0727 147.9362 124.9367 118.9047 155.5432 138.401 143.75 136.3527 132.1743 119.0533 119.7133 129.2655 137.7439 145.2705 139.0658 142.6081 149.992 111.8541 132.6047 169.8563 122.8263 113.4813 137.7711 132.3071 160.5988 151.8019 156.7282 118.8065 125.4416 139.8231 133.5642 157.305 144.9885 130.6741 140.1441 129.7305 172.1633 145.1328 145.5697 141.8383 136.4535 138.3485 118.5709 122.2203 139.5725 146.1165 148.1626 143.6901 139.5436 126.8979 139.1813 155.2313 141.0709 131.1939 168.2481 145.3207 136.2556 133.775 137.0427 127.2414 151.5015 151.1776 145.2701 125.7743 134.4822 156.8092 169.9283 162.1044 143.1372 158.7675 142.9918 151.7189 165.5873 149.3034 139.0999 125.6827 139.4156 147.7467 153.9408 147.7207 172.0814 172.4486 154.6653 161.9827 156.0822 150.3243 157.4144 173.1362 181.1228 192.538 162.9839 167.1374 180.6582 155.2772 138.3211 153.0439 178.5357 167.0648 170.4757 169.9981 201.372 257.1165 321.3956 257.1165 233.2104 224.2438 184.278 225.2642 214.3622 215.2305 160.5811 140.6861 153.9246 167.6403 151.5632 172.5152 175.5538 176.4297 166.8617 157.803 162.1653 145.7026 138.2007 149.718 136.9632 159.7187 141.1277 137.6959 141.7862 124.9062 154.5757 146.4511 156.6096 141.8623 144.5147 130.1741 126.5859 161.4009 134.1848 139.471 127.6918 138.0956 171.51 150.759 145.9275 131.5953 144.9677 143.5202 149.1762 147.3285 149.9503 154.8617 137.4946 132.7317 160.7261 167.3318 131.1102 145.5775 122.0995 150.8073 154.1189 136.3603 151.3232 146.9933 175.5777 0 0 144.0013 129.5377 140.1853 134.5652 144.9093 169.9011 155.1576 117.3301 138.4753 136.4551 0 0 144.7976 118.4612 125.5391 135.3626 105.2491 120.2778 142.9215 125.2765 156.8435 127.737 136.8753 136.7623 125.5329 141.3571 133.22 126.8278 137.5148 123.4758 122.216 145.9555 150.8523 155.9165 130.0127 153.8426 120.3055 132.2664 146.5571 138.7203 122.0709 127.1662 133.4191 144.4863 117.4583 148.5258 136.8969 123.326 120.9468 127.1527 113.8052 113.4593 118.7395 127.7928 132.4639 137.1659 135.8071 143.3557 135.0057 145.5303 141.364 141.1087 152.4474 141.7478 156.4445 148.3104 144.6127 133.1546
131.1185 134.5438 148.1307 125.6287 126.2845 128.949 145.7108 132.3799 133.8612 129.3158 137.6112 130.7722 117.1867 136.9273 136.0244 118.6821 151.8174 135.7451 122.6098 149.2241 137.6156 123.5968 122.2417 158.0595 146.8516 137.6829 131.8637 133.6974 140.1434 147.491 137.5843 134.5007 113.3204 122.6949 133.692 132.6743 129.4701 126.6162 118.8614 112.6613 131.4283 138.1426 126.1498 124.8661 131.429 126.6836 138.3598 145.5026 151.4168 130.6201 132.5864 135.6661 110.3887 145.4086 150.9355 116.6074 137.8974 130.8372 136.0533 146.2836 129.4637 121.1019 143.8262 125.7161 165.5941 165.7278 145.6804 147.3561 145.0505 137.4786 142.6841 120.6745 130.8164 127.4743 159.9271 136.9902 125.919 133.607 128.2554 150.9846 154.0354 118.8175 170.4019 153.2097 142.3495 146.0199 131.2268 149.6774 129.9279 149.1842 154.1285 136.8078 141.0614 161.4434 148.7786 140.0267 123.587 138.399 158.4877 138.5431 154.2944 124.2415 153.526 135.4858 140.5313 161.8797 146.2652 135.0298 157.5074 147.8584 156.5281 148.289 148.585 155.1941 148.3744 159.2119 139.7882 152.068 163.3942 145.4875 156.414 166.5048 154.4315 148.3611 150.5847 162.9017 158.2285 171.7276 168.5153 178.6966 177.817 161.2351 162.1366 160.6169 173.4986 160.243 172.3107 177.6609 164.661 226.4948 257.1165 321.3956 257.1165 256.4049 213.5794 156.0229 203.9558 175.1864 188.0639 197.8703 173.255 150.1689 180.1825 184.0998 168.1057 173.4887 156.6903 163.1009 165.8682 177.2031 158.2742 155.8073 148.6172 148.4343 144.1023 0 150.9578 150.9971 141.0977 168.4509 160.1657 141.2133 163.4073 142.9374 150.8491 149.7841 139.3787 161.0799 115.6239 141.4394 123.9235 140.8292 144.8584 141.3768 140.4506 157.3115 134.626 148.7619 149.2133 133.9386 117.9309 141.2723 131.3908 165.0437 150.5953 130.2121 153.3983 142.7361 160.8163 146.0004 143.2155 164.1576 118.0595 137.0545 134.1644 122.3901 137.9365 138.1659 133.1405 136.0118 137.8935 140.9497 144.4894 149.3268 147.1483 0 0 132.3928 137.685 132.7214 135.3606 151.5454 132.7238 122.1785 125.4291 135.4362 137.8743 136.9518 130.2848 126.4955 137.8445 141.5553 129.6363 142.8236 153.3162 151.7518 133.8103 119.4887 135.8135 130.3109 132.8188 144.8122 139.5767 137.804 125.7897 146.1527 145.2565 137.0503 120.445 130.7634 133.0761 140.7616 130.5341 133.4905 122.6568 134.6989 133.4572 135.3118 143.0601 145.2346 140.0685 130.5532 139.2861 155.3343 136.6892 128.3508 148.3338 156.0999 152.0625 137.9934 123.5061 140.5078 109.0235
131.213 142.1815 121.8983 126.9216 132.7689 142.4577 135.6656 119.9099 131.0921 128.2983 131.2678 120.7755 129.4984 128.8715 148.6799 132.3331 123.3476 123.0189 114.7176 128.3119 131.6141 136.3158 134.8212 129.7283 121.7608 130.2419 134.963 114.801 143.7136 140.8356 128.0045 118.702 123.7412 132.9325 136.4752 139.8316 151.8122 126.121 109.4845 131.8265 148.2969 147.2437 121.8354 138.0811 145.1102 122.7066 122.9732 141.3456 155.6041 128.4389 126.1342 146.6039 134.9788 139.3512 133.5671 149.3419 119.3902 131.9222 144.0048 143.2855 134.6704 110.9543 96.3058 157.0566 126.4404 131.5504 147.3875 167.9759 148.0581 134.5375 133.1599 140.9882 134.93 123.9847 113.7068 138.4786 131.7709 129.3397 146.9484 155.4078 139.0842 165.727 135.3619 139.2438 133.2648 151.6578 122.9759 140.8776 148.3823 141.7278 130.2107 140.3865 121.237 150.3312 142.6226 157.6773 130.5733 153.7604 156.326 145.3479 149.4489 150.4063 145.011 147.9851 155.3047 151.9062 153.3415 157.2424 167.9035 147.0541 141.9763 149.089 141.4683 136.8603 138.7055 146.4101 128.5692 168.7552 162.4066 155.9033 169.7873 148.8216 162.9209 157.5799 158.929 164.579 155.9213 164.9576 161.3398 178.5146 197.3159 181.068 184.3436 173.2937 158.9404 168.7698 189.7547 178.5225 186.5893 243.8506 233.2104 257.1165 321.3956 257.1165 215.4764 229.7865 168.6051 149.1508 178.8539 181.4826 184.1705 181.1815 181.5119 170.4346 166.5826 166.8365 168.3543 180.5925 179.1148 166.3764 172.8853 141.7201 148.5259 129.1208 131.1961 180.8416 139.7479 143.9248 144.0777 140.623 176.8596 150.934 156.5838 166.4051 138.6218 145.4148 149.6623 137.0358 141.6068 136.7493 127.1404 140.8417 149.8776 137.1724 138.0037 146.8921 145.6637 145.5977 144.3666 138.8785 140.4953 138.2224 132.1634 132.7638 136.0975 144.7291 151.1582 138.9189 148.4593 146.4931 134.5926 121.1858 118.5851 155.2358 156.338 139.2633 147.3536 151.7185 154.0368 152.7622 131.0058 146.6462 140.4926 145.9996 143.8697 0 0 121.7426 128.2262 146.2103 130.0527 140.9667 141.8292 133.6405 145.6155 141.0356 135.3249 127.588 133.8026 131.8973 129.2072 133.9081 141.056 127.3507 138.4959 137.0827 114.8126 138.7425 122.6403 147.2287 142.1536 137.6753 139.185 129.0059 140.6457 133.9081 136.5371 139.4885 113.6428 139.7673 131.7006 146.0812 146.6788 139.8364 136.5558 135.1883 145.0202 148.8966 149.4339 136.7679 137.9928 150.0047 115.3326 132.7096 141.5252 130.746 133.0176 136.5948 132.4587 131.6266 147.1333 131.596 112.9472
133.8924 136.165 147.5843 144.0666 128.5368 139.4223 126.0422 121.6571 124.6689 137.6563 130.4217 128.0931 146.356 134.0261 132.2051 122.0012 130.6123 130.7248 136.8113 142.5724 155.5179 149.4744 147.8356 145.2551 132.9614 140.1507 135.5434 150.7155 132.7381 137.4789 137.2882 146.4837 135.582 145.2304 142.3535 141.7044 136.1968 113.6641 102.6637 149.6874 139.3479 147.6428 145.6444 110.7697 137.3799 126.8016 129.7364 145.8311 146.3119 138.8646 140.4505 134.1452 143.3343 139.8119 134.4444 98.7574 160.7258 149.6612 132.0333 158.1653 146.2521 152.0809 138.5858 153.8711 138.7149 159.6765 162.6714 148.9966 155.6075 145.5215 149.2126 132.4991 154.9325 127.6895 142.4268 127.5611 136.8 140.704 143.0057 137.993 142.8261 109.6261 145.9895 146.3172 144.8651 149.8457 146.6087 135.3161 116.7985 133.8304 140.3793 161.104 146.5483 143.3206 137.6573 128.1134 139.5046 141.5521 148.4863 148.206 141.5667 152.8525 154.4708 140.2094 166.9303 134.3623 141.5796 155.5659 142.6344 151.9215 162.087 142.7609 143.068 154.0596 154.48 136.2554 150.4202 145.9246 158.1023 154.5534 157.0826 135.6556 148.4958 138.9598 157.3744 145.6746 162.6655 160.0574 171.4034 144.3337 149.7239 170.7849 182.3556 180.4834 194.0588 159.3062 167.6165 174.4177 176.4844 201.7878 224.2438 256.4049 257.1165 321.3956 257.1165 222.4347 163.7542 144.5526 165.2059 168.0387 162.6642 183.1012 172.3285 181.3675 170.7378 177.1394 158.7736 150.1307 151.9876 138.7844 181.6468 160.949 172.2146 145.7945 124.9018 150.5873 156.6197 153.0557 146.8797 148.982 137.6266 160.1476 130.6939 145.9806 145.6453 150.9555 127.9493 146.4425 143.8304 134.8505 156.8735 158.7987 149.8759 122.8446 147.8731 165.1821 161.6039 150.9251 133.6044 152.667 150.4362 153.4861 139.8545 128.3562 127.4641 149.2184 132.2864 123.151 153.4121 136.2814 136.5641 140.7144 154.0718 114.5035 131.6133 127.7871 136.2242 128.4783 139.8535 154.2431 130.7937 143.5526 139.809 140.0714 138.028 0 0 136.1848 145.4761 122.942 136.3983 157.5474 143.5717 125.8833 120.1273 144.0972 132.1643 133.0748 133.3863 129.6128 138.4038 139.2162 122.6589 130.8996 129.0855 127.7684 118.4279 143.7408 138.3967 129.7018 119.5302 146.4057 137.5623 121.7225 120.0043 131.7666 130.9811 135.701 132.9078 134.3973 138.4188 144.7835 132.4797 117.3839 127.1672 140.7245 137.5313 129.1957 123.4911 146.3834 144.2632 143.6356 122.0291 147.9581 145.8281 124.9928 139.8738 145.9358 142.9699 149.1109 137.6301 133.2565 121.9157
139.2488 142.1976 117.0034 121.882 139.9062 144.879 133.0454 125.2095 126.2182 116.8194 130.0892 137.3117 119.2102 145.9537 137.9215 142.6888 142.5277 129.4526 130.9251 138.3941 145.2474 125.1804 123.8079 122.575 119.8356 134.3541 142.1074 118.4667 127.3302 149.5856 149.1296 143.5492 139.5612 139.5703 134.8011 145.8281 177.8841 155.3642 117.2946 142.5258 122.5826 0 137.6393 115.4382 124.3352 111.2124 118.9801 166.1369 146.4863 127.451 123.2367 145.2777 133.0182 121.2125 155.1767 149.2373 137.0403 133.2509 129.068 150.5099 132.8706 129.6605 141.9281 128.5472 0 153.5779 0 120.5003 133.1696 135.8671 115.1762 135.218 144.0748 132.5103 120.7101 131.3368 139.0759 162.2322 153.505 146.4893 0 0 95.898 118.279 159.2608 157.0744 158.3081 153.5141 152.964 137.964 125.465 124.556 120.5441 148.732 125.3068 128.8774 147.393 140.0812 124.7747 136.3996 132.6847 145.5634 158.1438 130.8797 136.2779 150.8532 167.9008 148.6381 149.1733 153.3388 143.8634 0 0 166.9893 149.3326 0 160.0992 162.04 145.8625 162.3934 143.281 167.4016 181.5229 147.9101 171.9027 163.1571 141.2075 173.1927 164.6287 171.0116 158.8267 178.1542 167.0716 174.8901 161.0472 170.0972 183.8055 186.2738 170.2181 160.3078 184.278 213.5794 215.4764 257.1165 321.3956 257.1165 0 187.125 208.1515 197.1968 198.5415 177.7374 171.0629 158.8913 157.743 166.6706 170.9186 156.0444 165.1441 180.6822 161.0754 161.2292 152.6309 0 150.442 151.1764 164.9635 158.9052 148.8246 154.3633 162.6474 143.0757 147.07 147.8862 146.7026 151.4189 155.7856 144.8846 140.5017 159.9213 144.9226 134.8568 148.4829 137.911 138.2802 143.485 137.9806 127.1019 138.286 111.7082 147.2166 138.8187 138.0554 118.6936 135.5841 144.4808 141.6669 135.5729 161.1291 146.9178 137.1212 131.9047 167.2068 0 132.8214 0 154.0289 146.1701 141.9382 139.2954 137.0841 153.9019 144.8754 161.4574 159.102 0 0 128.3281 152.4449 142.2027 134.0856 167.0011 144.3915 123.0434 141.2171 116.2177 126.5191 140.793 152.3282 141.8332 129.5821 119.2893 140.223 144.5574 138.8369 137.4203 138.0148 140.7423 118.1612 138.6894 103.2125 143.3396 145.5895 141.7065 134.7765 147.4178 137.97 144.4079 119.5398 131.8313 120.1251 113.869 144.0281 137.8351 134.1857 153.8225 146.8761 145.3912 148.8804 132.9116 141.1279 156.7127 135.7335 129.33 147.6977 141.8074 132.217 141.7103 129.0718 126.8236 162.2889 115.0494 105.3605
129.5547 115.3947 121.2051 126.2697 183.268 137.88 123.6702 136.5217 101.4872 121.2577 111.263 145.4822 134.3733 114.7185 121.5932 125.3741 153.2721 134.2095 141.4825 138.3895 158.8256 154.2476 152.5565 71.2186 142.9112 135.8231 135.6064 130.5648 116.9541 124.8598 158.8135 121.1246 137.8259 121.3495 111.3757 136.8024 159.3255 0 137.9701 139.983 132.3701 123.1272 142.2161 195.9835 146.3844 159.471 150.3956 122.4972 153.9473 145.3001 160.065 142.9752 123.9002 142.9856 173.3007 147.8244 163.3978 138.0115 119.552 147.2892 155.9342 0 0 136.0244 102.824 0 116.5214 109.2553 142.6586 140.9371 125.0498 155.0245 154.8237 130.3691 157.9132 133.4624 177.3719 134.6907 149.3392 122.2742 153.6293 0 106.402 114.8383 146.1321 103.1483 136.5058 111.5628 131.655 148.3972 140.881 0 129.5846 140.6927 182.7396 110.7339 145.2236 168.8792 118.8182 132.5142 153.4357 123.4056 184.9974 112.2189 125.9243 185.2803 178.4909 158.995 152.7909 140.0607 152.1909 149.0605 149.3469 0 105.2036 0 151.9352 161.0028 154.8633 149.7446 136.3226 139.5703 162.6212 157.0026 147.6988 136.581 150.2608 163.2366 138.7684 165.816 182.9026 170.4178 179.476 179.769 183.3342 178.6617 0 152.2883 157.6191 216.8085 225.2642 156.0229 229.7865 222.4347 257.1165 321.3956 257.1165 215.581 166.5961 171.686 183.1621 152.4767 159.3942 152.0681 154.2274 173.7037 157.5159 167.6447 141.0735 148.0379 154.6076 158.9619 164.2369 158.046 161.1721 0 128.331 149.9946 122.5466 136.764 153.886 161.9256 187.9092 157.2801 129.1954 136.2588 172.6768 137.4524 170.3061 126.8157 134.8829 148.8138 135.7631 169.0261 112.2208 137.1139 154.928 150.7522 0 120.6791 143.511 108.2682 144.4793 121.6666 158.3049 138.1274 141.2777 136.1816 114.7448 142.6765 117.7089 155.9719 141.6064 0 0 0 158.2995 164.937 136.6944 133.3021 157.4258 142.2532 125.0149 127.7542 125.8904 0 0 137.2596 137.6982 133.3269 145.1034 160.4406 149.4851 131.813 168.5768 135.5549 131.0514 110.3182 142.7851 142.0291 147.5227 112.849 145.5862 148.2376 158.127 156.5135 140.6899 154.8871 148.1134 138.616 133.4336 155.158 144.2062 152.0112 120.5862 173.2413 165.8842 149.4614 134.521 117.5469 115.5595 119.069 114.799 121.9052 110.3073 146.0128 140.0319 137.601 144.8349 147.1413 127.6491 164.9218 121.302 150.2746 129.1287 128.8968 114.3917 114.4048 144.4633 153.507 99.4221 138.3728 138.7199
126.4689 140.8616 142.3852 166.5796 0 147.5423 134.3396 121.8253 141.1221 124.8164 162.8049 138.0812 107.9786 121.1612 112.1073 151.7534 121.7105 149.6205 109.6921 112.0006 122.0488 118.357 117.0593 76.5285 142.9117 143.7059 144.3645 136.5645 123.7949 135.8835 136.326 124.1322 155.0327 136.3912 132.2641 159.2527 137.4366 119.1238 0 156.0691 147.8822 127.1192 123.0903 0 0 0 0 0 0 111.9157 114.7655 136.0644 123.3801 145.1311 143.6785 165.2818 0 118.6921 119.9948 0 164.2337 152.1775 0 0 143.0136 123.0992 0 133.3032 105.1065 155.3563 0 138.7382 113.2559 143.523 140.8629 148.4109 141.4359 130.3319 163.4735 0 142.4533 177.2924 0 0 0 168.8218 0 115.3871 121.8414 121.9065 0 144.5297 137.2084 141.7714 169.4964 162.7194 143.2064 163.0073 147.6738 142.749 140.6138 138.8051 130.2857 114.1224 156.1943 128.1527 161.3423 0 148.5236 153.3008 142.4384 150.2784 0 149.2797 0 123.8341 120.5826 159.0075 132.3793 0 152.2107 126.8268 118.6813 129.0577 161.4369 152.4787 0 158.4237 152.8387 0 171.2729 158.641 0 0 171.4899 0 209.2259 192.7377 212.44 0 214.3622 203.9558 168.6051 163.7542 0 257.1165 321.3956 257.1165 227.2577 199.2993 161.9728 133.983 132.9743 175.3375 157.5833 156.4181 151.1771 205.3723 188.2738 0 202.083 167.634 0 162.1479 158.1915 0 0 173.6177 143.0394 170.662 161.2354 138.1627 164.9738 134.7148 143.4394 151.5848 153.3213 118.9518 129.2546 142.8141 146.0769 168.9538 156.4052 138.6521 0 158.9275 135.8024 138.7309 0 0 113.471 153.7808 161.928 0 119.2045 132.5115 135.6166 158.0134 0 116.4887 152.6053 131.9381 0 109.4068 0 152.9473 138.2548 127.2113 151.9826 136.8717 141.5445 110.5756 0 135.3684 133.3935 0 0 112.5833 127.8427 137.033 128.7683 135.7793 135.2624 135.3504 159.6969 122.0108 117.9258 126.0174 146.0663 140.7786 147.7748 108.5566 0 139.7227 122.2963 121.0485 182.1639 133.3939 118.0034 82.1237 113.963 133.4058 126.3828 0 152.7459 131.0938 112.9835 143.564 155.3323 159.0539 133.0334 97.4045 121.0776 0 125.68 136.826 134.7374 133.7742 138.1988 0 140.4418 106.2638 156.3728 125.7679 132.1969 115.8744 119.9393 108.089 112.0091 163.867 132.7157 146.8871 0
116.1279 138.6629 156.2598 162.9056 112.4389 144.6933 161.6126 106.8977 146.9488 97.4077 140.5274 121.6454 99.08 123.6578 163.1708 147.8543 130.0183 130.4079 127.7911 89.6582 128.6127 104.5207 103.3747 129.0387 144.7376 108.17 126.2647 137.8522 109.6667 137.0586 133.5834 126.4132 127.8336 123.4628 161.5719 167.1913 0 131.7297 145.4466 0 103.7681 125.1833 0 0 135.6697 113.4679 122.8104 0 0 0 139.8993 120.903 151.8486 160.4707 124.1837 0 0 0 136.354 104.4541 0 0 243.526 0 115.4461 126.1381 127.7857 128.3107 124.0511 168.4041 160.2953 127.284 161.2313 163.7139 175.8742 122.1214 158.8351 156.8841 148.7424 118.39 99.1088 0 0 146.1012 148.6246 170.6396 156.2911 116.7441 94.4973 130.6205 133.8772 131.553 151.3011 160.1648 139.4951 143.5794 123.5477 131.3082 156.965 136.6009 156.4278 125.7131 147.4078 135.96 186.0319 116.2071 139.9442 112.6537 184.4224 157.2684 144.6774 144.2077 170.1194 149.278 0 146.174 0 121.4877 142.4826 123.2537 166.5831 167.2751 125.8188 131.905 129.2987 143.0146 129.0114 181.3782 187.1264 141.8026 211.2612 158.269 172.8071 178.7862 182.3144 150.1716 145.0426 135.4821 147.6392 172.8957 215.2305 175.1864 149.1508 144.5526 187.125 215.581 257.1165 321.3956 257.1165 221.1015 174.069 197.5874 170.3687 204.735 149.0302 159.7679 191.3534 188.3846 176.4774 90.4299 155.5735 148.7297 141.3838 195.1768 0 162.2464 109.4043 129.4456 146.643 158.7255 167.932 154.3578 126.2599 144.1228 136.3773 153.9814 107.9544 147.0218 122.9143 118.5516 154.7781 164.5441 167.5157 144.2544 137.3499 131.5071 163.3449 174.017 155.9394 151.1073 0 146.239 137.5931 133.529 118.4255 135.6568 126.4545 140.0224 128.7245 135.2796 135.4793 117.1442 0 241.1342 164.4669 109.7612 95.4225 109.2208 154.5799 123.8182 129.1125 158.3912 128.1501 115.3807 113.6975 0 0 141.2174 133.4005 127.5767 140.8253 97.0987 133.8181 189.8658 145.4374 124.4434 102.1444 126.9464 155.1545 109.3868 146.3896 135.0161 137.4242 159.8263 126.3917 125.1021 153.6222 124.9496 120.7036 118.5596 124.4025 119.8384 111.316 141.0579 138.4632 101.6915 70.3199 141.3887 144.521 157.5114 135.1926 165.3868 146.1285 104.5216 110.3562 115.0165 105.5154 98.6616 95.5388 106.7774 143.7294 126.3293 122.7045 140.675 142.2062 127.3948 117.1801 136.3414 129.5575 177.4082 154.2336 154.8925 122.8214
151.5212 133.0858 124.4517 118.0424 154.8335 140.1322 137.3999 143.2917 134.4248 136.4243 114.9385 152.939 140.4825 125.3766 131.6049 139.4543 172.8599 122.9195 141.9854 147.5014 151.5723 127.9225 126.52 148.6526 130.2153 118.3669 118.5075 110.1023 136.7801 135.2321 141.8079 111.7196 119.464 140.4308 121.1119 143.3494 172.9061 175.3056 118.0548 142.1366 130.3728 143.8538 127.6767 133.811 139.4073 162.2888 129.5198 168.0691 156.7884 142.2941 128.3814 128.2247 117.781 136.1175 126.5585 154.6462 139.6381 116.6657 130.3278 156.1723 116.407 146.0474 145.6725 127.096 130.607 156.214 121.8665 117.1164 132.9366 117.8018 125.8249 153.8658 138.9477 129.9864 107.2368 136.2106 131.0308 129.4087 130.4555 158.6771 163.8898 200.2974 98.1604 0 134.1945 144.6582 124.3276 141.0234 140.2134 119.0013 143.1572 137.7928 122.5712 136.6992 160.722 133.101 139.3833 143.768 129.435 132.4492 140.4633 158.7128 154.1424 129.6532 127.0291 140.7059 170.9304 147.6561 176.4371 143.0553 138.9142 159.8575 154.6705 152.112 139.1588 163.7072 125.9989 153.2285 151.3913 142.2429 135.8311 160.6465 159.6085 158.67 162.4892 157.1198 148.0177 148.1839 147.6414 154.8136 156.7518 175.7543 184.3211 170.4203 148.0082 149.7355 168.6359 180.5232 166.9357 175.8888 160.5811 188.0639 178.8539 165.2059 208.1515 166.5961 227.2577 257.1165 321.3956 257.1165 0 183.615 196.3417 189.2195 190.8743 183.1436 156.5213 164.3181 204.2652 149.6401 155.5257 165.9886 167.3495 142.1432 122.177 190.881 138.0301 143.8302 146.8013 154.6728 156.5604 157.3015 163.1073 163.1173 162.6584 154.4739 139.7381 135.4201 144.9038 154.4745 129.3507 139.7186 140.0653 129.7532 149.558 145.6022 150.0719 144.4518 179.2127 124.0209 159.2396 164.776 139.944 127.2742 135.867 146.2842 152.1936 136.0206 132.0685 142.1121 113.0135 138.5438 100.7248 100.8218 185.778 143.2408 136.7821 167.8646 134.4088 145.7522 129.2166 123.9914 154.1901 145.9613 143.832 0 0 134.5945 133.0149 144.6924 124.911 161.0394 137.3317 105.0152 132.8598 155.67 171.1208 134.8856 128.4014 117.1957 131.0949 138.6986 128.6476 143.5047 145.3946 143.9111 111.9899 113.4489 119.1422 138.2391 123.6159 148.6352 160.9252 139.1558 159.8037 144.2571 154.246 130.8467 119.2845 137.4163 123.9914 130.4799 133.3101 139.0724 158.6387 134.9428 151.6566 155.8637 153.0496 148.5318 146.9263 154.3317 120.0801 135.0292 130.2818 138.6463 143.0219 117.9945 136.6701 114.1433 130.693 140.9779 124.808
146.2648 139.8058 130.0919 132.8496 149.23 147.2094 142.3441 145.8029 133.7046 141.6604 123.9649 140.9517 131.7945 135.45 142.7828 120.8733 159.0087 117.5128 116.8735 138.784 156.5653 143.3609 141.789 136.0211 131.0417 117.6585 128.8936 123.4817 132.1618 136.0692 133.5832 120.0098 138.0313 133.4371 113.214 125.7534 158.5726 142.3899 120.5364 128.5159 124.6227 141.9539 138.0945 150.5008 137.4088 145.8098 141.0823 160.1203 154.7886 147.2252 145.975 142.8689 109.5838 130.4362 128.2545 159.6648 144.9769 118.0774 134.5226 153.7546 118.1703 127.3875 106.9751 118.8931 132.3334 156.3144 116.2036 152.0859 131.489 125.0242 119.1323 146.3461 131.0904 133.751 126.0936 130.727 124.7687 121.8752 128.1235 134.7692 155.8822 175.8971 109.5442 139.7968 129.3513 141.3154 114.6419 146.5162 140.4635 128.9291 141.4309 142.469 134.2559 127.8255 137.2147 130.017 129.0404 125.9294 127.6402 146.0617 139.4649 159.2848 134.896 157.6478 136.1853 153.0804 164.4792 138.1358 173.6737 136.28 150.435 152.7092 177.4725 162.0165 153.0616 151.3848 138.9662 147.3992 155.2871 150.9843 138.806 151.8281 179.7833 165.8293 157.4067 165.1923 152.0683 130.7231 145.2905 155.1831 156.7916 161.3027 180.766 161.5494 146.999 159.9265 167.0068 174.391 168.2578 161.7057 140.6861 197.8703 181.4826 168.0387 197.1968 171.686 199.2993 221.1015 257.1165 321.3956 257.1165 0 205.6675 186.9321 180.7552 183.91 167.419 155.7338 189.5959 162.2647 169.7894 155.6197 173.8517 157.0322 135.3109 153.668 160.1 167.5005 161.9174 154.0488 150.278 144.7319 170.6925 159.4224 149.475 0 0 159.0034 144.3168 148.2842 141.2455 144.9528 139.532 152.6978 142.5516 132.8116 130.6152 135.4442 148.9016 123.3602 138.4559 158.3023 0 140.3708 137.0691 149.8987 146.5877 140.0137 153.0329 140.1988 126.7018 140.3212 117.8946 142.614 141.3318 154.7823 145.5344 0 152.1825 133.2867 117.1422 136.1019 139.7245 150.0551 147.866 0 0 135.6416 132.1507 140.3396 130.1224 163.9433 129.2879 118.2727 137.781 132.2263 135.2466 130.1113 144.4039 151.5603 146.0859 143.2953 128.1645 135.3218 117.5577 116.3583 148.1502 128.1778 129.3021 142.6326 141.5473 158.7134 150.9044 134.6354 142.6783 142.8499 162.0207 126.7046 130.4135 128.4895 125.0529 139.7899 134.6969 140.9639 152.3003 150.2138 152.3894 153.0384 155.0487 156.1988 143.6889 138.9687 115.5138 132.9641 133.712 128.5394 149.6776 117.1037 132.6718 126.0737 126.3124 134.0594 140.9679
121.4387 122.6228 112.3211 120.5922 154.1262 151.282 144.4169 131.222 116.1097 152.3785 124.8553 133.3827 136.7106 139.1319 128.4827 122.8867 143.6466 137.5588 123.8851 155.3135 158.6477 132.9292 131.4717 136.0108 125.7116 125.8663 138.0173 115.0599 128.4165 143.0287 154.4495 122.3132 116.3868 126.6874 118.9065 141.3523 158.6117 172.6245 146.5467 117.1364 141.6969 141.4028 147.3169 122.9311 127.8473 133.3109 135.4357 144.3931 163.8407 118.4905 146.2349 146.3739 125.9749 115.8583 125.0535 141.9095 147.2326 118.6416 137.5562 152.7695 132.8982 127.9905 104.4154 113.4568 140.5739 156.3155 155.3895 149.1236 143.385 134.1755 136.5527 157.1757 130.337 130.2121 138.7165 138.4746 130.125 129.5468 132.1766 143.5325 150.8503 165.0527 85.3366 140.8051 140.6702 141.1774 122.9983 135.9732 130.8688 125.1448 134.878 133.9573 140.5935 137.7437 140.7109 126.7119 136.6796 137.7116 140.2293 141.9891 135.9656 159.9075 148.0139 148.4396 128.5178 139.1531 153.117 131.0675 137.5186 168.9211 146.37 157.4794 154.4805 143.1295 153.7347 171.5957 161.3655 159.0437 160.2163 157.2682 157.4679 153.3126 153.0603 168.7581 167.3695 152.9302 140.3493 136.3008 146.1877 167.1046 153.9314 152.1552 180.3696 157.0822 143.7634 184.0133 168.1792 155.2184 166.4828 177.9939 153.9246 173.255 184.1705 162.6642 198.5415 183.1621 161.9728 174.069 0 257.1165 321.3956 257.1165 209.4128 186.8067 180.7138 165.3581 186.8291 149.782 177.2445 186.7096 176.4534 164.2333 168.4641 153.2827 142.3355 164.8392 175.9032 172.8663 152.1719 145.9908 159.7098 144.295 164.8775 169.7179 137.1758 145.0692 176.8708 154.1238 160.0432 158.1293 137.0199 136.8734 137.9825 138.78 167.6535 147.0114 147.8455 136.4958 153.9476 123.8611 143.7007 152.3396 135.8168 126.2339 136.353 131.9127 137.5415 139.3521 134.2095 152.4702 140.4777 140.5716 128.8755 135.0923 0 153.1879 142.53 139.0524 137.9549 139.7783 108.083 128.6276 141.0973 136.9549 134.9569 0 0 119.5201 139.8056 158.538 140.3946 158.2313 145.6705 134.7531 118.5888 119.1516 140.7328 123.3072 160.3573 152.8637 124.5186 131.3871 143.3952 129.9689 136.5503 135.157 121.131 144.1212 120.5707 135.0747 133.3719 177.9356 164.0462 128.4326 135.3758 134.4902 144.1148 135.0309 112.8283 135.6075 135.0057 118.863 124.9222 149.9594 145.2626 183.0983 171.314 167.834 172.5247 150.1647 128.0455 139.223 120.4871 137.9103 125.9705 138.4207 149.1319 128.0138 123.0359 125.4402 116.6811 132.5321 134.6448
117.9807 139.1181 133.2436 111.0496 137.7074 131.4865 136.853 124.0153 111.9832 137.9361 129.0484 144.2454 132.4411 133.878 132.4347 119.005 118.8507 148.1565 135.5308 129.9428 134.0277 129.2921 127.8745 148.9153 153.0402 149.408 139.8446 140.3633 134.771 156.3919 149.6488 130.8762 137.0807 135.5281 127.5238 136.4157 130.4432 124.597 154.4276 145.3765 124.2141 133.6144 132.9024 132.2877 135.8281 134.5148 132.9926 130.5516 149.158 125.0117 127.1163 139.3896 150.1934 144.0739 121.5179 114.1119 151.3593 126.4245 137.7206 131.7731 145.3287 153.0394 133.3436 139.756 123.456 140.4631 136.8526 135.5124 145.256 138.5199 139.045 128.1016 153.319 131.209 155.0619 137.2053 130.9103 135.603 120.0962 137.1908 157.5371 145.531 123.0527 142.7431 149.5132 151.9545 130.7473 155.7329 135.8305 139.2966 141.5386 143.9494 146.2286 129.7054 143.8567 151.3256 148.1484 141.405 142.0272 139.6661 144.5406 146.6023 139.9299 151.0626 144.5426 136.5162 136.1161 136.8135 154.1125 151.8682 161.1364 150.7027 133.5552 161.9964 159.596 142.0901 149.525 153.5499 148.2624 156.85 180.9919 167.368 143.0144 148.2337 154.6316 164.1307 160.3418 151.5165 153.6897 150.7088 151.5513 152.9684 150.1393 138.3527 157.9242 159.3936 164.7805 158.6976 148.5617 160.3513 167.6403 150.1689 181.1815 183.1012 177.7374 152.4767 133.983 197.5874 183.615 0 257.1165 321.3956 257.1165 0 170.1206 195.2687 172.4933 194.4276 175.238 198.4494 199.6128 172.5659 151.7447 148.2871 152.5365 157.2282 154.0821 152.7853 161.5177 174.5756 174.1781 157.6238 146.8196 143.4558 164.1378 141.3859 142.408 148.9383 141.9522 139.1845 149.8568 156.5292 166.3828 135.2567 154.6741 129.3812 162.4226 151.6393 164.4329 127.3081 140.2348 165.0707 159.4866 155.5036 139.2153 147.8247 134.5438 143.8595 141.1122 138.8675 147.439 156.6592 125.6755 148.9662 132.9286 129.265 138.8095 122.1063 130.3976 152.6546 138.4804 147.8257 120.7523 136.8416 134.8453 0 0 124.2985 144.9796 121.4272 127.7536 120.616 132.2121 148.5621 144.0193 146.9932 138.4848 132.5889 129.0801 130.5517 123.3205 129.2572 143.8145 129.5438 122.7644 121.5118 138.7717 149.2725 139.6309 124.5281 131.1805 136.7483 140.0218 140.2113 123.2678 125.8108 119.839 147.5455 142.04 126.9979 137.6829 141.1589 129.1858 138.0818 129.7918 136.4956 129.0362 126.206 131.8589 137.2756 147.7412 126.0791 135.5825 147.1537 135.2199 125.3835 153.064 135.7042 135.5135 159.5585 139.6095 142.9028 149.4475
130.8746 129.6456 122.3525 126.4096 176.3175 128.9367 133.541 121.9576 114.516 136.1491 121.4098 142.7987 140.6896 145.197 122.7484 139.5153 154.7787 133.5746 125.5237 150.0962 146.8015 112.0513 110.8227 141.5472 127.6174 125.6319 135.4776 131.6301 128.3737 144.3955 159.1806 114.6187 136.3671 123.2792 112.0217 133.0825 176.0953 158.3894 126.3654 143.1217 148.8774 133.1859 119.2878 0 128.8795 119.5718 136.2232 168.8241 170.4828 138.3467 149.9098 142.1812 142.884 129.2931 117.5877 144.3344 118.8456 127.5293 140.8248 146.289 135.8043 119.7517 125.8041 137.303 118.9439 140.8248 142.7902 142.5876 125.056 125.0945 115.3212 146.0926 140.7105 141.5096 122.7175 131.6511 119.6729 147.9773 143.7706 136.4272 160.6473 151.7073 111.5402 120.4474 135.2237 161.0294 123.7992 143.8229 182.8997 133.7735 132.8287 134.6592 122.165 114.4245 133.9387 153.0807 133.5069 173.2324 130.8404 155.0004 157.0223 127.8744 146.1717 129.5105 134.0925 142.6804 166.2868 134.7544 159.2442 128.1693 134.1449 166.862 165.6434 147.8368 165.6931 172.519 140.7839 173.3257 162.1777 131.7039 164.6045 147.7347 142.7529 181.3295 138.6402 127.5535 137.9146 128.2715 124.5939 149.2562 151.019 161.8357 167.3377 165.6066 135.1717 170.4474 181.5423 181.9559 171.1974 179.7171 151.5632 180.1825 181.5119 172.3285 171.0629 159.3942 132.9743 170.3687 196.3417 205.6675 209.4128 257.1165 321.3956 257.1165 197.4332 184.7806 167.0313 186.6873 182.377 176.0216 187.4231 177.6999 170.9552 139.884 128.2214 162.529 149.7466 159.2927 155.8453 141.4281 160.6069 136.5937 173.6955 145.3103 155.6003 151.9499 164.4933 127.3099 166.5223 169.5969 128.5779 131.1019 139.9117 133.0421 149.0875 161.024 140.6655 127.0068 145.7841 164.9113 143.216 160.0199 136.304 152.0178 141.371 137.8256 158.0918 150.9286 134.7325 133.6554 140.0275 118.175 114.9179 117.5843 170.295 145.5365 138.6719 155.0088 143.3019 167.5503 138.3585 145.3332 138.3079 133.0028 131.0624 0 0 140.5485 160.0165 168.786 144.6374 179.5745 154.7114 112.5474 149.3517 134.5953 156.8426 128.9063 134.1848 131.5689 136.2901 127.5703 134.1554 123.7241 124.3306 123.062 104.3867 147.1952 115.1963 146.5958 128.2819 156.1519 159.1136 134.332 151.4837 160.7525 154.9688 130.529 102.4626 130.8244 127.3383 106.1029 138.2865 159.815 159.5794 170.0194 173.3046 172.8999 176.6778 175.3342 132.5705 128.1358 128.9817 134.3015 126.4042 155.241 148.4149 117.9211 125.9557 119.2973 134.3869 131.3445 102.9368
131.9629 149.3043 151.1837 139.1931 139.8034 145.7553 140.1211 128.1523 109.7028 123.295 123.9682 136.4644 138.3802 135.1539 131.7384 125.772 136.0736 157.6636 125.1375 129.591 115.0042 112.6922 111.4566 168.9745 121.875 141.042 142.2334 147.1842 132.1181 138.3636 138.0907 119.9624 147.6367 140.281 128.6426 129.0783 127.6562 116.9703 133.3365 142.1547 152.8882 152.7334 121.3291 116.5035 152.3857 134.4854 124.1162 119.5841 149.0202 135.6944 146.8795 118.2433 144.3458 130.8741 121.1325 114.1189 143.07 147.8611 138.5625 135.4176 134.8143 132.288 129.6415 124.305 120.4164 133.1927 138.7455 132.8756 142.1484 136.7654 144.0613 134.6649 152.6697 140.306 132.8119 136.4697 136.8353 136.7903 142.3202 128.5771 129.7768 141.8737 128.7252 141.8147 129.3244 161.4692 124.6657 138.2991 134.049 123.7082 130.8639 132.3466 126.9261 138.4553 128.2334 137.0875 143.6108 133.4355 132.243 151.9681 131.4052 130.6488 145.5271 142.8819 146.1868 143.5182 167.6317 149.8691 147.7768 121.3398 154.8078 139.9771 156.3358 152.9967 143.6064 151.3353 148.8102 145.7758 151.9704 157.7811 148.8366 147.2302 150.0638 150.8601 149.7358 137.2086 152.3082 149.4832 169.7506 144.3702 157.4331 148.9578 149.378 145.5858 161.698 161.9407 155.3096 141.8326 177.1625 166.1124 172.5152 184.0998 170.4346 181.3675 158.8913 152.0681 175.3375 204.735 189.2195 186.9321 186.8067 0 257.1165 321.3956 257.1165 216.4897 209.1185 207.9846 198.2788 177.5184 210.9992 171.6967 174.5172 165.1053 162.5803 175.2241 150.1016 154.8127 162.0889 146.4899 147.9573 155.6637 157.24 128.5802 156.2708 162.9496 160.4311 160.7086 153.1812 153.2403 142.7044 152.2045 152.5448 147.3019 138.5072 157.1568 138.7909 135.3449 159.3567 0 137.2453 146.0449 137.7106 161.6132 141.4227 150.969 151.4354 156.1871 147.4183 142.8892 146.0821 118.9376 105.4407 171.1871 164.1849 144.3542 157.8234 140.9855 139.126 138.4819 154.8029 140.6558 130.2644 148.3302 146.1663 0 0 138.5408 137.648 150.7691 143.672 138.4639 154.4018 155.8792 135.2363 131.1894 138.1955 133.137 120.7561 138.734 127.8443 131.9556 146.7251 130.5446 131.3294 129.9893 129.2851 136.6248 130.7701 137.307 142.4826 122.3742 129.3953 131.6391 128.2285 153.0211 143.0641 142.3314 120.9836 131.347 136.6369 130.2727 133.907 138.1899 142.6091 127.9932 146.9101 142.9133 122.6039 123.1798 117.7577 117.041 145.7447 133.5757 131.0923 132.8008 137.1905 142.8833 142.5307 145.512 147.5873 148.7766 131.9777
117.7034 143.8233 127.5652 108.0721 143.0656 144.466 156.5477 112.9855 123.246 139.7635 122.986 139.7453 122.9012 144.7893 123.2828 143.2946 148.3617 125.5893 129.3611 148.3288 158.1504 139.5014 137.9719 158.7555 140.224 136.1317 134.4683 131.6219 154.7124 129.1468 147.9521 137.6809 125.0713 135.0823 122.4283 135.141 152.9555 142.091 121.835 141.234 138.5769 128.9672 143.1941 111.5427 123.4696 122.8509 141.7533 159.3634 163.5955 138.3724 143.8252 145.0881 141.2084 114.9802 129.881 145.7858 131.3142 111.1379 128.6471 141.6134 144.6655 128.8484 106.5081 141.5313 134.1656 146.0302 119.4032 130.8828 124.4802 133.8412 155.5027 150.5658 128.2354 139.7291 109.1369 138.6675 134.884 142.0375 132.5443 160.0565 145.1053 165.2559 125.9156 134.7336 137.537 144.8727 136.5233 142.9485 135.4413 125.6325 140.0987 145.4984 132.6363 148.1282 137.4885 146.3332 133.5825 152.5273 133.9038 142.1425 147.7589 152.6229 175.7084 148.382 135.5582 155.4476 169.0159 162.5712 144.6847 135.8523 137.7723 125.8295 138.1792 0 131.0847 174.1325 167.3695 141.246 164.0778 143.2592 151.0379 133.1758 171.151 158.1148 145.2743 139.2714 145.8783 136.3931 141.5539 157.3876 166.7635 163.8202 172.8313 156.5166 142.7855 150.4049 162.0552 164.1389 158.3298 138.1247 175.5538 168.1057 166.5826 170.7378 157.743 154.2274 157.5833 149.0302 190.8743 180.7552 180.7138 170.1206 197.4332 257.1165 321.3956 257.1165 214.0644 179.5524 187.052 203.7982 166.0047 153.2677 179.2481 160.2182 174.9579 157.488 151.0653 158.5367 163.46 163.0952 161.1863 153.5993 158.5959 148.8459 159.1189 163.3532 166.3133 156.895 150.476 170.7561 139.6468 133.1899 150.8458 158.8906 140.5346 129.8165 142.655 144.8845 149.1178 132.3908 130.9204 141.2897 134.2924 148.5766 151.1565 144.5509 154.0548 144.0696 114.2907 144.205 141.0879 145.3079 120.4982 91.1976 0 153.6979 157.5623 154.9403 130.819 129.0736 132.4113 129.7322 132.565 135.8132 133.8319 0 0 122.9871 143.766 149.0212 135.9194 135.1356 149.7797 131.4925 141.6707 149.5719 151.3802 129.798 142.2748 148.9447 149.2787 125.3087 135.2697 146.6717 129.4635 128.1425 139.6153 134.1353 118.7972 160.4912 138.2121 156.8279 162.7028 131.4677 147.9389 135.3936 133.2283 131.7269 117.1924 126.3072 140.2717 136.7288 138.5272 137.8771 153.3851 158.2882 155.2906 154.2505 154.423 144.6787 137.8109 154.0058 143.1977 127.0987 133.0126 132.8745 146.7217 120.1298 127.8908 131.0333 130.8425 145.0133 134.2726
117.7562 139.8455 146.1895 145.2121 151.7807 126.091 123.2326 140.4433 142.1853 152.82 144.4828 128.1786 137.1446 139.4725 135.2086 128.9277 122.206 158.1535 134.3499 118.8724 126.9929 135.7285 134.2404 108.1949 137.8108 133.3833 119.5984 144.9052 142.4057 117.9726 144.4275 139.9817 145.6441 138.8401 145.8677 131.9733 134.0214 137.8749 167.869 132.8695 120.6933 136.9097 141.0842 136.8163 129.9466 132.5283 141.7331 137.0786 139.6621 129.6972 147.0467 134.8711 147.6206 128.1706 135.6003 137.5197 110.9682 148.2495 139.2123 135.3318 136.3137 124.3718 139.6556 138.113 129.7293 145.7889 153.3016 127.2213 133.8282 145.3498 155.9859 133.8094 147.4256 127.2877 137.5557 138.912 139.5244 138.959 132.9141 140.1642 157.8071 145.3683 154.2543 125.8419 146.3145 151.7219 151.0955 125.7678 137.3435 129.7682 150.9359 146.9994 137.7722 141.4215 145.5205 129.786 136.5299 160.2419 134.3026 161.8612 127.728 133.3684 163.6825 154.9372 146.3782 123.6141 118.3743 136.7698 148.6602 163.1077 140.6556 137.0008 134.8486 154.2496 160.9353 158.667 154.472 149.2723 159.6136 142.9249 141.7748 152.697 151.3003 140.3544 136.6044 153.0535 157.8578 142.9183 124.4122 152.2771 146.8551 142.9547 140.8932 153.6847 161.4193 149.8458 119.274 147.155 137.464 150.5763 176.4297 173.4887 166.8365 177.1394 166.6706 173.7037 156.4181 159.7679 183.1436 183.91 165.3581 195.2687 184.7806 216.4897 257.1165 321.3956 257.1165 257.2298 197.8587 179.8653 185.9697 187.6964 186.7809 162.2403 146.0863 194.7703 183.9068 150.4253 163.6774 175.5673 156.023 150.2177 158.6271 160.0649 151.9001 164.1247 156.3926 144.9122 143.2899 152.8417 160.853 149.1512 154.7469 139.6747 148.6836 163.2145 165.3242 154.4917 132.7842 160.3734 133.0903 122.242 146.6616 134.6142 155.2096 141.9361 147.8159 164.8811 160.8981 128.887 136.3553 156.3485 132.8595 136.5506 0 126.0612 123.1179 135.1675 143.1554 142.867 148.5352 128.2125 137.5714 145.6024 143.4783 0 0 135.8747 119.8793 132.2978 143.4959 123.0346 148.3985 156.4719 137.0561 128.0071 125.4835 128.1214 136.9687 136.4782 149.6611 129.3134 128.6829 127.2062 142.866 141.4083 133.9626 152.1731 143.5325 125.9026 139.7128 129.9271 137.351 132.5829 150.7034 130.244 111.6289 131.584 121.8773 146.08 151.6325 128.3272 142.9671 130.5738 120.4711 121.2599 126.5235 130.029 131.9517 116.1339 136.5497 137.6107 138.821 128.0949 128.3715 145.608 132.8081 152.9629 134.6249 135.4268 141.2088 156.0854 153.7142
116.2872 126.8532 138.3403 131.793 116.5473 125.9593 110.0131 145.9828 137.1849 141.1472 134.595 126.6541 145.7774 115.3812 129.8343 124.3835 132.7384 163.5864 147.6308 150.7128 131.3191 146.1794 144.5767 131.6947 130.0428 136.4154 136.4101 125.5985 146.1104 128.9439 125.3643 162.3283 146.0517 141.171 145.4296 126.1989 108.477 122.0728 131.0032 147.7848 136.5277 135.5574 147.7353 151.7475 142.2898 119.6822 131.8712 127.8214 125.5293 137.0357 134.463 134.103 137.4614 126.2796 118.438 113.1603 142.6916 146.6268 143.9266 134.8424 121.9006 130.7193 131.5766 137.1066 120.5462 102.5913 116.9165 132.9772 145.2202 133.8439 147.0977 120.3818 138.4549 158.7624 145.0606 153.3509 148.2987 158.0102 149.4719 127.6564 140.0783 113.0004 123.9796 152.9794 151.909 138.7653 146.9462 154.377 145.6335 140.6211 141.9367 160.9679 148.3439 143.9562 124.8873 149.4613 141.9076 125.8257 137.4856 134.364 141.3432 142.0776 136.3721 138.5225 158.4187 150.2471 128.0473 120.5657 155.2889 132.3261 147.4379 139.2313 128.7302 151.0156 123.3443 127.0671 141.516 126.5093 144.3864 174.2967 156.2818 147.3727 141.9354 154.166 166.7886 151.044 151.6051 162.0152 168.2666 151.7624 144.939 174.6798 146.2961 143.9988 157.3772 144.5155 147.5063 143.4393 149.0507 156.5505 166.8617 156.6903 168.3543 158.7736 170.9186 157.5159 151.1771 191.3534 156.5213 167.419 186.8291 172.4933 167.0313 209.1185 214.0644 257.1165 321.3956 257.1165 234.8906 210.1885 214.8281 198.6397 178.3637 185.0782 182.6594 160.0791 158.257 156.7449 196.402 173.0076 138.5646 146.2885 173.3083 156.9748 159.1533 160.2811 136.4101 147.4437 156.8322 143.1981 160.6689 158.8381 159.4822 156.8308 156.6443 143.7074 143.1538 156.7239 127.7295 148.3136 148.7966 151.0134 139.4319 147.8275 152.9436 141.0649 147.9962 134.3237 129.5018 144.893 143.5104 139.4889 132.5429 175.3471 134.765 140.4102 147.6532 126.6685 134.6787 131.9416 130.8777 145.8335 142.5968 142.9764 140.8906 0 0 156.2908 142.1976 138.6251 154.9077 129.2189 142.3149 140.3902 119.9623 135.3983 150.4645 137.9362 127.8138 148.0312 138.079 133.1238 129.7796 124.4037 147.7827 146.2748 134.8147 133.8058 131.5774 125.328 144.9781 129.1302 142.6359 125.21 124.251 127.7729 121.4938 146.9512 141.1406 142.1024 133.3503 141.0887 135.2901 126.4008 123.0032 119.9817 140.6643 149.9566 149.6116 128.0192 138.0135 145.8979 148.5783 132.2429 137.7794 138.7186 148.1391 128.027 132.7969 144.5968 171.5279 144.7244 149.2867
125.6222 135.2872 131.787 149.4796 130.4526 130.667 132.9601 126.7485 130.4085 134.8427 129.2955 133.1558 127.8935 120.3542 136.7616 125.3589 127.2683 137.0654 119.1763 141.9392 140.3002 126.3329 124.9478 125.4009 118.0432 112.9105 132.5611 121.6635 131.9564 124.1391 126.6447 113.5059 133.7669 124.1912 120.8098 117.9049 145.7863 153.0869 144.0935 129.6374 134.0066 142.3766 128.5262 112.1381 124.7346 149.7195 131.3932 143.8134 143.1518 154.335 149.1291 138.7209 149.0106 117.7237 135.7423 137.2155 126.6117 124.8433 135.2762 140.1016 116.876 142.8882 139.5648 128.3563 133.0078 119.2055 140.7451 149.0158 148.8202 155.997 132.5476 139.8041 107.2412 134.0702 135.213 144.4132 126.3769 138.7006 140.9296 149.6057 128.3547 129.7755 104.1389 141.6117 151.6637 135.3479 138.1028 149.6908 126.5547 142.3655 150.6556 135.2798 122.2239 140.8377 146.684 168.2336 142.8395 138.954 150.6408 142.9537 158.6701 149.6038 161.827 143.4959 140.6642 143.7886 159.083 142.462 146.9396 129.7247 160.4752 174.6827 144.3473 131.9963 129.873 155.4905 144.0096 171.4282 145.1557 167.8643 147.9654 155.1697 171.4417 147.6771 158.5958 153.7691 137.0092 137.0933 147.3493 145.9282 139.5554 147.9405 154.1546 158.6322 165.3713 158.5469 169.1253 171.8055 148.4632 168.0793 157.803 163.1009 180.5925 150.1307 156.0444 167.6447 205.3723 188.3846 164.3181 155.7338 149.782 194.4276 186.6873 207.9846 179.5524 257.2298 257.1165 321.3956 257.1165 226.5698 238.8739 208.254 199.9718 171.1162 154.9319 154.6545 159.0257 167.5421 177.82 175.8922 175.2864 149.5778 159.5871 173.3237 157.844 141.5224 146.8885 143.2382 157.9596 152.4465 149.764 159.775 142.1443 151.9612 146.476 155.2769 141.3615 152.4969 130.2274 137.3939 141.9886 130.763 151.3116 149.3241 153.4237 125.2337 121.1686 143.9579 154.8612 152.873 156.7415 146.072 153.0578 124.5799 145.0189 159.5192 138.9871 143.4459 139.2431 140.1757 114.9215 141.974 142.6548 151.8735 149.6579 0 0 126.5374 130.1814 147.2174 148.9772 141.5882 132.0497 122.3848 134.5926 129.0371 137.4991 128.0687 135.6718 128.0054 143.5261 132.2871 143.0717 145.808 148.6586 147.1418 131.446 149.9053 143.9869 137.6163 151.193 147.0235 131.645 132.8404 128.5989 126.4602 128.1661 159.2192 126.5824 122.8079 146.2051 144.8768 128.4239 141.1092 125.7784 129.2957 132.9707 138.14 146.7748 147.2238 126.4151 128.4628 129.7643 122.0752 135.3989 129.9158 136.3101 133.5604 131.395 131.1643 158.5411 133.2634 108.7363
139.8424 135.4344 121.0103 142.4574 144.3104 125.2226 127.0841 143.0352 123.7075 128.45 125.634 140.9115 115.5986 141.5338 122.9211 125.7442 142.5868 140.4879 150.0357 150.5352 148.4104 156.0564 154.3454 139.1183 138.5473 124.2044 107.7833 128.9432 130.472 124.6486 140.7689 104.0333 126.6542 123.0304 126.5183 145.58 175.4472 162.3807 146.2353 121.9119 140.1194 145.1955 99.5598 131.6197 110.6341 129.7205 149.8556 135.5294 140.2292 157.3674 134.1439 128.1604 137.6203 150.6784 116.9257 109.4913 87.893 128.0926 138.6245 136.4399 112.1769 133.7607 135.4339 131.0483 127.2466 125.3988 127.4785 147.1571 148.0034 138.5995 125.7592 141.7538 139.0379 138.5819 138.5915 129.2271 129.4547 131.6578 141.9399 144.6744 139.3326 117.1866 133.884 136.6222 136.6743 132.3095 129.4527 130.9715 121.0278 147.6058 137.9203 144.9142 152.4399 135.3549 134.702 139.4879 134.7282 149.7762 141.9854 137.1043 148.7307 158.9694 151.3204 147.036 129.8453 138.4194 142.8523 127.4748 140.7216 143.0351 144.8201 150.3278 133.0376 151.325 143.9718 148.1642 143.2912 151.9754 142.0752 139.09 169.6119 162.5864 162.3753 151.6083 136.9128 152.8702 136.3843 140.5168 147.3686 142.7934 139.6101 164.8417 163.6827 145.6443 134.1462 141.8606 166.1141 172.8959 168.43 164.2034 162.1653 165.8682 179.1148 151.9876 165.1441 141.0735 188.2738 176.4774 204.2652 189.5959 177.2445 175.238 182.377 198.2788 187.052 197.8587 234.8906 257.1165 321.3956 257.1165 228.1147 214.7965 186.8386 205.7141 165.2929 171.9133 138.8079 157.6485 167.409 155.5204 162.4305 157.4741 167.0286 155.4167 158.3007 158.5016 140.3633 149.1623 162.3194 158.6781 159.8871 161.5155 155.8824 167.2053 155.2653 175.8388 145.7689 153.2141 163.594 154.4217 125.1396 131.2155 146.8519 137.917 137.1576 153.5697 163.8457 158.2027 146.2655 129.1499 138.3873 156.32 125.6436 127.537 0 159.658 129.2318 130.9505 144.9119 165.3895 131.378 140.0321 137.0872 130.4938 128.5901 0 0 160.7461 138.9194 147.0221 126.6636 143.2973 143.8807 136.7232 132.1583 138.8857 154.3648 122.4306 164.7042 148.3885 142.1951 141.8861 140.2249 145.6963 147.4646 145.96 130.2229 125.9194 137.7281 139.3725 121.8268 148.9813 145.7827 122.3845 118.2363 145.278 145.5297 134.5158 125.2937 144.3306 122.2942 133.7167 130.3882 128.4326 132.7504 132.4185 138.2797 138.4128 134.3063 135.2523 123.9693 136.9337 126.8147 138.9558 133.1625 127.6807 143.0948 121.7151 134.1876 150.3104 145.0034 138.3012 128.181
150.6293 141.564 118.2393 130.9583 159.4988 129.1776 149.3312 149.787 122.1306 131.22 124.1521 140.5518 150.503 145.1553 133.1125 121.7261 163.812 138.2096 122.0595 149.356 137.4685 146.7392 145.1304 120.9465 139.593 112.5863 118.3432 126.1432 141.1031 140.7709 150.4934 113.9141 120.4665 140.5736 123.58 139.873 179.1374 195.304 104.8689 138.4725 120.2416 124.6031 131.0962 149.4144 137.4431 166.999 115.4252 191.6208 192.2091 143.9667 140.9797 147.2624 133.6502 127.7977 135.9244 138.0529 152.5756 112.0568 161.4179 145.5226 109.1345 96.1463 113.2145 134.0961 131.2208 147.6998 137.7587 147.369 123.1746 118.801 133.2105 169.4442 133.9057 148.2735 128.5571 126.6256 130.4569 118.9845 156.2051 133.8855 153.0192 182.8077 81.1446 140.8619 134.9013 113.5557 123.13 169.1988 142.4 126.2048 139.6402 128.8004 107.0689 115.9076 129.8547 126.5596 128.8756 149.8458 109.0634 145.8822 138.6154 147.7148 175.1346 136.1038 127.3513 142.8134 152.0614 176.2353 138.7242 141.5708 147.8334 152.8905 134.912 138.767 131.0596 168.6481 126.5009 172.6466 144.7327 163.0709 158.603 141.8135 156.3119 188.7377 168.9957 161.23 117.3158 121.6049 113.8146 129.9956 141.6377 146.0443 155.2551 171.1707 144.8288 178.5293 181.9637 179.0393 0 154.6423 145.7026 177.2031 166.3764 138.7844 180.6822 148.0379 0 90.4299 149.6401 162.2647 186.7096 198.4494 176.0216 177.5184 203.7982 179.8653 210.1885 226.5698 257.1165 321.3956 257.1165 212.7688 182.8921 176.5347 141.1259 157.6963 175.9362 174.0809 149.8483 144.4922 137.0947 163.7893 165.9442 173.6407 146.1947 125.3129 164.3011 155.229 162.4846 148.4534 124.1003 122.9071 121.5124 138.3045 141.6754 139.5192 134.0769 117.815 145.2345 119.9492 145.6726 165.6257 148.5806 138.7249 141.1636 127.9089 162.8783 140.4078 125.4494 131.9181 138.2328 120.0429 127.1223 116.4439 162.8374 148.3724 165.9006 172.4288 157.2193 126.9958 128.0141 132.8387 154.4723 139.409 137.3752 0 0 127.5199 160.8343 157.6755 140.0987 170.9369 133.2597 110.514 148.2593 146.0515 147.5876 139.5579 169.1659 139.8262 130.1417 140.6557 141.7694 133.4461 137.5344 136.131 129.6418 144.2772 120.5407 138.5874 134.2143 158.8771 164.4002 140.1594 160.4591 153.9662 155.289 134.3686 145.8506 117.9253 125.785 109.6627 130.158 160.3317 137.0071 181.1999 161.1016 164.9145 192.9038 0 111.7978 128.9315 115.236 109.761 132.4721 157.7235 139.0866 103.0876 137.3337 115.8063 124.2202 145.1099 144.9383
127.4012 145.2705 139.3939 146.9723 120.545 137.8501 132.7265 140.0514 134.1034 126.5992 129.8197 107.8062 127.5156 140.7299 136.0204 124.8009 116.2448 134.0482 159.8106 142.8192 124.4346 141.7504 140.1963 148.5247 152.6011 136.9445 129.6838 134.0828 141.0038 145.7056 131.7428 120.1044 127.3234 127.348 151.8005 164.3369 130.2303 134.3527 136.096 130.0501 129.4649 132.2771 147.5372 121.0976 165.7251 130.8641 133.686 137.5156 135.5842 151.5422 133.9267 134.0964 158.531 134.9238 141.1352 131.4315 147.4375 136.2445 146.0645 132.6123 117.3241 142.4112 147.5964 135.5507 122.0409 147.7213 139.8804 122.7605 143.9647 143.3221 153.1383 132.2635 142.8163 147.8093 139.855 143.4124 157.1166 147.2068 139.5635 136.0528 123.519 141.111 147.6298 141.9403 143.2107 126.953 132.7232 146.7225 118.9839 147.5753 135.0409 149.266 159.4985 142.1818 147.2646 144.0157 136.8869 133.4215 141.6531 147.6472 138.4917 143.9157 147.254 156.7293 135.1679 147.0387 114.86 148.9875 144.6767 152.4644 137.2068 147.2008 139.989 124.819 161.4244 139.8396 152.7344 133.268 121.6747 132.3259 168.5055 161.2818 147.3855 146.855 137.1103 143.5337 138.2204 131.8526 150.6479 159.5398 143.8556 133.396 134.6572 149.014 166.3836 172.1471 162.5399 153.3966 139.7735 145.8066 138.2007 158.2742 172.8853 181.6468 161.0754 154.6076 202.083 155.5735 155.5257 169.7894 176.4534 199.6128 187.4231 210.9992 166.0047 185.9697 214.8281 238.8739 228.1147 257.1165 321.3956 257.1165 0 184.0328 186.8858 186.1811 160.8167 160.9687 173.8854 178.5962 157.536 169.3547 152.0081 173.2869 159.3467 140.5806 150.2295 157.0514 144.8255 142.535 153.5293 149.2336 174.2226 158.5229 155.7716 130.0505 155.0478 162.8201 151.9651 119.3211 132.4402 143.8454 146.1326 148.6037 150.9617 140.8954 133.8063 166.4922 140.8004 144.526 152.4115 165.4794 153.2793 145.1335 121.1015 140.6019 138.7319 103.6625 134.2106 151.1915 154.3068 143.0213 133.5357 153.218 150.9828 0 0 144.1163 145.3271 133.1053 145.7628 128.5344 124.0234 132.7609 128.284 128.3706 147.2273 135.7798 138.315 129.7458 129.8471 134.5644 144.3795 129.5105 145.0238 143.544 136.4792 136.1401 144.1906 125.513 126.7901 125.0032 132.2905 124.0878 124.1673 126.8399 116.7262 114.7372 133.0002 149.2068 132.4921 132.2342 131.535 114.7787 116.693 117.3871 123.6484 127.6859 129.5102 125.2797 145.1164 125.5679 128.4963 126.1744 133.439 125.2364 139.0007 142.8079 151.57 142.6489 154.1336 145.9871 114.7181
126.0387 145.5074 138.4995 136.5913 138.0933 138.1545 150.554 131.4984 125.125 129.1561 131.7253 138.0082 133.8974 127.889 126.097 129.4037 156.703 145.3121 148.8977 123.7835 127.4416 133.8179 132.3507 141.3083 133.3796 137.8217 130.2919 127.6773 133.7088 122.2926 114.7662 129.2288 130.212 144.0452 137.3579 128.94 144.664 133.5954 145.1224 152.864 123.0513 125.482 125.2801 134.1322 141.8679 145.9471 145.8182 135.6024 146.803 150.8867 122.6568 151.9332 136.2759 140.7497 134.3022 135.1868 129.1263 135.4051 137.1633 129.8195 140.9154 151.9982 129.0022 137.5735 127.6437 126.3442 139.3234 136.1255 140.559 145.5978 134.6312 132.0851 140.085 135.9037 142.1591 144.6443 137.706 134.0708 139.8064 134.4989 136.9533 150.4839 157.6105 150.9969 161.5007 140.3628 117.3085 146.6733 134.2942 154.406 131.7565 129.2482 144.5202 137.3288 130.2053 134.5833 147.0091 138.9938 129.4368 139.6272 156.8353 131.0869 129.4621 145.6008 148.0776 140.9796 132.9568 129.3497 133.6518 136.779 136.5386 142.1992 136.4321 111.552 141.5072 133.2137 142.7376 149.6636 153.0765 149.294 134.8434 144.0992 145.2325 149.8681 145.4635 159.3975 157.7927 140.2437 152.5631 154.5152 144.64 138.2506 140.2713 147.1047 146.0126 146.3955 165.1929 159.0369 151.5159 165.9667 149.718 155.8073 141.7201 160.949 161.2292 158.9619 167.634 148.7297 165.9886 155.6197 164.2333 172.5659 177.6999 171.6967 153.2677 187.6964 198.6397 208.254 214.7965 212.7688 257.1165 321.3956 257.1165 210.4244 202.6415 196.4874 164.6451 167.5616 173.8747 177.9358 164.0468 171.4324 157.2021 174.1371 168.0227 152.8834 149.8346 138.9182 144.7799 150.228 148.0106 140.4366 142.3344 163.7498 140.1864 135.2172 155.1646 154.5779 170.9048 151.1103 157.4332 148.8886 145.0358 152.4174 155.7662 165.8158 150.658 125.129 132.9133 147.5236 152.8339 161.2269 178.1623 155.9351 165.6923 133.2299 146.3346 129.2437 143.1827 159.4665 138.7911 147.0495 130.035 142.0499 139.9776 0 0 159.7891 151.7813 145.838 139.6693 129.1723 144.5975 134.9221 128.5878 138.8786 152.9514 146.0364 130.4705 136.2399 135.2578 140.6688 136.673 135.2699 150.9408 149.4007 114.2484 128.3336 143.8539 138.5897 142.1216 154.8112 144.3118 128.1833 129.9036 124.0454 122.5076 121.0021 124.4317 137.2753 123.4876 116.6264 115.9996 117.4875 132.5523 130.292 121.4411 129.0252 147.0012 134.5239 140.5199 125.4199 125.178 139.1278 139.4244 140.7619 140.7885 135.5294 150.6191 140.1388 146.8401 155.37 159.6149
133.1168 120.7277 107.4159 131.0491 144.0789 138.2443 123.5892 146.8024 132.272 136.7779 132.0296 134.6165 117.2003 135.8666 121.7715 129.4313 149.7372 144.6509 128.8941 142.9999 139.0676 130.0745 128.6484 139.909 133.975 143.7393 112.532 136.8878 139.4991 140.9851 125.8611 135.5242 143.7189 138.8651 138.6606 145.0177 159.3812 181.2295 164.7159 144.0443 136.9781 132.3078 118.5941 114.3816 136.8092 135.4213 130.6466 147.7199 134.5375 129.7328 124.911 133.6913 139.4476 132.7347 149.3382 154.6836 115.2385 121.8575 146.0372 156.4045 126.6013 96.4069 115.4197 128.7892 125.2026 137.6374 147.151 145.5326 136.7556 131.3173 133.5175 150.6261 134.3733 137.7978 139.4805 135.533 133.6141 145.5756 143.2109 143.8757 145.2926 137.121 129.2282 142.8621 149.6152 137.8887 120.0189 157.0258 148.8919 132.3013 130.2171 153.2572 112.3212 136.9496 137.3505 138.6177 160.3332 142.9666 125.6841 144.3253 138.178 142.9284 163.4351 135.0442 136.0362 164.0288 152.4945 134.4981 150.6966 138.2922 132.7353 146.2349 143.0253 149.4988 0 179.2383 150.5026 146.5048 136.89 155.6914 158.2701 148.9357 157.0111 162.621 157.5526 147.7497 113.1172 129.1884 151.2349 170.7715 158.5122 153.4925 156.7224 151.3585 151.622 158.7767 176.9161 156.0083 155.6017 149.5334 136.9632 148.6172 148.5259 172.2146 152.6309 164.2369 0 141.3838 167.3495 173.8517 168.4641 151.7447 170.9552 174.5172 179.2481 186.7809 178.3637 199.9718 186.8386 182.8921 0 257.1165 321.3956 257.1165 214.4827 182.7761 164.2659 175.8763 165.6681 161.8414 174.5058 166.7617 176.1844 165.7299 171.3786 146.5924 160.6132 141.4772 155.7795 142.8071 155.3409 153.7824 153.212 147.2919 156.7938 156.9669 139.4438 156.9406 147.6376 123.4587 143.5138 147.4298 138.9399 127.655 150.414 145.4349 157.1169 148.7518 134.48 127.3306 149.4553 153.1098 152.0928 123.5458 133.07 150.3253 171.4255 158.8338 148.6882 143.43 139.525 131.7569 143.4711 156.6593 154.3738 0 0 163.8319 145.9848 151.7843 140.4398 151.7451 157.7171 131.1462 141.1714 135.3376 136.9012 128.3709 136.2771 164.9008 140.5436 120.6375 111.6183 138.4467 138.6038 137.1896 126.5115 131.3518 140.8011 139.5098 132.4488 136.1327 134.4101 123.4195 141.98 140.0544 148.1716 116.0749 116.0646 149.9537 123.6441 121.2602 145.2706 135.7311 143.6827 150.1462 136.5825 137.3155 149.4866 145.2269 123.2027 120.5412 145.3353 128.3281 121.7297 144.2058 138.5853 142.9165 128.1974 110.3611 125.3138 133.1742 123.4938
116.9885 124.6831 151.4508 145.183 129.4899 127.7776 133.7047 137.3977 126.7124 142.7782 120.4567 141.7659 134.9355 135.7554 114.4154 129.9778 140.419 144.8714 128.5631 125.1444 126.3509 130.3121 128.8833 131.7127 135.7775 150.5898 132.8529 142.2684 141.697 144.9173 115.7032 142.6887 134.3215 141.8989 129.7117 137.1548 155.496 127.4727 144.9578 151.6258 141.0315 149.7164 120.7225 151.4472 134.0092 123.4784 136.3677 131.0143 128.2888 140.1247 144.5875 129.4134 153.037 139.702 143.644 124.1441 121.1542 133.655 143.9456 141.0968 147.1389 136.3062 150.6736 126.2404 0 158.1917 0 135.9288 152.5244 152.526 136.2372 129.5136 150.1597 134.4595 157.0522 127.7494 140.7391 145.8843 134.3064 129.4646 0 152.0926 123.303 125.7415 147.3785 148.9935 125.3214 159.8478 148.4479 141.1243 132.0665 140.0634 138.3916 137.263 153.2669 152.3627 131.648 164.5608 147.7088 140.8926 137.5282 141.53 158.2566 144.0709 137.5368 159.6034 133.1841 148.9989 127.4687 151.8928 148.0666 0 0 239.2394 155.7311 158.0734 138.711 145.1197 159.4631 141.7767 147.9174 160.3786 154.0371 141.2552 145.142 119.4031 146.983 157.3123 146.4656 166.9278 161.9807 129.4545 142.1603 153.1545 155.0437 143.9859 148.7874 145.1123 149.7329 163.5023 159.7187 148.4343 129.1208 145.7945 0 158.046 162.1479 195.1768 142.1432 157.0322 153.2827 148.2871 139.884 165.1053 160.2182 162.2403 185.0782 171.1162 205.7141 176.5347 184.0328 210.4244 257.1165 321.3956 257.1165 209.6308 147.115 173.9044 185.2773 168.4405 171.7888 164.6732 156.67 153.5174 151.7803 143.7653 145.8131 151.9716 160.8615 147.6645 157.1829 166.9051 140.4545 142.2613 142.3944 146.2942 175.233 158.9717 144.6415 140.1404 140.0515 147.8103 126.024 156.0134 141.0758 143.006 150.8035 134.733 171.5781 140.4209 149.2673 137.3083 152.4949 159.4992 177.9067 128.5059 140.6571 158.0113 141.0164 149.5987 137.1885 143.1059 136.3875 153.2085 150.9734 0 0 135.7493 130.4551 138.1112 143.2453 142.4296 134.9023 141.9261 140.7755 120.9965 132.9301 149.1047 139.132 135.5333 115.5226 156.2656 116.3715 146.5583 141.4433 140.0001 136.8693 134.503 147.9702 119.2947 134.5747 123.2408 134.0801 128.3161 129.8895 140.4171 127.4497 129.9285 123.8994 137.5655 135.7623 121.1728 148.7039 134.1998 120.5598 139.7285 132.0712 129.0704 129.6529 125.781 131.0254 128.6265 137.2062 125.9484 130.6251 144.0669 142.1599 140.3119 134.6099 128.0205 132.7194 132.1201 117.9911
135.8459 143.9378 160.1032 156.4671 139.0317 117.8991 134.5614 117.4546 133.7016 134.5715 156.8043 142.9613 154.3816 160.6822 139.6035 129.2819 128.4136 148.9199 142.468 153.3763 138.3157 123.6701 122.3142 140.5222 143.7983 157.8675 140.9764 148.8468 122.8806 132.5161 137.431 141.9875 140.3657 146.2917 132.2657 143.0436 146.4488 107.8025 0 0 113.2028 137.9252 0 0 144.6597 154.2234 122.3413 113.4077 141.5835 138.4671 147.4652 129.787 131.0782 142.3031 140.22 137.1479 0 153.3113 131.9706 115.3263 128.6513 0 163.3355 0 149.0266 165.5979 153.2784 146.2789 161.9372 130.898 156.8603 139.1223 141.372 141.8038 171.3322 155.0063 126.3517 117.9457 151.5697 123.7198 145.3363 137.4534 0 150.8117 154.6354 124.3692 145.9233 151.0279 136.0704 141.0132 144.1239 153.3256 160.6643 141.9101 125.3004 151.7197 113.7162 151.1651 143.1186 127.5895 161.0011 125.6865 153.9012 139.7223 135.5479 132.5024 146.0131 133.5737 122.1113 159.6775 145.7232 134.1364 166.7038 173.8273 0 135.197 131.586 131.1289 130.9384 135.3176 158.2226 130.9079 153.4326 152.1021 151.1934 142.0366 118.2145 136.6596 166.131 130.9758 150.5438 132.9102 153.3885 150.2908 153.697 159.2846 133.4365 145.1242 137.7904 148.3244 141.1277 144.1023 131.1961 124.9018 150.442 161.1721 158.1915 0 122.177 135.3109 142.3355 152.5365 128.2214 162.5803 174.9579 146.0863 182.6594 154.9319 165.2929 141.1259 186.8858 202.6415 214.4827 257.1165 321.3956 257.1165 177.9135 160.1038 205.7476 176.3722 158.8106 163.955 149.7784 141.0895 163.7202 139.6001 152.4035 122.4453 156.0117 186.233 185.2541 162.3631 143.2791 143.7229 151.879 153.3334 168.2214 149.9012 149.7924 0 0 151.6232 138.3815 164.0502 161.087 154.9778 167.0448 162.7684 141.1517 151.8105 142.0893 137.0447 0 155.3116 156.5585 118.3072 125.8956 169.2291 145.8373 142.1778 145.4634 158.5056 119.5938 143.5506 141.4564 0 0 126.0196 132.2103 126.3188 159.6782 139.3858 107.9316 168.3107 126.3834 119.3676 146.5525 162.7994 136.4361 130.8303 126.53 139.0115 136.981 142.7699 146.2645 144.7721 133.2013 147.7149 125.3151 121.6029 125.0399 130.6218 120.7096 134.2566 126.927 133.3902 120.4803 127.1547 156.1286 115.5831 151.114 129.1282 118.876 119.12 130.1821 129.0229 107.3782 104.8159 118.9139 136.5871 156.0341 106.6611 127.6833 128.4629 131.6926 145.2129 128.4491 140.5572 134.696 166.3166 127.6097 141.2313 114.4217
135.7136 110.7902 145.1356 136.9128 0 160.3694 111.5305 0 114.8599 122.5131 136.1673 138.8353 122.1834 125.838 131.7082 127.9742 128.3509 128.5018 148.065 130.5709 137.0987 107.2491 106.0732 142.4626 126.6372 145.1583 123.0645 151.1345 141.9868 147.3255 131.4334 121.2614 128.1569 129.264 141.0825 135.457 137.3561 0 135.2295 149.5814 139.3738 110.155 108.3966 0 143.355 162.5855 128.9101 0 0 156.1115 140.6572 119.4583 125.6071 121.2369 116.6344 0 184.8321 139.7812 117.2474 140.0921 0 143.7762 124.4607 134.1762 131.8774 0 156.9484 0 171.3511 103.6778 141.3515 173.8417 134.7891 154.0003 171.6927 147.5469 152.8619 125.3313 156.4302 164.4323 138.9743 105.3655 0 148.5044 125.5596 117.0052 129.3622 150.006 133.2467 166.3158 150.3325 145.1845 122.2715 139.2213 123.5582 146.8381 142.2649 137.1864 0 144.4399 140.5213 144.624 178.3871 144.1198 155.6376 134.5574 157.363 159.9195 147.4589 144.041 140.3369 129.5542 124.5755 150.6961 162.3172 157.7645 0 145.5682 125.6979 128.3608 171.8576 147.5979 152.5069 131.0071 133.1719 0 129.9197 120.8968 157.2719 133.2341 136.5939 150.3518 145.3154 137.4502 147.3404 162.2668 163.9069 178.3232 0 136.6537 137.6959 0 180.8416 150.5873 151.1764 0 0 162.2464 190.881 153.668 164.8392 157.2282 162.529 175.2241 157.488 194.7703 160.0791 154.6545 171.9133 157.6963 186.1811 196.4874 182.7761 209.6308 257.1165 321.3956 257.1165 187.0826 143.2188 0 169.7848 136.6988 0 159.1968 201.1397 0 172.1236 159.5512 166.8225 166.7129 143.2365 151.7788 140.4213 197.9312 188.7397 0 153.3736 148.1597 0 0 111.2461 146.9468 148.4097 167.0431 130.0252 170.8781 165.9069 164.7915 0 142.446 152.1969 144.2378 0 0 0 130.1258 154.23 167.4526 158.812 148.2316 149.364 133.3746 149.9836 141.592 139.5263 0 0 134.7763 110.8479 123.7172 136.4843 0 128.9515 0 127.7336 125.3819 148.3132 145.499 0 142.7783 119.3965 145.4568 135.0776 110.9675 158.7139 157.0945 138.9085 136.8997 130.9996 161.3873 112.5855 135.2487 126.9993 137.6807 141.0967 142.5055 142.2185 131.5285 136.3009 121.255 170.8344 124.253 124.1587 99.0794 108.4491 106.4927 107.1199 120.0012 0 0 135.8058 111.8055 123.2152 115.6976 123.6855 132.5994 112.6837 130.4947 112.0636 135.4291 121.8878 133.6344 121.5667
0 133.955 130.0456 146.3194 145.1534 139.4457 132.8785 124.9426 150.6718 0 136.8806 132.2165 153.7315 135.621 127.53 130.9534 121.8918 144.6941 125.7366 112.435 142.056 154.0816 152.3922 110.2656 131.5938 132.7663 139.4316 155.2239 132.4219 133.9324 143.0841 147.089 113.3753 150.0127 139.4003 138.2878 138.8054 123.6177 0 139.9262 123.519 127.7462 134.7279 98.2499 0 133.6808 144.1822 140.1634 151.8272 130.293 152.8716 122.4069 95.2267 120.584 148.4101 157.0421 123.1125 130.8919 131.2686 144.6025 159.5764 126.8944 0 143.222 130.5181 218.4561 0 126.3819 134.7069 131.1666 148.585 150.3057 135.8035 136.6706 134.399 107.8606 123.1146 115.4317 156.296 106.0975 126.6815 0 0 139.33 114.4892 141.7349 151.2404 156.3715 165.6207 138.5862 154.5244 130.6378 0 125.279 139.3299 149.8329 118.8118 132.6989 132.927 145.446 140.3049 133.8373 133.1586 119.7942 161.6422 140.3371 155.2998 159.1129 110.481 0 135.7599 150.1647 126.5223 0 144.2115 0 181.8445 151.8731 152.5897 135.1784 159.3572 150.396 123.0051 152.4032 128.7455 135.3383 136.6529 138.0335 172.0004 160.3981 150.7005 153.8957 144.8239 136.558 156.6841 146.7796 167.8372 128.8692 0 117.6711 141.7862 150.9578 139.7479 156.6197 164.9635 128.331 0 109.4043 138.0301 160.1 175.9032 154.0821 149.7466 150.1016 151.0653 183.9068 158.257 159.0257 138.8079 175.9362 160.8167 164.6451 164.2659 147.115 177.9135 257.1165 321.3956 257.1165 236.5612 197.766 193.8486 177.9532 168.9416 172.8936 162.9234 186.0946 150.483 164.0965 157.9529 167.5067 157.3049 156.9948 151.6798 164.0458 156.5757 157.738 162.5249 152.4275 186.9107 0 143.7765 174.8496 167.1738 153.0777 158.4317 137.523 137.3825 139.7418 123.1696 154.2912 147.6765 135.2513 151.0405 0 0 150.9736 151.1577 143.7068 143.2974 155.067 120.9401 166.8743 151.9086 146.0736 143.9425 0 0 161.0141 151.267 128.5198 143.217 126.3085 127.5436 144.7508 141.7706 136.8736 120.3717 150.2 141.1381 135.4912 159.0559 147.7366 164.5102 136.2903 139.8945 138.4671 145.9889 143.0068 145.4571 147.768 122.5113 114.2857 141.038 125.3833 136.1754 138.7635 131.655 163.2401 149.4091 138.7407 132.1294 111.0344 139.7659 166.0143 165.0377 141.1494 136.4311 131.7339 119.7558 117.0185 156.9872 129.6343 132.6014 154.4889 125.7702 119.893 125.5172 141.8373 127.2134 120.0081 131.8313 127.2955 0
113.4827 132.7785 128.1176 118.1614 144.4354 134.4103 152.1095 134.2839 140.8212 128.0779 109.9121 147.5025 137.7083 124.543 144.4068 130.7983 142.7039 121.1641 132.491 137.5687 140.6782 144.5034 142.919 124.8211 138.7869 125.4066 130.4771 130.8394 138.1718 151.7908 153.0063 130.1833 128.2922 122.1231 135.8859 139.7952 162.041 157.6711 127.8007 129.2137 135.3455 140.1436 121.6969 127.506 146.0908 145.7663 149.0098 149.104 155.8384 137.9729 147.8072 142.2108 128.4324 132.7695 136.1983 145.8959 134.1866 113.9483 132.7936 142.9233 154.7727 107.7472 112.0595 135.6999 163.3008 133.793 147.1268 149.929 127.2152 123.6598 136.7987 141.5358 115.1805 137.1286 129.6655 124.3056 131.6068 129.273 144.8868 143.381 152.3221 146.0976 144.8854 145.4952 127.1077 125.5026 130.737 155.3725 153.3029 142.1234 139.0198 131.994 136.5545 132.7639 141.8725 149.1388 134.4323 162.0099 145.5964 152.4847 146.3873 158.5459 155.2871 141.0738 145.8787 145.7935 147.456 143.7735 137.3464 144.3499 139.0051 163.9519 153.0363 143.1646 105.5378 0 146.0824 156.3716 166.4401 145.5583 139.0288 146.0154 128.528 153.5514 160.982 134.7841 122.5816 132.183 129.8394 149.5538 144.6665 157.604 155.5353 136.4577 124.5962 152.1375 158.6341 162.6528 162.5636 151.4761 124.9062 150.9971 143.9248 153.0557 158.9052 149.9946 173.6177 129.4456 143.8302 167.5005 172.8663 152.7853 159.2927 154.8127 158.5367 150.4253 156.7449 167.5421 157.6485 174.0809 160.9687 167.5616 175.8763 173.9044 160.1038 187.0826 257.1165 321.3956 257.1165 0 191.7965 173.1379 173.0072 170.0543 157.7503 172.4416 168.1638 180.2081 174.5255 187.9135 150.1819 139.8376 142.276 135.0532 150.9936 145.5052 156.4679 148.8209 171.6502 0 140.5161 151.7346 146.0979 140.6452 155.0007 140.9009 144.932 162.0381 155.6669 154.586 138.8997 150.9991 161.6736 125.6318 118.3323 0 148.0439 176.8165 145.6245 153.7945 133.8832 128.918 152.9011 138.6517 136.629 0 0 143.2155 155.8137 139.1789 135.4521 150.4384 139.8824 130.4765 143.4668 141.5651 132.594 130.7123 141.3925 140.9584 134.4494 138.5152 139.2928 148.339 133.5288 132.1664 131.7199 146.2006 129.7479 148.8746 125.1335 138.3055 145.7247 137.533 146.4446 0 145.1257 129.2752 131.4568 144.1419 116.4776 130.5721 146.5907 156.8012 146.4834 155.0859 165.2196 161.1204 151.4451 147.694 133.4081 138.0119 131.1784 140.9086 144.3669 133.9321 141.5751 115.941 142.3846 121.0521 132.0215 134.5341 126.1998
[truncated: 245,729 more chars]
