# Supplementary material for: Defined chromosome structure in the genome-reduced bacterium Mycoplasma pneumoniae
Source: Nat Commun. 2017 Mar 8;8:14665. doi: 10.1038/ncomms14665 (PMC5344976; doi:10.1038/ncomms14665)
Supplement: Supplementary Software — We provide a folder containing all the data and scripts used to reproduce the analysis of identification of chromosomal interactions domains (CIDs). 1. Matrices_for_TADbit: contains the input raw and normalized matrices of the sum of the five HpaII replicates described in Figure 4a, of the HpaII with novobiocin described in Figure 5a, and of each of the five HpaII replicates, to calculate the CIDs borders. 2. Script_TADbit: contains the python script, iPython notebook script and html version, used in TADbit to detect the CIDs borders, and is saved in the Output_CIDs_detected/ directory. 3. Coexpression_Data: contains the two co-expression matrices (basal and Pearson) with their corresponding genes, as well as the co-expression for all genes pairs to compute the coexpression per CIDs. 4. Script_coexpression_CIDs: contains the R script used to compute the absolute mean coexpression of pairs of genes within and between CIDs. [file ncomms14665-s6.zip › 2017_Trussart_et_al_Coexpression_CIDs_borders/1.Matrices_for_TADbit/HpaII3_Stat_raw_filt_3kb.txt]

456.9546 507.0474 276.1964 259.6108 172.2676 190.4066 163.1985 227.626 202.4636 211.546 197.9625 205.2078 193.9586 196.6029 218.1837 215.812 166.0652 218.9541 182.6646 152.8562 148.9849 197.5515 0 23.7457 223.3153 205.2781 190.3906 230.9039 208.292 163.5333 132.6502 218.1242 156.3847 197.8711 191.3491 178.216 123.5072 93.1964 58.3642 170.5962 202.1729 189.9044 110.3239 0 102.1007 151.9329 159.78 137.9318 140.8571 217.2394 158.9246 186.5441 185.863 190.7676 177.8017 95.4549 42.9952 134.3206 163.9804 124.8476 91.931 77.9344 67.8787 93.1398 127.5193 82.3535 113.9851 191.4021 169.5959 163.1539 170.7429 162.8302 171.7054 176.3757 151.6786 156.9116 142.5782 165.8129 159.7222 158.6869 119.6468 74.7593 0 134.9039 152.3015 163.348 179.1531 148.7831 123.8371 164.2488 156.6516 166.0534 159.5765 148.0804 161.0127 141.0782 137.4557 166.5295 164.2943 156.2553 152.6384 148.0855 137.5772 150.0206 138.8487 148.5875 115.3138 119.4587 143.7037 152.8891 126.6529 141.8511 121.0841 83.3844 83.7403 83.4952 150.1263 131.4817 133.81 151.0657 142.9348 144.7614 146.7746 137.1458 152.9108 141.1754 172.1447 146.8987 129.0581 154.8265 133.9338 138.2226 114.3071 125.5282 180.8778 151.1156 123.0207 161.0032 123.7547 116.7211 147.9818 157.553 153.4872 166.9085 161.7058 55.7344 49.6906 42.5157 132.335 161.2826 134.9087 147.9825 131.1167 164.8067 129.6297 145.2705 161.5665 154.8068 172.4198 148.3964 174.5659 166.8735 160.5623 152.1807 79.8849 68.1742 0 127.1131 146.8076 157.7366 145.3289 129.6206 148.5664 162.1359 151.8716 188.648 145.1777 164.4349 167.9053 170.0533 164.3174 159.3722 158.265 144.6258 140.3462 127.6043 146.6687 153.8112 83.0067 0 122.5678 154.1805 191.8483 167.1756 167.9596 117.4105 0 158.0708 112.4949 167.9622 188.2364 175.445 39.156 0 0 161.0679 167.8301 136.405 167.488 160.5697 166.5425 152.3638 168.3535 174.171 0 0 0 140.6243 164.4668 157.9652 155.8054 120.0563 166.3587 198.1161 185.6335 160.8813 166.3521 186.1671 189.763 199.1047 192.1268 177.3419 220.2347 165.4607 136.1326 0 127.9374 192.4344 228.15 163.8874 162.0518 140.7983 144.4234 181.0759 168.4679 129.0012 141.0019 180.005 215.5144 193.039 208.1034 192.667 150.1519 177.7067 185.3423 130.4405 147.5342 159.1926 164.353 193.229 191.8088 216.2307 250.3987 234.8006 232.2546 215.5317 263.308 236.8993 224.0346 236.6369 284.5698 0 1239.2346
507.0474 1549.4941 624.4691 360.2696 197.015 240.6863 178.3619 284.1477 277.8944 244.0983 266.9813 280.4013 263.1156 275.2242 266.1049 250.3671 179.3259 259.6427 251.6188 191.2646 188.7079 240.5748 0 23.2159 243.2079 279.3546 227.9033 292.3638 256.9445 203.2135 155.6574 239.8545 224.15 233.8579 206.2184 212.4285 116.0687 92.9173 76.795 185.4084 238.9942 192.8724 127.9753 39.8524 144.2216 188.9913 191.1282 132.429 136.3707 231.4928 178.1577 225.0333 0 202.1104 173.5336 95.2184 65.8484 199.3281 187.8799 120.5079 120.4093 92.2901 84.7311 115.9126 150.184 76.9978 129.2237 221.5398 218.1935 215.0033 217.6964 172.7795 214.0635 206.2029 216.3373 200.3572 208.8827 170.6202 210.7367 168.68 156.2486 83.1351 41.6835 165.8342 205.7726 225.4535 201.3552 166.5581 147.3089 185.4759 181.5177 186.929 225.0916 188.418 162.0385 217.8999 195.0883 188.6898 190.4961 190.3961 168.11 165.6166 147.0935 179.7746 212.5213 165.9671 129.3091 119.1868 162.0891 224.2421 182.9605 123.4344 138.1862 97.4189 87.7642 77.4472 184.5221 140.4217 170.1793 203.1501 163.1098 164.5964 187.6978 131.5596 166.8571 175.4409 178.4639 175.2835 185.124 144.9323 164.9156 155.4736 119.2336 149.0194 187.4768 154.9013 126.067 140.1507 109.6992 147.7729 213.8167 172.207 177.1587 180.8058 175.8938 52.8787 58.9532 54.0751 123.8104 164.2091 145.1037 185.8691 138.3517 198.6184 168.7209 183.7665 187.7349 177.5843 177.8694 148.5563 212.0254 205.2074 155.1107 172.7619 90.1606 59.2819 97.9771 158.421 168.5145 191.6139 155.2531 147.7088 178.328 188.6459 208.458 198.2771 166.5491 188.4264 154.0221 165.6354 201.5523 199.6174 190.055 190.5056 161.0278 161.8752 184.2352 184.4314 81.6013 0 156.5656 193.2541 221.8278 236.0277 234.3158 142.9575 93.0317 185.6309 132.6934 202.7946 167.7017 211.5206 52.8133 23.7312 88.4956 160.277 165.0804 144.1925 198.0509 181.7236 260.4885 235.3514 208.5705 227.6868 0 0 0 149.9451 205.6611 189.3487 201.946 124.2219 185.8691 239.8229 239.7232 228.0405 204.6987 234.9517 204.231 214.159 214.2992 185.216 232.7983 230.5591 193.7161 0 173.2729 234.5546 279.7999 200.3064 238.8705 180.2617 161.4133 226.2497 195.7609 152.6836 171.4343 219.3919 249.3185 237.0899 280.9213 247.5171 195.2951 179.3085 202.7541 131.5927 135.6462 142.354 150.0281 188.846 230.1567 211.6324 251.2647 306.8606 304.2102 246.8557 247.3036 309.2706 317.4377 316.5811 363.1087 368.4233 50.9795
276.1964 624.4691 1599.4472 813.4579 225.1716 330.2329 236.4954 318.0363 339.2195 296.2332 344.0094 316.382 334.8423 313.1281 317.4518 292.6988 185.8385 350.189 306.1018 189.3149 193.9984 295.7777 0 28.6012 285.6376 341.3376 291.4061 319.3119 278.3921 234.3717 182.6889 315.4512 284.4741 284.5397 280.118 251.6092 114.5951 67.5773 75.5352 234.2384 269.149 232.6114 154.2969 41.2668 181.1291 185.5057 233.0279 148.9476 155.0878 246.9374 226.7505 233.9673 269.034 257.466 216.0863 125.86 78.3528 257.6725 224.5353 153.9203 139.9553 112.7969 126.6113 128.0523 188.6145 83.5979 132.4238 272.5756 274.6234 239.006 285.5305 160.4705 253.4983 235.9347 272.0823 241.8438 243.7659 210.6393 229.0767 183.5678 147.73 75.0966 60.1372 204.4477 276.2118 252.5712 267.6732 171.5445 171.2922 238.2492 177.825 205.7832 258.8493 228.4103 217.8409 257.3914 213.9015 182.1545 224.6726 216.7427 194.0136 154.0932 123.2696 217.0162 238.5359 230.1369 115.5447 152.4549 172.2459 226.9272 201.1041 138.2973 150.7012 111.8544 118.4753 103.198 212.4683 148.6464 192.6428 245.0557 200.3193 181.073 172.7285 114.3467 205.0354 208.7103 217.3525 232.3358 249.8512 178.3775 173.8366 187.9988 119.1463 143.994 216.8952 174.1812 117.2933 142.2525 120.0739 162.0462 218.4425 217.0134 173.8487 224.306 165.6574 63.5726 68.2078 69.7491 132.5197 174.8946 152.1327 203.7623 149.4493 230.2005 171.2876 219.8812 234.34 198.0042 181.9068 142.0215 232.8671 223.5683 157.9638 240.1964 114.7879 88.8891 108.8719 174.9636 241.9281 238.5707 186.8074 205.4453 170.6813 191.3989 233.3342 232.7079 146.4622 222.5209 184.0108 156.8191 262.254 222.3483 232.5629 232.8179 176.7384 161.658 187.3057 233.356 104.282 59.6189 174.1513 228.2333 253.0538 259.2764 226.844 179.9079 111.633 229.1063 161.4835 213.2179 278.619 231.2564 78.45 31.5287 72.604 160.0065 190.5031 110.6682 211.7679 201.6962 305.5967 251.7654 240.3599 270.8872 0 0 0 179.1754 200.9409 202.9251 246.9571 127.3306 233.6419 321.1685 256.4085 262.8215 225.4007 302.5606 234.0394 224.7845 246.7316 226.9202 265.5201 252.1263 180.314 0 180.4213 278.1053 355.1579 234.4945 277.068 168.3466 183.0046 269.6676 174.8664 152.7274 184.6886 270.8887 296.5924 300.6445 348.832 313.6382 252.8964 214.5606 219.3617 155.8178 154.517 153.593 146.5852 205.5997 280.3966 242.7875 297.3214 307.6356 303.9582 252.7376 307.6868 404.5047 336.7394 367.4131 428.7865 406.0629 55.0407
259.6108 360.2696 813.4579 2605.631 686.7284 316.9849 266.4961 309.0795 314.0223 287.1877 310.8963 304.6925 306.2843 278.632 285.6388 270.1808 178.6203 321.707 291.4308 201.0148 212.9066 277.3388 0 34.9224 279.272 305.166 276.2701 298.4107 249.3009 247.7492 187.015 290.7073 284.8834 260.0892 263.8648 239.825 110.0914 89.4722 69.4326 208.9797 258.8817 223.2171 132.3275 46.8667 149.5361 179.2967 244.0933 136.4857 144.8808 276.0901 190.8157 244.1573 236.8235 242.6845 211.0532 113.5433 69.6984 214.9137 214.1017 161.9806 107.3919 126.779 117.4382 107.8156 180.5782 93.3605 145.3941 243.6754 227.163 228.1705 255.5127 187.6445 229.6321 197.3148 242.7828 213.1722 239.9815 208.2098 222.5341 216.9635 153.8694 89.2458 63.818 182.2562 230.4805 235.0853 231.3583 174.234 157.7375 212.1053 212.3228 238.2231 255.2693 216.7228 188.9966 228.3278 192.2307 218.8859 221.9237 228.3932 162.9869 170.5545 165.962 184.5383 202.3587 176.3125 125.3114 139.2186 162.1889 227.9605 182.8967 139.6467 149.0444 104.7001 102.4312 104.28 221.2607 154.1365 179.6613 192.7596 178.7956 188.2883 159.0638 120.3741 178.92 171.3353 187.9975 194.8403 233.5635 169.9455 157.6074 182.9564 127.2875 139.9956 201.7731 163.4285 130.6471 153.6733 140.7383 149.6844 192.9312 176.4619 173.5522 209.935 165.4522 63.4993 76.5088 69.7185 120.5143 171.2408 156.6034 162.8229 148.041 203.2075 139.1324 209.4091 214.0479 215.3301 205.3205 150.8156 235.4077 211.4004 184.7753 220.7656 107.5573 80.397 117.4472 154.716 224.3851 224.5064 194.1234 182.3659 162.7866 199.2361 176.3302 212.7273 171.6263 198.6089 145.3595 169.0381 203.6284 242.4356 230.3824 254.2044 175.9675 165.8939 165.2024 181.483 94.8684 60.5004 146.842 213.9869 240.8413 256.2621 240.7947 143.4732 99.2531 210.2422 161.917 232.0315 236.1549 204.9356 56.9844 37.0437 90.8203 166.3335 200.4105 129.7904 228.7448 215.4668 260.9764 236.5627 207.3469 238.3368 0 0 0 181.9405 215.5973 203.5505 233.3484 147.8137 230.6857 278.5712 242.9897 207.3532 212.6197 289.1093 232.5894 242.3216 237.6804 233.3306 266.1447 209.1362 180.6251 0 153.351 214.1368 301.5496 212.7336 273.5823 184.0001 148.699 250.1592 188.9521 147.6401 170.6179 269.7246 304.2613 264.8556 339.3348 309.2355 249.2819 196.6593 216.9076 145.3679 145.6319 153.2722 156.6413 189.7896 275.8255 270.9895 286.8152 308.8072 317.0597 272.8484 303.6347 341.5937 318.2008 327.591 350.9263 380.5902 51.8687
172.2676 197.015 225.1716 686.7284 485.2237 412.1062 189.668 209.9453 212.6422 174.4774 167.8888 196.1736 190.6937 193.2252 174.4851 178.2498 148.8252 184.854 158.492 143.3641 144.661 182.6396 0 19.9948 172.6805 163.8533 163.8447 185.1105 199.8075 155.6068 142.2544 167.982 160.5685 151.6885 160.2953 168.9318 0 0 44.1432 136.5656 171.2564 151.2973 0 19.9934 90.483 133.6633 158.8104 0 0 154.319 142.6101 174.2503 149.6067 164.0366 0 0 52.1751 124.1776 161.3318 106.7066 61.2523 56.6604 63.7457 89.5102 0 75.0145 84.0314 142.9791 167.9487 133.7891 159.9709 143.3738 154.1 133.9516 141.9886 0 136.3674 143.5555 143.9933 156.3415 131.0642 73.7322 26.7855 0 167.7346 135.4753 124.6304 140.9792 130.9906 155.3093 152.6087 130.3672 133.0043 136.1633 140.5534 150.6049 138.5038 168.4832 129.2787 142.5916 131.239 135.4546 101.7782 111.1529 145.6845 144.4275 109.0272 0 127.6441 146.0563 122.4554 141.3834 0 79.7356 68.6578 79.4729 127.855 125.1648 127.3279 116.4858 124.9454 144.6404 117.931 105.4982 126.9792 133.717 130.3993 128.2724 166.0431 151.4226 123.9175 139.0723 124.5049 123.2209 150.6681 126.1861 105.1075 0 0 134.3216 142.3836 122.758 125.6401 129.6244 131.434 63.7813 0 33.3017 109.3964 133.1191 138.5148 139.7311 142.9009 141.2464 127.464 151.4771 130.9961 130.0508 143.9403 127.1183 133.6202 147.9084 140.5878 136.2664 66.1406 0 80.6317 130.8793 152.4247 142.3428 127.1788 117.7347 139.8892 141.6873 153.4334 155.7085 167.1386 115.0874 133.2983 131.8675 124.7686 135.8355 116.9055 158.3757 116.7139 119.2446 113.4506 137.9979 63.3587 0 95.7203 150.8923 149.2503 133.7278 141.2946 120.145 78.4694 139.9664 0 169.626 140.6993 134.764 34.0779 0 0 119.0652 0 116.347 0 158.6638 148.8878 167.6764 187.2942 146.0517 0 0 0 116.0175 155.317 170.9006 190.7018 139.3483 164.8514 150.6184 168.3373 159.912 147.7879 173.2095 141.262 194.4742 167.7599 150.4274 170.9051 167.6527 133.2677 0 114.7304 163.493 184.4277 151.2284 135.3638 150.6696 154.151 192.9221 0 0 138.727 170.9712 169.2632 189.2178 211.2299 185.1586 178.2951 190.8726 177.8112 0 0 0 0 0 174.5717 182.6646 193.2814 185.9141 185.6923 186.7551 174.3698 173.2477 192.0198 179.4211 200.2765 209.4638 28.0786
190.4066 240.6863 330.2329 316.9849 412.1062 1047.6861 854.2698 310.8797 289.3131 243.6491 243.6585 273.6476 272.8234 249.146 257.3401 219.4929 160.3983 212.3118 220.1421 157.7877 145.9575 226.249 0 25.4781 245.2169 239.9394 197.6723 220.9139 219.6647 197.5815 163.1435 225.9743 240.6987 241.7554 234.3696 189.2341 135.7873 93.0978 55.5028 175.2808 215.4151 174.9349 101.7634 50.9737 122.7731 188.1665 178.8191 139.8389 141.169 218.2235 147.9004 211.4582 197.7809 211.8438 180.1831 106.4122 66.0743 169.1835 169.939 141.5932 103.4133 94.6831 69.5642 113.2991 0 79.3188 108.8795 182.0565 226.4106 172.9155 195.5062 185.2453 185.513 184.4702 192.9688 198.7376 170.6959 196.2523 217.7931 183.427 138.2987 81.7192 33.422 139.4691 170.249 168.7917 178.0747 161.5319 137.5512 207.7333 179.4512 180.3835 172.2858 181.9918 151.7549 165.9357 198.9254 181.7958 178.8938 188.5794 190.0869 164.5515 130.4161 182.1806 167.0732 153.9864 128.0092 129.1697 136.6379 181.147 178.9868 152.6488 0 110.7185 104.7818 99.5391 168.1718 128.6063 123.8549 163.9483 157.4436 136.2398 146.5202 118.9997 154.8762 133.7957 170.5266 169.042 158.5237 170.2476 151.6694 170.1645 126.4334 132.6859 196.3814 144.1265 137.4736 0 109.9584 145.7184 150.8117 153.7385 165.3419 172.4473 166.9327 58.8537 57.5187 52.5609 121.4342 161.059 166.7523 163.6372 128.1684 180.6131 157.8639 154.3403 173.6407 159.7686 153.1908 126.2708 187.4109 181.4891 165.4472 164.9198 68.7907 79.9318 95.0055 149.3808 162.8774 155.3189 177.0105 177.4624 171.5406 156.0595 165.6105 166.1743 169.5745 149.8123 153.2033 144.6079 173.7759 177.421 172.995 180.0494 143.606 133.4784 149.1508 165.9454 83.245 45.4199 131.2254 167.0367 193.7191 186.2404 185.3676 138.2195 74.6951 187.4332 133.4344 164.389 154.8959 174.7263 45.7893 22.4627 95.0916 156.6465 186.614 138.6717 221.172 186.5404 224.4806 210.8094 194.3771 206.8414 0 0 0 128.0767 170.4991 174.8888 185.6219 137.314 188.4069 210.1133 233.6915 181.8122 193.6307 233.6848 189.4735 218.8378 197.5975 198.2286 237.4197 202.263 161.8089 0 122.0568 199.5754 246.1723 188.2126 218.2352 156.9048 171.3201 252.1979 179.1025 148.5811 179.9099 212.8994 217.7778 235.7765 248.2102 229.2074 173.2488 186.2894 188.0541 147.8876 142.1227 146.4203 153.3751 169.2345 0 210.6787 248.243 208.9339 258.2145 203.7931 235.6875 246.6523 248.3034 240.0023 244.3518 264.8991 34.439
163.1985 178.3619 236.4954 266.4961 189.668 854.2698 180.423 490.4957 235.0208 206.6537 195.7583 233.311 201.3011 209.0628 228.3914 187.7731 150.7635 185.6816 194.355 158.8175 157.0325 221.4049 0 19.8153 194.0547 176.1967 181.3685 220.155 207.7167 174.8008 138.9398 212.9135 196.5733 191.3775 181.7731 149.4612 94.8721 68.8067 49.0467 147.2373 204.5009 158.2818 102.4084 31.5876 101.0314 153.5019 163.5483 145.4448 116.2642 191.4938 139.5043 172.8537 174.941 182.1302 148.1785 84.743 52.3808 130.2616 141.7909 111.4601 76.1619 63.6393 65.4222 81.0162 110.647 76.3529 102.9985 164.343 177.802 135.1961 172.9057 140.2695 138.3283 158.1032 151.4966 187.0195 134.9915 149.8954 160.9705 153.5432 139.3677 68.0763 31.3956 113.534 148.6246 157.8748 143.1692 137.9819 122.6535 128.7106 147.2037 153.3814 168.3906 154.1021 167.1698 161.7507 149.5442 149.9878 151.7086 156.0464 167.1851 124.9329 134.0976 158.6279 137.2459 144.5972 110.958 105.9438 140.8671 153.2862 127.6911 130.5845 119.3017 91.9209 72.2288 80.4619 148.1126 126.2018 124.5423 158.2048 146.0012 131.5435 116.2629 98.8289 136.3433 128.8422 146.9329 131.6887 165.2643 125.8218 124.2932 139.4908 109.1233 114.6388 142.8104 126.6791 97.8908 105.3718 103.0885 119.0692 133.5406 148.3144 134.4292 133.0967 130.8767 45.0676 44.7119 50.1206 101.6521 132.9584 135.9032 145.406 113.3303 148.2364 146.0464 128.7798 129.4769 138.795 132.7297 124.6216 154.0538 168.8513 126.2757 147.3301 67.0297 47.459 77.2903 144.3263 167.6229 137.8004 121.6633 134.3505 139.6919 143.0292 151.1621 136.0939 141.6851 135.6503 132.7472 116.7997 141.7852 168.3339 174.7205 163.1467 134.3957 120.6248 115.145 153.5751 73.4514 32.1005 113.9997 139.3896 177.1132 186.1183 170.7989 118.0499 79.3744 161.8871 106.8144 153.6307 138.6083 158.3761 44.9918 23.5214 80.9556 111.3068 155.1777 120.4889 180.2051 151.9535 176.1154 177.5061 164.664 172.235 0 0 0 131.3803 157.2591 165.7655 159.5774 125.775 163.7035 164.4297 162.921 161.4245 157.9892 204.5746 162.9722 188.2113 172.5684 184.6885 174.9388 176.5886 135.1404 0 111.1313 180.9618 184.6883 171.0291 183.7206 141.8638 145.781 201.3339 157.4709 126.4281 152.9817 183.0026 201.8813 197.3919 189.9275 218.5792 166.3552 166.6788 179.7478 148.9337 135.542 136.2515 143.2583 177.3132 186.4915 190.7193 195.9894 200.9964 196.1989 167.3532 218.2567 205.4661 222.9868 184.528 170.5899 212.0812 26.037
227.626 284.1477 318.0363 309.0795 209.9453 310.8797 490.4957 2252.7363 1158.2613 321.8649 326.7786 324.0851 285.9207 285.145 297.9888 277.6983 195.5766 291.2805 255.7498 204.9091 188.6656 277.1805 0 26.9368 262.8013 262.3181 245.311 251.5116 265.2713 222.3858 179.0486 266.3471 248.1156 249.4937 225.4956 207.4033 116.12 87.964 67.9752 203.0504 221.3226 207.1487 120.1415 48.9724 122.1505 178.2627 233.138 159.1008 164.1294 237.6514 192.6836 204.9441 225.6986 234.8956 204.7959 121.6232 70.1287 187.2417 206.7684 134.708 123.0155 97.6957 83.613 117.3237 144.3857 94.5203 115.0156 201.6166 217.931 195.5629 212.5217 175.5324 208.8879 200.4885 201.6723 230.9371 182.0013 199.1039 184.1427 181.751 179.6657 68.0882 32.6984 147.8472 222.2909 214.9368 216.5923 180.2028 168.7358 225.9611 199.5304 191.4359 207.4226 190.9785 187.1216 190.9107 212.9601 184.8694 192.9624 195.137 156.3858 148.235 131.2819 169.0924 169.5552 191.5235 115.6516 131.6796 168.0614 204.7482 187.538 115.365 125.548 100.9613 87.3834 104.7462 178.8006 139.598 132.6372 173.8364 188.8348 162.9328 161.3699 127.3227 173.8692 170.7449 196.9688 181.3936 209.5467 164.4291 176.1657 163.5897 134.6204 143.2649 193.378 153.577 104.134 137.1038 116.0491 165.7348 176.541 170.6146 150.4463 162.6639 155.9561 62.9945 51.3404 41.9771 134.2311 172.4427 156.3581 166.8421 131.0517 171.6645 133.4655 185.8341 217.5466 167.5319 189.1569 158.2775 205.8281 186.739 189.9218 191.7021 74.0831 0 92.0202 161.3301 177.914 196.3727 152.9396 155.5748 171.6955 174.4102 197.5059 201.4757 168.896 168.8551 175.0568 168.4242 190.1175 226.6872 216.5931 193.7012 161.2381 147.7974 175.3334 185.4545 104.4376 49.6405 134.0079 217.8576 237.6963 193.2169 209.4057 135.6353 107.206 197.9993 146.5767 198.7395 206.0966 203.4612 40.7928 30.0386 75.3951 142.7726 172.2658 141.9436 217.2685 202.7486 234.5324 227.5841 192.3899 195.7383 0 0 0 146.54 176.3352 200.9398 215.4071 133.177 211.39 247.0931 217.6624 206.1011 206.6622 220.1914 226.1277 233.0209 194.0354 202.5531 231.2141 203.322 169.8589 0 126.3973 218.8915 274.2031 184.0343 259.5569 192.7726 191.2704 223.0038 198.7934 153.2498 183.4158 248.1422 226.9953 249.4836 258.6169 277.8951 244.4479 223.1112 205.4437 153.016 149.6606 148.1249 139.6445 179.4424 222.5832 242.2754 294.559 286.5176 267.0046 236.3703 228.6447 266.5855 281.0974 240.9659 302.6781 270.0227 0
202.4636 277.8944 339.2195 314.0223 212.6422 289.3131 235.0208 1158.2613 2056.3292 667.6633 373.3395 344.2173 313.6485 305.9084 270.4198 266.3056 204.2465 307.5887 253.1276 179.9536 168.5936 278.5368 0 33.41 262.3777 274.592 255.9274 304.4187 274.1047 216.3792 170.5452 275.773 243.1632 243.8169 268.1366 195.6682 119.0208 85.3451 71.4388 173.1615 242.4753 227.4026 122.211 52.0442 125.6273 169.3805 214.4999 169.8157 167.2378 260.4755 188.5136 209.82 213.1416 239.0299 173.7589 110.9973 65.0757 189.9499 215.4279 140.517 109.2646 107.7187 102.4983 114.3494 167.266 76.9863 117.0679 203.3915 216.677 231.6727 240.3987 180.6107 230.1211 196.7603 219.936 240.459 244.8925 203.1303 207.8745 204.2825 165.9817 97.128 52.3673 163.4437 219.4788 210.2485 217.6506 174.4617 167.3104 191.2799 189.2997 195.9976 261.6377 223.9998 187.8667 192.6946 197.1844 177.9666 220.0692 199.1706 168.8775 182.8065 144.9366 166.5543 198.3178 190.2952 114.427 141.5075 155.6168 204.2472 178.821 144.9752 120.8656 98.3797 98.4273 96.4466 176.9552 138.0444 163.1866 201.0608 166.159 154.7204 155.8056 131.046 175.6805 193.3229 205.5173 189.0313 210.7383 153.5133 182.189 168.858 146.407 149.5053 177.5604 145.7695 126.2447 149.0838 129.6531 141.2836 174.2403 178.1762 169.865 172.1523 162.3634 48.3631 61.4211 59.5952 130.0508 163.3151 142.884 155.5909 127.087 151.7654 150.3559 194.3034 211.134 178.0171 168.9571 133.2817 203.5439 183.5101 176.7302 182.5861 87.0937 63.9142 114.6056 174.7273 207.3164 220.6872 200.96 174.9886 160.7939 177.8049 198.1462 200.0843 162.372 202.6576 146.5715 171.12 181.5538 245.9679 212.9483 202.3852 160.587 174.8372 187.1222 204.631 86.7264 61.3338 176.2304 215.6512 239.1532 214.4041 197.3697 135.4372 106.6381 231.9287 143.14 199.2036 223.1759 236.1667 37.0808 0 81.0799 161.0626 186.5768 141.437 211.2848 204.1946 265.6146 208.473 204.6528 210.6299 0 0 0 143.4417 184.1801 208.1804 232.5841 161.2173 213.8926 304.5962 255.2102 221.0155 187.9624 240.4253 214.3835 212.8916 246.8219 237.8302 245.8603 225.727 169.1145 0 143.5692 245.7391 311.9666 218.7559 266.1555 169.1402 189.7875 292.2103 202.0217 150.1317 164.8013 239.326 249.2319 237.9683 300.0409 278.6545 242.8508 213.0404 206.5776 158.6769 159.9802 154.401 144.6195 214.3832 243.2479 214.1633 267.8601 276.1587 318.1786 240.0631 266.063 286.9425 276.5225 309.4565 301.199 302.9627 33.5261
211.546 244.0983 296.2332 287.1877 174.4774 243.6491 206.6537 321.8649 667.6633 1127.5925 875.9706 303.2304 290.2099 287.5096 274.696 268.1185 205.7953 265.2486 242.0414 179.1488 157.2421 240.8346 0 26.0255 251.2229 252.949 239.3123 251.0606 260.666 200.4316 164.4936 279.6909 236.363 258.9427 223.0757 189.0734 110.2074 82.4638 64.2675 164.72 219.9034 189.9238 127.1693 40.7268 141.66 175.3641 197.7298 132.824 154.8522 193.6006 180.3907 175.8822 204.144 207.3441 218.1059 101.51 50.0113 180.7149 184.0777 130.229 108.7992 100.9282 89.2434 114.008 136.2362 89.9034 110.9774 197.195 206.7988 205.2403 225.7477 150.3134 193.1947 192.828 210.0859 204.3379 185.2369 194.6611 173.7307 177.8228 154.6799 67.6917 39.6142 148.3461 191.6349 205.6491 192.3558 158.1384 165.6215 213.2908 175.3768 203.2397 233.8687 196.5035 186.5878 183.606 176.2914 187.785 175.5149 185.4421 175.517 146.6395 156.8734 166.6923 169.5356 185.8484 110.5315 121.0982 154.7787 170.8399 191.3118 155.752 150.4298 88.2003 86.9133 102.4954 189.1291 161.3305 162.6489 173.374 144.7074 153.9021 154.435 138.2589 174.7086 171.3409 188.3535 167.5692 201.275 158.4933 135.9482 172.6207 132.1903 146.9102 181.9922 137.3204 108.3267 147.9909 118.8442 151.9089 178.3841 159.1129 153.6763 175.7152 138.912 53.4159 50.2173 36.5172 122.0067 159.951 173.3395 177.1609 139.6716 157.6737 157.6158 193.0476 200.8087 170.1538 162.1709 132.3747 177.6265 175.1012 168.9342 190.1818 81.033 63.0187 0 146.9012 166.5215 164.8245 169.6468 152.0936 146.4037 183.3682 192.7588 184.0824 182.6302 180.6003 153.4182 155.1463 208.4504 209.2219 191.099 184.2836 183.3243 146.6266 135.4222 180.4004 77.0533 46.028 141.8766 187.1719 207.7747 215.0467 190.9079 151.6183 95.8631 214.0636 134.5504 184.6864 201.3952 182.6785 40.6303 32.9526 81.3309 159.5963 159.8915 143.9287 178.9934 164.2654 215.054 239.6316 198.2321 208.5622 0 0 0 147.0366 181.7482 178.898 207.6909 133.8676 180.9657 267.6846 199.2296 199.4873 192.7702 196.4235 205.4785 227.6933 190.2615 166.8563 226.3435 209.35 167.4025 0 143.0169 215.7396 265.085 191.2829 207.3427 170.0503 171.4783 234.2186 186.9178 142.8763 160.9541 213.2785 218.7237 220.0642 256.7294 227.6635 205.7952 205.6311 208.1438 144.3423 153.934 154.8796 146.0442 179.9634 244.8601 209.7653 223.0106 273.5153 242.5813 234.3445 231.1937 296.5902 263.6719 271.4873 248.8136 238.307 25.9914
197.9625 266.9813 344.0094 310.8963 167.8888 243.6585 195.7583 326.7786 373.3395 875.9706 1765.7474 586.6474 349.902 304.9861 321.0113 296.3625 176.9403 258.8961 287.1075 200.0751 172.8706 266.2043 0 26.5282 241.8341 293.9914 261.3084 276.9856 259.209 223.1931 165.861 300.346 261.8487 237.4093 251.3511 208.3406 89.831 78.5034 75.4732 197.7338 251.4228 188.6626 122.4912 48.9082 136.4279 176.9256 194.5079 131.624 130.1953 217.4465 185.3349 216.2711 252.3059 227.6694 183.9484 84.6373 66.2859 205.099 196.9726 124.8287 109.0432 97.9033 97.6002 112.5418 148.4572 75.6781 120.5978 199.745 206.2863 212.0905 261.7178 158.3733 218.8068 183.1983 223.3867 231.743 211.4278 218.7187 200.9465 179.2468 145.0414 69.4934 42.8908 181.9323 201.4681 242.861 224.8279 172.3846 165.4334 233.8207 197.6125 205.6598 241.7873 236.1744 179.8107 227.0885 196.6533 187.03 193.8939 192.412 181.0552 142.2603 125.4958 164.0788 221.4251 180.009 101.5858 123.9284 148.9634 204.1923 184.0381 129.1244 127.2655 117.2027 104.105 76.1387 198.282 139.7886 167.1542 172.1514 153.8578 137.2889 129.7622 98.3025 199.1601 182.8605 209.3539 191.2276 223.2622 161.3975 150.227 172.7797 111.4418 126.7926 213.8683 148.3919 115.5711 129.5577 106.5392 136.857 227.0413 176.6888 164.0763 173.7259 161.4238 51.1462 68.3519 54.9751 107.2653 146.0625 148.2116 172.9595 129.9717 165.4343 144.7316 190.4592 199.8208 170.2548 165.5189 130.6955 190.0724 186.3567 170.1666 167.4325 98.5299 73.0906 100.4329 131.5522 206.268 210.2143 149.9303 154.7961 141.9121 171.8856 202.8019 224.0248 175.3394 167.0619 144.1509 164.7451 189.5597 205.9186 202.8803 194.2651 185.8709 161.7332 166.0557 165.5839 67.4257 61.6072 171.6187 197.0218 210.6788 246.3107 213.6619 169.6138 103.2619 207.5645 131.5821 188.3077 220.2826 196.9018 49.9456 42.6442 89.4511 146.8507 157.7181 134.5081 206.4834 197.0746 231.8708 200.9715 193.4561 201.6686 0 0 0 153.772 199.9271 171.2958 229.6117 119.6374 182.4665 284.8456 224.9581 223.2083 201.8148 243.4419 202.1655 214.4585 194.8734 209.8199 235.0448 220.3237 163.5796 0 144.1638 221.1992 289.2536 198.8028 257.6494 171.8382 161.8654 233.4926 194.2057 145.4658 155.2819 221.7086 264.0442 257.0422 310.7661 278.9253 204.9563 191.0381 196.5655 130.632 144.3373 140.3615 119.122 167.5022 262.338 255.2729 266.5714 281.4485 305.8002 205.4631 227.1188 300.5717 290.6752 280.7493 315.4891 243.6851 29.7044
205.2078 280.4013 316.382 304.6925 196.1736 273.6476 233.311 324.0851 344.2173 303.2304 586.6474 2108.8355 1076.5466 322.3747 332.344 252.587 188.5811 273.273 262.5847 174.7053 175.7986 272.6456 0 25.3605 264.307 258.2889 260.4068 284.9378 254.6311 206.7039 175.319 292.9755 278.9575 258.5723 237.2873 194.8029 110.5682 84.1751 63.5488 204.1644 239.65 210.5082 131.36 42.684 118.5419 160.26 206.9489 156.0893 154.7798 213.3303 169.3854 202.1469 231.6638 261.1245 170.2295 106.8545 59.0156 189.7759 215.3576 151.3359 102.5448 104.1542 95.0454 100.0446 157.0147 87.6777 111.7466 206.2089 213.4882 206.1278 205.8589 171.0443 204.9669 211.3804 222.5151 198.3205 226.6801 181.5485 198.3671 200.6141 139.6219 82.0525 55.5961 177.2496 202.3289 179.8988 203.8729 168.4485 175.0228 205.5192 199.0596 212.509 240.3781 220.9632 189.385 212.1651 194.9574 216.1815 205.3467 210.0678 190.756 170.9126 147.5215 166.7962 170.1109 195.5239 102.2929 122.2689 129.0524 199.8937 181.5497 160.9471 124.1011 111.5645 99.6238 82.9705 216.5159 156.5062 159.3398 202.6088 182.1426 162.6974 154.4299 137.6038 194.1624 143.9207 184.4086 152.3641 199.5223 153.6516 154.5904 170.9096 118.4337 146.9091 210.7123 161.2204 127.7518 135.5518 106.7692 129.244 197.4156 169.315 152.2267 172.0541 171.814 67.4368 58.4577 47.9872 143.9251 167.4692 159.6612 194.9477 154.15 183.6366 165.8324 170.3829 189.6076 176.8075 187.2023 149.1995 159.1646 196.8818 174.9548 198.7032 90.5844 75.1473 97.8238 178.0233 191.0048 188.1332 161.1891 140.6146 148.906 177.617 179.3802 197.5838 172.4289 174.4229 153.9705 182.3926 208.8126 198.5229 203.0814 192.0663 180.2752 162.7559 154.8594 187.7077 82.4443 35.1775 127.894 194.5543 212.5545 210.5092 195.7463 144.266 88.5185 193.7513 133.2292 203.1218 229.6917 203.2718 52.3469 28.6351 90.5482 144.8563 185.0044 119.1575 222.422 179.2342 241.5997 210.7856 179.1556 215.7226 0 0 0 148.6009 200.6494 201.9784 193.1748 145.6246 197.0464 237.1655 258.5794 213.3279 188.0743 213.2245 230.2948 238.5813 212.4085 198.0971 263.7401 218.4933 190.619 0 145.7934 220.8861 254.9423 186.1155 231.2057 181.3791 170.4477 241.5418 190.5448 149.7987 193.2472 246.287 246.3745 272.8456 295.0803 270.1633 218.5297 199.4632 200.8439 173.4661 171.7999 162.4731 146.6586 181.9985 249.3597 265.2948 266.1215 289.1966 270.4222 229.8067 272.902 286.1526 275.4682 272.4431 274.3358 276.9426 32.6202
193.9586 263.1156 334.8423 306.2843 190.6937 272.8234 201.3011 285.9207 313.6485 290.2099 349.902 1076.5466 1451.6659 761.3418 381.5262 288.4425 179.8649 281.6243 239.4737 177.5095 169.5342 276.3854 0 24.9795 269.9104 265.4854 243.1554 275.0216 243.9156 222.5562 151.7233 280.7369 262.4086 256.8486 233.9075 214.9381 114.5842 75.162 61.963 180.4305 224.4375 191.6902 121.5197 45.2959 131.8122 173.3669 235.3778 137.5144 144.7976 216.331 168.157 211.5231 224.3693 210.2943 205.8046 130.1093 43.5969 179.7378 193.3304 128.2701 121.5124 87.3409 87.8699 98.7992 171.4315 76.5361 117.1378 223.6807 231.547 203.9391 238.8242 180.4879 226.5111 182.0794 225.8544 220.3355 206.301 196.1349 194.5293 181.701 151.0208 77.4483 60.2602 157.0397 189.6975 200.9683 198.6922 168.4445 156.8873 203.3422 194.3382 170.2906 233.0928 206.2226 183.3064 191.541 209.5076 195.1014 199.8422 189.0385 168.5113 165.2247 144.1401 172.0813 196.6349 176.2995 125.3585 132.3337 163.5868 197.6802 176.253 133.0967 116.0491 115.0675 94.1022 96.0806 216.2299 130.0674 141.4335 182.3298 166.7039 161.8468 138.4865 119.6026 148.9561 167.0658 179.4383 180.1068 226.4458 165.5864 149.3574 173.9511 117.4282 139.2938 175.8026 148.7193 114.2741 142.142 113.3261 138.256 177.1072 149.621 160.9574 193.8583 147.0953 61.4235 45.0796 38.5434 130.3692 154.4174 161.375 176.5117 149.767 183.6319 143.8212 179.7727 215.2093 167.4648 151.4439 157.5471 185.6525 188.368 150.2072 186.5064 96.4638 65.2169 112.1646 163.8973 165.6429 176.5923 160.0473 159.1423 157.5461 167.2785 198.5657 184.3708 167.9708 195.5568 170.9828 174.0593 175.906 219.1526 208.6628 194.5369 165.7733 146.1353 182.1282 185.8994 87.4619 49.7461 151.3488 211.704 233.476 225.9273 216.5649 143.442 106.7333 189.7693 133.56 203.2055 199.7792 209.0934 49.947 38.3068 75.9025 154.572 189.9304 146.0212 193.8802 207.1324 267.5402 226.1169 201.8613 199.8976 0 0 0 151.24 192.3623 191.6082 206.5275 142.7685 214.4381 242.3004 217.8724 218.9189 221.9023 249.903 220.4608 232.6267 198.4744 194.1159 229.1507 187.2729 166.1829 0 158.5613 206.5732 290.2771 187.5654 267.6744 162.7414 169.2841 232.9453 181.655 154.4031 181.9299 249.6767 224.9001 225.8702 267.8983 249.6696 210.8821 194.4317 176.4305 154.17 163.0528 158.3726 142.8845 172.259 262.0784 246.3306 241.4192 275.6116 269.8338 228.8904 242.995 275.1393 277.8803 256.3172 279.1805 277.6204 34.3263
196.6029 275.2242 313.1281 278.632 193.2252 249.146 209.0628 285.145 305.9084 287.5096 304.9861 322.3747 761.3418 1489.0781 1066.8045 0 188.7635 303.3119 271.5615 178.6676 172.4835 256.8419 0 27.7366 255.8834 283.8028 249.9356 282.8235 229.9667 213.0342 163.3681 267.9698 255.1652 256.4587 246.0753 198.3824 127.5441 92.2682 56.2687 201.7622 242.6841 212.5431 120.1028 42.4005 120.8707 174.4945 169.3161 129.3349 158.4467 227.9294 189.3351 209.9551 229.0525 215.5754 184.4334 103.0647 65.2566 209.862 188.2299 129.2014 99.9028 93.7544 90.1776 104.3589 156.5898 87.217 116.6552 214.0428 198.4232 220.3748 216.1196 186.8469 206.107 186.1926 238.4279 220.4738 201.605 205.1686 194.9582 193.6421 149.924 83.5921 66.7247 170.7624 210.0323 212.1015 205.679 154.1103 193.3317 181.7225 191.4504 165.4868 234.665 205.4548 190.4827 188.5378 169.0248 181.3184 213.0267 225.4189 167.3227 180.006 158.0378 168.9084 189.8917 190.9561 119.8413 116.8675 158.4424 220.9686 196.8311 146.6397 129.1404 97.1592 84.8326 98.7587 208.8388 129.6634 159.1337 196.0845 159.3912 172.7724 152.0253 123.1654 163.8204 168.3529 190.4797 208.7901 207.8101 166.3423 159.0464 159.3971 115.2877 157.6448 204.1882 145.7772 131.5334 142.4654 120.9506 170.8438 208.3358 176.6374 161.8384 179.3665 181.9611 52.9826 51.1074 48.6031 117.5567 160.3453 165.9354 180.276 156.1672 181.2096 171.1912 184.719 172.1012 159.2261 187.3432 153.5241 207.0151 181.7801 175.9353 189.5846 101.4414 67.8638 99.9765 149.7646 170.6438 194.4755 166.7057 167.8782 152.1363 184.2246 214.1218 228.6274 165.5074 180.6768 153.2596 154.4504 197.5694 228.9424 201.3514 188.8473 189.6597 162.5892 171.617 204.3705 98.5382 45.3776 149.6583 218.992 244.8933 219.0366 198.1858 138.4298 117.9656 188.8682 149.2221 195.9752 181.6151 206.7984 51.2397 28.1904 74.748 145.8683 182.9616 131.4834 222.0726 180.8649 210.7851 222.4221 212.1499 213.9661 0 0 0 149.2421 194.7462 189.6917 217.7492 135.847 192.4534 274.3476 223.5906 208.5152 184.1109 245.4662 212.7437 209.2545 216.2787 213.1325 228.5392 210.4509 172.9913 0 155.4903 215.2344 280.8873 201.87 219.4128 177.5029 177.6869 237.5844 194.4429 178.397 194.204 203.4114 272.593 261.5492 305.0882 269.0103 203.2569 179.7295 208.3714 135.8146 143.3263 152.4422 154.6915 170.2345 245.3914 209.6654 220.0741 276.384 301.174 226.0046 265.3256 294.5857 269.5149 286.7091 289.2582 261.376 29.5893
218.1837 266.1049 317.4518 285.6388 174.4851 257.3401 228.3914 297.9888 270.4198 274.696 321.0113 332.344 381.5262 1066.8045 1440.3832 938.9448 0 337.4721 267.0987 175.2144 206.2039 317.5794 0 31.723 265.1 287.6859 225.7433 282.9409 251.8843 230.4509 178.0862 290.5222 263.4654 249.2738 243.7076 208.7773 133.9744 93.6107 60.2482 182.0804 240.656 210.8285 119.3255 48.2071 138.7476 165.9767 224.4971 143.9307 0 240.3667 185.4871 228.181 226.0111 210.7231 188.51 117.3849 57.5866 204.1799 206.5952 155.2185 117.4213 92.8482 94.2528 107.1489 167.04 92.8207 116.9382 213.0567 227.284 212.4485 239.6544 171.4352 224.0352 231.5997 228.1446 191.3913 211.8098 201.9127 184.4077 202.2425 154.0787 72.6183 48.43 163.7678 208.5824 214.8105 188.9079 187.5078 160.6465 215.5981 205.6674 194.7976 242.0384 184.9659 197.6591 209.7524 207.6889 192.2924 177.0439 169.4791 174.4878 162.3479 132.7974 177.1341 204.1202 186.5986 112.1697 125.1208 183.5584 210.5121 189.7402 171.5925 147.2319 98.9314 93.3803 98.9222 189.7848 148.309 164.4329 190.5873 155.5843 171.126 179.0396 136.8832 192.3427 180.9434 183.7621 191.1786 209.4784 173.8875 172.9403 166.2723 137.373 161.7071 218.7338 164.9002 129.8899 131.6768 0 146.8928 180.6266 179.816 191.3358 181.3089 176.2036 57.5477 48.4589 65.7209 126.4508 173.2097 157.0276 182.7467 135.2905 181.0022 149.3711 183.5043 198.4529 185.4114 166.7335 144.2718 205.0401 183.6694 161.5864 163.7379 90.3156 72.7877 96.3391 177.9495 212.4256 174.9089 152.1311 160.5849 166.4079 183.1367 208.0066 175.9475 176.1046 189.5752 164.9374 185.8814 201.3567 245.3269 200.1729 219.4789 189.2745 160.6675 148.7609 182.4512 101.1224 53.1885 162.2308 206.3559 230.7197 251.5437 184.8007 145.2683 100.3676 193.56 128.003 183.4852 224.9069 221.4428 45.8495 28.359 99.2705 160.7348 189.8712 147.9713 223.2485 206.6783 250.2787 239.4024 185.1041 184.9937 0 0 0 142.3475 198.0192 194.1937 206.3268 154.2001 210.9155 286.5327 259.6116 211.4799 193.6985 225.8999 225.2637 217.863 210.8699 193.291 242.6076 222.4671 170.847 0 173.7171 218.8882 287.9543 215.7343 261.823 179.7788 197.1431 249.6656 196.7254 152.6215 183.5694 230.182 235.2828 265.1517 283.1473 280.3623 214.6081 211.6821 212.168 148.5068 142.045 149.7101 160.6762 195.0083 249.4266 250.8078 293.7236 260.1465 259.856 237.1583 282.0138 294.9141 279.2686 278.1767 281.6874 276.1441 38.2702
215.812 250.3671 292.6988 270.1808 178.2498 219.4929 187.7731 277.6983 266.3056 268.1185 296.3625 252.587 288.4425 0 938.9448 1350.1844 718.3812 0 277.9282 180.2926 169.3269 253.439 0 26.7017 264.8134 236.274 203.1533 253.6255 227.1153 200.5612 167.487 263.4712 212.8871 225.4241 218.2849 179.7247 114.8717 84.9194 61.1001 158.3382 209.5772 195.8988 124.4682 39.0165 126.1331 148.3639 208.462 142.254 141.3256 205.7479 185.4304 174.5988 223.1638 228.2018 186.5878 102.1399 70.0321 189.2518 184.0662 0 108.6849 69.441 88.248 86.4813 140.059 81.2339 112.8018 191.6601 204.8691 178.3534 226.828 163.8607 210.8666 198.4278 198.8691 195.7818 191.8758 164.0914 211.8153 167.6041 162.5457 79.1801 0 124.9536 180.3704 201.0921 190.798 180.7172 171.756 167.5367 186.5892 176.6084 215.3578 202.63 172.8763 178.7761 191.678 176.4639 184.9774 176.6259 178.3225 164.4602 125.3981 168.6432 191.5549 172.1507 111.3086 0 139.8751 173.4105 173.4606 151.3056 130.7485 99.1335 94.1646 86.9725 170.1678 146.2502 148.2229 170.9233 141.832 157.1614 150.0019 114.8945 165.5814 147.9603 171.6115 182.1969 206.8608 160.8447 142.6116 166.2609 122.1957 133.4075 183.959 168.4988 121.1278 136.7395 117.6804 146.0042 175.4743 145.7477 158.2039 155.4318 169.347 55.1229 60.9372 55.3223 124.4763 136.2172 139.5215 152.5521 142.8493 160.5316 161.2868 162.5523 176.6183 157.8819 158.449 122.5608 174.7661 175.099 159.5525 172.7982 77.6979 65.7011 91.8993 149.7325 187.416 157.8342 159.2744 153.844 147.7468 159.3429 186.3876 171.5899 181.4905 180.7524 150.9229 165.8953 189.8063 220.5432 176.8983 185.5373 166.3385 152.8019 144.2705 180.6361 80.8479 47.5115 130.7991 173.3343 205.1213 207.2139 209.5589 128.7608 83.1438 165.7957 123.8287 184.2019 212.996 185.8003 40.9335 28.6676 80.6964 164.0008 174.8782 122.4137 199.573 188.8528 232.0115 196.4554 187.4508 184.0352 0 0 0 155.7937 182.5507 162.2827 209.2332 146.8184 178.3622 233.2275 200.8923 200.206 180.3677 222.9573 192.0786 213.2113 194.7115 186.9193 193.6788 207.1599 169.9367 0 135.9906 219.1244 252.2533 206.3721 220.704 167.6202 156.2419 246.9519 192.4218 135.2059 160.9237 216.2595 233.8733 222.8776 247.2748 236.766 180.5276 187.3174 176.8185 145.4436 143.2776 141.4531 141.7848 178.1837 209.135 205.9156 214.6926 225.9852 265.4915 223.6783 0 269.9195 261.177 261.5358 273.6395 249.9595 30.1489
166.0652 179.3259 185.8385 178.6203 148.8252 160.3983 150.7635 195.5766 204.2465 205.7953 176.9403 188.5811 179.8649 188.7635 0 718.3812 287.2209 753.769 196.4931 147.7438 132.2884 182.7639 0 16.209 172.7269 167.4989 170.8866 186.711 179.1127 154.7463 138.4731 170.7284 159.2883 165.9565 168.819 144.5982 116.3778 80.5934 43.277 118.6264 169.9876 148.424 79.716 22.9514 79.5615 139.4566 162.522 124.1892 126.2583 166.2418 153.3239 155.2971 149.423 149.5072 141.286 87.258 41.884 130.0004 148.1095 122.3832 83.6077 63.094 53.2022 72.6332 106.1093 64.7592 84.7519 160.8328 144.4866 136.1135 137.2227 133.2889 140.0785 136.7923 138.619 148.8938 129.3075 128.7636 151.5414 130.1576 124.0336 75.8959 31.2391 103.794 141.6596 144.3936 140.9129 132.7128 130.3521 132.7604 149.7385 142.238 133.4165 139.8943 156.1006 138.7691 137.9254 159.9006 143.7974 142.6332 134.9261 117.6617 118.0768 124.999 143.1601 146.4905 115.0545 112.9958 109.88 133.8932 120.068 121.4087 99.879 78.2088 83.3525 80.1457 133.1141 128.4651 117.0256 130.4339 138.4445 123.9526 127.1087 109.8151 147.4454 129.047 130.3431 128.1768 137.2965 128.681 107.637 137.8176 116.739 115.5249 129.9776 131.9971 105.7703 136.1631 0 123.4255 122.6744 143.9175 113.8296 128.4505 130.5757 52.0191 37.7266 37.5532 119.1035 138.3241 125.8946 117.6062 122.3328 134.0682 128.904 118.9365 145.4941 123.7294 138.6936 127.3178 125.6576 163.6779 142.4851 144.1024 59.5742 50.8657 66.0306 126.103 127.2772 126.5282 138.0803 125.0608 129.6633 142.0791 131.7627 130.067 154.6836 144.8289 148.9236 152.931 141.8056 147.7705 138.443 134.448 119.56 110.7325 104.7033 123.5307 66.5165 34.1261 97.1006 177.6051 157.2984 158.7706 133.1412 109.3498 78.6245 148.1929 83.8194 164.4704 142.5797 144.4978 32.1217 19.4777 63.1353 123.0236 137.1345 122.646 166.373 161.5572 148.8472 161.0713 157.0762 146.0673 0 0 0 114.0137 136.2662 144.6028 158.6526 111.6898 142.3787 162.7582 167.0999 145.7671 156.4404 175.4672 168.6759 172.8496 165.7686 143.0716 169.8931 170.9485 130.0546 0 96.9572 159.5619 192.7126 181.5522 146.8353 155.9833 153.8686 195.0773 162.0892 115.5811 139.6301 170.7574 166.0808 165.5905 167.8655 160.5327 161.1621 158.1891 165.1428 139.6891 137.548 141.5638 146.1879 164.8562 163.3054 189.6679 197.1701 164.6218 163.7854 184.1689 170.1854 158.0771 164.766 147.6628 163.534 206.7104 26.9855
218.9541 259.6427 350.189 321.707 184.854 212.3118 185.6816 291.2805 307.5887 265.2486 258.8961 273.273 281.6243 303.3119 337.4721 0 753.769 1888.3867 872.2742 200.5533 188.2901 333.3272 0 29.6572 276.9413 281.8 265.4193 280.9656 242.5717 202.9349 150.0804 290.2344 254.1333 276.0554 254.2839 204.403 90.8657 73.33 76.3788 198.4958 251.0476 217.5257 126.9729 40.6695 121.6664 154.3203 206.8544 139.6716 129.3944 228.0928 179.631 201.249 234.0621 222.8406 202.1421 99.0745 67.5574 183.4342 177.3259 150.3628 101.4851 91.9527 103.8064 89.7879 157.9905 87.6997 129.9357 210.4448 197.989 221.3518 240.5636 159.476 210.2859 199.612 246.3103 221.9315 193.1673 216.2564 253.672 180.2442 143.9352 76.5805 50.3734 170.6145 223.8706 220.3773 245.8299 152.0537 142.7406 215.5337 179.7518 192.7941 226.7049 221.7436 187.7418 206.2532 193.1274 191.2227 209.9472 187.711 178.8209 145.9975 125.8161 177.0252 197.6348 170.3768 117.8441 141.0209 147.9514 209.1322 195.4993 146.6571 116.7542 89.272 102.2039 103.5552 185.5395 144.5058 140.1613 168.3348 178.1183 162.85 150.9019 133.7654 184.3948 188.124 196.9851 203.3688 213.3228 167.6486 179.9172 202.1055 114.804 144.9765 215.8325 140.1937 126.9761 150.3036 131.2802 145.0711 198.7901 177.2802 156.4013 177.1143 163.3872 62.7519 63.8932 51.8907 116.6797 140.8336 166.0904 201.9729 145.4453 214.0068 150.3285 212.0536 247.0245 183.5797 188.261 147.9877 199.6275 209.1021 189.6291 204.8199 95.1796 70.1583 107.9856 147.5053 201.3418 197.3539 167.2016 148.7107 146.437 176.6952 183.1422 174.0366 182.0507 201.7118 177.4571 164.8597 198.7505 203.0247 205.7894 214.7984 163.9046 156.2143 155.8141 177.1287 82.4721 47.0034 148.018 210.412 239.2899 221.7176 189.9914 155.3691 87.9688 192.4562 165.5271 214.2439 230.2542 221.1169 48.6135 0 85.5412 129.4673 178.3985 143.0079 216.0019 184.8263 243.7328 208.8303 190.0034 224.8678 0 0 0 162.1746 191.1899 169.7672 196.38 134.064 202.8917 259.2374 245.2123 218.0471 198.3478 258.472 223.4438 228.2417 210.7864 197.1707 235.4616 218.2176 182.0157 0 148.9266 247.778 310.658 176.3104 242.711 193.3353 176.3814 227.3392 173.1609 139.1815 167.2404 238.017 246.5437 242.1871 260.9163 258.2055 220.424 185.6231 203.89 138.9487 140.7069 143.1211 138.2605 179.7753 239.8398 235.6539 285.3794 256.5012 279.9325 232.2208 249.2364 305.4468 288.8171 285.9011 298.4629 296.2913 37.0425
182.6646 251.6188 306.1018 291.4308 158.492 220.1421 194.355 255.7498 253.1276 242.0414 287.1075 262.5847 239.4737 271.5615 267.0987 277.9282 196.4931 872.2742 1281.7045 741.5048 0 275.6196 0 26.0838 260.0207 263.5396 235.47 290.5442 246.3618 202.8 161.7837 267.737 228.0185 235.7567 254.267 185.5839 114.3716 82.9178 54.1633 188.4386 207.9713 192.5795 115.6115 46.7291 127.2183 182.8142 203.1611 151.6054 138.368 238.4587 159.7673 192.1617 229.7217 212.1362 179.2196 97.9119 58.3925 175.0351 185.4798 128.2725 104.5886 82.911 103.3705 96.9701 155.0286 75.4009 110.3222 212.2818 210.7419 190.9104 212.6995 143.0305 208.8645 177.8109 216.4151 180.4321 187.3841 191.4055 227.4665 160.7178 130.5429 81.6421 45.9517 164.1641 200.2556 212.1534 205.5065 160.0338 143.384 222.3572 167.3912 169.033 222.0081 221.3407 177.8866 182.2607 174.554 181.3949 185.9254 158.0836 158.2097 155.8485 135.3244 148.9834 174.7332 170.5293 102.2929 123.2313 140.5094 185.0443 169.0594 131.9644 114.5979 83.1789 88.7049 85.4362 196.1787 143.1495 142.5419 180.8916 155.6892 150.4499 139.2698 120.426 173.9255 155.7014 173.3486 164.7287 172.4474 143.002 122.6542 178.7004 122.1253 134.6695 174.7092 145.5154 109.1143 121.9115 104.0718 136.1097 183.4304 148.3346 135.1075 171.7113 153.0775 61.2812 43.3931 47.1051 124.8531 129.7532 138.5659 171.1558 126.6143 157.3493 143.4411 166.8728 206.5147 147.8659 186.2504 121.0709 220.4682 198.4842 156.5302 168.3787 84.3509 74.8865 86.9276 149.4174 201.1859 187.4662 152.3788 143.4465 140.4797 160.244 188.2768 193.8818 165.8357 181.7698 148.8241 157.6719 175.654 206.1964 196.5211 175.5464 162.3188 146.4187 148.9173 166.3878 90.1818 42.0304 150.2138 182.5891 205.0442 212.5355 225.0263 138.4829 96.4073 183.273 130.4473 192.4092 218.783 211.8787 52.0623 16.9803 64.8262 132.5046 150.5845 126.4923 194.5611 193.2251 240.2544 218.9836 182.6403 206.7162 0 0 0 151.4941 188.8239 174.2174 198.0983 130.7348 177.6816 262.5875 208.4812 208.6984 172.1346 219.6806 209.1429 192.0904 208.762 190.5188 228.1213 219.5708 161.1496 0 139.4659 189.4652 257.4698 175.6156 239.6822 178.1114 155.748 237.6159 187.2294 150.8773 171.4332 213.9696 236.9881 223.7107 249.3858 236.9678 214.9912 184.1758 194.1738 147.2898 138.422 135.6048 134.0486 170.6905 217.7883 228.2961 221.1905 287.9654 242.9717 196.5916 237.5206 283.5051 273.2568 251.5484 266.2289 264.9985 33.8471
152.8562 191.2646 189.3149 201.0148 143.3641 157.7877 158.8175 204.9091 179.9536 179.1488 200.0751 174.7053 177.5095 178.6676 175.2144 180.2926 147.7438 200.5533 741.5048 322.4998 423.2654 226.7326 0 20.3212 187.268 159.0259 196.6932 192.351 187.761 166.1067 130.5586 188.5914 146.3479 171.7636 167.8096 142.0498 107.9707 68.1776 35.5471 125.8374 168.2498 152.7076 87.1522 19.6306 94.4015 130.2714 140.4489 124.0592 129.3178 167.8986 144.1135 152.9471 151.6295 143.8503 135.5408 81.2683 44.1694 118.033 147.7871 101.1816 79.7936 59.703 55.6713 68.0804 107.6096 62.8572 76.2078 142.6114 152.3136 137.1075 149.2596 123.9475 143.3731 134.5702 148.2709 135.1791 135.9501 141.7971 165.6898 140.0379 113.8792 69.8874 38.5633 110.5388 146.4989 137.7358 144.7279 131.705 124.3379 145.544 129.2454 151.7413 142.6942 139.4114 135.1641 126.0407 139.2153 141.0429 141.2097 135.062 154.0184 126.0361 130.2818 121.097 144.3967 127.5358 99.4213 90.1561 121.5874 133.6663 134.9858 118.6038 92.261 75.2402 67.465 77.2221 127.7797 125.1824 113.0067 145.3676 117.2837 113.3942 118.5672 110.9433 138.2443 121.9018 126.6199 107.7478 122.0617 118.4388 116.1179 134.9692 112.5159 113.5704 128.6877 107.5058 103.3634 103.9522 90.969 111.151 124.7246 138.2508 115.7252 137.0325 123.9131 45.9028 33.9294 25.3086 99.326 117.992 133.0325 125.6658 115.9412 124.7853 125.9524 113.0682 161.449 134.8627 143.104 113.4494 150.8822 126.3607 132.9879 125.5144 69.5411 50.5718 59.5263 118.808 130.7486 136.4793 125.2816 126.3058 138.326 143.9757 135.0853 138.8683 135.6502 138.9211 127.1719 140.4699 125.0423 135.5276 152.2589 171.9578 131.011 106.2916 108.3391 116.8508 65.2918 29.1169 106.772 152.6552 154.5973 157.8972 149.3734 109.7788 81.2453 141.3373 105.9866 139.035 122.5165 150.4989 36.6771 15.8436 69.1251 109.3947 139.6947 124.6117 151.1988 146.2415 152.9358 165.8441 153.0194 133.3874 0 0 0 106.8677 138.0523 150.391 166.3674 117.7423 149.6653 176.4052 167.8182 148.7976 131.4847 167.4222 158.4838 160.3344 173.172 155.7498 166.0198 148.1571 116.1981 0 97.6679 137.6764 174.8955 164.4514 150.3631 143.7339 141.7689 169.715 162.5337 127.1865 139.6937 171.1782 195.9373 150.7693 180.1305 163.7241 153.235 147.1044 157.9729 128.5586 131.832 130.0238 123.5967 152.883 159.7035 170.8478 167.6366 168.197 173.7851 157.1996 183.8733 175.3011 184.9581 171.8327 178.9356 188.1584 23.9254
148.9849 188.7079 193.9984 212.9066 144.661 145.9575 157.0325 188.6656 168.5936 157.2421 172.8706 175.7986 169.5342 172.4835 206.2039 169.3269 132.2884 188.2901 0 423.2654 337.3067 782.3736 0 19.1172 177.1518 167.659 163.9119 187.7585 168.7877 139.946 118.2983 184.1419 160.8174 164.9384 143.8269 152.56 101.7996 71.9263 32.3871 117.3009 153.7265 149.4043 97.2552 22.0547 86.2525 120.0332 138.2192 121.2476 128.133 162.4321 133.6403 149.7098 140.8776 138.7602 142.934 79.0559 46.1527 118.3718 158.7832 107.8661 89.2774 58.4577 52.6103 80.1932 113.4364 72.8336 80.7884 144.3558 155.3261 138.5615 153.0024 131.8832 146.1322 134.4587 147.5103 138.121 131.4562 150.361 144.1879 145.2136 115.9348 69.0523 38.4557 106.4072 139.2748 141.0797 139.1522 144.0133 120.5805 129.3496 132.8254 149.7168 140.9748 142.7733 132.9612 0 125.5702 134.6096 133.3201 128.4639 146.4286 130.5863 126.0349 127.993 145.4271 125.8637 97.897 93.6857 131.2617 135.4159 135.0951 115.3052 96.2467 73.4097 69.5563 69.507 119.2219 112.8598 104.5228 149.5789 109.6306 116.8461 113.9812 97.058 139.6077 141.5074 119.7996 112.7073 123.5959 111.8576 114.08 130.0605 106.8688 117.5606 132.3385 105.4287 89.5632 103.5683 90.6926 117.7477 119.1934 126.9211 118.1683 148.8012 129.4631 52.4438 36.8068 36.141 101.6072 132.5094 135.2757 129.0319 112.8851 110.2402 133.687 120.2476 140.0395 132.7044 140.448 103.9491 130.8671 129.5085 128.7478 126.1532 62.4299 52.8607 74.8694 120.9458 129.2073 135.0646 116.6186 123.5097 129.9345 133.015 135.0587 152.2606 148.1925 132.3655 120.7495 132.6092 143.0797 139.9084 134.2012 167.8171 110.5123 92.9508 110.1789 124.8611 69.3913 30.2843 111.9916 145.2691 147.2109 141.54 158.9763 111.5295 72.5277 147.9488 87.4399 149.5995 124.1683 146.6193 32.414 15.8296 68.1564 110.3539 153.6154 114.0978 152.8418 141.5404 176.1155 159.4256 144.3998 130.4415 0 0 0 101.8139 135.0116 131.5776 172.7722 116.467 142.5317 179.901 176.6509 139.2894 134.8372 165.8391 144.0368 142.9371 149.5571 145.3365 161.9527 140.0231 126.4349 0 101.573 140.4735 157.8453 151.1476 127.0139 139.0068 140.8771 165.7796 144.7733 116.3691 139.1684 175.3086 186.7763 155.6793 184.13 166.4387 142.4123 148.9788 158.3463 126.1259 122.1811 119.238 115.1126 140.7954 160.3186 164.8971 179.7602 159.4851 182.5497 187.2525 181.4089 166.0413 180.8452 171.8287 166.5972 167.0169 19.6434
197.5515 240.5748 295.7777 277.3388 182.6396 226.249 221.4049 277.1805 278.5368 240.8346 266.2043 272.6456 276.3854 256.8419 317.5794 253.439 182.7639 333.3272 275.6196 226.7326 782.3736 2623.9301 0 0 294.3105 283.2455 310.0538 307.8005 266.7945 229.0929 176.8004 282.915 289.3406 274.3011 245.6636 223.875 127.0892 90.6507 70.5814 217.9561 249.938 201.9015 122.4535 46.6846 112.3419 166.3472 195.5091 147.2055 154.9809 244.1749 177.0924 232.4503 243.8186 238.1931 186.3367 124.1928 70.4204 158.2819 209.2068 138.9369 104.0583 86.0897 89.5117 99.4287 164.3133 88.0025 119.1334 218.5578 206.9348 210.2724 225.3409 178.9269 186.2441 195.0764 233.012 184.3995 220.6013 206.8968 196.3466 189.9931 166.8247 74.75 60.7065 174.153 219.6853 211.6165 199.7992 188.8287 161.7873 205.1621 175.1216 189.0102 237.7424 234.9196 224.3044 214.2098 205.9002 174.8491 223.5241 207.7557 169.3902 165.5736 141.5916 185.881 204.7142 188.8709 99.4885 122.7508 154.1688 178.9404 199.4627 141.5977 127.0303 102.9157 97.8249 95.0528 195.2296 144.6325 168.0633 176.9899 167.2452 186.7319 150.0792 123.2348 191.8678 172.345 168.5857 185.8279 203.5584 154.2234 156.5725 158.7924 129.2725 142.0685 213.7566 168.2489 131.5597 167.4274 128.6352 157.1475 190.9505 162.104 174.0464 203.3822 158.6697 72.429 50.7584 41.7675 121.9472 172.5448 161.1858 177.0088 122.5301 153.6173 167.694 182.763 221.6814 169.9275 210.0165 157.7916 211.9991 193.3844 171.2484 185.0225 79.3791 58.8049 115.4825 176.6697 186.8332 203.928 200.9523 152.634 142.4754 156.9758 195.3382 211.6348 181.5328 200.0605 169.9436 174.1795 185.5361 234.7433 202.9495 201.5432 172.0183 137.8313 175.887 225.0538 90.6814 66.7024 152.7557 209.3875 224.712 208.5511 221.1411 164.9749 96.3944 188.5466 140.4447 201.0516 204.2621 217.0073 56.3687 0 99.8761 167.0224 200.2501 176.7731 219.8599 208.1839 239.3618 224.5794 223.605 215.0956 0 0 0 171.1048 203.0833 190.1863 236.5175 116.675 201.4732 250.6277 233.6795 217.8133 210.6277 261.0022 223.0599 212.7946 227.3862 188.6763 211.3974 228.5352 166.5754 0 155.3595 224.5299 261.4478 220.1274 231.3381 196.3745 175.6752 253.368 202.2422 150.3605 162.6918 219.3153 239.0888 251.4391 248.8649 265.2234 216.0687 197.4658 217.5221 145.2719 149.1826 146.0208 137.3876 191.8279 204.7803 228.5564 247.2619 258.61 224.497 240.8658 268.0364 285.3138 280.9489 295.1445 287.0992 281.3442 39.8856
0 0 0 0 0 0 0 0 0 0 0 0 0 0 0 0 0 0 0 0 0 0 0 0 0 0 0 0 0 0 0 0 0 0 0 0 0 0 0 0 0 0 0 0 0 0 0 0 0 0 0 0 0 0 0 0 0 0 0 0 0 0 0 0 0 0 0 0 0 0 0 0 0 0 0 0 0 0 0 0 0 0 0 0 0 0 0 0 0 0 0 0 0 0 0 0 0 0 0 0 0 0 0 0 0 0 0 0 0 0 0 0 0 0 0 0 0 0 0 0 0 0 0 0 0 0 0 0 0 0 0 0 0 0 0 0 0 0 0 0 0 0 0 0 0 0 0 0 0 0 0 0 0 0 0 0 0 0 0 0 0 0 0 0 0 0 0 0 0 0 0 0 0 0 0 0 0 0 0 0 0 0 0 0 0 0 0 0 0 0 0 0 0 0 0 0 0 0 0 0 0 0 0 0 0 0 0 0 0 0 0 0 0 0 0 0 0 0 0 0 0 0 0 0 0 0 0 0 0 0 0 0 0 0 0 0 0 0 0 0 0 0 0 0 0 0 0 0 0 0 0 0 0 0 0 0 0 0 0 0 0 0 0 0 0 0 0 0 0 0 0 0 0
23.7457 23.2159 28.6012 34.9224 19.9948 25.4781 19.8153 26.9368 33.41 26.0255 26.5282 25.3605 24.9795 27.7366 31.723 26.7017 16.209 29.6572 26.0838 20.3212 19.1172 0 0 0 305.2576 41.875 34.4163 34.596 37.9689 23.8478 18.4624 32.0144 32.1213 27.3963 28.444 21.3158 0 10.0694 5.8137 17.7531 28.0043 22.2538 12.9922 3.7107 11.2447 21.5221 24.1606 15.3027 13.7452 22.7517 17.8677 20.0641 22.6322 25.0251 18.791 13.1138 9.0337 16.5163 21.8989 13.3617 10.3013 8.0475 10.9095 7.8663 17.4372 10.247 10.7725 20.1823 22.2056 26.6155 25.1982 19.6782 19.5936 23.8756 25.2226 22.8627 19.8993 17.0727 16.388 21.0553 15.6909 9.465 4.9356 17.998 19.5449 21.4755 21.1304 18.9204 18.7156 24.1004 19.3895 14.7543 26.8092 22.8285 16.2293 19.894 24.2865 22.2589 18.5839 23.7986 21.8331 19.653 12.9402 15.8641 18.0685 18.151 13.9512 12.8581 20.28 25.5193 22.0451 14.8022 12.3909 13.2512 7.129 0 23.5861 14.2798 16.9175 18.2408 17.3385 18.5656 15.4152 12.8523 14.8447 18.6032 20.761 18.3047 12.8272 17.1131 16.1624 13.8595 15.1157 18.5094 21.2675 17.1014 15.2617 13.299 15.0162 9.9468 14.1794 21.3438 17.0537 20.349 15.9965 3.4431 3.3791 5.3091 14.5903 16.8556 16.9803 20.9907 15.9365 23.7156 19.6487 14.9999 20.5626 17.3665 19.2762 13.3905 22.8704 21.0252 18.9647 19.2545 9.2865 8.0424 8.5089 15.7122 23.3344 22.6235 16.5381 13.63 12.7969 22.8949 21.3553 17.5766 18.3001 19.0281 19.8625 20.3049 20.1709 25.0417 20.8632 20.7074 16.8017 14.2014 18.2584 16.5394 7.4157 5.2999 13.754 15.1845 26.2338 23.0671 21.1294 13.8669 10.8997 18.1857 15.0654 25.3745 24.9508 20.5547 5.9781 0 0 13.1688 24.1342 13.3397 24.1438 24.1083 29.0973 25.8905 21.9839 22.8501 0 0 0 18.689 23.3567 21.6867 26.9518 14.7506 16.4878 24.0606 23.0952 18.9913 19.7137 26.4401 20.4986 20.2558 19.6605 23.1993 24.4247 20.8636 18.6868 0 18.0595 20.1561 31.2074 24.0901 28.0151 16.0404 15.8737 23.3604 19.5682 14.3458 17.7804 21.7519 29.5991 24.7483 26.4644 29.4202 21.5845 20.9754 18.0061 14.2925 16.7958 0 0 0 21.7159 23.9207 26.737 27.9511 27.6643 22.138 26.4595 29.8658 24.8223 30.3385 26.2061 28.7476 4.4138
223.3153 243.2079 285.6376 279.272 172.6805 245.2169 194.0547 262.8013 262.3777 251.2229 241.8341 264.307 269.9104 255.8834 265.1 264.8134 172.7269 276.9413 260.0207 187.268 177.1518 294.3105 0 305.2576 1989.216 874.2986 364.482 353.2053 321.2193 255.1246 197.8263 319.3653 269.0244 276.1353 275.0922 212.4103 0 78.9819 56.4661 224.7564 243.1022 210.0413 128.5038 37.5056 130.5663 209.8017 233.6051 171.5593 146.3385 222.0251 186.4292 230.8641 231.2538 237.6072 197.4452 113.4103 70.0343 198.5954 208.8105 148.975 112.9711 93.0859 101.2293 97.8327 178.2306 91.2775 126.0872 209.9073 220.0323 233.0261 240.9154 184.8002 206.6782 217.5421 237.7241 215.5214 210.7131 191.415 202.243 199.6087 153.9581 82.6399 64.7127 187.5 198.5687 225.5768 213.2977 177.116 166.1712 206.0077 211.3775 212.8783 234.199 229.2426 196.6984 192.7176 210.1911 205.6302 207.5549 222.95 183.9262 162.3462 144.6548 177.3377 206.0113 179.9689 127.699 132.2877 159.3398 203.8387 187.4551 156.4132 138.9717 108.499 88.9744 107.4368 193.8984 146.1368 164.5206 177.8341 163.2713 183.6703 162.3548 125.2589 181.9984 183.9972 188.3192 177.8456 184.1482 170.2211 150.5714 164.3941 152.5341 173.623 213.9256 171.5059 118.1764 129.7656 106.3317 158.345 185.9888 194.6859 157.1431 182.8693 153.5369 67.8312 61.9514 58.4638 125.4746 159.4226 154.0816 211.7861 141.0604 167.9307 170.3846 187.5727 199.3418 160.4935 188.4685 151.7296 230.6941 194.8344 178.2901 194.8663 93.2963 70.186 99.6942 171.5148 204.4266 196.4555 176.3431 160.5571 171.6715 196.2257 201.1271 198.7077 159.1898 197.3873 172.8261 187.5191 208.4066 205.405 203.2489 212.2407 184.1107 154.8873 144.901 193.379 97.5323 0 148.9126 191.3409 220.7623 235.7113 216.4537 140.3838 93.9967 189.6262 143.7541 230.0275 226.3641 202.8265 47.5135 25.9671 89.1969 143.9941 196.1294 142.0019 223.0785 178.433 257.2493 223.7309 218.4218 207.189 0 0 0 169.7504 202.3819 210.2874 195.2875 129 197.8565 252.893 235.1376 211.7385 184.6488 243.1056 249.125 246.9437 216.4018 223.9113 246.0544 227.4941 176.6897 0 166.8979 225.7585 282.8957 217.5764 239.3372 187.9899 185.3547 253.6964 186.9739 153.8114 185.612 236.6088 263.7385 260.5793 248.9355 258.4988 224.5485 194.9313 210.5593 161.7845 170.8211 164.8096 142.6196 194.0186 233.5055 234.5154 257.0308 266.8689 273.1643 229.4192 250.322 270.5401 249.3386 267.7352 288.1222 277.8398 31.5584
205.2781 279.3546 341.3376 305.166 163.8533 239.9394 176.1967 262.3181 274.592 252.949 293.9914 258.2889 265.4854 283.8028 287.6859 236.274 167.4989 281.8 263.5396 159.0259 167.659 283.2455 0 41.875 874.2986 1413.6403 620.377 359.4032 349.7432 280.3443 181.126 380.5208 299.3854 277.4883 275.7633 222.7381 112.0674 73.7299 63.0631 260.5904 245.7569 217.8427 147.744 49.983 149.8571 176.2657 218.5095 142.0973 142.3052 240.4685 185.4939 242.3328 259.5324 247.5413 195.7566 119.7559 79.0795 223.2615 197.9709 153.0584 90.3511 118.3037 116.9622 114.1267 165.7326 87.6869 117.1867 203.0271 218.7045 231.8541 269.9794 152.3502 231.3183 186.405 263.3103 213.509 190.2359 220.37 233.894 183.6481 172.1857 87.6662 65.0022 202.3059 242.8804 228.7019 217.9886 185.1492 160.5824 219.7259 207.2338 192.8185 287.457 243.6105 194.6482 205.3612 193.5732 211.4296 204.0666 232.2212 204.3271 173.3889 150.6881 180.2956 206.8439 174.8514 105.9192 125.7568 169.8727 216.5115 196.3585 154.708 142.3782 113.4267 109.7257 94.1512 222.9623 134.5528 182.625 224.5032 172.3625 170.4831 174.4374 138.9562 205.6007 188.1507 245.8867 208.8798 225.7842 174.7398 166.2523 181.8781 123.4966 134.541 226.0371 138.5462 106.4442 140.0902 108.6494 162.0835 215.3971 188.1928 173.3029 198.7366 177.4782 66.4667 64.2281 45.0484 117.5957 147.5812 159.0568 213.1735 143.1735 200.3694 170.5433 187.178 215.5971 158.277 174.1987 126.171 213.4472 207.5684 197.2178 222.8291 105.6016 82.9466 103.7026 159.7868 209.2401 213.0772 192.1522 173.2288 143.3255 182.9346 203.1634 203.7249 164.6877 196.3713 181.6597 170.6364 208.702 235.0311 248.9154 206.6705 178.5787 133.733 176.8802 220.2181 109.1379 56.5594 157.6694 174.4716 266.7088 254.6835 228.0895 165.5866 94.4846 204.1611 151.8017 205.8079 235.099 205.2305 60.8661 44.8417 81.9084 134.9189 198.1874 124.436 226.9792 188.607 266.8255 238.6307 196.0041 228.9761 0 0 0 180.1434 219.3381 192.9586 226.4424 109.1426 190.7316 344.2919 234.1228 208.6129 208.6331 285.3984 221.6938 244.1031 239.3261 208.7955 242.1672 244.2639 189.3499 0 154.4159 245.6203 310.7254 199.5582 259.7593 172.5007 171.4029 266.9316 202.7784 143.1141 176.2148 244.9218 268.3302 277.476 289.3465 272.383 243.2969 179.4892 194.7455 155.476 128.4495 127.3006 140.2862 180.2655 270.6151 250.1467 267.6094 284.9192 312.5631 200.0452 256.9975 302.9368 301.6663 322.1903 312.561 289.1091 32.4086
190.3906 227.9033 291.4061 276.2701 163.8447 197.6723 181.3685 245.311 255.9274 239.3123 261.3084 260.4068 243.1554 249.9356 225.7433 203.1533 170.8866 265.4193 235.47 196.6932 163.9119 310.0538 0 34.4163 364.482 620.377 1427.3119 1236.3238 329.5196 252.4462 186.0029 332.9177 284.118 254.8805 246.3353 210.7223 102.6116 75.2 70.5298 182.2308 258.6978 209.7889 122.3394 47.8294 141.537 182.4284 231.1704 149.0312 138.7666 238.6322 173.1846 185.467 210.3224 222.6926 186.1797 107.412 46.6182 162.4331 184.624 119.4884 88.7632 83.0551 82.221 100.9087 157.7283 85.9069 104.2993 180.1239 208.1456 204.4315 230.3166 149.8621 191.9001 189.2356 191.6545 193.629 186.8573 194.8039 199.2046 169.698 155.9349 74.6849 46.0442 160.6152 175.7177 209.2564 223.4155 138.3311 125.9399 192.564 194.9152 189.6209 217.4909 199.7483 139.9192 205.3805 192.2024 168.4164 200.9143 180.973 166.2176 150.076 135.3026 155.7699 197.7004 165.9977 117.9337 115.3726 132.9419 178.938 188.4164 153.4049 142.5815 96.585 98.2512 88.9333 185.3764 146.3745 169.3996 188.7632 157.3961 147.1518 149.6992 111.7857 154.4641 173.0847 169.299 173.5342 200.8248 152.4045 132.4957 143.1724 126.7124 133.4098 205.4185 146.0748 130.3534 137.8075 113.5941 143.5978 158.2646 160.6441 160.0614 171.308 167.3122 59.1463 57.5079 46.8674 104.9358 144.0973 155.4508 177.8368 137.609 180.0948 150.1455 149.5876 192.151 165.6214 134.7337 118.2045 180.1559 174.8952 137.6143 175.2121 84.0507 62.6767 97.0688 148.1738 177.1624 186.8311 153.3523 152.7561 164.9036 186.4934 191.4269 173.1085 134.9482 182.8586 141.6889 142.4765 185.1382 221.0706 199.713 204.2388 156.0465 150.0187 143.8735 175.2955 82.2066 55.1309 147.8082 187.8146 230.6258 214.7612 181.1739 142.5251 98.9027 179.7572 133.6702 182.1879 196.5274 204.3348 51.3063 26.1083 80.466 151.6083 181.7392 133.8259 188.9372 200.4871 204.3294 209.0036 171.0429 184.5304 0 0 0 120.7701 173.7233 168.5978 194.2511 116.8799 175.5903 232.396 225.2312 203.9757 192.7985 218.5189 223.8359 215.4425 210.439 194.707 205.847 211.3594 157.1691 0 147.5303 220.3766 257.3087 196.483 233.2396 172.7012 164.7675 237.2616 193.9673 145.842 156.8702 197.3651 255.7585 233.85 264.7744 240.6736 206.1625 167.667 178.8815 133.5615 148.9325 144.8319 125.8453 170.9024 221.411 203.9045 209.5894 238.0303 244.2499 203.1391 254.8985 283.4913 238.0161 241.251 250.5661 232.4689 26.5166
230.9039 292.3638 319.3119 298.4107 185.1105 220.9139 220.155 251.5116 304.4187 251.0606 276.9856 284.9378 275.0216 282.8235 282.9409 253.6255 186.711 280.9656 290.5442 192.351 187.7585 307.8005 0 34.596 353.2053 359.4032 1236.3238 1840.9721 1354.5416 330.1054 202.8853 376.7699 291.735 298.9345 277.9201 228.2156 110.7108 92.0857 72.3799 200.9201 250.5832 198.8008 138.0025 0 122.4257 178.2567 226.4696 153.091 158.0809 242.7918 175.967 214.6649 241.168 256.0448 211.0024 105.8276 58.537 203.0087 205.3325 126.5283 123.8901 82.2604 89.8198 111.5879 173.9677 83.5173 117.0788 210.2613 258.966 212.1264 266.1286 188.619 232.171 202.4592 231.0324 221.4297 219.0454 213.8936 232.5659 202.0429 179.0685 92.6754 58.1364 188.5722 241.5692 211.6073 238.5461 156.5154 153.8685 232.171 195.3034 208.2671 248.9663 220.588 201.4971 245.1114 223.8273 188.3645 218.2613 202.565 163.0464 198.9902 146.6258 186.0066 199.1377 180.8983 108.2304 123.3759 140.323 209.6793 209.0452 148.8781 141.9359 104.6832 104.9901 96.2342 214.9929 139.2131 166.847 191.9265 188.835 153.2599 155.9522 113.4556 182.8247 214.2776 210.0975 214.4988 204.7127 167.4284 172.8135 177.8313 123.0154 146.0024 218.7983 152.9794 116.0643 137.4578 108.8213 158.9456 197.3853 180.7689 151.1049 211.4065 154.799 63.2025 60.3762 56.789 108.202 153.2104 143.8285 198.1028 148.3869 206.834 163.1103 201.1478 196.3549 168.7027 178.8893 139.8349 206.7269 190.2108 185.7861 208.2393 98.4907 85.4276 119.9328 164.9062 190.3318 206.336 166.6268 167.6003 154.9498 184.493 203.4937 191.6524 153.194 228.1126 168.0004 167.6754 200.2239 239.0618 190.4371 206.5367 173.4767 148.3756 161.016 198.7913 96.7825 57.7457 171.7354 214.7393 230.2932 258.1954 219.9172 157.0223 102.7902 182.9132 151.8811 219.3333 235.2907 220.7155 52.5698 31.6633 91.2165 151.9774 161.8702 146.8784 234.4904 227.987 229.7851 223.265 190.0403 199.0032 0 0 0 165.5848 208.1344 219.6646 237.2983 120.5395 200.8966 253.1919 249.8939 239.0105 204.0155 256.1109 224.0166 232.307 227.5207 221.6607 236.3427 228.6417 191.1431 0 166.5402 240.5872 320.2359 213.2896 271.3032 175.6873 172.7209 246.9122 197.4682 154.4689 194.3432 242.9669 255.9514 268.7736 278.9743 286.4708 220.982 192.3958 225.2569 128.3287 139.9915 141.751 134.0112 188.5318 233.7338 219.7034 299.1026 295.3156 304.4895 238.6084 272.2415 305.5106 268.9255 290.7821 296.616 269.5906 30.3014
208.292 256.9445 278.3921 249.3009 199.8075 219.6647 207.7167 265.2713 274.1047 260.666 259.209 254.6311 243.9156 229.9667 251.8843 227.1153 179.1127 242.5717 246.3618 187.761 168.7877 266.7945 0 37.9689 321.2193 349.7432 329.5196 1354.5416 1962.8694 539.8007 235.3539 330.111 281.0828 278.7474 267.8847 213.7266 119.7121 90.7901 60.61 222.4376 256.4963 198.0364 143.5404 49.4746 128.4771 171.2895 225.8319 143.2118 172.9665 252.3084 194.0757 220.8147 193.8509 244.3767 181.0885 110.2834 52.7116 178.4609 217.0335 141.621 112.415 83.5098 101.8661 102.6841 168.0822 70.6334 133.0695 193.5442 215.9176 183.4244 237.671 174.0042 225.1277 188.7387 224.0778 200.873 207.0512 200.8548 201.859 192.7723 128.3988 95.9136 54.4977 160.6946 223.7256 190.4896 218.8396 151.8809 159.2156 215.0778 179.6121 204.2317 247.4784 210.1035 180.2526 195.2448 208.9674 193.4858 203.2703 181.8461 190.2906 185.2991 155.1706 182.3868 183.6186 188.1011 115.3407 136.1783 148.6219 203.6026 194.6135 152.5726 125.9609 95.9373 95.6555 91.8524 198.2411 162.3617 153.4148 184.7053 154.2939 163.4678 151.9348 130.411 190.652 188.2276 170.8718 185.6904 194.4576 150.9876 156.6063 190.4714 123.7977 138.3847 194.3996 141.1809 114.9229 138.109 109.2346 161.9363 183.2419 180.2372 179.9294 177.1034 158.2612 53.8511 52.0598 42.9731 127.8595 155.9777 152.6907 180.9275 137.6536 176.6013 182.3683 188.0311 217.2748 174.0455 172.1766 148.785 206.7882 189.4752 180.0905 197.2812 77.341 76.3402 97.3218 165.649 208.0843 180.9271 149.0776 165.2719 151.6324 148.5026 205.0981 179.9504 183.8349 180.6213 172.9487 165.4541 188.3581 218.1136 196.2893 208.5046 150.9989 127.728 147.8149 188.1863 98.4966 0 136.4119 188.4797 230.4518 219.2244 196.9217 157.5958 103.2996 213.8816 136.9377 177.6623 212.5589 230.7921 49.8578 33.5159 87.9455 139.381 179.0191 144.801 202.8705 204.3053 236.9718 206.8356 199.1499 200.0372 0 0 0 156.3219 193.271 183.6097 222.2429 156.8824 208.2576 235.3341 232.2751 227.6818 189.8176 233.6646 201.085 212.0762 212.731 201.4214 259.1163 216.1073 172.1804 0 157.8233 229.8537 258.2123 193.8929 245.1384 167.7791 165.5769 246.0164 188.3741 146.0196 166.7334 233.8593 253.4147 257.939 243.8928 250.0122 206.6267 181.211 213.8855 135.9463 137.9546 140.29 138.7303 186.7706 208.8523 225.4367 236.6263 271.7673 298.3648 228.8273 244.9704 249.1487 261.9577 253.8091 271.0959 259.0149 33.9375
163.5333 203.2135 234.3717 247.7492 155.6068 197.5815 174.8008 222.3858 216.3792 200.4316 223.1931 206.7039 222.5562 213.0342 230.4509 200.5612 154.7463 202.9349 202.8 166.1067 139.946 229.0929 0 23.8478 255.1246 280.3443 252.4462 330.1054 539.8007 1037.4252 776.2107 314.0143 260.8458 271.1841 230.6503 214.9194 111.4864 92.0402 60.387 182.4754 188.5107 165.4833 102.2267 33.1741 99.0968 148.3147 164.4863 136.3856 152.3098 196.0968 161.6123 208.7253 193.7654 185.9842 172.7782 120.0215 52.6287 171.3167 176.1051 120.0549 88.4383 77.2279 74.6216 95.8279 141.9468 78.994 106.5608 167.631 188.5854 168.9824 178.3417 166.0772 175.6641 154.2635 180.234 169.3735 158.3868 172.508 167.372 186.3857 138.0051 79.1173 35.443 144.2883 161.3041 186.1972 172.1172 142.9291 141.1274 171.8354 155.5769 177.4066 171.7375 169.2042 152.4754 170.8447 165.5993 151.0006 183.6273 166.3947 163.6239 144.9552 127.4256 152.7281 155.7899 145.0049 114.2386 95.0404 150.869 167.2286 152.7116 133.7071 120.605 88.6415 74.9266 85.369 151.1247 127.778 132.7389 142.8543 139.0533 145.5109 141.2766 115.2639 146.5968 139.9847 169.9252 143.7407 156.783 146.3081 140.9783 130.1115 111.8703 118.4646 144.7944 150.2549 106.3899 124.2441 110.0211 128.887 150.5765 163.3727 151.8653 157.9826 160.1308 49.5158 49.2162 46.2562 108.8759 138.3115 146.4728 180.8275 133.3544 159.2927 131.1143 134.1608 165.1471 141.0208 141.6728 127.8432 184.0404 149.2571 156.7599 173.7751 71.8353 68.2222 84.7771 156.7318 167.1584 174.705 161.038 154.0577 135.9999 169.1768 158.0039 157.9247 152.2435 151.8201 149.5022 139.7737 145.9097 180.0284 173.8752 186.8163 145.1201 121.0427 131.5473 149.323 74.3257 45.7566 120.5992 170.5358 179.9154 185.2075 172.029 130.8471 82.2538 168.1843 89.348 183.4742 158.6324 170.7307 42.5583 16.687 75.4295 121.1871 150.0725 126.9826 175.8232 164.6306 182.0174 183.2422 199.6975 213.0756 0 0 0 137.9501 163.164 154.6875 184.252 132.2658 185.9247 225.3425 194.4805 198.8571 167.9647 200.6087 188.0991 187.9261 188.2928 169.5603 181.3978 210.1394 168.2652 0 117.1976 179.0708 235.9506 196.1457 221.7481 156.1785 153.8269 205.7742 172.1366 121.0901 150.7803 188.1429 216.8786 228.8645 251.0314 193.7802 174.9178 166.7363 187.3067 133.415 141.8611 139.5402 129.0183 183.8796 199.1341 194.6278 224.8093 213.5451 231.2583 211.8889 195.6698 219.5979 196.4504 209.6109 216.7119 217.2196 23.5654
132.6502 155.6574 182.6889 187.015 142.2544 163.1435 138.9398 179.0486 170.5452 164.4936 165.861 175.319 151.7233 163.3681 178.0862 167.487 138.4731 150.0804 161.7837 130.5586 118.2983 176.8004 0 18.4624 197.8263 181.126 186.0029 202.8853 235.3539 776.2107 392.8647 695.5193 218.8323 209.519 191.7628 180.4919 108.0811 84.4661 38.0946 128.1259 169.0831 154.4994 81.855 32.3453 83.9579 134.8836 163.7056 136.4781 135.6875 164.8856 133.7437 144.9095 159.2539 154.7914 140.2512 107.298 48.3333 108.7739 149.4477 111.9009 75.5516 58.4679 55 80.0528 116.4993 66.9354 99.5934 137.1651 150.2812 146.362 120.3004 141.9538 136.3327 122.4871 150.29 140.3755 144.7806 140.9792 143.9912 145.1423 121.0395 80.4535 24.8776 103.3656 129.1446 127.4638 127.2056 138.9462 141.382 149.937 139.5177 142.7693 133.6799 137.1572 111.7166 131.4913 144.9652 143.4018 137.3462 138.9892 127.2978 122.1622 102.0996 126.6185 145.5225 139.0272 103.5436 102.8372 115.5958 128.3735 131.8089 118.6685 93.9431 79.2068 59.4695 72.0364 126.6764 135.7633 118.9306 136.1261 130.729 134.4405 135.8022 117.1435 135.5162 114.8628 139.1019 116.9748 102.2406 127.9844 113.8112 127.7942 114.0351 118.2332 124.4535 118.4905 89.6737 116.4219 94.5855 126.6109 143.7773 126.8389 114.8792 131.3035 132.8675 52.4178 41.0951 37.522 95.0216 113.0109 131.6408 144.0102 122.3527 132.3147 125.0136 136.6987 133.6331 119.7379 133.1606 113.7503 138.4949 116.5785 116.4724 115.4736 62.0045 50.6551 75.3796 131.4894 124.6347 142.7183 131.8704 116.889 139.6937 151.7966 127.5007 144.9929 142.9047 124.3542 124.377 121.4574 133.4034 142.807 142.4068 134.6125 117.8762 105.3336 108.4005 129.4567 64.2478 41.2559 100.0743 154.2024 146.0525 153.0502 143.0822 92.3229 67.283 127.1334 88.15 131.8204 137.477 154.5214 26.4365 12.7838 69.4848 112.605 147.5277 133.6088 143.9609 148.2823 123.9099 160.0427 159.387 158.6431 0 0 0 104.1681 131.5841 139.9887 138.0431 124.8554 162.3982 172.6189 157.9194 159.7698 128.209 161.5508 159.8422 170.8436 139.9514 128.8776 162.8795 182.7195 131.1103 0 85.9175 154.7103 169.2701 153.495 143.1747 129.7559 123.6752 156.0587 148.1951 115.8117 132.4568 163.3096 171.1217 163.691 187.1582 166.3201 154.7792 150.8354 154.3134 112.0885 126.1208 129.4178 125.9474 156.5047 155.5747 165.5374 176.6611 167.4605 163.8753 186.5058 150.8558 142.4755 183.6667 143.9358 182.4498 190.7281 24.4581
218.1242 239.8545 315.4512 290.7073 167.982 225.9743 212.9135 266.3471 275.773 279.6909 300.346 292.9755 280.7369 267.9698 290.5222 263.4712 170.7284 290.2344 267.737 188.5914 184.1419 282.915 0 32.0144 319.3653 380.5208 332.9177 376.7699 330.111 314.0143 695.5193 2087.6278 926.0486 392.5037 333.544 282.1773 112.4425 82.4276 74.9024 216.0967 264.2555 188.4484 152.0852 52.1496 159.0957 178.5242 241.5654 150.3969 171.2836 239.2362 208.4037 237.9952 244.5735 285.9255 221.9673 103.214 75.2099 202.8559 221.512 121.0708 116.3341 94.9105 115.6751 105.2538 156.239 85.6967 127.9621 257.253 243.244 248.8535 266.1376 178.0954 216.7879 230.0737 292.0564 255.8066 232.036 212.513 223.5907 195.8771 136.9072 71.8427 69.4469 166.3949 226.88 205.5535 244.4266 201.2156 170.0144 239.0791 195.4897 210.4441 305.1771 222.3985 175.438 216.3216 198.1497 184.1646 229.1303 230.3091 205.3079 148.6207 142.664 177.7305 236.1838 181.755 95.4892 140.686 167.1324 210.7756 189.9895 136.1301 157.1314 127.7885 113.8487 110.0143 215.569 147.1233 181.3886 207.0483 176.5292 159.6604 172.928 133.4238 195.0924 194.9039 218.6347 194.5516 232.8228 173.838 179.5438 152.5306 127.896 149.1883 241.341 170.6635 128.8358 136.9373 103.5515 168.5672 198.1782 185.7678 159.6012 209.8913 191.6097 59.8943 56.0606 53.1971 112.1536 152.1063 156.1848 188.6873 131.99 172.207 174.2898 198.4941 259.2367 160.7774 147.4358 128.9954 189.1593 196.6643 187.8929 213.348 95.9733 70.0168 116.0926 167.6095 223.1538 191.9967 173.7767 219.764 156.9241 203.1293 210.5391 207.5039 151.8844 192.8887 175.8782 164.0522 214.299 219.7094 227.6951 208.1056 185.2588 149.5759 156.7671 217.0373 105.5791 45.8025 161.9077 217.208 226.9132 274.1051 203.0259 163.6433 111.9476 218.6547 137.063 206.9343 230.0463 205.6865 72.5905 37.1096 64.1621 152.0474 172.7009 127.2002 221.3243 208.6268 264.4018 279.9228 211.4592 209.7812 0 0 0 158.0717 176.3574 204.6975 224.783 139.9441 210.3956 330.1603 256.9544 238.7038 207.8958 285.1287 205.4501 233.3143 210.5195 230.2365 283.1973 224.4498 205.0426 0 195.2756 277.7241 301.298 213.9236 259.9456 170.3442 167.7461 263.112 176.7101 131.939 172.2693 256.2077 266.9144 259.4455 301.4822 309.9201 226.4031 185.1707 210.3091 140.0131 143.3795 145.3849 137.8663 183.5513 276.9035 212.0652 260.1171 270.9767 289.6177 227.9424 266.7013 318.2284 270.0357 285.5119 290.4056 261.1153 37.6258
156.3847 224.15 284.4741 284.8834 160.5685 240.6987 196.5733 248.1156 243.1632 236.363 261.8487 278.9575 262.4086 255.1652 263.4654 212.8871 159.2883 254.1333 228.0185 146.3479 160.8174 289.3406 0 32.1213 269.0244 299.3854 284.118 291.735 281.0828 260.8458 218.8323 926.0486 1132.3069 812.9962 345.3736 263.3486 110.8157 81.3453 61.4259 186.9034 236.9166 203.8506 125.2221 44.869 141.2654 187.0957 212.8843 138.474 148.4691 235.622 166.1206 201.8077 220.7571 217.1517 202.5803 101.8921 66.2201 194.2581 211.1315 129.2145 101.5551 95.6858 85.9301 107.7171 151.8026 76.0286 131.3439 219.2304 207.0121 235.7241 223.1388 159.8042 227.6566 200.9122 245.3155 203.597 176.4435 188.8688 224.5511 211.2869 168.7665 63.3018 50.5222 170.7578 217.8281 188.648 207.5549 152.1466 154.4287 205.4636 184.3285 196.6403 232.6799 208.9379 185.224 185.7806 189.9172 199.6341 206.727 184.4574 171.5791 145.6034 127.7411 166.8299 191.8268 187.2712 94.7255 146.3662 139.1264 202.0855 195.8799 132.6083 134.9307 100.724 94.8932 103.8615 189.705 138.8518 162.8281 208.1054 143.2222 162.904 178.8438 130.0497 172.7112 167.9859 177.7643 190.8986 193.2638 151.3407 159.2665 155.434 125.6042 148.4648 185.3855 135.5614 107.1391 128.556 108.3386 157.8775 178.0887 142.7653 151.7613 177.2051 169.9223 62.1659 63.8653 49.0692 109.3931 159.5793 135.562 180.2715 143.2398 193.3164 144.4191 188.3814 212.7539 172.8318 163.7266 124.4319 182.9135 180.7532 181.7506 183.1949 86.5427 67.4978 81.6228 150.6649 197.4039 195.6759 151.4509 181.2162 142.2411 154.3327 208.8416 198.2726 140.299 171.7994 155.1441 161.2494 192.638 214.862 222.5674 206.8352 161.5298 131.832 164.752 183.202 88.4961 46.3723 144.2555 175.8538 212.2135 231.1297 231.8448 132.8125 96.1629 189.344 149.5728 220.1008 226.8657 207.3498 54.778 30.1391 84.6258 144.0637 155.5781 128.6893 202.5222 188.8744 252.4068 204.4078 201.7943 213.2306 0 0 0 133.1591 183.2208 172.66 212.2716 107.2689 163.2987 269.4469 238.0183 219.5965 194.5295 253.0618 208.2544 223.3824 192.0617 209.1278 211.2216 206.5372 165.1795 0 151.4118 227.5505 263.0331 198.4887 223.8675 167.2741 145.3382 256.3766 180.9995 144.2603 166.4225 229.4555 240.0172 215.1252 289.8819 243.9561 201.3954 174.8348 195.6055 149.1325 146.6157 140.8771 127.3503 168.0352 241.4912 216.029 257.8228 288.5097 232.0619 216.5573 257.9145 305.8414 257.8833 258.4006 286.6766 266.6111 32.4158
197.8711 233.8579 284.5397 260.0892 151.6885 241.7554 191.3775 249.4937 243.8169 258.9427 237.4093 258.5723 256.8486 256.4587 249.2738 225.4241 165.9565 276.0554 235.7567 171.7636 164.9384 274.3011 0 27.3963 276.1353 277.4883 254.8805 298.9345 278.7474 271.1841 209.519 392.5037 812.9962 1445.2479 860.6362 268.8481 138.3868 95.4089 73.3862 205.9302 258.6082 210.8881 143.013 54.4246 132.6842 198.0626 214.4825 145.9788 139.47 229.9583 181.0664 225.0318 224.5364 243.1153 186.43 92.9195 67.0596 172.977 193.5078 133.6007 124.4364 102.1397 90.0809 108.6676 158.8935 74.6204 118.6115 220.436 230.5376 227.1922 227.0843 174.3599 218.796 202.7031 235.7111 231.318 194.4839 209.9764 193.1273 199.6016 156.4154 77.7648 59.2625 159.0337 193.9886 199.4165 241.5486 145.9894 141.3342 207.924 213.2965 189.4005 224.2455 168.1018 176.3991 196.5942 199.1745 206.7749 209.555 203.9498 182.5634 145.2742 147.3807 173.9747 202.9209 190.9249 117.801 128.8278 152.3144 191.6055 179.9381 150.8629 136.2911 93.2352 88.9911 97.0831 205.2281 142.1726 164.0321 174.9027 145.0558 167.9288 162.5569 114.1748 147.49 171.4663 184.9282 177.1342 189.0971 179.3286 164.0296 174.847 124.6513 139.4524 191.3851 160.4035 121.7236 131.4931 98.714 137.3873 188.952 156.9568 165.5453 192.7394 172.5511 55.5775 57.0515 48.1215 130.5732 156.6443 149.8328 180.9753 131.487 186.5143 158.3815 182.3472 208.812 162.9315 161.492 147.4376 185.767 203.036 178.3177 196.5105 91.5858 69.1297 109.663 145.6294 182.1334 189.4325 152.0592 166.3866 159.4806 180.9463 202.2204 223.7966 173.6549 180.9463 169.9865 156.585 183.4566 230.3285 204.6667 194.1231 173.7171 140.4265 159.1931 166.0011 96.4851 0 133.5566 203.4303 227.4894 200.148 212.371 148.7353 117.2409 176.6605 144.4458 206.4994 201.604 207.9387 61.5861 28.9932 89.9403 145.6402 150.2811 132.8897 198.9747 212.9774 232.5023 221.7897 195.2322 188.0294 0 0 0 163.3375 174.3192 171.2121 213.1331 129.3371 198.2783 271.3829 203.6757 211.6719 226.2946 256.0696 212.145 195.9869 231.4124 192.3012 232.5068 231.018 168.5031 0 161.9065 216.3368 265.9003 208.4328 230.5377 165.6964 177.1871 269.3087 190.5855 134.8847 154.9144 254.0716 253.8937 243.7181 284.7936 247.317 211.9096 196.279 188.2791 136.2106 141.4706 145.9453 141.5948 167.3986 221.0659 211.9233 248.0359 261.5155 251.197 202.7699 245.7408 288.7144 261.5049 268.9543 262.562 242.6093 30.1244
191.3491 206.2184 280.118 263.8648 160.2953 234.3696 181.7731 225.4956 268.1366 223.0757 251.3511 237.2873 233.9075 246.0753 243.7076 218.2849 168.819 254.2839 254.267 167.8096 143.8269 245.6636 0 28.444 275.0922 275.7633 246.3353 277.9201 267.8847 230.6503 191.7628 333.544 345.3736 860.6362 635.4426 733.4212 114.1609 86.6782 80.2653 205.3989 240.3012 215.1209 125.2468 49.4277 120.4275 160.6857 210.0511 132.2516 141.0574 212.6367 159.9257 195.9703 230.3629 223.2814 189.4532 98.5332 67.607 216.4148 191.1062 117.2427 96.1081 96.802 86.618 103.9115 148.8573 76.3387 121.2194 207.7014 214.4742 214.9079 238.6183 162.947 229.3301 197.9016 262.856 208.2784 198.8803 208.8569 198.3124 165.3748 139.1565 70.8202 66.2394 171.3278 186.7877 197.1563 221.5908 151.0226 164.2654 193.6211 201.1102 191.6919 235.5444 210.1422 181.3244 196.9137 176.8795 176.3486 193.6271 207.2205 157.0204 162.7426 130.5999 178.5082 199.001 160.9654 85.6512 121.5979 122.2784 182.2097 203.1829 136.6656 143.5109 103.1806 0 100.5708 194.3799 148.7684 160.736 153.8399 161.04 166.2203 141.3284 115.8647 152.7134 169.6491 172.3849 172.9187 225.784 157.9471 147.948 175.7846 115.833 149.2201 194.9605 138.3394 107.9582 130.3514 96.7592 130.4141 183.4989 165.5296 164.4964 182.8513 161.3001 49.3706 53.5476 60.9517 108.9922 128.6338 136.1119 164.8155 115.6411 165.5446 138.9327 185.4215 208.1994 153.4027 160.7344 125.4497 214.3219 187.3892 172.3341 173.8613 80.1442 73.0259 98.6308 156.8348 185.1347 173.7784 178.7086 154.1809 157.0976 179.2858 183.0366 200.8338 144.132 177.5956 162.2331 157.6341 202.6599 206.801 198.748 202.5925 173.1874 150.0967 146.8018 185.7919 69.9356 0 134.8343 202.905 203.4762 222.4082 208.6543 155.1948 95.8788 172.9976 138.2923 205.8114 203.81 190.0755 49.104 29.3727 90.1195 132.0481 163.06 119.6602 198.17 198.0084 252.1929 225.1085 201.3332 219.0968 0 0 0 142.1937 176.7276 166.9666 198.9163 131.6215 188.2648 290.618 212.1856 235.9321 182.2455 241.7241 198.3299 202.999 208.7947 176.0449 236.4976 219.1252 159.2087 0 149.9694 228.8282 262.2879 207.8899 258.3309 170.4128 161.6046 240.7995 174.0666 128.8206 150.5696 237.3082 262.9365 241.2922 267.4938 241.4763 200.0574 190.1665 193.2226 109.294 121.0703 134.0484 132.4456 157.4794 248.5499 229.4922 252.3882 258.4873 266.2372 186.672 248.7877 254.1144 247.1356 235.4781 270.1921 252.3023 29.3865
178.216 212.4285 251.6092 239.825 168.9318 189.2341 149.4612 207.4033 195.6682 189.0734 208.3406 194.8029 214.9381 198.3824 208.7773 179.7247 144.5982 204.403 185.5839 142.0498 152.56 223.875 0 21.3158 212.4103 222.7381 210.7223 228.2156 213.7266 214.9194 180.4919 282.1773 263.3486 268.8481 733.4212 1118.1468 168.484 0 58.3864 183.5604 216.1573 178.9936 91.8143 36.7162 125.5655 156.1245 195.988 147.0248 134.7291 185.0498 181.4822 173.4564 189.1072 176.2548 148.4389 93.7091 49.905 163.462 147.2048 121.6214 100.2476 76.5577 76.8142 84.9375 129.5708 87.0109 103.8887 176.8187 176.1447 177.2619 210.9883 150.4325 194.9783 173.7563 178.404 185.891 167.5003 179.1903 160.1209 169.986 135.1826 74.1359 59.468 130.6058 176.1336 176.115 191.7985 134.9527 129.4732 176.2053 164.6932 163.4507 196.1547 180.0548 140.0563 174.0539 148.1523 161.0663 166.6098 171.4133 139.145 123.1199 112.5208 153.8685 155.1384 142.0884 89.0199 103.8341 127.2156 172.6223 153.5452 125.0994 110.6245 87.1225 79.4678 84.1117 163.5879 121.928 144.0387 145.9475 147.3346 146.1698 129.245 109.9361 142.8784 151.8878 129.7529 137.8941 173.916 137.9027 127.5114 143.633 118.9323 132.8415 171.6786 133.7504 103.5376 116.9666 109.6748 116.8543 164.9667 144.6638 148.4262 160.2935 153.6687 53.4041 56.779 55.5439 113.6075 125.8281 142.4938 155.2651 120.9857 146.2805 135.0556 147.7372 159.1055 131.8456 162.8771 125.0426 204.3296 154.9107 158.7238 161.8966 76.3302 61.7459 86.1659 142.0899 160.6187 160.5414 149.3711 145.3806 129.9321 140.9561 156.108 164.9743 170.9391 166.3089 137.5901 132.6127 149.9379 161.4964 160.1148 161.911 138.0393 120.619 124.3322 157.0988 76.258 0 126.7597 169.6495 180.6493 166.3178 170.5079 116.0113 89.3585 148.7124 108.1725 163.6869 165.3788 176.7586 34.1183 26.4591 85.2228 140.4647 151.3352 147.6717 165.2308 159.2962 205.1686 188.4895 159.7914 179.1405 0 0 0 136.2649 175.9823 153.7155 167.6792 106.6948 156.0224 206.743 188.9154 198.0011 185.7318 215.7922 165.6985 189.9776 172.9455 167.4572 209.8771 175.4559 129.2105 0 143.5184 201.4151 242.2442 191.2452 187.983 158.2327 154.8979 205.1692 170.7965 122.2953 144.8228 199.7337 184.946 214.5707 214.8942 215.1313 178.3638 165.421 164.2022 120.2675 127.4961 131.9866 127.0636 143.245 189.7302 183.1943 223.3576 210.4892 214.17 191.7174 193.8848 248.4929 218.3008 219.8429 233.7184 220.2259 28.395
123.5072 116.0687 114.5951 110.0914 0 135.7873 94.8721 116.12 119.0208 110.2074 89.831 110.5682 114.5842 127.5441 133.9744 114.8717 116.3778 90.8657 114.3716 107.9707 101.7996 127.0892 0 0 0 112.0674 102.6116 110.7108 119.7121 111.4864 108.0811 112.4425 110.8157 138.3868 114.1609 168.484 0 229.1473 58.8352 0 105.6611 121.1921 51.3807 0 59.4462 94.7159 112.6212 0 0 108.6241 110.9229 103.582 94.2006 121.8506 97.1329 68.3091 30.6393 81.7073 103.5242 80.1591 46.4405 39.2014 27.3671 48.3159 82.0916 54.1029 61.8638 97.1073 102.2523 80.4271 87.4602 91.0997 93.7781 101.1222 83.7952 90.726 82.1495 96.2242 102.0073 110.4734 91.4132 54.2446 0 67.8578 93.3299 95.881 93.4242 90.0834 89.6938 88.9366 98.172 84.5436 89.4215 88.9267 80.8785 97.5883 98.3067 94.5543 85.4227 97.9912 96.3169 89.4218 84.1626 81.1075 91.2473 102.7315 85.868 0 94.8207 91.9036 81.5584 88.0409 78.8741 55.6273 49.3449 59.7713 88.6047 84.0588 88.7215 86.7001 93.7713 81.8293 92.8243 85.3316 79.1766 84.9261 76.945 63.6339 76.7546 97.5242 65.4448 86.0961 96.0956 94.572 88.0319 96.5537 80.1708 97.796 0 93.1094 95.4433 84.253 96.1733 91.948 111.8727 37.12 29.2446 0 81.7832 94.6954 95.4269 88.6081 95.544 86.3411 91.2291 89.5407 81.6225 97.2956 117.1513 95.5769 96.6387 103.7282 104.1119 109.5439 46.6398 37.3678 51.618 98.2965 78.3778 89.7243 94.3544 83.7539 97.0127 92.5527 96.3982 101.2611 104.2656 99.7052 99.235 95.9341 87.8912 87.5474 92.4755 100.126 80.3044 68.7201 73.2254 86.586 45.4594 0 78.4362 108.2196 108.6766 82.6798 97.6116 75.0853 58.233 110.1607 57.2686 99.2937 92.6731 117.0301 15.9529 11.0023 0 108.2688 0 99.7182 105.9103 111.63 102.1824 100.8657 0 104.7907 0 0 0 69.9637 94.257 103.4819 106.0476 98.0216 107.2898 96.4335 110.6268 105.0422 115.3637 107.947 110.697 117.581 102.7724 92.5489 116.2687 116.3989 74.701 0 61.4617 103.0176 102.0723 119.532 87.7105 94.3807 108.8945 109.8417 120.275 0 96.9693 115.8996 104.6501 110.4214 110.9613 103.9708 96.7329 114.8381 116.9989 0 0 0 0 0 110.8638 117.3402 115.1604 107.2722 122.3044 117.2553 101.2786 100.2296 119.6006 78.4656 114.9723 120.0954 0
93.1964 92.9173 67.5773 89.4722 0 93.0978 68.8067 87.964 85.3451 82.4638 78.5034 84.1751 75.162 92.2682 93.6107 84.9194 80.5934 73.33 82.9178 68.1776 71.9263 90.6507 0 10.0694 78.9819 73.7299 75.2 92.0857 90.7901 92.0402 84.4661 82.4276 81.3453 95.4089 86.6782 0 229.1473 51.8637 29.4544 77.2514 97.1566 82.224 42.9316 0 46.2615 84.9046 81.7876 78.346 72.3566 77.6477 76.4861 79.6249 60.4102 77.6265 71.892 46.2722 18.1438 64.2454 85.2665 51.521 33.7829 22.6373 22.6836 29.8481 60.793 43.4289 50.076 66.4689 69.351 65.8176 68.7103 80.9389 68.8079 71.3652 59.4914 65.1446 67.6389 68.8399 66.1805 71.7935 69.225 0 13.5551 47.3868 60.1249 78.3214 69.6187 72.6034 67.8617 63.7623 57.7075 65.9558 61.216 58.2237 68.761 70.3832 70.4911 72.3366 67.1306 70.2599 69.9262 67.3819 72.5056 69.3793 61.3433 68.3141 53.0581 55.6976 69.1568 61.9235 60.845 62.1148 47.6204 0 38.4662 0 75.6724 72.1803 65.6801 66.2874 85.3377 49.7133 75.3304 63.6689 65.2365 64.2261 51.854 49.9199 57.5254 77.4933 50.8581 69.5902 68.9968 67.5943 60.655 66.2646 0 76.0144 60.7747 60.9737 59.721 60.3748 58.5445 56.2276 71.5959 0 18.5734 19.1381 60.7576 62.306 76.1007 62.0169 62.9697 57.9698 62.0991 67.4966 67.3041 74.8626 79.4485 76.3534 73.0526 70.1905 86.7447 65.8017 25.1565 0 33.6842 70.0835 65.4136 60.9957 64.9898 53.7694 74.3404 81.9357 74.1986 73.5785 86.4177 72.7025 64.3372 64.144 53.1208 61.7269 68.3633 70.7591 59.7103 47.1354 53.037 57.9004 32.0877 0 59.489 75.5039 87.8433 72.7545 61.4086 52.468 40.6063 73.8063 36.5416 76.6056 61.1769 70.2161 12.8538 0 41.2238 73.1151 90.8618 69.64 75.0198 78.096 74.2641 66.4375 74.675 75.9501 0 0 0 46.2756 75.1301 80.4986 72.3004 70.3748 75.8408 78.8348 85.2361 69.6655 85.7471 79.3607 82.7836 86.5421 75.196 71.6654 80.1467 85.3939 54.9684 0 49.8719 70.2022 79.6434 79.0249 59.0146 81.9226 88.2984 82.5486 85.8683 60.2262 75.0647 80.7027 83.5104 78.8477 76.6442 80.494 80.3579 80.112 92.6945 68.5111 0 77.5723 77.8728 0 77.4818 84.4923 97.1301 72.1447 81.4973 97.3378 83.3855 75.2145 69.1048 57.9173 80.9645 79.7315 0
58.3642 76.795 75.5352 69.4326 44.1432 55.5028 49.0467 67.9752 71.4388 64.2675 75.4732 63.5488 61.963 56.2687 60.2482 61.1001 43.277 76.3788 54.1633 35.5471 32.3871 70.5814 0 5.8137 56.4661 63.0631 70.5298 72.3799 60.61 60.387 38.0946 74.9024 61.4259 73.3862 80.2653 58.3864 58.8352 29.4544 75.4471 89.3259 84.9211 67.3836 45.2765 12.797 0 54.6642 77.0507 45.5623 43.3794 65.4454 46.615 64.8135 71.1373 72.8891 0 28.8865 0 41.3406 47.2918 28.787 23.3111 23.9461 0 32.8844 30.9521 20.0724 0 56.3338 62.3538 59.6901 61.7696 56.9489 58.2546 53.1114 58.6405 58.0835 47.4342 53.6514 55.1566 55.0532 41.7344 21.0948 0 43.0571 52.012 62.2554 56.8944 33.5508 37.3352 54.2514 47.9812 55.4159 69.71 67.9333 47.0175 49.6837 48.9695 41.337 55.2834 47.2949 44.4349 49.2174 32.955 39.9957 51.3119 36.4806 30.443 32.9086 50.8864 55.8101 47.4145 40.0803 31.9568 29.0115 21.4754 26.0738 44.5666 44.0765 38.7982 54.0139 54.3063 42.1121 36.9162 42.9534 0 56.1853 56.4631 47.4479 50.8211 55.3798 40.5157 48.8293 35.1987 42.96 52.4348 44.3157 38.142 41.7415 40.3142 41.8556 51.8172 41.2967 37.0304 37.0041 39.3843 17.1619 0 15.3967 29.8123 38.4306 47.0728 56.0061 36.6051 48.1485 38.797 59.8791 52.6275 51.3427 52.1328 29.8725 53.9191 55.5557 57.4457 54.5216 0 19.6417 0 41.3909 49.9047 41.5028 41.0796 43.842 36.4982 53.9535 45.7903 55.1838 54.4132 52.1051 45.9024 37.5515 52.8479 62.8155 60.9405 52.1428 39.9835 33.8045 43.9827 48.8528 25.5053 0 32.7814 44.9407 63.8808 67.8013 47.8225 39.5358 26.5216 54.176 31.5495 50.7987 64.763 45.7528 0 0 0 51.3215 59.2863 38.2438 56.9554 56.5273 59.9193 53.6755 56.4524 53.2339 0 0 0 39.9586 55.4597 57.5853 60.291 0 52.6646 89.4071 64.0684 61.9026 53.0841 68.799 66.2396 63.9732 64.4229 49.1101 54.3791 63.7528 51.3875 0 44.244 0 79.8588 45.099 59.1958 53.5685 42.6272 57.3894 39.6043 46.5392 53.2111 55.2898 71.1671 65.9837 65.9885 59.0055 53.5928 51.1812 55.099 37.4124 42.481 43.2721 0 0 77.9291 62.8432 73.9004 72.9244 70.1782 64.378 70.8494 76.196 59.5629 75.1265 74.3278 68.7062 7.834
170.5962 185.4084 234.2384 208.9797 136.5656 175.2808 147.2373 203.0504 173.1615 164.72 197.7338 204.1644 180.4305 201.7622 182.0804 158.3382 118.6264 198.4958 188.4386 125.8374 117.3009 217.9561 0 17.7531 224.7564 260.5904 182.2308 200.9201 222.4376 182.4754 128.1259 216.0967 186.9034 205.9302 205.3989 183.5604 0 77.2514 89.3259 1286.2205 720.8995 209.6735 0 44.428 124.7201 191.3539 183.6499 126.1077 139.2809 206.3787 174.2817 208.0536 183.7686 171.6272 151.0374 107.2869 0 147.1259 157.5086 125.1731 80.9009 0 0 0 131.3364 69.1502 110.4207 187.2391 170.9852 179.1825 170.2872 138.1864 173.7972 136.2601 175.1422 175.9811 156.7977 155.7155 171.7452 151.1646 126.7835 56.2073 0 124.2022 149.6766 170.3687 176.912 124.6027 144.4866 149.1295 142.6388 154.2645 166.5737 157.7844 130.0837 148.5659 139.347 159.7586 185.6063 144.9336 147.1971 132.5613 100.8821 140.0776 154.14 152.2451 96.0068 95.2077 128.1362 160.1241 117.5124 118.8991 101.9717 83.3948 85.9741 86.5397 162.0913 114.6744 130.7436 164.9787 148.2464 121.4117 128.0795 88.4641 145.566 141.9887 127.3592 141.8663 129.998 110.5757 134.0251 124.964 94.9708 103.8975 147.5681 105.5905 99.5402 115.7521 101.0138 122.9335 160.1674 115.3764 131.4247 159.0329 141.061 51.3245 52.2621 0 105.8002 120.7769 110.9057 155.4078 122.2045 151.3085 132.5665 139.7006 174.9962 136.1549 128.1072 116.2671 151.8714 172.4916 148.0765 168.1004 0 64.0403 81.8879 123.3526 155.4614 144.0701 123.381 144.6228 128.0868 131.3787 153.9025 154.5025 123.6476 132.053 120.1721 126.6706 149.3382 154.4653 160.378 168.045 119.6454 114.4958 134.4127 163.4426 69.6145 0 0 180.8632 149.753 161.5021 166.4096 102.3591 78.5441 149.1579 109.4207 167.8308 191.6404 185.7069 0 24.7654 79.3705 111.6156 127.3066 105.6198 168.07 147.5342 206.0498 179.5244 175.3549 173.8838 0 0 0 112.6577 131.3897 139.0195 165.769 96.0997 156.3027 200.4375 170.2053 168.2112 146.9058 199.3062 177.4947 178.475 173.9213 167.4338 183.1682 177.653 138.2748 0 143.0218 197.2069 199.3842 182.2516 202.195 139.4121 142.9612 188.2379 149.8024 121.3224 136.6773 196.8946 198.269 198.8836 225.7532 169.0557 149.7592 150.4903 155.323 108.5522 110.8667 111.9874 111.6654 161.7782 180.3215 183.9439 221.7171 211.7063 222.8112 173.6704 218.0807 202.3807 214.9281 209.5397 233.696 209.3522 27.3106
202.1729 238.9942 269.149 258.8817 171.2564 215.4151 204.5009 221.3226 242.4753 219.9034 251.4228 239.65 224.4375 242.6841 240.656 209.5772 169.9876 251.0476 207.9713 168.2498 153.7265 249.938 0 28.0043 243.1022 245.7569 258.6978 250.5832 256.4963 188.5107 169.0831 264.2555 236.9166 258.6082 240.3012 216.1573 105.6611 97.1566 84.9211 720.8995 2075.9396 507.2657 152.1996 49.4019 147.8704 211.0233 245.4295 166.868 146.2594 253.8986 194.3133 237.5657 268.6172 224.9967 210.005 114.6638 64.1916 177.2689 188.1625 142.8349 101.6882 95.1389 95.9535 103.3834 178.3019 79.7072 120.8911 213.5222 230.0522 212.2653 210.6734 178.1404 188.0195 169.6011 202.0673 201.8027 199.7673 203.0798 214.4588 182.5881 151.3019 81.914 42.4775 161.6615 191.6113 176.5825 180.9752 156.9607 153.482 187.7189 172.5952 202.502 208.1604 206.2731 173.6229 196.1559 195.0193 164.5735 207.1934 193.9224 189.4093 165.3677 149.0977 187.5621 183.1661 145.0854 115.9611 106.9864 163.3642 191.6592 168.9109 154.1998 130.5184 99.1354 91.4794 0 191.0912 150.7874 155.5636 183.6514 166.8139 174.5518 158.5077 133.7126 158.9044 149.9718 165.1748 197.3865 177.822 167.4774 169.7248 175.852 142.7594 158.5447 203.7152 143.6158 121.043 138.7543 121.9817 140.7748 163.9352 163.1224 179.1799 179.4258 147.0363 58.8196 60.0162 39.2409 117.6116 141.9407 162.5942 160.9282 154.0612 197.2236 157.6406 153.7937 195.9306 170.5736 178.4466 122.3575 183.2315 168.2796 170.6568 189.4935 68.7602 72.3168 87.6067 156.5908 195.4712 196.9672 162.2067 150.5152 162.7781 173.6831 194.0066 189.2335 154.2159 174.0019 156.736 153.6647 195.4142 195.3454 198.9723 188.5734 164.7878 162.279 166.647 164.364 84.4894 43.0638 149.5283 201.1005 217.4385 221.2073 206.2805 148.7201 104.7881 192.9418 134.2848 207.4995 197.5829 204.4159 46.3975 33.9849 89.586 135.0461 164.1592 153.5952 199.0686 196.1755 223.9824 202.3668 192.7083 202.9438 0 0 0 161.0274 185.5299 181.0848 199.7595 144.8182 188.741 209.2096 206.884 186.3897 196.3547 219.5568 190.6265 203.2831 196.0681 191.5667 236.2327 203.1002 151.739 0 154.3964 218.2967 272.6183 179.9237 231.9202 177.1112 183.1099 218.2418 169.3652 141.848 170.9152 223.8133 238.5184 203.9533 216.7576 212.9823 219.1102 180.1644 185.2953 144.4742 149.634 140.3729 125.26 208.3546 204.7421 204.2657 236.1583 232.3412 246.157 221.5057 244.4357 245.3895 249.5132 241.7682 242.149 261.717 35.4158
189.9044 192.8724 232.6114 223.2171 151.2973 174.9349 158.2818 207.1487 227.4026 189.9238 188.6626 210.5082 191.6902 212.5431 210.8285 195.8988 148.424 217.5257 192.5795 152.7076 149.4043 201.9015 0 22.2538 210.0413 217.8427 209.7889 198.8008 198.0364 165.4833 154.4994 188.4484 203.8506 210.8881 215.1209 178.9936 121.1921 82.224 67.3836 209.6735 507.2657 642.3182 648.3177 39.71 119.8256 182.8319 224.5023 150.8741 141.4524 207.1712 165.6281 175.1137 194.9228 195.1744 155.9921 83.6722 50.9203 147.6934 183.7003 128.3695 106.3752 66.3227 72.3589 95.304 0 81.1097 0 185.2968 184.0019 174.5235 197.2846 153.048 182.0138 190.1164 193.9962 164.2285 154.3237 183.6946 189.307 146.4706 0 80.0281 46.9505 150.7508 168.1554 157.3448 162.4694 129.9104 145.5714 163.1894 151.5718 174.6489 170.302 161.3002 143.2627 156.9558 158.1299 137.6181 148.4292 166.1144 185.8858 138.1421 122.6601 167.5449 155.9908 146.79 111.4292 111.499 137.3563 156.9057 164.8561 285.2251 0 89.235 72.8387 130.3301 186.0074 133.6094 147.7315 164.2729 163.1161 137.4863 121.71 124.6632 142.5527 159.8329 128.7741 158.9199 161.3207 147.7724 123.1062 138.0251 123.8562 126.2978 152.6307 130.9016 125.3027 128.588 109.5817 119.8522 136.4332 149.9309 155.5724 166.2399 0 47.8437 45.113 41.3961 113.481 141.3825 141.8867 151.3746 120.5206 172.289 128.2908 152.5557 170.1152 158.4757 161.6969 110.8775 163.7085 150.0602 144.1441 175.9083 73.2592 49.9806 79.2301 141.7863 148.7698 166.366 145.7756 165.4129 163.8653 154.0279 159.1422 166.7183 145.2314 169.1079 164.7884 170.2346 171.7893 181.9618 163.1445 189.2977 136.3449 129.6012 132.3356 143.8117 70.498 45.2042 119.0062 162.8401 174.5132 175.4639 168.3964 106.8859 80.7924 179.8397 110.7526 175.0941 187.6249 168.8824 34.3894 20.2697 72.2522 161.0371 140.1446 121.1074 185.1478 171.0155 192.3063 188.3305 177.727 184.6948 0 0 0 121.8215 157.7902 167.2887 175.9396 119.0335 174.7946 174.3761 180.542 183.8945 152.3096 210.0272 176.9441 191.9271 182.3022 176.4545 198.2887 167.6202 146.2265 0 119.0911 164.3614 198.0141 178.3027 181.906 151.6689 147.9285 209.0603 182.7612 141.6485 143.5095 175.2249 197.0967 194.013 215.5688 171.9488 175.4185 171.4614 168.1262 132.0438 126.4518 127.2134 132.0594 168.6092 189.68 160.4277 191.0822 226.8219 199.9649 198.985 202.1651 211.2545 195.2512 188.1401 204.1458 202.9314 24.6514
110.3239 127.9753 154.2969 132.3275 0 101.7634 102.4084 120.1415 122.211 127.1693 122.4912 131.36 121.5197 120.1028 119.3255 124.4682 79.716 126.9729 115.6115 87.1522 97.2552 122.4535 0 12.9922 128.5038 147.744 122.3394 138.0025 143.5404 102.2267 81.855 152.0852 125.2221 143.013 125.2468 91.8143 51.3807 42.9316 45.2765 0 152.1996 648.3177 381.3924 48.2926 84.7917 109.7863 110.6806 76.1098 75.9283 117.8883 95.8638 102.9994 136.1661 125.4528 90.5835 53.643 0 83.2614 109.6629 77.5085 58.366 0 45.0565 0 91.2607 44.4716 53.6972 0 118.9219 111.5813 131.2895 92.864 120.5369 99.6444 137.992 117.0006 95.3806 117.1052 109.3478 104.4057 92.0546 0 0 103.1967 118.1186 105.7898 116.2739 79.6001 75.0447 114.6946 109.0807 101.3035 145.9949 102.5992 93.7114 74.3048 101.4653 101.2508 127.5629 101.6834 99.9321 86.7238 66.3381 97.8267 90.8368 95.3163 65.0011 63.6429 88.9828 86.1005 136.2785 0 84.453 0 0 0 106.4744 82.1642 72.5186 94.1982 86.4623 78.8908 70.8256 62.4395 107.3915 90.142 107.6982 94.925 103.7376 79.9165 66.9981 78.568 72.1618 82.36 89.4983 77.1291 75.526 0 0 64.8369 108.5683 83.2877 78.307 99.758 87.8229 33.6164 26.5733 0 61.2695 83.6673 89.9222 91.5933 65.6644 83.2567 86.6507 95.632 112.7808 87.0256 67.4472 70.9636 111.0757 91.1375 78.5969 86.2851 0 29.9188 50.8312 74.8982 102.2857 91.2988 79.9575 98.2759 0 95.338 95.2997 112.2065 74.5795 105.8245 91.0537 92.2119 90.372 111.4062 102.094 112.5362 91.2176 74.5842 91.0646 99.2172 48.093 25.0951 0 99.2229 111.7407 127.7689 119.0187 69.0398 38.0603 98.4316 62.2474 85.4334 102.7571 102.7995 0 14.8223 48.2402 0 94.1822 71.1141 106.0536 108.1197 124.1713 110.9226 108.4959 92.1737 0 0 0 84.9606 89.9089 91.603 106.8867 68.682 96.4758 143.4356 114.4051 114.6291 84.1506 124.574 119.9262 109.0161 110.9377 112.9215 125.3564 121.1846 84.7095 0 83.8836 99.4444 130.637 108.1593 112.6672 88.399 85.6866 123.2046 80.8227 66.6096 78.3281 126.3735 144.4309 132.3515 121.584 109.3986 90.9276 96.5946 87.5706 72.3718 72.0595 73.8328 73.8894 78.5542 117.045 113.0553 122.7624 121.3042 124.5547 109.8753 132.3251 136.3149 142.4014 124.9337 136.8877 113.3821 12.7772
0 39.8524 41.2668 46.8667 19.9934 50.9737 31.5876 48.9724 52.0442 40.7268 48.9082 42.684 45.2959 42.4005 48.2071 39.0165 22.9514 40.6695 46.7291 19.6306 22.0547 46.6846 0 3.7107 37.5056 49.983 47.8294 0 49.4746 33.1741 32.3453 52.1496 44.869 54.4246 49.4277 36.7162 0 0 12.797 44.428 49.4019 39.71 48.2926 24.9618 48.5542 31.227 51.1426 23.2553 14.709 0 31.8034 0 36.6717 0 29.7649 0 0 48.6693 38.4338 33.3803 0 13.9484 16.0296 21.8617 38.1094 19.3546 0 35.0408 49.1712 35.1372 49.882 26.2377 0 34.1687 43.9799 32.7424 0 38.0017 43.1115 0 19.8087 12.1364 0 0 50.9349 33.568 36.8988 0 25.7358 37.7383 26.5883 24.0392 39.5346 39.9822 44.2982 41.8237 35.2266 30.5672 0 26.8064 30.3094 30.578 25.7206 28.4316 30.2656 29.0362 12.8056 21.3346 0 38.3877 33.361 23.0022 0 10.9292 0 15.4699 30.6763 27.4231 30.477 36.789 31.4033 28.2936 29.7024 19.4507 25.4673 33.9835 36.7949 38.8464 0 26.7052 33.0543 24.2302 22.1354 28.3436 36.1797 17.1733 20.2625 25.4498 19.3008 23.7997 33.2406 28.3672 30.5378 26.1067 25.345 15.9404 0 0 22.0954 31.3758 25.8198 31.3709 0 27.5087 23.2255 31.911 39.8611 26.1268 30.6816 27.8301 31.3711 33.5757 26.0841 37.2466 0 0 12.7551 27.0022 37.8285 37.0798 31.8663 0 24.8512 31.2911 0 43.2852 21.9641 34.8259 18.2657 30.3504 37.1884 32.0824 30.5198 43.4609 28.1366 28.1247 27.5831 37.0156 0 0 30.9273 33.5487 38.4068 47.9011 32.3335 19.6486 20.9607 32.9859 30.4819 35.5116 40.755 29.0272 0 0 0 0 19.3331 0 43.5721 33.706 45.1249 47.0883 33.044 44.7219 0 0 0 31.6988 34.3297 31.9067 41.3307 28.8014 29.7114 0 43.3141 35.218 0 44.2092 33.9247 38.1558 40.5613 37.1675 38.0047 36.4896 38.4981 0 24.2993 45.3863 50.5233 28.1265 37.9276 22.3988 31.1957 35.2155 18.932 21.9118 26.935 32.2364 46.543 46.7007 57.1833 43.2032 21.4496 28.7965 31.2296 17.9188 21.049 21.0309 20.0438 29.3549 35.1667 0 50.8621 37.681 0 31.2923 41.2727 42.5502 48.7139 55.7001 0 0 0
102.1007 144.2216 181.1291 149.5361 90.483 122.7731 101.0314 122.1505 125.6273 141.66 136.4279 118.5419 131.8122 120.8707 138.7476 126.1331 79.5615 121.6664 127.2183 94.4015 86.2525 112.3419 0 11.2447 130.5663 149.8571 141.537 122.4257 128.4771 99.0968 83.9579 159.0957 141.2654 132.6842 120.4275 125.5655 59.4462 46.2615 0 124.7201 147.8704 119.8256 84.7917 48.5542 190.9889 327.9217 154.4891 90.5826 89.6718 150.5545 103.336 109.801 134.4855 128.7447 104.2873 55.2423 27.4483 117.9251 122.6829 80.5609 72.4824 64.3122 0 61.7976 95.3846 0 0 114.1575 127.4071 107.3044 145.0667 99.3052 158.6944 123.0961 154.0286 112.6166 124.9838 111.9332 108.4598 97.9878 79.0851 48.2869 30.825 92.059 115.3784 106.8938 116.2849 95.3636 82.7136 112.7668 113.2692 96.771 164.024 108.7178 99.4869 105.0833 104.1592 99.809 128.5441 98.8936 96.4338 79.1442 73.3596 79.741 103.5523 88.874 59.9376 66.5817 69.5535 110.7355 110.2562 89.1228 64.821 54.279 59.2621 51.9636 113.6236 77.5916 86.4938 108.7417 88.9 87.9378 77.3709 62.332 113.9486 105.314 111.2264 118.3438 89.385 93.9131 80.1332 89.6598 65.0159 72.0411 103.0785 80.3046 80.6812 79.5754 68.6992 83.2897 105.5536 91.285 98.1156 98.9899 83.459 36.4007 0 28.7105 70.3772 87.5805 82.0955 98.4768 74.6331 110.0049 78.5996 92.6624 114.2716 88.8496 78.8465 78.2676 131.256 108.5707 95.383 100.7618 49.1712 41.625 0 94.5863 110.4982 107.4692 86.3558 98.0366 78.1536 92.775 107.2537 121.0739 91.0208 92.58 81.5189 90.3897 104.1334 107.4925 106.8315 98.2485 98.9554 90.1136 83.6286 106.985 44.2245 0 72.9925 109.8331 111.3171 127.7481 112.4162 74.4802 57.6235 105.0209 78.8154 94.5493 102.8654 132.8534 25.618 0 0 62.9541 110.171 64.9298 105.5173 93.4424 126.1664 109.0722 113.0915 109.6996 0 0 0 84.8386 84.2725 92.0606 118.8304 68.7249 97.4712 162.6222 125.0648 106.7592 101.3928 137.0981 123.3148 144.3158 112.6307 106.2391 117.2644 104.8626 80.578 0 78.8495 121.6995 135.4594 105.0693 129.8771 85.9036 78.3026 106.6556 78.7974 70.0304 89.4231 127.5269 133.7031 126.5382 154.2479 130.869 111.5772 96.3818 101.0311 79.0879 67.8198 68.8789 75.6148 73.0426 113.9767 123.6213 126.4498 118.432 137.2385 120.5266 123.2883 165.1182 142.0644 152.8858 157.0559 141.9977 15.4595
151.9329 188.9913 185.5057 179.2967 133.6633 188.1665 153.5019 178.2627 169.3805 175.3641 176.9256 160.26 173.3669 174.4945 165.9767 148.3639 139.4566 154.3203 182.8142 130.2714 120.0332 166.3472 0 21.5221 209.8017 176.2657 182.4284 178.2567 171.2895 148.3147 134.8836 178.5242 187.0957 198.0626 160.6857 156.1245 94.7159 84.9046 54.6642 191.3539 211.0233 182.8319 109.7863 31.227 327.9217 522.1562 921.5704 165.4661 0 198.7993 163.8941 191.994 182.0834 179.7256 164.5565 88.003 46.6982 124.7543 175.4587 118.2691 82.0175 61.8498 69.2771 78.2298 131.4116 80.203 0 177.4718 177.7702 138.2245 148.5486 139.7062 165.4525 151.1706 156.9043 152.5351 150.4846 147.1588 151.3596 157.7996 122.9327 76.2192 31.1377 121.9457 164.643 144.2784 160.9455 140.6751 135.8259 146.0114 140.5438 147.2953 165.6996 133.8743 149.7508 168.8673 151.4411 146.7024 133.3929 127.85 145.0132 134.595 124.145 140.2865 131.2987 145.4282 99.972 106.0449 127.5709 131.9712 126.6595 126.7108 128.0507 91.4498 78.8874 87.7711 143.8528 112.8866 124.364 165.0869 132.1413 127.2036 123.7761 102.6201 135.7408 124.0154 160.2464 135.4213 126.9492 130.7041 117.9318 139.8024 96.7366 114.2129 135.0316 114.7892 115.0158 122.6888 98.9937 115.8248 140.1933 123.2044 116.1732 127.9352 104.5274 55.5258 0 33.6224 114.7183 130.1299 119.8647 136.5564 96.9559 135.938 109.5057 132.3259 134.5836 149.3293 129.4493 133.1591 145.1274 156.3947 132.2028 130.0021 73.4025 66.103 74.294 132.1479 136.543 153.6868 126.7022 128.9472 127.9357 131.8311 139.2176 164.9662 150.835 137.2689 127.3964 135.349 134.5379 152.6019 146.4435 142.7809 115.411 127.5498 116.4548 134.1491 67.2325 32.0853 104.6717 139.7887 154.4596 181.6209 148.3841 108.6187 76.4033 143.0714 88.7715 138.9576 155.7264 163.1038 33.8874 24.3053 0 116.3543 162.876 109.8195 177.8988 161.1684 157.6184 159.7434 158.6409 167.251 0 0 0 124.8382 160.9889 158.2319 167.7423 118.196 164.3057 165.9248 161.2345 154.3779 154.9872 181.3747 156.8071 171.5079 168.6534 150.0457 178.0016 169.3857 139.2137 0 105.6811 164.177 155.0227 153.0601 156.7527 123.6439 130.7672 176.2848 144.35 103.4358 133.4892 173.1949 164.7129 203.94 192.8686 153.6248 162.3217 174.4476 183.8916 113.8873 116.3786 119.7249 119.2658 138.5054 168.6145 167.7269 166.0489 192.644 182.0131 164.5718 181.8595 174.4829 178.8 154.5789 173.4312 186.3208 22.8997
159.78 191.1282 233.0279 244.0933 158.8104 178.8191 163.5483 233.138 214.4999 197.7298 194.5079 206.9489 235.3778 169.3161 224.4971 208.462 162.522 206.8544 203.1611 140.4489 138.2192 195.5091 0 24.1606 233.6051 218.5095 231.1704 226.4696 225.8319 164.4863 163.7056 241.5654 212.8843 214.4825 210.0511 195.988 112.6212 81.7876 77.0507 183.6499 245.4295 224.5023 110.6806 51.1426 154.4891 921.5704 1171.7564 293.8115 0 256.5504 199.2603 236.9449 201.8428 222.2253 182.0737 112.796 49.9216 155.0408 182.8997 120.5934 98.5216 76.71 73.769 103.9328 157.6357 93.4317 123.3178 198.5287 204.1761 182.185 197.6809 151.2793 199.4536 200.0788 213.7709 182.9346 182.3658 175.7293 180.2043 176.0826 144.1225 75.6135 56.2778 148.5515 172.5523 188.8692 207.1938 169.7493 148.8977 163.2151 182.2816 165.5475 193.2478 187.3585 178.7299 175.3931 189.7176 170.7923 192.8185 178.5144 176.9481 138.9453 113.0149 140.6663 170.4751 166.7455 113.3609 125.369 147.3397 172.0002 156.0245 0 117.2524 97.8927 95.2507 92.1544 172.752 135.1229 137.7077 167.2367 150.9331 145.806 159.3102 131.2699 178.3208 137.8875 151.2243 142.2587 176.7968 145.3122 142.1452 153.1096 114.1079 138.9298 184.2283 137.696 113.7007 0 0 140.4121 160.0919 158.5167 137.1538 154.2007 131.7378 61.689 0 42.8697 107.8548 148.3277 143.4558 159.0482 130.1235 147.7928 148.8506 166.712 174.6914 154.3826 176.1664 108.4219 174.6522 184.076 150.2488 169.1336 68.5951 61.7427 94.3964 159.1393 155.853 176.4474 156.4152 164.949 131.7765 168.4069 156.2308 151.6244 138.941 160.9825 157.5724 136.7821 158.8508 177.6528 208.0813 161.8601 156.5101 139.5956 120.4462 153.8859 72.4992 0 127.5963 185.9138 205.8326 192.8126 191.6999 129.6547 81.8787 176.925 127.8304 165.0015 175.9628 186.6726 39.1113 16.8204 78.1788 131.3187 171.485 120.6585 188.1601 175.5777 191.7617 196.8788 169.9943 182.653 0 0 0 129.4549 168.0465 182.0393 202.2247 131.8465 196.4831 253.7066 197.3952 193.3089 163.8463 216.8699 176.9202 203.4362 193.4339 182.0534 218.2412 175.8534 153.1928 0 142.9444 201.2708 258.1338 176.8467 237.3948 154.6402 142.1289 215.4851 176.3637 115.503 134.3392 189.6359 251.646 210.1367 197.0669 206.921 172.3606 175.1368 169.9677 133.5883 135.7323 0 144.455 173.6574 205.366 195.6486 234.276 262.1194 241.3035 174.5711 228.1883 242.9507 200.8946 203.2336 215.4919 214.9967 28.4595
137.9318 132.429 148.9476 136.4857 0 139.8389 145.4448 159.1008 169.8157 132.824 131.624 156.0893 137.5144 129.3349 143.9307 142.254 124.1892 139.6716 151.6054 124.0592 121.2476 147.2055 0 15.3027 171.5593 142.0973 149.0312 153.091 143.2118 136.3856 136.4781 150.3969 138.474 145.9788 132.2516 147.0248 0 78.346 45.5623 126.1077 166.868 150.8741 76.1098 23.2553 90.5826 165.4661 293.8115 166.2785 632.9289 0 162.6778 180.0712 147.9328 143.7368 150.9085 93.9292 39.471 116.8999 145.6454 83.4098 80.1023 52.0007 42.3012 67.6391 123.1415 71.8075 88.9085 145.0083 140.8347 126.7634 138.274 125.6905 138.0566 122.1657 127.0982 125.2398 118.5313 117.5176 132.1853 136.3969 122.027 72.8842 0 86.999 128.6481 116.1644 132.3139 114.7942 116.3746 119.053 119.773 123.484 125.8611 112.4289 123.311 114.8777 141.3946 131.384 127.4248 130.4354 142.7447 115.0543 108.9256 135.4693 120.552 112.4485 113.955 107.8107 109.1548 111.0739 118.7275 0 0 80.2303 66.9 75.2917 122.485 113.8368 105.7913 122.5594 95.6464 107.6339 131.9423 110.7183 128.8776 114.0237 113.1873 112.6869 120.8505 127.8831 99.6445 122.3165 109.8907 0 109.2471 127.135 110.7666 0 0 108.0503 107.2947 124.0367 117.2989 128.9701 136.8727 37.3864 0 0 104.1372 125.2595 113.801 116.1711 119.9924 105.9529 124.5146 119.9719 125.991 125.7301 118.5491 133.9285 133.6764 127.3701 126.4055 120.907 47.3126 0 68.2799 118.4858 108.7329 94.8984 122.6025 100.8201 117.3236 116.7337 124.0929 126.3325 134.7387 131.039 118.0849 119.1596 115.1006 122.7632 129.4695 136.1612 120.2223 99.5578 78.2122 126.9971 60.2175 40.3548 89.8532 138.6599 139.0296 125.7582 123.841 96.2508 58.9393 128.2327 74.9284 122.6006 118.156 122.7932 26.2115 0 0 0 121.8951 108.0529 124.2654 136.4953 130.5587 132.296 152.8052 143.541 0 0 0 95.0499 133.9958 135.2364 124.0861 110.5688 140.7088 124.9995 152.8505 131.0493 114.5637 128.3341 146.1367 159.1073 146.7898 134.9573 154.1222 137.7196 112.9896 0 87.419 146.4764 156.3229 149.2291 128.6001 120.8013 128.5388 164.5011 145.1102 115.3048 121.5274 135.7803 151.6546 143.9203 152.7476 134.7672 142.7105 151.1983 149.7119 121.9449 130.4367 133.9112 0 0 142.8975 145.2884 153.7381 153.745 153.143 165.2531 169.2139 134.1286 160.4797 121.6007 166.6771 174.1173 0
140.8571 136.3707 155.0878 144.8808 0 141.169 116.2642 164.1294 167.2378 154.8522 130.1953 154.7798 144.7976 158.4467 0 141.3256 126.2583 129.3944 138.368 129.3178 128.133 154.9809 0 13.7452 146.3385 142.3052 138.7666 158.0809 172.9665 152.3098 135.6875 171.2836 148.4691 139.47 141.0574 134.7291 0 72.3566 43.3794 139.2809 146.2594 141.4524 75.9283 14.709 89.6718 0 0 632.9289 331.7975 770.8278 159.3632 183.4937 159.6781 144.1217 144.9782 81.1107 47.4239 111.4875 129.2046 98.8918 70.3207 59.6914 34.7434 72.8165 111.8615 0 87.1834 144.1636 138.5391 129.1666 121.5655 141.5681 143.0284 129.9571 132.1683 130.2754 118.1658 118.4955 154.113 125.0186 120.6149 0 0 106.6214 115.193 111.2478 137.6057 121.0635 111.4669 119.5718 113.7048 127.625 122.2488 119.0162 143.6391 108.101 121.9053 0 119.5706 127.7745 129.1891 124.4993 98.31 129.5912 123.3369 140.5757 100.1885 92.5425 116.9429 123.5894 110.5629 112.9562 0 75.8499 61.894 0 121.8755 120.7175 109.5108 121.7004 119.8231 114.8814 125.4021 102.1092 132.0877 121.4096 119.5883 107.8997 119.2265 127.7481 120.3823 112.3985 103.7697 117.6064 123.9343 118.6044 114.6663 0 0 103.8257 108.227 129.4821 129.5355 129.8001 121.0609 47.1319 0 0 97.4514 121.4673 129.5321 133.143 121.5502 132.4466 128.2211 122.6153 124.1187 125.5432 123.0436 134.7599 132.211 138.322 115.4853 118.7621 59.252 0 74.1932 124.2246 111.1424 114.5058 123.9625 102.9188 114.0173 115.0725 125.897 138.654 122.5548 121.8454 113.3466 112.9062 111.7166 130.6743 131.0704 116.5086 122.2816 100.5947 87.2688 138.9803 64.1518 32.2306 90.904 138.2825 130.3733 119.5909 126.5209 91.4694 64.4269 135.3487 69.3931 124.9308 123.8467 139.9521 24.3407 11.3833 0 0 125.3839 98.0139 129.198 134.6469 137.8687 129.3756 144.0044 129.476 0 0 0 86.8182 122.8981 137.8633 144.9055 119.1278 140.7018 126.3712 146.9618 132.7864 135.6404 150.0214 170.9653 162.9885 150.6528 145.3269 149.7387 145.5465 128.916 0 92.5073 144.282 141.3845 162.9776 120.5541 136.9293 129.0223 150.8758 148.6547 123.1197 119.9821 134.2828 146.9467 148.6481 148.17 142.0748 143.1416 150.8243 132.9757 111.4629 113.3287 0 139.1255 0 141.9057 121.2002 156.1326 144.4391 154.1251 160.6066 174.8923 152.3169 162.9735 145.8682 151.9569 150.5781 19.7444
217.2394 231.4928 246.9374 276.0901 154.319 218.2235 191.4938 237.6514 260.4755 193.6006 217.4465 213.3303 216.331 227.9294 240.3667 205.7479 166.2418 228.0928 238.4587 167.8986 162.4321 244.1749 0 22.7517 222.0251 240.4685 238.6322 242.7918 252.3084 196.0968 164.8856 239.2362 235.622 229.9583 212.6367 185.0498 108.6241 77.6477 65.4454 206.3787 253.8986 207.1712 117.8883 0 150.5545 198.7993 256.5504 0 770.8278 1349.837 626.3468 0 317.9269 276.4103 216.5297 102.8779 70.2915 198.519 193.7814 133.0616 115.2071 104.4892 74.4041 100.2013 186.2856 97.246 130.3924 237.4336 236.4024 198.7402 234.2465 195.8651 237.2458 213.7037 205.6907 204.7575 196.7811 183.603 196.5086 223.232 170.7448 82.035 42.5048 156.8533 204.0394 186.3548 193.4363 174.7397 170.2763 183.7976 161.6839 190.2562 223.2297 177.3858 185.3703 196.444 209.3024 188.2954 198.104 194.4706 167.5202 183.5091 133.6406 139.8345 198.039 174.3453 109.6094 116.3266 138.0884 206.9963 169.7049 144.8715 136.2616 93.1166 106.4776 96.7096 180.5661 126.6957 145.8463 187.6998 151.8908 149.9316 165.7945 116.5031 180.4478 177.8924 182.9869 188.0611 194.6206 163.8661 143.1422 157.8323 134.9669 157.8198 196.7229 155.392 126.5343 133.5774 123.3394 159.8521 170.7751 163.2278 156.2476 180.026 153.9213 65.0066 45.7302 0 129.2437 168.8306 136.895 163.0689 144.1428 176.2407 158.4842 166.397 198.0043 197.7923 201.7828 147.5018 215.9438 207.7571 162.7353 189.5625 84.6809 81.5554 93.0431 160.7221 178.4714 197.8881 177.3376 164.2245 163.5406 186.2964 198.7734 178.3574 183.9599 194.8081 164.496 152.8769 178.9337 192.929 211.0011 194.2059 173.0764 146.0179 174.0267 195.8602 74.7237 0 131.8693 187.0451 202.3367 186.8323 200.24 125.0954 86.1012 178.9228 115.6971 208.0914 194.4956 198.5281 0 18.8234 92.5439 144.2269 181.3592 140.8501 183.5142 188.4085 227.1445 204.8916 189.262 201.4061 0 0 0 141.406 206.107 193.8715 229.0148 141.0097 201.3167 223.8301 217.489 191.6911 207.847 216.3493 205.1311 208.1935 216.6622 201.4107 240.3733 220.0666 186.2187 0 151.3493 217.1397 282.0766 196.0956 238.3664 172.1137 174.679 207.7835 187.111 146.4366 162.3277 225.6617 231.6629 239.4008 239.5466 239.6936 191.2293 184.5331 187.2392 129.9085 137.1865 145.978 151.2093 186.1899 217.9976 196.7139 219.3489 241.0943 246.6648 211.6407 268.356 261.25 225.3191 244.8847 279.2655 242.4983 27.6074
158.9246 178.1577 226.7505 190.8157 142.6101 147.9004 139.5043 192.6836 188.5136 180.3907 185.3349 169.3854 168.157 189.3351 185.4871 185.4304 153.3239 179.631 159.7673 144.1135 133.6403 177.0924 0 17.8677 186.4292 185.4939 173.1846 175.967 194.0757 161.6123 133.7437 208.4037 166.1206 181.0664 159.9257 181.4822 110.9229 76.4861 46.615 174.2817 194.3133 165.6281 95.8638 31.8034 103.336 163.8941 199.2603 162.6778 159.3632 626.3468 501.7117 818.727 243.1127 212.1229 175.2471 106.464 47.3849 139.8519 177.903 115.0942 78.823 73.3179 80.2259 102.8661 118.4369 84.2078 98.7618 195.0095 195.1852 164.7886 189.8655 151.068 159.6276 174.6959 169.3625 178.4278 139.7728 152.3536 165.8232 166.9237 144.2296 78.0344 45.9161 122.0823 149.3554 155.8643 173.6937 153.7568 135.2983 155.33 138.0297 149.7415 172.5599 156.0254 144.8489 158.2198 164.5009 153.1466 168.9456 139.4944 139.0413 143.5423 132.371 136.3163 152.65 152.1765 97.5332 111.0483 113.8567 161.1762 151.5681 131.5874 110.3375 88.2037 71.0036 83.3019 146.9587 128.6439 134.5921 150.3395 143.0479 138.2322 140.2823 121.2045 144.3078 128.5921 139.7415 131.7954 131.8824 134.3027 137.4736 163.8116 114.4604 118.8713 149.8337 134.8906 110.5038 127.832 100.0814 121.5536 148.4474 135.1579 125.1721 148.5339 121.4098 58.4179 38.2544 43.4518 95.1224 136.5545 137.8204 135.2633 127.4126 155.6194 134.3786 153.8964 158.4899 155.907 140.3132 117.8284 155.68 137.77 127.8177 159.5609 73.5677 59.943 89.0529 140.4545 135.477 127.5705 143.7209 120.1681 141.1316 133.6507 179.6477 166.2091 127.2249 149.5481 156.0775 131.3792 157.7045 147.1028 156.1418 160.9012 137.0546 129.6123 128.8049 150.9773 60.7878 42.8081 115.1187 161.7812 185.7811 165.6922 181.7361 123.5398 80.1291 164.1457 107.4729 168.4658 169.5864 152.5118 38.2109 0 75.7227 129.3234 137.758 122.6886 167.6987 174.414 170.0919 173.9852 133.283 156.5713 0 0 0 128.1305 166.04 163.0044 170.0782 116.9173 155.0132 171.4756 175.2737 152.9244 156.7352 170.3279 173.2061 167.2261 167.5859 180.9646 178.1657 169.2444 131.2681 0 125.3721 183.8676 209.0786 159.6393 176.9559 155.0155 145.0626 194.4856 172.9391 120.8012 124.8251 186.8716 172.612 200.0318 203.9546 162.9786 158.4558 161.438 142.0725 122.019 124.3902 124.7992 128.7867 155.1845 185.6157 206.9272 199.9585 181.9766 214.2097 166.3992 191.0636 176.5923 192.5756 169.0573 179.1439 178.4739 20.1985
186.5441 225.0333 233.9673 244.1573 174.2503 211.4582 172.8537 204.9441 209.82 175.8822 216.2711 202.1469 211.5231 209.9551 228.181 174.5988 155.2971 201.249 192.1617 152.9471 149.7098 232.4503 0 20.0641 230.8641 242.3328 185.467 214.6649 220.8147 208.7253 144.9095 237.9952 201.8077 225.0318 195.9703 173.4564 103.582 79.6249 64.8135 208.0536 237.5657 175.1137 102.9994 0 109.801 191.994 236.9449 180.0712 183.4937 0 818.727 825.0361 989.6026 260.9836 244.4143 121.9997 76.8453 184.0216 182.1075 132.4881 114.4213 75.4131 85.0935 105.5305 157.1674 92.7387 101.3144 211.8687 202.4926 187.1673 209.739 160.8241 231.6955 197.6694 185.6821 185.6078 192.034 181.0903 202.3543 197.3452 133.6509 78.3651 49.651 165.1029 200.6883 178.829 193.6029 166.4967 137.4197 178.9715 182.7178 191.955 203.5553 199.2787 180.9119 203.2347 197.0337 188.3902 196.0446 198.7563 161.2001 152.661 140.853 149.8239 178.2783 178.466 96.6294 113.6739 131.7178 172.075 162.9672 128.1598 111.2683 80.6103 90.1181 96.4324 169.8698 131.9787 136.9966 167.3213 170.6298 166.836 153.5901 110.0101 156.3219 162.9559 139.5257 164.6722 178.1031 156.6605 129.4544 164.8369 128.7986 143.838 164.4238 132.1745 115.8505 134.5509 114.445 136.6781 179.7808 158.8107 167.0652 162.9083 164.3534 59.9207 52.0811 43.1216 109.0984 153.4726 158.4134 170.3237 138.7684 143.8616 155.6656 162.0907 181.5112 166.5371 153.9385 141.3355 178.9982 195.9665 157.0939 163.9989 74.3523 58.4599 81.8829 155.181 178.1401 170.1746 162.0582 159.6012 161.4514 167.4722 181.8137 190.2306 176.2728 144.0253 166.4654 173.3436 161.4745 176.869 190.6729 170.9437 148.8679 132.6594 146.9715 166.6986 73.9449 45.3727 120.2861 148.0633 199.0185 185.1442 189.5544 153.7607 95.887 214.0142 143.5749 176.1613 189.4592 190.2915 41.6931 29.2601 75.5838 148.4971 151.6025 134.4797 185.2924 180.131 201.5743 200.3138 177.4761 192.3631 0 0 0 141.2296 178.926 182.1838 183.5981 142.0436 175.7153 201.2798 207.3634 201.2516 190.9994 237.0615 186.6229 197.5015 207.7892 192.2324 188.6898 202.6329 173.9507 0 130.7452 182.9471 231.9965 173.9248 207.0064 163.3463 140.4698 237.2012 188.6669 142.2161 145.64 202.7805 249.2173 226.1715 220.8277 214.7405 180.9661 187.9792 201.3562 150.5366 136.509 135.5425 138.1065 165.2275 195.5704 194.1328 173.3889 227.5763 235.0254 202.1697 193.3399 215.9722 217.5655 215.6941 219.4908 221.6742 28.5929
185.863 0 269.034 236.8235 149.6067 197.7809 174.941 225.6986 213.1416 204.144 252.3059 231.6638 224.3693 229.0525 226.0111 223.1638 149.423 234.0621 229.7217 151.6295 140.8776 243.8186 0 22.6322 231.2538 259.5324 210.3224 241.168 193.8509 193.7654 159.2539 244.5735 220.7571 224.5364 230.3629 189.1072 94.2006 60.4102 71.1373 183.7686 268.6172 194.9228 136.1661 36.6717 134.4855 182.0834 201.8428 147.9328 159.6781 317.9269 243.1127 989.6026 2197.6373 562.6857 264.438 127.7529 81.3603 246.603 237.7333 155.697 115.9228 89.5279 122.3973 122.7203 143.8847 85.8206 122.931 214.7644 224.6501 223.0071 232.6 169.2545 201.7206 207.735 221.9347 230.8595 209.0252 190.9368 203.2067 193.795 133.3673 76.0134 52.1859 159.4309 205.9715 213.2076 205.3773 143.2199 166.7148 206.8463 194.5406 196.5579 217.1359 186.1839 171.8162 203.2714 201.6219 171.203 200.0328 189.1488 157.2216 146.8786 133.0629 160.3113 194.7818 184.4515 105.6372 112.0258 139.4105 210.0753 163.2075 125.0749 116.5782 94.8581 91.2994 89.8989 188.2433 123.5949 140.8281 180.1933 158.9355 174.9567 144.7893 116.8498 169.0611 145.7985 190.2415 185.7485 199.9976 133.0903 152.4838 184.8945 116.5771 134.9508 173.0849 144.1376 128.2103 135.1358 118.2737 121.0869 177.4796 133.2585 158.6238 179.5065 155.186 53.5488 48.7016 55.851 103.3437 121.3953 140.5965 189.2595 143.8116 181.1067 156.2369 182.9567 191.8704 184.4796 170.4661 132.2791 218.2267 181.2634 168.9777 199.9956 77.4383 63.3897 65.6913 144.5249 194.7459 194.1587 175.7169 149.857 166.5508 148.8166 166.4739 195.6991 163.5079 191.7057 146.7522 149.5244 185.7744 198.0171 213.7386 188.3593 174.6328 134.3969 165.58 157.2759 75.0476 49.5037 128.5523 176.3351 241.3432 210.0328 200.1542 143.5937 78.4389 167.2888 125.7642 188.1703 204.8527 179.4906 50.7338 26.3731 91.8549 141.1393 144.0481 106.8294 187.4405 183.6091 241.1393 237.8263 198.1449 188.4598 0 0 0 143.8326 184.8719 164.1701 201.21 110.7111 164.6582 241.3536 187.4528 215.2557 188.4271 203.7043 198.7723 208.1076 211.7445 211.2094 212.3379 190.9768 173.9875 0 156.0022 208.7308 292.5412 200.399 221.64 159.4928 169.9442 207.2362 163.4175 131.3401 163.5594 201.3913 237.9966 223.6008 258.6214 216.21 177.6306 150.4411 159.5223 117.4881 116.6682 118.6752 119.0768 143.3835 221.0402 204.9339 211.8927 223.0655 231.2219 184.7623 212.2883 244.1237 227.7693 263.7741 267.6245 240.8385 27.7953
190.7676 202.1104 257.466 242.6845 164.0366 211.8438 182.1302 234.8956 239.0299 207.3441 227.6694 261.1245 210.2943 215.5754 210.7231 228.2018 149.5072 222.8406 212.1362 143.8503 138.7602 238.1931 0 25.0251 237.6072 247.5413 222.6926 256.0448 244.3767 185.9842 154.7914 285.9255 217.1517 243.1153 223.2814 176.2548 121.8506 77.6265 72.8891 171.6272 224.9967 195.1744 125.4528 0 128.7447 179.7256 222.2253 143.7368 144.1217 276.4103 212.1229 260.9836 562.6857 2042.9227 851.0548 135.4377 83.0733 215.733 217.0567 167.7434 113.8207 114.1987 103.5908 119.2983 171.8433 98.5127 135.3779 218.7351 240.1688 222.2096 249.8399 178.422 204.9425 200.5364 244.5486 221.42 190.6174 220.3057 209.8626 192.7278 181.1174 85.2599 55.5399 172.7971 197.0949 197.6207 197.8123 176.3433 169.7875 204.5844 198.6113 197.4756 229.8402 207.7682 168.7391 196.9959 189.2398 190.5081 196.3268 199.6971 182.2258 180.8265 130.9319 152.0234 203.0121 181.3971 123.4263 122.9158 152.7966 179.6986 181.5724 136.0884 124.0527 94.2966 92.1991 89.2007 187.3716 154.1887 141.9158 189.4076 146.7589 166.2215 155.8243 123.9662 166.6411 167.4584 169.6902 187.633 191.6345 163.3996 150.5038 169.6532 114.3574 142.3125 186.5982 142.9937 116.6814 127.4763 118.9531 130.0295 185.8593 179.2555 167.2344 178.8077 144.4113 63.1077 58.502 60.2737 121.9649 147.5589 132.0474 185.3977 132.8916 167.6857 129.9147 162.2189 179.9999 148.8357 190.5981 129.1685 189.668 191.1837 164.2536 186.4398 85.8523 62.4814 84.9476 152.5733 193.891 191.6733 171.4262 174.3813 130.591 174.6519 178.9817 186.1353 184.2779 162.935 159.3124 165.2966 167.0659 203.7064 198.3925 192.5649 174.6394 141.039 152.6909 196.964 95.8645 51.8565 130.5766 199.323 200.6181 193.0696 194.3517 154.0908 99.6976 209.285 119.4949 171.1862 226.602 220.3206 48.2984 0 98.4936 148.7192 169.8967 0 201.0934 185.2039 205.0219 220.8975 216.044 212.9212 0 0 0 150.1305 185.9408 187.1541 197.4677 122.3463 174.2923 236.3727 228.6077 191.2865 189.8411 212.5638 204.5334 206.4416 182.7724 184.5948 213.9748 227.5734 162.1524 0 135.7766 227.8612 289.6097 188.176 244.1055 172.9453 145.0278 246.8579 170.765 140.3359 164.7652 216.0668 225.7792 224.942 250.8813 228.7139 200.0748 173.8187 183.5032 138.3415 135.3247 133.0188 129.4923 165.7789 194.6269 204.7063 222.1897 257.1634 250.7001 207.4915 197.877 248.1591 220.7302 236.5979 253.1559 218.0234 28.1796
177.8017 173.5336 216.0863 211.0532 0 180.1831 148.1785 204.7959 173.7589 218.1059 183.9484 170.2295 205.8046 184.4334 188.51 186.5878 141.286 202.1421 179.2196 135.5408 142.934 186.3367 0 18.791 197.4452 195.7566 186.1797 211.0024 181.0885 172.7782 140.2512 221.9673 202.5803 186.43 189.4532 148.4389 97.1329 71.892 0 151.0374 210.005 155.9921 90.5835 29.7649 104.2873 164.5565 182.0737 150.9085 144.9782 216.5297 175.2471 244.4143 264.438 851.0548 1461.0195 296.2301 77.4042 191.5688 217.4674 0 112.4425 81.9146 87.6441 93.2889 154.8984 79.074 0 165.8663 200.8811 174.689 191.4292 145.2403 166.5643 149.9405 174.1567 162.9958 163.3868 175.3358 167.1303 156.4203 131.7674 66.9653 45.3437 150.6637 146.4722 166.0796 171.6096 147.5313 123.2922 167.7458 151.713 160.2477 186.8937 164.5895 164.5786 164.5581 162.2954 156.7078 161.3931 159.1027 136.6526 141.6219 106.1624 134.5052 166.226 147.5534 91.2167 101.0809 118.6432 170.505 144.7341 136.1341 0 82.7079 0 70.8205 151.3703 122.6893 119.951 140.4194 167.0272 136.382 135.192 104.3718 143.074 124.7949 147.2012 144.2751 160.5882 118.0361 124.4391 159.6065 119.3897 115.5592 168.1807 123.0884 105.4461 123.207 98.5666 131.1474 166.6198 158.596 136.6258 146.5559 157.5791 65.1942 49.3652 39.7572 96.6564 123.6682 121.4834 133.2839 103.0155 132.2884 125.0832 146.2825 143.896 146.2773 126.0655 117.098 169.1061 155.4908 157.5142 163.3962 72.1051 51.2344 89.1134 133.4044 151.3384 144.723 124.8251 127.5838 130.4753 144.9806 174.0734 171.0756 139.8423 176.3956 127.9686 128.5523 147.4213 171.6752 154.6801 158.0428 148.6154 132.7878 132.8226 152.8813 79.6399 0 132.5925 154.4326 189.5347 163.2105 182.3996 105.5744 71.2564 175.9224 116.3153 143.2395 180.6257 164.9454 39.9342 0 68.1604 114.5115 129.8869 114.4699 174.7506 152.5586 207.0661 182.2976 192.6896 163.448 0 0 0 118.8917 139.7021 155.4086 169.4167 133.1837 147.8302 195.7763 190.837 166.0657 158.5939 181.8382 169.9126 178.4871 162.1489 152.7685 151.139 165.8228 133.2758 0 128.1729 165.3546 220.7147 154.1243 209.3787 142.2166 131.2419 182.9656 152.432 115.0409 125.621 176.6471 174.962 202.032 208.924 185.9183 154.2673 153.3469 171.2016 110.7132 113.8957 116.4556 117.1769 141.9504 168.5161 171.7237 198.4039 199.7299 212.9906 192.2039 178.2716 184.0341 165.3494 189.4318 200.3411 180.4254 21.7343
95.4549 95.2184 125.86 113.5433 0 106.4122 84.743 121.6232 110.9973 101.51 84.6373 106.8545 130.1093 103.0647 117.3849 102.1399 87.258 99.0745 97.9119 81.2683 79.0559 124.1928 0 13.1138 113.4103 119.7559 107.412 105.8276 110.2834 120.0215 107.298 103.214 101.8921 92.9195 98.5332 93.7091 68.3091 46.2722 28.8865 107.2869 114.6638 83.6722 53.643 0 55.2423 88.003 112.796 93.9292 81.1107 102.8779 106.464 121.9997 127.7529 135.4377 296.2301 18.632 67.3208 98.0768 119.9302 0 0 40.6451 40.1285 61.085 82.816 0 65.9531 98.535 91.3335 78.1543 93.0716 87.6964 88.311 91.3689 99.8231 80.0595 78.2995 93.157 98.5792 97.1629 83.1184 51.1595 23.8546 77.6741 90.5861 91.2149 93.9576 89.4725 88.6263 87.7023 90.2734 92.6664 108.5231 95.2138 88.1879 90.7666 101.4812 89.6326 96.9063 87.8278 101.3482 82.5725 84.0064 70.4699 84.8133 90.0194 79.6127 72.8604 60.2258 89.6914 89.2393 98.2302 0 48.2311 43.8931 46.7782 79.5765 75.4346 82.4168 93.4689 84.2646 76.8683 79.8857 67.0736 79.2641 69.6281 90.1394 92.1084 81.372 0 79.2217 98.6016 75.3185 80.5252 94.7888 84.229 63.3779 84.8976 0 82.9493 74.1166 73.0856 91.1213 64.2148 90.3971 33.1711 33.8734 0 70.4504 91.8332 82.2313 74.6575 75.425 74.3401 83.7478 88.4915 82.0081 88.2002 70.4159 70.9418 93.9352 93.36 97.3191 84.2336 42.0678 0 56.2472 85.2406 89.4428 92.7491 92.9884 77.0262 72.5182 87.5394 95.2716 84.6887 85.9253 85.6473 86.6093 77.895 85.753 91.1732 86.264 91.4107 77.8752 81.1265 74.6193 83.6685 0 0 0 97.665 99.0271 92.6658 106.1686 73.3618 52.3979 89.6457 68.5831 73.3187 100.0323 97.8348 30.0455 0 40.8899 77.4864 98.8964 88.1509 99.7839 90.0743 86.5791 114.3427 114.9179 87.9475 0 0 0 75.8859 81.1 98.074 113.2624 0 96.5834 89.588 109.8762 97.5212 93.7072 95.5186 89.2869 89.7663 101.6353 97.2308 114.7232 95.4791 70.213 0 54.3596 109.4625 112.3021 101.7606 107.8281 89.5365 81.0245 115.8234 108.2782 81.1101 93.5701 118.7435 106.903 112.9817 119.9538 104.4358 100.5503 105.3487 106.2967 76.7809 79.6355 79.0168 75.2103 94.5252 105.9439 106.7562 106.6934 88.9475 105.4218 103.9577 115.7353 120.1304 113.356 99.9377 114.9223 112.4731 15.0719
42.9952 65.8484 78.3528 69.6984 52.1751 66.0743 52.3808 70.1287 65.0757 50.0113 66.2859 59.0156 43.5969 65.2566 57.5866 70.0321 41.884 67.5574 58.3925 44.1694 46.1527 70.4204 0 9.0337 70.0343 79.0795 46.6182 58.537 52.7116 52.6287 48.3333 75.2099 66.2201 67.0596 67.607 49.905 30.6393 18.1438 0 0 64.1916 50.9203 0 0 27.4483 46.6982 49.9216 39.471 47.4239 70.2915 47.3849 76.8453 81.3603 83.0733 77.4042 67.3208 115.4763 94.3338 77.609 0 44.1661 0 29.2584 0 39.6651 0 0 55.6392 65.3133 60.8807 61.5148 57.2157 57.8224 52.5267 47.8623 63.1132 0 45.3195 55.774 47.6397 41.5708 0 0 43.4251 42.3985 56.9002 55.926 45.2351 45.3975 50.7752 58.3303 50.6018 64.3852 56.6716 34.8251 45.6918 54.0244 45.4174 59.1902 53.3195 54.3855 47.873 28.9282 46.6215 57.6111 45.4087 30.3733 35.356 44.3907 49.1566 48.4878 33.5911 0 0 0 26.6074 48.8914 45.5897 41.8363 55.9729 40.326 32.3481 39.2409 27.4997 46.901 49.2127 61.1464 49.3716 56.098 40.6495 42.0756 46.8667 40.4143 43.8633 47.3258 32.7549 24.9509 36.1073 29.5807 39.6465 47.4826 46.7062 39.3658 56.476 44.8578 19.814 0 0 34.3764 45.0611 46.1044 53.5136 33.5615 50.3648 40.7646 38.5876 55.8822 43.9798 30.5463 42.3696 56.9442 48.1896 39.1799 44.4233 0 26.1716 23.8287 42.3668 39.4719 45.0869 36.3391 39.5023 0 53.574 57.7038 47.0425 43.6224 48.8174 41.2307 40.2945 52.8283 51.8028 53.9078 49.7099 40.9093 40.3682 44.2516 52.8839 16.4845 0 0 47.9168 65.3221 62.3834 56.6512 32.41 25.1464 66.697 30.4484 56.4691 45.819 51.0776 0 6.9934 0 32.5802 37.8001 40.8818 55.1261 45.8746 52.7011 56.1662 53.3993 48.5518 0 0 0 46.5281 54.9669 47.5012 52.7322 32.4908 53.0835 75.7682 50.6475 50.0499 37.4818 61.6783 63.8533 60.9735 49.0576 47.8691 51.2166 55.8158 42.1147 0 35.4706 56.177 81.319 60.537 67.69 42.2265 38.8964 52.2587 50.0842 30.4269 39.0559 68.8085 66.5859 63.7174 79.1243 48.1569 46.4741 39.1138 44.7116 33.3611 33.0552 34.0214 35.0039 45.7322 64.7196 40.041 60.9484 61.4411 64.5057 60.8104 55.0696 57.7841 59.7105 59.3701 74.2418 80.3497 9.4895
134.3206 199.3281 257.6725 214.9137 124.1776 169.1835 130.2616 187.2417 189.9499 180.7149 205.099 189.7759 179.7378 209.862 204.1799 189.2518 130.0004 183.4342 175.0351 118.033 118.3718 158.2819 0 16.5163 198.5954 223.2615 162.4331 203.0087 178.4609 171.3167 108.7739 202.8559 194.2581 172.977 216.4148 163.462 81.7073 64.2454 41.3406 147.1259 177.2689 147.6934 83.2614 48.6693 117.9251 124.7543 155.0408 116.8999 111.4875 198.519 139.8519 184.0216 246.603 215.733 191.5688 98.0768 94.3338 1258.7121 588.9687 144.2586 117.4035 0 103.8029 99.0617 159.7337 71.7152 102.6584 165.0227 184.3693 191.9172 220.4023 131.374 189.0889 168.959 197.0697 205.8663 171.463 150.7333 175.4549 146.1936 128.5442 62.0935 0 131.8124 176.5342 171.3242 162.2952 140.1938 119.4209 168.528 145.9614 163.0201 221.3134 154.4485 156.9396 164.2048 157.5592 145.3413 164.1286 161.4078 139.1825 134.2421 110.8511 133.8484 168.34 147.3221 90.4272 104.1202 120.0992 176.7814 157.6706 99.4117 108.3936 97.844 0 68.9811 148.2201 113.8328 136.0321 138.1418 126.133 130.7746 114.532 86.3604 129.5742 130.387 158.4185 180.8031 170.8932 130.2062 129.5764 144.1886 99.4676 101.8875 144.7576 129.8492 90.7737 110.3015 99.3785 114.263 184.3393 134.3105 131.8345 159.385 132.1965 50.7226 39.8408 0 87.0483 111.2321 112.5993 135.471 109.1512 157.7585 104.5667 156.2438 174.0398 131.4331 134.9236 94.3122 159.4854 153.1561 125.5679 148.5311 77.0208 59.9875 76.784 109.0396 160.8781 144.9994 126.5916 139.97 122.6439 127.8518 150.0236 170.3812 120.849 142.8623 111.3019 121.711 180.8035 201.7005 179.9829 145.095 137.0566 112.013 138.3245 146.3829 81.7823 42.284 138.6845 155.0112 156.4553 189.0024 189.5057 116.4675 84.84 155.3743 134.1966 153.8603 165.2497 162.0349 0 27.6012 76.11 108.2822 141.3894 106.028 159.2701 154.1666 205.2805 169.1041 143.6324 164.912 0 0 0 129.7103 150.5778 146.5282 175.0477 108.1153 154.6557 230.2071 187.0982 177.652 137.1738 203.5003 158.0152 171.5165 159.8281 165.0999 189.4138 152.271 121.5348 0 115.6208 177.057 224.2691 161.3241 158.4816 134.3801 139.9665 162.6614 136.1041 108.3415 125.8972 185.1594 214.7363 161.7549 247.6615 180.032 154.737 127.0599 148.6551 100.7318 114.169 110.1133 90.0823 121.2649 192.8373 178.0407 199.5098 179.5788 221.2243 141.1704 181.3228 223.7702 194.4319 205.6538 207.3826 199.6424 0
163.9804 187.8799 224.5353 214.1017 161.3318 169.939 141.7909 206.7684 215.4279 184.0777 196.9726 215.3576 193.3304 188.2299 206.5952 184.0662 148.1095 177.3259 185.4798 147.7871 158.7832 209.2068 0 21.8989 208.8105 197.9709 184.624 205.3325 217.0335 176.1051 149.4477 221.512 211.1315 193.5078 191.1062 147.2048 103.5242 85.2665 47.2918 157.5086 188.1625 183.7003 109.6629 38.4338 122.6829 175.4587 182.8997 145.6454 129.2046 193.7814 177.903 182.1075 237.7333 217.0567 217.4674 119.9302 77.609 588.9687 547.6873 365.4166 156.0288 101.2084 101.0733 104.8451 157.7683 86.2791 124.7958 177.4826 209.8402 201.907 219.0807 155.1975 200.9882 184.148 210.9132 187.1092 200.4145 190.8218 176.6318 173.9136 164.5407 74.2248 46.8476 123.8468 179.8304 172.8969 182.4394 137.4605 136.5764 199.6741 154.4837 163.9192 211.1415 167.7709 172.6152 171.8545 169.8494 171.3155 177.1696 168.6284 166.9542 144.7181 130.1209 152.298 170.2925 163.3729 98.7338 106.5757 139.8275 175.8135 161.8519 128.1916 101.584 98.7215 84.8709 77.7835 164.067 150.4316 125.9521 156.0276 152.5687 150.8011 140.1486 116.7714 163.7002 162.2598 164.9484 148.8715 145.6671 148.6445 129.8169 157.7973 123.7999 116.9677 159.0466 127.5916 100.7566 134.4637 95.4157 115.304 141.3002 148.0481 152.5468 149.0516 135.7324 46.5756 42.6957 45.2076 103.0787 134.3303 138.3866 156.4333 127.7652 156.711 128.3058 155.5257 181.0888 150.9648 154.7815 144.0113 181.2431 164.457 159.5163 169.5687 70.279 53.3373 81.6269 134.7002 157.775 166.4386 156.2294 158.0783 141.8417 136.075 165.457 172.9629 142.2192 167.6959 138.3824 144.7817 169.077 195.0647 165.543 169.4353 139.2783 113.3542 136.1056 148.7525 76.9522 28.5077 126.9773 171.8651 191.2867 197.9095 176.1984 111.9086 72.9501 167.8792 126.0544 163.1162 156.8411 183.1736 40.7722 23.6845 67.2635 128.6823 153.2918 148.2525 178.8829 150.307 187.8254 180.5705 194.8995 195.017 0 0 0 123.2166 160.1071 158.5986 176.4028 123.0943 163.6017 201.9807 210.4786 193.5361 177.8228 176.6069 179.1586 204.1451 173.1949 172.908 179.4133 173.7867 145.0125 0 117.7797 150.854 248.5449 162.6603 162.7153 156.4944 143.6125 179.2813 160.2341 130.3954 135.4933 174.4225 184.9196 195.2576 207.5953 187.0984 160.1148 150.7412 156.2906 105.8686 116.4473 120.2863 114.7442 136.4823 178.6741 163.5482 180.654 211.2189 213.3864 188.6137 197.8356 204.0278 215.0394 209.0925 208.9313 198.5473 25.7727
124.8476 120.5079 153.9203 161.9806 106.7066 141.5932 111.4601 134.708 140.517 130.229 124.8287 151.3359 128.2701 129.2014 155.2185 0 122.3832 150.3628 128.2725 101.1816 107.8661 138.9369 0 13.3617 148.975 153.0584 119.4884 126.5283 141.621 120.0549 111.9009 121.0708 129.2145 133.6007 117.2427 121.6214 80.1591 51.521 28.787 125.1731 142.8349 128.3695 77.5085 33.3803 80.5609 118.2691 120.5934 83.4098 98.8918 133.0616 115.0942 132.4881 155.697 167.7434 0 0 0 144.2586 365.4166 188.1632 261.5306 81.8303 54.7116 79.6277 0 64.434 70.5521 135.5539 143.2974 138.9463 142.0301 117.2192 119.1914 118.2505 127.3616 119.9782 105.343 113.7015 143.861 121.7362 124.762 53.59 39.4424 88.9731 122.2612 106.5497 112.7424 114.2351 105.81 137.7247 112.8451 116.8132 136.6844 115.5915 126.9165 125.263 121.8121 117.0463 127.6437 108.2677 117.3368 108.8847 84.0796 110.0611 130.5457 115.6075 72.3361 0 94.9218 105.6324 128.3275 97.7872 91.3314 65.1164 62.2897 55.1648 102.0539 89.2056 93.8032 102.7281 104.3284 107.7068 103.2928 96.6049 116.9595 110.796 118.9094 98.8588 113.8638 125.3164 108.222 110.5769 93.5886 107.5186 107.0228 110.0558 82.5513 113.0057 0 113.3397 93.0361 113.4398 108.1693 127.2449 112.7991 40.8929 0 24.68 88.0262 109.4164 109.5282 106.6676 94.5847 109.1452 100.6529 107.7457 120.9073 111.4226 108.5666 92.5233 117.2672 110.9252 121.7493 118.4514 43.7676 45.4168 64.0802 103.3166 100.5565 106.4515 119.9768 88.0049 97.8012 98.4782 118.6489 115.3107 0 105.3247 97.4866 103.1991 105.3 124.5667 115.8096 119.7193 116.8844 103.0714 94.571 115.7522 57.6668 29.6643 88.2843 143.2029 144.6933 118.4899 102.0038 102.0429 57.7752 115.4977 67.914 115.1067 127.5893 121.9519 29.7913 13.6083 54.5979 110.2124 117.5576 98.3985 116.9148 115.5819 132.7105 121.3843 123.0796 127.4608 0 0 0 81.9337 116.6606 107.3953 117.3329 98.7927 114.6183 127.124 138.3859 125.2683 109.3599 131.4026 141.573 122.6035 149.8375 121.5807 122.844 143.9217 113.2459 0 82.219 129.15 130.3084 109.8405 135.9387 112.8856 110.2125 150.424 134.5442 93.7069 110.908 140.0571 110.1648 161.7315 145.1987 133.0601 107.1348 118.9725 129.6037 99.4419 102.3334 97.9227 87.0081 108.5504 137.8966 134.7315 119.8554 139.092 146.7453 126.0296 0 135.1399 132.0467 127.2182 137.2843 137.0283 15.7924
91.931 120.4093 139.9553 107.3919 61.2523 103.4133 76.1619 123.0155 109.2646 108.7992 109.0432 102.5448 121.5124 99.9028 117.4213 108.6849 83.6077 101.4851 104.5886 79.7936 89.2774 104.0583 0 10.3013 112.9711 90.3511 88.7632 123.8901 112.415 88.4383 75.5516 116.3341 101.5551 124.4364 96.1081 100.2476 46.4405 33.7829 23.3111 80.9009 101.6882 106.3752 58.366 0 72.4824 82.0175 98.5216 80.1023 70.3207 115.2071 78.823 114.4213 115.9228 113.8207 112.4425 0 44.1661 117.4035 156.0288 261.5306 131.6872 182.6818 59.1669 60.603 96.1352 40.1494 75.9772 101.9052 103.1592 112.7316 121.3081 83.2944 104.8039 90.0483 123.5129 108.0313 119.9932 101.9629 95.0946 91.9339 58.1667 29.6356 37.3634 0 95.2771 104.2765 106.8082 87.3549 71.7953 106.5312 83.3379 84.3667 111.0825 99.9933 93.8427 110.0463 95.9476 74.839 90.1504 88.444 82.1507 77.4566 67.9192 77.4379 98.171 88.6495 45.3876 52.8181 74.2717 99.5839 94.9605 70.4 47.6299 40.1176 43.4635 38.417 104.3021 61.4242 66.2779 78.6387 76.4711 61.9386 75.1111 62.6187 73.7455 71.6098 79.6621 101.7094 97.4943 72.9841 65.7475 82.2832 58.2151 70.0444 94.6435 75.2553 48.999 58.0121 59.7276 68.6557 85.4654 75.9666 76.927 89.03 75.3485 32.7584 31.5112 0 49.6469 63.6308 72.0964 89.0148 66.4397 82.2187 77.8022 82.1192 82.7059 70.3332 67.5403 52.5034 78.5028 91.1074 74.5694 93.4664 36.944 0 53.5084 84.6577 80.2344 84.6826 79.4686 72.9362 77.9857 86.4625 88.5196 71.4265 76.7194 69.8098 67.4445 62.0476 92.8149 90.5948 93.348 113.1312 81.4933 82.9587 73.319 85.5502 0 21.2901 64.053 113.9314 97.9287 105.3644 96.7068 71.7042 42.2387 79.7089 75.1571 91.2059 98.1029 95.4979 18.9301 0 39.9294 65.8099 67.1442 57.5273 97.4131 89.1394 110.9809 120.4815 99.713 100.8277 0 0 0 72.9666 87.8869 82.672 94.9305 51.4653 74.0955 102.6303 108.2062 91.1959 79.031 99.7837 77.535 86.0633 112.9603 94.111 94.481 98.1565 89.9468 0 77.8067 96.4684 107.4996 88.2695 105.9266 81.4266 77.3997 101.9776 76.0644 62.3607 61.4589 96.0305 94.1155 123.1154 117.4006 111.6953 86.4913 83.8341 86.1584 60.8001 56.195 53.8749 54.1003 85.2665 97.1208 111.6226 108.5112 120.6923 113.654 85.9434 104.7201 133.3703 113.569 111.0884 133.9594 108.4318 15.4807
77.9344 92.2901 112.7969 126.779 56.6604 94.6831 63.6393 97.6957 107.7187 100.9282 97.9033 104.1542 87.3409 93.7544 92.8482 69.441 63.094 91.9527 82.911 59.703 58.4577 86.0897 0 8.0475 93.0859 118.3037 83.0551 82.2604 83.5098 77.2279 58.4679 94.9105 95.6858 102.1397 96.802 76.5577 39.2014 22.6373 23.9461 0 95.1389 66.3227 0 13.9484 64.3122 61.8498 76.71 52.0007 59.6914 104.4892 73.3179 75.4131 89.5279 114.1987 81.9146 40.6451 0 0 101.2084 81.8303 182.6818 240.0614 145.1792 0 88.8357 46.9207 57.0142 77.4325 99.8624 100.0818 103.9088 63.6789 90.6955 79.7246 106.0656 72.7568 71.6391 96.7987 91.655 75.4872 55.4377 24.9335 0 68.9405 96.8885 96.8917 90.0339 73.137 78.2389 92.7642 78.8721 84.368 101.2764 90.7635 76.6618 88.2996 83.0269 67.9034 78.8028 77.4971 77.1378 61.726 45.1252 71.7372 94.7667 67.3344 44.3088 53.243 60.5936 89.5354 88.532 54.1668 48.8539 34.8748 0 38.0485 91.8928 48.8806 63.2705 77.3526 62.0951 57.0677 68.3772 41.1062 81.0048 76.4082 92.113 92.1347 72.928 57.8837 61.2369 67.6041 49.3372 52.3124 72.2459 51.8128 41.9045 51.5691 40.4022 46.2374 69.8081 60.4389 53.9066 78.7408 62.5381 0 24.8338 0 52.9783 58.3414 59.0559 79.727 49.8295 68.6193 58.9382 63.7262 75.4331 73.1346 68.4982 39.3413 81.0462 83.5843 48.2972 73.6435 0 29.9976 36.1899 50.1267 76.6369 83.9574 68.7626 74.3996 63.332 81.9214 84.926 79.0576 71.5485 74.1634 62.8772 53.0386 83.1503 82.0335 80.3405 82.3719 71.5202 51.8634 53.9035 76.8904 38.6938 16.0549 0 68.9172 94.0343 86.959 84.6773 54.2819 36.6992 79.8974 61.0851 76.8469 71.8 88.0714 0 22.0773 25.5332 50.8512 74.9272 45.8686 70.7796 59.911 103.9269 89.3329 87.8451 88.6699 0 0 0 60.2243 72.6427 75.5601 83.2499 44.7774 60.262 98.0109 94.4906 91.5327 76.0131 81.0968 87.7835 82.8691 73.7559 69.1824 76.2251 88.6904 66.5421 0 76.9305 94.1013 110.5063 73.9324 94.8502 49.2278 49.7008 81.7879 66.4823 53.3464 46.165 92.8634 101.5385 89.9888 101.1405 111.342 61.7811 64.6813 56.4985 54.3139 49.8402 46.2643 43.3634 64.8787 84.2622 89.1686 97.5795 81.321 89.864 77.9575 84.0041 116.819 95.1829 114.7565 87.5778 72.987 10.5568
67.8787 84.7311 126.6113 117.4382 63.7457 69.5642 65.4222 83.613 102.4983 89.2434 97.6002 95.0454 87.8699 90.1776 94.2528 88.248 53.2022 103.8064 103.3705 55.6713 52.6103 89.5117 0 10.9095 101.2293 116.9622 82.221 89.8198 101.8661 74.6216 55 115.6751 85.9301 90.0809 86.618 76.8142 27.3671 22.6836 0 0 95.9535 72.3589 45.0565 16.0296 0 69.2771 73.769 42.3012 34.7434 74.4041 80.2259 85.0935 122.3973 103.5908 87.6441 40.1285 29.2584 103.8029 101.0733 54.7116 59.1669 145.1792 356.6433 305.5895 95.9766 0 0 95.3305 106.6649 109.9093 108.3999 57.8937 102.2085 83.2936 125.0344 107.5361 88.8958 78.7611 77.4417 66.5991 65.9224 0 27.9354 65.6382 88.1655 84.2215 96.0082 57.86 65.1512 88.1917 70.5099 71.2089 101.8759 88.5105 69.626 86.3875 84.0896 77.0663 86.1531 89.2995 77.0119 57.9503 43.9453 64.5331 88.293 70.5966 33.4578 49.5026 56.2576 82.0556 90.3421 47.7841 44.9181 35.4756 44.3594 30.781 78.552 46.7039 72.6046 90.7118 56.7417 60.2525 64.94 50.4797 64.5404 74.5241 79.1488 81.7007 89.0471 62.5127 60.3732 56.8297 33.4518 38.0571 72.1179 43.5007 37.8685 48.1727 45.0464 45.1136 83.5855 70.8058 46.1547 70.7798 67.5259 0 0 36.528 52.1251 48.328 47.5243 68.5235 51.6375 66.3338 48.0581 70.5862 74.8973 70.464 68.4138 45.6966 82.8571 69.9759 57.0373 80.3011 39.352 25.6152 0 51.4254 85.9658 82.1386 60.6052 58.1403 55.0834 55.9009 67.0305 78.3247 49.1361 71.9983 61.5597 63.9549 72.6419 66.9562 93.4471 87.373 71.3619 57.1653 70.1275 78.5822 36.4045 0 53.7895 70.437 92.8397 79.263 82.6281 70.5463 46.1457 86.1092 66.2525 71.5196 70.6093 94.0567 34.1187 0 19.6397 45.7232 72.0698 41.4498 86.4151 76.8487 107.2632 91.6035 75.6308 77.584 0 0 0 60.0794 63.2145 57.5727 78.2952 37.4536 68.4625 125.8822 106.8602 83.2502 72.7699 83.7689 78.2885 87.2545 64.0047 86.4068 83.4831 74.8659 62.1247 0 60.9389 88.2851 120.5772 75.5298 85.8612 48.7747 55.8493 75.9699 65.6221 44.9994 48.9593 90.6082 88.7254 99.5469 107.3973 100.0486 78.8228 59.7484 83.7162 54.7846 46.7187 38.2867 29.7238 55.8634 80.0222 79.7809 85.5868 92.8741 94.4711 69.1072 88.0713 101.1051 109.7975 125.7838 108.1247 95.7657 12.2652
93.1398 115.9126 128.0523 107.8156 89.5102 113.2991 81.0162 117.3237 114.3494 114.008 112.5418 100.0446 98.7992 104.3589 107.1489 86.4813 72.6332 89.7879 96.9701 68.0804 80.1932 99.4287 0 7.8663 97.8327 114.1267 100.9087 111.5879 102.6841 95.8279 80.0528 105.2538 107.7171 108.6676 103.9115 84.9375 48.3159 29.8481 32.8844 0 103.3834 95.304 0 21.8617 61.7976 78.2298 103.9328 67.6391 72.8165 100.2013 102.8661 105.5305 122.7203 119.2983 93.2889 61.085 0 99.0617 104.8451 79.6277 60.603 0 305.5895 101.9708 278.046 46.1203 59.1191 110.0991 113.0244 102.1682 108.5534 83.8303 92.7117 106.2038 137.0508 102.4821 93.0893 88.8405 103.8088 103.0117 70.8206 46.6723 0 70.605 98.2754 99.659 114.8627 82.4592 76.4749 90.915 74.8779 75.1408 114.6872 82.708 99.7876 85.021 83.4295 87.231 96.4544 87.396 89.1131 80.2839 60.9403 73.1341 82.1844 90.2173 69.4735 69.6756 77.5737 80.4178 83.7222 63.9443 65.2142 44.1753 0 37.4516 94.0155 49.7953 63.4911 88.9078 84.3687 71.4805 71.6699 66.0381 125.9117 70.2388 88.673 80.1367 88.7757 82.6006 77.9477 82.2957 61.3532 64.7416 83.335 82.3293 59.0972 56.3647 42.314 72.4508 92.8352 72.7225 88.4436 92.3409 71.8641 28.171 0 0 53.4377 63.1131 60.6776 84.3888 66.2213 74.7354 75.0383 82.0244 91.7049 76.1475 77.7848 63.5982 89.4134 87.6866 74.7834 79.0551 0 32.4479 47.3441 73.1737 81.2918 100.7503 80.6804 75.9094 83.1936 67.7241 96.3972 90.4149 84.8914 90.9253 71.0764 81.3953 90.6377 111.5475 89.4492 104.3964 64.9895 53.2867 71.483 84.141 45.5095 20.0226 0 93.8814 95.9121 94.6058 102.5437 57.2199 46.658 85.9131 68.4059 99.3263 97.088 89.4621 0 0 33.0125 63.8497 74.7417 58.6482 91.5645 94.6067 106.7687 106.5795 93.6659 100.1157 0 0 0 64.0586 80.4947 68.4089 88.2955 47.6329 82.5866 114.6662 109.0904 95.4678 80.688 110.3266 87.465 89.1653 94.9258 87.817 107.764 99.2203 74.1189 0 67.7507 102.6214 119.6035 82.7571 97.6292 88.9369 84.1848 111.9166 83.5835 64.0628 67.7075 85.5586 104.777 112.4161 102.6043 95.8967 91.4172 72.1306 93.9996 72.7078 68.3189 62.5184 55.463 88.0973 94.0115 106.624 107.5421 107.4477 127.7043 100.0406 95.8866 113.3471 106.9275 103.3749 115.7722 111.9366 13.928
127.5193 150.184 188.6145 180.5782 0 0 110.647 144.3857 167.266 136.2362 148.4572 157.0147 171.4315 156.5898 167.04 140.059 106.1093 157.9905 155.0286 107.6096 113.4364 164.3133 0 17.4372 178.2306 165.7326 157.7283 173.9677 168.0822 141.9468 116.4993 156.239 151.8026 158.8935 148.8573 129.5708 82.0916 60.793 30.9521 131.3364 178.3019 0 91.2607 38.1094 95.3846 131.4116 157.6357 123.1415 111.8615 186.2856 118.4369 157.1674 143.8847 171.8433 154.8984 82.816 39.6651 159.7337 157.7683 0 96.1352 88.8357 95.9766 278.046 608.733 441.8658 0 185.6932 159.8566 172.4903 189.5226 136.4144 166.576 141.1992 184.2805 166.9053 150.9092 154.0944 143.0394 128.4567 0 69.0576 47.805 130.0501 161.4615 139.6761 145.7157 141.6272 112.5683 139.4909 126.8135 142.705 150.7454 154.8791 146.2473 136.0504 124.2434 142.6463 151.2849 150.5076 124.6864 114.0877 99.5752 133.613 146.6655 123.4172 66.3375 88.244 110.3304 133.593 117.9506 0 0 0 62.1236 0 136.7475 103.7366 109.9014 121.9376 121.2249 125.4729 123.096 95.4237 138.1088 132.9173 133.3285 140.8684 142.9358 116.7301 111.8406 118.4486 93.8039 105.1631 141.6498 99.8761 77.5596 0 72.168 110.52 145.9243 145.8371 108.403 126.7377 0 32.4209 41.184 30.9779 83.6041 106.9491 114.4584 113.4937 87.3384 110.2222 108.2971 117.2984 122.7533 120.1326 114.9885 94.7495 122.5609 123.8635 110.6838 0 64.2306 48.5542 65.686 134.0631 135.9278 114.6265 121.8104 121.0113 126.9937 108.1941 141.0136 147.4527 112.4109 134.0415 109.1749 109.1112 126.8048 142.3485 157.4979 145.4483 105.8616 100.8673 99.1549 129.9906 57.088 33.205 100.2811 141.0716 166.447 123.3163 148.1678 102.4596 81.248 146.9108 98.0638 145.1444 155.171 140.8268 35.0221 15.3933 0 0 119.9323 92.1658 138.2293 127.649 166.1798 149.0221 144.4521 140.4804 0 0 0 98.2073 125.5131 116.5273 151.1633 87.2421 140.028 174.9327 154.7593 139.8305 140.4707 157.1045 149.9307 132.0343 142.0033 153.8453 143.0967 130.0276 104.1983 0 95.6124 144.6182 201.2017 121.0294 148.8021 112.5886 110.2037 170.6393 128.31 87.2251 103.2305 145.9322 150.7387 156.9279 158.593 170.514 126.2323 120.6859 119.8033 108.7868 102.5409 100.9243 102.5274 137.4699 158.0271 144.3048 173.5302 192.858 190.8081 152.3657 173.1016 173.3792 173.3048 159.4214 163.0309 176.4807 0
82.3535 76.9978 83.5979 93.3605 75.0145 79.3188 76.3529 94.5203 76.9863 89.9034 75.6781 87.6777 76.5361 87.217 92.8207 81.2339 64.7592 87.6997 75.4009 62.8572 72.8336 88.0025 0 10.247 91.2775 87.6869 85.9069 83.5173 70.6334 78.994 66.9354 85.6967 76.0286 74.6204 76.3387 87.0109 54.1029 43.4289 20.0724 69.1502 79.7072 81.1097 44.4716 19.3546 0 80.203 93.4317 71.8075 0 97.246 84.2078 92.7387 85.8206 98.5127 79.074 0 0 71.7152 86.2791 64.434 40.1494 46.9207 0 46.1203 441.8658 19.1603 84.3013 98.191 84.9075 104.2338 94.5191 63.4478 80.4015 97.1722 95.9506 77.6875 76.0595 73.7548 80.0053 76.915 72.4602 39.0756 23.0568 55.0783 74.1885 81.6047 78.9996 72.7749 70.1925 84.4506 81.1706 79.5895 84.5192 89.9952 78.2325 71.216 75.8476 81.236 72.3782 71.7176 68.4578 77.6427 66.4408 62.1033 61.6249 80.4266 54.6814 0 59.881 71.88 64.1856 67.6641 0 47.6324 38.3406 38.6235 70.4226 61.4137 62.3346 58.0019 55.5828 68.4792 61.9517 50.9313 66.9716 62.8798 69.578 64.4049 0 69.5468 61.1771 69.9583 64.6245 64.1804 80.8434 66.8234 52.2945 63.5954 47.8775 61.9481 62.5075 82.4763 63.7322 82.4394 73.8642 0 20.0317 19.1263 56.5057 71.3868 71.9211 72.968 58.4323 68.8929 66.6085 74.4885 59.0339 60.8403 64.0343 60.265 83.8302 69.2804 68.7572 85.2259 40.3315 0 62.1265 62.0676 68.1683 57.8264 64.3649 65.979 66.6347 65.4629 89.7143 80.849 69.151 71.7041 76.6585 63.9586 64.2623 83.8431 65.6024 66.203 71.9738 55.7917 56.2633 75.8377 0 0 57.4685 70.8502 80.7214 70.6039 75.7359 52.8607 41.9423 78.2505 50.9414 85.3839 72.6702 76.3387 22.3295 0 0 55.956 72.5249 59.9645 86.8813 72.0939 91.5608 77.86 82.3121 82.6166 0 0 0 44.795 93.2526 85.2236 84.0649 56.3192 79.9885 82.8827 79.9217 80.6667 82.6802 88.8827 91.466 85.9631 82.9384 80.0452 73.5191 83.8895 67.5565 0 51.3065 0 87.7702 77.2252 61.1583 70.002 77.6456 79.6034 75.4706 52.2247 57.9485 74.2321 96.2331 80.558 91.0021 87.321 61.2998 87.5435 79.6667 70.2614 72.0871 68.8725 64.6225 85.2908 82.1834 85.4668 92.4042 78.0049 92.2679 96.7559 106.163 95.129 98.8306 86.3549 82.8633 77.7432 0
113.9851 129.2237 132.4238 145.3941 84.0314 108.8795 102.9985 115.0156 117.0679 110.9774 120.5978 111.7466 117.1378 116.6552 116.9382 112.8018 84.7519 129.9357 110.3222 76.2078 80.7884 119.1334 0 10.7725 126.0872 117.1867 104.2993 117.0788 133.0695 106.5608 99.5934 127.9621 131.3439 118.6115 121.2194 103.8887 61.8638 50.076 0 110.4207 120.8911 0 53.6972 0 0 0 123.3178 88.9085 87.1834 130.3924 98.7618 101.3144 122.931 135.3779 0 65.9531 0 102.6584 124.7958 70.5521 75.9772 57.0142 0 59.1191 0 84.3013 416.3137 817.5318 163.7763 132.297 154.9449 85.5551 112.4633 131.7395 112.5881 114.2887 138.4295 107.2883 117.1255 98.8469 0 59.7207 0 104.9148 125.0806 121.1839 107.7583 110.8537 92.9372 119.5734 116.3523 106.0079 133.2493 118.5805 114.2604 93.31 95.4136 88.7792 132.1922 115.0208 100.6127 92.4584 74.1302 94.6466 102.1323 88.1751 80.5583 78.1197 91.6866 91.6956 96.3334 0 0 65.4328 0 0 104.4207 86.507 96.688 106.2701 97.8851 94.6404 82.5386 77.0748 104.2922 105.2488 90.2874 82.0571 101.7513 88.9917 87.6668 109.0156 69.8838 77.6902 102.8598 96.096 72.9576 88.0425 65.0445 76.5524 92.092 101.1635 99.6359 117.1908 0 28.9692 0 27.0368 61.51 74.0504 99.7618 99.2001 82.6725 100.1386 75.9961 109.2949 93.8762 100.2344 90.8332 78.4319 110.765 106.6025 102.5732 0 52.0905 45.5631 0 95.2384 102.54 114.4357 80.5455 97.2489 72.542 113.2949 90.8466 110.0708 87.4815 107.7215 96.8324 75.0915 115.0092 117.8343 99.1909 115.8302 84.6701 73.5013 91.2319 109.4668 48.2234 0 61.7555 103.4654 125.756 107.6321 102.2664 82.2492 60.5554 107.2559 82.1585 131.8664 99.5788 112.3706 40.0655 19.2657 0 90.5567 112.0649 87.5357 119.9176 94.5337 115.0212 113.9498 118.1587 100.8095 0 0 0 84.3668 100.5316 103.9391 130.3207 71.9447 116.1674 139.1478 116.5976 118.2539 109.5693 129.1451 108.1562 107.4211 126.3675 96.0644 116.1178 133.0229 88.6067 0 75.0785 125.6117 139.5833 107.5772 114.5686 85.7722 86.4779 110.0561 93.5038 79.1926 97.6609 112.4829 144.151 118.7802 156.5467 124.0183 98.1634 107.0035 100.7779 73.4229 78.0175 79.6375 81.4165 110.2878 116.2679 110.038 121.0565 143.5611 141.3958 120.5832 130.4525 143.2799 156.6036 121.9445 140.0419 124.2837 19.7866
191.4021 221.5398 272.5756 243.6754 142.9791 182.0565 164.343 201.6166 203.3915 197.195 199.745 206.2089 223.6807 214.0428 213.0567 191.6601 160.8328 210.4448 212.2818 142.6114 144.3558 218.5578 0 20.1823 209.9073 203.0271 180.1239 210.2613 193.5442 167.631 137.1651 257.253 219.2304 220.436 207.7014 176.8187 97.1073 66.4689 56.3338 187.2391 213.5222 185.2968 0 35.0408 114.1575 177.4718 198.5287 145.0083 144.1636 237.4336 195.0095 211.8687 214.7644 218.7351 165.8663 98.535 55.6392 165.0227 177.4826 135.5539 101.9052 77.4325 95.3305 110.0991 185.6932 98.191 817.5318 1507.2552 829.8464 263.6744 283.8544 203.0999 236.5039 243.4777 242.2065 233.6253 205.4486 190.7015 222.4354 192.8269 162.1435 0 42.6673 156.432 210.935 214.4318 217.7487 158.3542 142.1559 211.1621 183.2684 171.5768 207.9245 181.4442 181.2696 193.9723 216.0201 164.4565 187.3634 187.3962 172.0291 145.9862 151.9587 171.6154 174.4908 172.2473 113.0364 124.3756 159.1401 186.4232 160.7147 142.2437 121.1545 0 89.2721 0 193.3147 138.6999 152.1472 180.3319 143.6262 151.7216 141.691 104.2519 157.8439 142.4226 166.7422 175.5185 173.4935 150.9762 127.1246 158.0963 118.6832 123.6581 180.4256 139.2582 100.463 123.9726 98.377 154.4542 171.3704 170.8314 189.574 179.1989 135.0077 45.3471 50.5321 45.3223 98.686 161.798 159.8327 163.9891 137.8228 160.1049 139.0704 151.4224 178.2515 177.171 175.0516 140.0737 162.2861 173.8841 169.3588 170.5942 82.992 0 83.7265 162.0253 162.9169 176.4839 165.4319 149.8276 146.1061 157.7671 180.9977 184.917 184.0296 175.5168 152.8158 156.1826 184.6111 207.0822 181.1851 153.5598 148.0266 121.2834 134.0574 168.8583 81.1879 50.1179 126.9555 169.0967 201.8389 199.332 166.1161 125.6005 95.3544 182.8169 116.4696 179.0001 177.2924 186.5383 55.4607 0 85.0756 0 167.1889 143.2818 179.6645 186.4552 194.331 209.2854 172.835 198.7433 0 0 0 136.9849 174.4485 182.4938 210.8502 136.5896 189.6684 220.5379 203.0826 184.4104 152.8608 206.1284 194.8554 193.1671 188.8758 161.1026 235.2023 168.9841 144.0932 0 124.8999 224.3113 234.467 181.0631 208.6461 158.2451 160.0771 192.4115 167.1353 125.756 155.9354 179.5955 188.4525 194.104 229.3672 189.7356 185.9304 177.4719 175.6064 138.0347 129.2169 125.0324 125.4349 0 218.0601 189.4386 206.29 241.9268 237.0926 198.7434 222.443 229.3708 228.6919 200.9401 224.1334 219.2905 30.9186
169.5959 218.1935 274.6234 227.163 167.9487 226.4106 177.802 217.931 216.677 206.7988 206.2863 213.4882 231.547 198.4232 227.284 204.8691 144.4866 197.989 210.7419 152.3136 155.3261 206.9348 0 22.2056 220.0323 218.7045 208.1456 258.966 215.9176 188.5854 150.2812 243.244 207.0121 230.5376 214.4742 176.1447 102.2523 69.351 62.3538 170.9852 230.0522 184.0019 118.9219 49.1712 127.4071 177.7702 204.1761 140.8347 138.5391 236.4024 195.1852 202.4926 224.6501 240.1688 200.8811 91.3335 65.3133 184.3693 209.8402 143.2974 103.1592 99.8624 106.6649 113.0244 159.8566 84.9075 163.7763 829.8464 1861.5521 766.5067 338.4998 208.1184 233.785 235.0777 265.9991 247.3457 239.4357 228.2583 239.1697 185.5299 164.0064 79.8119 56.6786 175.5958 233.5372 211.421 234.202 181.8921 168.9645 232.7692 175.8292 205.818 222.0277 206.4521 179.5092 186.9736 201.2255 163.9761 184.9783 191.8291 179.3318 167.5934 140.6348 195.4939 198.3352 174.7995 109.8003 119.0603 165.6679 197.7975 188.6866 134.2381 125.9947 77.6034 96.9576 85.5643 199.1031 137.7187 153.8701 177.4279 156.4878 184.7627 160.6728 134.2591 162.6425 154.6469 196.5795 175.2791 217.7861 164.1579 152.4686 169.17 122.5719 141.9675 190.3077 150.1411 111.9949 142.2666 117.104 136.2271 171.5107 176.1825 175.0685 196.0802 156.3219 62.0367 41.7447 45.9086 117.3617 146.5607 161.0153 184.168 126.6449 179.4509 138.5787 166.8868 203.9516 185.3814 184.4592 122.6636 199.3989 188.1148 166.7387 200.5563 96.2598 87.009 93.5001 144.039 193.7026 178.4899 170.5925 151.0012 155.0834 170.8141 186.7229 202.0619 151.5679 171.4171 151.9113 175.0035 198.6326 193.4966 203.1854 187.8328 149.0502 143.7112 156.889 206.8854 75.739 51.5178 144.2556 197.7404 209.5192 217.0626 181.6461 142.3652 93.2728 159.7996 134.138 167.7375 192.7266 185.2449 60.5898 0 78.3217 136.0175 152.3237 116.2253 210.2118 182.4061 205.8124 207.7481 171.7619 169.0012 0 0 0 166.8765 179.0393 161.7197 194.3024 124.4782 189.6388 241.9176 188.5356 175.6614 168.3442 200.6759 212.1393 207.6799 185.9532 190.4401 191.7607 192.076 151.615 0 116.924 211.2391 257.9821 175.1139 232.6778 164.5203 150.2128 215.7706 159.91 122.4134 148.8268 225.0175 208.3406 208.4147 230.0857 248.4048 183.2532 187.7227 169.2069 137.4974 136.1323 131.6556 125.2714 181.1237 220.7055 181.7395 234.4173 242.6873 228.6066 169.2119 234.8176 249.1111 235.0502 242.087 253.376 238.6153 33.0138
163.1539 215.0033 239.006 228.1705 133.7891 172.9155 135.1961 195.5629 231.6727 205.2403 212.0905 206.1278 203.9391 220.3748 212.4485 178.3534 136.1135 221.3518 190.9104 137.1075 138.5615 210.2724 0 26.6155 233.0261 231.8541 204.4315 212.1264 183.4244 168.9824 146.362 248.8535 235.7241 227.1922 214.9079 177.2619 80.4271 65.8176 59.6901 179.1825 212.2653 174.5235 111.5813 35.1372 107.3044 138.2245 182.185 126.7634 129.1666 198.7402 164.7886 187.1673 223.0071 222.2096 174.689 78.1543 60.8807 191.9172 201.907 138.9463 112.7316 100.0818 109.9093 102.1682 172.4903 104.2338 132.297 263.6744 766.5067 825.8997 791.7918 199.5696 258.7861 247.2082 255.0957 255.8455 208.0011 216.9974 210.6364 214.7843 144.7566 85.2457 56.6338 151.0868 219.1094 230.0333 230.51 153.368 142.674 196.4381 178.8312 170.7223 212.8294 192.875 169.1394 202.7588 154.5312 162.2491 188.8446 176.2136 154.9957 146.1214 116.6959 157.9219 173.3137 153.3539 99.9678 118.6005 134.3764 167.5252 169.8397 118.427 110.2756 84.4749 97.1281 96.723 163.8537 120.096 166.4177 158.7878 149.6231 141.8324 157.5715 108.7755 165.4098 152.3638 146.2517 173.2039 197.3434 151.5082 145.5303 147.7464 95.0672 131.7751 184.0834 134.6166 130.3541 116.7269 100.5529 158.733 188.8772 156.1402 148.7493 171.4613 149.13 57.3076 57.6947 58.275 97.2456 130.3042 140.8876 164.2207 118.4561 161.4418 139.3226 169.4824 175.7659 181.7006 161.52 110.6244 185.6161 182.2027 149.7095 187.5326 72.7558 49.2265 85.1298 130.9198 175.8658 189.4733 154.6101 163.5724 137.716 143.661 179.3301 178.0787 151.5374 159.7378 146.898 150.1505 195.4758 211.3661 200.68 173.925 142.1517 125.7724 159.5542 171.2031 80.3713 55.6327 126.1043 177.7764 194.2351 221.1054 182.1715 125.3134 85.376 173.9054 116.2728 175.5145 179.862 177.8343 52.4892 24.8977 71.4543 125.2806 152.9485 93.4476 192.4509 171.6168 225.4022 208.5701 154.2747 170.562 0 0 0 129.7988 154.4742 152.7486 201.0603 109.0458 156.0057 241.7399 203.1686 187.6911 159.8768 190.7865 180.8723 160.2571 175.4336 175.8552 200.6956 183.5576 145.2061 0 123.7505 194.9224 243.0445 176.6377 210.1968 149.2415 137.9186 194.3218 128.7416 111.8525 125.5758 183.192 225.9859 192.261 240.3206 210.0556 185.3638 164.2276 156.3706 109.8472 107.9138 108.6231 106.4224 140.8527 198.8226 201.9672 202.7958 257.1473 225.749 183.2228 212.4911 239.1334 212.2292 221.9526 242.3123 220.907 31.6294
170.7429 217.6964 285.5305 255.5127 159.9709 195.5062 172.9057 212.5217 240.3987 225.7477 261.7178 205.8589 238.8242 216.1196 239.6544 226.828 137.2227 240.5636 212.6995 149.2596 153.0024 225.3409 0 25.1982 240.9154 269.9794 230.3166 266.1286 237.671 178.3417 120.3004 266.1376 223.1388 227.0843 238.6183 210.9883 87.4602 68.7103 61.7696 170.2872 210.6734 197.2846 131.2895 49.882 145.0667 148.5486 197.6809 138.274 121.5655 234.2465 189.8655 209.739 232.6 249.8399 191.4292 93.0716 61.5148 220.4023 219.0807 142.0301 121.3081 103.9088 108.3999 108.5534 189.5226 94.5191 154.9449 283.8544 338.4998 791.7918 1700.2172 797.7685 312.2411 257.1543 329.0821 285.7352 234.7019 220.8586 264.1016 230.9705 178.2217 81.4991 70.2911 187.9062 254.4089 231.2206 242.9165 173.4351 172.1199 240.5557 212.3875 212.2572 265.0835 199.1583 184.9158 211.0039 198.6289 180.9087 202.1409 228.1152 195.5291 152.6152 115.9162 164.8679 225.0062 180.4622 98.1938 137.9382 144.4636 178.9987 209.618 123.6083 124.07 119.8524 88.2486 87.4294 195.7488 130.3905 165.2232 201.4238 183.5096 163.1246 183.2424 129.1477 159.9557 157.305 176.8817 209.33 213.0639 160.2511 159.0354 162.0023 113.5899 132.0886 200.7258 146.3583 108.4767 110.5257 105.1639 139.342 192.1417 178.8571 162.4936 194.042 139.529 56.1204 0 61.2211 114.6398 137.0392 158.2526 181.9375 120.5256 187.6886 178.6574 200.7458 213.2028 170.3975 161.7541 136.9052 218.8959 185.9504 168.0028 184.8756 96.2274 74.0738 106.435 159.8491 185.2854 196.8745 145.4329 182.5845 159.5098 146.8437 182.5908 193.3579 151.1161 179.8325 142.5238 161.5795 207.2857 221.7445 183.2297 194.8561 159.3124 138.0166 194.4072 195.5144 92.9683 62.6933 150.1681 176.9813 194.7589 227.2655 190.7701 125.092 99.2838 210.9951 142.8115 195.6529 225.3297 221.73 58.4458 42.788 69.9018 118.1097 165.594 113.1037 207.7108 174.5902 244.388 227.728 195.1388 186.0928 0 0 0 150.8081 185.6118 167.0534 197.1711 111.9615 189.7663 293.9214 220.3901 197.6781 146.7361 242.7437 190.1113 222.5869 180.8838 170.7277 230.5084 190.4764 157.7958 0 149.008 194.5445 277.7863 190.386 237.9357 152.8011 158.7377 218.79 140.9778 129.73 142.0819 210.6046 228.6566 195.6738 251.2234 226.2725 176.8425 169.3443 167.0134 116.1815 119.2288 123.0022 119.6666 150.5366 215.8249 188.6338 232.7669 267.8225 253.2419 205.2073 230.2796 289.6297 232.4269 266.887 290.7017 248.5429 29.7085
162.8302 172.7795 160.4705 187.6445 143.3738 185.2453 140.2695 175.5324 180.6107 150.3134 158.3733 171.0443 180.4879 186.8469 171.4352 163.8607 133.2889 159.476 143.0305 123.9475 131.8832 178.9269 0 19.6782 184.8002 152.3502 149.8621 188.619 174.0042 166.0772 141.9538 178.0954 159.8042 174.3599 162.947 150.4325 91.0997 80.9389 56.9489 138.1864 178.1404 153.048 92.864 26.2377 99.3052 139.7062 151.2793 125.6905 141.5681 195.8651 151.068 160.8241 169.2545 178.422 145.2403 87.6964 57.2157 131.374 155.1975 117.2192 83.2944 63.6789 57.8937 83.8303 136.4144 63.4478 85.5551 203.0999 208.1184 199.5696 797.7685 570.617 785.1358 204.5675 204.7886 165.9455 165.3927 160.7689 187.9285 166.0881 135.4631 79.4573 40.393 131.6005 134.182 162.1707 165.7476 149.649 129.5993 160.5952 164.3954 137.0999 174.6136 157.7594 162.2186 161.0489 165.4773 152.6564 150.0563 159.4172 176.732 147.5555 126.7083 142.3583 150.9635 159.7864 113.4335 97.9011 137.216 138.4101 132.7899 133.366 130.8485 83.1646 81.4278 0 139.9725 124.8276 110.5495 156.4175 132.3704 129.8315 130.4172 111.5301 145.0246 140.8586 131.0691 135.9153 141.0083 121.5502 117.544 132.7619 108.423 125.892 140.1056 150.1177 111.2885 128.5293 110.9011 122.4467 134.6485 117.6169 133.7733 133.9759 127.3679 54.0956 44.2159 37.7988 109.0021 130.8942 141.6314 130.3303 118.7196 136.4171 134.5034 133.8972 135.6662 139.7446 141.7667 135.4042 147.0001 141.8499 147.3678 136.6543 66.36 70.834 83.716 128.5933 136.5106 124.7289 126.7888 122.1558 158.4955 164.6958 167.5793 112.7458 156.7158 145.7281 150.922 132.8423 152.2397 146.9079 147.124 165.8844 119.77 108.4967 100.6042 131.7637 74.9207 42.8328 126.5395 130.4209 148.5432 144.7041 163.8511 112.4319 71.9848 150.5617 106.0334 145.5652 157.7753 155.4243 29.6885 17.9893 0 115.2166 152.3152 132.3946 171.4655 142.7898 143.7192 155.0242 156.9893 116.1422 0 0 0 100.657 148.6166 148.7423 171.444 109.7556 141.9282 141.4648 151.5852 151.9144 164.03 162.5334 169.1987 168.2263 162.2731 142.5658 166.7305 174.9699 112.1127 0 86.724 152.0027 182.642 188.1556 142.3371 142.6843 139.5733 154.8878 153.3287 115.1545 130.9488 163.0713 167.5406 167.4811 158.6759 165.8244 148.0309 152.789 157.3356 128.5275 136.9188 132.9782 124.1003 170.139 162.6287 159.7548 172.0638 173.6813 177.3295 137.9432 163.6916 172.551 160.9477 146.6606 183.9394 190.9141 25.5853
171.7054 214.0635 253.4983 229.6321 154.1 185.513 138.3283 208.8879 230.1211 193.1947 218.8068 204.9669 226.5111 206.107 224.0352 210.8666 140.0785 210.2859 208.8645 143.3731 146.1322 186.2441 0 19.5936 206.6782 231.3183 191.9001 232.171 225.1277 175.6641 136.3327 216.7879 227.6566 218.796 229.3301 194.9783 93.7781 68.8079 58.2546 173.7972 188.0195 182.0138 120.5369 0 158.6944 165.4525 199.4536 138.0566 143.0284 237.2458 159.6276 231.6955 201.7206 204.9425 166.5643 88.311 57.8224 189.0889 200.9882 119.1914 104.8039 90.6955 102.2085 92.7117 166.576 80.4015 112.4633 236.5039 233.785 258.7861 312.2411 785.1358 1509.004 597.7079 302.7876 251.1473 256.491 232.3312 240.9566 200.8438 161.9374 95.0918 52.6195 210.31 191.9008 218.8627 227.9318 169.6932 149.1595 178.0501 176.0965 167.1965 233.1763 193.2706 183.4151 199.9877 175.0024 180.5645 201.0379 183.3386 153.84 168.7861 143.0562 159.97 207.5422 162.2204 111.8313 127.3775 156.3626 209.0485 164.3192 128.528 119.6811 103.2907 94.3444 89.8663 198.6455 140.4014 152.6064 188.292 183.6625 139.421 140.3488 117.7918 156.5599 149.4877 172.8565 186.8152 167.0486 141.3431 164.0177 158.2771 110.5186 140.4832 189.5666 120.2297 92.99 121.3162 113.8582 135.3694 173.2973 153.0107 153.6386 188.0016 162.8615 64.8342 43.316 57.4591 118.127 140.7068 140.9442 187.194 137.2227 185.5976 137.4738 177.0366 187.2511 128.6417 166.8699 128.4131 190.4849 180.5392 157.7685 190.1368 80.9241 65.9095 90.7714 125.5845 169.098 176.9918 159.5109 146.5096 146.2638 162.7622 207.9619 192.1927 148.5376 171.9076 142.9259 142.722 162.0476 195.8716 165.4469 203.5813 164.8711 119.5726 161.4271 159.1749 74.0729 0 136.3854 168.1005 179.267 222.7815 177.2871 139.7614 88.0016 182.3928 124.4033 174.1344 211.7217 186.4512 57.4779 33.3622 84.0809 123.0586 143.4344 131.6801 216.6204 186.9789 208.3395 208.8644 183.4532 197.5928 0 0 0 131.1143 167.4633 158.058 197.4201 101.4235 173.7537 257.1127 195.9414 174.1124 180.0528 248.8822 192.5731 184.0481 169.8732 167.2734 206.8932 190.2705 167.5447 0 147.3722 198.4085 249.3894 185.2015 217.6498 152.2362 158.1102 181.1877 155.7709 128.6833 137.1879 215.5619 242.5262 205.0239 224.7557 233.0339 171.1676 158.2148 179.013 125.1957 114.5905 110.9379 109.7547 152.3196 218.7064 182.6012 197.6449 230.2573 218.8928 199.0339 222.7783 241.8707 214.4169 229.915 223.3126 213.0679 24.3336
176.3757 206.2029 235.9347 197.3148 133.9516 184.4702 158.1032 200.4885 196.7603 192.828 183.1983 211.3804 182.0794 186.1926 231.5997 198.4278 136.7923 199.612 177.8109 134.5702 134.4587 195.0764 0 23.8756 217.5421 186.405 189.2356 202.4592 188.7387 154.2635 122.4871 230.0737 200.9122 202.7031 197.9016 173.7563 101.1222 71.3652 53.1114 136.2601 169.6011 190.1164 99.6444 34.1687 123.0961 151.1706 200.0788 122.1657 129.9571 213.7037 174.6959 197.6694 207.735 200.5364 149.9405 91.3689 52.5267 168.959 184.148 118.2505 90.0483 79.7246 83.2936 106.2038 141.1992 97.1722 131.7395 243.4777 235.0777 247.2082 257.1543 204.5675 597.7079 885.7891 739.585 309.3947 231.9102 260.8584 245.1963 232.5895 168.6183 82.2147 57.9868 178.1696 211.6716 225.1156 206.6728 155.8207 164.4283 197.5054 165.8194 193.4988 203.5163 173.0437 190.5976 203.9201 186.7497 180.4083 190.4652 178.0687 184.515 134.9687 125.0405 157.4753 208.9708 160.7785 94.0633 102.9371 139.6661 197.9554 171.2119 130.9741 116.1643 74.9199 97.223 78.7887 165.6095 123.2618 130.9648 164.5052 142.4677 145.4446 145.3554 122.2953 163.143 162.6871 153.8433 182.9767 182.5014 125.308 149.1658 150.9184 117.3955 153.1326 174.781 148.1142 112.2245 120.3337 112.849 136.205 151.7891 141.0794 133.58 146.6073 141.73 51.6563 51.9386 55.2047 104.5628 135.8385 133.2331 151.5796 130.5769 161.3901 141.7361 144.6299 203.1632 152.1717 157.3739 134.5413 186.5373 165.7269 153.0844 161.0964 76.804 71.2518 86.436 141.4708 157.9977 163.2554 132.422 142.9039 144.4006 162.9037 165.4616 156.8704 139.0494 159.5425 146.575 156.6796 165.0684 179.0176 166.1473 182.6094 128.7612 136.9579 150.3243 167.0156 78.8954 42.8572 126.566 163.5719 209.8159 177.6701 166.1483 140.9303 88.977 142.0851 120.9785 157.6423 166.5809 183.2344 46.0082 21.0313 57.6197 142.1148 160.4586 119.3892 178.1632 149.2571 166.1961 178.1412 174.0201 170.8217 0 0 0 133.3176 164.3727 161.4059 171.3718 102.8304 160.3128 188.8546 183.5813 165.3915 160.9855 181.7167 177.1354 178.9859 200.3546 175.0779 184.0493 171.8613 141.3968 0 134.572 187.3637 202.1378 163.9795 187.8298 141.8425 145.3697 176.2963 175.8212 120.9619 136.0952 193.9098 204.1405 188.7927 219.8845 224.2352 156.7973 152.2279 179.1914 109.3469 119.3287 120.882 115.0619 149.8747 209.6024 194.3457 183.5481 193.5162 208.3125 186.5937 179.7617 215.6261 187.3667 213.7622 205.0482 205.7683 26.4464
151.6786 216.3373 272.0823 242.7828 141.9886 192.9688 151.4966 201.6723 219.936 210.0859 223.3867 222.5151 225.8544 238.4279 228.1446 198.8691 138.619 246.3103 216.4151 148.2709 147.5103 233.012 0 25.2226 237.7241 263.3103 191.6545 231.0324 224.0778 180.234 150.29 292.0564 245.3155 235.7111 262.856 178.404 83.7952 59.4914 58.6405 175.1422 202.0673 193.9962 137.992 43.9799 154.0286 156.9043 213.7709 127.0982 132.1683 205.6907 169.3625 185.6821 221.9347 244.5486 174.1567 99.8231 47.8623 197.0697 210.9132 127.3616 123.5129 106.0656 125.0344 137.0508 184.2805 95.9506 112.5881 242.2065 265.9991 255.0957 329.0821 204.7886 302.7876 739.585 1298.5387 629.1744 303.3742 278.4533 280.826 226.5111 173.6792 94.0968 82.6815 205.3761 254.551 259.6509 251.4499 184.7486 161.1813 205.459 220.795 191.8792 303.4275 244.5602 182.3232 218.3518 199.2826 197.9012 230.7058 225.3458 156.1 151.0019 123.3205 171.4778 219.4984 190.3013 99.475 129.2004 149.1998 237.828 193.4401 135.939 120.5703 107.3678 99.9956 78.5498 219.6248 115.5765 159.512 168.1385 167.9983 151.7129 131.9617 111.1338 180.225 186.2415 206.1665 204.0032 210.9605 158.4478 164.7047 175.0102 117.2196 154.4524 203.4853 141.9605 111.1315 131.6727 98.4153 121.978 227.5668 199.9553 138.3979 184.7405 145.8564 70.6865 57.5884 66.9981 97.4525 144.6734 160.3462 202.3728 127.9255 172.5868 125.0647 176.5713 209.7089 173.3765 177.8003 131.7825 199.394 195.8421 175.054 212.5731 104.8347 89.7421 96.0253 151.1238 212.7775 198.6539 162.4611 163.819 139.0563 159.805 198.915 201.6981 137.5932 195.96 132.555 141.6008 233.5819 225.1355 212.1407 194.4313 170.1183 132.2529 182.3215 194.7708 76.982 53.5965 142.9638 184.4392 218.2342 217.6793 236.72 161.2169 100.6244 185.0729 140.5123 203.5547 249.8971 198.1467 60.4039 36.8218 66.3934 139.3527 161.9347 108.1874 183.6929 174.342 228.5847 217.3491 203.3436 198.4281 0 0 0 156.4168 196.6809 164.2082 208.0459 101.2923 182.9004 280.0809 240.6414 194.475 165.6111 237.984 209.9629 197.4007 187.5448 187.1025 184.4719 200.6872 150.258 0 159.4069 203.7103 240.0093 221.383 243.3435 152.9968 142.568 211.2076 147.2361 123.2647 131.2137 223.1273 262.6819 221.6389 291.5703 235.8651 172.9099 161.002 167.3264 112.1604 113.677 112.1615 105.4017 152.0914 225.7347 190.5881 241.1628 234.2924 215.9109 198.251 229.8928 272.5752 234.5892 276.6883 284.7823 224.5295 26.7703
156.9116 200.3572 241.8438 213.1722 0 198.7376 187.0195 230.9371 240.459 204.3379 231.743 198.3205 220.3355 220.4738 191.3913 195.7818 148.8938 221.9315 180.4321 135.1791 138.121 184.3995 0 22.8627 215.5214 213.509 193.629 221.4297 200.873 169.3735 140.3755 255.8066 203.597 231.318 208.2784 185.891 90.726 65.1446 58.0835 175.9811 201.8027 164.2285 117.0006 32.7424 112.6166 152.5351 182.9346 125.2398 130.2754 204.7575 178.4278 185.6078 230.8595 221.42 162.9958 80.0595 63.1132 205.8663 187.1092 119.9782 108.0313 72.7568 107.5361 102.4821 166.9053 77.6875 114.2887 233.6253 247.3457 255.8455 285.7352 165.9455 251.1473 309.3947 629.1744 1599.951 653.6694 303.8579 278.1754 252.0996 175.602 71.4475 64.6828 186.2813 222.3824 234.8443 245.1905 156.3804 149.4765 203.1284 181.8007 213.668 241.7685 214.8475 184.7802 196.046 183.4422 175.6966 196.6903 227.0742 171.539 161.1205 128.9747 171.4488 215.4742 164.1566 97.5033 116.6588 151.1472 182.6 196.548 130.6306 135.2027 103.0725 80.7197 91.7753 194.7379 126.2785 128.6297 187.8283 168.5845 169.0614 139.8287 102.8429 161.0304 183.8203 178.4043 186.6539 196.8687 163.2357 144.1164 149.6932 107.5196 122.6713 186.6986 145.7345 112.7128 108.1843 93.2046 128.8396 178.7995 159.6366 157.0934 154.213 147.9111 55.6813 56.5505 43.3595 115.3698 139.7954 149.1877 166.8977 127.9108 165.2872 148.1052 166.1933 206.6264 172.588 154.519 120.9806 190.5693 185.7227 158.5388 161.1592 88.399 71.8798 71.8265 135.0303 195.6103 177.2486 149.405 161.4031 130.9531 156.9138 188.6035 215.5531 145.8105 184.9709 137.4094 148.3563 189.2794 209.652 218.6086 180.8119 154.5835 140.0715 153.962 159.5964 85.3324 53.1283 130.2433 181.8006 215.9642 220.0734 222.9904 146.5392 89.3347 178.599 111.1029 186.8237 196.9902 197.0652 39.6713 20.3856 75.3827 135.0247 152.2299 123.4257 209.6276 173.8573 216.3713 192.6013 171.4693 200.3462 0 0 0 141.2188 168.0193 158.9487 190.0693 114.8422 189.8831 250.4353 198.8053 163.0622 181.1174 253.8145 197.1433 192.9473 168.3946 166.5213 201.4227 187.4222 137.0978 0 143.9991 181.3083 225.7358 174.4999 223.8873 153.2969 138.6826 196.1724 154.6673 110.6462 136.4322 196.1476 221.583 205.7348 221.3161 212.9479 172.4263 163.9504 151.6471 103.1003 105.112 106.6462 105.6173 138.102 214.2816 204.7248 220.0462 228.4905 235.1136 173.0109 243.041 220.7453 208.6915 248.4749 258.8825 207.8458 0
142.5782 208.8827 243.7659 239.9815 136.3674 170.6959 134.9915 182.0013 244.8925 185.2369 211.4278 226.6801 206.301 201.605 211.8098 191.8758 129.3075 193.1673 187.3841 135.9501 131.4562 220.6013 0 19.8993 210.7131 190.2359 186.8573 219.0454 207.0512 158.3868 144.7806 232.036 176.4435 194.4839 198.8803 167.5003 82.1495 67.6389 47.4342 156.7977 199.7673 154.3237 95.3806 0 124.9838 150.4846 182.3658 118.5313 118.1658 196.7811 139.7728 192.034 209.0252 190.6174 163.3868 78.2995 0 171.463 200.4145 105.343 119.9932 71.6391 88.8958 93.0893 150.9092 76.0595 138.4295 205.4486 239.4357 208.0011 234.7019 165.3927 256.491 231.9102 303.3742 653.6694 1345.324 524.9473 275.2249 237.1735 172.5092 93.7864 68.1118 153.1986 215.8056 213.2018 237.8947 175.5436 150.7757 220.1688 165.2214 183.2369 238.4911 215.342 178.5464 204.8614 180.6421 186.3193 186.5172 164.4103 177.876 157.734 115.7183 161.6877 194.5115 183.1736 93.9074 127.75 115.2901 178.309 181.1761 144.8851 122.5093 102.9141 78.9336 68.0593 176.7893 129.5001 127.1569 161.5535 141.9171 152.5616 151.3058 110.5422 150.9547 169.2366 151.7433 169.0065 200.071 149.9898 150.0405 146.6191 111.6425 135.8394 171.4754 118.3547 93.896 109.6937 98.8632 124.1142 169.6279 138.7906 141.3906 156.428 148.1466 69.994 50.9749 53.3415 104.9737 126.2 132.6018 150.6187 109.9776 156.757 136.2642 157.8882 189.0003 142.8556 146.4104 117.8927 197.4758 167.2408 147.8322 167.9334 68.1561 70.4371 77.5456 135.2212 166.3435 174.9523 147.0203 127.5496 135.951 158.2736 168.0719 182.7657 122.5082 159.1407 149.9708 141.1773 171.3086 201.2727 169.298 190.0596 159.1902 123.4076 137.7488 175.1348 69.9144 46.2906 126.267 184.805 203.5612 187.7967 175.3975 118.7287 77.0385 155.6387 125.3851 179.0008 174.9612 196.7457 43.696 30.8986 68.8377 107.6452 157.8479 117.5229 198.784 188.8373 209.3043 167.3984 169.531 161.7749 0 0 0 132.2698 148.8925 155.1948 177.9347 95.5998 159.9833 202.6942 189.9694 169.1382 151.8746 218.7822 189.8196 177.7448 155.7489 153.2997 185.6279 164.06 135.8741 0 123.7627 184.8891 220.4178 148.1673 211.172 156.286 140.7277 197.9628 133.3982 96.6523 113.3069 184.0459 197.5225 206.3938 218.4372 206.245 162.1827 156.6145 141.5347 104.0113 101.7674 101.77 102.2656 147.4404 198.6571 175.4927 184.0485 233.7337 201.7857 175.3053 199.5052 203.6272 201.7352 219.4187 231.8478 200.7518 0
165.8129 170.6202 210.6393 208.2098 143.5555 196.2523 149.8954 199.1039 203.1303 194.6611 218.7187 181.5485 196.1349 205.1686 201.9127 164.0914 128.7636 216.2564 191.4055 141.7971 150.361 206.8968 0 17.0727 191.415 220.37 194.8039 213.8936 200.8548 172.508 140.9792 212.513 188.8688 209.9764 208.8569 179.1903 96.2242 68.8399 53.6514 155.7155 203.0798 183.6946 117.1052 38.0017 111.9332 147.1588 175.7293 117.5176 118.4955 183.603 152.3536 181.0903 190.9368 220.3057 175.3358 93.157 45.3195 150.7333 190.8218 113.7015 101.9629 96.7987 78.7611 88.8405 154.0944 73.7548 107.2883 190.7015 228.2583 216.9974 220.8586 160.7689 232.3312 260.8584 278.4533 303.8579 524.9473 1310.9363 780.4153 231.4201 201.4043 83.2482 63.7988 175.2403 210.1711 218.2218 208.1789 145.1461 129.3845 197.3827 168.3472 166.7127 204.3887 190.4198 205.6848 196.2382 191.2542 193.7543 206.6753 177.184 143.3042 152.538 123.4797 168.6127 164.7554 142.7468 97.9654 109.7329 137.2535 183.5028 174.2567 125.7434 106.558 95.9085 97.3524 0 172.317 133.9546 145.6267 182.0272 155.499 135.5377 151.4 123.7012 172.1859 156.1495 171.0749 182.5258 175.4105 150.26 131.9373 141.6522 118.5345 137.6028 181.2121 140.3649 97.4161 117.5273 91.151 112.7401 165.3377 147.3161 138.8306 160.9485 172.8739 53.1699 46.9893 52.7048 103.7105 123.3165 132.0589 156.0726 136.0366 156.7603 143.5412 157.3034 201.4479 156.8412 148.9542 107.5629 185.0853 162.883 161.123 174.1338 63.6441 57.7716 72.7319 132.8698 167.478 157.3085 154.8132 140.8709 141.346 157.159 179.5478 188.2694 121.7787 149.8486 150.579 142.7016 179.0446 203.7524 188.6526 182.0902 147.8778 126.5038 147.8614 169.388 81.8039 38.0567 146.2365 170.4564 180.5043 176.2626 179.7879 121.5321 87.1462 165.3136 98.3757 181.3601 166.6185 168.4086 48.1192 22.36 73.0061 119.1384 147.1887 119.7078 173.9434 173.139 214.9608 197.673 165.2089 188.3117 0 0 0 134.8045 148.4874 157.6167 211.2661 125.2126 160.7158 222.6143 201.1771 185.2536 163.3268 188.995 172.0585 184.1944 186.6168 181.0271 211.6215 166.8933 132.4556 0 150.5342 163.0535 232.8983 163.9065 164.0236 140.542 140.1434 207.7398 142.1741 113.5553 135.8515 167.2021 185.2196 184.2839 214.1055 193.4683 153.724 151.241 135.6219 116.912 119.7009 122.9492 128.6756 158.2789 177.6231 163.5839 184.6023 228.6662 207.6421 189.7925 180.6445 205.7026 217.1033 197.9311 232.6566 236.3254 21.7269
159.7222 210.7367 229.0767 222.5341 143.9933 217.7931 160.9705 184.1427 207.8745 173.7307 200.9465 198.3671 194.5293 194.9582 184.4077 211.8153 151.5414 253.672 227.4665 165.6898 144.1879 196.3466 0 16.388 202.243 233.894 199.2046 232.5659 201.859 167.372 143.9912 223.5907 224.5511 193.1273 198.3124 160.1209 102.0073 66.1805 55.1566 171.7452 214.4588 189.307 109.3478 43.1115 108.4598 151.3596 180.2043 132.1853 154.113 196.5086 165.8232 202.3543 203.2067 209.8626 167.1303 98.5792 55.774 175.4549 176.6318 143.861 95.0946 91.655 77.4417 103.8088 143.0394 80.0053 117.1255 222.4354 239.1697 210.6364 264.1016 187.9285 240.9566 245.1963 280.826 278.1754 275.2249 780.4153 937.2125 1065.8076 223.6184 97.4489 77.934 185.754 218.7321 220.6903 226.3129 161.256 163.8983 221.8657 171.1885 179.4087 236.0022 215.0495 163.3238 191.9684 200.5826 163.7484 216.1888 199.1718 172.1089 174.8159 137.4628 152.3699 186.5294 195.7097 96.6364 123.3538 138.0392 202.8634 177.8947 140.8487 141.0571 100.8059 102.2724 108.2341 184.7904 144.8244 166.4838 184.1896 160.4851 165.9547 150.7702 133.9896 156.8319 154.1679 192.0822 193.304 187.0209 150.4014 135.8061 175.3058 126.309 135.01 185.189 141.6043 105.0728 112.306 108.7971 158.0184 169.734 150.9045 168.3153 174.5578 174.5502 62.9083 62.8929 53.3226 111.5648 138.3376 143.7809 147.5001 141.038 174.0417 142.9355 160.5567 203.3492 170.055 171.3627 150.686 187.2499 181.2485 169.1416 171.0712 87.2758 76.9451 105.088 158.9107 174.0499 175.0163 159.3036 150.1023 143.9649 175.6642 207.3744 191.5272 157.3568 181.6415 139.2233 147.6042 183.5896 202.5422 198.6526 193.546 151.6331 126.6643 147.6315 190.1354 89.7035 45.8904 133.4832 169.2455 214.4127 224.5486 193.4731 125.5821 78.3227 194.3484 134.3562 185.0503 184.7714 176.3887 48.0641 28.4196 78.51 121.9077 173.8145 120.4174 202.3636 176.8015 222.0556 197.4733 184.8331 180.0045 0 0 0 128.8811 160.8998 153.8794 180.5028 119.9917 176.1629 223.2317 184.4523 184.7683 178.8803 231.7915 174.9548 187.854 190.8746 182.3944 211.0132 196.6524 143.2463 0 145.344 188.6982 239.1356 193.3347 196.7794 143.536 135.5307 205.7908 168.4856 134.1643 149.4537 202.7044 200.4054 214.6812 253.6365 222.269 164.2584 182.1294 166.9844 121.2666 120.7459 122.5044 121.5953 151.7582 195.0855 201.6548 233.5238 215.7903 220.4279 194.2136 219.2801 240.3759 189.9281 232.0317 219.1517 222.7758 30.1634
158.6869 168.68 183.5678 216.9635 156.3415 183.427 153.5432 181.751 204.2825 177.8228 179.2468 200.6141 181.701 193.6421 202.2425 167.6041 130.1576 180.2442 160.7178 140.0379 145.2136 189.9931 0 21.0553 199.6087 183.6481 169.698 202.0429 192.7723 186.3857 145.1423 195.8771 211.2869 199.6016 165.3748 169.986 110.4734 71.7935 55.0532 151.1646 182.5881 146.4706 104.4057 0 97.9878 157.7996 176.0826 136.3969 125.0186 223.232 166.9237 197.3452 193.795 192.7278 156.4203 97.1629 47.6397 146.1936 173.9136 121.7362 91.9339 75.4872 66.5991 103.0117 128.4567 76.915 98.8469 192.8269 185.5299 214.7843 230.9705 166.0881 200.8438 232.5895 226.5111 252.0996 237.1735 231.4201 1065.8076 1764.3544 992.0774 99.8598 60.7927 184.3913 217.3581 195.9851 193.3106 156.5889 148.631 217.5339 170.6016 185.3867 195.344 210.7088 186.1629 190.8207 172.999 175.223 178.5348 186.0983 169.704 173.7166 122.9221 146.4187 159.4884 147.381 97.4714 132.1277 144.0065 184.2765 153.559 135.9767 125.0841 104.5614 90.7731 105.2746 178.713 116.906 139.8577 159.2543 167.0543 175.2532 166.2547 112.5795 145.9925 133.2213 137.3585 167.9087 185.0486 129.1507 126.1863 140.4767 125.823 140.294 158.5973 147.5984 115.1571 128.336 101.1799 141.8556 157.6006 162.6891 163.0164 154.2562 152.5467 47.1703 0 38.8679 124.2735 133.2605 142.9869 154.3077 122.5651 143.9957 158.0709 155.0579 159.0469 165.3237 159.9568 118.2798 167.1693 159.6855 155.6185 151.0186 65.2409 74.0707 65.3296 144.0174 153.871 170.7515 168.9373 135.6837 137.4667 155.6581 180.458 154.8861 139.4457 146.8833 141.7601 139.7532 159.4848 164.398 181.9618 164.9077 131.8083 119.478 134.0691 165.8632 77.1408 0 110.4976 157.5998 182.5216 185.8478 174.9723 122.49 92.5795 142.5238 118.31 150.8022 178.02 165.7476 42.3188 15.8444 82.1662 135.4821 136.5453 121.7894 172.2693 165.1124 182.1981 189.3 150.0827 140.2853 0 0 0 134.7809 165.8346 152.6506 164.2729 128.8495 169.6896 198.1269 169.5525 163.4087 155.7778 194.6658 165.8843 173.4458 200.6143 168.6455 182.2888 164.1279 138.323 0 130.8478 163.941 210.8165 170.5198 181.7875 146.7131 143.1277 184.7532 167.9388 118.3835 123.9928 173.3918 181.9424 200.3036 198.8019 174.4411 154.0384 144.9838 160.9209 121.9686 129.116 125.5206 113.0932 152.9953 180.9902 193.5033 183.4811 193.2312 204.3129 181.0248 198.5207 193.1897 179.991 201.591 204.5843 196.327 26.0327
119.6468 156.2486 147.73 153.8694 131.0642 138.2987 139.3677 179.6657 165.9817 154.6799 145.0414 139.6219 151.0208 149.924 154.0787 162.5457 124.0336 143.9352 130.5429 113.8792 115.9348 166.8247 0 15.6909 153.9581 172.1857 155.9349 179.0685 128.3988 138.0051 121.0395 136.9072 168.7665 156.4154 139.1565 135.1826 91.4132 69.225 41.7344 126.7835 151.3019 0 92.0546 19.8087 79.0851 122.9327 144.1225 122.027 120.6149 170.7448 144.2296 133.6509 133.3673 181.1174 131.7674 83.1184 41.5708 128.5442 164.5407 124.762 58.1667 55.4377 65.9224 70.8206 0 72.4602 0 162.1435 164.0064 144.7566 178.2217 135.4631 161.9374 168.6183 173.6792 175.602 172.5092 201.4043 223.6184 992.0774 777.8069 547.6084 44.0623 155.5942 164.6937 153.0342 165.5033 152.3308 141.7619 173.1169 140.417 172.6686 162.8938 155.7232 162.2593 151.2358 140.0417 126.8174 143.0403 127.6341 125.293 125.0049 100.7027 127.782 156.837 144.2217 102.3809 120.9947 117.5988 143.6125 137.7113 0 0 89.4818 61.3475 0 134.2945 103.0101 124.1059 135.8346 114.276 125.7888 123.1692 113.5079 138.6491 139.5599 135.3345 117.8606 118.0851 109.2965 117.5115 141.999 106.0975 102.7789 133.3189 129.1318 100.742 109.2887 94.7219 130.9995 113.6543 139.6597 122.7611 134.3438 0 49.8692 42.2329 27.3787 108.0042 129.6975 126.4493 149.0973 121.4405 122.2947 120.5831 146.8953 146.8514 119.3502 129.6249 113.749 127.7048 136.8182 132.2336 0 64.4881 52.6767 65.6361 128.7393 113.8823 119.2137 124.1895 118.0574 117.8881 133.3921 161.9142 143.8815 126.5316 129.0437 133.5101 119.0531 123.3659 144.8262 136.9817 152.0087 116.9067 113.1821 103.7416 131.6261 69.4418 36.2513 99.5924 140.7012 155.3063 158.992 138.8819 119.3747 85.8831 148.0289 79.3178 152.1663 141.7065 135.1698 19.9134 0 69.6677 0 132.1145 105.054 143.5724 136.8601 143.9997 141.4805 136.0875 158.5362 0 0 0 88.3905 136.7172 137.2776 145.4457 112.1225 129.8335 151.0163 163.1961 141.9921 128.9192 157.9448 166.9007 153.2513 165.9012 120.2178 137.2784 152.0757 111.4566 0 106.5396 162.6272 177.5611 126.8162 161.0669 132.1408 135.1967 150.7851 137.3715 112.7136 134.7043 163.6059 149.7567 163.4508 156.7856 140.6562 130.7511 136.2276 130.9778 124.2757 120.7279 115.4147 113.772 145.0546 150.5273 184.6904 155.2513 185.0536 151.6802 148.136 176.3293 145.9615 158.0172 137.0846 173.3189 159.7291 20.9718
74.7593 83.1351 75.0966 89.2458 73.7322 81.7192 68.0763 68.0882 97.128 67.6917 69.4934 82.0525 77.4483 83.5921 72.6183 79.1801 75.8959 76.5805 81.6421 69.8874 69.0523 74.75 0 9.465 82.6399 87.6662 74.6849 92.6754 95.9136 79.1173 80.4535 71.8427 63.3018 77.7648 70.8202 74.1359 54.2446 0 21.0948 56.2073 81.914 80.0281 0 12.1364 48.2869 76.2192 75.6135 72.8842 0 82.035 78.0344 78.3651 76.0134 85.2599 66.9653 51.1595 0 62.0935 74.2248 53.59 29.6356 24.9335 0 46.6723 69.0576 39.0756 59.7207 0 79.8119 85.2457 81.4991 79.4573 95.0918 82.2147 94.0968 71.4475 93.7864 83.2482 97.4489 99.8598 547.6084 5.2828 34.4124 70.7991 88.6112 82.3284 95.099 72.5687 67.0588 87.5217 84.7448 75.4528 67.3483 77.4029 85.3804 92.917 81.5846 74.4777 71.3363 64.0388 61.1771 73.2597 81.2717 67.8816 77.838 76.2748 53.3169 50.4142 76.0528 76.9398 70.057 0 59.8248 0 31.9244 0 68.1584 62.7945 63.0214 70.013 63.6327 54.4527 63.5722 57.8894 64.2883 68.124 60.2475 52.959 72.7296 59.9237 56.3754 74.5403 68.0738 70.6793 67.1806 68.3107 0 69.1377 59.0924 61.236 63.2016 58.1177 78.9138 55.629 0 0 28.356 0 71.21 78.9534 74.6397 74.3052 61.8691 72.1256 74.0861 73.0009 63.9093 65.1 58.8154 73.3117 78.7066 81.1033 67.3255 80.5358 32.9032 21.5456 0 66.6144 71.9517 66.8389 70.3073 65.1056 57.4604 66.8403 79.8639 82.1787 68.8354 85.9195 64.1964 64.7231 60.3585 69.3963 71.6919 68.4025 56.5174 62.6521 47.3755 69.6717 43.6038 14.2252 58.3617 81.8416 75.5395 80.2919 70.2441 69.0232 56.5435 76.7183 38.8545 62.6291 81.3258 78.8168 13.4125 5.2763 0 0 81.6771 72.18 78.5333 69.8021 74.2926 82.2749 91.586 74.7837 0 0 0 44.0309 75.2094 82.5654 86.3613 67.8285 76.1196 70.1827 98.7533 83.6617 76.9188 71.1162 77.9071 89.8721 83.7713 75.944 91.7377 93.1466 64.1611 0 48.7686 70.5949 71.4102 81.3526 75.4282 62.2286 71.8018 75.9112 73.9053 64.0554 68.5643 64.1198 76.8288 88.8755 83.271 73.3789 70.3449 89.1423 91.8841 69.317 83.6599 85.6312 74.9571 74.0828 81.342 74.3126 73.2433 70.6242 85.9858 88.9903 86.9985 84.6736 80.0709 72.9677 78.9823 75.7407 10.6031
0 41.6835 60.1372 63.818 26.7855 33.422 31.3956 32.6984 52.3673 39.6142 42.8908 55.5961 60.2602 66.7247 48.43 0 31.2391 50.3734 45.9517 38.5633 38.4557 60.7065 0 4.9356 64.7127 65.0022 46.0442 58.1364 54.4977 35.443 24.8776 69.4469 50.5222 59.2625 66.2394 59.468 0 13.5551 0 0 42.4775 46.9505 0 0 30.825 31.1377 56.2778 0 0 42.5048 45.9161 49.651 52.1859 55.5399 45.3437 23.8546 0 0 46.8476 39.4424 37.3634 0 27.9354 0 47.805 23.0568 0 42.6673 56.6786 56.6338 70.2911 40.393 52.6195 57.9868 82.6815 64.6828 68.1118 63.7988 77.934 60.7927 44.0623 34.4124 52.5837 72.6203 63.9191 67.8526 79.838 47.039 42.6213 59.108 47.9323 47.436 62.9609 51.4577 43.0315 59.1851 50.4386 34.7776 52.4023 51.0711 37.5595 37.1608 30.4524 39.6971 56.8801 41.5378 22.2316 26.2709 0 47.3363 47.5495 32.411 44.5398 23.7626 0 21.2335 59.4888 24.9307 37.5774 45.8881 27.4921 44.9189 37.0811 22.9133 34.7706 34.4155 48.1726 48.2245 48.3354 40.6629 32.2679 33.6898 24.5199 29.0109 35.1935 0 0 36.995 24.046 30.6438 44.419 51.2963 39.668 45.5924 27.8992 11.4675 0 0 21.4776 30.2612 23.7502 38.6669 27.9952 40.275 34.7411 47.6738 43.1537 32.1503 41.3548 20.0273 50.6767 52.2778 39.0496 40.1827 0 0 0 40.6569 49.1353 49.795 32.4789 45.2591 0 29.5631 35.2005 49.9254 36.9053 51.7611 36.5617 33.8219 48.4041 58.9024 42.0066 43.2907 39.1811 36.7683 37.2176 46.266 22.8604 0 62.2997 45.0215 59.3426 53.2671 51.5618 21.8561 21.8212 60.1373 32.9645 52.2083 45.6822 53.0037 0 3.9901 16.8358 29.2403 36.9646 20.1238 40.6718 44.0721 51.2294 41.6612 40.8857 42.1279 0 0 0 38.7838 31.9651 34.1967 50.5912 26.7426 33.7589 66.8757 65.1868 43.0686 40.5006 60.8819 35.4271 36.0216 46.8852 54.7017 49.0548 45.0876 47.9887 0 38.6442 50.7186 61.6713 41.0271 65.2306 37.1522 35.5834 56.1625 36.5561 29.9252 25.2003 50.3853 57.9101 52.8938 0 49.2749 43.1617 40.372 30.745 25.8756 24.8606 24.516 23.0895 26.9966 47.8227 0 47.7788 58.9217 40.7211 60.0965 43.4076 54.8135 55.3833 51.123 54.8947 59.2308 6.6071
134.9039 165.8342 204.4477 182.2562 0 139.4691 113.534 147.8472 163.4437 148.3461 181.9323 177.2496 157.0397 170.7624 163.7678 124.9536 103.794 170.6145 164.1641 110.5388 106.4072 174.153 0 17.998 187.5 202.3059 160.6152 188.5722 160.6946 144.2883 103.3656 166.3949 170.7578 159.0337 171.3278 130.6058 67.8578 47.3868 43.0571 124.2022 161.6615 150.7508 103.1967 0 92.059 121.9457 148.5515 86.999 106.6214 156.8533 122.0823 165.1029 159.4309 172.7971 150.6637 77.6741 43.4251 131.8124 123.8468 88.9731 0 68.9405 65.6382 70.605 130.0501 55.0783 104.9148 156.432 175.5958 151.0868 187.9062 131.6005 210.31 178.1696 205.3761 186.2813 153.1986 175.2403 185.754 184.3913 155.5942 70.7991 72.6203 1284.1457 894.7565 230.139 234.6995 155.6892 141.4974 213.1732 165.2309 185.7046 227.0044 182.9581 156.6179 181.783 156.8876 150.932 155.8699 148.3166 156.5528 141.793 107.0978 135.4104 169.1909 138.5716 70.456 104.01 115.5501 148.3478 138.1473 121.2896 108.4134 88.6706 92.6662 63.5887 164.2847 106.4444 131.9422 177.398 117.1338 118.3467 105.2166 99.6163 142.766 132.1261 156.1712 147.3126 178.5687 131.1997 132.763 142.6766 82.8688 96.4026 144.645 111.8235 84.3088 91.138 89.0094 119.3556 143.2673 142.0943 125.7183 140.7814 106.0154 38.1315 0 41.2852 0 118.9795 120.7337 138.1917 93.1382 136.7009 114.5298 119.8246 164.0514 134.6946 130.016 107.1112 150.1133 154.3047 133.0011 126.2474 68.4511 57.5789 73.8438 125.7873 142.7533 131.9205 114.0783 124.7462 109.662 142.6752 142.0373 156.9109 142.6391 140.5114 109.0728 111.1924 150.4135 139.9177 157.6162 138.7737 113.723 116.5931 119.2692 157.1894 0 0 107.9285 128.8736 149.9223 170.4262 150.0146 126.6155 71.1838 117.9529 113.0107 139.7181 149.5748 132.3907 44.8845 0 57.6966 95.0565 118.6012 95.3349 137.7204 139.6912 173.5722 167.9566 137.9364 140.5515 0 0 0 104.0652 139.3337 121.5034 155.0459 81.0138 128.868 181.1227 153.4537 148.4615 115.5435 174.02 145.3734 129.1142 162.3298 135.8808 156.7238 141.865 127.0174 0 103.4349 183.6934 199.9345 124.6608 142.4733 111.9745 95.2655 154.0609 115.261 87.0953 112.5593 166.5201 153.2647 148.9597 201.5559 182.9533 116.2483 115.8225 147.4274 86.8718 101.108 105.4351 97.8289 112.789 156.1824 144.1063 181.2429 176.9525 177.6221 136.2687 169.4576 216.6272 167.9864 196.0417 187.9097 157.1888 19.3915
152.3015 205.7726 276.2118 230.4805 167.7346 170.249 148.6246 222.2909 219.4788 191.6349 201.4681 202.3289 189.6975 210.0323 208.5824 180.3704 141.6596 223.8706 200.2556 146.4989 139.2748 219.6853 0 19.5449 198.5687 242.8804 175.7177 241.5692 223.7256 161.3041 129.1446 226.88 217.8281 193.9886 186.7877 176.1336 93.3299 60.1249 52.012 149.6766 191.6113 168.1554 118.1186 50.9349 115.3784 164.643 172.5523 128.6481 115.193 204.0394 149.3554 200.6883 205.9715 197.0949 146.4722 90.5861 42.3985 176.5342 179.8304 122.2612 95.2771 96.8885 88.1655 98.2754 161.4615 74.1885 125.0806 210.935 233.5372 219.1094 254.4089 134.182 191.9008 211.6716 254.551 222.3824 215.8056 210.1711 218.7321 217.3581 164.6937 88.6112 63.9191 894.7565 1480.666 706.432 316.3572 200.6276 164.089 261.3255 197.7137 186.7702 263.8304 224.688 201.0155 217.8485 223.3041 203.8282 203.3669 193.1942 179.1921 181.4607 133.7279 168.1095 187.8456 181.9238 97.2077 120.9548 135.0975 187.3118 198.9637 140.6632 133.0793 97.4098 89.4198 86.1122 190.3462 135.2544 156.5843 152.2225 166.338 169.5425 143.3429 117.8376 178.3131 177.6556 196.7065 196.2934 189.3399 142.0294 137.5953 149.1216 109.4846 140.5837 164.5973 131.7675 98.8962 114.3841 101.8254 134.6372 179.646 163.2591 148.7884 172.3633 176.5231 60.0032 0 51.9352 111.8651 136.1373 149.1569 178.9935 129.3046 154.1565 144.5751 172.2818 201.4473 178.3872 160.8398 126.8495 187.2924 204.0876 172.2443 182.9823 86.7931 60.2012 75.0352 135.8911 194.715 171.1473 147.905 133.6791 137.6229 160.8041 196.7483 187.3699 165.4193 148.4012 150.5094 159.4979 199.4546 208.5308 199.878 192.9097 159.2934 150.7589 155.7833 191.993 80.863 40.1 143.1984 150.9513 189.9373 234.8209 190.0938 133.2514 98.1996 180.2244 110.7433 176.269 194.0872 174.7544 52.395 28.7357 67.0265 120.9703 150.7816 106.4302 195.5427 203.2773 208.4801 190.6487 159.9007 164.2099 0 0 0 118.409 145.1881 159.7282 177.6244 107.3918 143.9245 238.1358 200.6007 168.4433 155.7908 205.5912 178.2704 199.67 193.5989 145.0334 206.4272 160.7611 123.8895 0 134.598 199.1188 254.4148 179.3303 198.105 121.623 136.5108 191.7535 160.0032 108.2882 131.158 199.0032 216.8188 183.0962 226.6562 230.5625 154.8721 153.433 154.5535 115.9005 124.4525 121.29 108.7815 139.9612 188.6985 193.2453 198.0877 220.5192 227.0488 192.9014 182.4105 266.5595 210.0963 226.581 219.806 193.9679 25.8083
163.348 225.4535 252.5712 235.0853 135.4753 168.7917 157.8748 214.9368 210.2485 205.6491 242.861 179.8988 200.9683 212.1015 214.8105 201.0921 144.3936 220.3773 212.1534 137.7358 141.0797 211.6165 0 21.4755 225.5768 228.7019 209.2564 211.6073 190.4896 186.1972 127.4638 205.5535 188.648 199.4165 197.1563 176.115 95.881 78.3214 62.2554 170.3687 176.5825 157.3448 105.7898 33.568 106.8938 144.2784 188.8692 116.1644 111.2478 186.3548 155.8643 178.829 213.2076 197.6207 166.0796 91.2149 56.9002 171.3242 172.8969 106.5497 104.2765 96.8917 84.2215 99.659 139.6761 81.6047 121.1839 214.4318 211.421 230.0333 231.2206 162.1707 218.8627 225.1156 259.6509 234.8443 213.2018 218.2218 220.6903 195.9851 153.0342 82.3284 67.8526 230.139 706.432 1614.6571 720.8866 245.1019 189.242 256.286 219.6154 211.6708 285.4097 222.2087 210.7791 216.7576 211.6824 187.8342 201.4012 203.2828 192.4297 168.0321 144.8413 169.0282 219.2671 181.7793 106.8948 126.0775 169.6032 213.2423 195.232 116.081 113.5071 90.3044 95.2564 82.321 233.4676 146.3541 143.4542 179.0345 153.3051 159.4167 136.3405 127.9628 163.032 173.5895 179.2392 182.627 206.8118 150.0621 135.5561 183.1705 128.2024 135.8125 184.4836 140.0932 114.5569 135.6036 109.2394 122.7682 177.2149 170.3444 172.2317 181.351 177.0894 43.081 64.398 60.6521 122.6584 151.283 152.2653 185.0401 156.6249 195.7788 154.9013 181.7167 187.1774 161.9304 158.377 108.6116 168.8814 180.4216 161.4702 188.1641 71.0041 57.063 94.4869 136.4791 188.6613 192.7387 156.1127 161.7546 138.1153 144.9647 190.6959 171.6512 158.3119 162.0052 144.3943 138.6106 215.0028 218.967 183.53 186.3299 166.2493 145.7245 159.793 180.5447 71.7049 46.048 121.3264 195.6002 202.6993 207.8287 187.3531 139.6055 86.6373 210.3218 131.6445 198.6692 194.1117 193.2643 51.3381 24.993 61.8717 130.4531 148.9206 123.1316 181.774 170.1451 183.3044 214.4177 170.2664 192.0065 0 0 0 126.1105 173.518 159.6014 194.9718 114.8599 154.6082 268.7948 183.9144 148.3064 165.7684 201.0583 190.1189 182.532 176.2432 183.1163 218.2955 190.3605 153.6605 0 144.7149 184.0151 247.2243 177.5593 199.2064 135.1151 146.1384 187.4335 151.0393 116.5714 121.6386 197.4837 214.7022 214.2159 226.9601 207.3606 165.117 152.6533 160.3194 111.3514 114.2042 116.9201 114.1657 139.8648 209.0465 180.7285 202.9627 221.2398 252.6799 202.1137 211.0448 263.7451 204.0633 233.1512 224.5267 243.7248 32.8548
179.1531 201.3552 267.6732 231.3583 124.6304 178.0747 143.1692 216.5923 217.6506 192.3558 224.8279 203.8729 198.6922 205.679 188.9079 190.798 140.9129 245.8299 205.5065 144.7279 139.1522 199.7992 0 21.1304 213.2977 217.9886 223.4155 238.5461 218.8396 172.1172 127.2056 244.4266 207.5549 241.5486 221.5908 191.7985 93.4242 69.6187 56.8944 176.912 180.9752 162.4694 116.2739 36.8988 116.2849 160.9455 207.1938 132.3139 137.6057 193.4363 173.6937 193.6029 205.3773 197.8123 171.6096 93.9576 55.926 162.2952 182.4394 112.7424 106.8082 90.0339 96.0082 114.8627 145.7157 78.9996 107.7583 217.7487 234.202 230.51 242.9165 165.7476 227.9318 206.6728 251.4499 245.1905 237.8947 208.1789 226.3129 193.3106 165.5033 95.099 79.838 234.6995 316.3572 720.8866 2033.0262 636.8365 191.8423 314.6826 237.4323 235.0813 305.4677 225.2063 197.5436 241.0825 223.7863 214.3242 217.3784 209.9942 182.1542 152.9026 149.7822 170.1397 206.3985 185.6528 97.2717 124.4959 174.2997 203.3782 183.2173 139.5469 123.5942 96.0864 99.4818 99.0161 218.656 145.2326 151.0269 170.8053 169.9788 170.2508 155.7531 117.3444 198.8827 166.2252 206.4491 182.5278 205.4931 144.6281 158.7781 143.167 107.1227 153.4212 187.8083 147.5257 117.3373 121.8293 104.5406 128.5771 175.8396 156.4126 142.6926 181.2878 182.3574 58.2516 0 56.7588 107.7097 125.3942 135.5402 162.6741 123.0287 154.4387 149.1449 184.8976 202.5181 168.8155 158.3235 120.3273 180.3927 154.0634 143.5974 161.7066 85.1195 64.46 103.0139 145.2597 201.285 176.941 156.1399 170.8876 163.1451 196.6309 215.602 228.6935 151.7513 153.554 143.2313 169.5351 200.4653 210.0462 195.2486 183.1353 178.5286 163.4725 159.443 177.9146 73.5137 0 148.1818 167.5143 214.6286 226.4059 167.2273 155.1912 97.8767 193.4379 122.5941 186.74 214.8923 205.4944 50.5717 29.4657 81.7841 119.7987 146.142 122.2584 190.0502 174.4367 211.329 187.6668 187.7054 180.6383 0 0 0 136.6808 153.953 177.6105 178.9096 115.1226 180.484 272.735 217.7017 154.7801 167.8962 222.6288 177.2376 212.6504 186.205 175.3291 209.5031 206.5358 161.2818 0 147.7849 176.6325 241.4539 196.5172 200.6793 152.0751 141.3001 228.4897 123.1171 119.1213 143.7035 201.5571 227.1793 197.0428 252.3953 239.1524 163.8184 156.7349 169.8792 107.001 117.4137 124.9754 126.4487 158.9455 206.44 182.6674 240.3966 232.083 223.9315 176.9179 184.9942 236.122 220.3744 214.9075 246.5708 215.7921 26.2081
148.7831 166.5581 171.5445 174.234 140.9792 161.5319 137.9819 180.2028 174.4617 158.1384 172.3846 168.4485 168.4445 154.1103 187.5078 180.7172 132.7128 152.0537 160.0338 131.705 144.0133 188.8287 0 18.9204 177.116 185.1492 138.3311 156.5154 151.8809 142.9291 138.9462 201.2156 152.1466 145.9894 151.0226 134.9527 90.0834 72.6034 33.5508 124.6027 156.9607 129.9104 79.6001 0 95.3636 140.6751 169.7493 114.7942 121.0635 174.7397 153.7568 166.4967 143.2199 176.3433 147.5313 89.4725 45.2351 140.1938 137.4605 114.2351 87.3549 73.137 57.86 82.4592 141.6272 72.7749 110.8537 158.3542 181.8921 153.368 173.4351 149.649 169.6932 155.8207 184.7486 156.3804 175.5436 145.1461 161.256 156.5889 152.3308 72.5687 47.039 155.6892 200.6276 245.1019 636.8365 316.1824 789.5839 228.7388 194.8846 176.8843 205.4974 188.3976 166.4994 160.4236 164.1869 168.706 142.3167 166.7135 170.1084 155.5956 137.3459 160.7022 167.7212 173.9327 96.719 109.4479 125.1187 171.7175 132.2093 134.5268 125.3753 90.6077 63.5372 76.5593 156.7205 143.449 135.0836 152.4145 150.1009 134.682 147.3775 109.5044 136.3793 135.265 156.9204 135.166 134.7281 138.438 117.9588 127.632 115.8182 132.5421 158.382 0 103.4674 137.054 0 111.1437 131.5631 146.7838 134.4919 137.6674 145.4927 39.1695 37.0004 34.8824 100.5197 131.8537 123.2807 159.4185 117.5952 140.9618 128.4855 126.6257 175.0495 150.5489 131.7905 136.0411 164.0747 158.4869 154.5755 169.7001 72.4826 61.4984 87.6311 142.0344 156.828 135.8563 141.4044 133.0466 153.1816 150.7053 139.9663 154.3222 142.6111 134.3537 139.7553 136.5478 136.491 153.6624 160.3549 135.6311 142.8423 113.0346 119.5862 138.0932 61.017 42.9435 98.1005 130.402 169.6098 163.0076 165.7223 127.6476 80.2773 171.0575 88.1307 138.3406 151.1752 178.5173 31.8953 0 61.2881 108.1901 145.049 119.5383 163.9212 154.5952 162.0545 162.3579 154.0833 145.1809 0 0 0 109.8848 161.2632 144.9064 158.1001 121.4116 156.2972 149.063 161.6233 142.5834 141.5447 166.6538 151.7281 167.8579 153.4468 150.0072 175.0388 174.2601 114.4615 0 101.5857 152.7631 181.2712 177.1984 157.0875 135.0708 129.4696 166.1141 147.4651 100.0904 132.2194 164.31 161.4895 162.442 161.961 152.0793 149.0877 137.2203 147.2015 129.1888 120.4163 124.2529 133.9283 158.8138 175.7887 160.6318 169.163 171.9703 182.7709 183.0852 176.6881 167.2329 172.6657 153.8809 177.3332 187.3115 23.1335
123.8371 147.3089 171.2922 157.7375 130.9906 137.5512 122.6535 168.7358 167.3104 165.6215 165.4334 175.0228 156.8873 193.3317 160.6465 171.756 130.3521 142.7406 143.384 124.3379 120.5805 161.7873 0 18.7156 166.1712 160.5824 125.9399 153.8685 159.2156 141.1274 141.382 170.0144 154.4287 141.3342 164.2654 129.4732 89.6938 67.8617 37.3352 144.4866 153.482 145.5714 75.0447 25.7358 82.7136 135.8259 148.8977 116.3746 111.4669 170.2763 135.2983 137.4197 166.7148 169.7875 123.2922 88.6263 45.3975 119.4209 136.5764 105.81 71.7953 78.2389 65.1512 76.4749 112.5683 70.1925 92.9372 142.1559 168.9645 142.674 172.1199 129.5993 149.1595 164.4283 161.1813 149.4765 150.7757 129.3845 163.8983 148.631 141.7619 67.0588 42.6213 141.4974 164.089 189.242 191.8423 789.5839 641.6911 943.6959 205.1961 190.3833 193.0882 195.803 184.0629 154.8993 181.3578 166.7597 160.5851 177.1514 142.0717 155.3199 115.9294 149.5775 156.0813 153.5215 97.7738 122.3788 160.5693 168.3108 143.9819 142.1188 109.3256 85.1676 64.5056 73.1498 123.0769 133.0334 124.4964 128.3027 146.2722 129.3457 141.5616 121.7643 127.789 125.6977 126.9699 123.6359 136.9673 121.4674 119.4488 152.3898 114.1403 113.4769 131.4116 135.0622 106.6728 130.4907 95.0814 116.9451 135.8469 119.9537 133.3601 111.8686 136.4808 43.5167 36.7819 26.5816 94.0891 119.0035 111.7037 130.9016 140.7875 128.6278 114.608 130.1818 155.4638 119.8258 114.652 107.7885 125.263 136.6121 137.9845 148.3675 61.4795 51.4282 87.3785 131.9348 139.1286 109.9189 117.2729 114.1467 112.8377 121.2613 123.3331 163.525 137.2331 133.8942 136.0949 142.9461 130.2209 132.0536 151.6503 122.5232 122.7835 116.2045 121.9311 123.4767 74.431 38.2304 77.9568 152.1237 139.6282 152.9865 143.6134 126.0135 82.7073 139.8424 75.0783 144.6626 148.495 164.4888 31.798 0 54.7763 120.0374 143.0348 115.2812 152.9603 122.4304 153.5837 142.6146 137.3979 129.3151 0 0 0 104.8467 130.6421 134.7299 140.0142 116.3884 151.5556 146.032 140.7532 136.8134 127.0377 140.3673 145.3279 153.0142 140.94 128.9994 154.108 153.6457 107.7312 0 109.3898 147.485 174.4156 158.526 142.4073 123.5324 144.086 143.3837 126.3939 105.1338 124.9364 152.8767 154.7288 149.0279 182.8842 159.4026 150.7196 150.3577 161.2579 119.8085 121.641 121.1227 115.0947 134.2427 158.0776 156.9674 158.8155 159.3676 167.7891 176.3154 154.6661 173.4673 159.8514 124.705 189.5089 163.2154 20.8869
164.2488 185.4759 238.2492 212.1053 155.3093 207.7333 128.7106 225.9611 191.2799 213.2908 233.8207 205.5192 203.3422 181.7225 215.5981 167.5367 132.7604 215.5337 222.3572 145.544 129.3496 205.1621 0 24.1004 206.0077 219.7259 192.564 232.171 215.0778 171.8354 149.937 239.0791 205.4636 207.924 193.6211 176.2053 88.9366 63.7623 54.2514 149.1295 187.7189 163.1894 114.6946 37.7383 112.7668 146.0114 163.2151 119.053 119.5718 183.7976 155.33 178.9715 206.8463 204.5844 167.7458 87.7023 50.7752 168.528 199.6741 137.7247 106.5312 92.7642 88.1917 90.915 139.4909 84.4506 119.5734 211.1621 232.7692 196.4381 240.5557 160.5952 178.0501 197.5054 205.459 203.1284 220.1688 197.3827 221.8657 217.5339 173.1169 87.5217 59.108 213.1732 261.3255 256.286 314.6826 228.7388 943.6959 1404.9166 830.5568 283.5345 332.1127 271.5709 222.5736 256.8257 236.9905 214.7323 206.9125 202.5215 163.5175 177.0537 148.5369 205.1593 205.2986 169.4397 104.1279 113.9383 151.8418 185.6501 182.5879 143.8892 117.486 96.4826 91.6986 102.865 177.226 145.2854 153.9636 209.3293 159.2253 149.5827 153.9935 116.1398 160.6581 153.3535 186.7155 182.5791 216.109 147.198 147.5549 178.7835 116.2009 133.1578 180.8168 128.5881 120.7005 124.3211 100.0176 129.343 189.6918 172.4387 159.4775 160.4819 154.1163 61.4108 46.0751 46.0016 99.9774 136.7564 133.7348 168.0695 128.9204 148.6177 133.0964 153.9965 187.9398 168.763 175.0655 119.6021 194.513 196.6513 153.5054 176.5904 79.7676 80.3672 91.5399 153.1352 185.3548 188.0987 166.2236 154.5004 141.3502 164.0857 187.2774 184.1947 149.5892 160.6982 152.879 125.8485 170.099 209.9314 168.3357 164.0049 169.5571 154.1666 144.0305 169.8619 89.6932 48.6045 124.9608 171.8261 201.9455 183.2744 197.1516 123.5503 87.1004 183.4633 120.405 175.4571 205.6141 203.3001 42.546 27.9947 72.1107 108.1068 163.4888 116.8205 195.4456 167.0885 208.2931 194.1868 177.9009 175.225 0 0 0 138.8876 142.3431 175.9446 199.5222 102.5776 157.463 252.0101 205.9568 176.6791 135.7769 180.2153 187.3503 171.1158 165.5568 157.6217 209.8254 183.1753 146.4074 0 119.1519 188.8144 228.552 163.7203 207.6629 133.048 141.3914 213.4609 138.6488 118.7697 138.0365 217.8129 222.3075 191.3781 214.2311 205.4515 186.6103 164.0347 170.9882 114.5693 116.2152 119.645 121.3585 150.6894 186.126 171.7013 217.8447 207.7996 223.7897 191.4166 214.7261 224.9888 224.3331 221.3078 235.2431 220.7098 27.5466
156.6516 181.5177 177.825 212.3228 152.6087 179.4512 147.2037 199.5304 189.2997 175.3768 197.6125 199.0596 194.3382 191.4504 205.6674 186.5892 149.7385 179.7518 167.3912 129.2454 132.8254 175.1216 0 19.3895 211.3775 207.2338 194.9152 195.3034 179.6121 155.5769 139.5177 195.4897 184.3285 213.2965 201.1102 164.6932 98.172 57.7075 47.9812 142.6388 172.5952 151.5718 109.0807 26.5883 113.2692 140.5438 182.2816 119.773 113.7048 161.6839 138.0297 182.7178 194.5406 198.6113 151.713 90.2734 58.3303 145.9614 154.4837 112.8451 83.3379 78.8721 70.5099 74.8779 126.8135 81.1706 116.3523 183.2684 175.8292 178.8312 212.3875 164.3954 176.0965 165.8194 220.795 181.8007 165.2214 168.3472 171.1885 170.6016 140.417 84.7448 47.9323 165.2309 197.7137 219.6154 237.4323 194.8846 205.1961 830.5568 1110.0415 885.2286 266.5828 275.1975 216.6319 237.7042 203.4256 194.4723 221.0264 196.1471 166.0591 152.9017 131.1772 177.825 178.8247 153.1148 128.5391 118.3886 143.1595 190.3491 174.7463 115.5457 119.5002 86.5032 66.9761 81.1932 175.8989 131.8656 140.2957 155.4681 141.25 152.0355 144.6258 112.2501 150.8294 140.4117 154.1446 165.532 183.5841 133.7739 139.4501 168.092 128.0792 151.1679 165.6728 142.9071 99.5943 132.5083 107.51 121.3228 159.5456 164.8819 135.6029 155.7947 129.713 53.9573 0 43.6361 111.3119 138.8415 133.3986 158.0524 118.4736 145.5023 137.3652 165.7728 175.5664 165.2859 151.3922 122.4762 164.7322 155.304 139.8318 152.9453 75.4538 67.2321 94.4639 138.6322 153.4958 155.5828 160.0124 134.1567 141.2732 156.3596 179.8288 174.5735 147.5661 144.6502 141.1077 135.7211 175.719 195.7612 172.2982 184.6458 141.1223 116.4096 136.6422 155.3814 76.8157 58.5262 121.5719 159.5528 189.972 168.513 191.3877 136.9991 93.5821 179.6693 113.6481 169.9516 182.1545 178.7921 47.1842 32.6512 75.097 138.9706 154.5472 105.8536 181.1181 158.5977 211.8606 188.0578 156.7542 173.8572 0 0 0 116.4071 154.9846 137.9112 157.2134 101.8953 149.5068 192.9536 183.7913 161.2184 140.6838 178.3581 156.1393 160.7909 176.5262 175.2054 163.4715 159.3461 152.016 0 107.474 176.2984 194.5609 162.4255 174.0938 148.179 145.0952 182.094 140.301 118.7145 135.3099 178.4306 209.7122 189.1816 178.5319 172.0049 149.9741 156.8808 156.9836 112.225 116.7063 124.0269 128.0297 155.2796 180.9127 171.7179 190.5927 190.2333 178.0098 171.3949 176.4563 195.2548 175.4378 179.338 195.6767 197.9941 20.8008
166.0534 186.929 205.7832 238.2231 130.3672 180.3835 153.3814 191.4359 195.9976 203.2397 205.6598 212.509 170.2906 165.4868 194.7976 176.6084 142.238 192.7941 169.033 151.7413 149.7168 189.0102 0 14.7543 212.8783 192.8185 189.6209 208.2671 204.2317 177.4066 142.7693 210.4441 196.6403 189.4005 191.6919 163.4507 84.5436 65.9558 55.4159 154.2645 202.502 174.6489 101.3035 24.0392 96.771 147.2953 165.5475 123.484 127.625 190.2562 149.7415 191.955 196.5579 197.4756 160.2477 92.6664 50.6018 163.0201 163.9192 116.8132 84.3667 84.368 71.2089 75.1408 142.705 79.5895 106.0079 171.5768 205.818 170.7223 212.2572 137.0999 167.1965 193.4988 191.8792 213.668 183.2369 166.7127 179.4087 185.3867 172.6686 75.4528 47.436 185.7046 186.7702 211.6708 235.0813 176.8843 190.3833 283.5345 885.2286 1314.1901 864.7188 291.8404 234.389 233.8228 216.3903 197.1992 217.9137 193.2654 167.7457 158.0452 140.3503 147.2382 191.213 182.4395 117.4345 137.0918 151.2404 192.4365 150.8738 125.1407 128.5503 98.2422 71.2685 0 171.5871 137.1883 147.3656 203.1697 162.3486 152.7718 173.4097 131.3306 178.5606 141.5702 174.1237 155.3702 173.49 128.4671 140.5539 164.5229 117.8422 134.3268 179.1233 135.9369 111.9745 135.7863 108.7684 133.5824 151.3397 149.2768 149.1212 182.3675 131.3461 0 51.5664 43.7353 109.2814 142.6549 135.135 163.9562 122.506 150.0909 145.5098 164.675 203.0847 151.3824 162.2474 115.2258 185.7229 155.3914 167.8612 165.4473 81.875 66.227 81.4572 134.2559 167.6314 172.9739 168.4339 148.4884 134.675 160.4525 189.3255 157.5601 151.1049 152.6509 129.6414 147.0141 170.0816 193.1031 179.0231 198.1295 172.4545 136.0904 134.929 163.4557 74.9456 43.4055 121.492 163.034 202.3706 173.3048 197.4753 128.3009 97.2275 178.4231 83.3229 160.3293 173.75 167.576 42.9868 22.8125 77.8054 139.2866 161.8655 109.2399 171.1321 140.3298 197.3638 186.5297 143.9849 147.0567 0 0 0 123.3328 156.3124 167.0167 177.3935 106.9941 172.3087 197.8428 171.102 166.3807 157.9566 189.8413 176.0783 167.8793 183.286 169.2889 178.5353 171.4797 148.2651 0 108.6488 175.2299 210.5497 173.9419 188.9407 150.3243 156.4764 194.581 142.1788 116.6382 143.1979 188.2095 203.739 191.1381 218.3592 195.8355 154.1988 150.4484 148.6908 119.1345 113.0698 110.486 111.2038 157.126 176.035 186.2028 172.752 203.9479 189.3966 188.7798 189.0915 205.2241 186.9291 190.4732 220.1448 179.9027 0
159.5765 225.0916 258.8493 255.2693 133.0043 172.2858 168.3906 207.4226 261.6377 233.8687 241.7873 240.3781 233.0928 234.665 242.0384 215.3578 133.4165 226.7049 222.0081 142.6942 140.9748 237.7424 0 26.8092 234.199 287.457 217.4909 248.9663 247.4784 171.7375 133.6799 305.1771 232.6799 224.2455 235.5444 196.1547 89.4215 61.216 69.71 166.5737 208.1604 170.302 145.9949 39.5346 164.024 165.6996 193.2478 125.8611 122.2488 223.2297 172.5599 203.5553 217.1359 229.8402 186.8937 108.5231 64.3852 221.3134 211.1415 136.6844 111.0825 101.2764 101.8759 114.6872 150.7454 84.5192 133.2493 207.9245 222.0277 212.8294 265.0835 174.6136 233.1763 203.5163 303.4275 241.7685 238.4911 204.3887 236.0022 195.344 162.8938 67.3483 62.9609 227.0044 263.8304 285.4097 305.4677 205.4974 193.0882 332.1127 266.5828 864.7188 1618.0565 770.7968 280.6763 327.9501 269.1004 241.5231 277.5015 244.6264 209.8935 175.2776 137.9874 219.3932 209.0341 200.7492 117.7011 143.2055 170.2205 237.2973 211.0942 144.4934 146.8762 103.0297 111.6122 101.4889 248.6576 142.8464 179.9212 222.8219 176.4217 185.5761 158.6732 110.1299 197.3285 178.8093 214.488 236.9908 213.9858 150.7842 156.2926 175.5039 112.2994 135.7166 213.5712 142.0867 117.8352 131.4503 116.4949 169.1671 226.4132 179.5569 150.2317 193.5239 148.2898 59.0548 57.1087 58.6795 113.402 156.8239 165.4547 194.2955 129.6524 167.921 154.7423 180.0472 218.3334 159.5552 199.1031 111.7399 231.5122 202.6951 143.517 190.7029 100.0849 65.0658 0 162.0308 196.3994 189.5661 171.8026 175.4646 141.4084 150.4605 198.028 230.8381 144.2084 163.6897 143.9814 142.9504 202.5145 227.066 217.4381 213.1196 181.5294 149.4262 175.3904 192.3549 103.8549 50.8215 136.3795 197.7921 219.7726 242.9298 197.9724 156.8784 111.1353 187.8979 128.4564 197.1603 246.1896 198.2609 63.2146 0 80.07 123.6989 157.2615 122.8129 201.1322 180.7589 262.9192 220.7027 170.9304 193.9808 0 0 0 161.1045 199.7639 174.7259 228.7533 108.6738 163.6848 277.1672 213.7984 200.0549 172.3057 226.519 179.3215 185.2026 170.8222 186.4204 209.2769 203.4177 145.7534 0 159.6455 211.3925 268.8263 205.6477 233.3477 143.701 145.6939 222.8955 151.3603 130.0602 143.4687 213.4605 257.035 247.4432 279.0742 225.2534 184.4188 149.0915 161.0641 123.817 108.3935 109.2215 119.1509 162.0051 213.9817 185.751 219.4035 275.5496 234.1688 179.5328 193.7426 304.1673 266.1161 277.6606 255.7817 239.8688 26.9917
148.0804 188.418 228.4103 216.7228 136.1633 181.9918 154.1021 190.9785 223.9998 196.5035 236.1744 220.9632 206.2226 205.4548 184.9659 202.63 139.8943 221.7436 221.3407 139.4114 142.7733 234.9196 0 22.8285 229.2426 243.6105 199.7483 220.588 210.1035 169.2042 137.1572 222.3985 208.9379 168.1018 210.1422 180.0548 88.9267 58.2237 67.9333 157.7844 206.2731 161.3002 102.5992 39.9822 108.7178 133.8743 187.3585 112.4289 119.0162 177.3858 156.0254 199.2787 186.1839 207.7682 164.5895 95.2138 56.6716 154.4485 167.7709 115.5915 99.9933 90.7635 88.5105 82.708 154.8791 89.9952 118.5805 181.4442 206.4521 192.875 199.1583 157.7594 193.2706 173.0437 244.5602 214.8475 215.342 190.4198 215.0495 210.7088 155.7232 77.4029 51.4577 182.9581 224.688 222.2087 225.2063 188.3976 195.803 271.5709 275.1975 291.8404 770.7968 2470.6788 1035.1248 314.7451 281.5007 212.9511 232.5777 234.6039 196.6011 168.986 145.081 198.8325 212.3424 193.5325 102.9302 147.5989 163.5893 204.4324 175.3765 129.8302 130.9845 111.4614 80.7885 99.0825 198.0383 146.3116 136.7954 212.584 166.9464 146.9034 149.1699 106.6144 175.9028 172.09 195.5524 175.0212 186.2283 159.9414 148.5072 168.4317 112.9954 136.3416 199.9695 165.336 111.2512 134.9505 111.9777 138.4571 177.4828 186.5054 169.0646 171.7669 166.0531 58.1903 53.5534 56.3752 114.7824 135.5107 147.117 156.4104 110.2123 166.242 156.8417 167.7325 192.2907 166.8595 160.4466 109.7828 187.3002 174.8049 158.8108 171.6636 80.2305 67.2373 82.7043 142.9713 194.6288 184.095 140.7408 140.3224 137.5557 134.8997 191.1694 171.095 143.3034 182.23 155.3037 147.1528 189.3215 208.6667 167.5219 191.5353 152.719 129.0374 150.9793 204.1529 90.6207 38.2591 116.5079 189.4959 188.5393 208.0046 192.8932 143.3682 86.2648 172.775 124.8129 184.0888 171.1919 189.3004 45.6718 0 76.6789 136.5977 155.6077 127.1746 195.5177 152.422 195.863 183.4029 155.1778 187.6554 0 0 0 130.0383 163.5487 148.233 195.0575 108.3531 171.298 213.595 205.5783 185.8123 165.4858 200.7933 172.7148 210.3077 153.6548 173.3198 180.5997 179.7259 156.6986 0 124.9579 192.2123 231.1491 155.7745 192.9931 129.9753 137.4293 207.9835 157.8279 119.4209 130.6308 197.3196 204.9486 199.7702 248.3002 222.8659 197.8987 165.8744 160.7223 111.0007 106.3099 105.0625 102.0471 148.4936 178.2488 187.4931 224.0699 203.2987 213.4877 190.7078 210.8473 210.0438 211.738 212.5355 250.123 199.8956 25.2754
161.0127 162.0385 217.8409 188.9966 140.5534 151.7549 167.1698 187.1216 187.8667 186.5878 179.8107 189.385 183.3064 190.4827 197.6591 172.8763 156.1006 187.7418 177.8866 135.1641 132.9612 224.3044 0 16.2293 196.6984 194.6482 139.9192 201.4971 180.2526 152.4754 111.7166 175.438 185.224 176.3991 181.3244 140.0563 80.8785 68.761 47.0175 130.0837 173.6229 143.2627 93.7114 44.2982 99.4869 149.7508 178.7299 123.311 143.6391 185.3703 144.8489 180.9119 171.8162 168.7391 164.5786 88.1879 34.8251 156.9396 172.6152 126.9165 93.8427 76.6618 69.626 99.7876 146.2473 78.2325 114.2604 181.2696 179.5092 169.1394 184.9158 162.2186 183.4151 190.5976 182.3232 184.7802 178.5464 205.6848 163.3238 186.1629 162.2593 85.3804 43.0315 156.6179 201.0155 210.7791 197.5436 166.4994 184.0629 222.5736 216.6319 234.389 280.6763 1035.1248 1053.4024 1023.9094 271.2198 223.3516 208.6022 204.3216 166.1759 167.348 154.6178 188.4343 168.179 190.5364 118.591 120.4538 153.69 180.4724 165.7863 130.5093 128.8576 106.502 92.1639 97.7094 162.0358 144.0164 146.5738 184.127 173.7552 155.7832 151.8401 122.6012 177.9375 151.2855 186.1268 181.1344 155.7913 171.9528 125.9891 143.8895 117.6356 131.1765 182.9858 148.7674 118.457 140.753 122.3201 137.5196 156.2669 161.3971 150.6177 154.9223 131.3715 70.9734 60.1234 46.1067 126.7269 136.5968 141.1247 162.9003 121.1438 144.5827 136.7018 162.0728 156.6499 163.1919 149.9389 115.4953 182.17 155.6341 149.5661 179.9936 66.5216 56.0352 86.3731 143.4667 158.2973 146.4538 138.5393 139.356 150.075 158.1232 189.0322 148.2819 131.8707 170.8705 151.9932 157.1376 141.6424 185.0337 176.2168 155.9264 167.2404 122.8565 146.9189 168.3253 76.207 38.524 125.7459 155.2249 185.6061 185.5266 167.6332 110.4014 82.4339 207.2053 110.071 186.7321 201.7171 169.2635 0 27.4692 76.3435 122.1541 142.6613 99.2768 174.544 156.7991 195.8849 179.0889 164.4255 172.1829 0 0 0 109.5439 152.0227 143.9631 160.5159 119.1151 168.223 172.1662 192.2696 166.4276 157.3903 199.5915 169.9283 169.6193 164.1662 145.6352 194.796 178.726 145.0296 0 108.8698 183.6557 196.9817 157.8166 173.5291 140.6788 141.9586 192.6216 175.698 124.9839 151.7687 188.7647 197.3557 181.8573 215.2769 196.3244 184.8967 154.6986 168.213 135.7662 119.1047 121.8861 134.7124 159.7216 186.0277 198.857 197.9851 203.8436 195.5698 184.7974 209.5814 195.0955 183.9631 181.1292 196.7701 179.8591 21.3024
141.0782 217.8999 257.3914 228.3278 150.6049 165.9357 161.7507 190.9107 192.6946 183.606 227.0885 212.1651 191.541 188.5378 209.7524 178.7761 138.7691 206.2532 182.2607 126.0407 0 214.2098 0 19.894 192.7176 205.3612 205.3805 245.1114 195.2448 170.8447 131.4913 216.3216 185.7806 196.5942 196.9137 174.0539 97.5883 70.3832 49.6837 148.5659 196.1559 156.9558 74.3048 41.8237 105.0833 168.8673 175.3931 114.8777 108.101 196.444 158.2198 203.2347 203.2714 196.9959 164.5581 90.7666 45.6918 164.2048 171.8545 125.263 110.0463 88.2996 86.3875 85.021 136.0504 71.216 93.31 193.9723 186.9736 202.7588 211.0039 161.0489 199.9877 203.9201 218.3518 196.046 204.8614 196.2382 191.9684 190.8207 151.2358 92.917 59.1851 181.783 217.8485 216.7576 241.0825 160.4236 154.8993 256.8257 237.7042 233.8228 327.9501 314.7451 1023.9094 2110.3018 1036.1179 249.2555 284.9861 221.7171 199.5731 180.2155 154.9828 187.5645 230.0948 207.7766 111.5047 144.5998 148.0292 215.4586 201.9753 126.2083 128.4666 103.2381 88.542 79.9279 202.2371 136.2348 154.0685 197.8426 156.2017 187.1196 150.6892 115.0954 151.2304 178.9018 174.8095 190.0248 203.0561 151.0496 162.6409 172.507 115.7167 144.1271 175.9056 137.816 102.9949 128.1892 103.3206 133.0893 161.9223 160.319 175.742 152.1697 142.6009 45.3902 60.9174 50.086 110.7627 136.6027 134.1256 180.8518 146.1283 163.1293 153.557 152.5572 197.8607 197.5366 163.8687 118.8011 188.0213 169.7798 159.3091 188.8454 85.0102 70.2824 98.0303 159.1704 167.2622 197.7954 148.3622 146.9086 145.228 175.8021 193.4222 199.242 156.5658 185.8058 136.991 132.4806 173.4485 194.562 197.7084 183.7481 151.722 131.7789 172.4418 208.3244 89.3182 51.6537 122.7797 173.312 227.6204 213.9571 173.2336 137.6731 88.9223 171.696 117.9868 179.043 174.2644 175.0872 40.0317 24.4579 69.2541 149.1121 141.5221 114.0064 197.8283 175.6302 191.9391 188.9802 168.7852 185.2966 0 0 0 108.1057 177.6297 159.5955 179.3922 108.8486 149.3918 207.7599 225.5369 169.5701 150.8504 195.63 192.2434 191.7618 184.3775 168.7099 198.9592 170.1783 165.514 0 121.5787 174.5105 231.5847 137.0583 198.9365 138.3883 126.7998 206.3832 156.0032 119.845 130.6648 185.3698 206.7225 186.9462 235.9771 233.1404 192.376 157.578 156.6339 117.0489 112.4131 105.7981 102.0352 150.9679 204.0086 195.8667 191.6831 199.2165 197.4265 189.6648 218.3643 215.7897 194.1628 214.7241 221.7089 202.0447 30.3958
137.4557 195.0883 213.9015 192.2307 138.5038 198.9254 149.5442 212.9601 197.1844 176.2914 196.6533 194.9574 209.5076 169.0248 207.6889 191.678 137.9254 193.1274 174.554 139.2153 125.5702 205.9002 0 24.2865 210.1911 193.5732 192.2024 223.8273 208.9674 165.5993 144.9652 198.1497 189.9172 199.1745 176.8795 148.1523 98.3067 70.4911 48.9695 139.347 195.0193 158.1299 101.4653 35.2266 104.1592 151.4411 189.7176 141.3946 121.9053 209.3024 164.5009 197.0337 201.6219 189.2398 162.2954 101.4812 54.0244 157.5592 169.8494 121.8121 95.9476 83.0269 84.0896 83.4295 124.2434 75.8476 95.4136 216.0201 201.2255 154.5312 198.6289 165.4773 175.0024 186.7497 199.2826 183.4422 180.6421 191.2542 200.5826 172.999 140.0417 81.5846 50.4386 156.8876 223.3041 211.6824 223.7863 164.1869 181.3578 236.9905 203.4256 216.3903 269.1004 281.5007 271.2198 1036.1179 1203.223 882.9324 296.6219 277.9692 208.4999 191.8447 155.1399 194.9157 226.4488 189.6954 121.2277 144.1861 147.5327 207.3048 188.3023 150.8469 127.5061 97.1968 85.1097 85.1994 182.7865 149.9016 154.7125 183.6051 159.2386 178.8636 175.3918 134.5069 149.6645 174.6352 183.0244 191.9403 188.6964 153.6126 146.1566 165.0712 119.1373 131.7267 203.7314 140.4122 119.6989 133.9591 109.8732 122.7464 161.8548 138.0654 142.0035 161.6815 159.133 58.084 52.3121 42.053 113.1778 132.2886 141.1678 172.7609 124.3528 166.7475 136.7774 156.5924 183.305 163.652 154.4386 118.0413 174.3803 180.9577 179.7974 159.2136 62.1712 66.4421 75.8492 139.9953 181.9019 166.7231 166.6529 161.9784 150.7987 162.0757 179.675 169.9788 166.3908 164.3309 146.7461 158.8921 178.2216 196.008 179.7007 182.8555 150.8782 129.9018 136.3864 168.8203 77.0414 30.4193 119.7632 165.2457 188.8795 194.1691 159.2307 147.2244 87.7495 160.6392 107.9717 158.5561 176.8042 174.0448 40.557 22.3962 74.8801 100.1383 166.5408 128.2118 172.2114 149.8596 218.623 189.0121 168.2668 178.5891 0 0 0 124.9674 169.7351 162.4116 169.8118 104.3403 163.0545 199.4319 191.987 175.9525 155.3125 224.3938 184.0188 176.7214 164.2659 172.5398 192.8895 183.0146 126.9585 0 114.3901 179.3917 220.6453 142.9588 177.0529 141.1698 131.8745 224.8484 159.2219 107.1858 127.1841 169.8743 204.8804 205.7677 215.6511 186.4321 166.2494 156.1065 172.6187 119.0596 124.4305 124.4148 119.2112 157.7124 195.2981 175.1882 180.0911 221.6816 195.9668 160.2333 183.6876 214.7548 206.5198 217.6199 215.8765 213.5013 25.9854
166.5295 188.6898 182.1545 218.8859 168.4832 181.7958 149.9878 184.8694 177.9666 187.785 187.03 216.1815 195.1014 181.3184 192.2924 176.4639 159.9006 191.2227 181.3949 141.0429 134.6096 174.8491 0 22.2589 205.6302 211.4296 168.4164 188.3645 193.4858 151.0006 143.4018 184.1646 199.6341 206.7749 176.3486 161.0663 94.5543 72.3366 41.337 159.7586 164.5735 137.6181 101.2508 30.5672 99.809 146.7024 170.7923 131.384 0 188.2954 153.1466 188.3902 171.203 190.5081 156.7078 89.6326 45.4174 145.3413 171.3155 117.0463 74.839 67.9034 77.0663 87.231 142.6463 81.236 88.7792 164.4565 163.9761 162.2491 180.9087 152.6564 180.5645 180.4083 197.9012 175.6966 186.3193 193.7543 163.7484 175.223 126.8174 74.4777 34.7776 150.932 203.8282 187.8342 214.3242 168.706 166.7597 214.7323 194.4723 197.1992 241.5231 212.9511 223.3516 249.2555 882.9324 684.4071 641.1612 249.7383 188.5565 183.5314 175.1463 178.3391 218.4786 171.0152 100.0851 125.1416 149.0252 188.5838 186.4097 130.4447 138.8033 111.4838 86.502 108.0537 178.9084 150.3703 133.6033 180.508 168.5619 167.9102 155.6243 112.2631 172.6787 148.6807 162.2847 163.4184 188.7233 165.6347 139.4088 131.2469 122.8245 137.7312 185.5058 154.5464 138.9724 137.8565 128.3498 129.9938 145.5978 149.7966 162.0115 158.9443 146.5278 65.4414 57.6904 43.3023 113.1018 125.078 137.8033 159.7608 156.3284 150.1068 151.3105 178.0638 157.469 154.2413 166.3401 132.9734 164.6713 165.7621 155.3286 192.8186 80.0711 62.0746 82.0758 163.4587 158.3421 178.9028 160.1326 146.3433 153.2411 141.7277 173.4382 165.589 150.0289 148.4891 135.2798 158.2352 155.1397 200.5243 153.3596 168.8962 148.7102 147.7323 130.8255 174.9541 81.9111 42.63 121.6071 167.9025 193.6432 166.5271 167.1346 125.1582 92.5126 175.6407 115.5843 187.1567 180.4896 147.8678 38.0471 21.5813 70.8578 129.4946 163.9837 117.9389 148.1082 158.0398 185.0172 192.5091 171.5622 157.5761 0 0 0 113.6442 154.7476 161.1864 156.5532 121.6606 162.7066 182.4112 173.8337 166.6523 159.5395 178.042 168.7381 167.7597 179.2631 166.6617 184.5674 168.0457 152.62 0 104.386 159.5061 204.643 156.1506 163.1855 140.5682 122.3562 177.5498 161.9261 118.9334 138.5754 165.9614 177.79 172.2653 202.7528 196.1592 165.643 154.4018 185.8306 139.5618 124.8684 119.4477 120.6536 143.8479 179.063 151.5842 184.0927 218.8181 212.9015 183.6934 185.244 183.9967 182.9883 164.6941 196.0889 185.7613 27.748
164.2943 190.4961 224.6726 221.9237 129.2787 178.8938 151.7086 192.9624 220.0692 175.5149 193.8939 205.3467 199.8422 213.0267 177.0439 184.9774 143.7974 209.9472 185.9254 141.2097 133.3201 223.5241 0 18.5839 207.5549 204.0666 200.9143 218.2613 203.2703 183.6273 137.3462 229.1303 206.727 209.555 193.6271 166.6098 85.4227 67.1306 55.2834 185.6063 207.1934 148.4292 127.5629 0 128.5441 133.3929 192.8185 127.4248 119.5706 198.104 168.9456 196.0446 200.0328 196.3268 161.3931 96.9063 59.1902 164.1286 177.1696 127.6437 90.1504 78.8028 86.1531 96.4544 151.2849 72.3782 132.1922 187.3634 184.9783 188.8446 202.1409 150.0563 201.0379 190.4652 230.7058 196.6903 186.5172 206.6753 216.1888 178.5348 143.0403 71.3363 52.4023 155.8699 203.3669 201.4012 217.3784 142.3167 160.5851 206.9125 221.0264 217.9137 277.5015 232.5777 208.6022 284.9861 296.6219 641.1612 1534.5003 846.2985 245.1708 184.9482 168.5857 211.1417 220.0743 207.6401 104.5039 141.9043 160.7627 260.1795 205.5151 139.1025 123.2463 112.5377 100.4999 98.4049 184.3526 136.9562 161.2995 188.7854 165.4878 165.7111 161.54 125.7771 170.0098 175.6567 196.8162 193.5791 217.5181 157.4248 167.0065 164.0633 117.2315 149.6162 203.5846 142.4898 102.4545 128.3818 118.2206 130.2045 184.8353 182.8968 175.6199 177.7691 139.158 49.0909 55.7239 55.1904 108.5676 135.1707 149.613 171.0875 125.8902 158.6146 141.6302 159.1202 183.4527 178.2846 168.1277 103.1907 186.4058 164.5844 145.5924 184.5314 80.8279 0 87.6602 156.6241 177.7064 178.733 147.6558 142.8703 152.1323 187.6681 189.7432 210.7253 150.7142 190.9057 150.3133 158.3003 174.7983 193.563 181.1607 182.4252 138.3714 155.8869 160.1194 176.6373 76.585 0 121.9167 163.5799 216.1127 221.3138 175.3994 128.7367 74.3967 175.387 134.1143 181.8624 186.5472 176.2602 51.3114 21.7015 58.4688 120.3248 145.1255 112.6857 182.0051 173.3181 240.5027 203.7034 175.7274 178.3169 0 0 0 148.1725 184.4806 167.5866 195.7382 127.1105 176.9129 227.9119 194.7905 164.3809 186.7334 202.3341 183.0066 172.2195 169.2527 185.2085 180.855 184.3042 148.3494 0 137.2036 196.2078 230.2769 172.3106 187.4477 141.5055 124.6409 198.0497 155.1763 122.0151 136.6772 199.1159 199.6148 195.9287 232.0766 225.1683 173.5679 154.3442 159.5999 114.1972 118.3836 121.9072 117.1603 135.1923 195.9119 188.1544 186.9806 221.7797 231.0713 180.8394 202.6775 234.7223 208.5407 209.4298 214.6559 222.0829 29.4725
156.2553 190.3961 216.7427 228.3932 142.5916 188.5794 156.0464 195.137 199.1706 185.4421 192.412 210.0678 189.0385 225.4189 169.4791 176.6259 142.6332 187.711 158.0836 135.062 128.4639 207.7557 0 23.7986 222.95 232.2212 180.973 202.565 181.8461 166.3947 138.9892 230.3091 184.4574 203.9498 207.2205 171.4133 97.9912 70.2599 47.2949 144.9336 193.9224 166.1144 101.6834 26.8064 98.8936 127.85 178.5144 130.4354 127.7745 194.4706 139.4944 198.7563 189.1488 199.6971 159.1027 87.8278 53.3195 161.4078 168.6284 108.2677 88.444 77.4971 89.2995 87.396 150.5076 71.7176 115.0208 187.3962 191.8291 176.2136 228.1152 159.4172 183.3386 178.0687 225.3458 227.0742 164.4103 177.184 199.1718 186.0983 127.6341 64.0388 51.0711 148.3166 193.1942 203.2828 209.9942 166.7135 177.1514 202.5215 196.1471 193.2654 244.6264 234.6039 204.3216 221.7171 277.9692 249.7383 846.2985 1462.0576 895.3974 213.8361 163.4442 206.6391 208.2839 199.1673 110.8542 148.9478 155.8096 211.0607 192.0723 138.8894 122.8716 85.7675 97.0418 95.8841 198.5188 152.4567 141.3095 179.4676 155.3002 162.9614 152.5791 123.5456 183.1595 171.3616 178.386 202.6947 177.3451 143.4695 144.5741 163.2624 107.4255 132.8944 172.8764 132.3875 113.7785 143.3225 105.7847 149.3556 177.0427 153.4681 156.738 170.3172 146.0217 52.5537 51.7052 46.1038 106.6402 148.4753 145.4147 161.4956 143.1548 174.9628 144.3144 184.08 172.0967 162.4012 155.8366 132.491 186.5011 170.4213 160.481 168.9564 69.1676 66.8889 92.0691 157.4552 187.2741 160.4129 140.4247 142.798 141.0614 161.2869 178.8616 180.9759 156.252 152.1912 152.2664 146.475 167.2105 189.011 179.5064 167.5949 151.1473 135.2539 133.2241 165.243 76.4753 0 116.4866 169.0715 198.0578 179.3655 178.3853 135.8092 86.7051 193.9346 113.5499 166.4388 163.9718 190.0741 44.1361 27.6715 66.6703 125.1684 153.3113 135.1015 165.8676 161.6774 210.9287 177.8676 170.694 159.9746 0 0 0 127.386 154.9221 152.2191 178.6617 113.2343 169.9726 189.2759 197.5192 164.2624 153.9744 198.2322 156.797 175.4503 166.8251 159.0303 197.3741 162.8952 132.2178 0 102.4245 161.3307 214.1105 171.295 177.2896 124.765 128.4566 209.8741 163.19 116.6885 127.057 174.2684 212.1889 174.1834 189.7221 191.6838 164.2212 148.7042 163.067 137.0323 118.7019 110.7452 111.2268 142.2997 212.7581 172.8767 190.17 216.0493 205.9607 184.867 198.8808 203.7675 181.6864 203.7944 188.0992 220.9309 22.1117
152.6384 168.11 194.0136 162.9869 131.239 190.0869 167.1851 156.3858 168.8775 175.517 181.0552 190.756 168.5113 167.3227 174.4878 178.3225 134.9261 178.8209 158.2097 154.0184 146.4286 169.3902 0 21.8331 183.9262 204.3271 166.2176 163.0464 190.2906 163.6239 127.2978 205.3079 171.5791 182.5634 157.0204 139.145 96.3169 69.9262 44.4349 147.1971 189.4093 185.8858 99.9321 30.3094 96.4338 145.0132 176.9481 142.7447 129.1891 167.5202 139.0413 161.2001 157.2216 182.2258 136.6526 101.3482 54.3855 139.1825 166.9542 117.3368 82.1507 77.1378 77.0119 89.1131 124.6864 68.4578 100.6127 172.0291 179.3318 154.9957 195.5291 176.732 153.84 184.515 156.1 171.539 177.876 143.3042 172.1089 169.704 125.293 61.1771 37.5595 156.5528 179.1921 192.4297 182.1542 170.1084 142.0717 163.5175 166.0591 167.7457 209.8935 196.6011 166.1759 199.5731 208.4999 188.5565 245.1708 895.3974 892.1989 789.2779 153.5327 206.0576 196.025 208.0208 134.678 142.7414 148.336 178.9625 166.8879 145.0914 123.6897 102.9201 87.3173 0 176.6408 144.0828 149.0286 165.3526 128.2487 143.5663 137.7339 128.768 172.6871 162.9213 158.908 144.8666 142.5579 154.5539 124.7148 158.6281 126.2235 145.4196 166.1162 147.8902 132.2881 131.1508 98.4508 147.3395 160.1555 160.9009 151.7166 153.1542 133.7211 57.2851 47.9472 49.7018 106.4656 133.4621 131.0862 157.3383 136.5241 142.4232 141.2259 136.7493 170.4274 169.693 159.1454 118.5143 164.6854 180.2074 144.6422 155.2577 82.166 61.261 83.6103 142.3014 141.1263 164.0043 158.9986 141.0098 134.3968 158.8928 161.4799 160.4449 156.7008 141.1709 154.5037 154.6623 145.6864 167.1862 152.9244 156.9004 128.4463 136.3522 128.3114 148.9026 75.8157 0 119.9535 162.7858 172.8466 155.4482 162.1441 126.7925 90.9065 152.0522 109.0039 172.0714 164.3292 166.6043 31.9014 20.1365 71.3322 137.1329 150.0146 121.769 161.9189 144.3269 171.3087 167.158 180.7955 144.6214 0 0 0 117.1314 151.4432 146.9111 156.1401 109.8368 151.8536 167.4387 161.5002 162.837 183.475 200.3758 164.4805 163.9949 168.0053 170.4684 169.9508 149.7972 143.8282 0 123.5286 164.999 191.823 165.8411 167.0526 152.9164 148.9149 162.3556 151.6891 115.3266 130.0167 170.8355 182.0634 170.4347 218.7688 202.3407 143.3681 147.2968 149.907 131.5044 128.6404 133.1516 141.2626 160.3808 166.2913 176.147 188.5311 170.5604 187.2933 177.9992 181.8835 176.5021 176.8521 173.1297 171.9361 171.4675 19.3667
148.0855 165.6166 154.0932 170.5545 135.4546 164.5515 124.9329 148.235 182.8065 146.6395 142.2603 170.9126 165.2247 180.006 162.3479 164.4602 117.6617 145.9975 155.8485 126.0361 130.5863 165.5736 0 19.653 162.3462 173.3889 150.076 198.9902 185.2991 144.9552 122.1622 148.6207 145.6034 145.2742 162.7426 123.1199 89.4218 67.3819 49.2174 132.5613 165.3677 138.1421 86.7238 30.578 79.1442 134.595 138.9453 115.0543 124.4993 183.5091 143.5423 152.661 146.8786 180.8265 141.6219 82.5725 47.873 134.2421 144.7181 108.8847 77.4566 61.726 57.9503 80.2839 114.0877 77.6427 92.4584 145.9862 167.5934 146.1214 152.6152 147.5555 168.7861 134.9687 151.0019 161.1205 157.734 152.538 174.8159 173.7166 125.0049 73.2597 37.1608 141.793 181.4607 168.0321 152.9026 155.5956 155.3199 177.0537 152.9017 158.0452 175.2776 168.986 167.348 180.2155 191.8447 183.5314 184.9482 213.8361 789.2779 610.4446 716.9424 0 191.9505 192.3967 110.2119 117.9256 134.7541 184.3735 131.5268 133.3706 123.6917 87.6795 80.2665 88.8597 161.9756 142.0237 125.3876 140.9621 136.7195 139.3169 145.7805 118.4614 161.0138 152.1354 139.9701 139.3444 159.1782 122.7937 119.4697 150.6353 120.3087 117.1156 150.1784 126.9495 113.7908 121.9633 102.3511 131.215 127.8703 119.4778 140.8052 152.494 135.2832 42.4876 43.6469 36.8341 110.9355 140.5658 142.1704 147.1626 102.5283 130.5828 134.5218 131.6752 157.9802 147.5448 156.8625 116.465 157.8163 138.8994 137.9707 147.3406 59.1513 58.1426 73.5489 142.1259 144.3762 136.2296 135.6713 126.0801 133.1694 143.2979 134.587 168.3879 157.2017 133.1549 133.1075 109.2042 137.9685 155.8502 146.6443 174.9212 130.8826 113.5653 95.335 147.6261 73.9746 39.1629 104.2953 150.5433 171.7032 149.2236 156.9895 113.4102 78.6242 134.2709 92.0091 145.1879 146.0216 161.2133 42.4712 11.2174 77.6729 128.1374 149.6308 114.4066 133.4806 152.1004 144.9607 127.5326 161.4822 146.9391 0 0 0 92.225 125.0115 148.5811 157.4472 113.135 142.7703 152.4897 172.5276 156.577 147.1526 171.2234 148.3497 153.9883 151.318 137.0244 145.1284 147.0254 133.3391 0 91.7072 137.568 179.8339 147.5196 159.2641 125.6091 131.6518 171.6646 145.3876 121.7335 126.8404 161.0559 147.9734 159.637 182.9537 174.8446 155.614 160.3297 141.0224 130.9266 123.7397 119.8002 118.4696 142.4498 158.0169 172.9484 166.0656 171.2381 184.6915 175.0604 169.2606 153.6202 156.5755 153.1735 193.2128 166.2936 22.9647
137.5772 147.0935 123.2696 165.962 101.7782 130.4161 134.0976 131.2819 144.9366 156.8734 125.4958 147.5215 144.1401 158.0378 132.7974 125.3981 118.0768 125.8161 135.3244 130.2818 126.0349 141.5916 0 12.9402 144.6548 150.6881 135.3026 146.6258 155.1706 127.4256 102.0996 142.664 127.7411 147.3807 130.5999 112.5208 84.1626 72.5056 32.955 100.8821 149.0977 122.6601 66.3381 25.7206 73.3596 124.145 113.0149 108.9256 98.31 133.6406 132.371 140.853 133.0629 130.9319 106.1624 84.0064 28.9282 110.8511 130.1209 84.0796 67.9192 45.1252 43.9453 60.9403 99.5752 66.4408 74.1302 151.9587 140.6348 116.6959 115.9162 126.7083 143.0562 125.0405 123.3205 128.9747 115.7183 123.4797 137.4628 122.9221 100.7027 81.2717 30.4524 107.0978 133.7279 144.8413 149.7822 137.3459 115.9294 148.5369 131.1772 140.3503 137.9874 145.081 154.6178 154.9828 155.1399 175.1463 168.5857 163.4442 153.5327 716.9424 121.6842 663.073 152.8954 167.3854 107.014 105.77 110.2539 142.3866 123.3583 118.9893 115.6076 70.8208 67.3958 85.0975 146.5141 115.5334 108.316 145.2961 128.6891 99.0383 125.148 109.8552 131.1546 134.5634 114.2385 115.327 125.7966 123.4258 92.9287 131.2084 110.07 116.6246 132.7068 115.3726 96.9929 107.2707 92.406 121.7179 118.1409 127.5733 117.3035 133.1631 126.9992 55.0365 35.3999 37.3205 93.0975 102.8636 113.7104 121.3737 101.27 125.6845 133.8206 139.6402 131.0267 137.908 129.021 119.3166 139.5301 118.5335 136.3235 142.3616 62.5856 61.969 63.2304 120.2848 121.5447 116.0438 113.7079 109.9951 126.136 116.4618 121.9352 127.5 132.0701 118.3994 105.6645 106.4112 127.9262 130.7405 123.7341 138.0498 104.4983 109.5813 115.2277 113.2307 57.3691 41.3951 91.8518 130.0975 149.2174 125.3282 124.4446 99.6079 64.2423 121.5508 96.0101 126.9721 127.0203 140.172 29.1759 8.0392 52.066 103.0567 126.0884 118.1901 116.5816 130.4419 134.0619 134.2754 143.1361 113.2367 0 0 0 83.3794 116.9913 118.7895 117.7597 107.0663 117.2852 121.3024 135.8539 121.6364 126.8615 143.2253 145.8065 144.6526 156.8165 118.5994 125.3869 131.2614 96.9249 0 79.8135 118.457 151.0626 134.6445 127.7752 110.1403 112.7362 140.3927 135.1581 101.4529 114.8382 137.8882 128.8627 130.3895 129.3096 122.6042 121.6617 144.2816 135.7939 99.098 103.1627 108.5032 115.8712 133.1217 142.7072 130.1907 160.2956 145.5785 148.3546 146.5758 158.9103 136.0402 136.6356 116.0434 146.0078 149.3595 19.8829
150.0206 179.7746 217.0162 184.5383 111.1529 182.1806 158.6279 169.0924 166.5543 166.6923 164.0788 166.7962 172.0813 168.9084 177.1341 168.6432 124.999 177.0252 148.9834 121.097 127.993 185.881 0 15.8641 177.3377 180.2956 155.7699 186.0066 182.3868 152.7281 126.6185 177.7305 166.8299 173.9747 178.5082 153.8685 81.1075 69.3793 39.9957 140.0776 187.5621 167.5449 97.8267 28.4316 79.741 140.2865 140.6663 135.4693 129.5912 139.8345 136.3163 149.8239 160.3113 152.0234 134.5052 70.4699 46.6215 133.8484 152.298 110.0611 77.4379 71.7372 64.5331 73.1341 133.613 62.1033 94.6466 171.6154 195.4939 157.9219 164.8679 142.3583 159.97 157.4753 171.4778 171.4488 161.6877 168.6127 152.3699 146.4187 127.782 67.8816 39.6971 135.4104 168.1095 169.0282 170.1397 160.7022 149.5775 205.1593 177.825 147.2382 219.3932 198.8325 188.4343 187.5645 194.9157 178.3391 211.1417 206.6391 206.0576 0 663.073 740.9797 880.1461 240.0003 99.2642 129.8256 163.4714 179.0377 184.8936 156.0526 126.9141 91.9366 82.4111 81.243 168.2446 134.6295 150.9614 170.3747 167.2216 165.6278 133.2464 93.163 156.0103 148.7006 151.6182 152.9004 161.6395 131.0382 137.8569 123.6339 90.8657 127.0824 161.193 131.8504 104.3523 119.0489 111.3686 135.1419 163.4279 133.5644 142.0193 143.3949 124.6926 39.6069 36.7871 40.8374 92.9007 142.6165 135.2904 155.4499 106.4491 146.3977 134.0698 156.8135 157.897 145.0766 148.7326 110.0065 176.1857 158.1545 133.6352 153.7542 67.409 59.3956 67.4857 129.6407 162.7668 164.2559 138.4183 124.2687 128.4415 139.3417 159.6041 149.0727 138.1346 144.6571 121.3212 129.4265 150.9957 155.5697 150.4089 143.2238 128.1098 110.529 130.6369 139.4923 68.6769 39.1474 123.5569 120.2363 186.8459 164.8568 140.6365 112.0905 67.0916 134.6917 113.9126 137.9371 153.2128 165.5046 46.1065 19.7401 67.1765 121.982 133.4246 105.0017 139.2142 150.0024 180.4421 173.2598 137.9648 144.3133 0 0 0 99.2261 132.543 114.8416 153.3967 119.8383 144.5425 157.1582 170.6023 153.409 135.4599 166.5378 176.9492 172.6929 160.9202 144.232 184.6121 169.989 101.7924 0 102.1133 167.7749 190.2354 158.1763 167.3821 125.9003 127.0829 186.1524 145.7499 130.0753 134.5848 153.5911 190.5759 174.1951 168.8109 159.8136 143.2366 139.2031 140.8511 120.9734 108.0252 104.2705 105.5365 125.2313 157.1138 173.2266 176.0339 159.8644 182.1772 160.1628 162.4306 170.3826 175.9261 174.0619 178.1155 156.4542 24.2869
138.8487 212.5213 238.5359 202.3587 145.6845 167.0732 137.2459 169.5552 198.3178 169.5356 221.4251 170.1109 196.6349 189.8917 204.1202 191.5549 143.1601 197.6348 174.7332 144.3967 145.4271 204.7142 0 18.0685 206.0113 206.8439 197.7004 199.1377 183.6186 155.7899 145.5225 236.1838 191.8268 202.9209 199.001 155.1384 91.2473 61.3433 51.3119 154.14 183.1661 155.9908 90.8368 30.2656 103.5523 131.2987 170.4751 120.552 123.3369 198.039 152.65 178.2783 194.7818 203.0121 166.226 84.8133 57.6111 168.34 170.2925 130.5457 98.171 94.7667 88.293 82.1844 146.6655 61.6249 102.1323 174.4908 198.3352 173.3137 225.0062 150.9635 207.5422 208.9708 219.4984 215.4742 194.5115 164.7554 186.5294 159.4884 156.837 77.838 56.8801 169.1909 187.8456 219.2671 206.3985 167.7212 156.0813 205.2986 178.8247 191.213 209.0341 212.3424 168.179 230.0948 226.4488 218.4786 220.0743 208.2839 196.025 191.9505 152.8954 880.1461 1697.6404 822.7259 136.5067 157.6548 174.9405 254.316 231.5587 161.3483 155.3791 128.8479 91.2124 93.7727 189.5922 142.4422 151.4336 213.0073 169.4382 170.0388 168.3555 124.535 176.3598 155.0146 165.987 161.6186 216.2422 146.7142 161.809 177.945 118.0668 143.1837 189.4492 138.4052 120.6334 134.0507 98.6008 143.02 201.8522 157.9005 169.8742 194.5831 147.9813 50.6556 57.3856 63.6866 103.7413 140.4189 133.5038 169.5284 125.6188 170.7177 139.6011 168.8564 205.8132 162.0894 149.7 117.3181 173.1838 183.3245 153.4308 167.2949 74.5347 73.1069 103.7872 152.7917 195.5973 201.9226 144.86 140.7416 165.4731 162.2337 192.0427 175.9108 140.1501 155.5426 136.9292 138.2298 188.411 196.6533 172.9075 189.3531 141.9563 134.5045 139.7988 154.615 81.7351 44.8569 115.509 187.6734 208.9373 206.3514 191.5886 128.8482 88.0782 175.2926 122.9892 165.5762 143.6651 178.6107 49.2418 27.9092 83.3798 106.0911 150.8058 145.6003 180.91 172.1095 207.2019 190.0726 174.9075 164.1521 0 0 0 126.0808 159.9226 161.269 147.4768 113.0781 157.7953 226.422 187.9967 187.7792 164.6056 207.1213 169.1032 183.7225 178.9324 156.3464 190.8046 175.9767 142.4539 0 127.4431 178.8173 223.5944 162.6176 193.6401 124.5291 120.2596 201.9046 159.1997 122.3578 144.7075 191.8546 197.7023 193.2268 228.5098 211.1929 185.7966 154.7388 182.471 112.8196 113.29 113.373 104.8104 133.3966 203.6353 177.4433 188.3446 198.1709 194.7048 167.1861 186.1331 209.2199 216.0609 203.1 200.5031 200.1969 22.0643
148.5875 165.9671 230.1369 176.3125 144.4275 153.9864 144.5972 191.5235 190.2952 185.8484 180.009 195.5239 176.2995 190.9561 186.5986 172.1507 146.4905 170.3768 170.5293 127.5358 125.8637 188.8709 0 18.151 179.9689 174.8514 165.9977 180.8983 188.1011 145.0049 139.0272 181.755 187.2712 190.9249 160.9654 142.0884 102.7315 68.3141 36.4806 152.2451 145.0854 146.79 95.3163 29.0362 88.874 145.4282 166.7455 112.4485 140.5757 174.3453 152.1765 178.466 184.4515 181.3971 147.5534 90.0194 45.4087 147.3221 163.3729 115.6075 88.6495 67.3344 70.5966 90.2173 123.4172 80.4266 88.1751 172.2473 174.7995 153.3539 180.4622 159.7864 162.2204 160.7785 190.3013 164.1566 183.1736 142.7468 195.7097 147.381 144.2217 76.2748 41.5378 138.5716 181.9238 181.7793 185.6528 173.9327 153.5215 169.4397 153.1148 182.4395 200.7492 193.5325 190.5364 207.7766 189.6954 171.0152 207.6401 199.1673 208.0208 192.3967 167.3854 240.0003 822.7259 1247.5537 556.1955 0 179.5012 227.3277 199.5954 181.1121 145.4188 99.6239 88.4658 94.8168 165.7495 156.6684 150.3709 196.0815 165.2098 167.9155 160.8529 134.7759 172.0591 124.7368 165.7352 170.9388 187.3068 148.0673 142.8024 170.7615 133.3086 138.5271 174.1939 153.6825 121.0697 134.9675 109.3231 154.2406 180.98 170.9507 156.1659 147.2025 153.9587 70.0511 44.2521 37.3905 108.0013 148.3484 135.8599 150.487 125.6268 157.5235 150.4579 134.0223 183.4599 155.7269 149.9894 123.6512 177.0652 164.0422 173.8786 182.4627 68.479 59.4045 84.6895 143.5205 134.8011 152.8197 142.2887 131.0652 148.1874 166.9975 153.5717 161.2967 141.4899 157.5156 147.7813 139.6117 170.4787 159.313 179.6336 178.5883 139.1936 130.6081 116.9518 147.2954 67.9748 55.235 125.9115 153.8446 195.2316 167.9884 174.1648 106.8822 87.0268 154.4326 110.2544 155.9427 168.5282 157.2065 0 21.0895 71.3977 113.504 130.5605 121.9328 169.8449 145.5403 173.3795 155.2581 158.1106 155.1591 0 0 0 106.736 162.1508 140.5378 179.6548 111.1031 143.9396 193.2898 181.0727 160.4112 161.8009 171.9259 160.3753 167.683 164.0507 159.4852 161.9954 164.4595 119.2272 0 107.8718 166.4287 194.1495 177.4496 183.6398 138.9162 140.7671 170.3714 163.528 136.7371 147.1399 175.3316 172.9041 182.308 208.7909 182.13 116.4356 122.4591 177.8749 139.2307 133.5235 128.4246 120.2637 133.3737 167.804 166.6139 164.6135 207.5516 182.5289 157.1875 205.0883 179.6419 180.3618 168.4313 189.4451 179.5141 23.2218
115.3138 129.3091 115.5447 125.3114 109.0272 128.0092 110.958 115.6516 114.427 110.5315 101.5858 102.2929 125.3585 119.8413 112.1697 111.3086 115.0545 117.8441 102.2929 99.4213 97.897 99.4885 0 13.9512 127.699 105.9192 117.9337 108.2304 115.3407 114.2386 103.5436 95.4892 94.7255 117.801 85.6512 89.0199 85.868 53.0581 30.443 96.0068 115.9611 111.4292 65.0011 12.8056 59.9376 99.972 113.3609 113.955 100.1885 109.6094 97.5332 96.6294 105.6372 123.4263 91.2167 79.6127 30.3733 90.4272 98.7338 72.3361 45.3876 44.3088 33.4578 69.4735 66.3375 54.6814 80.5583 113.0364 109.8003 99.9678 98.1938 113.4335 111.8313 94.0633 99.475 97.5033 93.9074 97.9654 96.6364 97.4714 102.3809 53.3169 22.2316 70.456 97.2077 106.8948 97.2717 96.719 97.7738 104.1279 128.5391 117.4345 117.7011 102.9302 118.591 111.5047 121.2277 100.0851 104.5039 110.8542 134.678 110.2119 107.014 99.2642 136.5067 556.1955 54.5251 356.1027 105.8171 120.9441 113.6521 118.0177 96.3794 67.8421 55.6628 60.4935 114.2154 107.3854 107.4031 105.3237 116.7927 104.4076 94.5913 91.1576 90.4035 88.5723 95.7154 90.1024 102.22 101.6077 78.8216 99.845 90.0468 97.5472 95.7707 101.4186 77.889 88.914 72.9234 98.075 102.7101 99.2759 101.32 99.6927 110.1354 43.3737 35.8079 28.9406 84.3258 102.4469 96.083 96.4381 94.1023 118.2549 105.1436 82.4881 100.4916 110.7357 99.4891 84.62 88.8986 99.4339 103.8975 97.8608 48.5009 44.6518 60.2355 93.296 81.0289 88.6534 87.5334 88.3306 110.2296 108.7554 106.8463 98.834 97.133 101.6472 110.7264 95.0724 100.0362 100.3028 93.2868 114.9169 92.5426 69.4268 83.4554 93.6164 44.3006 0 77.9952 106.7184 98.2955 117.4625 111.644 80.9838 57.3596 117.7528 65.9976 103.6804 94.1705 119.5849 23.0875 11.6464 42.6148 87.0487 97.4711 88.9535 103.1307 86.8975 104.6985 103.0735 115.1281 91.0866 0 0 0 68.0001 110.5292 114.0195 110.6234 95.5533 115.7455 114.5549 100.0826 99.9551 94.3334 110.8124 99.7595 111.8355 105.7339 104.6646 119.5635 116.0382 65.8869 0 60.328 119.6364 103.5094 113.2904 85.4683 113.594 113.8206 113.9406 116.9271 88.3516 92.9275 112.3621 95.1032 122.769 104.2041 104.4738 109.6478 113.8439 122.2033 95.0261 96.2762 97.3412 100.2239 121.0698 116.3679 100.3229 100.77 115.8427 130.9156 116.2682 115.3217 115.0427 99.4871 83.632 102.839 110.1417 17.7422
119.4587 119.1868 152.4549 139.2186 0 129.1697 105.9438 131.6796 141.5075 121.0982 123.9284 122.2689 132.3337 116.8675 125.1208 0 112.9958 141.0209 123.2313 90.1561 93.6857 122.7508 0 12.8581 132.2877 125.7568 115.3726 123.3759 136.1783 95.0404 102.8372 140.686 146.3662 128.8278 121.5979 103.8341 0 55.6976 32.9086 95.2077 106.9864 111.499 63.6429 21.3346 66.5817 106.0449 125.369 107.8107 92.5425 116.3266 111.0483 113.6739 112.0258 122.9158 101.0809 72.8604 35.356 104.1202 106.5757 0 52.8181 53.243 49.5026 69.6756 88.244 0 78.1197 124.3756 119.0603 118.6005 137.9382 97.9011 127.3775 102.9371 129.2004 116.6588 127.75 109.7329 123.3538 132.1277 120.9947 50.4142 26.2709 104.01 120.9548 126.0775 124.4959 109.4479 122.3788 113.9383 118.3886 137.0918 143.2055 147.5989 120.4538 144.5998 144.1861 125.1416 141.9043 148.9478 142.7414 117.9256 105.77 129.8256 157.6548 0 356.1027 503.0395 563.1325 172.7988 145.1653 122.8193 102.3043 71.2893 73.4165 66.1988 120.5014 129.2873 113.1032 136.5379 135.0942 113.5713 105.5906 90.9498 123.9965 118.147 120.4878 114.821 119.6095 105.1534 106.5087 120.6287 93.5725 111.3953 124.7783 109.0467 90.3095 97.93 0 101.323 128.7666 103.5891 117.4319 123.8107 110.201 43.6692 0 26.3317 82.333 97.2468 92.9606 109.5593 86.192 119.4968 114.309 107.7221 106.946 112.0841 100.3445 110.8481 130.3338 109.3378 103.5734 123.743 50.1487 51.2884 69.7539 102.816 93.3073 120.5741 105.7164 94.3668 107.8928 114.104 122.431 127.6151 110.8881 123.0565 115.2705 101.5603 111.1187 119.0021 120.3576 107.4169 93.8477 81.2513 98.6485 114.5619 48.5853 0 95.3496 111.9791 129.0683 131.2294 130.8014 91.8042 74.9649 113.6329 66.9177 120.587 111.8469 108.3506 23.4384 20.3509 0 96.6174 108.377 83.7605 121.0602 109.4881 141.0545 111.8102 116.4626 107.6597 0 0 0 68.9972 117.8963 104.5745 119.1888 0 107.9833 127.837 128.8786 121.0341 119.779 127.2539 118.5702 126.9159 116.8319 127.5535 143.8664 134.9448 86.8046 0 84.7874 128.7723 148.4986 112.518 110.7009 114.787 114.9367 136.5042 111.8213 0 91.1785 136.1336 127.4783 139.9815 138.6338 125.3666 121.867 112.9021 128.7122 87.68 83.8908 90.2917 0 0 137.3546 130.6802 122.8971 143.5026 143.0766 118.1015 0 134.616 134.6892 122.1321 141.8679 137.3406 17.7829
143.7037 162.0891 172.2459 162.1889 127.6441 136.6379 140.8671 168.0614 155.6168 154.7787 148.9634 129.0524 163.5868 158.4424 183.5584 139.8751 109.88 147.9514 140.5094 121.5874 131.2617 154.1688 0 20.28 159.3398 169.8727 132.9419 140.323 148.6219 150.869 115.5958 167.1324 139.1264 152.3144 122.2784 127.2156 94.8207 69.1568 50.8864 128.1362 163.3642 137.3563 88.9828 0 69.5535 127.5709 147.3397 109.1548 116.9429 138.0884 113.8567 131.7178 139.4105 152.7966 118.6432 60.2258 44.3907 120.0992 139.8275 94.9218 74.2717 60.5936 56.2576 77.5737 110.3304 59.881 91.6866 159.1401 165.6679 134.3764 144.4636 137.216 156.3626 139.6661 149.1998 151.1472 115.2901 137.2535 138.0392 144.0065 117.5988 76.0528 0 115.5501 135.0975 169.6032 174.2997 125.1187 160.5693 151.8418 143.1595 151.2404 170.2205 163.5893 153.69 148.0292 147.5327 149.0252 160.7627 155.8096 148.336 134.7541 110.2539 163.4714 174.9405 179.5012 105.8171 563.1325 464.2738 442.5403 200.1055 161.1344 121.7205 79.9145 76.7357 83.2692 146.0296 140.0201 128.1882 157.2415 128.5639 144.5083 127.1407 102.4797 143.7025 142.1153 157.5126 142.8758 152.4633 145.0176 135.0482 139.1214 106.3697 131.2676 140.7716 135.6558 109.6189 116.5215 98.5482 129.4364 135.9622 141.6611 147.0083 133.0864 129.6618 49.1988 43.679 50.5375 115.3395 143.3404 114.3487 144.6852 119.4134 138.1389 119.2683 137.2699 161.4904 135.5343 129.8661 102.2947 148.3787 132.448 136.0508 124.11 53.7478 55.444 56.7827 115.1502 140.6812 142.4938 138.7391 113.2762 106.5545 122.7341 134.3411 136.668 120.9038 112.125 118.068 115.1566 143.2385 145.5946 126.2694 120.5409 129.323 119.9538 96.3325 117.8717 53.7359 0 88.352 139.6181 155.798 152.4936 130.479 115.2222 68.9418 107.8609 99.5807 108.5605 145.5127 143.001 29.5365 14.468 64.4722 112.2385 142.7403 121.6026 128.0521 128.8591 150.1191 151.7891 132.4466 149.7209 0 0 0 95.3719 140.2137 126.3355 140.5171 101.2434 133.808 168.4813 152.978 125.7279 143.5751 152.4694 127.2301 147.6802 155.2421 128.1494 140.1312 152.9481 116.7582 0 85.1106 149.4852 174.1172 134.0615 134.9448 107.9203 121.422 148.8788 130.3222 92.6975 105.192 145.0209 183.7374 146.3191 136.3231 179.4869 130.5978 126.9593 125.678 107.8012 106.3703 107.2489 108.4202 117.6114 144.2881 153.0136 164.333 160.2483 162.185 140.4336 142.9516 149.8805 180.2426 155.4406 154.9401 181.6323 0
152.8891 224.2421 226.9272 227.9605 146.0563 181.147 153.2862 204.7482 204.2472 170.8399 204.1923 199.8937 197.6802 220.9686 210.5121 173.4105 133.8932 209.1322 185.0443 133.6663 135.4159 178.9404 0 25.5193 203.8387 216.5115 178.938 209.6793 203.6026 167.2286 128.3735 210.7756 202.0855 191.6055 182.2097 172.6223 91.9036 61.9235 55.8101 160.1241 191.6592 156.9057 86.1005 38.3877 110.7355 131.9712 172.0002 111.0739 123.5894 206.9963 161.1762 172.075 210.0753 179.6986 170.505 89.6914 49.1566 176.7814 175.8135 105.6324 99.5839 89.5354 82.0556 80.4178 133.593 71.88 91.6956 186.4232 197.7975 167.5252 178.9987 138.4101 209.0485 197.9554 237.828 182.6 178.309 183.5028 202.8634 184.2765 143.6125 76.9398 47.3363 148.3478 187.3118 213.2423 203.3782 171.7175 168.3108 185.6501 190.3491 192.4365 237.2973 204.4324 180.4724 215.4586 207.3048 188.5838 260.1795 211.0607 178.9625 184.3735 142.3866 179.0377 254.316 227.3277 120.9441 172.7988 442.5403 1717.5075 483.051 190.1505 148.9769 111.6854 103.7147 117.2037 241.5122 164.6483 181.3889 218.3489 159.581 188.3876 173.8783 115.121 203.0444 175.4537 214.6837 201.9503 232.0034 134.7103 146.1848 175.5176 114.5971 117.5579 187.4489 148.3789 121.5725 128.497 121.605 146.1379 182.5877 168.314 162.961 179.4126 168.6931 57.0818 57.0619 54.5463 118.3631 142.361 177.7779 180.4585 121.646 143.5613 141.7404 190.6247 174.1711 151.4459 167.0714 132.1293 197.9091 171.5592 158.0227 187.1822 88.9555 68.5479 0 153.1752 162.4343 186.4312 169.2636 152.4304 151.2353 140.5354 180.7867 186.2597 142.4556 162.8656 129.4765 143.1778 182.8131 182.8704 178.1057 176.278 141.7693 126.8089 155.511 174.5174 86.3171 60.6164 132.1814 170.5503 187.239 206.6532 190.444 136.1673 82.4512 200.3961 100.2361 178.1325 198.4518 193.5373 52.2196 0 72.8996 132.4503 152.0248 123.0766 175.2545 170.2799 228.8658 207.3707 137.4135 172.2043 0 0 0 136.495 146.198 153.1292 187.7465 108.0863 176.5969 237.5281 201.0493 180.9232 168.0602 218.2089 157.9746 199.4632 170.1367 166.37 192.6851 171.8475 130.551 0 112.916 207.0342 191.3918 167.8798 181.518 137.3271 139.5949 187.4209 147.4097 121.5753 142.8889 176.7616 204.8767 204.7598 232.9209 189.163 154.956 141.935 161.1258 120.2729 127.4592 123.4783 110.7417 146.2103 203.8377 160.243 214.124 202.9155 217.8524 178.4192 207.1385 206.8507 198.2574 218.6858 213.9066 218.8022 0
126.6529 182.9605 201.1041 182.8967 122.4554 178.9868 127.6911 187.538 178.821 191.3118 184.0381 181.5497 176.253 196.8311 189.7402 173.4606 120.068 195.4993 169.0594 134.9858 135.0951 199.4627 0 22.0451 187.4551 196.3585 188.4164 209.0452 194.6135 152.7116 131.8089 189.9895 195.8799 179.9381 203.1829 153.5452 81.5584 60.845 47.4145 117.5124 168.9109 164.8561 136.2785 33.361 110.2562 126.6595 156.0245 118.7275 110.5629 169.7049 151.5681 162.9672 163.2075 181.5724 144.7341 89.2393 48.4878 157.6706 161.8519 128.3275 94.9605 88.532 90.3421 83.7222 117.9506 64.1856 96.3334 160.7147 188.6866 169.8397 209.618 132.7899 164.3192 171.2119 193.4401 196.548 181.1761 174.2567 177.8947 153.559 137.7113 70.057 47.5495 138.1473 198.9637 195.232 183.2173 132.2093 143.9819 182.5879 174.7463 150.8738 211.0942 175.3765 165.7863 201.9753 188.3023 186.4097 205.5151 192.0723 166.8879 131.5268 123.3583 184.8936 231.5587 199.5954 113.6521 145.1653 200.1055 483.051 890.0246 688.9229 150.6823 105.6646 97.2774 117.3462 192.4304 150.9474 145.1594 215.4455 193.2931 174.6086 149.3942 117.3652 175.3502 131.6178 176.2861 187.6258 209.2398 133.0017 154.5492 190.6465 127.6938 148.4225 195.9122 153.6032 120.5099 130.3509 117.1721 145.8978 186.6771 166.9163 147.3855 179.314 148.2614 58.1035 49.6662 47.0064 107.6692 147.211 144.304 179.3645 119.267 171.5771 134.6545 153.9906 181.7909 175.4992 158.4603 129.2499 166.842 160.429 142.0825 170.9295 76.0484 62.5622 82.7288 138.1767 162.517 172.919 163.2154 149.6116 142.623 151.6483 173.2399 157.9925 138.0274 170.8971 143.613 144.4165 177.9323 173.3961 164.9721 170.2572 147.4046 126.752 133.2688 180.9658 82.3836 39.4977 136.22 163.7138 194.4541 187.315 158.8572 137.8875 91.7202 174.3498 114.6047 145.6386 171.2219 161.6797 0 30.5982 75.7895 129.3333 149.2352 106.2389 149.1048 152.2823 187.2236 181.1166 158.2089 150.344 0 0 0 128.0476 142.3389 131.5261 170.3806 114.3603 152.7777 195.8822 177.5249 169.8818 151.739 206.5577 174.0833 158.8181 168.2502 138.4862 184.6596 163.5459 148.9646 0 103.2234 179.2917 216.7801 140.3107 182.7244 116.3233 140.1359 185.1677 130.17 103.8161 126.4169 186.7034 181.6323 167.0286 213.9322 189.8447 158.995 126.803 144.2274 101.0044 97.326 96.8867 99.5022 138.9522 182.9186 173.2596 155.9703 182.3269 205.2282 159.391 197.6466 222.9879 198.5159 187.9701 200.1866 188.7446 23.3343
141.8511 123.4344 138.2973 139.6467 141.3834 152.6488 130.5845 115.365 144.9752 155.752 129.1244 160.9471 133.0967 146.6397 171.5925 151.3056 121.4087 146.6571 131.9644 118.6038 115.3052 141.5977 0 14.8022 156.4132 154.708 153.4049 148.8781 152.5726 133.7071 118.6685 136.1301 132.6083 150.8629 136.6656 125.0994 88.0409 62.1148 40.0803 118.8991 154.1998 285.2251 0 23.0022 89.1228 126.7108 0 0 112.9562 144.8715 131.5874 128.1598 125.0749 136.0884 136.1341 98.2302 33.5911 99.4117 128.1916 97.7872 70.4 54.1668 47.7841 63.9443 0 67.6641 0 142.2437 134.2381 118.427 123.6083 133.366 128.528 130.9741 135.939 130.6306 144.8851 125.7434 140.8487 135.9767 0 0 32.411 121.2896 140.6632 116.081 139.5469 134.5268 142.1188 143.8892 115.5457 125.1407 144.4934 129.8302 130.5093 126.2083 150.8469 130.4447 139.1025 138.8894 145.0914 133.3706 118.9893 156.0526 161.3483 181.1121 118.0177 122.8193 161.1344 190.1505 688.9229 430.0221 646.1935 0 82.5734 0 156.0506 134.2456 145.9224 135.4776 139.5648 129.5921 137.3337 122.3265 140.9071 122.2339 133.0959 145.8812 166.7417 111.685 109.2362 146.6365 120.0266 121.3973 146.8259 136.136 113.4468 133.7325 103.0859 116.1007 138.6409 130.2486 127.48 130.0867 0 46.8742 43.1607 38.5925 102.0553 123.0876 127.8815 138.1725 122.1972 127.7854 101.2976 123.543 141.4027 157.3529 135.4842 110.1021 147.434 137.6201 128.9327 0 57.6588 47.5718 75.3722 134.2389 110.7788 128.4121 136.1786 113.114 115.3634 127.3096 120.6106 146.5309 131.8504 136.1971 128.062 119.4123 109.2647 121.4218 131.3512 139.0498 99.9442 96.703 96.2041 118.2173 54.8893 38.8463 85.93 111.3878 132.5872 129.7116 149.4497 100.3675 67.1064 111.5068 86.6577 128.3863 149.1086 126.7669 25.2463 12.9433 67.0244 0 134.4252 108.827 150.8961 126.1666 142.4987 160.8362 146.1051 119.1556 0 0 0 98.577 122.4397 132.5434 147.7841 108.0728 135.8016 129.5512 133.0621 132.8232 122.7593 128.6414 133.545 141.0187 156.6014 115.5584 139.9894 124.8106 96.2656 0 76.5604 136.3724 144.2969 148.2427 116.7461 123.945 124.9746 138.7219 138.6047 114.2996 130.6147 133.633 134.3411 150.9147 140.2982 132.6364 122.0272 140.7328 133.7634 108.4544 114.1667 114.7933 112.6252 0 141.9931 149.137 131.8018 146.4575 140.83 145.214 177.2291 150.2794 140.6137 147.4828 151.0945 156.8369 21.378
121.0841 138.1862 150.7012 149.0444 0 0 119.3017 125.548 120.8656 150.4298 127.2655 124.1011 116.0491 129.1404 147.2319 130.7485 99.879 116.7542 114.5979 92.261 96.2467 127.0303 0 12.3909 138.9717 142.3782 142.5815 141.9359 125.9609 120.605 93.9431 157.1314 134.9307 136.2911 143.5109 110.6245 78.8741 47.6204 31.9568 101.9717 130.5184 0 84.453 0 64.821 128.0507 117.2524 0 0 136.2616 110.3375 111.2683 116.5782 124.0527 0 0 0 108.3936 101.584 91.3314 47.6299 48.8539 44.9181 65.2142 0 0 0 121.1545 125.9947 110.2756 124.07 130.8485 119.6811 116.1643 120.5703 135.2027 122.5093 106.558 141.0571 125.0841 0 59.8248 44.5398 108.4134 133.0793 113.5071 123.5942 125.3753 109.3256 117.486 119.5002 128.5503 146.8762 130.9845 128.8576 128.4666 127.5061 138.8033 123.2463 122.8716 123.6897 123.6917 115.6076 126.9141 155.3791 145.4188 96.3794 102.3043 121.7205 148.9769 150.6823 646.1935 440.954 351.8186 0 79.0042 142.3955 135.8708 127.2083 130.9456 115.692 133.3997 129.1044 100.8037 128.51 98.866 146.417 115.2258 132.7082 114.6983 106.4019 120.8337 93.4165 119.6801 134.5877 110.6879 97.49 0 0 109.2147 118.6544 119.8877 111.1198 119.7573 0 43.1423 0 41.8219 90.708 131.4061 115.2374 112.4856 111.433 131.1047 102.1869 111.7061 120.0983 119.4454 110.1436 89.2486 128.8003 121.2934 115.8405 0 65.8264 42.021 58.3372 115.1044 112.2834 119.487 107.3785 96.1901 125.214 110.4048 131.9167 122.9434 107.5341 129.0043 101.0259 106.3869 105.8378 116.0096 105.4294 126.2847 112.6902 97.4923 97.7914 120.6701 55.7682 34.0707 90.8522 113.304 130.8842 142.8192 138.2158 97.5307 67.1275 121.2405 71.6041 113.257 133.7403 107.0458 24.5025 13.9399 0 104.4868 0 90.026 158.1045 125.5058 129.8731 120.344 142.5764 101.1718 0 0 0 79.7449 114.9695 115.9081 119.2195 95.1072 136.8608 146.4544 134.1091 107.1044 104.2003 131.8487 146.6908 138.8113 121.7509 102.2823 122.8449 142.6185 102.7811 0 83.3889 150.0094 140.6764 135.7043 118.7238 104.0723 108.44 124.9716 133.6595 91.3091 97.139 116.9281 135.4785 136.1226 145.3368 124.0224 119.8977 127.698 132.1129 92.3051 94.0208 99.2828 104.4783 0 0 131.5619 135.8997 123.7602 145.256 128.1123 152.7334 137.5124 141.5292 153.1576 150.251 147.3558 18.809
83.3844 97.4189 111.8544 104.7001 79.7356 110.7185 91.9209 100.9613 98.3797 88.2003 117.2027 111.5645 115.0675 97.1592 98.9314 99.1335 78.2088 89.272 83.1789 75.2402 73.4097 102.9157 0 13.2512 108.499 113.4267 96.585 104.6832 95.9373 88.6415 79.2068 127.7885 100.724 93.2352 103.1806 87.1225 55.6273 0 29.0115 83.3948 99.1354 89.235 0 10.9292 54.279 91.4498 97.8927 80.2303 75.8499 93.1166 88.2037 80.6103 94.8581 94.2966 82.7079 48.2311 0 97.844 98.7215 65.1164 40.1176 34.8748 35.4756 44.1753 0 47.6324 65.4328 0 77.6034 84.4749 119.8524 83.1646 103.2907 74.9199 107.3678 103.0725 102.9141 95.9085 100.8059 104.5614 89.4818 0 23.7626 88.6706 97.4098 90.3044 96.0864 90.6077 85.1676 96.4826 86.5032 98.2422 103.0297 111.4614 106.502 103.2381 97.1968 111.4838 112.5377 85.7675 102.9201 87.6795 70.8208 91.9366 128.8479 99.6239 67.8421 71.2893 79.9145 111.6854 105.6646 0 351.8186 75.0743 82.1013 0 126.1764 95.4607 86.75 103.3666 99.5193 95.6001 109.3794 69.3433 99.8577 90.9519 96.5456 100.4731 110.806 97.9381 81.8098 102.266 80.2016 85.1471 97.0795 79.9552 0 80.0883 60.4281 71.6608 80.5837 94.1216 80.8024 96.931 97.8755 0 29.6035 27.5842 67.0527 90.1692 80.2534 102.5548 74.7544 96.4398 0 96.0438 105.8992 82.0988 94.1695 69.0004 86.3214 74.544 91.0122 157.0726 51.5926 38.2076 0 80.9371 91.0215 83.1813 83.45 75.1288 78.3209 87.5793 92.3327 105.8795 77.4878 97.4738 93.1842 74.9007 90.9234 98.3125 103.0323 86.7366 83.356 65.7193 70.9185 86.7425 42.2344 31.9403 70.3118 101.868 112.8466 111.7749 96.2297 62.8079 47.8544 94.9289 53.8453 79.4173 103.5738 101.4839 28.2909 0 45.0581 0 79.784 72.1061 90.202 77.523 104.2496 101.7943 115.0371 99.2089 0 0 0 72.8035 93.538 83.2909 95.1686 70.9853 89.0721 124.2798 101.6706 77.9733 78.4268 86.1109 97.1426 94.1736 77.6935 0 86.0806 107.0387 82.1489 0 63.3838 95.0715 113.9886 80.7599 87.5054 85.004 72.8285 100.5007 90.5444 75.7235 78.7527 101.6504 93.0232 96.1548 107.0298 99.2237 91.371 91.1967 97.7586 74.4551 72.979 72.4829 71.0295 0 107.4984 108.8142 102.5802 117.9054 107.6299 91.7757 103.0777 109.7594 106.7816 107.7156 134.9261 116.1539 0
83.7403 87.7642 118.4753 102.4312 68.6578 104.7818 72.2288 87.3834 98.4273 86.9133 104.105 99.6238 94.1022 84.8326 93.3803 94.1646 83.3525 102.2039 88.7049 67.465 69.5563 97.8249 0 7.129 88.9744 109.7257 98.2512 104.9901 95.6555 74.9266 59.4695 113.8487 94.8932 88.9911 0 79.4678 49.3449 38.4662 21.4754 85.9741 91.4794 72.8387 0 0 59.2621 78.8874 95.2507 66.9 61.894 106.4776 71.0036 90.1181 91.2994 92.1991 0 43.8931 0 0 84.8709 62.2897 43.4635 0 44.3594 0 62.1236 38.3406 0 89.2721 96.9576 97.1281 88.2486 81.4278 94.3444 97.223 99.9956 80.7197 78.9336 97.3524 102.2724 90.7731 61.3475 31.9244 0 92.6662 89.4198 95.2564 99.4818 63.5372 64.5056 91.6986 66.9761 71.2685 111.6122 80.7885 92.1639 88.542 85.1097 86.502 100.4999 97.0418 87.3173 80.2665 67.3958 82.4111 91.2124 88.4658 55.6628 73.4165 76.7357 103.7147 97.2774 82.5734 0 82.1013 181.9431 166.032 145.8262 87.465 68.6299 108.854 103.4721 84.5372 88.4016 0 98.6526 71.9025 97.3646 98.5926 90.2147 76.5589 89.9715 94.7386 62.9817 78.9825 96.7038 74.4654 69.0244 81.4876 63.8621 73.0692 82.5777 83.1291 75.6519 89.7895 80.8574 21.1024 0 0 56.6687 78.6946 79.6317 93.3367 77.3995 83.6234 67.3129 92.5712 79.9042 74.6232 82.7669 60.2024 103.1303 87.3561 0 94.4545 0 38.0183 46.1714 55.1188 76.5434 84.3324 80.0085 77.8532 61.7863 84.2674 80.0944 86.4015 86.3398 70.0865 70.9583 65.1707 87.5526 81.3468 86.8165 96.0572 66.9775 62.8142 79.7465 84.4912 33.5165 0 67.4872 78.1147 123.8347 84.9195 81.5782 68.4248 50.3087 87.3184 50.1977 83.5515 100.3922 82.4398 0 19.0719 0 61.5426 77.3528 63.0819 93.6375 93.4947 97.7936 101.5564 83.9916 93.1214 0 0 0 82.7216 74.3876 66.4667 90.1301 48.7487 74.6028 109.742 87.0763 76.9792 82.6777 91.7722 77.7098 96.7438 92.7901 0 91.7034 88.9684 59.8931 0 75.2368 93.7952 105.9984 89.1757 76.5378 57.1817 61.3657 82.4101 71.1528 61.7313 60.5129 94.7678 107.9684 98.1355 108.6772 93.4574 77.723 83.5198 91.0909 60.6396 55.5252 59.3092 67.2104 83.2756 86.1684 87.9318 109.168 109.3276 108.933 93.05 103.915 104.7716 98.6531 99.1873 113.4938 116.1897 0
83.4952 77.4472 103.198 104.28 79.4729 99.5391 80.4619 104.7462 96.4466 102.4954 76.1387 82.9705 96.0806 98.7587 98.9222 86.9725 80.1457 103.5552 85.4362 77.2221 69.507 95.0528 0 0 107.4368 94.1512 88.9333 96.2342 91.8524 85.369 72.0364 110.0143 103.8615 97.0831 100.5708 84.1117 59.7713 0 26.0738 86.5397 0 130.3301 0 15.4699 51.9636 87.7711 92.1544 75.2917 0 96.7096 83.3019 96.4324 89.8989 89.2007 70.8205 46.7782 26.6074 68.9811 77.7835 55.1648 38.417 38.0485 30.781 37.4516 0 38.6235 0 0 85.5643 96.723 87.4294 0 89.8663 78.7887 78.5498 91.7753 68.0593 0 108.2341 105.2746 0 0 21.2335 63.5887 86.1122 82.321 99.0161 76.5593 73.1498 102.865 81.1932 0 101.4889 99.0825 97.7094 79.9279 85.1994 108.0537 98.4049 95.8841 0 88.8597 85.0975 81.243 93.7727 94.8168 60.4935 66.1988 83.2692 117.2037 117.3462 0 79.0042 0 166.032 143.5333 1861.8915 111.8926 0 117.3768 103.0287 96.1527 91.0915 0 0 72.4077 88.8526 84.3442 96.3868 98.5398 95.0399 88.2172 70.6504 88.0483 99.8302 81.8276 0 0 0 78.9159 89.1157 90.8352 81.3172 80.6477 0 0 23.1019 25.4097 67.8868 79.2585 90.5118 84.6212 82.0645 89.7386 91.0566 92.9386 83.8241 90.9795 86.7376 78.8881 90.9771 83.743 102.6497 97.6318 37.7486 37.6289 0 0 87.1422 79.3577 89.9484 73.8806 0 69.1321 90.7207 92.6338 81.3431 87.7266 74.6036 69.978 76.622 105.218 77.0216 83.4135 66.8302 68.6908 61.8829 77.8856 33.3669 27.9495 67.8834 95.9507 81.139 85.9711 91.0962 74.2838 48.4569 0 0 76.3134 94.5335 77.3966 16.3777 5.8248 36.5329 0 89.3207 63.1067 84.6973 80.3787 86.624 93.2724 98.7837 87.1812 0 0 0 63.0972 65.5984 73.1479 87.4449 63.0873 76.5606 89.8913 81.6352 84.8561 86.3764 94.6822 91.5303 100.4748 96.694 0 101.169 87.1541 59.2763 0 61.2267 0 0 71.0118 67.2869 74.3591 72.1071 99.4129 88.6688 63.9533 78.7287 106.1376 95.0979 110.957 107.4837 100.1601 92.4597 96.0461 0 59.5122 69.2839 74.3565 77.2812 0 105.5296 98.8843 88.0943 110.9379 94.5918 99.5399 93.1545 91.2414 102.9974 75.9754 94.1776 106.6217 0
150.1263 184.5221 212.4683 221.2607 127.855 168.1718 148.1126 178.8006 176.9552 189.1291 198.282 216.5159 216.2299 208.8388 189.7848 170.1678 133.1141 185.5395 196.1787 127.7797 119.2219 195.2296 0 23.5861 193.8984 222.9623 185.3764 214.9929 198.2411 151.1247 126.6764 215.569 189.705 205.2281 194.3799 163.5879 88.6047 75.6724 44.5666 162.0913 191.0912 186.0074 106.4744 30.6763 113.6236 143.8528 172.752 122.485 121.8755 180.5661 146.9587 169.8698 188.2433 187.3716 151.3703 79.5765 48.8914 148.2201 164.067 102.0539 104.3021 91.8928 78.552 94.0155 136.7475 70.4226 104.4207 193.3147 199.1031 163.8537 195.7488 139.9725 198.6455 165.6095 219.6248 194.7379 176.7893 172.317 184.7904 178.713 134.2945 68.1584 59.4888 164.2847 190.3462 233.4676 218.656 156.7205 123.0769 177.226 175.8989 171.5871 248.6576 198.0383 162.0358 202.2371 182.7865 178.9084 184.3526 198.5188 176.6408 161.9756 146.5141 168.2446 189.5922 165.7495 114.2154 120.5014 146.0296 241.5122 192.4304 156.0506 142.3955 126.1764 145.8262 1861.8915 1015.1137 812.5696 230.7679 286.4068 229.7425 220.8581 213.0777 138.6524 190.5207 176.1507 188.7937 186.958 194.2111 172.1862 170.0044 177.5628 130.9699 149.7592 174.7715 148.3305 125.4236 148.2029 127.9459 157.1824 183.0456 157.2239 140.7723 175.5148 174.0236 61.1806 44.3466 0 103.0038 143.4306 167.7948 175.5489 132.0203 173.9565 172.5348 178.3727 184.039 166.1116 165.3684 116.6521 195.888 176.8915 169.9181 168.8933 72.429 0 116.8764 153.1593 179.3743 164.6007 158.3116 152.1429 124.6511 147.7606 196.0003 197.4345 172.4419 164.7802 157.4569 142.6336 177.8257 190.3186 188.7659 161.3667 158.4721 150.6751 141.8048 178.1023 71.1586 52.0644 134.6674 162.7219 188.495 208.6128 180.1992 148.1892 92.9507 197.6485 131.0788 172.7482 189.776 169.4458 48.3781 24.5345 0 136.7851 0 111.5005 160.2525 167.1287 196.8399 166.2176 183.5264 178.4538 0 0 0 125.3303 157.7415 132.2143 160.2484 97.8288 152.9865 212.6646 179.2936 180.4791 160.0021 202.6821 178.0251 172.0858 175.1392 153.4824 180.6769 190.9164 135.0968 0 128.9403 182.8255 210.6429 169.4553 186.1308 135.7248 110.6241 200.386 165.9102 124.5586 134.4218 171.5305 208.6301 179.5078 208.4713 186.0248 167.2387 143.2773 169.8675 126.8106 122.3357 115.9293 109.3739 148.0285 181.5278 160.6586 187.3949 220.7175 224.6827 177.3339 180.1731 240.0183 216.7975 200.197 207.1244 206.7038 22.1386
131.4817 140.4217 148.6464 154.1365 125.1648 128.6063 126.2018 139.598 138.0444 161.3305 139.7886 156.5062 130.0674 129.6634 148.309 146.2502 128.4651 144.5058 143.1495 125.1824 112.8598 144.6325 0 14.2798 146.1368 134.5528 146.3745 139.2131 162.3617 127.778 135.7633 147.1233 138.8518 142.1726 148.7684 121.928 84.0588 72.1803 44.0765 114.6744 150.7874 133.6094 82.1642 27.4231 77.5916 112.8866 135.1229 113.8368 120.7175 126.6957 128.6439 131.9787 123.5949 154.1887 122.6893 75.4346 45.5897 113.8328 150.4316 89.2056 61.4242 48.8806 46.7039 49.7953 103.7366 61.4137 86.507 138.6999 137.7187 120.096 130.3905 124.8276 140.4014 123.2618 115.5765 126.2785 129.5001 133.9546 144.8244 116.906 103.0101 62.7945 24.9307 106.4444 135.2544 146.3541 145.2326 143.449 133.0334 145.2854 131.8656 137.1883 142.8464 146.3116 144.0164 136.2348 149.9016 150.3703 136.9562 152.4567 144.0828 142.0237 115.5334 134.6295 142.4422 156.6684 107.3854 129.2873 140.0201 164.6483 150.9474 134.2456 135.8708 95.4607 87.465 111.8926 812.5696 394.601 743.1115 198.5708 173.7474 153.8132 138.0057 112.4221 169.018 133.3595 140.0618 144.4291 139.6428 156.3506 113.1935 132.1242 116.7134 126.1451 166.0673 118.7535 115.9857 123.0537 110.9211 144.5053 137.8147 134.1945 144.9727 133.5933 138.1942 50.8672 45.882 32.6647 98.2821 119.3649 129.7577 141.4433 127.5262 133.7033 114.2419 135.2404 129.085 155.1457 137.6116 124.9124 134.1052 145.5237 129.7766 138.6362 56.6305 53.7028 76.5872 128.6329 130.13 136.8076 140.9413 116.526 134.0861 117.2453 134.4593 160.5542 140.8261 117.3454 122.0726 119.9073 126.2902 137.4399 116.404 122.8468 104.8337 91.5092 102.6216 126.2614 61.5345 35.7345 89.0897 151.7998 146.5546 133.6557 131.1995 89.5894 58.7635 127.5575 90.8547 138.9957 143.7165 123.7872 31.5347 19.7021 79.8965 100.7168 138.2797 117.6064 143.7666 146.1539 152.7801 131.9182 131.489 126.3267 0 0 0 107.6564 118.7999 120.9991 135.5542 102.0312 134.2851 141.0221 130.206 129.9207 142.105 165.9339 133.0107 165.2813 150.7876 129.5749 134.1311 153.212 110.4112 0 92.4664 143.501 162.3686 135.4481 130.5827 121.2224 130.7266 151.1737 140.0791 112.7003 134.8717 151.2136 141.648 154.9212 145.6648 139.8913 140.4603 132.7723 146.6898 109.3563 114.7543 114.9093 108.5109 136.9601 136.189 143.9809 148.4758 152.6747 163.9109 140.7216 155.3344 172.7865 163.1206 123.8874 148.1464 142.8406 19.1537
133.81 170.1793 192.6428 179.6613 127.3279 123.8549 124.5423 132.6372 163.1866 162.6489 167.1542 159.3398 141.4335 159.1337 164.4329 148.2229 117.0256 140.1613 142.5419 113.0067 104.5228 168.0633 0 16.9175 164.5206 182.625 169.3996 166.847 153.4148 132.7389 118.9306 181.3886 162.8281 164.0321 160.736 144.0387 88.7215 65.6801 38.7982 130.7436 155.5636 147.7315 72.5186 30.477 86.4938 124.364 137.7077 105.7913 109.5108 145.8463 134.5921 136.9966 140.8281 141.9158 119.951 82.4168 41.8363 136.0321 125.9521 93.8032 66.2779 63.2705 72.6046 63.4911 109.9014 62.3346 96.688 152.1472 153.8701 166.4177 165.2232 110.5495 152.6064 130.9648 159.512 128.6297 127.1569 145.6267 166.4838 139.8577 124.1059 63.0214 37.5774 131.9422 156.5843 143.4542 151.0269 135.0836 124.4964 153.9636 140.2957 147.3656 179.9212 136.7954 146.5738 154.0685 154.7125 133.6033 161.2995 141.3095 149.0286 125.3876 108.316 150.9614 151.4336 150.3709 107.4031 113.1032 128.1882 181.3889 145.1594 145.9224 127.2083 86.75 68.6299 0 230.7679 743.1115 504.6108 399.8301 185.5568 177.1203 139.7254 126.3968 172.2468 155.8022 169.3699 175.0896 159.5102 139.8588 123.2138 144.5307 116.6925 121.2537 159.3904 114.1481 113.1085 132.6663 100.9132 126.0788 168.6386 151.4614 146.5553 152.0418 130.6713 51.3951 40.1248 40.2418 102.001 132.0947 137.3068 143.4606 125.3419 146.4146 139.4016 151.9029 154.7563 137.994 135.1354 109.9976 128.6142 156.3488 127.3752 160.0218 59.4001 48.711 80.8294 143.8206 151.6171 143.1557 144.3126 124.5564 122.4667 135.7934 148.0821 173.1617 135.163 136.3943 119.1275 113.2402 166.3791 154.0872 140.8126 151.3333 128.3495 111.146 131.994 130.5005 65.7039 29.8176 101.1087 155.7649 139.6431 154.3494 156.1662 100.9368 72.4766 148.1487 91.1542 143.4276 131.2416 133.0269 40.5307 27.5985 67.5066 105.6528 137.0007 109.2328 131.4148 126.0334 150.7112 151.355 139.2683 141.6511 0 0 0 114.1442 118.0523 121.0682 149.3642 91.3156 136.3323 191.8628 139.2957 134.3517 126.0443 196.8374 139.8875 157.7157 150.2069 132.6298 142.0352 134.4377 114.955 0 85.5854 148.2217 169.1775 140.9283 144.6412 118.9976 124.3154 153.8558 145.974 107.758 112.7388 151.8538 165.1744 157.073 175.4286 150.7678 130.4467 136.1778 141.4054 106.8988 107.7672 106.6067 99.1982 127.0055 158.9705 150.9767 157.3893 158.8421 182.7862 154.2404 171.4835 184.2209 170.7839 160.797 172.5952 158.7708 21.7585
151.0657 203.1501 245.0557 192.7596 116.4858 163.9483 158.2048 173.8364 201.0608 173.374 172.1514 202.6088 182.3298 196.0845 190.5873 170.9233 130.4339 168.3348 180.8916 145.3676 149.5789 176.9899 0 18.2408 177.8341 224.5032 188.7632 191.9265 184.7053 142.8543 136.1261 207.0483 208.1054 174.9027 153.8399 145.9475 86.7001 66.2874 54.0139 164.9787 183.6514 164.2729 94.1982 36.789 108.7417 165.0869 167.2367 122.5594 121.7004 187.6998 150.3395 167.3213 180.1933 189.4076 140.4194 93.4689 55.9729 138.1418 156.0276 102.7281 78.6387 77.3526 90.7118 88.9078 121.9376 58.0019 106.2701 180.3319 177.4279 158.7878 201.4238 156.4175 188.292 164.5052 168.1385 187.8283 161.5535 182.0272 184.1896 159.2543 135.8346 70.013 45.8881 177.398 152.2225 179.0345 170.8053 152.4145 128.3027 209.3293 155.4681 203.1697 222.8219 212.584 184.127 197.8426 183.6051 180.508 188.7854 179.4676 165.3526 140.9621 145.2961 170.3747 213.0073 196.0815 105.3237 136.5379 157.2415 218.3489 215.4455 135.4776 130.9456 103.3666 108.854 117.3768 286.4068 198.5708 399.8301 1088.5595 508.4762 273.3744 229.7499 167.8504 212.0395 200.7171 210.9613 184.1812 238.1152 194.5434 186.4485 197.8863 137.6211 156.7343 199.7975 164.5938 127.8724 160.2407 113.6728 159.3962 200.556 160.0458 166.9575 176.383 172.6465 58.9762 0 41.3112 113.7332 152.4176 159.9482 180.1106 120.7972 180.3987 144.442 161.4199 221.6992 189.3814 157 147.0775 165.9917 180.9596 171.9217 168.8406 72.8497 59.0316 84.9776 149.2633 200.2298 174.9611 176.7723 144.8011 137.2966 188.8423 197.2385 177.6845 166.6182 167.8912 143.1952 153.5425 172.4131 167.7716 209.3076 179.914 158.1017 133.7921 133.7164 172.1199 66.4248 40.3069 116.7209 163.5729 181.9637 175.5602 162.4634 130.0416 89.5586 166.3274 116.1723 177.8724 182.8166 178.7018 42.5105 0 73.2692 127.3074 129.1402 114.9315 165.4227 154.6247 175.198 179.8134 158.0943 169.9465 0 0 0 113.5429 142.4452 148.6701 167.9611 108.0482 178.2373 180.737 183.5903 175.8436 165.573 189.1793 167.3069 167.5107 153.2452 167.9252 178.8507 158.2798 127.5475 0 113.0106 151.9703 221.6692 144.983 170.5509 132.3575 127.5156 193.2561 153.9522 108.9507 151.0196 176.9531 190.522 169.8769 218.822 204.2977 164.5817 141.0092 157.3547 109.7561 108.043 115.8936 124.1994 140.555 170.3305 164.1406 176.4214 212.5531 183.1273 194.2211 201.5606 206.2573 206.8386 186.1764 210.5427 175.6734 17.6346
142.9348 163.1098 200.3193 178.7956 124.9454 157.4436 146.0012 188.8348 166.159 144.7074 153.8578 182.1426 166.7039 159.3912 155.5843 141.832 138.4445 178.1183 155.6892 117.2837 109.6306 167.2452 0 17.3385 163.2713 172.3625 157.3961 188.835 154.2939 139.0533 130.729 176.5292 143.2222 145.0558 161.04 147.3346 93.7713 85.3377 54.3063 148.2464 166.8139 163.1161 86.4623 31.4033 88.9 132.1413 150.9331 95.6464 119.8231 151.8908 143.0479 170.6298 158.9355 146.7589 167.0272 84.2646 40.326 126.133 152.5687 104.3284 76.4711 62.0951 56.7417 84.3687 121.2249 55.5828 97.8851 143.6262 156.4878 149.6231 183.5096 132.3704 183.6625 142.4677 167.9983 168.5845 141.9171 155.499 160.4851 167.0543 114.276 63.6327 27.4921 117.1338 166.338 153.3051 169.9788 150.1009 146.2722 159.2253 141.25 162.3486 176.4217 166.9464 173.7552 156.2017 159.2386 168.5619 165.4878 155.3002 128.2487 136.7195 128.6891 167.2216 169.4382 165.2098 116.7927 135.0942 128.5639 159.581 193.2931 139.5648 115.692 99.5193 103.4721 103.0287 229.7425 173.7474 185.5568 508.4762 1113.2086 629.0046 195.2063 134.7041 182.5937 176.805 204.7075 162.8577 194.2169 154.3175 147.7296 161.1519 132.5961 146.7031 197.6687 141.3978 111.2817 131.7809 107.9321 141.882 161.0299 154.0393 162.7771 160.4884 136.369 48.0653 49.015 49.9847 97.2285 125.4437 143.3732 186.0594 135.1566 152.3441 136.3309 143.3461 177.9594 149.4434 171.3947 128.0614 189.2314 146.3209 156.4598 157.6989 76.2569 70.7552 89.6822 127.6316 153.7323 147.0188 135.0007 144.8771 140.2096 140.9621 132.5562 144.6496 108.5741 141.9324 124.7449 122.702 167.0806 166.8487 148.8104 163.4729 135.4316 134.2573 121.8139 140.6566 59.192 43.8338 111.4946 156.0426 158.7408 177.1041 156.97 106.1623 79.1911 145.4014 94.2684 156.6199 154.8356 146.6801 0 21.4132 72.2044 115.6972 137.0659 117.8693 163.0267 149.7123 179.1276 138.1912 155.9956 149.3529 0 0 0 110.6122 149.9536 140.4513 136.446 106.8688 140.1941 182.09 160.6988 169.925 156.8976 192.4407 133.978 163.7412 150.6023 117.6981 158.6439 162.5116 109.336 0 96.4467 164.3423 188.9514 142.0854 148.1895 132.5608 127.9086 172.3704 141.0307 109.6498 120.3075 155.7781 175.3764 139.1448 180.4092 162.1803 143.3105 130.6017 136.3959 95.2345 103.5214 108.599 105.3776 129.7692 140.7694 135.7671 155.7752 192.0573 176.9676 154.8265 170.8689 170.8525 165.8829 160.9285 178.2447 161.5809 21.6999
144.7614 164.5964 181.073 188.2883 144.6404 136.2398 131.5435 162.9328 154.7204 153.9021 137.2889 162.6974 161.8468 172.7724 171.126 157.1614 123.9526 162.85 150.4499 113.3942 116.8461 186.7319 0 18.5656 183.6703 170.4831 147.1518 153.2599 163.4678 145.5109 134.4405 159.6604 162.904 167.9288 166.2203 146.1698 81.8293 49.7133 42.1121 121.4117 174.5518 137.4863 78.8908 28.2936 87.9378 127.2036 145.806 107.6339 114.8814 149.9316 138.2322 166.836 174.9567 166.2215 136.382 76.8683 32.3481 130.7746 150.8011 107.7068 61.9386 57.0677 60.2525 71.4805 125.4729 68.4792 94.6404 151.7216 184.7627 141.8324 163.1246 129.8315 139.421 145.4446 151.7129 169.0614 152.5616 135.5377 165.9547 175.2532 125.7888 54.4527 44.9189 118.3467 169.5425 159.4167 170.2508 134.682 129.3457 149.5827 152.0355 152.7718 185.5761 146.9034 155.7832 187.1196 178.8636 167.9102 165.7111 162.9614 143.5663 139.3169 99.0383 165.6278 170.0388 167.9155 104.4076 113.5713 144.5083 188.3876 174.6086 129.5921 133.3997 95.6001 84.5372 96.1527 220.8581 153.8132 177.1203 273.3744 629.0046 1072.2203 734.9272 141.6474 199.2841 186.9222 195.8795 179.9285 198.5615 160.015 147.1488 174.9939 135.0148 146.4685 176.8504 143.7261 126.5198 129.9136 105.6286 131.9116 167.3887 162.7521 141.6114 137.5616 158.136 48.8428 40.5358 49.8174 114.1326 136.1873 138.5472 170.7689 120.3988 149.5742 119.3103 153.2361 166.5611 155.5491 163.0683 113.6498 179.7663 155.1966 146.1324 169.707 62.6211 60.3134 84.0069 133.0443 139.379 158.0718 150.7313 144.6678 146.1871 131.6265 157.3747 157.9743 158.1782 144.6622 147.3197 131.2191 153.1343 182.4122 163.2421 167.1463 130.7104 111.94 116.3781 145.2284 60.0749 40.7017 98.3178 149.1641 180.5827 154.5568 167.2173 115.9012 77.2532 148.7493 95.7988 142.8577 157.5254 171.0704 31.4793 16.0464 69.5546 119.0831 145.848 102.5436 143.0297 167.3618 164.7522 152.3841 149.8263 156.2296 0 0 0 107.637 132.6038 143.313 163.1132 110.649 135.8303 159.3158 161.4554 145.3685 157.1412 165.5863 150.7991 171.4054 152.6423 135.9926 157.3002 145.3803 136.0354 0 109.271 145.8919 172.2832 137.5698 159.3425 145.9173 138.5733 165.3292 136.681 112.3348 140.7319 143.1447 150.8356 159.2205 190.259 163.093 139.9713 135.0884 137.9078 96.9683 108.2753 108.2075 99.1422 123.9553 154.0009 146.9121 163.05 162.4088 201.0658 150.3476 174.6897 173.5795 167.9002 153.7075 184.247 171.4665 20.1162
146.7746 187.6978 172.7285 159.0638 117.931 146.5202 116.2629 161.3699 155.8056 154.435 129.7622 154.4299 138.4865 152.0253 179.0396 150.0019 127.1087 150.9019 139.2698 118.5672 113.9812 150.0792 0 15.4152 162.3548 174.4374 149.6992 155.9522 151.9348 141.2766 135.8022 172.928 178.8438 162.5569 141.3284 129.245 92.8243 75.3304 36.9162 128.0795 158.5077 121.71 70.8256 29.7024 77.3709 123.7761 159.3102 131.9423 125.4021 165.7945 140.2823 153.5901 144.7893 155.8243 135.192 79.8857 39.2409 114.532 140.1486 103.2928 75.1111 68.3772 64.94 71.6699 123.096 61.9517 82.5386 141.691 160.6728 157.5715 183.2424 130.4172 140.3488 145.3554 131.9617 139.8287 151.3058 151.4 150.7702 166.2547 123.1692 63.5722 37.0811 105.2166 143.3429 136.3405 155.7531 147.3775 141.5616 153.9935 144.6258 173.4097 158.6732 149.1699 151.8401 150.6892 175.3918 155.6243 161.54 152.5791 137.7339 145.7805 125.148 133.2464 168.3555 160.8529 94.5913 105.5906 127.1407 173.8783 149.3942 137.3337 129.1044 109.3794 88.4016 91.0915 213.0777 138.0057 139.7254 229.7499 195.2063 734.9272 378.8844 695.9015 0 171.8607 181.2031 175.5867 177.01 167.0011 158.116 167.8462 130.5592 144.5025 167.5727 130.9441 124.9454 136.0894 113.9128 149.9724 157.4804 147.3844 151.3647 147.0243 167.4241 55.5649 37.0361 36.5857 110.7158 157.4526 135.0511 142.4728 113.59 148.8509 149.7089 148.2471 156.6257 167.8003 159.0087 122.3091 160.396 152.7214 150.4159 159.1455 71.6619 60.8469 67.0838 114.3433 142.3099 145.6198 125.6291 126.949 117.2705 140.9606 141.6687 128.3454 150.1506 129.961 116.651 138.4186 142.2682 159.7244 146.1597 158.6815 127.4609 114.0409 112.4314 130.3409 57.4721 33.9389 105.7485 134.0813 163.939 140.0152 162.258 96.7676 72.7171 139.7953 88.4625 142.778 133.9163 149.5303 34.2726 27.0254 73.4755 109.8042 144.5995 117.6891 150.6344 152.8925 152.3224 170.584 150.0166 147.8309 0 0 0 111.6921 137.1982 134.002 156.0897 116.5944 153.9066 152.9372 172.1034 142.8943 131.577 157.5143 144.7092 153.7399 156.0587 137.4181 136.5431 161.3417 121.4434 0 91.8485 147.5642 179.5646 142.1173 150.9335 124.7104 125.3071 173.5413 166.8916 115.3796 143.6216 149.021 160.8173 158.7896 175.1651 145.0943 146.586 0 148.6751 111.917 111.9313 111.7027 110.5777 139.8854 153.7208 158.851 157.9219 163.5517 164.2938 149.794 176.8717 162.4627 147.9395 170.3525 158.735 144.9839 19.7373
137.1458 131.5596 114.3467 120.3741 105.4982 118.9997 98.8289 127.3227 131.046 138.2589 98.3025 137.6038 119.6026 123.1654 136.8832 114.8945 109.8151 133.7654 120.426 110.9433 97.058 123.2348 0 12.8523 125.2589 138.9562 111.7857 113.4556 130.411 115.2639 117.1435 133.4238 130.0497 114.1748 115.8647 109.9361 85.3316 63.6689 42.9534 88.4641 133.7126 124.6632 62.4395 19.4507 62.332 102.6201 131.2699 110.7183 102.1092 116.5031 121.2045 110.0101 116.8498 123.9662 104.3718 67.0736 27.4997 86.3604 116.7714 96.6049 62.6187 41.1062 50.4797 66.0381 95.4237 50.9313 77.0748 104.2519 134.2591 108.7755 129.1477 111.5301 117.7918 122.2953 111.1338 102.8429 110.5422 123.7012 133.9896 112.5795 113.5079 57.8894 22.9133 99.6163 117.8376 127.9628 117.3444 109.5044 121.7643 116.1398 112.2501 131.3306 110.1299 106.6144 122.6012 115.0954 134.5069 112.2631 125.7771 123.5456 128.768 118.4614 109.8552 93.163 124.535 134.7759 91.1576 90.9498 102.4797 115.121 117.3652 122.3265 100.8037 69.3433 0 0 138.6524 112.4221 126.3968 167.8504 134.7041 141.6474 695.9015 199.2673 597.8799 151.3476 129.665 123.7907 143.3787 147.6374 118.5627 134.6294 117.9032 118.7954 142.8016 109.6953 103.9505 117.4134 96.6355 107.4555 121.8646 113.7657 117.6316 110.5452 109.6125 43.1028 32.3596 30.8178 88.435 116.6909 119.6398 118.6518 115.9309 120.2335 111.1261 110.4963 136.6898 116.1354 119.2886 118.659 128.4112 126.6254 125.1743 117.2597 57.0796 41.9971 66.7827 109.7596 115.9589 112.0872 110.9888 95.2252 113.3395 124.8042 111.3539 122.6666 111.0415 103.2467 98.1924 108.4148 105.2433 105.4201 111.5059 117.5088 105.1559 95.3125 86.1482 107.3896 54.444 29.5507 85.7764 126.4217 117.3004 128.1346 121.026 85.1198 59.2119 110.1842 71.637 122.8313 90.2206 114.3605 19.8931 11.124 60.8406 90.3222 117.0357 111.2958 133.0124 113.8133 110.3615 128.0822 121.2425 113.976 0 0 0 69.3187 107.418 108.0035 128.5047 107.5038 131.5496 110.1356 126.5618 120.5872 107.7706 118.1646 128.6794 121.5804 143.4297 110.307 133.0061 120.9887 85.1481 0 64.6492 120.5747 125.5035 124.5573 118.7471 107.5516 111.884 139.4206 130.1606 95.4403 117.5501 122.8663 109.3299 127.9073 120.1456 113.6659 118.2481 141.4247 114.5947 96.4966 103.7145 108.0061 108.8281 115.7417 115.5774 130.7458 125.1916 143.944 152.9736 139.4732 134.926 137.7601 130.8533 112.5122 130.9987 139.6092 17.8006
152.9108 166.8571 205.0354 178.92 126.9792 154.8762 136.3433 173.8692 175.6805 174.7086 199.1601 194.1624 148.9561 163.8204 192.3427 165.5814 147.4454 184.3948 173.9255 138.2443 139.6077 191.8678 0 14.8447 181.9984 205.6007 154.4641 182.8247 190.652 146.5968 135.5162 195.0924 172.7112 147.49 152.7134 142.8784 79.1766 65.2365 0 145.566 158.9044 142.5527 107.3915 25.4673 113.9486 135.7408 178.3208 128.8776 132.0877 180.4478 144.3078 156.3219 169.0611 166.6411 143.074 79.2641 46.901 129.5742 163.7002 116.9595 73.7455 81.0048 64.5404 125.9117 138.1088 66.9716 104.2922 157.8439 162.6425 165.4098 159.9557 145.0246 156.5599 163.143 180.225 161.0304 150.9547 172.1859 156.8319 145.9925 138.6491 64.2883 34.7706 142.766 178.3131 163.032 198.8827 136.3793 127.789 160.6581 150.8294 178.5606 197.3285 175.9028 177.9375 151.2304 149.6645 172.6787 170.0098 183.1595 172.6871 161.0138 131.1546 156.0103 176.3598 172.0591 90.4035 123.9965 143.7025 203.0444 175.3502 140.9071 128.51 99.8577 98.6526 0 190.5207 169.018 172.2468 212.0395 182.5937 199.2841 0 597.8799 972.4428 848.3988 225.8559 210.6987 209.576 171.0844 176.1071 178.8667 140.011 161.9462 192.5537 149.4771 117.4539 135.983 99.0033 143.8014 173.557 157.0439 161.3525 170.2683 173.2583 55.1473 55.0517 41.0851 123.1694 150.6427 161.3751 168.3351 120.5505 162.3027 138.8614 146.2633 201.1236 169.6261 146.5107 144.4997 163.0547 167.1532 164.9353 163.8651 77.1663 58.0612 76.7275 156.5002 168.2005 159.8498 141.0791 141.0055 131.3878 168.8681 169.1061 158.9371 155.0081 146.6916 133.1446 136.7805 158.2549 180.3382 158.5233 167.743 137.2697 112.9751 121.8085 146.6044 57.804 38.0419 129.5217 161.1519 195.0986 196.192 175.7784 136.7328 80.8178 184.7802 116.7024 144.252 155.5953 167.898 37.6861 0 60.5569 126.6466 157.4385 109.8517 150.4854 158.158 173.5219 133.6099 160.0025 150.1241 0 0 0 105.9476 153.6227 141.2498 168.6179 107.1397 156.2209 193.0379 175.2569 155.3798 144.4554 160.1823 164.4535 157.8036 169.4905 142.1458 155.9844 156.3968 108.7817 0 124.8484 160.5048 189.3351 138.3739 176.5269 139.6034 121.8929 164.1649 160.9848 130.4041 144.3355 169.1431 175.865 162.1229 173.4053 155.4141 148.907 149.3287 155.9049 121.0625 125.0021 127.6841 130.0304 142.5191 175.5262 162.6902 180.87 185.4175 198.3735 174.1393 187.2805 185.8825 192.8079 164.3526 209.0082 213.2538 28.6879
141.1754 175.4409 208.7103 171.3353 133.717 133.7957 128.8422 170.7449 193.3229 171.3409 182.8605 143.9207 167.0658 168.3529 180.9434 147.9603 129.047 188.124 155.7014 121.9018 141.5074 172.345 0 18.6032 183.9972 188.1507 173.0847 214.2776 188.2276 139.9847 114.8628 194.9039 167.9859 171.4663 169.6491 151.8878 84.9261 64.2261 56.1853 141.9887 149.9718 159.8329 90.142 33.9835 105.314 124.0154 137.8875 114.0237 121.4096 177.8924 128.5921 162.9559 145.7985 167.4584 124.7949 69.6281 49.2127 130.387 162.2598 110.796 71.6098 76.4082 74.5241 70.2388 132.9173 62.8798 105.2488 142.4226 154.6469 152.3638 157.305 140.8586 149.4877 162.6871 186.2415 183.8203 169.2366 156.1495 154.1679 133.2213 139.5599 68.124 34.4155 132.1261 177.6556 173.5895 166.2252 135.265 125.6977 153.3535 140.4117 141.5702 178.8093 172.09 151.2855 178.9018 174.6352 148.6807 175.6567 171.3616 162.9213 152.1354 134.5634 148.7006 155.0146 124.7368 88.5723 118.147 142.1153 175.4537 131.6178 122.2339 98.866 90.9519 71.9025 72.4077 176.1507 133.3595 155.8022 200.7171 176.805 186.9222 171.8607 151.3476 848.3988 933.886 927.1715 249.8691 260.0667 168.6087 182.8295 172.5449 129.5729 137.81 194.5982 159.7727 117.9735 131.4736 99.744 128.5769 182.4829 162.4062 159.729 150.6677 157.2005 48.75 49.7066 43.4417 113.8534 151.1303 140.9582 170.806 106.0252 142.1733 127.2598 156.6573 174.1153 157.2196 156.3813 131.7874 163.1751 175.0972 147.8601 128.8683 69.2998 0 77.1039 125.2602 162.7079 157.0268 134.4128 143.7614 137.0685 148.9597 155.2789 154.6547 153.5614 160.7753 137.8475 142.6324 152.6618 172.7361 153.9843 145.3252 134.8347 119.7189 116.0586 137.992 54.2281 40.1667 123.348 136.0871 158.0995 157.9004 145.7013 107.8313 79.7852 173.9854 89.5074 162.0937 170.6415 162.0621 38.9028 20.8043 62.5309 137.5173 147.1 101.075 148.7532 168.9077 185.4066 162.0982 136.5406 153.2405 0 0 0 117.2691 154.8405 149.832 172.6302 107.7398 150.9422 202.0715 168.4162 142.0478 142.2851 170.2251 136.4462 162.5607 172.915 151.0643 161.8039 174.195 124.0554 0 117.434 166.7884 185.1138 136.5805 158.5584 126.8229 130.7623 139.193 129.4214 106.5541 119.2007 150.5891 169.3862 160.0028 189.2244 157.4903 155.0783 156.1269 156.446 116.8367 106.3361 104.7832 0 132.9449 165.2569 152.2117 184.7607 187.6609 167.9821 174.7156 175.6861 186.0183 174.3065 151.5707 197.3295 186.4073 24.8553
172.1447 178.4639 217.3525 187.9975 130.3993 170.5266 146.9329 196.9688 205.5173 188.3535 209.3539 184.4086 179.4383 190.4797 183.7621 171.6115 130.3431 196.9851 173.3486 126.6199 119.7996 168.5857 0 20.761 188.3192 245.8867 169.299 210.0975 170.8718 169.9252 139.1019 218.6347 177.7643 184.9282 172.3849 129.7529 76.945 51.854 56.4631 127.3592 165.1748 128.7741 107.6982 36.7949 111.2264 160.2464 151.2243 113.1873 119.5883 182.9869 139.7415 139.5257 190.2415 169.6902 147.2012 90.1394 61.1464 158.4185 164.9484 118.9094 79.6621 92.113 79.1488 88.673 133.3285 69.578 90.2874 166.7422 196.5795 146.2517 176.8817 131.0691 172.8565 153.8433 206.1665 178.4043 151.7433 171.0749 192.0822 137.3585 135.3345 60.2475 48.1726 156.1712 196.7065 179.2392 206.4491 156.9204 126.9699 186.7155 154.1446 174.1237 214.488 195.5524 186.1268 174.8095 183.0244 162.2847 196.8162 178.386 158.908 139.9701 114.2385 151.6182 165.987 165.7352 95.7154 120.4878 157.5126 214.6837 176.2861 133.0959 146.417 96.5456 97.3646 88.8526 188.7937 140.0618 169.3699 210.9613 204.7075 195.8795 181.2031 129.665 225.8559 927.1715 1792.0675 777.0372 339.1451 202.1357 195.2196 200.2595 139.8203 166.4294 218.341 167.2414 119.0445 133.2424 114.7258 176.5032 206.0025 170.2263 163.2976 181.5503 146.8151 57.8755 0 42.2883 115.7428 150.1293 139.5958 180.0633 123.7063 170.3042 143.8419 174.3567 188.5872 151.1654 150.5537 103.4784 169.5654 187.0465 122.157 171.1837 62.2397 58.432 84.0117 122.932 180.0654 171.0161 145.3841 138.9774 121.5531 190.2784 158.752 176.3052 142.6814 149.4125 120.4836 166.8309 166.1351 206.8555 160.9512 186.6368 158.3193 133.9317 130.497 159.4605 79.1931 0 117.7191 157.5321 185.6043 168.1439 186.057 146.3311 82.7679 161.8203 131.4226 170.387 177.2025 193.2116 47.3646 26.2614 77.8273 109.4073 147.1116 116.8307 165.9859 166.6526 206.2725 189.3285 154.9358 168.8034 0 0 0 129.8393 154.1607 133.7164 173.1468 101.6603 147.2886 188.2742 179.1121 154.8537 138.1943 183.5081 172.6603 166.5784 153.9398 162.409 200.5511 173.677 122.6894 0 114.9408 188.3189 220.3934 160.2878 186.3251 139.3417 122.5605 175.5467 142.1631 103.9204 133.1226 154.5068 199.0331 175.8657 214.055 192.196 165.0675 144.5168 148.0677 110.3769 99.2799 97.6404 101.6027 147.6991 185.2368 165.8033 187.3905 220.379 182.5677 163.0506 191.6951 212.2796 190.4523 222.7431 214.2305 199.9929 29.0201
146.8987 175.2835 232.3358 194.8403 128.2724 169.042 131.6887 181.3936 189.0313 167.5692 191.2276 152.3641 180.1068 208.7901 191.1786 182.1969 128.1768 203.3688 164.7287 107.7478 112.7073 185.8279 0 18.3047 177.8456 208.8798 173.5342 214.4988 185.6904 143.7407 116.9748 194.5516 190.8986 177.1342 172.9187 137.8941 63.6339 49.9199 47.4479 141.8663 197.3865 158.9199 94.925 38.8464 118.3438 135.4213 142.2587 112.6869 107.8997 188.0611 131.7954 164.6722 185.7485 187.633 144.2751 92.1084 49.3716 180.8031 148.8715 98.8588 101.7094 92.1347 81.7007 80.1367 140.8684 64.4049 82.0571 175.5185 175.2791 173.2039 209.33 135.9153 186.8152 182.9767 204.0032 186.6539 169.0065 182.5258 193.304 167.9087 117.8606 52.959 48.2245 147.3126 196.2934 182.627 182.5278 135.166 123.6359 182.5791 165.532 155.3702 236.9908 175.0212 181.1344 190.0248 191.9403 163.4184 193.5791 202.6947 144.8666 139.3444 115.327 152.9004 161.6186 170.9388 90.1024 114.821 142.8758 201.9503 187.6258 145.8812 115.2258 100.4731 98.5926 84.3442 186.958 144.4291 175.0896 184.1812 162.8577 179.9285 175.5867 123.7907 210.6987 249.8691 777.0372 859.829 638.7911 188.4809 201.576 192.9858 128.9444 152.0323 230.3174 170.6453 129.7418 156.0452 109.1727 151.8294 214.6318 181.0758 169.3264 175.0876 176.4904 61.6233 54.622 58.2714 113.5689 126.4903 132.8736 166.7695 112.7691 163.8222 131.815 154.7172 197.5297 148.2508 152.0315 105.1289 158.5375 162.9387 136.7387 179.571 70.5205 53.2928 83.1732 129.9252 161.0941 164.6371 134.2594 159.4027 115.0592 157.4384 166.291 157.3783 129.7303 138.6473 117.3026 131.1783 179.0406 188.2577 171.819 173.3616 145.1516 111.186 139.9983 161.2259 64.9965 45.0509 132.0472 167.9022 180.0311 181.0568 180.6234 129.0353 75.1342 155.5754 126.0235 162.2241 158.4627 175.3409 45.8362 13.1867 57.7112 99.0944 126.3219 106.2533 160.0606 161.5687 210.1372 190.8229 168.5894 146.5404 0 0 0 136.6971 167.1428 149.0691 183.448 105.9216 147.152 247.6194 186.8465 159.591 139.9234 177.7093 170.5905 175.5225 192.7899 151.9515 165.2709 148.6055 127.5944 0 111.6474 165.7996 219.1807 142.8079 170.7113 136.9428 128.386 177.7286 127.0207 114.6355 133.0781 178.0007 185.5179 177.2861 213.2181 189.4368 162.3208 145.8312 146.1311 79.5693 94.0858 104.3051 104.707 129.4174 157.8168 164.3346 171.8556 201.7853 201.0221 179.4313 187.8045 243.5479 208.2599 231.0588 226.6985 201.1045 0
129.0581 185.124 249.8512 233.5635 166.0431 158.5237 165.2643 209.5467 210.7383 201.275 223.2622 199.5223 226.4458 207.8101 209.4784 206.8608 137.2965 213.3228 172.4474 122.0617 123.5959 203.5584 0 12.8272 184.1482 225.7842 200.8248 204.7127 194.4576 156.783 102.2406 232.8228 193.2638 189.0971 225.784 173.916 76.7546 57.5254 50.8211 129.998 177.822 161.3207 103.7376 0 89.385 126.9492 176.7968 120.8505 119.2265 194.6206 131.8824 178.1031 199.9976 191.6345 160.5882 81.372 56.098 170.8932 145.6671 113.8638 97.4943 72.928 89.0471 88.7757 142.9358 0 101.7513 173.4935 217.7861 197.3434 213.0639 141.0083 167.0486 182.5014 210.9605 196.8687 200.071 175.4105 187.0209 185.0486 118.0851 72.7296 48.3354 178.5687 189.3399 206.8118 205.4931 134.7281 136.9673 216.109 183.5841 173.49 213.9858 186.2283 155.7913 203.0561 188.6964 188.7233 217.5181 177.3451 142.5579 159.1782 125.7966 161.6395 216.2422 187.3068 102.22 119.6095 152.4633 232.0034 209.2398 166.7417 132.7082 110.806 90.2147 96.3868 194.2111 139.6428 159.5102 238.1152 194.2169 198.5615 177.01 143.3787 209.576 260.0667 339.1451 638.7911 1608.4345 411.6812 243.096 257.7748 163.3617 182.7758 261.0245 187.1899 130.5844 122.5527 120.0224 156.2225 197.1473 192.8094 179.706 203.4547 182.0394 56.8443 57.1808 65.2339 122.7822 152.5495 154.6392 183.5566 118.8571 201.8645 148.4441 146.1444 222.6093 172.901 173.0131 106.7672 196.5508 192.3352 173.6954 181.417 93.0238 75.227 112.4597 138.4818 194.5124 201.9242 150.1345 158.9706 148.8719 159.7216 199.6717 196.1318 162.5835 175.9027 134.1792 142.811 192.4216 203.8357 185.8418 175.5492 161.484 118.974 160.1621 175.0533 80.7718 45.7916 125.6771 170.3884 202.4673 183.0728 189.2314 140.1074 85.7747 183.5709 144.716 176.4105 181.0107 183.8684 47.7316 28.6197 73.1127 107.5208 156.0836 96.3458 193.4152 174.2961 211.6303 196.3566 161.169 162.981 0 0 0 125.8192 165.6444 153.6874 174.7603 105.8086 172.7627 237.6515 191.1479 172.3015 136.6317 214.7321 172.4427 164.8344 181.3317 175.3442 190.9248 182.9263 146.8278 0 124.8998 200.2982 241.6758 164.8006 206.7081 125.7749 123.6724 191.2114 143.3778 113.1078 140.6156 183.5505 202.7145 203.1955 248.6384 204.382 174.7768 138.246 152.5559 112.4967 103.5694 101.5563 100.1509 145.9557 183.5436 181.4577 204.5916 246.3405 233.1069 164.6252 221.8407 258.7176 212.0935 234.9706 233.0073 191.7704 0
154.8265 144.9323 178.3775 169.9455 151.4226 170.2476 125.8218 164.4291 153.5133 158.4933 161.3975 153.6516 165.5864 166.3423 173.8875 160.8447 128.681 167.6486 143.002 118.4388 111.8576 154.2234 0 17.1131 170.2211 174.7398 152.4045 167.4284 150.9876 146.3081 127.9844 173.838 151.3407 179.3286 157.9471 137.9027 97.5242 77.4933 55.3798 110.5757 167.4774 147.7724 79.9165 26.7052 93.9131 130.7041 145.3122 127.8831 127.7481 163.8661 134.3027 156.6605 133.0903 163.3996 118.0361 0 40.6495 130.2062 148.6445 125.3164 72.9841 57.8837 62.5127 82.6006 116.7301 69.5468 88.9917 150.9762 164.1579 151.5082 160.2511 121.5502 141.3431 125.308 158.4478 163.2357 149.9898 150.26 150.4014 129.1507 109.2965 59.9237 40.6629 131.1997 142.0294 150.0621 144.6281 138.438 121.4674 147.198 133.7739 128.4671 150.7842 159.9414 171.9528 151.0496 153.6126 165.6347 157.4248 143.4695 154.5539 122.7937 123.4258 131.0382 146.7142 148.0673 101.6077 105.1534 145.0176 134.7103 133.0017 111.685 114.6983 97.9381 76.5589 98.5398 172.1862 156.3506 139.8588 194.5434 154.3175 160.015 167.0011 147.6374 171.0844 168.6087 202.1357 188.4809 411.6812 534.7618 445.4632 213.1269 126.3875 131.3597 207.2501 155.4249 119.2048 127.3008 113.1227 141.5013 170.0484 171.9719 167.2428 144.1016 159.0516 57.1315 0 41.5791 108.2901 137.0473 148.679 151.3967 119.7604 144.4039 138.8239 150.455 168.8737 144.0261 141.005 102.5702 175.0788 163.8451 164.9699 173.9096 61.6861 53.6032 88.2103 134.1641 149.8646 169.801 140.4106 122.4534 141.7764 152.5765 138.8697 150.4435 134.0654 138.3114 153.7041 134.2647 166.3584 153.6356 151.631 153.5947 125.0401 128.7556 117.673 141.2222 64.3501 37.8718 95.7469 162.8318 146.7343 139.9883 128.5275 106.9516 73.4019 163.9044 112.424 140.8003 145.9622 129.0852 40.3137 12.5592 73.4743 129.042 135.212 112.3764 159.4931 152.6801 164.1609 151.1898 152.9789 142.3298 0 0 0 121.1079 130.505 139.3301 147.4151 98.1429 142.1386 157.3177 154.7785 139.4884 142.3683 152.7721 141.3031 144.0607 147.0751 163.2137 129.5902 173.0245 122.7101 0 111.4999 130.8879 171.7664 151.4476 163.724 140.5692 142.479 160.5313 143.5302 114.2069 131.7891 158.5569 154.2437 168.7085 169.864 172.8991 155.0957 147.6079 143.3723 122.6534 128.0324 127.7064 118.3102 119.3045 150.4473 159.5736 152.5893 177.2332 186.246 160.656 153.1018 161.6242 157.8064 168.3326 173.1501 157.3588 17.4461
133.9338 164.9156 173.8366 157.6074 123.9175 151.6694 124.2932 176.1657 182.189 135.9482 150.227 154.5904 149.3574 159.0464 172.9403 142.6116 107.637 179.9172 122.6542 116.1179 114.08 156.5725 0 16.1624 150.5714 166.2523 132.4957 172.8135 156.6063 140.9783 113.8112 179.5438 159.2665 164.0296 147.948 127.5114 65.4448 50.8581 40.5157 134.0251 169.7248 123.1062 66.9981 33.0543 80.1332 117.9318 142.1452 99.6445 120.3823 143.1422 137.4736 129.4544 152.4838 150.5038 124.4391 79.2217 42.0756 129.5764 129.8169 108.222 65.7475 61.2369 60.3732 77.9477 111.8406 61.1771 87.6668 127.1246 152.4686 145.5303 159.0354 117.544 164.0177 149.1658 164.7047 144.1164 150.0405 131.9373 135.8061 126.1863 117.5115 56.3754 32.2679 132.763 137.5953 135.5561 158.7781 117.9588 119.4488 147.5549 139.4501 140.5539 156.2926 148.5072 125.9891 162.6409 146.1566 139.4088 167.0065 144.5741 124.7148 119.4697 92.9287 137.8569 161.809 142.8024 78.8216 106.5087 135.0482 146.1848 154.5492 109.2362 106.4019 81.8098 89.9715 95.0399 170.0044 113.1935 123.2138 186.4485 147.7296 147.1488 158.116 118.5627 176.1071 182.8295 195.2196 201.576 243.096 445.4632 390.0104 625.748 131.7262 143.0815 194.1988 139.9559 117.8489 133.2173 105.8176 152.7474 174.7251 162.6722 175.7253 142.0988 140.4218 59.9056 51.2338 58.8857 104.2296 131.6278 130.1929 144.7225 115.1891 149.6911 139.8278 137.9303 153.3139 130.9325 131.0515 106.2355 150.0686 145.7972 145.5628 160.4193 67.3997 52.2402 78.7832 123.3689 160.2984 148.8567 131.2357 129.6514 124.7582 134.1988 140.4836 158.5825 138.2445 136.1078 125.9 118.2886 117.7057 152.7068 148.7178 157.0435 129.8584 117.6084 99.8655 143.9284 72.7691 36.715 95.2894 157.3289 168.4862 150.5223 132.3186 104.8487 65.6602 146.9475 84.6323 144.9314 133.7518 151.3415 34.3677 12.3944 53.8076 117.0662 102.3877 90.3257 145.1358 131.8219 165.3785 148.0718 133.1916 129.7634 0 0 0 113.3482 117.7126 118.559 138.2397 79.1916 127.6444 166.1498 150.6841 132.9732 129.1913 143.9008 132.7258 137.1618 138.3364 150.8041 157.278 142.4769 116.9703 0 95.6167 143.1777 183.7958 147.2555 154.5227 112.641 115.7369 151.3409 125.1208 102.7146 119.8345 144.437 159.8717 145.4004 193.79 157.3729 135.3339 114.009 130.5866 103.0256 98.3799 99.3677 99.0632 0 165.5934 157.7005 150.6101 163.4127 181.3597 130.9311 161.5148 173.3418 171.8227 166.1086 177.1862 165.4318 20.615
138.2226 155.4736 187.9988 182.9564 139.0723 170.1645 139.4908 163.5897 168.858 172.6207 172.7797 170.9096 173.9511 159.3971 166.2723 166.2609 137.8176 202.1055 178.7004 134.9692 130.0605 158.7924 0 13.8595 164.3941 181.8781 143.1724 177.8313 190.4714 130.1115 127.7942 152.5306 155.434 174.847 175.7846 143.633 86.0961 69.5902 48.8293 124.964 175.852 138.0251 78.568 24.2302 89.6598 139.8024 153.1096 122.3165 112.3985 157.8323 163.8116 164.8369 184.8945 169.6532 159.6065 98.6016 46.8667 144.1886 157.7973 110.5769 82.2832 67.6041 56.8297 82.2957 118.4486 69.9583 109.0156 158.0963 169.17 147.7464 162.0023 132.7619 158.2771 150.9184 175.0102 149.6932 146.6191 141.6522 175.3058 140.4767 141.999 74.5403 33.6898 142.6766 149.1216 183.1705 143.167 127.632 152.3898 178.7835 168.092 164.5229 175.5039 168.4317 143.8895 172.507 165.0712 131.2469 164.0633 163.2624 158.6281 150.6353 131.2084 123.6339 177.945 170.7615 99.845 120.6287 139.1214 175.5176 190.6465 146.6365 120.8337 102.266 94.7386 88.2172 177.5628 132.1242 144.5307 197.8863 161.1519 174.9939 167.8462 134.6294 178.8667 172.5449 200.2595 192.9858 257.7748 213.1269 625.748 1027.6455 619.6126 0 220.8426 156.4934 127.8749 158.8655 125.6243 165.701 165.9946 163.0378 178.239 179.1587 174.099 61.6952 52.4532 48.7612 129.1734 149.6771 142.2445 161.4607 136.4404 156.5497 151.827 148.4083 204.2341 153.4182 171.0335 121.0778 153.8136 154.034 155.7987 141.7097 65.7722 63.5581 88.9271 148.5572 147.1872 161.7913 157.3526 145.8005 134.6264 146.417 156.6474 167.3634 157.6047 153.6347 138.3969 130.0398 134.0943 161.1073 154.2577 181.9138 127.2715 131.3653 134.0848 160.71 73.176 41.0916 114.5827 157.0546 176.2252 159.237 142.7979 125.4551 66.5434 159.1691 93.1356 163.3813 137.5492 142.8665 43.2013 16.1229 60.8502 121.0873 146.7619 94.0841 156.1603 151.3321 152.7168 163.9013 158.3737 148.9884 0 0 0 113.1241 145.2511 130.9112 138.4148 118.9526 143.6584 133.7345 167.3181 146.6536 153.4197 151.7281 167.1535 175.3361 181.8147 151.3208 170.8053 157.7653 119.2839 0 104.1358 151.5322 163.7997 149.4014 159.359 135.7455 134.2515 168.9519 138.9469 124.6863 139.0435 160.4394 170.6772 156.6418 179.3328 167.0636 134.8138 134.4916 160.8762 122.132 114.9766 118.4796 123.0494 143.0397 159.3302 183.8537 161.1318 164.758 172.9708 156.4686 175.2786 178.4628 178.0558 194.1284 197.9348 173.0147 22.7329
114.3071 119.2336 119.1463 127.2875 124.5049 126.4334 109.1233 134.6204 146.407 132.1903 111.4418 118.4337 117.4282 115.2877 137.373 122.1957 116.739 114.804 122.1253 112.5159 106.8688 129.2725 0 15.1157 152.5341 123.4966 126.7124 123.0154 123.7977 111.8703 114.0351 127.896 125.6042 124.6513 115.833 118.9323 96.0956 68.9968 35.1987 94.9708 142.7594 123.8562 72.1618 22.1354 65.0159 96.7366 114.1079 109.8907 103.7697 134.9669 114.4604 128.7986 116.5771 114.3574 119.3897 75.3185 40.4143 99.4676 123.7999 93.5886 58.2151 49.3372 33.4518 61.3532 93.8039 64.6245 69.8838 118.6832 122.5719 95.0672 113.5899 108.423 110.5186 117.3955 117.2196 107.5196 111.6425 118.5345 126.309 125.823 106.0975 68.0738 24.5199 82.8688 109.4846 128.2024 107.1227 115.8182 114.1403 116.2009 128.0792 117.8422 112.2994 112.9954 117.6356 115.7167 119.1373 122.8245 117.2315 107.4255 126.2235 120.3087 110.07 90.8657 118.0668 133.3086 90.0468 93.5725 106.3697 114.5971 127.6938 120.0266 93.4165 80.2016 62.9817 70.6504 130.9699 116.7134 116.6925 137.6211 132.5961 135.0148 130.5592 117.9032 140.011 129.5729 139.8203 128.9444 163.3617 126.3875 131.7262 619.6126 61.6942 388.9381 0 130.6515 109.7367 128.1033 103.0412 132.2547 114.0234 126.4239 139.9293 147.5118 125.8989 50.1028 0 41.0544 104.4628 129.3451 130.0264 122.2022 108.7882 121.0584 123.516 112.7896 131.8978 123.2723 130.9592 99.2534 119.7294 120.5141 122.6668 119.9996 58.5324 47.3689 64.5308 113.0511 108.4205 113.2921 116.2231 101.6866 104.5745 113.5006 139.991 142.9793 120.2821 115.5802 105.7504 113.3062 113.1264 119.5536 111.5773 119.7093 98.3992 92.7095 84.532 113.1474 51.2943 26.8381 80.3404 122.1638 118.5686 117.0081 120.0652 93.1344 62.3381 123.8184 89.4764 116.7864 112.5932 116.248 26.4482 10.0308 52.6967 99.2196 111.3181 97.1139 133.3373 116.1699 124.7248 125.9095 124.724 109.8668 0 0 0 85.0535 127.1722 122.0236 108.7034 95.48 126.3334 107.2997 118.808 109.1901 115.0877 123.2029 131.4722 137.0018 122.1143 102.4788 140.5661 130.6237 91.6615 0 74.6777 99.062 119.7031 134.244 112.89 109.7781 122.099 128.4643 112.4732 102.0851 123.0749 124.4148 110.6156 137.2375 131.3962 127.8805 108.3492 113.4484 115.0719 108.2965 109.961 112.9831 116.5766 119.0995 124.4526 133.249 136.9909 118.1857 129.3001 133.5437 136.8795 122.3305 139.9522 117.156 123.5574 125.2691 17.0781
125.5282 149.0194 143.994 139.9956 123.2209 132.6859 114.6388 143.2649 149.5053 146.9102 126.7926 146.9091 139.2938 157.6448 161.7071 133.4075 115.5249 144.9765 134.6695 113.5704 117.5606 142.0685 0 18.5094 173.623 134.541 133.4098 146.0024 138.3847 118.4646 118.2332 149.1883 148.4648 139.4524 149.2201 132.8415 94.572 67.5943 42.96 103.8975 158.5447 126.2978 82.36 28.3436 72.0411 114.2129 138.9298 0 117.6064 157.8198 118.8713 143.838 134.9508 142.3125 115.5592 80.5252 43.8633 101.8875 116.9677 107.5186 70.0444 52.3124 38.0571 64.7416 105.1631 64.1804 77.6902 123.6581 141.9675 131.7751 132.0886 125.892 140.4832 153.1326 154.4524 122.6713 135.8394 137.6028 135.01 140.294 102.7789 70.6793 29.0109 96.4026 140.5837 135.8125 153.4212 132.5421 113.4769 133.1578 151.1679 134.3268 135.7166 136.3416 131.1765 144.1271 131.7267 137.7312 149.6162 132.8944 145.4196 117.1156 116.6246 127.0824 143.1837 138.5271 97.5472 111.3953 131.2676 117.5579 148.4225 121.3973 119.6801 85.1471 78.9825 88.0483 149.7592 126.1451 121.2537 156.7343 146.7031 146.4685 144.5025 118.7954 161.9462 137.81 166.4294 152.0323 182.7758 131.3597 143.0815 0 388.9381 743.776 782.7344 176.7674 129.1813 141.6178 112.4422 144.121 140.5741 139.5478 146.5706 162.6779 146.848 55.9183 0 47.3277 107.6196 128.8017 126.1765 125.4746 119.9635 131.4652 124.6363 137.086 144.6595 141.3461 129.8406 121.9305 147.6325 140.8247 132.0037 144.0506 63.9027 49.9242 67.7997 110.5166 126.8915 136.0537 132.3863 111.7783 114.1401 131.3927 132.9037 131.0044 121.6292 132.8379 115.8904 109.8902 133.2223 127.1127 144.4403 133.2659 110.6936 99.6091 102.9206 115.3025 58.4107 0 81.6845 140.0663 142.1032 125.0671 144.9896 103.0698 64.5747 125.4628 88.3866 130.1511 125.2696 122.9587 30.0369 16.0934 62.1968 90.2336 122.7143 105.7792 141.7273 129.1776 148.1163 140.4308 132.4164 136.0503 0 0 0 103.672 137.3247 137.1286 123.9518 96.8762 135.2277 144.3291 141.5341 126.1807 131.3974 145.5792 135.341 127.03 138.8061 119.5706 151.532 141.2819 100.9555 0 78.749 105.0902 152.5078 137.4719 134.8875 114.0918 118.6937 153.9988 119.5065 102.7583 122.7364 135.8496 135.9705 138.2137 151.9502 134.0187 120.0696 121.4621 122.7378 105.9926 102.5842 105.2423 109.6363 0 138.435 144.1519 177.5441 160.4535 154.777 149.5118 144.5623 154.5284 148.2788 117.1326 150.3219 155.3824 14.8084
180.8778 187.4768 216.8952 201.7731 150.6681 196.3814 142.8104 193.378 177.5604 181.9922 213.8683 210.7123 175.8026 204.1882 218.7338 183.959 129.9776 215.8325 174.7092 128.6877 132.3385 213.7566 0 21.2675 213.9256 226.0371 205.4185 218.7983 194.3996 144.7944 124.4535 241.341 185.3855 191.3851 194.9605 171.6786 88.0319 60.655 52.4348 147.5681 203.7152 152.6307 89.4983 36.1797 103.0785 135.0316 184.2283 109.2471 123.9343 196.7229 149.8337 164.4238 173.0849 186.5982 168.1807 94.7888 47.3258 144.7576 159.0466 107.0228 94.6435 72.2459 72.1179 83.335 141.6498 80.8434 102.8598 180.4256 190.3077 184.0834 200.7258 140.1056 189.5666 174.781 203.4853 186.6986 171.4754 181.2121 185.189 158.5973 133.3189 67.1806 35.1935 144.645 164.5973 184.4836 187.8083 158.382 131.4116 180.8168 165.6728 179.1233 213.5712 199.9695 182.9858 175.9056 203.7314 185.5058 203.5846 172.8764 166.1162 150.1784 132.7068 161.193 189.4492 174.1939 95.7707 124.7783 140.7716 187.4489 195.9122 146.8259 134.5877 97.0795 96.7038 99.8302 174.7715 166.0673 159.3904 199.7975 197.6687 176.8504 167.5727 142.8016 192.5537 194.5982 218.341 230.3174 261.0245 207.2501 194.1988 220.8426 0 782.7344 2147.9468 967.3733 0 189.0069 135.383 175.2325 212.6557 195.4746 174.3256 226.8232 175.3553 73.9512 63.1772 62.5843 121.2044 151.9825 149.7486 185.7289 126.9755 189.3473 147.4453 186.7155 205.0183 191.08 155.0808 133.7829 213.7608 181.2615 171.4764 189.1046 84.7451 69.3985 100.8784 130.8569 165.9344 178.0822 148.5902 157.2987 158.0385 163.9773 153.2555 182.531 177.0159 170.8817 158.6141 141.1531 196.9491 174.0928 180.0298 174.6868 147.4971 135.1358 150.5203 151.1988 79.0719 0 141.3077 170.4371 207.4652 204.3153 175.2413 155.7617 81.1927 170.9417 116.3 149.738 194.9599 159.5446 40.6636 27.3186 84.9106 148.5764 155.8297 108.6831 177.2563 180.6637 230.8219 195.2947 166.736 170.0547 0 0 0 126.7033 159.6573 166.4557 180.4258 105.644 166.1211 236.8653 179.468 166.7795 144.5849 197.2551 181.4296 180.3027 178.4244 171.6475 186.0666 180.8494 151.7769 0 108.7838 175.9829 228.4623 157.3812 185.2606 134.9911 122.6397 199.8465 170.4421 117.1761 130.2905 174.7719 196.7877 179.0948 213.6088 187.2622 167.7138 154.5206 152.9591 106.136 115.2942 115.5946 109.5784 150.7168 193.8615 181.5029 197.6068 212.1998 204.9836 160.9706 196.2594 199.8821 219.475 217.2992 219.0644 202.3636 27.2473
151.1156 154.9013 174.1812 163.4285 126.1861 144.1265 126.6791 153.577 145.7695 137.3204 148.3919 161.2204 148.7193 145.7772 164.9002 168.4988 131.9971 140.1937 145.5154 107.5058 105.4287 168.2489 0 17.1014 171.5059 138.5462 146.0748 152.9794 141.1809 150.2549 118.4905 170.6635 135.5614 160.4035 138.3394 133.7504 96.5537 66.2646 44.3157 105.5905 143.6158 130.9016 77.1291 17.1733 80.3046 114.7892 137.696 127.135 118.6044 155.392 134.8906 132.1745 144.1376 142.9937 123.0884 84.229 32.7549 129.8492 127.5916 110.0558 75.2553 51.8128 43.5007 82.3293 99.8761 66.8234 96.096 139.2582 150.1411 134.6166 146.3583 150.1177 120.2297 148.1142 141.9605 145.7345 118.3547 140.3649 141.6043 147.5984 129.1318 68.3107 0 111.8235 131.7675 140.0932 147.5257 0 135.0622 128.5881 142.9071 135.9369 142.0867 165.336 148.7674 137.816 140.4122 154.5464 142.4898 132.3875 147.8902 126.9495 115.3726 131.8504 138.4052 153.6825 101.4186 109.0467 135.6558 148.3789 153.6032 136.136 110.6879 79.9552 74.4654 81.8276 148.3305 118.7535 114.1481 164.5938 141.3978 143.7261 130.9441 109.6953 149.4771 159.7727 167.2414 170.6453 187.1899 155.4249 139.9559 156.4934 130.6515 176.7674 967.3733 854.2762 535.2088 0 116.6951 151.9576 161.7847 146.7823 150.4949 151.3865 150.5786 58.5914 0 41.9114 99.6914 134.4312 155.8346 152.406 130.1742 154.1738 126.2726 140.9191 153.0614 148.9407 133.3342 134.0774 179.8115 147.7553 145.9921 142.7802 71.4042 62.1381 76.8315 129.9058 138.6687 133.1452 141.4776 117.5316 138.2052 113.5144 154.2178 145.1771 147.5236 119.0643 117.4516 125.2654 128.8109 139.8215 155.9801 139.1964 122.9787 100.1934 102.4028 140.0176 70.1207 0 102.4061 121.8582 138.3058 145.7359 153.8821 101.367 76.2344 136.3461 78.0493 141.7224 141.464 135.2511 34.3444 18.8027 67.2508 0 115.7043 110.74 145.9412 140.1041 152.5215 149.2771 133.5624 149.1425 0 0 0 96.3122 146.8552 143.4125 143.6289 115.3868 148.0147 143.4294 150.5947 151.996 131.323 150.6188 146.4769 156.5508 140.483 133.8885 135.158 138.6894 105.2455 0 100.7647 160.2085 174.2067 112.586 116.224 142.6339 122.6167 160.4105 153.177 115.0983 138.2474 147.8207 152.1507 145.064 137.924 138.5106 121.0522 149.1863 151.5875 114.0924 119.9586 117.8187 110.9845 0 171.9571 157.4351 142.5762 156.3855 161.3098 153.522 156.149 158.5165 160.3301 137.641 163.0278 163.7538 21.2676
123.0207 126.067 117.2933 130.6471 105.1075 137.4736 97.8908 104.134 126.2447 108.3267 115.5711 127.7518 114.2741 131.5334 129.8899 121.1278 105.7703 126.9761 109.1143 103.3634 89.5632 131.5597 0 15.2617 118.1764 106.4442 130.3534 116.0643 114.9229 106.3899 89.6737 128.8358 107.1391 121.7236 107.9582 103.5376 80.1708 0 38.142 99.5402 121.043 125.3027 75.526 20.2625 80.6812 115.0158 113.7007 110.7666 114.6663 126.5343 110.5038 115.8505 128.2103 116.6814 105.4461 63.3779 24.9509 90.7737 100.7566 82.5513 48.999 41.9045 37.8685 59.0972 77.5596 52.2945 72.9576 100.463 111.9949 130.3541 108.4767 111.2885 92.99 112.2245 111.1315 112.7128 93.896 97.4161 105.0728 115.1571 100.742 0 0 84.3088 98.8962 114.5569 117.3373 103.4674 106.6728 120.7005 99.5943 111.9745 117.8352 111.2512 118.457 102.9949 119.6989 138.9724 102.4545 113.7785 132.2881 113.7908 96.9929 104.3523 120.6334 121.0697 77.889 90.3095 109.6189 121.5725 120.5099 113.4468 97.49 0 69.0244 0 125.4236 115.9857 113.1085 127.8724 111.2817 126.5198 124.9454 103.9505 117.4539 117.9735 119.0445 129.7418 130.5844 119.2048 117.8489 127.8749 109.7367 129.1813 0 535.2088 161.6804 563.0786 107.2743 122.5976 134.5322 128.6229 137.8894 129.8023 132.5976 0 51.068 32.9877 91.4944 114.3998 116.0643 128.3951 112.9857 120.4937 110.872 91.4076 127.3132 129.4719 127.2324 111.3633 138.3533 135.8684 132.5627 120.2336 48.7456 51.149 71.5934 110.3825 102.194 112.2978 106.4892 97.0956 93.3895 104.6275 117.8091 123.5145 111.7409 121.8178 106.5443 96.2823 98.5041 125.7826 111.417 112.4277 100.4526 89.1507 85.5776 99.1802 47.9381 0 77.7093 108.6987 118.0294 108.8414 124.3069 84.0793 64.9535 0 69.6679 104.0732 115.2327 119.0596 20.1064 11.4993 57.7086 0 108.7379 86.3642 127.1104 119.0156 115.0508 117.5272 112.9371 112.8643 0 0 0 75.3077 112.5358 111.1078 117.8281 98.3166 120.04 123.9319 128.6799 113.3716 121.7578 114.65 122.77 124.1073 121.1313 97.2597 116.6383 122.0479 88.5644 0 75.2456 115.8492 135.357 99.4517 102.6881 117.4592 93.4259 122.3473 118.8327 96.8197 119.2897 120.7794 135.7092 125.4472 121.2615 115.0587 111.8998 129.9652 120.6925 83.1693 95.3396 97.3782 90.7031 0 127.475 115.6208 122.1317 109.2344 132.9586 112.7287 136.3825 122.2844 110.3324 121.5375 130.537 140.5597 18.7818
161.0032 140.1507 142.2525 153.6733 0 0 105.3718 137.1038 149.0838 147.9909 129.5577 135.5518 142.142 142.4654 131.6768 136.7395 136.1631 150.3036 121.9115 103.9522 103.5683 167.4274 0 13.299 129.7656 140.0902 137.8075 137.4578 138.109 124.2441 116.4219 136.9373 128.556 131.4931 130.3514 116.9666 97.796 76.0144 41.7415 115.7521 138.7543 128.588 0 25.4498 79.5754 122.6888 0 0 0 133.5774 127.832 134.5509 135.1358 127.4763 123.207 84.8976 36.1073 110.3015 134.4637 113.0057 58.0121 51.5691 48.1727 56.3647 0 63.5954 88.0425 123.9726 142.2666 116.7269 110.5257 128.5293 121.3162 120.3337 131.6727 108.1843 109.6937 117.5273 112.306 128.336 109.2887 69.1377 36.995 91.138 114.3841 135.6036 121.8293 137.054 130.4907 124.3211 132.5083 135.7863 131.4503 134.9505 140.753 128.1892 133.9591 137.8565 128.3818 143.3225 131.1508 121.9633 107.2707 119.0489 134.0507 134.9675 88.914 97.93 116.5215 128.497 130.3509 133.7325 0 80.0883 81.4876 0 148.2029 123.0537 132.6663 160.2407 131.7809 129.9136 136.0894 117.4134 135.983 131.4736 133.2424 156.0452 122.5527 127.3008 133.2173 158.8655 128.1033 141.6178 189.0069 0 563.0786 300.422 634.3601 0 156.137 154.3463 150.9836 157.2007 156.3966 47.3673 54.7518 35.8621 113.9923 139.0315 124.6716 143.9167 131.7984 128.0679 130.6978 131.2532 144.0884 153.0742 154.1254 127.5275 151.9648 152.238 136.0504 136.4778 61.702 64.7658 63.9782 131.7236 133.4008 110.0536 129.0844 129.3456 119.4653 118.3093 127.7951 139.122 153.6767 142.5551 120.3825 121.8143 120.0399 127.1814 129.5355 125.7666 122.9905 98.4143 98.9098 126.8315 63.4646 0 95.7167 141.7719 151.2561 136.2962 124.8516 109.3179 76.5322 127.6469 85.1217 123.7709 134.1168 144.0614 30.4073 12.8855 0 0 138.6898 124.0812 136.1541 137.7873 149.7177 140.5315 165.3784 133.4206 0 0 0 98.6598 127.4419 130.0058 129.3058 100.8703 138.9627 125.4466 154.8025 110.7831 108.3494 132.5614 152.413 160.0676 137.2869 132.7496 143.0662 132.7551 105.574 0 74.4131 134.3944 143.8292 152.0291 130.9595 114.0203 131.6025 128.2375 128.4233 107.111 121.1555 128.8346 129.5809 142.3257 142.9744 128.6567 116.5793 137.546 153.3823 112.5655 104.4335 0 0 0 0 147.4555 131.4697 139.091 141.7576 130.9307 158.4628 158.2755 173.0743 118.3901 142.3985 165.8344 23.9695
123.7547 109.6992 120.0739 140.7383 0 109.9584 103.0885 116.0491 129.6531 118.8442 106.5392 106.7692 113.3261 120.9506 0 117.6804 0 131.2802 104.0718 90.969 90.6926 128.6352 0 15.0162 106.3317 108.6494 113.5941 108.8213 109.2346 110.0211 94.5855 103.5515 108.3386 98.714 96.7592 109.6748 0 60.7747 40.3142 101.0138 121.9817 109.5817 0 19.3008 68.6992 98.9937 0 0 0 123.3394 100.0814 114.445 118.2737 118.9531 98.5666 0 29.5807 99.3785 95.4157 0 59.7276 40.4022 45.0464 42.314 72.168 47.8775 65.0445 98.377 117.104 100.5529 105.1639 110.9011 113.8582 112.849 98.4153 93.2046 98.8632 91.151 108.7971 101.1799 94.7219 59.0924 24.046 89.0094 101.8254 109.2394 104.5406 0 95.0814 100.0176 107.51 108.7684 116.4949 111.9777 122.3201 103.3206 109.8732 128.3498 118.2206 105.7847 98.4508 102.3511 92.406 111.3686 98.6008 109.3231 72.9234 0 98.5482 121.605 117.1721 103.0859 0 60.4281 63.8621 0 127.9459 110.9211 100.9132 113.6728 107.9321 105.6286 113.9128 96.6355 99.0033 99.744 114.7258 109.1727 120.0224 113.1227 105.8176 125.6243 103.0412 112.4422 135.383 116.6951 107.2743 634.3601 256.3076 783.0098 151.8647 117.4603 129.5744 130.6069 117.3484 40.2547 49.5523 32.0887 86.5541 110.1439 109.7968 110.6225 101.821 131.3506 103.5179 100.6746 122.9393 108.6125 123.2835 0 113.6968 119.0911 111.4198 115.6301 48.1032 0 0 108.0989 105.9209 104.7393 114.5731 102.2031 118.5291 105.4747 102.5979 122.0976 112.045 105.8011 104.6542 104.3198 109.4464 105.7167 107.3261 115.5692 100.6949 85.9178 82.3485 101.5238 47.0009 0 82.6811 118.2085 121.0383 94.2077 107.9853 94.9518 55.0377 128.895 74.6314 105.9168 109.4701 114.7302 30.8704 10.0091 58.0353 0 98.0008 113.1405 119.7905 103.2392 101.1286 114.0369 123.1469 98.5982 0 0 0 76.7637 110.5858 108.8809 103.2605 0 110.4207 112.073 125.6632 89.5249 90.6414 109.2103 111.4629 129.2253 126.6591 113.1817 132.7406 121.5799 93.5415 0 64.6869 120.5992 120.8886 122.4553 102.6892 88.6484 103.0223 103.6168 105.319 0 103.2147 99.9926 107.9628 119.0489 111.2032 95.7871 105.9915 119.4933 0 90.723 0 0 0 0 112.0225 114.3675 127.9571 106.9601 131.6399 108.0868 0 116.3895 121.2191 93.6027 112.2826 132.9362 16.8747
116.7211 147.7729 162.0462 149.6844 134.3216 145.7184 119.0692 165.7348 141.2836 151.9089 136.857 129.244 138.256 170.8438 146.8928 146.0042 123.4255 145.0711 136.1097 111.151 117.7477 157.1475 0 9.9468 158.345 162.0835 143.5978 158.9456 161.9363 128.887 126.6109 168.5672 157.8775 137.3873 130.4141 116.8543 93.1094 60.9737 41.8556 122.9335 140.7748 119.8522 64.8369 23.7997 83.2897 115.8248 140.4121 108.0503 103.8257 159.8521 121.5536 136.6781 121.0869 130.0295 131.1474 82.9493 39.6465 114.263 115.304 113.3397 68.6557 46.2374 45.1136 72.4508 110.52 61.9481 76.5524 154.4542 136.2271 158.733 139.342 122.4467 135.3694 136.205 121.978 128.8396 124.1142 112.7401 158.0184 141.8556 130.9995 61.236 30.6438 119.3556 134.6372 122.7682 128.5771 111.1437 116.9451 129.343 121.3228 133.5824 169.1671 138.4571 137.5196 133.0893 122.7464 129.9938 130.2045 149.3556 147.3395 131.215 121.7179 135.1419 143.02 154.2406 98.075 101.323 129.4364 146.1379 145.8978 116.1007 109.2147 71.6608 73.0692 78.9159 157.1824 144.5053 126.0788 159.3962 141.882 131.9116 149.9724 107.4555 143.8014 128.5769 176.5032 151.8294 156.2225 141.5013 152.7474 165.701 132.2547 144.121 175.2325 151.9576 122.5976 0 783.0098 650.3189 725.5983 203.5506 213.339 188.1345 139.2323 69.7586 0 47.3422 114.8922 133.3595 147.8901 150.426 134.6614 155.1587 113.7727 138.9317 162.6766 154.9134 151.4193 113.9445 149.4219 164.3447 134.8963 159.0711 65.2351 51.3416 60.4314 126.8983 143.1651 139.3044 142.8754 124.6573 144.4531 144.6178 145.2921 137.1236 140.2552 122.1894 122.3161 141.33 144.6271 152.8742 132.2893 132.8172 112.8481 106.2249 114.7678 134.1994 56.1728 38.6746 97.3692 123.541 156.9061 164.2415 132.3649 113.5053 82.2369 145.9684 86.1472 143.3577 128.6014 138.8101 37.7422 0 63.8646 118.1478 127.0926 124.3344 135.216 128.549 158.9842 158.6706 149.1726 143.8094 0 0 0 91.8733 125.7441 132.9054 141.6475 102.4901 154.1539 142.511 152.9102 153.9025 124.6741 147.5985 151.6353 127.1416 140.8336 124.9713 130.8962 135.9103 105.8129 0 92.7959 141.5064 168.9307 148.5557 122.1094 121.843 110.0125 163.3641 137.6586 113.6239 134.5958 148.4676 121.8939 164.6857 150.101 147.5311 129.0365 145.7187 137.7224 97.9747 99.4185 107.1674 116.8874 132.7264 137.2864 142.6985 158.0873 153.6281 155.76 147.582 139.8117 155.9975 134.9326 142.2389 154.2912 160.7675 23.7172
147.9818 213.8167 218.4425 192.9312 142.3836 150.8117 133.5406 176.541 174.2403 178.3841 227.0413 197.4156 177.1072 208.3358 180.6266 175.4743 122.6744 198.7901 183.4304 124.7246 119.1934 190.9505 0 14.1794 185.9888 215.3971 158.2646 197.3853 183.2419 150.5765 143.7773 198.1782 178.0887 188.952 183.4989 164.9667 95.4433 59.721 51.8172 160.1674 163.9352 136.4332 108.5683 33.2406 105.5536 140.1933 160.0919 107.2947 108.227 170.7751 148.4474 179.7808 177.4796 185.8593 166.6198 74.1166 47.4826 184.3393 141.3002 93.0361 85.4654 69.8081 83.5855 92.8352 145.9243 62.5075 92.092 171.3704 171.5107 188.8772 192.1417 134.6485 173.2973 151.7891 227.5668 178.7995 169.6279 165.3377 169.734 157.6006 113.6543 63.2016 44.419 143.2673 179.646 177.2149 175.8396 131.5631 135.8469 189.6918 159.5456 151.3397 226.4132 177.4828 156.2669 161.9223 161.8548 145.5978 184.8353 177.0427 160.1555 127.8703 118.1409 163.4279 201.8522 180.98 102.7101 128.7666 135.9622 182.5877 186.6771 138.6409 118.6544 80.5837 82.5777 89.1157 183.0456 137.8147 168.6386 200.556 161.0299 167.3887 157.4804 121.8646 173.557 182.4829 206.0025 214.6318 197.1473 170.0484 174.7251 165.9946 114.0234 140.5741 212.6557 161.7847 134.5322 156.137 151.8647 725.5983 1535.0677 714.7659 245.5924 251.6603 192.6546 87.2437 75.8247 70.9395 126.2605 139.6595 153.944 189.2995 136.6999 193.9644 174.0594 195.9463 208.7122 175.0695 180.0022 129.227 170.4779 178.4553 148.7258 187.044 74.714 62.2715 87.6491 125.9552 178.2468 170.028 166.0601 143.795 144.4203 142.3276 151.7924 196.2099 143.1971 156.597 129.2333 141.4651 200.0354 192.8275 177.0682 159.7892 147.8834 131.9303 145.4373 169.4505 81.2364 49.4396 119.5764 156.7894 214.4637 217.3624 160.6678 130.1222 73.67 180.0921 123.7379 161.4956 187.8607 180.3472 53.8683 0 0 130.8 139.4789 120.5248 167.4021 168.976 231.9146 201.7127 141.8365 166.4846 0 0 0 128.6324 132.4951 138.143 168.3585 86.1237 139.6875 204.1302 165.8921 189.8628 144.3706 186.9894 169.8216 159.6956 177.4045 155.3492 167.3479 173.4546 122.3873 0 124.1536 190.5709 235.2714 152.6508 200.0096 123.365 133.6107 197.5646 153.4261 105.4913 126.0198 171.2036 199.1389 159.5876 221.9263 187.7402 143.7456 135.4763 146.1135 99.0379 99.8346 105.5629 111.5833 143.3725 179.8975 171.2823 197.1657 194.8096 211.1602 180.2382 196.3098 226.1913 200.0781 217.785 220.4283 210.2854 26.3921
157.553 172.207 217.0134 176.4619 122.758 153.7385 148.3144 170.6146 178.1762 159.1129 176.6888 169.315 149.621 176.6374 179.816 145.7477 143.9175 177.2802 148.3346 138.2508 126.9211 162.104 0 21.3438 194.6859 188.1928 160.6441 180.7689 180.2372 163.3727 126.8389 185.7678 142.7653 156.9568 165.5296 144.6638 84.253 60.3748 41.2967 115.3764 163.1224 149.9309 83.2877 28.3672 91.285 123.2044 158.5167 124.0367 129.4821 163.2278 135.1579 158.8107 133.2585 179.2555 158.596 73.0856 46.7062 134.3105 148.0481 113.4398 75.9666 60.4389 70.8058 72.7225 145.8371 82.4763 101.1635 170.8314 176.1825 156.1402 178.8571 117.6169 153.0107 141.0794 199.9553 159.6366 138.7906 147.3161 150.9045 162.6891 139.6597 58.1177 51.2963 142.0943 163.2591 170.3444 156.4126 146.7838 119.9537 172.4387 164.8819 149.2768 179.5569 186.5054 161.3971 160.319 138.0654 149.7966 182.8968 153.4681 160.9009 119.4778 127.5733 133.5644 157.9005 170.9507 99.2759 103.5891 141.6611 168.314 166.9163 130.2486 119.8877 94.1216 83.1291 90.8352 157.2239 134.1945 151.4614 160.0458 154.0393 162.7521 147.3844 113.7657 157.0439 162.4062 170.2263 181.0758 192.8094 171.9719 162.6722 163.0378 126.4239 139.5478 195.4746 146.7823 128.6229 154.3463 117.4603 203.5506 714.7659 880.9844 919.3421 272.1843 211.2067 57.1575 68.2403 54.6169 139.8688 185.7987 163.9016 160.3961 153.7197 195.79 157.6566 182.2548 185.3855 171.1569 174.1508 148.6618 184.676 175.6652 152.6491 164.4239 72.1611 0 88.2697 144.0269 153.9015 184.9879 160.6419 135.3926 154.465 147.8268 171.1 172.2357 140.6922 171.0737 110.6883 137.0511 136.7143 170.3809 166.2608 162.3782 135.5233 136.7838 124.1503 161.8417 76.4634 40.4463 97.013 157.849 165.8345 202.7903 174.5605 110.0908 87.5467 161.2311 122.1292 163.557 168.1756 190.5089 34.2616 20.9478 67.5122 105.1551 140.4863 112.3614 156.6681 150.0195 178.0402 173.3272 165.218 169.8174 0 0 0 111.249 145.6642 138.1444 159.2469 117.2977 145.8021 165.0619 157.1075 155.0781 147.3968 176.971 153.0252 152.2135 163.6361 156.1379 161.7987 170.4036 143.7424 0 107.6641 142.7822 193.8485 144.7227 163.3338 140.4606 133.3667 175.7142 131.5973 119.4687 136.1587 166.3478 157.0221 168.0522 188.0829 182.5957 143.9151 141.4365 133.3211 110.8781 111.0773 113.7874 118.1555 148.6896 173.7648 155.7472 181.2037 212.0157 187.6011 154.7922 195.1958 219.079 203.0243 181.7058 173.6308 193.2617 20.4399
153.4872 177.1587 173.8487 173.5522 125.6401 165.3419 134.4292 150.4463 169.865 153.6763 164.0763 152.2267 160.9574 161.8384 191.3358 158.2039 113.8296 156.4013 135.1075 115.7252 118.1683 174.0464 0 17.0537 157.1431 173.3029 160.0614 151.1049 179.9294 151.8653 114.8792 159.6012 151.7613 165.5453 164.4964 148.4262 96.1733 58.5445 37.0304 131.4247 179.1799 155.5724 78.307 30.5378 98.1156 116.1732 137.1538 117.2989 129.5355 156.2476 125.1721 167.0652 158.6238 167.2344 136.6258 91.1213 39.3658 131.8345 152.5468 108.1693 76.927 53.9066 46.1547 88.4436 108.403 63.7322 99.6359 189.574 175.0685 148.7493 162.4936 133.7733 153.6386 133.58 138.3979 157.0934 141.3906 138.8306 168.3153 163.0164 122.7611 78.9138 39.668 125.7183 148.7884 172.2317 142.6926 134.4919 133.3601 159.4775 135.6029 149.1212 150.2317 169.0646 150.6177 175.742 142.0035 162.0115 175.6199 156.738 151.7166 140.8052 117.3035 142.0193 169.8742 156.1659 101.32 117.4319 147.0083 162.961 147.3855 127.48 111.1198 80.8024 75.6519 81.3172 140.7723 144.9727 146.5553 166.9575 162.7771 141.6114 151.3647 117.6316 161.3525 159.729 163.2976 169.3264 179.706 167.2428 175.7253 178.239 139.9293 146.5706 174.3256 150.4949 137.8894 150.9836 129.5744 213.339 245.5924 919.3421 1040.5988 663.6142 207.4342 81.9486 54.9171 45.2674 129.493 165.8935 169.6092 188.3908 150.749 176.4522 152.0869 170.6205 193.9056 184.4888 183.0738 135.879 196.377 155.547 148.5113 139.2384 63.9566 75.3081 79.5488 133.642 152.9862 150.3346 172.6833 140.8765 144.0913 167.5353 153.0633 162.779 147.0681 141.6799 131.9685 128.994 136.545 165.8791 167.4615 153.3728 129.6324 124.3383 130.7683 154.2003 72.0187 40.8264 112.5114 150.3473 162.3878 158.8036 153.5738 119.1208 83.9814 152.7596 109.7562 159.7587 153.8602 136.9109 33.5019 23.0978 76.5846 116.4804 146.0991 120.1122 176.4523 164.0286 164.6635 175.552 156.3893 161.6324 0 0 0 99.5879 132.0612 148.1503 148.9466 106.2173 151.6745 175.7609 177.5573 157.2087 140.8364 160.5005 152.9911 154.5063 149.3168 143.7875 171.3848 147.9152 126.4055 0 89.9297 161.3946 170.406 159.1771 170.1794 129.9982 129.4671 160.1352 143.2388 106.5581 124.5927 164.8192 144.2268 174.8622 181.2047 184.473 157.428 144.2327 144.494 108.331 117.5017 121.8921 120.148 136.3098 166.6518 174.2087 146.064 176.3337 189.0895 153.501 170.401 186.6229 172.1625 168.7277 201.3639 176.2057 20.6142
166.9085 180.8058 224.306 209.935 129.6244 172.4473 133.0967 162.6639 172.1523 175.7152 173.7259 172.0541 193.8583 179.3665 181.3089 155.4318 128.4505 177.1143 171.7113 137.0325 148.8012 203.3822 0 20.349 182.8693 198.7366 171.308 211.4065 177.1034 157.9826 131.3035 209.8913 177.2051 192.7394 182.8513 160.2935 91.948 56.2276 37.0041 159.0329 179.4258 166.2399 99.758 26.1067 98.9899 127.9352 154.2007 128.9701 129.8001 180.026 148.5339 162.9083 179.5065 178.8077 146.5559 64.2148 56.476 159.385 149.0516 127.2449 89.03 78.7408 70.7798 92.3409 126.7377 82.4394 117.1908 179.1989 196.0802 171.4613 194.042 133.9759 188.0016 146.6073 184.7405 154.213 156.428 160.9485 174.5578 154.2562 134.3438 55.629 45.5924 140.7814 172.3633 181.351 181.2878 137.6674 111.8686 160.4819 155.7947 182.3675 193.5239 171.7669 154.9223 152.1697 161.6815 158.9443 177.7691 170.3172 153.1542 152.494 133.1631 143.3949 194.5831 147.2025 99.6927 123.8107 133.0864 179.4126 179.314 130.0867 119.7573 96.931 89.7895 80.6477 175.5148 133.5933 152.0418 176.383 160.4884 137.5616 147.0243 110.5452 170.2683 150.6677 181.5503 175.0876 203.4547 144.1016 142.0988 179.1587 147.5118 162.6779 226.8232 151.3865 129.8023 157.2007 130.6069 188.1345 251.6603 272.1843 663.6142 1083.9078 885.9323 84.537 56.8404 46.7533 127.4679 163.6933 159.6426 202.8917 152.5224 200.1042 166.1188 193.0557 194.882 163.4432 165.5504 120.7893 219.8809 188.2546 183.5078 167.5449 64.8874 66.828 95.0084 151.4551 166.2051 169.7319 143.2028 159.2939 128.1662 156.6253 171.3812 180.0803 133.9896 161.3498 142.8447 135.5578 179.5433 199.3125 178.4585 146.3743 148.0264 149.0036 154.6074 170.3411 71.0275 47.8276 128.385 177.9153 183.1243 163.6156 153.2788 130.8825 78.3239 144.3152 120.8673 158.384 166.3677 169.4152 46.3863 18.1562 68.7075 113.9017 143.9357 108.3941 170.7274 176.4967 175.1947 183.1359 165.8502 165.2546 0 0 0 118.7189 159.6678 132.7554 166.4743 126.5078 163.6226 176.433 156.0989 171.1712 146.5812 178.3979 162.5324 161.8026 170.45 159.3058 158.8207 162.0231 125.5549 0 98.8541 178.1914 204.9296 149.4381 152.4944 147.3217 136.362 161.0182 130.2442 111.7409 127.3731 170.8755 179.7555 179.1877 202.957 194.8429 151.5274 129.0266 143.3976 120.1741 118.7531 112.711 105.811 155.4755 185.6677 177.7682 164.6956 209.5072 207.6357 156.3851 190.953 212.4808 198.0296 203.6944 200.7295 190.1487 23.7126
161.7058 175.8938 165.6574 165.4522 131.434 166.9327 130.8767 155.9561 162.3634 138.912 161.4238 171.814 147.0953 181.9611 176.2036 169.347 130.5757 163.3872 153.0775 123.9131 129.4631 158.6697 0 15.9965 153.5369 177.4782 167.3122 154.799 158.2612 160.1308 132.8675 191.6097 169.9223 172.5511 161.3001 153.6687 111.8727 71.5959 39.3843 141.061 147.0363 0 87.8229 25.345 83.459 104.5274 131.7378 136.8727 121.0609 153.9213 121.4098 164.3534 155.186 144.4113 157.5791 90.3971 44.8578 132.1965 135.7324 112.7991 75.3485 62.5381 67.5259 71.8641 0 73.8642 0 135.0077 156.3219 149.13 139.529 127.3679 162.8615 141.73 145.8564 147.9111 148.1466 172.8739 174.5502 152.5467 0 0 27.8992 106.0154 176.5231 177.0894 182.3574 145.4927 136.4808 154.1163 129.713 131.3461 148.2898 166.0531 131.3715 142.6009 159.133 146.5278 139.158 146.0217 133.7211 135.2832 126.9992 124.6926 147.9813 153.9587 110.1354 110.201 129.6618 168.6931 148.2614 0 0 97.8755 80.8574 0 174.0236 138.1942 130.6713 172.6465 136.369 158.136 167.4241 109.6125 173.2583 157.2005 146.8151 176.4904 182.0394 159.0516 140.4218 174.099 125.8989 146.848 175.3553 150.5786 132.5976 156.3966 117.3484 139.2323 192.6546 211.2067 207.4342 885.9323 964.1036 834.7767 0 56.3806 149.612 178.9505 181.518 183.4694 141.0405 163.3084 142.972 169.2147 195.4314 158.2549 167.5702 146.4923 181.6355 175.6761 151.509 0 72.8069 62.498 93.2213 146.4819 156.8805 163.8269 157.6549 132.5734 134.355 147.8108 160.8111 168.2708 151.9749 148.7084 129.989 149.7579 154.5138 157.6783 164.7 153.0803 128.9501 120.5735 122.9725 133.6355 68.485 32.6009 117.0389 149.9007 168.397 140.9441 151.8848 118.054 78.1374 147.999 118.2591 159.0599 155.614 147.9401 46.8956 0 64.5928 0 151.6101 114.8804 161.4138 148.4839 171.0538 182.9017 160.0984 177.449 0 0 0 104.2137 155.8656 143.0445 152.4517 124.9214 153.2948 160.6503 170.9452 128.6053 130.717 175.8273 172.9102 164.9404 148.6639 127.1612 169.1371 166.6826 125.7977 0 107.3194 162.5336 162.9918 148.8573 122.6649 134.3651 134.4422 174.6248 136.2658 116.4577 124.9871 169.3945 150.6107 163.7373 164.0794 142.7522 153.462 141.1374 140.9563 122.3693 118.1424 118.1593 118.8349 131.5057 169.202 180.6791 170.6543 170.5969 195.9052 165.2802 168.1469 192.2078 166.5438 161.3918 220.4948 152.9329 19.0901
55.7344 52.8787 63.5726 63.4993 63.7813 58.8537 45.0676 62.9945 48.3631 53.4159 51.1462 67.4368 61.4235 52.9826 57.5477 55.1229 52.0191 62.7519 61.2812 45.9028 52.4438 72.429 0 3.4431 67.8312 66.4667 59.1463 63.2025 53.8511 49.5158 52.4178 59.8943 62.1659 55.5775 49.3706 53.4041 37.12 0 17.1619 51.3245 58.8196 47.8437 33.6164 15.9404 36.4007 55.5258 61.689 37.3864 47.1319 65.0066 58.4179 59.9207 53.5488 63.1077 65.1942 33.1711 19.814 50.7226 46.5756 40.8929 32.7584 0 0 28.171 32.4209 0 28.9692 45.3471 62.0367 57.3076 56.1204 54.0956 64.8342 51.6563 70.6865 55.6813 69.994 53.1699 62.9083 47.1703 49.8692 0 11.4675 38.1315 60.0032 43.081 58.2516 39.1695 43.5167 61.4108 53.9573 0 59.0548 58.1903 70.9734 45.3902 58.084 65.4414 49.0909 52.5537 57.2851 42.4876 55.0365 39.6069 50.6556 70.0511 43.3737 43.6692 49.1988 57.0818 58.1035 46.8742 43.1423 0 21.1024 0 61.1806 50.8672 51.3951 58.9762 48.0653 48.8428 55.5649 43.1028 55.1473 48.75 57.8755 61.6233 56.8443 57.1315 59.9056 61.6952 50.1028 55.9183 73.9512 58.5914 0 47.3673 40.2547 69.7586 87.2437 57.1575 81.9486 84.537 834.7767 41.5057 30.2309 24.0627 44.3596 57.7171 62.0355 58.3075 48.6852 57.9005 51.7844 65.3318 66.7215 62.9847 53.0292 44.464 64.586 64.165 60.3953 62.6789 28.8954 0 26.8655 51.2222 47.8555 53.7712 55.2581 55.583 63.5937 58.2356 52.464 56.0957 62.4044 52.2639 58.3703 43.9939 53.2751 64.4583 55.7873 69.5041 38.7678 42.6838 51.1512 58.7178 0 13.0471 42.2664 43.3105 65.2864 53.5214 65.6956 41.8106 28.8669 55.0732 31.1982 57.2236 49.4868 64.8049 14.7129 0 0 0 57.722 48.0222 57.5876 52.64 72.7709 62.6285 51.1788 52.0148 0 0 0 41.2935 52.1557 49.6841 61.1173 44.4599 58.7922 63.7555 75.5969 55.5697 50.1596 51.0375 60.0426 61.1875 62.6983 44.5643 65.0543 63.3206 53.0775 0 40.5277 66.2628 75.687 55.1158 58.7475 53.8804 49.3317 69.3949 45.1655 50.6998 55.6701 64.9492 62.787 54.085 58.4739 55.2984 45.3135 46.2424 42.9258 43.0308 41.7271 41.4274 42.8268 53.9328 56.6952 70.4398 56.4982 73.4334 63.45 55.6545 53.893 57.4844 69.0543 72.3679 50.0413 68.1402 9.3112
49.6906 58.9532 68.2078 76.5088 0 57.5187 44.7119 51.3404 61.4211 50.2173 68.3519 58.4577 45.0796 51.1074 48.4589 60.9372 37.7266 63.8932 43.3931 33.9294 36.8068 50.7584 0 3.3791 61.9514 64.2281 57.5079 60.3762 52.0598 49.2162 41.0951 56.0606 63.8653 57.0515 53.5476 56.779 29.2446 18.5734 0 52.2621 60.0162 45.113 26.5733 0 0 0 0 0 0 45.7302 38.2544 52.0811 48.7016 58.502 49.3652 33.8734 0 39.8408 42.6957 0 31.5112 24.8338 0 0 41.184 20.0317 0 50.5321 41.7447 57.6947 0 44.2159 43.316 51.9386 57.5884 56.5505 50.9749 46.9893 62.8929 0 42.2329 28.356 0 0 0 64.398 0 37.0004 36.7819 46.0751 0 51.5664 57.1087 53.5534 60.1234 60.9174 52.3121 57.6904 55.7239 51.7052 47.9472 43.6469 35.3999 36.7871 57.3856 44.2521 35.8079 0 43.679 57.0619 49.6662 43.1607 0 29.6035 0 23.1019 44.3466 45.882 40.1248 0 49.015 40.5358 37.0361 32.3596 55.0517 49.7066 0 54.622 57.1808 0 51.2338 52.4532 0 0 63.1772 0 51.068 54.7518 49.5523 0 75.8247 68.2403 54.9171 56.8404 0 30.2309 90.2046 87.2762 55.2665 61.1921 50.1034 46.7941 37.0947 60.9733 48.3245 53.7307 58.4854 70.4705 64.6368 0 77.1006 61.7999 0 58.7313 25.9026 0 0 54.1498 51.016 61.2823 52.8783 43.3149 50.9919 45.5565 53.199 56.9955 50.6062 41.3086 40.4602 45.2492 52.695 66.838 58.6982 52.0719 0 45.1857 40.95 49.3514 0 0 30.5221 56.1842 66.8282 0 45.1809 36.6337 25.3081 58.3628 0 42.6704 58.5963 50.0671 0 5.4679 0 42.9688 46.0429 33.8275 58.4779 49.3642 59.7579 44.4621 0 50.3372 0 0 0 30.9338 44.2252 46.6386 49.5354 34.3643 48.5869 59.7915 65.4068 45.6816 41.2231 53.2467 56.0979 55.3914 57.3611 39.1531 0 54.5097 37.4919 0 47.926 52.1208 55.0734 29.823 45.8256 42.3108 39.4866 0 52.2515 35.0394 34.63 56.9784 66.2158 66.839 61.4806 41.3155 43.6489 0 44.6685 36.828 36.669 36.784 37.3222 0 56.9699 41.452 66.5193 56.1304 59.3267 45.6947 51.6083 49.6029 48.8998 70.5553 61.0082 66.0627 0
42.5157 54.0751 69.7491 69.7185 33.3017 52.5609 50.1206 41.9771 59.5952 36.5172 54.9751 47.9872 38.5434 48.6031 65.7209 55.3223 37.5532 51.8907 47.1051 25.3086 36.141 41.7675 0 5.3091 58.4638 45.0484 46.8674 56.789 42.9731 46.2562 37.522 53.1971 49.0692 48.1215 60.9517 55.5439 0 19.1381 15.3967 0 39.2409 41.3961 0 0 28.7105 33.6224 42.8697 0 0 0 43.4518 43.1216 55.851 60.2737 39.7572 0 0 0 45.2076 24.68 0 0 36.528 0 30.9779 19.1263 27.0368 45.3223 45.9086 58.275 61.2211 37.7988 57.4591 55.2047 66.9981 43.3595 53.3415 52.7048 53.3226 38.8679 27.3787 0 0 41.2852 51.9352 60.6521 56.7588 34.8824 26.5816 46.0016 43.6361 43.7353 58.6795 56.3752 46.1067 50.086 42.053 43.3023 55.1904 46.1038 49.7018 36.8341 37.3205 40.8374 63.6866 37.3905 28.9406 26.3317 50.5375 54.5463 47.0064 38.5925 41.8219 27.5842 0 25.4097 0 32.6647 40.2418 41.3112 49.9847 49.8174 36.5857 30.8178 41.0851 43.4417 42.2883 58.2714 65.2339 41.5791 58.8857 48.7612 41.0544 47.3277 62.5843 41.9114 32.9877 35.8621 32.0887 47.3422 70.9395 54.6169 45.2674 46.7533 56.3806 24.0627 87.2762 38.2579 69.5524 63.2563 50.1728 64.3017 44.285 66.3406 42.5847 51.1384 68.9794 60.2328 56.4549 23.1148 55.3077 51.0911 44.2461 65.8732 0 21.1464 19.4913 37.6194 48.7343 53.1088 51.3183 45.0918 36.3642 45.414 47.1302 53.9481 33.202 47.5744 35.8514 35.0001 52.0259 60.6541 58.5803 50.481 40.3802 34.8396 45.8959 57.682 24.3474 13.903 0 49.7849 52.9123 49.9889 41.8244 34.9455 21.9889 48.1906 29.7852 46.174 48.4725 41.4214 0 11.2293 25.2158 28.7331 29.6111 27.0627 55.4209 41.6108 50.7917 59.3449 44.6468 39.9786 0 0 0 36.1551 43.0005 40.4588 50.4788 22.8986 44.7898 78.1535 55.504 43.4148 33.2712 49.9809 55.5243 40.1045 52.948 45.3751 52.2591 58.1001 36.1048 0 37.6604 45.4917 52.4916 40.1183 46.6118 35.4156 32.4072 54.8014 44.1353 25.3269 20.0834 52.288 57.4054 61.6765 58.2173 65.3667 49.0871 33.7417 36.5472 28.8464 26.7577 25.2788 24.0417 33.3073 54.3271 45.9184 48.6373 58.5016 59.4661 46.8115 46.9823 58.301 52.7034 71.1761 66.0644 64.912 7.0159
132.335 123.8104 132.5197 120.5143 109.3964 121.4342 101.6521 134.2311 130.0508 122.0067 107.2653 143.9251 130.3692 117.5567 126.4508 124.4763 119.1035 116.6797 124.8531 99.326 101.6072 121.9472 0 14.5903 125.4746 117.5957 104.9358 108.202 127.8595 108.8759 95.0216 112.1536 109.3931 130.5732 108.9922 113.6075 81.7832 60.7576 29.8123 105.8002 117.6116 113.481 61.2695 22.0954 70.3772 114.7183 107.8548 104.1372 97.4514 129.2437 95.1224 109.0984 103.3437 121.9649 96.6564 70.4504 34.3764 87.0483 103.0787 88.0262 49.6469 52.9783 52.1251 53.4377 83.6041 56.5057 61.51 98.686 117.3617 97.2456 114.6398 109.0021 118.127 104.5628 97.4525 115.3698 104.9737 103.7105 111.5648 124.2735 108.0042 71.21 21.4776 0 111.8651 122.6584 107.7097 100.5197 94.0891 99.9774 111.3119 109.2814 113.402 114.7824 126.7269 110.7627 113.1778 113.1018 108.5676 106.6402 106.4656 110.9355 93.0975 92.9007 103.7413 108.0013 84.3258 82.333 115.3395 118.3631 107.6692 102.0553 90.708 67.0527 56.6687 67.8868 103.0038 98.2821 102.001 113.7332 97.2285 114.1326 110.7158 88.435 123.1694 113.8534 115.7428 113.5689 122.7822 108.2901 104.2296 129.1734 104.4628 107.6196 121.2044 99.6914 91.4944 113.9923 86.5541 114.8922 126.2605 139.8688 129.493 127.4679 149.612 44.3596 55.2665 69.5524 91.2897 523.5529 0 142.5476 121.7497 146.2654 130.1115 139.8421 134.6002 125.3319 155.8817 91.2462 131.8988 136.0236 124.9361 114.4445 44.4693 59.3488 58.6635 99.7156 116.3835 123.4589 114.1326 109.6202 112.0651 122.6156 134.0979 129.1074 102.5243 104.5354 100.8259 108.7946 103.7211 122.8628 116.8463 108.3193 104.8911 92.0196 100.5904 114.2246 66.7503 27.2212 95.212 133.8187 128.3816 113.665 114.4687 89.8949 63.1326 111.6755 72.8999 115.7136 96.4587 116.8637 21.2462 11.2005 67.9481 89.4518 101.2564 99.2233 114.9573 116.8489 121.2637 110.8237 128.1492 120.6481 0 0 0 82.2048 102.2833 109.4653 106.8115 90.5976 109.6539 103.1199 120.9569 129.5565 132.9676 126.6888 109.6168 102.501 113.1133 111.1969 116.7047 124.4467 99.0794 0 65.4935 98.534 123.6014 111.59 110.4916 104.7874 111.7627 128.9687 121.5141 85.7083 105.0901 115.4352 113.0301 128.3615 127.3736 123.0235 106.8277 107.1002 125.3299 80.7364 91.7452 95.2668 91.8768 110.527 132.4827 133.8215 113.5451 133.9574 129.964 121.5339 136.7953 120.3645 132.6288 109.2444 133.5454 140.9401 17.0075
161.2826 164.2091 174.8946 171.2408 133.1191 161.059 132.9584 172.4427 163.3151 159.951 146.0625 167.4692 154.4174 160.3453 173.2097 136.2172 138.3241 140.8336 129.7532 117.992 132.5094 172.5448 0 16.8556 159.4226 147.5812 144.0973 153.2104 155.9777 138.3115 113.0109 152.1063 159.5793 156.6443 128.6338 125.8281 94.6954 62.306 38.4306 120.7769 141.9407 141.3825 83.6673 31.3758 87.5805 130.1299 148.3277 125.2595 121.4673 168.8306 136.5545 153.4726 121.3953 147.5589 123.6682 91.8332 45.0611 111.2321 134.3303 109.4164 63.6308 58.3414 48.328 63.1131 106.9491 71.3868 74.0504 161.798 146.5607 130.3042 137.0392 130.8942 140.7068 135.8385 144.6734 139.7954 126.2 123.3165 138.3376 133.2605 129.6975 78.9534 30.2612 118.9795 136.1373 151.283 125.3942 131.8537 119.0035 136.7564 138.8415 142.6549 156.8239 135.5107 136.5968 136.6027 132.2886 125.078 135.1707 148.4753 133.4621 140.5658 102.8636 142.6165 140.4189 148.3484 102.4469 97.2468 143.3404 142.361 147.211 123.0876 131.4061 90.1692 78.6946 79.2585 143.4306 119.3649 132.0947 152.4176 125.4437 136.1873 157.4526 116.6909 150.6427 151.1303 150.1293 126.4903 152.5495 137.0473 131.6278 149.6771 129.3451 128.8017 151.9825 134.4312 114.3998 139.0315 110.1439 133.3595 139.6595 185.7987 165.8935 163.6933 178.9505 57.7171 61.1921 63.2563 523.5529 639.8994 880.7442 0 161.0154 182.434 155.5626 177.2956 181.7705 149.9704 182.6737 124.9215 181.8008 161.0079 163.8659 159.6262 62.1799 60.3225 85.9077 146.6141 162.0695 155.2435 138.3151 127.341 148.0669 151.3009 155.5824 0 0 154.9648 126.7814 131.8535 142.9945 160.931 146.9618 160.9411 126.2256 105.9729 110.5344 135.2209 70.0213 34.1848 104.5198 162.3143 0 158.2741 145.8004 116.3007 76.7718 145.1344 106.6495 144.1266 136.534 149.4385 31.3968 20.0029 65.2634 122.0366 136.0207 0 164.3311 134.9096 138.7945 153.5861 146.6151 156.5958 0 0 0 104.5946 128.2982 134.047 140.4804 116.4461 130.3339 146.6295 158.3699 138.9371 132.6832 154.2887 155.6441 167.3587 159.1412 145.0437 146.7915 148.1602 101.1423 0 109.3877 140.5545 169.3596 145.3649 159.7361 141.2692 132.3187 157.5393 136.976 107.1549 139.3685 141.1284 156.0196 151.5342 162.1914 166.4051 136.2776 137.0579 151.9122 113.4687 116.392 118.0983 117.5136 146.7483 163.5797 152.1368 137.9042 166.5405 168.4056 142.2563 180.7475 150.8182 162.5508 152.342 162.9555 169.2105 24.2529
134.9087 145.1037 152.1327 156.6034 138.5148 166.7523 135.9032 156.3581 142.884 173.3395 148.2116 159.6612 161.375 165.9354 157.0276 139.5215 125.8946 166.0904 138.5659 133.0325 135.2757 161.1858 0 16.9803 154.0816 159.0568 155.4508 143.8285 152.6907 146.4728 131.6408 156.1848 135.562 149.8328 136.1119 142.4938 95.4269 76.1007 47.0728 110.9057 162.5942 141.8867 89.9222 25.8198 82.0955 119.8647 143.4558 113.801 129.5321 136.895 137.8204 158.4134 140.5965 132.0474 121.4834 82.2313 46.1044 112.5993 138.3866 109.5282 72.0964 59.0559 47.5243 60.6776 114.4584 71.9211 99.7618 159.8327 161.0153 140.8876 158.2526 141.6314 140.9442 133.2331 160.3462 149.1877 132.6018 132.0589 143.7809 142.9869 126.4493 74.6397 23.7502 120.7337 149.1569 152.2653 135.5402 123.2807 111.7037 133.7348 133.3986 135.135 165.4547 147.117 141.1247 134.1256 141.1678 137.8033 149.613 145.4147 131.0862 142.1704 113.7104 135.2904 133.5038 135.8599 96.083 92.9606 114.3487 177.7779 144.304 127.8815 115.2374 80.2534 79.6317 90.5118 167.7948 129.7577 137.3068 159.9482 143.3732 138.5472 135.0511 119.6398 161.3751 140.9582 139.5958 132.8736 154.6392 148.679 130.1929 142.2445 130.0264 126.1765 149.7486 155.8346 116.0643 124.6716 109.7968 147.8901 153.944 163.9016 169.6092 159.6426 181.518 62.0355 50.1034 50.1728 0 880.7442 631.5767 910.7535 165.1734 183.6748 156.6899 160.6029 204.3611 145.3174 172.0502 144.8155 190.3489 171.1902 159.975 156.9798 65.897 65.1915 95.0933 152.4422 153.4538 148.223 148.0952 127.9059 144.092 162.2762 143.8483 154.2243 165.0629 151.3323 141.6483 141.6591 139.7538 153.0971 146.4164 147.3656 149.5626 118.1803 126.0512 137.2897 72.9355 34.5803 109.2902 157.3684 158.4832 143.3983 146.1232 103.1112 72.5727 145.5285 94.2308 157.9138 152.5107 150.8245 34.5778 19.0896 0 121.6826 134.2087 104.5478 150.0816 142.5381 129.0184 146.2369 149.1626 143.9932 0 0 0 92.8523 136.7448 152.5617 152.7036 113.2293 147.947 168.3103 137.329 126.135 139.0977 147.3135 174.1317 170.06 136.6607 133.9846 165.4638 143.3634 118.3612 0 90.1066 159.2191 159.1041 138.6914 151.6356 159.5629 144.9174 151.405 130.9371 101.6384 124.893 151.527 135.9909 161.1246 176.4093 142.5518 127.3332 146.8943 145.9758 139.3432 131.8245 130.4843 131.7366 142.1341 146.8607 153.5548 144.9171 174.0272 159.8417 154.3376 181.4351 166.1021 151.872 152.7099 151.6557 168.5335 23.3383
147.9825 185.8691 203.7623 162.8229 139.7311 163.6372 145.406 166.8421 155.5909 177.1609 172.9595 194.9477 176.5117 180.276 182.7467 152.5521 117.6062 201.9729 171.1558 125.6658 129.0319 177.0088 0 20.9907 211.7861 213.1735 177.8368 198.1028 180.9275 180.8275 144.0102 188.6873 180.2715 180.9753 164.8155 155.2651 88.6081 62.0169 56.0061 155.4078 160.9282 151.3746 91.5933 31.3709 98.4768 136.5564 159.0482 116.1711 133.143 163.0689 135.2633 170.3237 189.2595 185.3977 133.2839 74.6575 53.5136 135.471 156.4333 106.6676 89.0148 79.727 68.5235 84.3888 113.4937 72.968 99.2001 163.9891 184.168 164.2207 181.9375 130.3303 187.194 151.5796 202.3728 166.8977 150.6187 156.0726 147.5001 154.3077 149.0973 74.3052 38.6669 138.1917 178.9935 185.0401 162.6741 159.4185 130.9016 168.0695 158.0524 163.9562 194.2955 156.4104 162.9003 180.8518 172.7609 159.7608 171.0875 161.4956 157.3383 147.1626 121.3737 155.4499 169.5284 150.487 96.4381 109.5593 144.6852 180.4585 179.3645 138.1725 112.4856 102.5548 93.3367 84.6212 175.5489 141.4433 143.4606 180.1106 186.0594 170.7689 142.4728 118.6518 168.3351 170.806 180.0633 166.7695 183.5566 151.3967 144.7225 161.4607 122.2022 125.4746 185.7289 152.406 128.3951 143.9167 110.6225 150.426 189.2995 160.3961 188.3908 202.8917 183.4694 58.3075 46.7941 64.3017 142.5476 0 910.7535 1497.318 639.1436 0 166.5417 214.1297 213.0308 212.9768 192.0556 173.7859 243.1224 203.0904 162.6952 171.463 79.7338 70.2065 94.0469 152.1223 183.8991 200.1198 182.3557 157.753 144.8702 154.868 194.3354 169.7071 150.0529 165.1143 141.851 140.7794 172.573 197.6786 199.3383 162.1604 155.7917 117.4308 156.3514 172.2053 87.9572 40.1297 120.4188 192.5267 210.1215 199.4458 168.445 130.4617 80.1529 169.6249 111.864 162.3873 180.7264 189.7783 38.0709 23.7668 69.8232 115.9315 147.5741 103.6552 160.1682 175.759 186.6376 189.7532 144.1296 162.4422 0 0 0 109.0269 160.1067 131.9303 156.8876 97.4514 151.608 209.5059 188.3023 175.6909 154.5408 178.8454 158.2577 163.9823 152.8133 148.824 187.3646 161.3362 120.1449 0 116.5517 186.193 208.0355 144.3642 168.3923 138.4547 139.6582 186.6226 134.6132 107.3499 117.2585 186.9389 193.2943 170.3691 203.1261 191.1396 148.6735 152.7158 147.262 117.2834 112.1067 110.7834 113.6792 146.7034 191.3196 157.0045 184.1192 209.6564 193.7217 157.8437 210.252 198.8053 188.8621 219.3142 204.8753 205.174 29.2472
131.1167 138.3517 149.4493 148.041 142.9009 128.1684 113.3303 131.0517 127.087 139.6716 129.9717 154.15 149.767 156.1672 135.2905 142.8493 122.3328 145.4453 126.6143 115.9412 112.8851 122.5301 0 15.9365 141.0604 143.1735 137.609 148.3869 137.6536 133.3544 122.3527 131.99 143.2398 131.487 115.6411 120.9857 95.544 62.9697 36.6051 122.2045 154.0612 120.5206 65.6644 0 74.6331 96.9559 130.1235 119.9924 121.5502 144.1428 127.4126 138.7684 143.8116 132.8916 103.0155 75.425 33.5615 109.1512 127.7652 94.5847 66.4397 49.8295 51.6375 66.2213 87.3384 58.4323 82.6725 137.8228 126.6449 118.4561 120.5256 118.7196 137.2227 130.5769 127.9255 127.9108 109.9776 136.0366 141.038 122.5651 121.4405 61.8691 27.9952 93.1382 129.3046 156.6249 123.0287 117.5952 140.7875 128.9204 118.4736 122.506 129.6524 110.2123 121.1438 146.1283 124.3528 156.3284 125.8902 143.1548 136.5241 102.5283 101.27 106.4491 125.6188 125.6268 94.1023 86.192 119.4134 121.646 119.267 122.1972 111.433 74.7544 77.3995 82.0645 132.0203 127.5262 125.3419 120.7972 135.1566 120.3988 113.59 115.9309 120.5505 106.0252 123.7063 112.7691 118.8571 119.7604 115.1891 136.4404 108.7882 119.9635 126.9755 130.1742 112.9857 131.7984 101.821 134.6614 136.6999 153.7197 150.749 152.5224 141.0405 48.6852 37.0947 44.285 121.7497 161.0154 165.1734 639.1436 352.2006 645.9741 154.3795 161.8467 164.7675 163.34 159.6512 123.1215 182.3321 167.0417 146.402 129.1928 53.5343 57.9671 73.005 126.6807 141.7283 129.4928 134.3054 109.1917 136.8948 125.2978 147.1489 145.6792 138.4399 112.7312 132.9126 137.0155 118.2677 132.2442 133.8874 127.4026 119.942 116.736 108.1549 115.2033 62.2868 41.5206 98.2276 149.0728 143.436 155.7336 136.6264 97.1559 75.2261 142.1432 85.3103 124.8365 137.0964 114.3456 27.8057 14.9842 71.4474 104.2547 117.7559 105.1024 140.5925 154.0836 148.943 149.0072 131.8585 126.1086 0 0 0 98.4686 141.1466 146.4766 141.8729 115.886 141.7023 126.7731 155.9726 128.4947 139.8005 138.8827 131.4051 131.9991 134.8943 117.3198 139.6035 123.0759 97.1884 0 70.0271 146.6495 137.0875 135.7428 131.5291 126.2805 126.7598 142.8117 132.1318 109.5581 121.1138 132.0942 111.3723 140.1801 150.0542 114.7554 127.1164 141.1785 144.6184 116.6862 120.2634 121.2252 121.6626 149.6639 137.1223 127.4508 139.9029 152.8344 144.6446 156.0978 162.835 137.9842 140.2114 130.9727 157.5197 150.6249 16.0905
164.8067 198.6184 230.2005 203.2075 141.2464 180.6131 148.2364 171.6645 151.7654 157.6737 165.4343 183.6366 183.6319 181.2096 181.0022 160.5316 134.0682 214.0068 157.3493 124.7853 110.2402 153.6173 0 23.7156 167.9307 200.3694 180.0948 206.834 176.6013 159.2927 132.3147 172.207 193.3164 186.5143 165.5446 146.2805 86.3411 57.9698 48.1485 151.3085 197.2236 172.289 83.2567 27.5087 110.0049 135.938 147.7928 105.9529 132.4466 176.2407 155.6194 143.8616 181.1067 167.6857 132.2884 74.3401 50.3648 157.7585 156.711 109.1452 82.2187 68.6193 66.3338 74.7354 110.2222 68.8929 100.1386 160.1049 179.4509 161.4418 187.6886 136.4171 185.5976 161.3901 172.5868 165.2872 156.757 156.7603 174.0417 143.9957 122.2947 72.1256 40.275 136.7009 154.1565 195.7788 154.4387 140.9618 128.6278 148.6177 145.5023 150.0909 167.921 166.242 144.5827 163.1293 166.7475 150.1068 158.6146 174.9628 142.4232 130.5828 125.6845 146.3977 170.7177 157.5235 118.2549 119.4968 138.1389 143.5613 171.5771 127.7854 131.1047 96.4398 83.6234 89.7386 173.9565 133.7033 146.4146 180.3987 152.3441 149.5742 148.8509 120.2335 162.3027 142.1733 170.3042 163.8222 201.8645 144.4039 149.6911 156.5497 121.0584 131.4652 189.3473 154.1738 120.4937 128.0679 131.3506 155.1587 193.9644 195.79 176.4522 200.1042 163.3084 57.9005 60.9733 66.3406 146.2654 182.434 183.6748 0 645.9741 1296.7829 641.9108 236.3769 257.1498 226.8449 216.3708 154.786 255.8828 201.1962 186.3044 190.0866 84.6175 77.9049 91.2224 153.4763 183.7538 167.2007 154.236 155.1196 154.4834 138.2106 184.2234 194.7471 168.3147 177.3949 152.4121 154.3281 163.6279 191.3884 181.9715 175.84 138.9066 142.0258 133.027 153.0384 84.8743 0 117.3437 169.6021 180.6497 206.3884 170.378 132.6622 89.8269 183.3664 116.3592 166.3698 178.2912 143.4608 31.8035 27.1942 85.8693 128.906 167.0652 119.1656 170.1526 158.7539 207.7368 179.7714 154.8129 175.321 0 0 0 120.9956 151.3548 163.104 175.6755 111.3892 176.2898 218.877 176.0565 156.1257 153.5532 178.8106 147.4139 173.5085 157.736 151.276 190.3325 161.8818 127.973 0 108.1159 169.6823 193.9938 158.4924 182.1119 123.367 128.5029 174.4576 139.4268 130.0045 139.38 179.5552 163.93 175.4438 200.7139 175.6385 153.4424 152.1765 161.107 109.5036 127.0853 124.9083 105.2445 131.072 151.8345 145.121 197.066 189.4908 186.9986 166.4606 187.6353 208.4202 197.7854 199.1448 215.6489 212.6864 25.717
129.6297 168.7209 171.2876 139.1324 127.464 157.8639 146.0464 133.4655 150.3559 157.6158 144.7316 165.8324 143.8212 171.1912 149.3711 161.2868 128.904 150.3285 143.4411 125.9524 133.687 167.694 0 19.6487 170.3846 170.5433 150.1455 163.1103 182.3683 131.1143 125.0136 174.2898 144.4191 158.3815 138.9327 135.0556 91.2291 62.0991 38.797 132.5665 157.6406 128.2908 86.6507 23.2255 78.5996 109.5057 148.8506 124.5146 128.2211 158.4842 134.3786 155.6656 156.2369 129.9147 125.0832 83.7478 40.7646 104.5667 128.3058 100.6529 77.8022 58.9382 48.0581 75.0383 108.2971 66.6085 75.9961 139.0704 138.5787 139.3226 178.6574 134.5034 137.4738 141.7361 125.0647 148.1052 136.2642 143.5412 142.9355 158.0709 120.5831 74.0861 34.7411 114.5298 144.5751 154.9013 149.1449 128.4855 114.608 133.0964 137.3652 145.5098 154.7423 156.8417 136.7018 153.557 136.7774 151.3105 141.6302 144.3144 141.2259 134.5218 133.8206 134.0698 139.6011 150.4579 105.1436 114.309 119.2683 141.7404 134.6545 101.2976 102.1869 0 67.3129 91.0566 172.5348 114.2419 139.4016 144.442 136.3309 119.3103 149.7089 111.1261 138.8614 127.2598 143.8419 131.815 148.4441 138.8239 139.8278 151.827 123.516 124.6363 147.4453 126.2726 110.872 130.6978 103.5179 113.7727 174.0594 157.6566 152.0869 166.1188 142.972 51.7844 48.3245 42.5847 130.1115 155.5626 156.6899 166.5417 154.3795 641.9108 544.0557 658.8115 232.1297 172.6958 180.002 156.7044 177.5306 158.3802 168.7455 162.6653 80.3005 61.7463 80.9605 138.598 163.4132 164.1587 148.1733 134.9774 137.4052 141.0902 165.4175 172.1621 153.8696 152.7227 132.0303 151.6495 141.2029 147.6903 158.6834 167.2631 124.2872 103.4562 120.5753 144.4685 70.0371 36.6424 98.7102 144.693 155.351 167.3213 160.5883 112.0141 80.5837 149.1557 79.5523 148.0635 151.8501 154.5596 32.0509 12.7756 0 121.0332 147.082 115.4871 141.0892 130.4852 156.6938 146.2188 138.9321 141.5594 0 0 0 94.7204 139.4039 142.1651 146.5591 95.8669 150.8066 162.8192 162.6414 156.9706 148.3291 153.7286 153.1616 164.269 162.4201 126.6823 154.7397 160.3902 111.2491 0 102.9596 146.9071 155.4097 163.3652 155.7812 139.42 142.4892 153.6442 141.8524 101.4373 114.4613 146.5427 140.031 148.778 181.7071 162.5619 139.9812 133.8923 152.8068 119.4216 118.4626 118.8879 116.896 135.7587 156.6958 168.3923 170.7448 158.999 167.3194 146.874 176.961 154.526 156.5012 158.141 168.593 182.8124 23.0727
145.2705 183.7665 219.8812 209.4091 151.4771 154.3403 128.7798 185.8341 194.3034 193.0476 190.4592 170.3829 179.7727 184.719 183.5043 162.5523 118.9365 212.0536 166.8728 113.0682 120.2476 182.763 0 14.9999 187.5727 187.178 149.5876 201.1478 188.0311 134.1608 136.6987 198.4941 188.3814 182.3472 185.4215 147.7372 89.5407 67.4966 59.8791 139.7006 153.7937 152.5557 95.632 31.911 92.6624 132.3259 166.712 119.9719 122.6153 166.397 153.8964 162.0907 182.9567 162.2189 146.2825 88.4915 38.5876 156.2438 155.5257 107.7457 82.1192 63.7262 70.5862 82.0244 117.2984 74.4885 109.2949 151.4224 166.8868 169.4824 200.7458 133.8972 177.0366 144.6299 176.5713 166.1933 157.8882 157.3034 160.5567 155.0579 146.8953 73.0009 47.6738 119.8246 172.2818 181.7167 184.8976 126.6257 130.1818 153.9965 165.7728 164.675 180.0472 167.7325 162.0728 152.5572 156.5924 178.0638 159.1202 184.08 136.7493 131.6752 139.6402 156.8135 168.8564 134.0223 82.4881 107.7221 137.2699 190.6247 153.9906 123.543 111.7061 96.0438 92.5712 92.9386 178.3727 135.2404 151.9029 161.4199 143.3461 153.2361 148.2471 110.4963 146.2633 156.6573 174.3567 154.7172 146.1444 150.455 137.9303 148.4083 112.7896 137.086 186.7155 140.9191 91.4076 131.2532 100.6746 138.9317 195.9463 182.2548 170.6205 193.0557 169.2147 65.3318 53.7307 51.1384 139.8421 177.2956 160.6029 214.1297 161.8467 236.3769 658.8115 862.0376 504.2818 277.134 213.279 154.9196 222.7784 217.2624 196.9646 184.5101 75.1056 85.539 110.4039 147.308 183.2916 197.945 160.6604 147.8669 153.9454 169.9551 176.887 193.7591 162.0767 158.0074 140.8316 152.0493 182.1879 185.2616 182.347 164.7015 147.2937 145.7014 156.5258 172.5577 69.8591 49.7206 112.4034 140.2283 190.0452 169.8126 184.7072 123.2035 86.6106 191.2125 125.4501 148.2364 164.3901 186.2853 39.5849 21.4274 0 111.1978 128.7379 112.8547 172.9453 161.7834 196.8949 161.869 161.5028 169.9979 0 0 0 117.2198 130.209 141.376 173.3201 97.7697 167.369 217.0297 176.2494 150.4806 137.7279 169.9756 165.1662 168.6056 182.4018 146.4388 164.8922 155.8182 137.517 0 110.6612 186.6877 210.3296 143.5559 176.3939 129.3837 134.7401 173.5653 161.866 109.3039 107.4279 163.9725 163.1269 192.7433 220.0251 170.9053 161.8263 142.0358 134.4376 102.4777 108.1148 112.2611 111.8873 122.0675 173.9173 168.5448 185.415 179.4995 180.8841 180.2878 179.4262 220.4018 184.5363 183.0819 203.8124 220.4134 29.5872
161.5665 187.7349 234.34 214.0479 130.9961 173.6407 129.4769 217.5466 211.134 200.8087 199.8208 189.6076 215.2093 172.1012 198.4529 176.6183 145.4941 247.0245 206.5147 161.449 140.0395 221.6814 0 20.5626 199.3418 215.5971 192.151 196.3549 217.2748 165.1471 133.6331 259.2367 212.7539 208.812 208.1994 159.1055 81.6225 67.3041 52.6275 174.9962 195.9306 170.1152 112.7808 39.8611 114.2716 134.5836 174.6914 125.991 124.1187 198.0043 158.4899 181.5112 191.8704 179.9999 143.896 82.0081 55.8822 174.0398 181.0888 120.9073 82.7059 75.4331 74.8973 91.7049 122.7533 59.0339 93.8762 178.2515 203.9516 175.7659 213.2028 135.6662 187.2511 203.1632 209.7089 206.6264 189.0003 201.4479 203.3492 159.0469 146.8514 63.9093 43.1537 164.0514 201.4473 187.1774 202.5181 175.0495 155.4638 187.9398 175.5664 203.0847 218.3334 192.2907 156.6499 197.8607 183.305 157.469 183.4527 172.0967 170.4274 157.9802 131.0267 157.897 205.8132 183.4599 100.4916 106.946 161.4904 174.1711 181.7909 141.4027 120.0983 105.8992 79.9042 83.8241 184.039 129.085 154.7563 221.6992 177.9594 166.5611 156.6257 136.6898 201.1236 174.1153 188.5872 197.5297 222.6093 168.8737 153.3139 204.2341 131.8978 144.6595 205.0183 153.0614 127.3132 144.0884 122.9393 162.6766 208.7122 185.3855 193.9056 194.882 195.4314 66.7215 58.4854 68.9794 134.6002 181.7705 204.3611 213.0308 164.7675 257.1498 232.1297 504.2818 1006.1432 1026.8258 285.1574 203.889 289.8331 258.9528 211.8303 237.0514 105.7623 79.1775 106.998 172.8721 247.6998 219.6807 160.6935 162.1758 189.4239 187.7128 208.7273 213.1063 159.2123 181.0609 173.5984 160.4376 204.9502 222.1976 211.6482 208.2751 174.7679 144.4807 152.6435 197.1471 75.6823 51.7858 141.5311 195.0997 203.4832 210.0197 204.9852 137.9034 97.6622 175.4381 113.716 187.6805 194.8556 187.1761 44.4754 30.9885 78.4112 139.4888 173.8818 119.1082 183.2424 168.2711 195.3874 207.356 188.5331 188.0032 0 0 0 151.8524 173.9462 166.8363 210.7213 115.6456 180.7681 219.3034 173.7401 179.2609 185.9924 206.0959 173.5815 205.9623 189.5282 169.783 187.2886 171.6203 160.2053 0 125.4224 184.8752 217.1488 160.9386 206.1464 144.8217 157.5868 184.6036 150.2998 120.7654 131.6801 206.2371 212.7554 211.1621 217.9214 211.6192 172.4665 154.8523 154.5896 114.1966 135.3704 145.8078 142.8753 151.5453 197.9701 201.2511 223.4966 208.7034 218.6462 193.4381 225.4015 207.7573 205.0078 220.1535 278.8236 230.1672 32.3621
154.8068 177.5843 198.0042 215.3301 130.0508 159.7686 138.795 167.5319 178.0171 170.1538 170.2548 176.8075 167.4648 159.2261 185.4114 157.8819 123.7294 183.5797 147.8659 134.8627 132.7044 169.9275 0 17.3665 160.4935 158.277 165.6214 168.7027 174.0455 141.0208 119.7379 160.7774 172.8318 162.9315 153.4027 131.8456 97.2956 74.8626 51.3427 136.1549 170.5736 158.4757 87.0256 26.1268 88.8496 149.3293 154.3826 125.7301 125.5432 197.7923 155.907 166.5371 184.4796 148.8357 146.2773 88.2002 43.9798 131.4331 150.9648 111.4226 70.3332 73.1346 70.464 76.1475 120.1326 60.8403 100.2344 177.171 185.3814 181.7006 170.3975 139.7446 128.6417 152.1717 173.3765 172.588 142.8556 156.8412 170.055 165.3237 119.3502 65.1 32.1503 134.6946 178.3872 161.9304 168.8155 150.5489 119.8258 168.763 165.2859 151.3824 159.5552 166.8595 163.1919 197.5366 163.652 154.2413 178.2846 162.4012 169.693 147.5448 137.908 145.0766 162.0894 155.7269 110.7357 112.0841 135.5343 151.4459 175.4992 157.3529 119.4454 82.0988 74.6232 90.9795 166.1116 155.1457 137.994 189.3814 149.4434 155.5491 167.8003 116.1354 169.6261 157.2196 151.1654 148.2508 172.901 144.0261 130.9325 153.4182 123.2723 141.3461 191.08 148.9407 129.4719 153.0742 108.6125 154.9134 175.0695 171.1569 184.4888 163.4432 158.2549 62.9847 70.4705 60.2328 125.3319 149.9704 145.3174 212.9768 163.34 226.8449 172.6958 277.134 1026.8258 1636.4343 832.2513 194.9356 285.8444 240.7975 210.6466 194.3938 79.5672 67.8475 95.3639 163.8926 198.9136 198.0969 180.3011 147.0778 154.7096 183.8341 183.6098 166.895 152.0625 156.0133 155.0817 151.4923 169.4448 198.2428 167.3155 178.9958 144.9498 138.4655 133.6936 170.1454 68.4399 42.5502 119.7889 149.8409 195.8587 188.1651 182.3844 108.5879 70.9202 166.7673 120.6126 175.6332 188.7633 173.8529 45.5536 19.5279 74.8393 140.5586 145.1743 119.637 168.037 158.564 152.1726 179.0492 167.2894 177.128 0 0 0 109.0464 141.2459 157.1492 179.7461 112.3917 148.7691 169.5666 172.8942 151.5273 150.7528 169.7219 163.4254 157.9673 174.7355 149.6443 183.1314 178.4107 142.9379 0 108.4649 183.7066 210.7674 156.7423 190.6818 146.2503 129.0029 173.7143 137.9748 106.0136 123.2093 198.1953 169.2412 161.862 211.9204 192.7372 145.2075 153.33 140.2083 109.1507 113.5012 119.1348 124.3219 154.5786 160.8352 157.1704 173.131 170.8791 190.5799 160.6842 183.9583 192.237 179.9142 177.1278 228.5813 187.9823 20.9071
172.4198 177.8694 181.9068 205.3205 143.9403 153.1908 132.7297 189.1569 168.9571 162.1709 165.5189 187.2023 151.4439 187.3432 166.7335 158.449 138.6936 188.261 186.2504 143.104 140.448 210.0165 0 19.2762 188.4685 174.1987 134.7337 178.8893 172.1766 141.6728 133.1606 147.4358 163.7266 161.492 160.7344 162.8771 117.1513 79.4485 52.1328 128.1072 178.4466 161.6969 67.4472 30.6816 78.8465 129.4493 176.1664 118.5491 123.0436 201.7828 140.3132 153.9385 170.4661 190.5981 126.0655 70.4159 30.5463 134.9236 154.7815 108.5666 67.5403 68.4982 68.4138 77.7848 114.9885 64.0343 90.8332 175.0516 184.4592 161.52 161.7541 141.7667 166.8699 157.3739 177.8003 154.519 146.4104 148.9542 171.3627 159.9568 129.6249 58.8154 41.3548 130.016 160.8398 158.377 158.3235 131.7905 114.652 175.0655 151.3922 162.2474 199.1031 160.4466 149.9389 163.8687 154.4386 166.3401 168.1277 155.8366 159.1454 156.8625 129.021 148.7326 149.7 149.9894 99.4891 100.3445 129.8661 167.0714 158.4603 135.4842 110.1436 94.1695 82.7669 86.7376 165.3684 137.6116 135.1354 157 171.3947 163.0683 159.0087 119.2886 146.5107 156.3813 150.5537 152.0315 173.0131 141.005 131.0515 171.0335 130.9592 129.8406 155.0808 133.3342 127.2324 154.1254 123.2835 151.4193 180.0022 174.1508 183.0738 165.5504 167.5702 53.0292 64.6368 56.4549 155.8817 182.6737 172.0502 192.0556 159.6512 216.3708 180.002 213.279 285.1574 832.2513 687.4641 812.5068 273.1107 248.4907 196.9141 233.8191 84.932 75.458 83.2828 154.2943 187.3644 175.2438 167.1638 154.9222 162.0073 164.9264 184.2362 187.015 145.3826 162.5498 159.4445 157.7663 180.9917 200.5061 183.5812 197.0537 153.727 156.8824 137.9332 171.034 86.0199 47.8483 105.6288 150.4371 190.1843 173.8806 163.1323 133.2263 95.9488 183.3639 113.9768 148.4548 166.7456 186.1462 37.4138 20.0017 0 140.7537 135.0545 109.272 174.9685 187.1821 174.0533 176.6914 160.8434 152.2718 0 0 0 138.5981 150.8045 157.0219 152.903 113.8072 162.1819 189.5307 169.855 163.1768 169.3317 162.334 198.4994 183.216 173.2046 160.5858 179.5803 178.3663 141.8632 0 107.5112 154.3921 201.71 158.8247 153.725 148.2743 142.9308 160.124 126.9222 121.8518 139.9737 167.5312 167.6047 190.3275 177.3537 177.9823 147.5047 139.6277 148.0568 111.8447 118.0938 119.4318 113.8195 142.0824 157.8049 167.6209 169.2832 194.6089 187.5289 158.0014 193.2145 175.2782 183.833 203.0882 209.1711 195.1894 24.6586
148.3964 148.5563 142.0215 150.8156 127.1183 126.2708 124.6216 158.2775 133.2817 132.3747 130.6955 149.1995 157.5471 153.5241 144.2718 122.5608 127.3178 147.9877 121.0709 113.4494 103.9491 157.7916 0 13.3905 151.7296 126.171 118.2045 139.8349 148.785 127.8432 113.7503 128.9954 124.4319 147.4376 125.4497 125.0426 95.5769 76.3534 29.8725 116.2671 122.3575 110.8775 70.9636 27.8301 78.2676 133.1591 108.4219 133.9285 134.7599 147.5018 117.8284 141.3355 132.2791 129.1685 117.098 70.9418 42.3696 94.3122 144.0113 92.5233 52.5034 39.3413 45.6966 63.5982 94.7495 60.265 78.4319 140.0737 122.6636 110.6244 136.9052 135.4042 128.4131 134.5413 131.7825 120.9806 117.8927 107.5629 150.686 118.2798 113.749 73.3117 20.0273 107.1112 126.8495 108.6116 120.3273 136.0411 107.7885 119.6021 122.4762 115.2258 111.7399 109.7828 115.4953 118.8011 118.0413 132.9734 103.1907 132.491 118.5143 116.465 119.3166 110.0065 117.3181 123.6512 84.62 110.8481 102.2947 132.1293 129.2499 110.1021 89.2486 69.0004 60.2024 78.8881 116.6521 124.9124 109.9976 147.0775 128.0614 113.6498 122.3091 118.659 144.4997 131.7874 103.4784 105.1289 106.7672 102.5702 106.2355 121.0778 99.2534 121.9305 133.7829 134.0774 111.3633 127.5275 0 113.9445 129.227 148.6618 135.879 120.7893 146.4923 44.464 0 23.1148 91.2462 124.9215 144.8155 173.7859 123.1215 154.786 156.7044 154.9196 203.889 194.9356 812.5068 153.5404 691.3669 196.6785 154.0178 160.3289 57.9415 55.3074 84.3456 136.1372 134.0065 130.0965 112.7356 128.7526 128.6092 147.2346 135.9534 118.142 135.9769 135.1655 127.5315 117.9379 112.2493 121.9147 114.3452 130.2377 112.0821 99.4625 101.3734 105.0873 61.0193 29.6976 98.2497 151.7273 153.7528 139.7507 134.1555 88.6648 76.2138 130.034 78.1104 121.1632 133.0868 114.22 30.2468 14.592 67.1815 104.5173 138.5331 114.9681 151.6797 114.8449 135.5137 133.9302 144.8182 129.9829 0 0 0 87.8539 139.507 134.5574 135.1339 108.4759 120.023 122.411 152.255 137.1112 129.3617 147.8563 162.9045 137.9487 126.6652 127.201 145.0715 130.5377 105.7205 0 85.5219 141.35 141.0601 126.1917 135.3214 126.346 128.7917 146.5272 137.6313 103.1867 119.3442 133.7168 155.8947 124.2556 145.757 116.6316 117.6533 139.2777 122.0959 122.2899 109.9346 113.7021 130.6253 0 113.7118 126.108 122.9131 122.8287 149.0654 155.9546 150.0607 118.6194 150.3329 125.024 143.1798 163.6415 22.2789
174.5659 212.0254 232.8671 235.4077 133.6202 187.4109 154.0538 205.8281 203.5439 177.6265 190.0724 159.1646 185.6525 207.0151 205.0401 174.7661 125.6576 199.6275 220.4682 150.8822 130.8671 211.9991 0 22.8704 230.6941 213.4472 180.1559 206.7269 206.7882 184.0404 138.4949 189.1593 182.9135 185.767 214.3219 204.3296 96.6387 73.0526 53.9191 151.8714 183.2315 163.7085 111.0757 31.3711 131.256 145.1274 174.6522 133.6764 132.211 215.9438 155.68 178.9982 218.2267 189.668 169.1061 93.9352 56.9442 159.4854 181.2431 117.2672 78.5028 81.0462 82.8571 89.4134 122.5609 83.8302 110.765 162.2861 199.3989 185.6161 218.8959 147.0001 190.4849 186.5373 199.394 190.5693 197.4758 185.0853 187.2499 167.1693 127.7048 78.7066 50.6767 150.1133 187.2924 168.8814 180.3927 164.0747 125.263 194.513 164.7322 185.7229 231.5122 187.3002 182.17 188.0213 174.3803 164.6713 186.4058 186.5011 164.6854 157.8163 139.5301 176.1857 173.1838 177.0652 88.8986 130.3338 148.3787 197.9091 166.842 147.434 128.8003 86.3214 103.1303 90.9771 195.888 134.1052 128.6142 165.9917 189.2314 179.7663 160.396 128.4112 163.0547 163.1751 169.5654 158.5375 196.5508 175.0788 150.0686 153.8136 119.7294 147.6325 213.7608 179.8115 138.3533 151.9648 113.6968 149.4219 170.4779 184.676 196.377 219.8809 181.6355 64.586 77.1006 55.3077 131.8988 181.8008 190.3489 243.1224 182.3321 255.8828 177.5306 222.7784 289.8331 285.8444 273.1107 691.3669 1141.5477 878.9986 0 232.4604 106.7165 90.8175 107.2285 175.0811 216.2766 223.6483 180.1741 185.1568 163.8509 204.3601 206.0978 184.3342 172.9226 190.1984 158.0965 157.4914 193.141 205.8818 228.0203 207.6178 171.3965 128.9464 163.045 201.9899 88.8 41.0879 124.2354 183.2752 210.3198 208.2097 199.5376 135.8374 87.0801 214.4528 121.9316 184.6224 204.0862 218.9886 50.724 25.2951 69.4892 137.7521 161.1217 96.1306 180.0861 190.1612 227.1866 200.5518 174.1172 198.6906 0 0 0 138.0918 175.3218 157.9831 195.546 113.446 155.3608 204.5246 183.229 167.6117 179.48 200.075 185.2514 178.0305 175.77 169.2526 205.4836 176.2005 155.0454 0 125.2192 185.5054 234.6819 158.9525 177.7974 138.259 144.1405 180.4252 148.1262 118.2296 124.7674 158.8052 197.7185 218.6601 213.5317 195.602 165.3662 138.6742 144.6355 110.1856 117.3532 122.4403 121.9726 146.2562 205.2868 170.8183 190.6219 196.3789 208.8369 172.2282 208.579 228.546 230.7609 214.1913 247.092 228.9722 24.5253
166.8735 205.2074 223.5683 211.4004 147.9084 181.4891 168.8513 186.739 183.5101 175.1012 186.3567 196.8818 188.368 181.7801 183.6694 175.099 163.6779 209.1021 198.4842 126.3607 129.5085 193.3844 0 21.0252 194.8344 207.5684 174.8952 190.2108 189.4752 149.2571 116.5785 196.6643 180.7532 203.036 187.3892 154.9107 103.7282 70.1905 55.5557 172.4916 168.2796 150.0602 91.1375 33.5757 108.5707 156.3947 184.076 127.3701 138.322 207.7571 137.77 195.9665 181.2634 191.1837 155.4908 93.36 48.1896 153.1561 164.457 110.9252 91.1074 83.5843 69.9759 87.6866 123.8635 69.2804 106.6025 173.8841 188.1148 182.2027 185.9504 141.8499 180.5392 165.7269 195.8421 185.7227 167.2408 162.883 181.2485 159.6855 136.8182 81.1033 52.2778 154.3047 204.0876 180.4216 154.0634 158.4869 136.6121 196.6513 155.304 155.3914 202.6951 174.8049 155.6341 169.7798 180.9577 165.7621 164.5844 170.4213 180.2074 138.8994 118.5335 158.1545 183.3245 164.0422 99.4339 109.3378 132.448 171.5592 160.429 137.6201 121.2934 74.544 87.3561 83.743 176.8915 145.5237 156.3488 180.9596 146.3209 155.1966 152.7214 126.6254 167.1532 175.0972 187.0465 162.9387 192.3352 163.8451 145.7972 154.034 120.5141 140.8247 181.2615 147.7553 135.8684 152.238 119.0911 164.3447 178.4553 175.6652 155.547 188.2546 175.6761 64.165 61.7999 51.0911 136.0236 161.0079 171.1902 203.0904 167.0417 201.1962 158.3802 217.2624 258.9528 240.7975 248.4907 196.6785 878.9986 1526.2247 740.4188 256.831 111.8101 92.6118 106.078 176.1043 208.9682 215.3051 181.2916 181.106 163.7336 198.4355 209.9886 193.704 166.6504 162.563 152.7154 160.3924 179.9175 187.21 180.0017 207.2292 149.0448 129.5468 157.6639 185.2963 96.4986 50.2792 142.6984 183.3018 201.7 206.3496 198.9429 154.4706 94.7397 155.7376 111.2189 182.0947 197.7486 206.1638 56.9696 26.261 91.8687 126.1265 164.2186 115.8101 185.6443 193.8034 197.4498 199.2448 163.8333 177.9943 0 0 0 147.9447 176.9315 167.2567 181.0509 110.1632 175.0234 200.8425 177.4676 175.2152 180.1685 207.9296 168.8504 180.6355 176.9182 170.9623 187.9541 177.8282 155.928 0 101.2867 168.9694 226.2361 169.5928 192.5739 165.4521 151.9347 180.093 149.742 111.7246 126.53 161.8269 178.7408 194.3888 192.3062 166.6954 140.9158 137.1587 158.7505 118.1735 111.3704 119.5511 133.7756 151.7507 192.0789 164.8616 179.4352 209.2354 210.8437 187.0494 204.1355 209.5813 221.5779 203.3244 227.4592 235.4686 32.9726
160.5623 155.1107 157.9638 184.7753 140.5878 165.4472 126.2757 189.9218 176.7302 168.9342 170.1666 174.9548 150.2072 175.9353 161.5864 159.5525 142.4851 189.6291 156.5302 132.9879 128.7478 171.2484 0 18.9647 178.2901 197.2178 137.6143 185.7861 180.0905 156.7599 116.4724 187.8929 181.7506 178.3177 172.3341 158.7238 104.1119 86.7447 57.4457 148.0765 170.6568 144.1441 78.5969 26.0841 95.383 132.2028 150.2488 126.4055 115.4853 162.7353 127.8177 157.0939 168.9777 164.2536 157.5142 97.3191 39.1799 125.5679 159.5163 121.7493 74.5694 48.2972 57.0373 74.7834 110.6838 68.7572 102.5732 169.3588 166.7387 149.7095 168.0028 147.3678 157.7685 153.0844 175.054 158.5388 147.8322 161.123 169.1416 155.6185 132.2336 67.3255 39.0496 133.0011 172.2443 161.4702 143.5974 154.5755 137.9845 153.5054 139.8318 167.8612 143.517 158.8108 149.5661 159.3091 179.7974 155.3286 145.5924 160.481 144.6422 137.9707 136.3235 133.6352 153.4308 173.8786 103.8975 103.5734 136.0508 158.0227 142.0825 128.9327 115.8405 91.0122 0 102.6497 169.9181 129.7766 127.3752 171.9217 156.4598 146.1324 150.4159 125.1743 164.9353 147.8601 122.157 136.7387 173.6954 164.9699 145.5628 155.7987 122.6668 132.0037 171.4764 145.9921 132.5627 136.0504 111.4198 134.8963 148.7258 152.6491 148.5113 183.5078 151.509 60.3953 0 44.2461 124.9361 163.8659 159.975 162.6952 146.402 186.3044 168.7455 196.9646 211.8303 210.6466 196.9141 154.0178 0 740.4188 1067.7181 958.5978 107.8133 78.4834 96.4164 168.3952 181.3885 178.4053 175.69 160.4957 167.176 172.0505 195.1243 169.2063 162.7431 150.826 149.6966 138.9024 172.0258 186.7594 176.5169 169.815 151.8683 137.003 129.082 171.3885 75.9436 37.4234 118.507 165.3551 176.0292 157.4468 175.0131 123.4286 90.0098 168.6649 102.5167 143.1844 176.17 178.3631 44.3061 18.9549 67.216 129.6474 175.258 129.6603 175.6284 158.8031 180.8316 162.6387 164.6772 178.8333 0 0 0 138.1904 155.032 158.5868 165.8506 117.8987 173.9167 177.8507 177.4978 155.5542 146.9129 166.5133 160.6719 199.1812 167.4743 133.571 139.8401 165.8094 130.4427 0 102.1784 157.5546 201.7314 155.5279 163.498 132.5438 128.9182 157.9707 149.0997 114.919 139.4191 141.4241 151.8866 193.4474 175.4165 157.8964 160.771 144.3572 156.7687 124.0634 114.1107 115.9113 123.9325 149.2469 153.4226 144.3497 189.792 175.8208 167.7048 174.5746 183.0609 201.3392 171.8116 145.8728 176.8418 183.871 23.2409
152.1807 172.7619 240.1964 220.7656 136.2664 164.9198 147.3301 191.7021 182.5861 190.1818 167.4325 198.7032 186.5064 189.5846 163.7379 172.7982 144.1024 204.8199 168.3787 125.5144 126.1532 185.0225 0 19.2545 194.8663 222.8291 175.2121 208.2393 197.2812 173.7751 115.4736 213.348 183.1949 196.5105 173.8613 161.8966 109.5439 65.8017 54.5216 168.1004 189.4935 175.9083 86.2851 37.2466 100.7618 130.0021 169.1336 120.907 118.7621 189.5625 159.5609 163.9989 199.9956 186.4398 163.3962 84.2336 44.4233 148.5311 169.5687 118.4514 93.4664 73.6435 80.3011 79.0551 0 85.2259 0 170.5942 200.5563 187.5326 184.8756 136.6543 190.1368 161.0964 212.5731 161.1592 167.9334 174.1338 171.0712 151.0186 0 80.5358 40.1827 126.2474 182.9823 188.1641 161.7066 169.7001 148.3675 176.5904 152.9453 165.4473 190.7029 171.6636 179.9936 188.8454 159.2136 192.8186 184.5314 168.9564 155.2577 147.3406 142.3616 153.7542 167.2949 182.4627 97.8608 123.743 124.11 187.1822 170.9295 0 0 157.0726 94.4545 97.6318 168.8933 138.6362 160.0218 168.8406 157.6989 169.707 159.1455 117.2597 163.8651 128.8683 171.1837 179.571 181.417 173.9096 160.4193 141.7097 119.9996 144.0506 189.1046 142.7802 120.2336 136.4778 115.6301 159.0711 187.044 164.4239 139.2384 167.5449 0 62.6789 58.7313 65.8732 114.4445 159.6262 156.9798 171.463 129.1928 190.0866 162.6653 184.5101 237.0514 194.3938 233.8191 160.3289 232.4604 256.831 958.5978 1331.0532 318.0069 97.0777 93.125 179.572 218.7755 200.2489 186.5253 170.9211 160.3239 171.8772 186.37 178.9637 159.3395 174.7261 166.7091 154.8965 187.7235 218.6005 174.516 176.8845 148.7431 137.7066 174.9396 187.2285 80.2403 45.8131 124.7222 178.7899 172.1934 207.5217 177.0274 130.8902 93.1718 164.7563 141.0602 170.2943 189.754 172.5061 47.9088 26.3911 96.9149 119.5254 155.0849 139.1099 179.636 178.6293 191.7546 190.5082 168.8299 188.617 0 0 0 123.4874 149.4104 155.6233 182.4369 119.3439 160.4307 207.5715 190.8882 149.9829 153.8443 208.583 176.909 176.554 148.4602 186.5945 157.2347 189.2966 143.5597 0 119.2177 173.9933 228.6374 143.4268 179.1569 129.4069 138.6923 177.1248 147.1057 124.257 129.3308 170.7242 174.8616 191.3908 207.7218 170.1628 177.4835 153.9276 141.861 124.5145 118.9995 117.5002 115.9234 139.4053 175.9666 166.1178 193.2352 186.1002 194.0802 188.0911 202.5168 213.1799 194.5611 182.4917 201.9883 196.7286 23.9476
79.8849 90.1606 114.7879 107.5573 66.1406 68.7907 67.0297 74.0831 87.0937 81.033 98.5299 90.5844 96.4638 101.4414 90.3156 77.6979 59.5742 95.1796 84.3509 69.5411 62.4299 79.3791 0 9.2865 93.2963 105.6016 84.0507 98.4907 77.341 71.8353 62.0045 95.9733 86.5427 91.5858 80.1442 76.3302 46.6398 25.1565 0 0 68.7602 73.2592 0 0 49.1712 73.4025 68.5951 47.3126 59.252 84.6809 73.5677 74.3523 77.4383 85.8523 72.1051 42.0678 0 77.0208 70.279 43.7676 36.944 0 39.352 0 64.2306 40.3315 52.0905 82.992 96.2598 72.7558 96.2274 66.36 80.9241 76.804 104.8347 88.399 68.1561 63.6441 87.2758 65.2409 64.4881 32.9032 0 68.4511 86.7931 71.0041 85.1195 72.4826 61.4795 79.7676 75.4538 81.875 100.0849 80.2305 66.5216 85.0102 62.1712 80.0711 80.8279 69.1676 82.166 59.1513 62.5856 67.409 74.5347 68.479 48.5009 50.1487 53.7478 88.9555 76.0484 57.6588 65.8264 51.5926 0 37.7486 72.429 56.6305 59.4001 72.8497 76.2569 62.6211 71.6619 57.0796 77.1663 69.2998 62.2397 70.5205 93.0238 61.6861 67.3997 65.7722 58.5324 63.9027 84.7451 71.4042 48.7456 61.702 48.1032 65.2351 74.714 72.1611 63.9566 64.8874 72.8069 28.8954 25.9026 0 44.4693 62.1799 65.897 79.7338 53.5343 84.6175 80.3005 75.1056 105.7623 79.5672 84.932 57.9415 106.7165 111.8101 107.8133 318.0069 80.1833 160.2159 50.912 74.7363 109.8279 94.7884 77.9514 76.9306 69.2888 71.4097 90.8792 78.5594 75.2876 63.6413 73.0914 88.3128 100.019 96.1325 80.4792 80.7849 71.7205 65.2478 75.9198 79.8102 37.5657 0 0 82.9097 85.4758 98.6461 91.3798 64.1245 46.656 89.9787 52.4603 83.2284 81.6562 77.8344 0 11.6173 38.5546 49.7451 62.7509 67.3514 83.9835 76.7464 91.9143 95.3899 66.9244 79.8922 0 0 0 51.8233 68.452 64.3451 91.9347 52.7983 58.0254 111.2804 77.4718 66.8894 76.6748 102.9537 78.4248 77.0445 73.5086 75.0391 83.6688 83.3624 67.1105 0 52.4499 86.3826 87.5342 66.0929 75.2524 62.004 56.4458 83.779 64.9846 53.3612 55.2689 75.5309 99.6114 72.6955 104.5223 81.9751 64.1404 61.7662 69.249 51.976 43.7376 43.1361 48.0643 68.4345 94.7318 62.2721 81.292 85.8091 88.454 85.7059 82.7212 96.5398 88.0107 107.1768 87.7965 95.0673 10.4984
68.1742 59.2819 88.8891 80.397 0 79.9318 47.459 0 63.9142 63.0187 73.0906 75.1473 65.2169 67.8638 72.7877 65.7011 50.8657 70.1583 74.8865 50.5718 52.8607 58.8049 0 8.0424 70.186 82.9466 62.6767 85.4276 76.3402 68.2222 50.6551 70.0168 67.4978 69.1297 73.0259 61.7459 37.3678 0 19.6417 64.0403 72.3168 49.9806 29.9188 0 41.625 66.103 61.7427 0 0 81.5554 59.943 58.4599 63.3897 62.4814 51.2344 0 26.1716 59.9875 53.3373 45.4168 0 29.9976 25.6152 32.4479 48.5542 0 45.5631 0 87.009 49.2265 74.0738 70.834 65.9095 71.2518 89.7421 71.8798 70.4371 57.7716 76.9451 74.0707 52.6767 21.5456 0 57.5789 60.2012 57.063 64.46 61.4984 51.4282 80.3672 67.2321 66.227 65.0658 67.2373 56.0352 70.2824 66.4421 62.0746 0 66.8889 61.261 58.1426 61.969 59.3956 73.1069 59.4045 44.6518 51.2884 55.444 68.5479 62.5622 47.5718 42.021 38.2076 38.0183 37.6289 0 53.7028 48.711 59.0316 70.7552 60.3134 60.8469 41.9971 58.0612 0 58.432 53.2928 75.227 53.6032 52.2402 63.5581 47.3689 49.9242 69.3985 62.1381 51.149 64.7658 0 51.3416 62.2715 0 75.3081 66.828 62.498 0 0 21.1464 59.3488 60.3225 65.1915 70.2065 57.9671 77.9049 61.7463 85.539 79.1775 67.8475 75.458 55.3074 90.8175 92.6118 78.4834 97.0777 160.2159 379.6526 55.1966 74.6005 65.3066 0 71.1905 54.7921 0 68.8296 95.3759 0 72.6353 70.8395 66.764 67.5328 66.0613 76.7667 67.3771 95.038 76.1355 0 59.1294 67.3848 0 0 38.2579 68.6402 78.3079 85.8046 63.008 60.3976 39.5838 77.8186 0 66.7112 74.7158 69.9789 0 0 0 46.7392 65.6685 56.9301 78.1245 68.3511 80.6221 68.5661 71.6966 67.3157 0 0 0 47.3455 49.0261 53.8339 67.1267 0 59.2209 0 66.8864 60.0184 66.2855 78.601 0 71.8247 59.2536 67.0733 70.4799 55.3488 62.2079 0 46.7244 68.3885 78.1669 74.9305 57.8806 54.8423 50.7305 73.3925 61.7095 48.6981 55.7313 66.7407 74.2855 65.1465 100.9388 67.3824 57.226 43.8862 49.2795 36.6467 37.2724 42.1869 0 0 70.4325 55.7608 67.0127 66.0174 70.9665 66.8538 61.9905 76.564 62.5495 74.5514 71.6361 76.8417 9.5281
0 97.9771 108.8719 117.4472 80.6317 95.0055 77.2903 92.0202 114.6056 0 100.4329 97.8238 112.1646 99.9765 96.3391 91.8993 66.0306 107.9856 86.9276 59.5263 74.8694 115.4825 0 8.5089 99.6942 103.7026 97.0688 119.9328 97.3218 84.7771 75.3796 116.0926 81.6228 109.663 98.6308 86.1659 51.618 33.6842 0 81.8879 87.6067 79.2301 50.8312 12.7551 0 74.294 94.3964 68.2799 74.1932 93.0431 89.0529 81.8829 65.6913 84.9476 89.1134 56.2472 23.8287 76.784 81.6269 64.0802 53.5084 36.1899 0 47.3441 65.686 62.1265 0 83.7265 93.5001 85.1298 106.435 83.716 90.7714 86.436 96.0253 71.8265 77.5456 72.7319 105.088 65.3296 65.6361 0 0 73.8438 75.0352 94.4869 103.0139 87.6311 87.3785 91.5399 94.4639 81.4572 0 82.7043 86.3731 98.0303 75.8492 82.0758 87.6602 92.0691 83.6103 73.5489 63.2304 67.4857 103.7872 84.6895 60.2355 69.7539 56.7827 0 82.7288 75.3722 58.3372 0 46.1714 0 116.8764 76.5872 80.8294 84.9776 89.6822 84.0069 67.0838 66.7827 76.7275 77.1039 84.0117 83.1732 112.4597 88.2103 78.7832 88.9271 64.5308 67.7997 100.8784 76.8315 71.5934 63.9782 0 60.4314 87.6491 88.2697 79.5488 95.0084 93.2213 26.8655 0 19.4913 58.6635 85.9077 95.0933 94.0469 73.005 91.2224 80.9605 110.4039 106.998 95.3639 83.2828 84.3456 107.2285 106.078 96.4164 93.125 50.912 55.1966 421.8438 498.9499 147.4502 124.1083 111.1043 97.4998 91.2587 102.1798 105.6013 122.2841 86.804 99.591 86.4093 92.7519 99.1702 108.5406 99.4838 107.6697 86.3363 78.3771 85.6481 94.7634 54.7343 0 67.5879 111.6421 120.5749 107.4828 104.9435 66.4437 44.8053 90.2028 53.453 98.7723 99.0976 89.6963 25.0483 0 0 74.1248 87.9759 66.784 96.3579 97.7394 89.2326 117.2657 99.2619 94.9281 0 0 0 77.3169 91.4511 76.4436 96.2836 55.8673 80.0667 111.7511 101.4761 89.56 73.5373 110.9132 94.731 93.1683 107.8992 93.1213 117.333 92.9229 74.9508 0 67.1243 97.6524 118.6406 93.781 86.0937 63.3461 77.0104 91.3615 81.4103 64.8189 70.5222 113.2252 111.3084 101.8922 106.7156 82.3081 88.0567 100.5161 102.5107 66.3956 64.8897 63.3046 56.5211 68.4611 111.2921 88.3754 98.5794 120.4972 98.6411 82.6272 94.3871 113.7542 97.0593 90.3025 105.9097 100.0546 0
127.1131 158.421 174.9636 154.716 130.8793 149.3808 144.3263 161.3301 174.7273 146.9012 131.5522 178.0233 163.8973 149.7646 177.9495 149.7325 126.103 147.5053 149.4174 118.808 120.9458 176.6697 0 15.7122 171.5148 159.7868 148.1738 164.9062 165.649 156.7318 131.4894 167.6095 150.6649 145.6294 156.8348 142.0899 98.2965 70.0835 41.3909 123.3526 156.5908 141.7863 74.8982 27.0022 94.5863 132.1479 159.1393 118.4858 124.2246 160.7221 140.4545 155.181 144.5249 152.5733 133.4044 85.2406 42.3668 109.0396 134.7002 103.3166 84.6577 50.1267 51.4254 73.1737 134.0631 62.0676 95.2384 162.0253 144.039 130.9198 159.8491 128.5933 125.5845 141.4708 151.1238 135.0303 135.2212 132.8698 158.9107 144.0174 128.7393 66.6144 40.6569 125.7873 135.8911 136.4791 145.2597 142.0344 131.9348 153.1352 138.6322 134.2559 162.0308 142.9713 143.4667 159.1704 139.9953 163.4587 156.6241 157.4552 142.3014 142.1259 120.2848 129.6407 152.7917 143.5205 93.296 102.816 115.1502 153.1752 138.1767 134.2389 115.1044 80.9371 55.1188 0 153.1593 128.6329 143.8206 149.2633 127.6316 133.0443 114.3433 109.7596 156.5002 125.2602 122.932 129.9252 138.4818 134.1641 123.3689 148.5572 113.0511 110.5166 130.8569 129.9058 110.3825 131.7236 108.0989 126.8983 125.9552 144.0269 133.642 151.4551 146.4819 51.2222 54.1498 37.6194 99.7156 146.6141 152.4422 152.1223 126.6807 153.4763 138.598 147.308 172.8721 163.8926 154.2943 136.1372 175.0811 176.1043 168.3952 179.572 74.7363 74.6005 498.9499 531.1294 734.135 0 179.3196 154.7423 152.4476 163.9428 166.7919 184.8406 158.2354 178.4078 155.7437 169.7336 154.4455 157.7065 152.2212 144.5946 135.8147 117.9371 134.506 150.9246 81.9952 0 107.7522 158.04 171.8904 161.0908 167.4811 111.048 77.1048 170.6198 110.2005 161.4295 152.0449 163.3526 43.7364 17.8996 55.5067 0 140.5538 134.0408 159.7359 158.1283 161.1381 147.7793 162.9782 146.983 0 0 0 112.181 153.663 135.0403 148.5464 108.5432 143.2437 164.3168 167.5127 151.1018 132.1376 157.452 154.8079 158.1126 148.7805 142.422 162.0596 164.9803 116.6996 0 98.7939 162.8523 172.6305 154.1253 143.4458 125.0507 129.7972 163.4742 142.8146 0 126.8094 146.2683 159.7543 172.6815 153.458 157.8899 150.656 154.8668 148.4202 119.0012 128.1866 126.3009 116.5972 140.9519 154.277 153.4782 159.0813 179.2816 184.6999 150.5681 173.6661 151.6816 177.2092 148.5868 173.0137 172.4945 22.0554
146.8076 168.5145 241.9281 224.3851 152.4247 162.8774 167.6229 177.914 207.3164 166.5215 206.268 191.0048 165.6429 170.6438 212.4256 187.416 127.2772 201.3418 201.1859 130.7486 129.2073 186.8332 0 23.3344 204.4266 209.2401 177.1624 190.3318 208.0843 167.1584 124.6347 223.1538 197.4039 182.1334 185.1347 160.6187 78.3778 65.4136 49.9047 155.4614 195.4712 148.7698 102.2857 37.8285 110.4982 136.543 155.853 108.7329 111.1424 178.4714 135.477 178.1401 194.7459 193.891 151.3384 89.4428 39.4719 160.8781 157.775 100.5565 80.2344 76.6369 85.9658 81.2918 135.9278 68.1683 102.54 162.9169 193.7026 175.8658 185.2854 136.5106 169.098 157.9977 212.7775 195.6103 166.3435 167.478 174.0499 153.871 113.8823 71.9517 49.1353 142.7533 194.715 188.6613 201.285 156.828 139.1286 185.3548 153.4958 167.6314 196.3994 194.6288 158.2973 167.2622 181.9019 158.3421 177.7064 187.2741 141.1263 144.3762 121.5447 162.7668 195.5973 134.8011 81.0289 93.3073 140.6812 162.4343 162.517 110.7788 112.2834 91.0215 76.5434 87.1422 179.3743 130.13 151.6171 200.2298 153.7323 139.379 142.3099 115.9589 168.2005 162.7079 180.0654 161.0941 194.5124 149.8646 160.2984 147.1872 108.4205 126.8915 165.9344 138.6687 102.194 133.4008 105.9209 143.1651 178.2468 153.9015 152.9862 166.2051 156.8805 47.8555 51.016 48.7343 116.3835 162.0695 153.4538 183.8991 141.7283 183.7538 163.4132 183.2916 247.6998 198.9136 187.3644 134.0065 216.2766 208.9682 181.3885 218.7755 109.8279 65.3066 147.4502 734.135 1748.7228 884.3645 250.3095 224.6017 186.6745 190.4441 206.0741 185.2859 180.9033 208.6963 152.6694 173.2489 192.498 203.5439 218.3285 191.5637 143.1634 141.3957 155.9904 200.673 77.3117 46.4065 113.3307 178.8793 183.9186 210.9563 197.5369 137.0904 89.3711 185.9541 125.5812 180.2854 181.0691 190.2163 53.0712 16.8807 67.321 122.655 156.3121 112.2138 165.5309 179.0287 190.1988 204.963 164.0019 169.1932 0 0 0 142.2682 158.995 147.8414 158.7614 101.5672 176.5374 247.5175 190.0201 172.2794 132.8972 180.0006 161.9931 167.3409 180.0387 161.4284 200.9144 176.428 129.5549 0 118.5459 173.2649 233.0287 164.3927 208.7662 139.3011 135.0033 187.5132 149.5889 131.308 125.7293 184.467 201.9914 197.2734 200.307 192.6594 148.8072 139.2306 154.235 103.7301 110.9705 108.4777 99.3028 146.2774 185.6256 181.1448 184.5475 202.3946 201.9235 178.5682 195.4219 212.4957 216.2739 211.1569 222.0385 184.16 16.79
157.7366 191.6139 238.5707 224.5064 142.3428 155.3189 137.8004 196.3727 220.6872 164.8245 210.2143 188.1332 176.5923 194.4755 174.9089 157.8342 126.5282 197.3539 187.4662 136.4793 135.0646 203.928 0 22.6235 196.4555 213.0772 186.8311 206.336 180.9271 174.705 142.7183 191.9967 195.6759 189.4325 173.7784 160.5414 89.7243 60.9957 41.5028 144.0701 196.9672 166.366 91.2988 37.0798 107.4692 153.6868 176.4474 94.8984 114.5058 197.8881 127.5705 170.1746 194.1587 191.6733 144.723 92.7491 45.0869 144.9994 166.4386 106.4515 84.6826 83.9574 82.1386 100.7503 114.6265 57.8264 114.4357 176.4839 178.4899 189.4733 196.8745 124.7289 176.9918 163.2554 198.6539 177.2486 174.9523 157.3085 175.0163 170.7515 119.2137 66.8389 49.795 131.9205 171.1473 192.7387 176.941 135.8563 109.9189 188.0987 155.5828 172.9739 189.5661 184.095 146.4538 197.7954 166.7231 178.9028 178.733 160.4129 164.0043 136.2296 116.0438 164.2559 201.9226 152.8197 88.6534 120.5741 142.4938 186.4312 172.919 128.4121 119.487 83.1813 84.3324 79.3577 164.6007 136.8076 143.1557 174.9611 147.0188 158.0718 145.6198 112.0872 159.8498 157.0268 171.0161 164.6371 201.9242 169.801 148.8567 161.7913 113.2921 136.0537 178.0822 133.1452 112.2978 110.0536 104.7393 139.3044 170.028 184.9879 150.3346 169.7319 163.8269 53.7712 61.2823 53.1088 123.4589 155.2435 148.223 200.1198 129.4928 167.2007 164.1587 197.945 219.6807 198.0969 175.2438 130.0965 223.6483 215.3051 178.4053 200.2489 94.7884 0 124.1083 0 884.3645 1588.0092 414.6127 215.077 200.0163 203.496 222.0782 190.6979 165.8578 186.3746 170.1015 173.4163 199.0696 208.29 198.2168 173.9997 175.9345 147.1167 180.9344 196.3695 84.5296 0 126.1014 173.3606 234.0323 227.4401 197.8668 159.3426 87.9249 187.9385 126.991 162.5606 176.4016 191.4502 38.1072 0 70.0314 111.5498 139.9376 115.9356 168.9285 164.0977 221.549 204.1322 169.4702 174.3962 0 0 0 114.0501 155.9527 152.3911 166.4455 115.8538 161.7654 203.6766 189.8945 185.1354 150.8551 193.321 170.5743 172.5152 184.8589 162.7587 168.9263 144.9908 134.6244 0 143.9898 172.7779 244.4912 159.3435 192.0296 134.5694 136.4237 199.1416 168.4688 123.757 138.0421 181.3973 207.5789 206.3872 226.2627 198.1848 166.318 161.6598 157.7691 120.8971 114.546 115.1932 118.8739 145.5486 183.9468 188.1497 202.4519 211.1095 188.7587 158.2701 172.7049 190.8254 191.3522 208.46 205.616 210.4248 25.1626
145.3289 155.2531 186.8074 194.1234 127.1788 177.0105 121.6633 152.9396 200.96 169.6468 149.9303 161.1891 160.0473 166.7057 152.1311 159.2744 138.0803 167.2016 152.3788 125.2816 116.6186 200.9523 0 16.5381 176.3431 192.1522 153.3523 166.6268 149.0776 161.038 131.8704 173.7767 151.4509 152.0592 178.7086 149.3711 94.3544 64.9898 41.0796 123.381 162.2067 145.7756 79.9575 31.8663 86.3558 126.7022 156.4152 122.6025 123.9625 177.3376 143.7209 162.0582 175.7169 171.4262 124.8251 92.9884 36.3391 126.5916 156.2294 119.9768 79.4686 68.7626 60.6052 80.6804 121.8104 64.3649 80.5455 165.4319 170.5925 154.6101 145.4329 126.7888 159.5109 132.422 162.4611 149.405 147.0203 154.8132 159.3036 168.9373 124.1895 70.3073 32.4789 114.0783 147.905 156.1127 156.1399 141.4044 117.2729 166.2236 160.0124 168.4339 171.8026 140.7408 138.5393 148.3622 166.6529 160.1326 147.6558 140.4247 158.9986 135.6713 113.7079 138.4183 144.86 142.2887 87.5334 105.7164 138.7391 169.2636 163.2154 136.1786 107.3785 83.45 80.0085 89.9484 158.3116 140.9413 144.3126 176.7723 135.0007 150.7313 125.6291 110.9888 141.0791 134.4128 145.3841 134.2594 150.1345 140.4106 131.2357 157.3526 116.2231 132.3863 148.5902 141.4776 106.4892 129.0844 114.5731 142.8754 166.0601 160.6419 172.6833 143.2028 157.6549 55.2581 52.8783 51.3183 114.1326 138.3151 148.0952 182.3557 134.3054 154.236 148.1733 160.6604 160.6935 180.3011 167.1638 112.7356 180.1741 181.2916 175.69 186.5253 77.9514 71.1905 111.1043 179.3196 250.3095 414.6127 716.9562 494.8381 201.1455 191.7474 210.3033 217.1436 172.7643 166.999 163.1733 157.1017 174.1687 213.3846 187.7519 171.4204 147.0042 130.1697 146.1832 175.5234 74.0418 39.0846 111.8409 159.8798 201.866 163.9758 142.0239 116.8289 78.9137 183.5148 107.5358 170.1057 153.3539 165.3465 35.0051 18.9578 73.135 119.5086 141.8898 125.5035 167.8721 162.685 199.7714 193.756 159.6197 144.1433 0 0 0 109.9612 158.7051 139.0056 150.3144 120.6727 151.1528 191.0041 168.8915 159.2846 138.2626 171.8193 169.0081 181.3723 171.2105 147.9088 139.4985 178.5195 131.1702 0 103.8249 147.7904 180.5186 154.0454 170.6273 123.1961 137.7478 186.3122 133.2091 108.341 127.7421 145.5993 169.188 160.802 194.7131 171.8841 160.3394 166.3741 146.0664 101.2481 109.4651 117.4928 122.0948 160.3576 157.6083 156.4484 184.9349 172.6186 180.5656 177.9074 172.8044 182.3086 201.0056 174.2025 187.4928 159.0409 23.0651
129.6206 147.7088 205.4453 182.3659 117.7347 177.4624 134.3505 155.5748 174.9886 152.0936 154.7961 140.6146 159.1423 167.8782 160.5849 153.844 125.0608 148.7107 143.4465 126.3058 123.5097 152.634 0 13.63 160.5571 173.2288 152.7561 167.6003 165.2719 154.0577 116.889 219.764 181.2162 166.3866 154.1809 145.3806 83.7539 53.7694 43.842 144.6228 150.5152 165.4129 98.2759 0 98.0366 128.9472 164.949 100.8201 102.9188 164.2245 120.1681 159.6012 149.857 174.3813 127.5838 77.0262 39.5023 139.97 158.0783 88.0049 72.9362 74.3996 58.1403 75.9094 121.0113 65.979 97.2489 149.8276 151.0012 163.5724 182.5845 122.1558 146.5096 142.9039 163.819 161.4031 127.5496 140.8709 150.1023 135.6837 118.0574 65.1056 45.2591 124.7462 133.6791 161.7546 170.8876 133.0466 114.1467 154.5004 134.1567 148.4884 175.4646 140.3224 139.356 146.9086 161.9784 146.3433 142.8703 142.798 141.0098 126.0801 109.9951 124.2687 140.7416 131.0652 88.3306 94.3668 113.2762 152.4304 149.6116 113.114 96.1901 75.1288 77.8532 73.8806 152.1429 116.526 124.5564 144.8011 144.8771 144.6678 126.949 95.2252 141.0055 143.7614 138.9774 159.4027 158.9706 122.4534 129.6514 145.8005 101.6866 111.7783 157.2987 117.5316 97.0956 129.3456 102.2031 124.6573 143.795 135.3926 140.8765 159.2939 132.5734 55.583 43.3149 45.0918 109.6202 127.341 127.9059 157.753 109.1917 155.1196 134.9774 147.8669 162.1758 147.0778 154.9222 128.7526 185.1568 181.106 160.4957 170.9211 76.9306 54.7921 97.4998 154.7423 224.6017 215.077 494.8381 849.3876 5327.1442 182.1875 199.811 183.6505 166.8783 171.4292 140.5915 143.4419 177.0302 177.0011 175.0266 163.6524 142.2166 122.8279 152.2924 186.9601 78.6955 41.992 115.1168 156.5998 180.5533 171.8878 156.5307 123.7717 81.8891 157.7835 100.4614 156.1875 175.6824 169.7192 39.6611 22.9594 69.4126 102.6198 124.8398 97.977 167.4504 133.8733 187.0414 164.1445 156.3891 159.4389 0 0 0 94.9959 145.5637 138.4611 152.3161 93.1364 142.4789 188.9631 162.4852 145.2948 162.4458 155.5788 157.6643 158.6523 164.7249 155.5636 142.574 153.897 121.0287 0 121.2098 145.6368 179.2991 138.4143 165.1305 126.201 131.3881 179.8291 122.4499 113.7835 118.8124 156.811 180.8608 158.6921 208.8213 171.754 123.135 146.3463 122.8346 103.3125 118.4231 115.8657 103.8253 140.6189 149.4832 164.0044 172.1878 170.7557 188.9722 151.4942 167.317 211.697 160.3732 201.4884 199.6868 181.4442 21.0438
148.5664 178.328 170.6813 162.7866 139.8892 171.5406 139.6919 171.6955 160.7939 146.4037 141.9121 148.906 157.5461 152.1363 166.4079 147.7468 129.6633 146.437 140.4797 138.326 129.9345 142.4754 0 12.7969 171.6715 143.3255 164.9036 154.9498 151.6324 135.9999 139.6937 156.9241 142.2411 159.4806 157.0976 129.9321 97.0127 74.3404 36.4982 128.0868 162.7781 163.8653 0 24.8512 78.1536 127.9357 131.7765 117.3236 114.0173 163.5406 141.1316 161.4514 166.5508 130.591 130.4753 72.5182 0 122.6439 141.8417 97.8012 77.9857 63.332 55.0834 83.1936 126.9937 66.6347 72.542 146.1061 155.0834 137.716 159.5098 158.4955 146.2638 144.4006 139.0563 130.9531 135.951 141.346 143.9649 137.4667 117.8881 57.4604 0 109.662 137.6229 138.1153 163.1451 153.1816 112.8377 141.3502 141.2732 134.675 141.4084 137.5557 150.075 145.228 150.7987 153.2411 152.1323 141.0614 134.3968 133.1694 126.136 128.4415 165.4731 148.1874 110.2296 107.8928 106.5545 151.2353 142.623 115.3634 125.214 78.3209 61.7863 0 124.6511 134.0861 122.4667 137.2966 140.2096 146.1871 117.2705 113.3395 131.3878 137.0685 121.5531 115.0592 148.8719 141.7764 124.7582 134.6264 104.5745 114.1401 158.0385 138.2052 93.3895 119.4653 118.5291 144.4531 144.4203 154.465 144.0913 128.1662 134.355 63.5937 50.9919 36.3642 112.0651 148.0669 144.092 144.8702 136.8948 154.4834 137.4052 153.9454 189.4239 154.7096 162.0073 128.6092 163.8509 163.7336 167.176 160.3239 69.2888 0 91.2587 152.4476 186.6745 200.0163 201.1455 5327.1442 2237.3166 890.7267 234.1922 190.3562 165.1383 174.3383 156.5546 154.473 162.6704 173.3698 163.7234 176.9489 133.6533 136.225 107.619 162.6638 68.6583 48.4879 120.1885 164.2719 187.7776 157.7836 168.131 120.8599 86.6064 147.6129 93.5953 158.6618 148.2342 144.3262 28.7447 12.5059 0 110.6635 139.0637 131.3559 159.4423 128.6959 145.5244 165.358 170.1294 158.8173 0 0 0 98.9881 152.007 152.4 142.032 101.0969 157.0775 148.5387 144.6327 141.1146 138.8496 150.3149 150.9951 148.4945 167.1267 139.091 169.5514 154.5085 121.4612 0 97.579 139.0585 165.7377 143.0278 137.8671 131.8138 129.3978 156.3525 132.741 108.5322 127.2381 144.0523 153.5878 177.1499 164.6877 148.94 148.3799 140.9936 140.3085 98.3467 130.139 133.1754 114.0384 144.5662 145.7167 169.7485 154.3642 162.971 186.8483 184.2219 161.6492 166.9034 160.8269 140.1459 145.5469 173.656 26.9044
162.1359 188.6459 191.3989 199.2361 141.6873 156.0595 143.0292 174.4102 177.8049 183.3682 171.8856 177.617 167.2785 184.2246 183.1367 159.3429 142.0791 176.6952 160.244 143.9757 133.015 156.9758 0 22.8949 196.2257 182.9346 186.4934 184.493 148.5026 169.1768 151.7966 203.1293 154.3327 180.9463 179.2858 140.9561 92.5527 81.9357 53.9535 131.3787 173.6831 154.0279 95.338 31.2911 92.775 131.8311 168.4069 116.7337 115.0725 186.2964 133.6507 167.4722 148.8166 174.6519 144.9806 87.5394 53.574 127.8518 136.075 98.4782 86.4625 81.9214 55.9009 67.7241 108.1941 65.4629 113.2949 157.7671 170.8141 143.661 146.8437 164.6958 162.7622 162.9037 159.805 156.9138 158.2736 157.159 175.6642 155.6581 133.3921 66.8403 29.5631 142.6752 160.8041 144.9647 196.6309 150.7053 121.2613 164.0857 156.3596 160.4525 150.4605 134.8997 158.1232 175.8021 162.0757 141.7277 187.6681 161.2869 158.8928 143.2979 116.4618 139.3417 162.2337 166.9975 108.7554 114.104 122.7341 140.5354 151.6483 127.3096 110.4048 87.5793 84.2674 69.1321 147.7606 117.2453 135.7934 188.8423 140.9621 131.6265 140.9606 124.8042 168.8681 148.9597 190.2784 157.4384 159.7216 152.5765 134.1988 146.417 113.5006 131.3927 163.9773 113.5144 104.6275 118.3093 105.4747 144.6178 142.3276 147.8268 167.5353 156.6253 147.8108 58.2356 45.5565 45.414 122.6156 151.3009 162.2762 154.868 125.2978 138.2106 141.0902 169.9551 187.7128 183.8341 164.9264 147.2346 204.3601 198.4355 172.0505 171.8772 71.4097 68.8296 102.1798 163.9428 190.4441 203.496 191.7474 182.1875 890.7267 1400.6602 815.4317 225.6836 191.8889 210.8464 187.8482 165.8531 174.0085 200.1716 199.4576 206.2964 131.7642 148.1384 165.7933 178.8594 89.6683 47.4647 132.8213 170.7436 194.5326 175.8029 178.8159 140.0702 79.7325 165.4982 107.661 168.9145 172.3921 160.6073 44.0605 15.2807 58.9069 129.9163 155.5228 118.5934 173.8154 165.2155 188.4715 173.5033 172.1619 177.3259 0 0 0 123.1999 128.8084 137.3634 171.1395 114.6539 176.7078 205.1069 163.617 158.4318 139.57 181.4525 170.4832 190.766 168.9668 136.2791 170.468 154.2631 148.1833 0 95.3651 163.853 198.8399 151.6316 171.987 137.2976 145.1893 199.0139 150.7117 121.9185 126.9301 169.8771 181.9135 173.1293 178.9773 177.2612 157.2789 158.9443 144.4518 101.1201 122.3175 128.2347 122.5461 148.6045 158.0023 169.9632 161.3118 170.7257 191.7994 175.8084 187.3746 192.1906 168.9107 180.0667 196.5881 190.1698 23.6837
151.8716 208.458 233.3342 176.3302 153.4334 165.6105 151.1621 197.5059 198.1462 192.7588 202.8019 179.3802 198.5657 214.1218 208.0066 186.3876 131.7627 183.1422 188.2768 135.0853 135.0587 195.3382 0 21.3553 201.1271 203.1634 191.4269 203.4937 205.0981 158.0039 127.5007 210.5391 208.8416 202.2204 183.0366 156.108 96.3982 74.1986 45.7903 153.9025 194.0066 159.1422 95.2997 0 107.2537 139.2176 156.2308 124.0929 125.897 198.7734 179.6477 181.8137 166.4739 178.9817 174.0734 95.2716 57.7038 150.0236 165.457 118.6489 88.5196 84.926 67.0305 96.3972 141.0136 89.7143 90.8466 180.9977 186.7229 179.3301 182.5908 167.5793 207.9619 165.4616 198.915 188.6035 168.0719 179.5478 207.3744 180.458 161.9142 79.8639 35.2005 142.0373 196.7483 190.6959 215.602 139.9663 123.3331 187.2774 179.8288 189.3255 198.028 191.1694 189.0322 193.4222 179.675 173.4382 189.7432 178.8616 161.4799 134.587 121.9352 159.6041 192.0427 153.5717 106.8463 122.431 134.3411 180.7867 173.2399 120.6106 131.9167 92.3327 80.0944 90.7207 196.0003 134.4593 148.0821 197.2385 132.5562 157.3747 141.6687 111.3539 169.1061 155.2789 158.752 166.291 199.6717 138.8697 140.4836 156.6474 139.991 132.9037 153.2555 154.2178 117.8091 127.7951 102.5979 145.2921 151.7924 171.1 153.0633 171.3812 160.8111 52.464 53.199 47.1302 134.0979 155.5824 143.8483 194.3354 147.1489 184.2234 165.4175 176.887 208.7273 183.6098 184.2362 135.9534 206.0978 209.9886 195.1243 186.37 90.8792 95.3759 105.6013 166.7919 206.0741 222.0782 210.3033 199.811 234.1922 815.4317 1063.0577 996.8447 208.0391 234.8724 195.812 198.1804 234.2641 246.6793 211.7403 204.6592 161.1156 181.1219 180.3842 201.4617 88.1693 48.3347 132.3168 185.0692 230.525 204.1803 200.063 118.2885 88.1493 171.3235 127.5363 183.2053 221.6044 194.8515 52.7379 25.1324 86.3824 142.9207 162.9146 123.3275 206.8685 178.8376 200.6887 199.1679 174.9022 172.6622 0 0 0 122.6877 145.7368 154.5073 194.9733 118.5172 172.1506 216.5861 197.1376 179.1687 165.7077 201.5758 172.6471 173.5194 189.6855 172.7629 191.5254 193.8128 167.3279 0 122.2673 168.1186 222.0996 192.2201 188.9404 152.239 141.3891 188.941 141.4672 117.0945 145.0618 179.1517 178.322 202.4293 211.737 196.203 161.1807 157.6664 165.4183 114.3474 125.1478 122.3592 108.9189 142.5434 183.3902 171.927 190.0883 215.2545 214.4669 178.4536 176.7487 224.0806 200.9671 217.1502 217.8311 209.7137 0
[truncated: 219,084 more chars]
