# Supplementary material for: Defined chromosome structure in the genome-reduced bacterium Mycoplasma pneumoniae
Source: Nat Commun. 2017 Mar 8;8:14665. doi: 10.1038/ncomms14665 (PMC5344976; doi:10.1038/ncomms14665)
Supplement: Supplementary Software — We provide a folder containing all the data and scripts used to reproduce the analysis of identification of chromosomal interactions domains (CIDs). 1. Matrices_for_TADbit: contains the input raw and normalized matrices of the sum of the five HpaII replicates described in Figure 4a, of the HpaII with novobiocin described in Figure 5a, and of each of the five HpaII replicates, to calculate the CIDs borders. 2. Script_TADbit: contains the python script, iPython notebook script and html version, used in TADbit to detect the CIDs borders, and is saved in the Output_CIDs_detected/ directory. 3. Coexpression_Data: contains the two co-expression matrices (basal and Pearson) with their corresponding genes, as well as the co-expression for all genes pairs to compute the coexpression per CIDs. 4. Script_coexpression_CIDs: contains the R script used to compute the absolute mean coexpression of pairs of genes within and between CIDs. [file ncomms14665-s6.zip › 2017_Trussart_et_al_Coexpression_CIDs_borders/1.Matrices_for_TADbit/HpaII4_Stat_norm_filt_3kb.txt]

338.6777 270.9422 182.0787 174.7579 139.5924 159.1482 153.8418 135.9644 130.3336 134.0486 120.7267 122.8321 131.9656 139.0941 148.4897 148.784 135.0642 131.5906 150.9524 149.0695 151.1006 138.3996 137.0335 147.0679 129.94 126.8468 143.3636 134.6255 136.2667 114.3868 130.7968 128.7637 116.8899 126.5394 131.9129 152.0264 166.5811 160.8633 138.6355 149.1932 141.9679 150.3693 116.1679 0 130.1566 141.7411 109.4049 121.0985 141.3084 127.9735 132.4919 140.7698 125.5767 126.9425 120.8169 116.6105 139.4557 125.1586 119.3957 131.2838 106.1559 118.1265 113.7983 117.8905 131.7033 130.8235 126.9781 140.266 133.3954 125.5285 114.9122 137.3302 126.6444 118.2477 127.4057 111.8135 104.0142 111.9521 115.7269 126.143 154.2498 149.5838 0 116.2299 120.4543 127.4494 128.5445 150.1915 152.0018 124.9547 119.4548 135.7995 118.386 108.1443 132.4558 106.2681 102.5986 111.7684 124.5777 110.4286 118.5842 129.8083 143.499 104.3084 117.8874 116.3785 135.7827 121.6254 107.7277 110.1843 100.8271 122.4152 129.1742 148.3439 108.5174 149.9898 99.4137 132.1532 141.4037 118.3652 138.0215 121.4906 137.4017 125.48 121.5814 121.8683 121.4363 130.7678 109.6588 126.8056 114.8469 131.5177 123.4375 124.2558 114.1881 113.5097 119.8369 133.91 121.6489 124.5311 129.2694 112.8409 106.0914 109.8795 109.8613 76.5206 119.3397 89.5667 141.9327 125.553 138.7459 115.0657 140.2304 140.2213 120.3299 126.5437 123.2935 115.5073 118.9754 128.866 128.2677 114.1354 116.7047 109.2984 113.434 128.9785 0 129.2433 112.1917 131.5346 112.8435 128.745 128.5461 126.7962 109.1654 128.7164 123.2649 126.124 134.618 118.0445 117.7632 123.8934 121.2392 125.6871 126.9832 129.1245 103.6293 106.9893 99.722 0 127.6262 111.3338 117.0304 117.7508 120.0649 125.4792 0 137.4652 130.9755 116.9825 134.9602 129.5238 135.4771 0 0 129.4506 125.968 119.2789 117.216 122.4528 129.6279 127.3549 136.3444 122.6037 120.9317 0 0 130.9043 133.9799 131.4026 140.0253 158.0658 116.8672 121.9207 144.3756 118.7888 127.016 128.2744 134.3712 129.6258 114.8157 134.9445 116.9977 111.264 126.9496 132.5336 136.2504 131.5792 120.0426 149.6337 128.8048 143.9299 148.996 132.2315 149.1919 126.7125 135.434 126.0043 134.0173 141.9209 138.4972 132.1194 132.605 145.202 147.0417 134.9035 142.0538 156.2037 157.7419 146.4618 139.0546 150.0377 130.7019 137.387 137.4991 157.0147 137.0995 142.7429 155.7371 139.9426 192.6919 0 338.6777
270.9422 338.6777 270.9422 204.5001 162.2116 158.5695 172.4136 167.5136 178.0242 160.2337 152.968 164.6672 176.7133 170.2844 155.6594 167.9152 171.0946 183.9119 158.9636 153.9929 158.4824 169.2497 167.5791 133.0018 159.6902 153.0264 146.3066 152.0267 158.4643 147.6721 147.0329 151.9426 152.7894 150.3258 150.1495 168.4401 161.9643 153.7741 145.1442 151.6127 142.9483 157.522 144.2892 149.8901 145.054 145.8824 141.1953 133.9734 155.4821 147.2426 136.267 141.975 0 145.8913 153.9432 145.9028 144.6674 151.1334 146.7904 119.6033 135.5793 146.9784 145.4152 131.432 143.946 131.1632 127.5906 142.0514 150.9486 130.7813 156.9788 145.8089 163.7251 136.7159 127.5225 144.5767 140.7475 148.8075 141.1736 126.5687 149.3906 156.8317 173.7967 134.529 145.2008 141.6078 147.1812 145.3897 142.5233 126.3143 143.6764 142.0111 140.9027 142.1371 143.2732 124.7235 132.4948 132.7877 135.6776 133.9626 123.1696 114.5117 125.4488 141.9585 131.8793 129.26 140.993 100.1173 142.1418 134.6924 143.3533 116.5147 133.93 152.2536 94.7736 146.515 123.2548 133.9694 128.2203 126.8045 154.2871 138.5678 128.9224 129.0176 129.4124 140.7603 127.7303 136.1907 129.8867 120.7845 122.0138 131.114 123.7768 136.4635 146.9358 133.1151 125.1269 131.392 132.0958 122.1683 135.5546 131.1975 145.4648 141.3226 129.7632 108.2381 137.7194 111.0267 129.1071 137.1806 127.7642 139.8419 128.3692 144.4376 141.1338 147.9509 149.8165 158.5326 151.1302 151.8516 142.078 145.4617 144.7824 144.8289 154.428 142.7907 137.028 126.2854 141.4489 134.394 140.436 153.5816 134.5763 140.0081 118.9257 133.4924 123.3362 130.2183 130.3723 132.3929 152.8206 143.1372 129.5787 128.8061 136.9227 132.4416 145.378 141.7264 147.1039 0 144.3079 144.527 144.7037 148.2177 146.3002 125.8664 130.2864 125.2876 135.7688 136.6879 147.2941 148.6263 148.6517 207.5092 125.2071 147.5859 139.0038 131.7541 124.922 156.1631 155.0235 144.522 139.3937 135.2481 133.4036 0 0 155.0753 155.3121 132.1213 133.2868 127.4674 148.7706 148.4398 149.5012 166.6964 149.1026 144.4379 147.6768 139.5857 152.3962 148.2592 138.2124 138.7544 148.2091 142.1201 153.1089 158.2071 153.9018 130.8095 154.8876 132.3203 140.6002 148.4334 143.4729 130.8638 137.4253 139.0853 143.651 153.473 159.045 160.5797 160.188 133.2292 156.3658 147.4971 144.4605 146.9318 149.6485 148.0608 158.9912 163.2079 175.1564 154.124 154.9787 172.0306 176.3132 181.2077 173.6818 187.3276 223.9822 233.583 216.2682
182.0787 270.9422 338.6777 270.9422 169.9282 182.5073 184.3685 177.0628 177.523 181.6782 185.5315 181.8738 179.8772 175.8786 164.5188 182.5315 144.6381 182.9447 163.9467 149.0854 159.4622 165.7027 164.0671 159.5216 155.8473 174.6546 161.3281 158.187 152.3795 154.1498 147.6291 167.0132 156.611 154.7688 160.2922 156.3871 101.5055 128.6944 160.9166 152.2017 157.2948 155.9109 146.1618 183.0168 160.8572 144.9842 142.932 121.4882 130.9924 141.6856 138.1342 153.3916 158.8916 158.6825 150.8042 109.0819 151.4055 148.8676 127.5295 133.421 166.6275 181.8517 177.698 168.2077 148.7793 120.8901 139.5641 136.8193 130.2142 159.3631 154.1451 141.5514 152.8773 133.0199 147.2035 146.8894 160.3184 135.7134 144.8183 136.7144 118.8144 100.3113 154.4519 150.086 146.0449 135.2629 150.6611 106.9375 117.1013 144.3084 148.4077 127.3378 148.343 137.9881 128.4896 162.0247 139.3996 127.2741 137.0099 142.0046 138.4654 126.8612 120.2725 133.0587 152.0144 137.9692 124.6434 116.7331 131.4232 143.0655 146.4585 118.0042 121.9946 131.0927 137.3964 124.1861 147.5943 108.4144 136.128 137.1446 126.3528 140.489 132.1966 108.9925 143.3983 140.074 158.7283 161.6196 151.7493 123.4962 134.9985 130.0361 123.3603 120.4837 154.7853 131.2804 97.9081 103.6439 103.3937 134.4432 148.7238 129.9649 127.8284 134.2123 140.6906 115.6101 114.591 141.6341 118.9824 128.3684 104.1961 135.9768 119.4221 152.8093 114.4887 143.6639 132.5108 141.2883 129.2884 123.2769 151.2528 141.7858 138.0071 147.5911 141.2026 115.7735 127.499 142.5224 158.4443 151.8721 131.6113 144.8179 135.1664 141.1178 131.8153 132.6323 130.0763 140.96 120.0321 143.6917 147.2758 146.103 139.327 119.7724 124.9485 147.8119 149.8724 133.5886 133.9828 106.2305 142.2404 137.6522 143.2557 154.7725 135.2744 147.7025 144.7478 151.0399 137.1517 141.2397 158.5315 132.1673 151.8738 173.8442 138.6228 138.366 136.1786 124.5469 152.2208 137.075 155.2574 153.0534 136.1304 162.704 160.485 0 0 161.7554 131.8579 118.0559 152.2773 95.2131 134.6137 167.1644 151.8233 152.778 146.4895 160.125 137.2296 135.1989 149.5904 145.1707 147.9956 156.4486 159.7664 106.6334 158.9996 177.2492 165.7708 130.1599 171.3512 127.963 136.238 166.9343 135.9234 119.2064 133.1776 157.3191 152.3489 154.2927 158.7281 150.374 148.0479 136.8424 158.3108 131.1356 119.7404 117.8681 124.1178 149.508 166.8307 149.2571 172.842 181.4584 156.7843 163.6243 168.685 183.7474 176.8009 214.3034 200.3266 212.3566 202.8026
174.7579 204.5001 270.9422 338.6777 270.9422 215.4212 178.1416 190.1469 188.2748 170.0577 167.331 156.2473 183.1361 184.9837 170.9963 173.1708 163.1949 184.3264 163.2315 139.6207 154.5736 160.1573 158.5764 161.5741 160.2214 166.4472 169.2082 171.2864 164.0924 158.9013 128.6968 162.6377 154.8952 152.6169 153.8959 131.1857 126.82 134.2956 164.3507 151.8318 143.8624 124.7703 142.4598 160.5644 179.3384 144.7185 144.4956 117.7248 122.8779 149.4591 137.3988 147.2761 149.8763 164.0895 139.9649 116.1462 140.3517 156.1564 145.1931 129.5633 143.8598 140.4278 164.8248 135.6224 138.2583 106.7397 127.908 152.0384 137.1524 157.9949 148.5556 138.4302 145.9246 153.8423 156.2836 148.1074 163.0267 164.3797 127.022 152.3826 127.1563 115.0716 169.5993 157.897 136.3456 140.5 133.1101 130.47 123.3508 131.2366 133.9117 135.5602 163.359 155.2734 141.4053 149.5508 149.8144 130.3891 140.9341 141.5293 130.7962 135.0112 133.329 150.2149 155.0823 132.5283 107.2423 131.9644 145.9478 144.5385 134.4833 123.489 123.7743 125.8349 133.0099 103.0387 135.1249 119.4497 127.6347 130.3379 135.0305 131.8004 130.1946 127.7288 136.0587 139.9556 124.2445 137.517 143.5676 126.8543 124.7244 131.1088 127.5526 135.2895 125.7745 112.5812 115.9629 138.037 124.0619 139.7707 145.5269 136.0101 137.2591 129.3976 145.3071 125.9121 165.0727 174.5284 129.3468 134.296 138.8971 147.3952 124.6384 128.3438 125.6902 133.6921 141.1008 149.3599 141.3649 109.285 139.2528 141.3947 149.364 133.3918 127.417 128.5912 138.1511 148.3574 136.5641 151.3775 124.6084 147.7069 111.5734 137.5737 138.1167 137.3171 155.0021 140.0716 122.6393 130.6557 142.2821 137.8173 144.5496 133.0276 109.752 128.2955 135.9201 148.8859 151.0509 151.7563 156.1584 119.8601 122.8383 136.2755 147.7662 138.2618 149.6079 135.9897 155.4273 141.8182 168.04 142.3771 155.916 163.8177 122.0781 127.0227 119.7597 130.4001 140.6068 140.0418 147.8928 148.5308 141.951 157.4198 155.2729 0 0 165.3104 138.3134 135.3856 140.9578 161.4877 144.2874 154.1244 142.4932 140.2256 155.0022 139.7009 132.9023 139.65 153.0964 141.7458 138.0888 146.7718 137.3481 113.8703 145.75 155.6075 149.3285 142.6003 159.747 153.7764 134.9742 162.798 140.4452 140.7982 151.8607 160.3325 146.3362 141.0819 151.1435 153.5488 151.4806 142.5274 159.0458 142.5821 136.3722 121.8331 122.8932 134.7076 160.3116 158.8378 160.131 166.884 170.1305 170.3865 182.5584 193.8863 168.4424 181.0295 190.9377 181.4383 187.4503
139.5924 162.2116 169.9282 270.9422 338.6777 270.9422 213.4842 197.4746 168.5297 185.5437 170.3399 169.095 169.5729 157.0898 155.2289 171.494 190.5006 162.8009 165.5163 174.3202 134.7892 153.7938 0 139.814 144.3938 142.5742 148.8879 165.5269 155.5395 164.0349 167.7156 133.9315 151.9015 143.7958 157.0237 162.55 0 0 152.541 156.7926 144.7913 158.6802 0 135.9636 130.6827 148.1847 143.6383 0 0 146.7914 150.8777 129.9651 125.9145 127.815 0 0 152.7132 122.3356 130.9122 131.9827 141.3472 120.3782 136.6576 163.0834 0 175.8022 112.2348 124.8207 137.295 123.7797 133.4282 154.4087 131.0036 119.8121 121.7741 0 114.0144 137.2674 130.2338 165.2724 167.9512 163.396 105.6433 0 140.6681 114.4817 116.4398 137.7844 144.5479 117.6215 146.4684 142.5728 125.8542 126.6962 131.0928 117.2445 136.6091 152.0109 138.2022 127.6796 133.5367 165.4883 155.1794 135.5052 112.5427 134.5697 186.7586 0 156.1901 115.6304 153.5761 141.0411 0 133.4354 117.6847 126.3876 131.9639 145.9142 120.8405 162.8333 123.7028 137.9233 153.3578 147.6455 140.0915 142.8615 121.7292 150.3255 122.1566 129.5731 139.6001 146.0046 129.9826 140.3732 120.7544 145.292 157.0972 0 0 150.3874 141.8503 129.0712 122.5305 140.0895 156.2613 133.4081 0 116.6388 148.669 139.8832 143.3466 123.7839 131.5087 131.4753 141.3381 128.0971 132.2793 111.9023 140.1534 148.0505 147.2039 143.1214 125.5112 115.1363 148.265 0 131.8037 136.435 126.6533 144.9999 149.4654 141.175 147.7663 131.8449 142.0438 144.599 129.4016 126.8161 132.616 134.2732 131.8062 126.4597 120.0549 131.7479 124.7862 143.7528 129.3374 108.4108 145.6765 0 119.8118 150.8608 121.5952 130.3083 147.7381 141.036 142.8226 155.3427 0 151.5417 143.2848 126.018 106.1537 0 0 135.4284 0 142.3596 0 130.8934 115.8863 123.715 153.1858 133.9931 132.1657 0 0 147.1712 158.249 151.2362 159.1085 168.8023 146.6253 145.8141 140.2781 122.2275 162.3238 142.367 140.4718 146.8036 158.2997 145.8273 135.9399 129.6949 140.4497 162.5019 140.7038 131.9731 143.029 152.7769 138.4382 149.0789 148.3193 144.1741 0 0 166.3798 162.2198 143.2641 154.228 148.5247 140.3004 164.291 187.1431 168.1008 0 0 0 0 0 137.2474 140.722 143.0348 161.3235 170.8079 164.5248 145.2227 128.2374 142.5928 136.3297 149.2938 168.9889 145.8464
159.1482 158.5695 182.5073 215.4212 270.9422 338.6777 270.9422 225.7086 183.2339 182.5956 175.5378 187.1563 163.8957 177.2175 169.0284 171.4606 175.072 164.763 160.2361 171.1294 149.7401 151.0266 149.5359 154.172 161.1198 145.1407 153.1334 166.7945 164.5071 165.0957 145.7736 147.0047 146.6959 144.532 137.7919 139.2698 153.166 137.6903 156.878 144.3597 168.1094 141.8654 139.8373 199.7668 162.3121 156.9493 133.2718 137.2046 142.2792 131.3571 142.2971 135.7948 128.5962 140.3964 137.588 139.5994 131.9352 143.484 150.3111 128.3454 151.8042 147.3767 153.9447 137.9134 0 119.4439 138.2101 142.3096 143.3421 151.0683 152.8523 147.9885 154.5609 142.6638 128.9067 135.9475 134.5688 142.4351 131.2529 134.5579 153.5668 146.1808 155.411 132.9278 157.8574 126.7447 131.1639 133.9034 134.5225 132.0008 138.5877 129.3752 121.8456 146.3477 135.2649 137.6045 122.3461 138.2007 125.3039 134.958 141.6878 125.9486 153.9432 120.8095 141.2337 133.8295 144.29 149.08 155.4664 136.4264 125.9099 134.4864 0 146.8502 150.7609 160.0198 138.8181 147.5643 128.1829 140.0012 143.3529 139.6409 132.3206 121.2514 126.9123 123.8015 136.5036 114.9017 139.3858 128.9234 129.925 143.4614 142.8269 128.1775 122.7506 136.9266 137.0119 0 167.7299 141.3776 118.959 127.1428 129.2527 127.1662 138.9629 132.4105 113.7312 140.2737 164.6101 137.4754 141.4295 121.237 151.5667 138.9211 139.1375 133.3606 140.7204 152.2014 156.3733 155.8714 129.4191 146.2044 132.496 144.615 142.9546 122.9484 128.9582 132.2763 130.7524 132.4309 141.6702 151.8561 123.314 142.8488 138.4244 134.4305 157.5528 128.6482 142.5286 138.3567 148.9821 126.3429 117.1972 131.3725 125.0937 135.6365 130.1575 143.0974 148.2278 138.6362 150.7289 116.8037 138.6304 133.3383 134.1962 132.7159 116.9303 139.1231 132.3779 161.5655 140.8432 139.1396 149.3873 94.4359 119.8342 139.3096 159.2277 170.0553 139.8434 146.7921 145.2105 134.5 122.9583 155.1256 153.01 0 0 154.5484 156.3063 149.3067 138.3713 174.6572 152.8263 138.0211 154.9555 145.3985 147.5961 121.1251 155.1667 131.5258 145.7716 155.5375 152.9117 160.2368 155.3458 149.1495 132.4436 170.8788 138.6098 178.022 147.2542 123.5979 141.9623 132.6937 145.9446 137.9532 160.0853 161.0865 141.5119 150.144 160.8588 139.146 159.906 163.1688 149.6589 149.3992 146.1847 183.8205 181.2615 150.9428 0 146.2128 145.1425 166.6179 164.1574 139.569 180.166 160.6472 178.4053 141.9698 154.2804 154.0413 133.2849
153.8418 172.4136 184.3685 178.1416 213.4842 270.9422 338.6777 270.9422 213.7187 216.3918 191.7401 176.2929 170.5697 180.8068 187.3316 148.4587 179.1743 176.9826 144.8016 167.7236 152.4523 140.6581 139.2697 133.305 157.2291 152.821 156.4597 155.0522 141.0262 173.34 161.9284 139.4567 138.4611 136.3252 140.3293 150.8412 212.4463 169.7969 136.3168 149.2521 127.6549 156.7994 128.1113 136.9722 125.9664 164.3608 157.0815 158.1898 160.9483 142.6483 171.3062 142.8077 125.4458 135.5338 149.496 153.4532 151.6557 119.1607 134.3073 133.9769 128.8288 149.3272 132.2065 147.6958 127.1735 142.1816 159.1227 146.8969 131.3908 113.5092 121.9228 147.6118 144.5478 141.7959 149.6102 129.7028 136.1775 143.3919 122.0507 161.2227 157.846 136.3445 128.1042 137.1375 118.9594 132.6711 149.3275 146.3185 180.98 127.0444 144.8624 158.5008 131.1835 134.84 132.997 125.75 158.8322 173.0521 134.7852 147.2172 159.4294 148.0884 153.9533 129.133 127.0596 120.0946 171.3511 149.1829 154.2702 139.1602 127.3515 139.6399 129.657 113.4377 118.1567 146.1973 138.225 158.0815 142.8222 134.4414 150.9371 123.0272 133.0483 155.5494 131.1387 152.8376 136.9105 127.2225 136.3777 128.02 139.3742 149.2752 170.1333 132.8148 121.5498 145.6015 164.8826 137.821 122.5597 142.6374 106.7698 129.6935 143.285 134.5736 146.1194 153.4477 166.5794 117.1554 156.6675 156.656 154.5415 129.2943 149.0169 144.5854 158.4699 130.3352 140.6924 127.1236 120.4264 165.2508 117.9575 122.9698 133.5867 134.5707 132.7971 123.6809 154.6412 134.9727 120.9254 114.6602 132.449 135.709 151.5878 125.6327 156.2804 134.28 142.7071 137.3581 148.6722 148.5003 146.3469 129.3377 119.0985 139.581 126.574 128.2261 137.0462 103.2083 115.3478 122.0522 158.2782 122.5202 130.4702 126.0608 138.8443 136.4538 129.2339 134.5952 155.1436 127.3303 121.8803 146.0603 98.3787 132.2258 159.5524 126.4812 131.4509 164.0847 161.5171 139.8965 117.8393 123.177 130.8752 125.4261 123.7156 0 0 148.7638 138.5243 142.432 118.9446 175.4118 150.2794 133.7323 145.0365 141.044 149.745 138.2082 142.4524 148.5541 148.668 151.3691 136.4322 152.1833 145.434 164.8836 115.9676 138.3248 152.293 138.5774 140.2211 173.4119 184.4442 133.3339 162.7074 152.5005 163.9212 133.3625 153.3144 162.6056 142.2539 158.1853 141.3641 178.3701 165.6827 178.08 179.017 167.8419 170.5518 156.1255 142.6574 146.7622 158.8573 144.5921 149.7224 154.7151 157.8876 150.7984 162.3691 150.4333 162.6039 151.6461 120.7681
135.9644 167.5136 177.0628 190.1469 197.4746 225.7086 270.9422 338.6777 270.9422 225.8134 191.4787 188.3536 210.7889 176.4609 191.8247 177.8819 163.9055 173.2815 157.826 162.3388 158.7652 162.922 161.3138 151.9465 161.9921 146.7739 143.7795 150.0064 160.3739 150.1182 150.8134 158.3665 167.4276 152.9149 146.5456 150.959 147.0062 143.246 136.1092 158.064 165.9078 144.0474 150.4502 140.0625 152.2503 144.0291 147.2273 141.3801 142.3149 133.0866 133.6219 141.7511 147.4472 151.9746 165.3014 133.4873 142.5517 129.4202 140.6825 160.0989 140.1027 146.3773 162.7679 130.9853 152.6067 152.3328 149.0463 140.9713 131.52 147.7697 143.7851 140.7488 146.8352 152.1649 146.3946 135.2727 140.2337 138.6146 143.7631 152.6646 134.2028 121.9105 163.1698 131.08 148.3701 146.0408 130.1138 133.7732 127.2051 135.0206 143.7751 130.3539 148.5586 136.6219 140.3465 148.5913 133.9483 123.9882 140.7686 130.0692 142.4901 116.8065 137.8434 127.4138 132.7564 136.9837 120.1557 134.2614 140.9278 145.2233 117.4234 117.237 115.851 132.2501 141.9187 153.6075 144.7967 119.7389 123.0624 133.9033 125.9914 118.2824 124.6118 125.0843 131.0668 134.9035 137.8036 122.8316 147.8438 142.2023 132.5529 136.4027 131.3161 134.9675 136.0195 130.825 111.8614 139.9382 130.6591 120.0539 137.8578 145.9317 146.106 139.2628 119.4775 119.0768 124.5392 132.2213 144.5053 139.4169 134.5487 129.2269 132.0492 147.9536 116.8818 139.236 142.7391 147.2102 137.601 151.6883 138.5305 145.62 124.9309 128.7179 127.1078 0 149.4187 126.0265 127.3388 141.3937 134.0047 151.3382 129.4337 121.7653 125.1926 139.4557 139.3153 128.4957 133.2862 131.3993 136.8121 144.2471 148.6614 157.0982 132.8772 138.1392 156.6058 161.7607 148.3015 124.8142 134.034 141.9975 148.6026 144.3917 133.7056 136.1967 149.6274 145.2183 144.5777 159.676 130.8114 124.668 119.462 130.5682 143.5584 154.1188 135.4807 112.0806 137.5684 149.8593 166.2842 136.3412 134.2187 128.4854 126.7331 0 0 145.3292 146.4643 156.2981 152.7103 129.9862 141.6156 140.5057 148.574 142.5987 134.8752 146.7252 144.314 145.5687 161.7852 142.1477 147.2034 150.0995 143.1668 144.9514 155.4425 143.6844 151.681 143.9494 152.377 156.5186 155.6917 145.5842 152.7849 146.5625 155.6006 150.6943 165.2652 151.2747 155.4666 159.7152 157.158 146.9689 145.4223 164.4247 162.4577 148.7549 153.0713 162.6959 165.3899 175.7352 166.3044 173.7684 162.9595 154.5086 171.5328 154.798 150.5531 154.1776 158.5287 168.286 0
130.3336 178.0242 177.523 188.2748 168.5297 183.2339 213.7187 270.9422 338.6777 270.9422 215.6988 217.8839 214.7987 204.5047 192.356 170.7555 157.0851 174.5381 162.2219 161.4426 151.7858 150.722 149.2343 180.148 164.3358 163.08 159.999 182.6039 162.8786 158.4462 145.0678 167.3747 165.4057 145.7551 152.49 143.9083 109.5922 104.3122 154.386 151.1919 160.5483 145.0048 154.0647 128.9614 167.0045 165.4985 146.9368 132.4865 137.3381 131.3331 117.227 139.4368 156.032 151.0408 135.7869 156.921 151.6685 147.1882 154.3286 121.5947 159.7144 142.499 147.738 131.7754 132.7363 136.242 155.2106 130.7162 152.3732 149.2459 154.0281 131.0336 146.1358 143.2241 147.101 134.3946 134.0956 148.2213 152.4909 137.1667 121.3008 133.6361 137.695 150.7292 159.0923 127.3368 132.9897 146.3805 139.1988 144.2072 155.9016 139.8795 148.7594 145.0152 144.2492 144.316 153.7388 128.4523 144.5465 133.4346 137.6998 137.9508 118.3025 161.2608 143.3347 139.5489 116.1748 113.8752 134.4543 132.6123 139.4614 136.2764 141.4999 142.9468 129.1454 117.9723 138.5484 133.6231 146.4952 145.4788 136.1875 132.0504 139.7573 125.54 131.3903 136.8709 150.7943 127.6901 141.3595 120.4732 140.5352 134.5177 138.6722 136.2978 132.4442 128.7853 117.7737 116.724 131.5306 117.1993 141.952 122.6902 130.7144 147.807 133.3946 116.6349 105.6389 134.0965 122.5848 126.5463 139.2953 140.5873 136.2502 137.491 122.4994 147.5524 130.8473 147.3985 132.3386 130.4215 136.9218 139.5983 138.5341 145.7184 127.0086 136.2948 119.504 123.0519 138.9924 144.6325 137.2104 135.8838 141.6054 121.3323 124.7008 155.8525 136.1796 131.7791 128.6728 139.9504 132.3386 143.695 133.7357 151.3795 132.0861 134.1579 160.2866 158.5366 122.8826 155.5249 146.5474 134.5766 144.1913 142.2333 142.4047 136.6264 142.0881 146.9252 133.4656 142.1129 154.5065 139.9682 170.4289 0 137.3487 129.9254 142.8759 121.644 136.5606 137.9315 145.5998 156.0754 122.2358 137.1955 135.3244 0 0 148.2572 128.0354 136.1114 136.5618 104.6019 143.6905 158.5063 143.0812 141.4497 148.1053 148.3137 162.7648 148.48 169.1772 153.1132 140.2529 152.3027 138.9995 143.3408 170.1958 157.3489 163.524 134.9589 171.269 149.4204 133.5468 167.3723 143.7784 145.2347 150.2488 159.339 157.2859 172.8553 149.4876 152.652 153.8624 148.7027 148.5408 142.6829 137.9681 130.071 134.5542 146.6652 159.2798 154.8536 157.9014 143.7863 139.5781 145.5356 161.1569 174.8717 161.9867 173.3209 156.0915 170.3702 161.2953
134.0486 160.2337 181.6782 170.0577 185.5437 182.5956 216.3918 225.8134 270.9422 338.6777 270.9422 213.3375 206.8754 195.9753 184.4087 172.716 164.3331 180.2549 159.7191 137.8532 166.3448 150.8468 149.3579 119.8758 150.2622 146.5638 163.8012 154.2993 146.9247 155.1332 154.5448 147.4122 157.9922 164.5965 142.8104 143.3596 148.3134 116.9887 195.1473 147.1647 132.8005 146.0554 158.9423 171.0866 136.3318 140.5137 145.5063 148.2126 129.1058 147.8408 145.4706 145.9728 135.9213 152.4495 133.685 151.6142 138.3386 136.2546 148.4178 153.539 126.2089 163.7954 149.9907 158.803 151.2541 163.5728 132.3135 139.861 142.3045 144.5376 144.6285 150.7818 132.4345 146.0389 147.905 136.2285 140.1249 136.0134 139.6546 149.281 134.008 93.9353 129.6655 157.2981 150.016 143.0963 131.599 139.5619 132.555 130.5583 146.9862 149.0369 142.3182 152.6968 136.9742 132.3731 127.6746 142.7087 144.0175 153.9169 156.7224 131.7204 139.0088 137.8329 154.2476 131.9921 131.6239 128.8832 148.1617 143.7651 141.22 129.7309 116.4181 136.9785 121.9221 129.5751 126.1071 137.6464 145.4552 137.0951 128.6551 127.4636 143.4699 147.4318 153.9744 137.2636 151.2601 125.3613 138.5745 141.4283 138.2352 129.1497 121.014 143.883 141.1358 121.847 121.3315 134.3582 129.7507 138.1658 135.9954 167.8554 138.7321 151.8803 129.3253 120.4926 120.8911 139.8392 121.1974 128.6494 136.4258 130.4651 123.8703 137.223 115.3123 127.1073 110.916 127.4694 144.3198 135.6906 147.5328 147.4711 146.6781 142.658 144.1202 135.4217 0 138.4949 141.2291 130.4234 139.4421 146.3974 138.9261 133.3827 129.0977 135.121 144.4817 139.3735 130.9169 151.4027 157.9858 136.7712 139.6385 135.4019 144.2613 145.7053 129.6245 138.0369 137.9895 149.9224 133.5767 156.2777 143.3817 153.2388 138.4574 136.8356 152.1669 148.8447 128.6922 147.7709 136.4553 140.6889 141.873 109.7531 108.7337 131.7866 124.675 134.9302 127.9537 122.4297 152.4588 140.1327 151.0208 141.3533 139.4255 0 0 139.0648 143.1233 147.4698 129.4219 130.8211 145.479 137.2926 164.2241 149.6031 138.8248 129.7286 134.594 151.0959 147.7031 133.3112 176.1706 154.2976 139.9924 154.7113 143.3176 146.8276 143.9575 151.4217 168.1703 147.8612 143.0523 140.1785 153.9689 164.5271 144.2072 147.0701 152.7955 142.1535 173.608 156.1368 169.1818 157.3487 148.4773 161.1061 165.9746 134.3153 140.8238 164.385 158.0319 163.7641 169.6603 163.8644 146.8087 168.2314 153.7135 156.8252 154.5864 152.8111 148.9885 152.1356 145.7937
120.7267 152.968 185.5315 167.331 170.3399 175.5378 191.7401 191.4787 215.6988 270.9422 338.6777 270.9422 209.3903 184.8231 193.2967 171.4595 154.9076 190.6728 167.2398 152.7767 154.5152 147.9116 146.4516 159.4178 159.0807 173.7858 161.4517 158.314 152.3704 147.1881 141.0963 173.5653 158.8188 149.6943 158.4227 162.7572 125.4812 152.1325 141.3574 145.8197 146.776 126.0017 156.6086 180.2741 150.0618 140.9779 141.9911 139.0608 121.8913 136.2651 143.7588 130.4722 152.7374 161.6835 147.6383 118.3472 139.8547 170.5924 159.9589 124.8199 154.3063 164.9167 181.3671 153.9634 157.0907 161.631 139.0133 145.3662 134.36 163.6589 165.1887 117.507 159.5906 152.6898 171.1841 154.5371 160.6911 140.2203 152.1301 136.7489 139.8552 122.8568 161.6556 150.6085 146.0749 148.3259 135.2007 126.255 140.1149 158.0272 121.0396 146.1591 166.5125 135.8553 139.033 138.9576 140.1728 126.0967 156.22 141.1373 134.2587 113.4574 127.3166 143.034 167.9142 143.5496 125.712 117.3864 124.6851 123.882 125.6537 115.8176 135.2031 137.8537 167.6843 130.4834 135.731 137.6384 134.6371 116.028 121.174 114.1795 108.4091 117.9171 135.6054 125.6718 142.8036 154.7918 142.1149 122.1598 133.8513 119.2112 130.0751 144.4742 144.7731 148.0508 138.3707 117.8431 130.9019 121.6469 143.8488 136.152 130.5654 138.9447 136.407 130.1487 130.9234 134.9997 116.1985 106.6015 107.4816 146.858 120.3388 139.8705 139.2561 129.5669 124.1648 112.0602 131.4397 123.052 133.8916 129.1384 141.9665 140.5214 141.7594 145.5903 138.6883 135.7611 149.2089 153.6843 135.5828 139.5707 119.5762 147.9723 148.8229 139.2362 129.7861 148.7058 127.3459 128.5681 159.3789 145.3262 137.248 136.898 128.1623 130.73 143.5743 142.6341 156.8497 139.396 155.6623 152.5149 156.5943 155.1634 140.0209 147.9341 111.4951 133.7123 161.552 155.4336 149.2167 133.6673 164.879 130.0973 148.2452 109.2645 148.8412 121.0607 126.5538 140.6697 167.1792 147.4303 132.826 128.1593 126.4115 0 0 150.9765 151.3034 149.0422 167.7995 118.973 124.3453 173.4841 142.645 145.4176 145.8969 136.2096 146.7934 138.3719 140.1841 134.2587 148.8543 127.5851 133.2283 142.0308 149.0889 153.5327 157.8404 144.0161 168.7235 124.0182 154.799 141.6909 128.5946 133.7911 136.1938 153.2219 174.7362 143.2414 163.9477 168.6068 164.6009 126.089 164.7437 146.8458 138.8723 135.6736 136.0443 136.0874 168.0063 156.8078 154.2579 158.0649 157.4206 160.2079 149.2299 172.4751 186.5555 185.5379 165.1407 162.6966 143.3274
122.8321 164.6672 181.8738 156.2473 169.095 187.1563 176.2929 188.3536 217.8839 213.3375 270.9422 338.6777 270.9422 199.4723 210.1632 167.8409 161.3423 174.3797 170.0813 161.8562 155.9318 161.7489 160.1523 184.6175 163.0538 154.7094 165.2522 155.5062 151.7591 142.2004 136.1632 156.5279 158.0261 150.9869 163.2112 138.3701 129.4876 115.2197 158.3642 163.0749 154.2123 136.9157 143.1663 167.6965 153.533 152.7549 143.5221 141.5583 138.3073 152.4726 140.5027 142.3683 150.5438 129.9392 140.45 133.5534 137.3113 145.3739 150.7191 130.5617 137.1143 137.5245 154.086 152.6663 144.8682 146.6869 119.8473 140.2094 159.2758 143.3742 138.7967 138.4488 142.3438 136.3584 140.1765 139.287 141.136 132.6308 136.8809 136.7569 140.9584 157.6891 151.6876 140.0292 163.6873 151.5243 146.714 128.1812 140.398 152.3602 144.4252 136.9498 150.9807 131.819 133.5801 134.5728 137.892 127.7738 128.1953 130.8536 144.3057 125.4878 108.8377 142.7944 157.4188 141.8917 147.8443 129.6105 134.7696 122.9593 141.8375 136.3845 126.4813 135.4567 126.0278 125.4853 142.0152 135.5334 131.3194 143.6159 133.5316 137.4777 137.4285 126.8424 133.8014 148.5013 135.9521 130.368 120.1808 135.9902 147.7363 142.8524 142.635 133.6045 146.0357 126.8048 144.7056 143.2701 150.3068 128.5572 123.7318 134.6771 154.858 145.4591 138.9764 120.047 145.5211 123.7179 129.6409 139.9561 142.5439 144.5891 123.7796 132.071 123.3693 135.007 136.8296 126.688 121.0816 158.1822 135.4104 138.484 132.4693 131.3243 154.4314 165.8992 150.8659 129.0427 136.4776 131.2495 147.0431 131.5927 139.5453 140.2472 135.3631 149.8776 128.8277 128.8634 132.367 138.9969 139.116 136.0179 148.3639 119.639 133.9635 150.8833 136.5147 123.9442 136.4292 159.0836 137.2131 136.2937 141.8268 130.3887 141.8691 138.6079 146.2349 144.6948 130.6033 142.551 145.5306 143.8889 132.0315 148.0584 110.5534 125.8884 148.2462 120.8942 139.7969 144.7428 138.2899 140.9216 145.3887 153.0752 150.9876 0 0 137.1233 132.7629 144.0958 148.751 155.975 156.3489 157.2573 141.7701 153.9769 140.9007 147.9595 140.6132 142.859 156.1074 145.2867 141.7082 137.8355 156.5445 144.2008 146.9324 164.615 141.8146 143.1263 155.5609 145.0553 130.4454 148.1422 140.7458 164.7607 165.6889 157.5001 147.2939 158.8566 144.4613 153.2881 149.0163 148.2043 150.4772 148.3643 144.9822 161.2742 159.4893 136.5987 149.9493 152.5267 159.1943 159.6134 161.5868 155.8975 160.8811 148.0123 150.0457 144.6232 158.3694 166.3858 169.1654
131.9656 176.7133 179.8772 183.1361 169.5729 163.8957 170.5697 210.7889 214.7987 206.8754 209.3903 270.9422 338.6777 270.9422 216.4481 188.4644 158.4554 186.8425 162.5907 162.0349 148.5324 186.165 184.3274 172.6721 162.1161 144.137 149.0511 159.6236 148.2098 151.0214 151.0578 158.3202 155.8809 160.1005 160.9788 156.1193 143.7234 143.5932 165.1326 154.4703 146.7812 138.3564 137.9269 140.3081 165.9587 145.5472 139.1849 139.7231 145.2763 147.2639 152.8975 141.7263 142.0564 141.8514 158.9154 156.1988 157.199 140.4265 146.2137 131.4863 161.1331 125.239 135.5199 158.1068 135.4964 165.0569 145.7943 119.4682 140.0511 145.0923 150.1065 141.1467 169.1274 148.302 140.1588 149.2625 152.4441 141.0181 139.0857 159.6191 129.1592 136.1459 158.3934 135.7297 140.7165 148.9055 128.0919 140.2194 129.994 140.0019 156.5846 136.4496 127.4798 145.4423 141.7626 124.7666 156.3388 130.2847 130.9771 133.1482 127.8743 121.3367 106.797 125.503 132.9429 120.3956 121.7779 140.4733 130.2031 130.2549 138.7801 110.2634 121.2818 134.1393 136.3895 134.015 137.9369 130.8943 134.1843 143.4802 145.8968 131.9358 133.474 140.8306 125.5892 137.6155 143.9749 123.4342 132.7407 124.3847 139.4501 141.8918 133.1513 115.9275 144.6847 122.0231 104.9002 127.9118 118.5225 139.7725 132.0295 151.3733 134.4506 147.7053 129.3476 125.035 127.9203 127.0539 138.5786 121.892 126.7628 137.522 112.8164 139.8113 147.1784 133.7319 143.5583 131.0057 136.1525 110.9807 126.2432 129.1678 134.6269 126.7729 121.4334 131.4719 143.6081 142.8243 131.9521 153.06 144.6221 140.2316 131.3414 138.4952 143.6261 133.9276 133.9852 152.9512 146.5048 125.131 148.5491 136.7758 131.2969 127.3813 131.0487 156.9922 157.3073 148.3702 133.0385 111.7441 141.5374 141.7753 145.6578 144.5456 151.3423 147.97 144.7151 130.469 137.3833 143.9368 142.8668 142.9511 153.2399 194.1287 128.7654 146.2101 148.1267 121.9565 135.5526 129.9155 143.6243 132.7942 155.5881 129.4155 127.6505 0 0 146.4858 138.9402 145.2449 153.2139 127.0357 153.9285 145.2332 147.8847 149.9726 139.9454 138.8362 155.7727 168.9102 151.1999 138.1175 118.6432 171.6095 133.221 142.1597 143.6335 157.1175 156.3477 149.6143 150.0056 145.3763 145.2363 163.5976 149.0625 152.1343 154.8473 148.3473 152.5545 151.7427 157.293 154.1538 168.3091 151.3907 146.9322 131.0202 129.4738 147.4047 148.2083 148.0233 158.9221 153.5177 158.961 169.553 158.2699 167.0215 164.9245 137.8769 164.9362 152.9113 166.8818 171.0931 148.3991
139.0941 170.2844 175.8786 184.9837 157.0898 177.2175 180.8068 176.4609 204.5047 195.9753 184.8231 199.4723 270.9422 338.6777 270.9422 0 183.1785 173.8246 178.8654 174.7371 173.7039 158.3586 156.7955 167.0864 162.4786 154.0211 169.521 158.3089 159.1873 156.4369 147.4326 166.6838 170.385 164.3453 132.1794 152.0452 137.8966 133.9747 155.9916 149.3015 144.4344 146.736 155.6732 160.1944 131.7493 134.5199 161.3678 145.5951 138.4437 152.9815 151.5411 139.5419 146.5702 139.787 148.6337 145.8009 163.0302 131.188 142.3271 152.3898 149.8481 159.1084 142.7083 158.0472 134.6228 143.3839 131.1853 135.329 149.0378 145.2524 141.6517 161.8196 137.5758 159.4832 152.4647 134.0536 140.098 146.2159 147.2763 134.8369 120.8421 137.7021 126.7133 144.0847 131.6257 146.4954 146.6465 143.7263 136.2564 140.1911 133.4205 129.7837 154.707 147.2616 133.2007 142.8337 149.1889 138.2313 143.0195 134.4001 131.0692 138.8669 153.7413 137.4081 131.2998 117.2745 134.0078 137.75 110.0796 139.538 151.2564 142.0412 125.2672 127.7577 148.7938 128.4393 126.1715 135.8567 142.1001 138.6061 131.0932 125.4357 133.3168 118.835 128.5911 128.7607 132.7782 144.2217 132.805 124.3249 148.01 124.5682 151.1297 149.6807 139.4053 139.7228 139.3153 126.5076 129.3364 145.0232 149.2298 139.519 127.0313 144.3353 139.8837 124.9105 144.1717 123.1028 146.7191 141.2778 120.6669 128.6677 140.5319 135.3451 120.8904 119.3908 133.2082 139.64 144.3341 116.4792 126.9911 118.1994 149.1185 147.7154 129.4596 135.6664 125.1837 129.5772 142.5689 129.7781 123.5861 116.8155 126.7156 116.7792 122.8095 142.1985 129.0494 144.0158 133.8214 142.2965 133.78 138.655 128.7878 128.4588 134.5755 154.9411 129.6633 136.6438 141.6817 115.2292 124.8135 141.6444 136.4906 141.9478 148.7208 139.1961 143.1655 135.1329 160.9799 132.4524 152.6217 130.1197 163.5651 134.9275 92.6659 158.9386 137.5383 141.2729 121.8407 136.9752 137.1196 143.9673 144.5131 132.7354 130.9251 0 0 141.9166 144.192 169.8165 170.811 141.0463 144.6879 143.2569 145.23 146.6769 140.195 145.4691 160.083 144.95 143.5475 143.9175 140.17 151.666 159.7309 156.4882 135.0119 162.9592 152.3285 154.6889 167.3632 125.7982 149.4338 145.0268 150.9128 163.4724 132.1605 154.1546 151.7716 155.387 165.6135 161.0211 144.7161 150.633 154.3192 153.3271 157.5258 149.4354 148.9568 141.7816 160.1389 149.9254 146.5405 154.6233 154.8598 158.718 155.1288 152.2946 166.9044 175.7602 152.132 151.6094 178.5317
148.4897 155.6594 164.5188 170.9963 155.2289 169.0284 187.3316 191.8247 192.356 184.4087 193.2967 210.1632 216.4481 270.9422 338.6777 270.9422 0 192.164 179.9381 167.1511 159.45 145.9506 144.51 116.1079 151.104 156.4542 164.2433 152.8281 150.3316 152.2741 141.3681 141.3211 162.2041 160.0626 145.0507 136.99 137.1451 114.7346 157.2248 137.8906 158.5381 151.7842 140.7457 134.1618 155.4092 158.0308 145.9481 155.9886 0 137.7784 155.8019 142.8675 135.2065 135.8358 158.1514 133.9835 136.272 141.2938 149.948 163.7124 123.9082 132.4054 145.6267 144.4392 124.2551 136.7378 113.696 147.0657 151.4311 153.2518 160.2675 135.6061 149.398 133.0623 153.0765 154.7231 145.4259 154.2098 142.354 147.2611 151.0991 141.0506 121.6439 159.359 143.8324 123.6251 141.928 148.0677 115.7516 131.9289 127.7745 135.4885 136.1064 132.404 139.5739 132.2061 137.5123 140.5365 148.9183 137.8984 134.571 128.9453 113.1732 130.4096 117.018 145.4008 146.9252 130.2322 132.5648 152.7188 126.1245 127.2984 146.6201 138.3072 123.866 138.6877 132.1262 128.1753 137.4425 138.1928 135.3421 139.0664 136.2201 131.9115 127.0926 125.5842 157.0785 133.4351 133.0721 138.6366 143.7315 121.4178 135.1747 147.9134 134.256 149.5099 151.0282 136.323 0 136.0599 140.2789 123.3702 116.0109 143.5006 123.2262 102.8178 110.68 149.4739 134.9 137.0567 126.313 121.6206 121.5103 119.1125 144.2305 140.0001 133.6193 127.4421 119.9034 132.8043 139.8446 140.8269 145.6652 147.4331 139.3055 136.818 137.9715 145.1051 131.8179 128.324 141.614 140.8366 134.0262 141.5881 132.1054 114.8759 139.3702 143.0587 140.4017 142.2801 143.508 151.4943 135.7342 138.513 137.0849 149.6477 150.9973 145.6609 132.8529 128.41 147.4043 136.9061 146.9787 153.8399 150.251 133.624 155.534 153.7917 142.7232 155.2921 150.0705 146.9574 154.8226 131.7613 118.8011 148.9818 136.496 131.9233 131.5218 145.6989 142.7449 119.5791 155.5178 137.9372 136.056 0 0 163.7396 146.6611 142.353 145.3305 137.9226 137.4588 141.3332 144.8305 154.566 159.841 153.5199 153.7416 136.2462 144.243 146.1873 151.3865 153.4192 154.543 152.2834 153.0921 147.8194 154.9841 144.9379 148.3354 167.4935 151.4047 154.6453 146.6935 162.1615 168.7145 171.483 159.7014 151.563 157.9357 134.2789 146.3167 143.7255 153.3066 163.1241 158.4571 154.969 157.3181 157.8948 161.082 148.3478 145.2495 157.1739 155.773 169.789 152.7882 151.028 186.4269 146.8788 155.6702 162.1699 145.4382
148.784 167.9152 182.5315 173.1708 171.494 171.4606 148.4587 177.8819 170.7555 172.716 171.4595 167.8409 188.4644 0 270.9422 338.6777 270.9422 0 178.8653 166.8547 149.9396 150.1887 148.7062 187.0506 176.0253 157.1988 146.1885 151.753 158.7929 160.5675 152.1821 157.9529 149.8856 158.537 146.136 164.1431 133.3976 129.3303 120.3167 162.881 146.6925 148.3084 160.3292 149.2464 146.7747 151.6787 136.3356 156.6369 135.4884 135.5329 141.5421 136.3841 144.9102 144.9613 148.2765 117.6938 117.7919 140.0736 152.3532 0 143.8417 129.2699 124.8438 130.5821 137.5459 130.4635 149.0274 138.7163 153.9003 140.8246 136.2619 126.6888 162.3305 140.6582 148.8066 144.9943 146.0267 148.0404 145.332 146.2384 149.2444 160.9391 0 133.8867 139.0063 119.7969 140.4113 132.5635 137.4929 138.9034 127.1181 131.3515 159.1516 135.3974 143.6691 140.4089 134.6214 135.2519 126.2449 119.7366 123.7526 129.7214 129.8089 140.1654 149.3337 134.9301 136.7156 0 110.8321 147.7421 137.6934 137.5406 151.3232 141.2555 165.312 148.213 143.6181 140.3373 134.971 123.1126 142.3521 148.7881 118.6534 146.2993 125.0683 135.9753 134.2113 127.508 122.4795 125.4189 118.9013 133.0105 137.3393 129.2798 149.3784 128.3576 136.9687 118.6186 122.9312 139.5146 128.0211 128.1787 143.4226 143.1986 143.1306 125.3172 159.9954 118.2341 136.6728 135.3002 141.4914 129.028 126.4435 132.4108 141.9824 140.9306 136.235 129.0823 130.2806 117.0238 140.5123 141.2732 147.0891 154.4228 145.6653 138.6178 137.9986 134.9559 142.9816 136.9707 136.2468 133.8623 123.1491 129.6527 118.9266 125.1692 135.8605 130.2649 135.6632 144.7501 147.5051 144.3272 141.6635 144.1576 133.1841 131.3929 146.1752 136.0117 155.9114 133.6799 140.2196 142.5519 137.9675 154.7808 137.6342 165.6273 135.1072 145.7077 132.7341 123.3674 140.0763 148.0851 159.9425 154.3212 156.4391 138.0011 139.8402 132.7147 141.5439 144.4549 142.7053 127.3324 150.9965 140.3375 138.4235 0 0 146.8749 155.1043 149.5734 160.7945 143.6727 146.1105 151.4173 147.7013 155.7337 161.1445 157.9339 135.1151 136.703 152.2187 148.6194 137.6147 152.5739 143.2628 141.6198 148.4071 165.0807 150.1933 131.9761 158.6776 132.6094 148.3401 143.9005 153.0099 157.6816 127.6436 153.8961 147.5387 134.7438 155.3042 145.7542 148.9468 165.2089 150.0256 141.4652 139.3946 137.9817 142.0275 159.1418 144.2773 160.2635 148.8939 156.2551 152.9364 167.0242 0 148.3339 158.3162 147.1622 154.1969 162.8218 146.4962
135.0642 171.0946 144.6381 163.1949 190.5006 175.072 179.1743 163.9055 157.0851 164.3331 154.9076 161.3423 158.4554 183.1785 0 270.9422 338.6777 270.9422 175.8553 194.3519 171.8523 157.8497 156.2916 175.2043 168.3034 144.1157 142.9434 154.5573 156.7864 169.0485 180.752 139.45 133.1855 148.0856 150.6455 151.8325 182.421 165.2846 126.4218 137.761 139.4996 157.3427 122.7696 115.1361 134.8077 149.2701 152.0704 172.162 188.7365 151.925 153.3947 144.6527 144.4012 129.8382 164.6059 150.8584 130.3059 122.4344 139.8226 177.7066 130.3262 120.7137 119.7151 135.2214 129.0237 121.4248 149.671 135.3166 138.9938 115.4547 115.2694 136.333 130.4333 149.094 126.919 131.1094 130.846 143.2924 141.4803 151.4479 131.4741 174.925 117.145 126.0976 132.8767 99.005 122.9705 127.0697 138.4162 122.4446 140.1314 135.0648 127.1741 149.5889 148.7694 128.4955 120.3724 138.8579 134.8983 133.9305 131.0777 160.2254 164.7763 136.4693 125.8722 135.9709 126.4314 134.0304 150.6414 127.0607 118.4002 146.3867 159.2989 142.8693 120.4893 140.4264 128.6005 166.5304 131.8929 150.284 134.1686 125.0488 142.209 162.3519 124.8077 132.9268 117.9981 121.736 130.4301 148.5884 131.0396 134.055 165.3639 160.874 125.3687 155.2743 157.591 153.5729 0 146.0622 112.0018 136.9399 145.7519 137.1067 157.8355 143.7799 132.4735 116.3414 177.7434 178.8912 156.3537 113.6907 135.5434 127.7948 144.2405 137.3233 119.3753 141.4857 150.8606 151.8202 116.7246 142.1124 146.5429 144.9727 127.393 116.0896 114.4519 165.3199 133.837 124.8132 139.2237 140.3204 163.0567 143.6608 134.4113 129.1076 151.2217 139.6939 150.613 146.1684 123.5255 126.6735 125.2084 134.9311 120.0987 141.459 130.4935 144.4102 140.9249 123.5686 112.3575 143.4697 139.4772 126.054 146.8673 144.3208 147.7083 126.1014 135.8913 117.1083 125.3207 144.0673 117.0988 106.9736 178.7446 132.1886 159.0755 174.4733 138.7228 138.2489 128.2959 125.489 140.5107 147.4738 145.4625 0 0 123.9758 156.7063 174.1911 151.6992 177.7515 144.1347 128.0465 143.1483 151.014 155.9924 147.416 148.5941 146.3769 150.4078 134.9889 138.245 152.3994 135.0274 187.3136 148.7154 147.2611 128.0142 183.6599 132.3943 150.02 175.6134 155.3769 187.935 187.7092 182.9213 124.1429 139.8643 151.4437 147.2872 139.4207 164.4345 172.9111 141.0215 179.9787 194.2535 183.7403 184.2526 163.7331 145.5134 159.25 145.0401 132.893 152.6959 181.2538 146.9941 126.0266 143.5308 134.037 147.8113 153.5197 146.9343
131.5906 183.9119 182.9447 184.3264 162.8009 164.763 176.9826 173.2815 174.5381 180.2549 190.6728 174.3797 186.8425 173.8246 192.164 0 270.9422 338.6777 270.9422 207.5236 175.1783 195.3492 193.421 175.5482 159.7216 166.9464 175.6389 162.3291 156.463 159.1178 151.6264 172.7842 166.1403 147.4147 161.0494 148.7165 119.5407 114.2429 142.9068 161.6451 160.1932 160.1464 148.0504 160.0276 157.0645 157.548 154.8229 111.6099 129.6141 150.1247 133.265 156.5765 151.0761 156.5048 154.0917 133.5579 157.7904 155.8051 152.0171 132.1073 165.9333 167.7403 144.7275 149.2554 141.9667 130.7466 141.9605 144.3447 134.7 150.4258 143.7372 137.3709 148.8876 156.9292 162.4212 156.6557 153.7792 151.3302 149.7623 134.3485 122.1617 119.8799 152.6031 157.1618 144.6291 139.0493 160.6428 126.9422 129.3595 137.0234 137.5779 137.3485 150.9283 139.0115 138.8048 135.2655 146.0031 131.9133 148.0083 132.1902 118.5169 128.2862 114.1658 144.4509 147.1902 127.8011 141.8264 132.3311 137.6922 142.1978 142.7479 118.1395 122.9499 139.9391 145.7161 109.9578 153.2443 121.869 130.7143 130.4092 125.1002 143.8267 131.6557 131.2894 134.6291 131.8718 146.7288 148.1332 148.7986 130.8479 139.1642 138.8833 122.4451 125.1968 137.0329 116.5789 126.9945 125.008 134.3332 134.7682 139.5673 134.7814 139.6453 129.6004 125.7626 130.1738 113.2729 122.1727 117.2695 132.2551 137.9716 131.5556 120.2824 136.2862 147.7269 138.9653 147.9423 130.4204 123.1835 123.7914 128.9843 133.1804 120.5396 138.5506 116.0866 137.1903 137.555 157.3298 135.1309 135.8758 135.0683 153.4341 125.5417 133.4933 142.6537 138.8878 117.9616 122.9782 123.4687 131.9496 149.1288 145.6468 140.4343 123.5791 144.8422 128.2085 131.3191 140.7238 144.3263 122.4868 147.2774 138.7556 150.9394 140.6142 140.4635 151.7116 123.6333 131.959 143.8982 135.2915 150.8424 136.4118 138.5099 0 126.474 139.7603 147.6506 112.4683 147.2875 140.2567 140.5961 158.7749 136.7953 149.3031 147.2669 0 0 145.9317 140.2459 148.6574 149.8632 114.8645 148.6485 157.6542 130.0859 139.3625 142.3892 145.1829 142.7453 156.7988 144.4596 153.1124 147.2299 159.515 147.9413 122.3029 134.9027 139.2781 148.7059 143.1763 161.4299 141.322 138.5649 150.0993 155.0199 147.7508 134.0009 142.8313 148.0719 160.8137 163.9715 170.5174 148.8126 150.1072 138.7245 138.6185 126.8068 125.3249 129.7608 150.1461 151.9164 150.8806 162.0675 164.3357 146.7187 155.6299 155.2755 167.4808 156.7337 175.4223 188.6572 202.4411 126.3979
150.9524 158.9636 163.9467 163.2315 165.5163 160.2361 144.8016 157.826 162.2219 159.7191 167.2398 170.0813 162.5907 178.8654 179.9381 178.8653 175.8553 270.9422 338.6777 270.9422 0 186.6089 184.767 174.1893 151.7961 171.8641 165.5291 174.1372 151.418 141.1663 146.1942 157.7287 160.0908 159.212 169.5041 154.0799 146.4931 127.3034 147.2638 152.5335 149.7056 135.5094 163.3457 148.5569 140.8251 149.3188 151.0151 147.8967 142.7808 144.1854 141.3619 152.1025 158.0363 145.7799 145.9053 131.2264 136.0268 134.0995 142.8115 156.564 170.4801 148.1859 144.3249 143.7936 138.1306 139.0979 129.9497 151.8543 144.1303 138.0168 143.0726 132.1578 144.2979 136.7309 156.8945 157.9971 159.5655 149.5204 146.1093 141.67 128.6193 157.3668 175.2985 129.0611 151.3353 156.8571 145.3729 144.6324 122.6172 129.1199 148.5889 138.3885 145.0604 139.1566 143.1724 131.9325 137.9476 128.2009 133.7945 139.1821 137.8517 140.226 118.5525 145.649 160.6384 119.052 137.2455 145.2326 140.2905 139.3733 147.1607 132.9282 113.1679 120.0861 126.1157 133.519 137.5536 126.2165 133.6501 124.9028 140.6414 125.3267 142.7553 120.712 132.7812 138.7051 141.4468 136.271 134.6117 134.7273 132.8634 138.368 126.4665 145.3681 143.0359 140.3581 130.3669 127.3165 138.3182 114.6484 132.9677 133.7838 151.502 138.5447 131.4293 129.8758 114.7396 119.8325 137.894 122.2783 125.2249 122.4616 148.2572 161.5784 141.5504 132.4874 143.45 128.7955 136.4069 132.5751 139.276 136.858 128.3621 142.7442 125.1486 139.654 129.1643 144.1578 128.7863 138.2415 123.4188 148.0621 131.4815 131.9525 143.0357 126.6771 139.9289 137.6133 146.3245 142.1865 151.3249 156.2528 137.509 127.6949 152.8072 138.4244 154.0261 145.0346 135.7313 119.2361 156.5415 143.3602 140.0856 132.6279 129.3862 132.8634 141.3478 141.4209 119.9711 154.7627 157.2726 131.4695 145.9366 127.0456 139.2836 135.5372 166.3151 128.0102 143.3884 150.7176 149.7451 153.6789 138.8033 145.6755 143.6888 0 0 130.4724 141.6611 149.3973 160.4977 124.1743 134.4216 159.4013 153.2635 153.2117 136.4426 147.108 140.0262 154.4971 136.8295 140.1573 149.5808 145.4357 145.2235 140.4882 155.9435 167.6308 161.3595 141.0531 140.7777 131.573 135.9611 153.9556 147.7266 147.3171 149.1197 147.7984 149.2998 150.4459 148.2198 164.1728 158.3358 138.0833 134.1412 143.5279 141.1766 145.5934 147.3713 150.1784 149.426 166.0549 165.424 166.1864 146.4732 156.4826 165.3381 156.9896 166.1031 161.1483 177.8992 165.4527 148.0315
149.0695 153.9929 149.0854 139.6207 174.3202 171.1294 167.7236 162.3388 161.4426 137.8532 152.7767 161.8562 162.0349 174.7371 167.1511 166.8547 194.3519 207.5236 270.9422 338.6777 270.9422 205.4859 203.4576 162.7106 159.5196 143.0858 168.2791 176.0031 149.2399 155.976 170.959 142.1578 142.2173 156.6718 154.61 139.9854 167.7554 168.0872 168.0511 148.4546 141.2633 143.0804 133.4868 92.1922 132.3925 145.904 130.3143 161.3043 169.0198 139.5035 155.097 155.162 141.4918 128.074 143.1705 151.9299 132.433 134.6178 138.3808 147.4017 155.4984 130.9345 109.335 142.0495 141.4741 141.9652 176.3804 144.2843 141.433 140.9344 123.948 147.2306 150.7928 116.0973 123.8832 143.84 153.5671 138.0691 137.2428 146.396 141.006 188.15 132.8972 141.3236 139.8949 134.6509 123.5697 136.288 156.1482 132.8277 136.7328 147.6582 130.2464 126.0275 137.5488 123.9603 136.3277 134.7116 118.0394 140.3395 167.6458 133.1531 151.4421 140.555 137.3799 133.8108 159.5207 128.3912 158.123 127.9049 137.2017 147.0567 152.3629 135.0961 121.1049 154.9636 142.0453 141.7874 148.9238 121.5481 132.3858 128.1946 142.6178 143.0657 132.8173 141.8742 129.9396 137.4427 122.9864 142.5695 132.0072 137.2353 141.454 147.6119 129.2244 142.171 154.7935 143.262 139.8072 147.6533 145.7095 133.0395 143.7935 133.5693 137.0491 134.7278 143.9261 139.5005 155.0887 149.488 145.5078 128.383 157.1192 133.2294 144.0209 124.1869 138.754 149.0565 149.2659 141.0841 135.8279 134.545 147.7549 146.798 133.9931 122.4805 154.5499 145.3467 133.9657 127.784 131.5556 125.3354 139.6594 139.6308 141.7381 140.7136 157.1687 136.2414 149.4198 146.0694 127.6392 130.5535 112.1388 141.0049 137.5115 123.6028 139.8031 136.5955 143.6744 138.0061 128.8304 142.6101 134.755 131.0912 122.4129 125.3382 138.0961 143.076 125.4051 134.2239 118.6561 136.6842 124.2337 118.9156 137.3202 147.8707 149.2405 156.0705 152.9776 155.4083 127.4232 136.586 137.8795 137.9807 136.0989 0 0 99.2277 136.2822 158.3872 169.5174 144.7481 138.938 142.7442 152.7349 151.6357 138.8249 147.9527 151.5833 161.0783 144.7624 145.632 156.1673 163.3979 146.4646 186.7725 144.6314 157.954 147.8229 154.845 118.1102 156.3229 163.1808 144.7584 168.1215 162.4888 161.408 144.1428 151.4764 142.1016 143.2661 138.3192 161.8727 173.6907 153.5904 167.4482 169.3346 174.3561 173.3507 150.0577 138.1161 148.0114 148.7827 143.4605 144.6273 174.832 155.4452 132.3004 154.86 135.5945 158.7809 152.3182 115.7122
151.1006 158.4824 159.4622 154.5736 134.7892 149.7401 152.4523 158.7652 151.7858 166.3448 154.5152 155.9318 148.5324 173.7039 159.45 149.9396 171.8523 175.1783 0 270.9422 338.6777 270.9422 573.9316 171.8045 160.7647 160.1105 156.2592 196.8199 165.4024 151.1016 160.3186 151.8775 149.6906 141.9795 145.6755 151.1303 157.8787 161.4232 141.9974 152.8666 140.3179 144.1429 149.3669 130.3669 142.5252 147.198 149.4381 159.225 156.5793 151.0571 136.8887 153.0109 141.4708 140.4757 138.8472 140.2407 121.4204 135.2556 150.9617 146.5007 140.4706 145.7414 133.7613 134.33 134.7962 150.3364 123.2503 135.5366 153.5717 136.3182 136.1115 146.1151 126.3266 152.9993 134.9909 136.7152 143.0191 134.8831 126.3356 129.3988 123.3572 152.4254 122.6439 144.5392 138.8139 130.2789 134.8918 135.4395 167.1545 133.0175 153.4878 144.1743 132.4325 132.2163 132.6217 0 114.4218 160.2654 129.8482 143.2213 148.483 137.6499 151.7054 129.9519 131.2612 142.1876 150.6802 110.9591 140.7893 154.7001 126.2413 125.4774 149.5888 164.024 142.1424 167.21 129.6889 121.9999 145.1609 132.5484 118.8196 113.7825 146.0066 140.7615 117.9482 133.1427 138.0785 142.4689 117.4839 122.8966 130.0812 129.692 146.3354 132.6376 123.7474 131.7142 146.7174 136.7059 136.1158 148.4363 151.342 128.3391 138.5512 131.9707 123.9559 152.2379 149.7775 145.2987 150.9678 146.1184 126.1118 132.0032 141.9867 125.8802 128.1112 145.3097 125.1163 137.0245 142.1313 137.7733 125.0756 131.1504 143.2113 148.2373 166.608 139.471 155.0104 145.8246 136.0575 131.0898 128.7921 125.5575 142.5006 123.6357 132.6749 134.6486 141.5445 142.73 141.9492 138.8849 132.2735 128.5088 129.1462 143.1018 125.0124 134.2498 129.6005 127.7069 142.2025 113.7141 128.146 149.1222 129.7947 134.3377 150.4092 143.6081 146.5071 154.7523 144.3483 131.8609 120.9398 147.8275 136.5876 139.0378 133.6501 142.5795 162.9839 162.1471 132.5912 167.5978 143.9828 139.4276 141.6411 153.257 151.1668 0 0 118.0332 145.1654 149.0208 153.5445 138.2343 142.8878 154.1121 131.0215 148.8132 140.7001 150.1617 121.5184 142.0633 135.3906 143.6952 142.406 157.8954 138.0741 189.0561 148.1233 143.2989 137.3544 156.9133 124.9289 144.6127 167.1939 145.637 164.1865 152.7031 136.5032 127.5523 155.8516 149.6755 139.7428 138.3488 153.3129 158.1774 146.5461 154.5046 158.1286 157.1381 160.5008 159.2105 142.5884 147.7517 155.8826 136.8994 152.5743 145.0424 154.5047 147.3552 156.5231 143.1079 150.9093 149.954 143.2348
138.3996 169.2497 165.7027 160.1573 153.7938 151.0266 140.6581 162.922 150.722 150.8468 147.9116 161.7489 186.165 158.3586 145.9506 150.1887 157.8497 195.3492 186.6089 205.4859 270.9422 338.6777 270.9422 0 191.4074 184.4045 174.3037 167.9072 178.5238 159.352 161.4254 153.3255 168.4366 169.7211 186.3824 169.1181 135.4121 125.9401 165.2513 156.5861 151.5009 139.5194 158.8078 157.5742 128.5455 160.5584 162.5172 162.1344 152.8055 163.3314 132.2391 142.3502 149.71 173.221 145.5936 151.3318 142.6996 142.2773 146.9165 148.7455 142.5381 167.7005 156.3806 167.0623 157.2941 134.767 166.6627 126.9175 136.3449 132.5077 138.7443 131.8219 147.0229 139.8432 152.2829 138.7125 147.8569 148.0396 151.8717 156.791 136.6627 124.2875 138.4614 134.5445 148.2763 147.8426 140.5553 133.1199 128.9458 147.8538 161.0965 142.7352 142.7713 144.295 139.0994 128.0294 132.931 137.3153 140.5872 131.846 127.4021 131.9764 116.4685 140.6875 142.3584 130.1931 122.3385 109.6764 126.0076 136.5554 122.0934 136.137 139.7325 114.2171 130.281 123.7867 133.4013 111.6549 135.1695 142.9761 135.9993 144.7449 122.2262 119.3653 122.4494 130.4029 142.2199 160.3446 155.7738 125.7744 129.3538 134.0954 144.4128 131.0268 140.3478 149.0597 147.4354 141.9374 118.9051 127.3268 132.5049 141.6257 125.9072 114.4926 129.9676 129.9872 125.9222 144.769 137.6228 141.3139 130.2806 145.7959 134.223 140.2867 116.1559 128.8313 154.6112 147.3583 146.8736 138.1823 153.0245 145.4587 126.5405 136.6886 112.853 132.5323 160.1279 148.5147 137.3721 124.7626 138.7366 126.9748 135.3144 147.9781 140.7641 132.5112 126.0498 133.8082 135.6151 126.6908 149.7496 162.6337 136.0672 149.8095 144.6004 129.8229 140.0387 149.6483 141.8671 99.8323 148.3619 122.5248 148.8857 147.7306 135.4186 117.4773 115.216 144.1578 114.5593 131.0145 148.6005 131.7682 163.2188 0 129.0425 130.6714 143.2644 133.9602 146.4291 146.8077 146.4136 145.9769 141.1956 154.2318 152.1283 0 0 150.2398 143.388 148.1331 155.3557 153.3152 153.4917 139.4586 145.2748 135.8683 151.5893 136.6323 135.627 141.7014 147.1697 146.0235 141.8839 160.0784 168.3741 129.1247 138.8982 156.407 155.9881 152.707 160.5717 147.0981 154.6922 150.6114 142.0033 140.2553 138.0714 145.9677 174.5485 145.7076 162.8119 161.8575 151.9872 132.672 137.8179 137.5096 134.3441 163.4209 162.0694 157.7474 156.4186 159.6611 147.8236 161.8886 150.0321 150.0478 164.3696 154.9545 155.7197 161.6402 156.4083 153.7828 148.5012
137.0335 167.5791 164.0671 158.5764 0 149.5359 139.2697 161.3138 149.2343 149.3579 146.4516 160.1523 184.3274 156.7955 144.51 148.7062 156.2916 193.421 184.767 203.4576 573.9316 270.9422 338.6777 270.9422 0 182.5843 172.5832 166.2499 176.7616 157.779 159.832 151.812 166.774 168.0458 184.5426 167.4487 0 124.697 163.6201 155.0405 150.0055 138.1423 157.2402 156.0188 127.2766 158.9735 160.9131 0 0 161.7192 130.9338 140.9451 148.2322 171.5112 144.1564 149.838 141.291 140.8729 145.4663 147.2772 141.1311 166.0451 154.8371 165.4133 155.7415 133.4368 0 125.6648 134.9991 131.1997 137.3748 130.5207 145.5717 138.4629 150.7797 137.3433 146.3974 146.5783 150.3726 155.2434 135.3138 123.0606 137.0946 133.2164 146.8127 146.3833 139.1679 131.8059 127.6731 146.3944 159.5064 141.3263 141.362 142.8707 137.7264 126.7656 131.6189 135.9599 139.1995 130.5446 126.1445 130.6737 115.3188 139.2988 140.9532 128.908 121.1309 0 124.7638 135.2075 120.8883 134.7932 138.3533 113.0897 128.9951 0 132.0845 110.5528 133.8352 141.5648 134.6569 143.3161 121.0198 118.1871 121.2407 129.1157 140.8161 158.7619 154.2362 124.5329 128.077 132.7718 142.9873 129.7335 138.9625 147.5883 145.9801 140.5363 0 126.07 131.197 140.2278 124.6644 113.3625 128.6847 128.7041 124.6792 143.34 136.2644 139.919 128.9946 144.3568 132.8981 138.9019 115.0094 127.5596 153.0851 145.9038 145.4238 136.8184 151.514 144.023 125.2915 135.3394 111.7391 131.2241 158.5473 147.0488 136.0161 123.5311 137.3671 125.7215 133.9788 146.5174 139.3747 131.2033 124.8056 132.4874 134.2765 125.4403 148.2714 161.0284 134.7241 148.3308 143.1731 128.5415 138.6564 148.1712 140.4668 98.8469 146.8975 121.3154 147.4161 146.2724 134.0819 116.3177 114.0787 142.7349 113.4285 129.7212 147.1337 130.4676 161.6077 0 0 129.3815 141.8503 132.6379 144.9838 145.3586 144.9684 144.536 139.8018 152.7094 150.6267 0 0 148.7568 141.9726 146.671 153.8222 0 151.9766 138.082 143.8409 134.5272 150.093 135.2836 134.2882 140.3027 145.717 144.5821 140.4834 158.4983 166.7121 127.8501 137.5272 154.8632 154.4484 151.1997 158.9867 145.6461 153.1653 149.1247 140.6016 0 136.7085 144.5269 172.8255 144.2694 161.2049 160.2598 150.487 131.3624 136.4575 136.1523 133.018 161.8078 160.4696 0 154.8746 158.0851 146.3645 160.2906 148.5511 148.5667 162.7471 153.425 154.1826 160.0446 154.8645 152.2648 147.0353
147.0679 133.0018 159.5216 161.5741 139.814 154.172 133.305 151.9465 180.148 119.8758 159.4178 184.6175 172.6721 167.0864 116.1079 187.0506 175.2043 175.5482 174.1893 162.7106 171.8045 0 270.9422 338.6777 270.9422 223.5598 170.8254 177.9538 198.9521 179.6954 153.2906 170.0593 149.5589 169.4586 138.7581 144.0281 0 156.5312 202.2921 130.8492 163.8166 134.7267 164.775 93.8649 158.6684 160.0519 153.8524 173.3929 192.029 179.9999 151.5929 144.3224 168.092 160.0581 148.3934 168.0475 170.3857 149.0817 153.8713 127.7426 106.1312 118.1096 173.0846 162.3183 146.978 109.9394 112.3011 144.7269 145.187 148.787 136.3478 128.5236 118.3254 141.9924 129.2732 143.1729 175.8057 147.5852 160.9141 118.911 135.6262 95.3328 145.609 119.3088 144.5484 121.8007 116.8783 171.3781 112.6365 159.7452 153.1893 152.7537 148.7538 152.4378 123.197 119.9734 145.9891 160.6984 151.5727 150.4399 128.3623 105.2747 154.2861 134.994 127.6826 130.2921 105.0163 140.4915 121.2374 111.6574 144.8583 158.416 102.6571 147.1121 156.0093 0 170.4124 129.6813 130.9242 177.3831 113.9913 132.4631 132.7094 137.6498 122.4979 100.5552 135.5996 123.8402 123.7128 90.5002 114.3702 128.4984 160.5484 155.4158 131.3426 140.2539 129.3765 140.916 128.8662 153.0569 155.7305 147.4148 161.1863 166.4855 145.9667 145.4918 162.6473 132.7503 141.711 153.5 132.9805 134.2805 121.3181 158.3055 134.0248 128.5301 147.9874 179.9655 124.8272 124.3398 148.3703 138.0315 144.9302 171.4391 120.3598 115.1329 141.542 138.1028 113.4192 123.22 138.4308 140.7618 127.5201 122.4249 157.8684 158.8018 140.6994 131.1456 115.6332 160.5879 159.698 155.0609 124.1117 153.5262 162.4037 120.0938 151.3679 134.5039 167.7353 117.9861 120.8433 145.9058 129.9853 124.8243 152.7572 136.4219 129.3453 134.058 127.4739 177.2027 117.3693 162.0533 132.2553 0 0 165.4441 144.8532 130.7647 178.9507 123.3032 139.6888 143.8284 135.3349 132.2939 130.4896 0 0 139.813 120.5949 119.5965 122.35 97.3157 117.8327 158.5578 144.8275 157.962 150.5309 142.2294 134.7541 137.5118 135.197 184.5694 142.684 148.5259 158.0915 156.2433 169.9202 196.3565 136.4535 179.9863 147.5023 143.236 171.3817 179.8301 125.6759 132.7576 131.2078 135.9537 136.3458 158.0266 155.7073 168.2929 144.9231 133.0929 114.4121 111.7902 103.5109 0 0 0 165.1598 152.7902 155.8958 142.5637 172.3458 151.4578 146.8839 155.1883 163.504 162.7771 166.3669 179.8348 178.4642
129.94 159.6902 155.8473 160.2214 144.3938 161.1198 157.2291 161.9921 164.3358 150.2622 159.0807 163.0538 162.1161 162.4786 151.104 176.0253 168.3034 159.7216 151.7961 159.5196 160.7647 191.4074 0 270.9422 338.6777 270.9422 231.8188 191.438 185.8695 176.8524 162.6157 178.8923 171.319 177.5712 147.4086 164.6982 0 155.9844 191.7048 161.3661 165.9815 143.1609 160.0249 143.3359 158.1154 154.3902 155.9195 162.345 154.7044 148.1225 150.8658 145.9466 144.8939 165.0571 165.5761 158.3045 139.9882 145.6295 147.0855 142.6088 161.5038 141.5725 162.1258 129.6372 160.6636 142.5086 137.9898 133.3201 140.1114 141.377 138.7088 140.6205 135.2315 146.3977 144.4112 163.7555 157.8091 143.6818 155.2341 146.408 150.089 128.8694 152.9022 118.6792 127.0661 145.3576 125.5754 137.6621 127.9064 144.7541 146.9646 138.3956 145.3046 138.731 153.2977 141.4954 136.8343 144.7375 126.8692 141.8028 132.4046 130.7732 120.2018 132.6541 140.335 135.0597 137.3763 149.9999 117.6839 138.1204 137.7689 134.7985 138.0599 110.7833 110.4692 112.6303 143.1583 121.5785 125.5454 127.4243 135.1765 130.0737 126.6252 123.6823 130.6146 133.1717 132.5584 137.9708 134.1669 118.0962 127.3027 130.3079 141.2538 146.3374 126.6143 138.8484 137.8269 133.2998 123.8114 147.6716 146.4006 130.6803 133.6463 126.9493 137.564 128.1702 122.1434 119.538 136.7064 146.6347 126.8622 131.9539 125.7314 155.3391 131.9003 142.9194 135.9051 138.8085 127.7422 108.764 144.9889 141.3101 136.3879 138.7274 117.8763 125.4323 134.2498 137.8094 135.4624 125.0704 125.9421 128.8172 132.435 126.8859 137.7485 126.2276 132.2661 135.3788 125.8573 133.9675 136.073 140.5274 138.4372 148.1859 148.6472 127.3729 145.4203 137.857 140.8975 0 134.6965 144.3301 133.1401 123.7587 138.8733 147.4771 152.8809 137.8656 145.3371 150.0757 130.174 146.3303 158.4392 127.2165 126.1514 156.0085 135.2054 148.958 148.8852 139.1507 146.4847 141.4233 143.7077 160.5417 158.3522 0 0 154.1559 146.3139 146.0389 138.5383 121.4282 127.7475 152.0574 150.7436 155.6973 151.1493 148.4044 134.2852 136.0748 148.5781 162.1319 147.8088 158.4764 151.9701 137.125 136.5983 167.004 159.5721 151.8925 148.5879 158.1513 167.4471 166.7405 141.0527 144.3346 156.3029 146.9864 164.5082 141.3525 154.6378 151.9541 143.2186 151.8325 129.1955 139.1619 142.4888 169.3299 169.9218 157.4439 159.3373 154.3887 159.464 143.0259 155.9675 151.8332 160.1559 162.008 143.3638 154.8527 158.2047 159.6496 149.5558
126.8468 153.0264 174.6546 166.4472 142.5742 145.1407 152.821 146.7739 163.08 146.5638 173.7858 154.7094 144.137 154.0211 156.4542 157.1988 144.1157 166.9464 171.8641 143.0858 160.1105 184.4045 182.5843 223.5598 270.9422 338.6777 270.9422 218.6221 196.4733 173.6528 163.7549 201.689 187.5705 162.7379 159.6066 160.1962 126.7778 109.8263 168.1875 159.1326 148.4687 142.8879 160.2132 172.8141 172.6471 141.7234 161.7172 146.9202 127.2111 144.2948 136.7865 144.6232 153.8586 160.0902 158.2414 138.2214 134.5749 144.8273 170.0951 137.6021 158.8637 161.6711 150.1123 145.8108 152.8365 100.3548 152.618 135.0727 143.3357 161.8735 137.6911 118.2381 158.8614 150.2282 145.4713 145.2781 152.8146 140.6776 148.2383 149.0234 122.8641 130.7786 161.8787 174.4955 151.7081 149.1626 141.5681 129.0962 125.7454 146.333 143.8999 121.8779 150.0564 135.2641 141.0636 133.8961 140.9292 148.7936 142.9371 145.4548 146.9751 137.834 144.0964 131.7587 164.3105 140.0461 122.5251 121.5623 127.1861 146.6781 142.5724 133.8993 121.0336 133.3716 129.5809 110.8898 133.5185 107.9119 141.9215 131.2206 126.0141 123.2925 140.028 120.9628 132.3997 149.619 146.629 158.4635 142.8973 123.3799 149.1864 129.8238 121.5174 135.389 151.6092 145.6217 134.886 126.5413 122.2664 123.467 143.9524 141.304 144.3839 133.7333 132.5991 113.5298 143.4678 149.0014 117.0499 115.2541 117.304 146.0218 116.4106 139.6501 118.9736 147.8178 146.1183 127.4052 146.6775 118.3585 129.9411 132.8336 124.0209 129.9048 141.9721 131.5461 147.428 129.3124 147.4931 138.8617 133.3933 135.6917 130.6216 139.153 143.1929 141.8266 132.8323 127.7928 131.8588 127.6681 137.1551 149.5362 166.6619 148.6198 151.127 143.0308 142.8407 131.6677 132.6496 144.3771 152.4794 139.6342 134.6674 164.886 132.1527 128.3838 136.8833 138.6692 174.982 139.8033 148.7298 151.5745 167.145 205.7388 118.3882 129.4634 137.5098 128.1224 157.5372 139.496 164.0105 157.3083 127.4748 151.0982 149.0375 0 0 153.818 131.5147 133.178 147.57 100.6407 132.5087 160.6068 163.1876 157.1366 141.6964 157.7819 136.9851 138.0831 140.347 145.0562 154.2012 150.6223 134.9153 110.1729 146.1622 158.4066 162.0915 151.4493 145.1041 140.0577 131.0206 163.7045 142.156 150.6461 140.051 164.9989 169.4846 170.1098 148.185 159.2837 148.1084 127.2024 119.5357 116.806 109.1555 132.0096 132.724 131.1426 168.502 147.3656 166.4766 159.3801 160.2628 145.0156 154.4877 165.86 141.2699 195.5985 165.5173 165.9127 129.5808
143.3636 146.3066 161.3281 169.2082 148.8879 153.1334 156.4597 143.7795 159.999 163.8012 161.4517 165.2522 149.0511 169.521 164.2433 146.1885 142.9434 175.6389 165.5291 168.2791 156.2592 174.3037 172.5832 170.8254 231.8188 270.9422 338.6777 270.9422 218.3309 191.953 170.1608 192.7589 189.7484 179.1677 142.7748 169.3921 137.5434 137.8108 183.9569 162.6278 158.2186 150.824 147.3104 145.8282 140.4056 158.8544 163.4594 142.3362 141.3813 144.2014 142.3955 142.4447 158.6522 129.3841 143.5044 124.5702 170.5795 144.1827 148.9062 151.4194 168.8572 164.0067 159.4499 137.3088 144.123 133.7857 145.2764 153.4238 158.3875 138.9618 139.384 131.3452 146.7821 160.5697 132.6383 132.8308 144.8338 130.3744 149.8475 154.9419 136.1313 117.8374 144.9101 139.9432 164.1009 153.9984 154.6881 142.6329 136.582 137.9215 145.0661 139.7873 140.7161 131.7691 136.8331 162.442 143.5315 142.0968 125.5591 133.4023 146.6597 130.8177 114.7184 149.3219 136.0348 134.6816 143.7567 142.5026 124.9292 138.2617 144.8543 122.8652 119.5585 133.5895 129.6597 124.787 135.4768 117.7945 115.6432 129.1478 118.3908 137.6359 129.5262 132.1951 133.2802 128.7081 127.0687 130.7428 148.0183 119.3361 128.9002 115.3512 130.1461 137.9044 124.4386 116.985 111.4316 141.9382 129.8838 127.6258 145.3605 144.5469 141.5252 139.5045 143.5987 151.1541 112.8809 138.2419 138.476 128.5241 139.7484 132.4474 137.343 133.2699 137.2692 144.9458 141.4315 132.1216 145.7634 133.792 139.084 150.3774 124.898 131.7133 145.0567 131.3078 132.4063 134.7499 153.8068 153.749 127.0214 142.6243 144.6375 133.3374 139.4409 132.1669 144.0845 133.6705 132.0758 132.233 142.3569 138.6348 136.0264 147.6718 166.5892 150.3564 167.8632 144.4813 132.5805 104.9473 115.8043 141.1812 143.005 157.3787 145.4962 129.8949 148.2974 141.9184 129.1786 146.2906 145.5372 158.8435 161.6655 196.7533 154.3674 140.8982 134.4628 116.1922 144.5403 148.3131 153.4923 142.0598 150.1872 147.5387 145.5265 0 0 160.4829 146.8396 153.96 144.9559 118.4375 141.088 143.7557 149.5902 141.0074 143.4102 146.6661 142.4418 138.5292 141.7774 154.7895 149.2163 145.1807 155.3619 99.0686 136.4242 142.268 152.5606 145.0393 164.4254 153.3339 133.6596 156.2404 142.4054 138.3098 145.4335 152.1585 145.8867 145.6868 159.7467 149.5921 153.1547 153.3205 151.74 151.4411 143.4773 132.2307 136.5554 144.6072 143.9901 157.4072 161.3582 146.4362 159.2401 145.3712 148.2131 157.1742 146.6709 144.2132 149.1928 146.4425 145.191
134.6255 152.0267 158.187 171.2864 165.5269 166.7945 155.0522 150.0064 182.6039 154.2993 158.314 155.5062 159.6236 158.3089 152.8281 151.753 154.5573 162.3291 174.1372 176.0031 196.8199 167.9072 166.2499 177.9538 191.438 218.6221 270.9422 338.6777 270.9422 200.9701 181.9753 191.5535 181.7122 167.4186 171.1418 165.1763 134.0818 140.5072 194.9806 145.1647 156.0757 140.3475 164.8819 0 173.4295 160.5378 167.7914 147.6325 133.0484 140.1591 121.1086 150.8127 153.8211 141.0374 152.1663 138.9215 159.9205 136.8237 141.3255 147.9134 172.0348 160.9491 142.608 155.9625 141.9272 142.9065 124.4702 125.2315 141.2274 141.524 158.2776 135.7486 159.1889 162.9172 151.3902 137.6741 158.2281 146.0921 138.2455 133.493 134.6133 119.9384 147.6921 159.8416 139.8939 140.2646 141.4906 114.8086 127.495 147.4651 134.9974 147.9071 158.2421 143.849 128.3618 155.8054 131.9605 120.1148 145.9345 137.7933 129.2628 130.2341 124.7292 140.4547 140.3512 138.9935 135.409 141.7209 134.2202 135.0289 149.8808 127.8223 130.5491 144.1131 140.8386 133.7344 137.4265 132.8316 125.4147 134.5673 140.6517 139.9115 134.424 129.4027 123.6375 147.8731 136.8396 142.2056 149.0484 123.2693 138.4484 132.0858 128.1302 155.7726 147.9773 124.0008 135.3919 126.5652 130.7024 129.7067 152.452 132.7602 130.8696 139.1841 150.6407 115.5549 106.1947 139.0962 117.3857 126.9746 122.0596 144.3836 121.0948 143.2253 131.0267 154.7208 127.9124 132.9876 145.0512 134.2948 141.3127 131.0623 149.0593 124.6436 128.9699 137.7564 145.7769 126.4195 150.7954 156.7729 139.2296 147.3159 129.5343 143.855 117.9811 129.0429 117.241 127.5444 132.3231 134.0947 138.7749 138.5292 134.6479 136.9467 138.1105 128.3923 146.3134 138.3552 131.8753 127.441 133.7019 142.3318 150.6012 162.1736 145.163 145.7988 121.6068 134.4846 137.8953 130.182 137.3031 133.741 159.3272 192.6624 131.7852 136.8944 124.7862 126.9037 154.2341 142.3386 147.9232 151.4202 141.5878 148.1652 146.1445 0 0 148.0759 148.5133 154.1295 128.8935 119.9885 136.3686 158.2818 142.9808 134.234 148.8999 160.791 141.3914 177.7138 150.3274 152.4938 153.424 136.3892 147.2201 132.928 151.7779 146.078 153.6634 149.165 151.2141 142.5032 153.1341 163.6256 132.0582 139.1885 142.5771 146.3574 160.3369 163.4892 152.6002 157.5263 147.745 148.9996 147.4501 119.9158 117.0723 126.6641 127.5282 131.8184 143.911 145.994 156.0992 150.1936 152.1562 151.1061 153.7889 151.793 154.2462 143.7563 161.8673 168.6269 132.3503
136.2667 158.4643 152.3795 164.0924 155.5395 164.5071 141.0262 160.3739 162.8786 146.9247 152.3704 151.7591 148.2098 159.1873 150.3316 158.7929 156.7864 156.463 151.418 149.2399 165.4024 178.5238 176.7616 198.9521 185.8695 196.4733 218.3309 270.9422 338.6777 270.9422 196.61 196.6879 209.8594 177.8976 164.6215 172.4055 148.1477 132.778 171.1073 155.5312 168.3817 146.1224 143.8333 185.113 147.9849 154.7719 161.6201 139.7289 133.3338 148.8136 139.4443 148.5402 140.992 154.3748 153.3932 121.4179 162.7213 142.036 148.6357 129.139 134.5371 145.2102 139.9203 156.3376 138.3775 144.1234 129.6472 130.1312 137.8115 146.5252 147.4937 141.7603 136.5075 163.5955 156.9075 146.1526 151.7295 148.0014 138.4126 124.5043 149.45 148.4841 127.4525 148.123 169.9875 130.1887 156.1781 136.4833 151.7165 135.1822 145.5796 130.852 144.1697 143.837 149.1185 140.7387 138.9918 137.3301 131.4913 137.7227 132.4632 134.7257 128.0698 131.0772 140.5634 129.5037 141.3167 133.6145 120.8604 132.8737 128.3996 131.8663 137.1207 151.2172 126.3864 133.7284 141.8657 131.7094 133.8699 150.7214 130.769 141.7895 132.9456 118.2166 131.163 148.8242 156.5692 149.5808 135.2729 142.7051 134.0523 151.2915 133.0029 133.1451 141.1019 125.4167 126.1875 121.6925 148.9089 119.8679 139.4366 139.5401 139.2545 144.3888 140.3948 125.5192 124.3566 144.1207 132.6185 143.6004 146.0636 140.7616 129.9866 131.0312 110.8182 128.1966 118.1377 132.0397 130.727 138.1591 145.7639 147.9388 157.1904 129.5241 123.6852 120.7946 135.63 137.4452 145.2815 145.4938 132.4036 130.1543 122.6327 135.2404 117.2316 134.0072 133.0721 136.6967 129.9459 143.3137 146.9967 133.7962 152.1339 141.2241 137.576 148.1271 143.1668 137.5009 140.9942 0 139.1675 127.8653 135.4971 140.9648 128.4957 144.8855 132.1844 146.5927 136.6175 152.2692 144.995 151.7909 116.4454 142.2684 150.2215 139.7729 130.1498 131.066 150.7178 145.177 145.6685 134.785 153.6584 161.6504 159.4458 0 0 132.5525 124.0233 137.7323 143.3895 151.2633 160.6168 153.6745 150.8506 144.1477 145.9949 157.1505 154.674 150.999 141.8602 137.5373 161.9888 149.6579 148.5476 156.5745 140.1271 141.5156 143.8774 138.1812 164.1953 139.0968 151.5878 151.6889 132.2255 160.6809 148.0905 157.5248 151.4606 164.2873 146.7026 147.6136 143.4414 139.6876 140.6148 128.4893 121.2638 131.5751 139.6229 167.7127 153.1407 134.025 160.8628 157.8009 157.3287 145.5139 156.2329 156.6516 166.2087 143.6656 159.6552 157.155 142.1781
114.3868 147.6721 154.1498 158.9013 164.0349 165.0957 173.34 150.1182 158.4462 155.1332 147.1881 142.2004 151.0214 156.4369 152.2741 160.5675 169.0485 159.1178 141.1663 155.976 151.1016 159.352 157.779 179.6954 176.8524 173.6528 191.953 200.9701 270.9422 338.6777 270.9422 211.9174 189.1409 163.6918 159.1375 160.2053 187.4851 183.3731 127.7784 163.845 153.2453 148.899 124.4913 166.0326 141.2985 141.6445 147.4949 155.8118 141.119 126.2193 160.9258 145.8129 152.4649 152.222 145.0578 145.9839 145.7397 158.5838 148.6201 159.4737 156.5067 116.176 140.4323 145.1967 144.4856 129.9039 136.9502 143.5437 142.212 138.0971 139.3927 130.1667 148.9436 145.9046 129.0864 137.4284 130.8136 146.0585 135.2646 155.479 145.8447 149.0925 129.6663 127.4063 140.0304 148.53 133.4357 161.0767 137.8566 136.1712 139.6426 140.141 152.5315 129.9672 136.3768 141.733 142.9223 133.4781 124.4819 143.0938 150.4731 151.8472 124.6458 133.4816 128.1155 140.5304 139.6141 142.8277 145.3838 133.8321 144.2825 127.8607 127.5615 142.8859 120.7812 141.9117 134.9791 157.8927 141.9443 129.6229 152.228 144.6397 131.5162 146.6603 135.7865 132.6555 137.5071 115.1891 140.9891 138.2922 129.0126 139.8279 133.0493 126.909 124.5257 141.9911 143.9342 127.4874 127.1799 133.0477 116.3768 139.5889 134.9061 153.3073 155.8079 114.7115 155.9085 127.2898 170.2374 132.2552 132.822 148.0576 132.6093 134.0998 124.5328 127.0484 116.8094 130.5094 132.9634 127.2149 132.1469 130.7395 137.2126 122.0877 130.2378 142.2368 139.4775 139.7699 123.6546 132.8769 133.9948 129.9948 123.675 153.5095 139.8972 149.4234 150.4965 136.3413 135.7892 146.3297 134.5608 140.0837 139.7036 144.8243 147.45 142.4802 127.0876 140.076 120.5478 148.3691 148.3308 137.3613 137.8973 152.6918 142.4234 137.9857 140.9391 135.6918 140.0743 151.913 137.1152 160.1681 144.4753 206.9848 129.3198 128.0905 157.7264 151.4504 146.1287 155.3329 138.6596 138.5438 146.8441 151.2778 149.2146 0 0 132.9059 124.0553 134.0074 122.3444 136.5863 142.9039 141.6709 148.9589 156.5151 156.1212 144.9498 145.4803 148.2192 164.1837 156.7148 157.216 146.127 141.6603 147.9624 137.4473 160.8835 139.3356 146.1339 134.0157 153.3029 145.6796 151.4864 137.9623 135.6325 155.8995 155.1146 161.3713 157.4493 137.1894 147.0148 156.4384 154.6257 150.4738 166.0422 166.7386 171.4124 171.1492 155.8706 149.9619 165.3291 166.1784 153.8129 174.1965 146.4928 146.1511 142.0273 140.8007 129.4531 149.8806 142.3671 118.3152
130.7968 147.0329 147.6291 128.6968 167.7156 145.7736 161.9284 150.8134 145.0678 154.5448 141.0963 136.1632 151.0578 147.4326 141.3681 152.1821 180.752 151.6264 146.1942 170.959 160.3186 161.4254 159.832 153.2906 162.6157 163.7549 170.1608 181.9753 196.61 270.9422 338.6777 270.9422 199.9624 162.8237 162.3395 161.9304 180.4225 196.3936 131.1693 153.8388 154.7381 139.4655 131.1853 134.7399 132.0708 148.7352 149.2808 171.4913 149.3727 152.7358 163.9198 148.3286 131.1801 148.6605 147.5358 140.8964 131.9751 148.701 150.2898 139.1889 134.9037 118.2411 130.239 142.5661 133.019 166.3463 169.6738 147.2202 127.4019 115.7854 130.2039 152.7302 135.3776 122.0191 128.7949 119.9238 128.0604 141.7281 121.2037 151.1536 136.3542 141.7158 101.4398 155.5409 139.8947 133.803 124.223 167.7015 170.8221 150.6429 150.4053 132.24 132.2646 129.354 134.8993 139.9052 142.046 152.7479 125.7763 132.6631 148.3243 141.1908 151.8584 136.096 125.1328 147.6678 183.9498 141.8629 150.9225 136.9757 125.5312 145.9125 149.6781 178.1222 137.0715 121.4178 123.6331 156.5638 156.9888 128.2093 113.6779 145.4924 117.4845 144.6916 150.927 130.8759 138.4439 122.9228 119.3862 134.071 115.7194 135.2255 140.5326 127.7229 124.468 137.6178 137.6615 159.2033 159.8865 144.9905 125.4506 114.4979 145.4604 122.776 152.121 119.2092 148.8954 133.6412 165.7611 145.8191 144.2437 134.0924 148.1381 133.4326 144.3566 133.8361 119.8559 148.2574 136.6377 169.183 128.0846 136.9118 134.0387 124.9819 139.5433 110.295 145.3941 149.186 125.0711 127.9231 135.1803 131.8495 134.6679 144.8952 145.1912 141.1267 158.3038 145.7947 143.7119 154.3567 130.9013 118.5939 128.4914 127.6571 122.5242 128.4288 137.2049 141.372 154.2108 143.5804 143.7232 134.0162 150.461 136.034 140.172 139.5461 153.464 127.9957 116.4895 129.8454 141.5374 139.9356 123.8113 155.5168 148.4746 148.5738 151.4111 179.064 148.7293 146.3387 135.1698 121.4665 149.3455 156.455 154.3212 0 0 110.8085 141.9126 150.689 139.8326 172.1774 155.0006 122.2458 158.9005 168.7557 153.8518 149.7472 160.1792 132.7716 161.6316 139.8305 137.1026 166.8522 165.0803 185.3122 163.3391 134.9472 135.243 168.281 127.9212 146.277 166.8286 145.2464 158.5207 147.254 160.4807 139.092 142.8326 145.9751 144.1738 141.1649 156.1844 164.4674 147.1577 179.635 187.7448 213.6067 207.5222 161.613 159.9192 169.8712 150.6813 133.198 168.8255 134.8703 138.0553 141.5253 128.5064 116.3223 140.1472 160.7648 115.5193
128.7637 151.9426 167.0132 162.6377 133.9315 147.0047 139.4567 158.3665 167.3747 147.4122 173.5653 156.5279 158.3202 166.6838 141.3211 157.9529 139.45 172.7842 157.7287 142.1578 151.8775 153.3255 151.812 170.0593 178.8923 201.689 192.7589 191.5535 196.6879 211.9174 270.9422 338.6777 270.9422 211.1672 208.4084 181.9656 124.9845 120.9759 144.6263 149.766 151.8006 151.4029 173.5767 202.2553 150.8136 157.6507 165.843 123.4439 126.1427 154.6815 140.7609 146.1018 161.0959 152.3604 157.2917 150.7723 151.3085 155.0144 144.9322 130.4104 137.3893 178.8185 159.5014 143.3028 143.0207 125.6331 128.4375 146.2796 135.2002 144.4277 163.7348 126.6497 157.8164 140.6198 161.9148 153.7816 159.6653 154.9403 152.2944 135.1965 135.783 131.4519 155.0259 157.6009 149.6017 141.097 149.7917 143.1149 119.9067 145.1416 145.7157 137.0356 157.4838 158.3227 132.7849 146.7677 146.1228 138.6773 165.772 142.9113 123.2905 135.449 119.0314 133.1027 137.0176 145.3123 124.7332 135.0238 125.9701 151.4582 141.0995 120.8709 144.0136 128.8399 120.5635 124.8505 135.8211 119.4425 135.5704 127.7327 134.3882 130.1709 138.5617 117.767 124.9111 150.1173 144.5212 132.878 140.6583 122.1905 135.2099 123.8932 116.9367 108.1294 142.8163 131.5681 114.3358 132.9085 123.559 112.2715 146.2396 143.4362 127.4649 144.0465 146.176 123.3192 156.0389 141.8452 128.1216 130.1314 123.065 155.6822 123.2043 134.6313 129.8862 147.0099 147.3534 125.6534 133.8667 119.4723 141.2318 147.0783 124.6146 146.5075 151.887 146.7674 149.4376 126.0152 145.6309 140.2247 144.6468 149.8567 108.6644 148.2977 146.8923 156.2006 120.8344 147.2103 117.8928 138.7691 155.1704 143.7988 148.3759 125.0506 133.9551 131.5357 155.4191 147.771 149.2534 135.6707 142.7515 129.9304 148.0788 144.9198 136.5935 143.498 146.9854 138.5938 175.3686 132.3466 154.8281 142.9989 129.3194 166.5457 117.3241 132.4454 119.2361 110.0057 126.6471 150.4841 164.8698 140.5603 126.9669 149.9489 147.9039 0 0 145.4596 134.1494 131.9124 141.8849 123.8035 146.7238 155.7063 162.5777 160.1208 148.7598 160.0704 150.7367 150.6336 146.4727 142.3977 160.0241 153.863 138.8448 108.4934 156.1593 157.4652 165.5776 131.683 175.5105 139.3749 128.9184 149.7569 129.6125 128.4713 140.3382 147.4273 153.2766 149.6372 173.0678 167.068 165.3083 131.4894 136.8851 135.5047 133.6952 135.4002 137.1805 139.0459 148.0541 136.6373 161.7322 154.8069 150.3667 138.6897 159.5121 166.5443 150.0896 175.9931 160.7697 153.858 120.5206
116.8899 152.7894 156.611 154.8952 151.9015 146.6959 138.4611 167.4276 165.4057 157.9922 158.8188 158.0261 155.8809 170.385 162.2041 149.8856 133.1855 166.1403 160.0908 142.2173 149.6906 168.4366 166.774 149.5589 171.319 187.5705 189.7484 181.7122 209.8594 189.1409 199.9624 270.9422 338.6777 270.9422 223.5283 176.1475 141.6199 127.8928 182.1609 158.8992 158.419 161.2356 146.8414 171.9767 151.7623 148.5509 168.5009 155.4357 135.2922 154.4113 145.623 151.4187 159.2083 162.8857 139.6869 138.9506 131.4754 140.7788 163.6949 138.9938 145.8525 156.8518 158.1623 162.6016 144.3149 138.6671 124.4048 142.9673 148.9763 150.6171 147.9508 130.1138 151.306 141.617 144.0475 145.2628 146.1862 154.8178 143.6301 153.0588 137.1463 137.4506 127.5318 151.2473 145.8784 129.0864 134.0843 152.3562 148.0221 141.2404 140.272 130.9813 141.0205 144.1342 144.9201 148.3682 140.1071 145.6932 149.9444 141.1364 127.5975 121.6663 114.9473 137.9346 147.1793 141.0016 123.1818 143.4846 123.4218 132.4075 141.6244 113.3111 142.9551 143.5411 158.6084 119.113 149.8829 137.5189 129.2397 144.1876 124.8852 135.2205 143.8438 120.7112 132.5005 133.8242 151.713 135.9618 130.4574 132.3209 132.0389 135.7114 119.5178 122.7 141.6086 116.5587 119.8062 124.7031 128.3489 135.2925 142.0736 122.4846 145.5404 152.0675 145.258 107.0854 136.743 130.8235 126.5017 132.8726 128.2442 143.7897 117.7861 145.9701 136.1953 142.594 139.4261 129.8431 123.9017 136.0623 129.2565 137.1104 141.1452 139.2122 144.6037 122.7874 145.975 133.5251 145.4197 137.9864 134.2475 135.1291 121.9604 126.1987 137.0923 149.2137 122.0508 150.3535 136.2232 147.7149 135.0661 151.1335 151.3111 149.6878 148.3682 145.9948 140.0897 145.1664 153.7233 144.234 141.3545 147.3528 146.426 138.6231 138.9239 146.2328 146.1105 140.8121 160.5969 136.0106 152.8152 155.1082 158.2878 157.6255 130.3509 121.1556 133.8412 144.843 141.6649 140.113 156.8277 145.2352 147.097 158.3537 156.1941 0 0 143.0023 149.9369 147.898 133.5265 104.4658 147.4474 147.1745 129.079 141.2316 148.6235 141.9034 146.2805 139.4847 151.2645 144.3977 160.1402 125.3123 156.386 98.3503 139.6746 143.7074 159.0554 155.2634 168.3033 145.5308 139.0219 157.5204 137.2938 138.6473 146.4142 144.4741 147.1602 152.8025 183.4253 156.5241 152.2225 142.9507 161.9948 145.0477 137.7273 138.0817 138.8284 135.9044 142.3928 145.5412 155.7988 144.3908 158.9581 140.1737 154.3265 164.134 151.7736 147.8957 155.5027 146.0487 137.5184
126.5394 150.3258 154.7688 152.6169 143.7958 144.532 136.3252 152.9149 145.7551 164.5965 149.6943 150.9869 160.1005 164.3453 160.0626 158.537 148.0856 147.4147 159.212 156.6718 141.9795 169.7211 168.0458 169.4586 177.5712 162.7379 179.1677 167.4186 177.8976 163.6918 162.8237 211.1672 270.9422 338.6777 270.9422 212.7606 187.1942 156.2382 190.4075 150.1822 145.7844 138.2709 155.6947 133.9222 166.3784 163.6053 152.6158 130.2827 142.5763 136.8171 166.0682 156.3372 153.2048 155.6894 148.817 160.5592 136.0956 158.4349 148.7115 159.6534 176.0178 154.4273 150.9824 153.1554 145.9674 133.444 169.252 139.7961 154.9056 134.4072 143.6946 149.7636 137.4418 135.7492 139.9362 129.0246 143.3721 163.1286 144.4417 131.1578 162.5887 176.2392 168.2379 140.6055 124.7958 144.3327 132.5196 120.5169 141.9124 134.9329 128.55 140.1914 161.5655 150.6757 135.638 154.4973 125.8431 135.0496 143.6217 141.1141 123.7761 138.7491 136.2802 148.9271 140.1884 120.9303 117.1248 122.2341 140.7217 143.753 137.7977 124.4263 149.3838 125.8341 128.2967 109.0876 138.0671 141.2035 156.0329 148.5201 137.2657 130.0017 140.1806 125.1749 124.7241 124.3733 138.6879 135.7465 147.5283 127.1248 145.0241 134.7574 131.2933 131.3381 144.8348 142.7345 124.7075 129.0002 127.8609 122.1828 131.8813 133.952 128.7377 121.6917 118.6877 128.5619 138.2355 131.0018 137.6177 136.2145 124.0871 132.5609 132.1122 139.4426 119.8587 135.5443 142.3812 135.3705 126.2896 129.2242 130.9041 142.452 148.4146 147.2423 115.0467 142.7788 115.1698 128.0458 157.5315 123.3488 136.774 134.3269 140.8512 142.9482 137.7187 139.7631 128.4994 133.6654 134.5188 147.2072 148.0979 135.6045 135.7898 150.1359 139.7607 130.3082 151.2563 143.0849 127.6668 0 162.8934 132.4923 146.1882 151.9091 139.7606 144.0779 150.9779 124.8841 137.2166 130.2112 149.7347 155.1894 162.8147 216.7326 103.4323 126.3868 147.7476 115.7482 146.5302 131.968 143.8159 139.8837 155.6386 164.1506 161.9119 0 0 160.2544 146.5277 138.7821 141.2068 129.7184 149.911 146.0353 131.2154 149.5596 148.0451 159.7193 149.6046 138.216 155.9256 161.0725 146.922 155.7063 137.9387 118.7008 146.5831 148.5952 155.0663 143.2201 158.7619 142.7766 142.6637 159.5582 148.8762 140.5096 162.9001 144.8226 155.286 142.955 153.3013 169.272 155.8365 136.3077 154.846 146.8136 149.7753 134.8791 138.273 146.109 157.2423 159.9775 157.4533 158.4699 158.1121 160.0767 148.4134 140.4595 149.7898 142.9081 153.0854 144.1087 127.3467
131.9129 150.1495 160.2922 153.8959 157.0237 137.7919 140.3293 146.5456 152.49 142.8104 158.4227 163.2112 160.9788 132.1794 145.0507 146.136 150.6455 161.0494 169.5041 154.61 145.6755 186.3824 184.5426 138.7581 147.4086 159.6066 142.7748 171.1418 164.6215 159.1375 162.3395 208.4084 223.5283 270.9422 338.6777 270.9422 156.2801 173.8283 171.486 147.3503 164.2074 145.349 140.1399 198.4801 160.5588 155.3737 152.0339 128.0645 146.4557 151.8125 149.667 156.6662 151.2429 152.1519 147.6434 143.0549 160.3256 151.8387 148.73 128.4423 160.5897 158.836 181.4054 160.9963 149.0923 133.6907 129.7464 131.6396 138.2527 141.4832 141.1265 150.136 149.8041 143.277 165.5717 155.4858 147.5545 149.2938 154.6035 139.774 139.9151 115.7199 184.1429 160.4505 148.8517 139.177 146.548 125.8858 139.8605 153.5623 136.6647 133.5971 141.1538 142.999 145.1773 145.5236 126.0851 143.4592 147.5037 139.1878 134.8251 142.8433 138.7806 131.0949 153.2903 141.3757 139.3977 126.7809 141.7837 148.5499 141.4636 128.3564 128.2181 109.2092 0 145.9405 130.5538 136.1075 146.0326 123.3786 126.675 112.8218 139.2844 137.1811 136.5702 125.1178 147.0165 140.7419 145.8495 134.015 124.7459 136.4941 136.7749 135.6008 139.779 118.7139 111.53 114.6544 126.9756 139.1167 154.5525 138.1498 127.7165 151.711 120.71 119.3384 102.0757 113.5973 128.7338 123.0086 145.0968 147.7591 141.2817 136.7175 125.9459 142.7943 139.4611 146.5317 134.1531 125.8661 127.8692 134.4337 149.7727 146.4532 124.8348 150.6039 135.9772 135.6208 152.2564 142.123 152.492 166.757 143.4308 127.685 142.1303 135.8658 132.2735 144.9837 125.0588 151.78 154.0771 132.9192 136.1366 127.7701 134.5319 128.8727 147.9259 138.9779 128.1432 0 139.1635 140.0791 129.0027 137.6946 138.3582 162.7479 144.0676 131.1194 154.5049 148.8139 132.2175 152.411 141.2565 137.8192 145.1282 142.7032 144.4605 145.7995 145.2756 131.2231 172.9118 133.7719 139.5366 148.1914 146.1703 0 0 140.6791 147.5309 141.6276 138.4384 130.8518 131.754 154.7057 152.9374 171.5746 147.0615 161.726 137.2386 148.0344 148.7935 148.1103 139.5689 152.0711 152.2503 124.7153 149.4633 154.8905 157.4235 157.3195 164.6545 139.3685 133.2338 149.351 134.7847 147.4169 149.08 147.496 148.5474 152.2162 153.9795 154.3535 120.5048 144.489 141.6818 154.4303 152.6889 132.9723 136.7555 148.02 149.6066 159.4174 144.2797 151.0812 152.0817 163.4579 162.2428 150.6513 140.535 157.6837 159.3034 157.7122 170.0607
152.0264 168.4401 156.3871 131.1857 162.55 139.2698 150.8412 150.959 143.9083 143.3596 162.7572 138.3701 156.1193 152.0452 136.99 164.1431 151.8325 148.7165 154.0799 139.9854 151.1303 169.1181 167.4487 144.0281 164.6982 160.1962 169.3921 165.1763 172.4055 160.2053 161.9304 181.9656 176.1475 212.7606 270.9422 338.6777 270.9422 0 188.759 166.5793 165.6983 168.386 163.2849 151.2745 153.154 158.3038 162.2445 149.4094 139.6354 148.9665 162.6342 137.8429 154.4873 164.6585 132.5893 138.3257 164.2501 146.2196 161.7599 155.0321 146.7892 135.3683 158.0261 195.4937 148.8269 173.5707 141.007 140.3457 142.4414 162.9003 134.4653 148.5263 146.9419 137.5688 144.0911 138.1022 137.6423 143.8875 160.487 149.1906 130.7859 146.726 158.0025 163.4921 146.0466 140.8351 136.1585 141.677 149.4148 142.1107 138.0991 136.4219 143.5265 152.7311 132.6033 127.9721 130.2472 137.2435 141.0825 142.9908 128.0723 133.5909 119.2322 119.4687 135.4541 148.4667 135.4613 132.0649 149.6097 140.93 142.3579 133.7179 137.1533 132.0922 116.9686 127.5097 144.3865 146.4854 145.3273 124.6139 147.0305 144.1506 131.1723 135.9577 133.5197 130.9272 120.8918 145.3726 151.9792 144.9252 131.3944 130.9405 142.8042 130.0479 142.1999 139.826 133.5084 125.816 143.2263 127.5415 139.7994 143.987 119.0676 139.6105 119.3281 124.1291 96.1214 130.4076 139.9677 150.8138 135.8958 142.6196 106.7125 135.8074 135.2643 147.2446 130.9149 153.163 130.1452 136.7244 126.0618 149.9197 125.4887 136.3689 137.134 134.8858 116.0703 141.8002 135.4583 136.0808 148.2298 139.5997 123.2317 132.3595 140.987 139.5306 126.5493 147.7386 122.5316 132.9425 119.653 134.6893 149.3168 131.5586 126.3432 133.8621 146.3441 144.8883 166.3063 0 132.2836 130.7828 141.1769 134.1057 148.6474 153.3329 142.8368 132.4512 140.0637 164.6539 128.5028 152.0799 165.1642 120.2797 150.0959 148.5192 151.3147 151.8339 131.4927 141.4807 146.9905 136.0329 128.0586 155.1588 153.0427 0 0 166.8677 143.1237 134.912 147.3454 134.8505 138.1835 160.3544 142.2898 138.432 139.1045 131.9184 142.8018 146.659 130.9839 154.2905 144.3925 145.9718 140.446 154.1289 146.8811 153.1205 147.9274 141.2173 146.8621 146.3902 148.2337 144.7373 143.4235 132.1983 132.1413 160.0308 149.8331 140.0312 141.8766 147.12 157.2225 170.4229 155.6834 134.9217 129.4719 147.0838 147.0572 143.076 156.7521 150.859 133.7896 138.3499 149.5162 164.8203 157.1549 149.7575 143.859 150.7507 155.3829 158.9284 138.7863
166.5811 161.9643 101.5055 126.82 0 153.166 212.4463 147.0062 109.5922 148.3134 125.4812 129.4876 143.7234 137.8966 137.1451 133.3976 182.421 119.5407 146.4931 167.7554 157.8787 135.4121 0 0 0 126.7778 137.5434 134.0818 148.1477 187.4851 180.4225 124.9845 141.6199 187.1942 156.2801 270.9422 338.6777 270.9422 226.2502 0 160.683 174.7762 130.5019 0 129.254 166.9965 150.3855 0 0 148.3734 169.4426 135.8402 116.565 140.7914 115.1394 179.5906 146.5171 111.5482 145.6407 169.9417 131.726 112.5171 87.0256 144.4095 137.034 187.5028 140.2664 135.3204 133.2111 120.8054 117.2806 183.7913 150.9094 144.2868 106.6699 116.8625 110.1505 130.9049 142.7671 142.1809 172.4934 252.6877 0 126.139 119.6862 117.7573 136.3285 149.6423 174.689 146.5435 131.1803 138.8997 110.034 102.8184 116.4365 116.3054 116.5128 139.3272 133.2056 124.0378 134.1517 154.2741 183.8643 120.435 117.2369 150.2765 166.8216 0 197.1429 134.6106 145.2597 168.7054 170.9325 158.9552 120.6831 162.6917 134.1587 202.395 146.0847 132.0309 132.5973 147.6857 176.0491 175.1041 157.6828 134.055 101.4415 106.3476 111.4427 150.9851 110.3005 142.8654 188.7786 162.8981 117.6556 148.5715 176.4257 176.0209 0 164.7789 107.5979 127.9826 153.3028 143.8408 125.6159 151.7788 103.7027 0 187.0329 171.8002 156.1376 117.9759 142.5295 108.4544 156.3613 141.3683 101.6108 110.0061 143.1543 173.9665 119.1259 142.1466 123.8241 129.1124 110.0031 107.9297 114.3143 157.2412 136.2106 130.7889 156.4824 128.095 137.6553 150.5533 150.125 136.339 154.6365 147.5875 146.6169 142.9997 101.178 119.9403 127.6793 116.5509 134.7048 130.3924 121.8084 126.6431 165.9697 0 160.3857 145.5682 154.8006 111.6763 157.3927 146.0588 194.9836 141.1969 98.4542 136.7379 90.359 123.1539 132.9134 106.2701 0 153.104 0 215.0963 130.5909 160.4064 123.758 136.9696 0 131.6835 129.8876 0 0 146.1624 161.6967 174.7521 149.0408 200.681 130.7997 122.6754 142.0562 141.3134 134.1899 138.8964 143.5352 142.9897 152.3139 159.2461 132.3422 123.5122 132.2178 234.3546 157.8524 125.6745 129.0714 197.4412 114.9328 177.3549 182.974 141.2038 194.979 0 151.4725 133.512 129.7689 126.9205 110.6751 124.0802 160.4549 195.2792 184.3077 0 0 0 0 0 139.6797 147.1374 135.5403 127.7012 124.4011 145.8694 143.4593 129.8886 127.8134 104.2706 132.8571 141.2916 0
160.8633 153.7741 128.6944 134.2956 0 137.6903 169.7969 143.246 104.3122 116.9887 152.1325 115.2197 143.5932 133.9747 114.7346 129.3303 165.2846 114.2429 127.3034 168.0872 161.4232 125.9401 124.697 156.5312 155.9844 109.8263 137.8108 140.5072 132.778 183.3731 196.3936 120.9759 127.8928 156.2382 173.8283 0 270.9422 338.6777 270.9422 186.0424 159.3529 180.0986 182.9449 0 106.1716 160.6982 134.2388 183.7919 177.3658 138.2594 186.219 155.8547 138.7593 125.2006 135.1436 178.9778 124.946 104.2944 160.6941 155.032 119.9687 127.7056 91.6454 128.9335 126.8945 202.328 129.0364 111.729 142.9509 133.947 127.3443 194.7667 114.5561 131.9801 104.2258 130.8927 126.8598 131.8858 137.1635 145.096 158.0129 0 81.0972 111.9749 122.4816 133.6061 130.7056 145.8554 183.6012 148.438 139.0999 148.8844 107.9198 108.0713 161.0134 114.7773 136.0347 167.0952 134.6913 125.727 156.9729 161.9383 193.7316 137.2718 117.4507 154.8202 174.6993 177.1391 162.5841 98.8704 117.0551 163.2156 176.5993 0 118.4043 0 142.3342 198.1279 149.1771 101.8525 123.1231 163.249 165.5771 156.6421 145.3862 136.4868 102.9313 129.3684 106.3137 129.7449 113.3304 160.6235 175.0981 139.8597 115.2296 129.9373 0 157.4657 173.4815 174.7105 127.0004 138.6164 135.4363 136.0938 112.7547 0 136.0385 111.3051 191.7982 199.6137 183.9545 133.8155 148.6368 126.9853 179.6907 155.0915 139.3641 138.628 127.0946 153.0215 138.7735 139.6161 138.6067 150.689 119.7481 0 105.6287 152.7211 133.0524 115.4434 181.2402 157.756 161.7597 130.3974 142.3525 146.7393 144.0626 145.7565 164.5152 134.5585 102.1517 102.1752 110.7618 145.0078 143.2603 127.1132 138.6878 125.6126 144.3902 0 138.7038 174.6125 147.4176 102.6288 137.2706 159.4088 183.0616 134.8685 95.4658 133.4073 93.4926 129.951 74.8097 0 151.8914 174.2849 161.5002 227.5802 145.6459 142.1732 128.7358 136.2492 128.715 120.5558 118.9116 0 0 128.1873 133.394 145.5948 139.7698 188.7793 160.1359 111.2537 151.9201 159.9908 145.2231 147.654 160.086 123.8435 139.9766 146.1206 143.6559 145.2005 156.2092 209.0194 169.5872 138.652 127.5193 171.3233 135.9996 164.015 154.2231 124.3022 198.1578 175.8955 144.8526 158.2858 117.0273 115.9089 123.5949 122.1602 147.1127 165.734 172.1358 192.9569 0 195.1815 194.7539 0 133.5578 146.6139 128.5773 125.5684 131.9957 150.1542 150.705 131.0192 121.3022 117.0727 139.8351 165.4614 0
138.6355 145.1442 160.9166 164.3507 152.541 156.878 136.3168 136.1092 154.386 195.1473 141.3574 158.3642 165.1326 155.9916 157.2248 120.3167 126.4218 142.9068 147.2638 168.0511 141.9974 165.2513 163.6201 202.2921 191.7048 168.1875 183.9569 194.9806 171.1073 127.7784 131.1693 144.6263 182.1609 190.4075 171.486 188.759 226.2502 270.9422 338.6777 270.9422 252.0288 199.1883 232.1874 206.6856 0 177.2634 166.5667 148.4059 170.7186 174.5333 143.9688 136.55 161.3569 184.7931 0 153.866 0 176.9471 166.4841 166.1913 122.2936 151.4234 0 127.7848 151.6168 129.9885 0 124.624 147.6973 158.6043 150.66 139.6773 148.3282 124.0938 139.1295 146.1885 155.1096 161.4839 127.3875 144.788 118.8689 114.8235 0 125.4513 139.4279 141.326 158.3768 136.6408 113.2453 149.5107 104.9367 134.9027 141.5696 159.1427 161.7831 135.2528 160.0118 126.1575 131.9013 110.7446 111.9719 119.6091 137.5642 142.5455 144.1007 151.6962 124.6851 159.4899 118.5214 135.7411 95.4529 122.0787 133.7636 130.8082 95.2954 150.1366 147.7461 127.8298 137.8915 156.1452 140.6059 163.6502 126.3223 118.0642 0 130.2824 113.6371 117.3286 133.8916 116.4693 174.6436 154.4923 118.5564 112.9193 153.5188 112.6352 140.0799 116.3785 150.1233 136.5893 133.1646 157.9249 115.1327 118.0378 110.925 96.6045 0 142.9207 151.9329 139.2685 142.5193 131.6506 161.0066 135.1965 143.1678 130.8595 151.9034 142.1159 131.2724 138.8532 150.741 139.3255 110.1687 129.7746 0 126.7538 0 135.4277 132.7215 139.955 142.0931 118.6696 110.9046 116.6792 128.7834 151.5676 159.689 180.0727 130.9818 107.9104 122.6461 148.6032 150.6252 128.1929 140.6793 96.1637 166.5239 123.5962 134.14 0 107.6976 123.2341 132.813 124.5451 151.1543 149.393 146.9766 170.4238 116.7766 142.5992 131.0495 166.6731 0 0 0 161.942 166.4207 131.7733 140.4188 117.7181 168.6044 154.9229 112.7491 119.7264 118.0935 0 0 156.4237 139.2214 149.0885 157.1026 0 147.2845 164.622 149.3405 155.889 138.5235 144.5298 162.7333 137.1174 153.8303 163.246 132.0602 151.3585 138.7811 130.255 157.8317 0 139.4476 135.6828 170.8924 164.5214 187.2709 153.3114 126.0259 153.8625 129.0713 133.9781 148.3697 159.4424 137.7816 124.968 153.9386 118.8629 122.5617 110.1596 106.41 155.646 0 0 129.6307 103.05 146.5874 165.3262 151.8088 154.9636 130.9106 117.3935 159.5544 176.1686 164.5068 162.0553 87.7657
149.1932 151.6127 152.2017 151.8318 156.7926 144.3597 149.2521 158.064 151.1919 147.1647 145.8197 163.0749 154.4703 149.3015 137.8906 162.881 137.761 161.6451 152.5335 148.4546 152.8666 156.5861 155.0405 130.8492 161.3661 159.1326 162.6278 145.1647 155.5312 163.845 153.8388 149.766 158.8992 150.1822 147.3503 166.5793 0 186.0424 270.9422 338.6777 270.9422 230.1568 0 201.3514 194.0222 164.7304 187.2792 153.4938 151.2728 188.0164 144.0362 161.2279 156.7093 158.7927 145.421 145.0634 0 149.7798 125.2233 153.8398 140.2768 0 0 0 133.9421 140.5393 158.9168 158.8437 146.5775 142.3741 165.9898 126.855 139.5612 142.1897 142.4525 145.1048 147.8937 144.3927 120.0092 138.2875 126.1776 105.8929 0 118.4607 157.9128 152.8508 146.8741 134.1816 126.3218 136.8133 141.4944 145.272 149.1854 139.8287 139.0808 127.0335 134.6474 156.8833 149.5934 132.3557 131.0717 107.666 116.5487 142.9413 138.1298 145.2713 141.7389 157.8315 145.6589 141.8046 131.5686 127.5609 118.0365 144.1605 158.9933 120.2752 115.9293 129.0067 124.7796 144.2099 151.938 135.4963 125.3318 123.908 130.3649 138.4229 133.0921 146.0981 134.0718 135.7917 139.4479 131.5102 154.62 159.2412 145.0677 127.417 134.0587 128.7928 130.6566 133.2781 135.6018 131.445 130.157 119.8295 143.6952 148.9951 110.7632 0 140.6436 135.6548 137.4215 151.4077 139.606 131.7666 139.7256 139.2765 138.0936 148.2417 128.8104 148.905 141.4644 138.7502 134.981 142.6273 0 139.9799 123.1415 124.3558 146.8598 155.0339 151.2386 142.3707 136.9377 133.1418 166.3974 146.182 159.5129 127.7044 140.592 146.1703 143.1502 152.3677 140.5777 123.7663 127.1639 143.9477 151.3895 150.8992 132.6565 0 0 129.2534 148.4836 135.6559 129.621 161.4448 138.1919 152.5584 117.3639 146.5027 145.37 163.5269 0 197.0169 95.8833 120.9751 130.0709 148.9644 141.32 149.6747 154.0931 159.2937 164.6593 148.1366 146.1163 0 0 135.9057 147.6712 142.9334 151.6653 115.7146 134.5646 161.6064 149.2674 150.6533 143.893 148.4102 141.126 155.3122 156.6783 154.2071 152.2431 154.9142 161.5726 122.9066 157.5357 150.5115 137.7135 137.1641 164.2095 161.9958 157.0876 148.8606 146.0237 148.3043 145.0251 142.8331 144.7478 139.1548 142.6539 157.0659 157.361 145.6928 137.0604 131.2912 131.2534 131.1023 133.9684 143.0887 137.8128 133.8125 135.4676 163.8958 159.7626 153.1905 165.5784 143.7409 165.8811 157.7564 155.511 139.9775 122.5927
141.9679 142.9483 157.2948 143.8624 144.7913 168.1094 127.6549 165.9078 160.5483 132.8005 146.776 154.2123 146.7812 144.4344 158.5381 146.6925 139.4996 160.1932 149.7056 141.2633 140.3179 151.5009 150.0055 163.8166 165.9815 148.4687 158.2186 156.0757 168.3817 153.2453 154.7381 151.8006 158.419 145.7844 164.2074 165.6983 160.683 159.3529 252.0288 270.9422 338.6777 270.9422 249.7137 188.6871 199.987 182.594 177.4488 156.4647 166.6651 173.8944 154.8426 153.6367 154.6663 172.2646 162.4305 151.5232 165.6022 143.456 166.0122 167.2773 148.2637 140.6555 167.0242 154.806 160.1031 150.9318 154.6226 153.7947 152.5405 151.7547 151.9111 135.6062 134.3203 130.5418 137.7002 139.3494 162.3302 134.7849 139.5821 143.1934 146.129 165.7119 142.0562 126.1144 145.0714 140.4128 140.4315 144.4201 125.9063 136.5792 145.1692 140.1525 132.4962 133.1189 141.8089 134.8011 151.9561 141.8012 149.3747 130.1656 156.7476 148.7049 151.0045 136.6122 137.7708 137.5995 127.8902 136.3759 131.0479 156.5466 134.5575 149.4339 125.9995 131.1899 127.1877 0 135.4531 129.4887 124.2806 143.2034 141.7803 124.1162 132.6245 128.1988 124.991 127.3631 151.9071 145.7626 141.3485 142.7997 134.4469 138.9535 135.6977 135.5358 129.3237 137.3381 121.5344 124.705 130.1542 144.0704 128.3227 129.1469 137.3996 148.4807 136.5667 119.8732 139.2378 154.8941 132.302 124.6085 125.9306 136.9015 127.5728 130.1889 133.4364 126.2899 145.0088 133.8651 133.4301 136.9565 131.2003 137.6707 142.6088 153.8859 138.3656 138.186 140.4798 130.6726 123.9355 137.5713 145.2284 146.0669 153.8694 151.0442 131.9331 142.5705 149.7589 141.1103 142.4974 135.8933 158.1617 123.824 144.738 149.3645 125.1878 143.3133 140.773 143.5384 135.6457 113.4645 139.4124 127.1678 138.5017 144.462 140.0753 137.9344 137.8508 129.5898 141.7317 142.6575 136.4787 139.5471 127.2 159.8649 159.9107 132.0457 129.6264 115.6789 134.1542 158.8207 136.011 151.5187 148.9611 146.7375 144.7363 0 0 149.894 145.6518 148.6284 144.3985 142.3959 157.5599 142.9958 136.7189 142.1441 142.4112 140.4666 145.5292 135.1802 133.4801 134.4412 153.6431 147.4859 151.3216 146.9785 143.7787 152.1377 154.651 143.7902 157.8394 141.1567 139.2168 135.191 141.7359 141.1916 137.2532 152.0129 154.8231 139.3478 145.2217 154.9907 149.9385 129.7362 146.4293 129.4469 125.6099 137.5937 136.9875 122.1226 155.6519 165.2726 152.9227 156.4175 149.3845 165.0147 140.0532 148.9361 154.0834 161.107 147.7782 142.987 140.5614
150.3693 157.522 155.9109 124.7703 158.6802 141.8654 156.7994 144.0474 145.0048 146.0554 126.0017 136.9157 138.3564 146.736 151.7842 148.3084 157.3427 160.1464 135.5094 143.0804 144.1429 139.5194 138.1423 134.7267 143.1609 142.8879 150.824 140.3475 146.1224 148.899 139.4655 151.4029 161.2356 138.2709 145.349 168.386 174.7762 180.0986 199.1883 230.1568 270.9422 338.6777 270.9422 204.5722 183.3247 177.9634 186.0068 180.6008 183.7735 173.5201 169.1095 146.1643 156.0904 144.861 146.1438 146.4013 150.3678 146.1237 158.2978 162.9074 149.5062 146.4441 134.6728 153.4259 0 152.2309 0 163.9654 132.8641 167.4134 122.4139 143.3152 145.5416 132.9265 145.2083 147.7727 141.9992 138.987 146.7969 121.2081 0 163.8978 127.3245 132.0248 139.3311 138.7464 143.5145 155.2082 136.5848 140.4962 128.5648 128.0057 131.3967 140.7893 137.2747 127.9764 143.658 130.161 141.4714 122.9318 148.6205 165.0695 157.6725 132.7149 123.1702 137.6832 114.6543 136.5232 131.8547 146.8424 151.0481 270.7939 0 153.6706 136.9186 159.0582 137.8718 135.2579 120.8615 131.6326 125.9897 140.3686 136.8793 160.4414 135.2189 137.3036 146.1984 127.1847 121.3672 154.089 140.9325 142.5232 165.9363 159.6734 140.751 141.8093 131.7439 127.8178 137.6719 134.9742 126.2745 138.8411 145.409 132.1648 0 119.0282 108.4301 138.1613 148.9984 151.515 154.3056 131.4808 135.1696 132.6243 142.1834 120.5522 126.1416 133.2395 125.8703 159.964 139.2854 135.2896 144.1963 147.1983 165.1121 131.0107 157.8856 137.165 153.4751 155.5537 133.2087 135.7692 143.4733 147.1244 145.6992 133.8599 129.0923 139.0302 141.0524 141.4277 139.671 128.7087 129.6067 131.5007 144.1966 153.2674 118.0262 141.1169 114.1753 151.3756 148.9094 143.0701 136.631 133.0545 137.3467 129.188 151.3282 141.2575 136.0166 144.8594 135.547 145.6744 125.3778 86.9341 140.7652 169.5325 150.0538 154.8358 139.5934 150.3238 137.9899 138.0742 133.5052 134.0607 132.2324 0 0 158.4669 145.046 139.6504 140.9993 156.3795 156.2382 139.942 134.5782 158.9246 150.6703 157.0526 150.9796 154.5092 130.9525 117.4398 137.303 142.7386 144.3169 167.1771 134.8378 155.1537 136.5868 168.1836 159.2657 158.0669 155.8101 134.0809 143.6965 153.6381 156.1662 134.5048 124.6147 140.6831 144.3389 157.5258 138.3719 157.2895 163.6399 152.1781 150.2973 150.7272 151.0582 140.0529 147.8994 143.9126 147.6356 144.2883 140.699 148.2622 143.4844 140.1367 141.5347 135.2265 145.6301 139.9087 137.5244
116.1679 144.2892 146.1618 142.4598 0 139.8373 128.1113 150.4502 154.0647 158.9423 156.6086 143.1663 137.9269 155.6732 140.7457 160.3292 122.7696 148.0504 163.3457 133.4868 149.3669 158.8078 157.2402 164.775 160.0249 160.2132 147.3104 164.8819 143.8333 124.4913 131.1853 173.5767 146.8414 155.6947 140.1399 163.2849 130.5019 182.9449 232.1874 0 249.7137 270.9422 338.6777 270.9422 243.3755 184.3567 173.0869 148.9535 143.6914 146.099 153.4969 162.633 174.1698 141.1057 126.445 158.1701 0 151.0988 156.1282 133.9094 121.1637 0 159.5278 0 136.6274 149.3843 160.3412 0 147.7354 142.6454 151.1978 151.7529 143.2771 135.5606 152.7112 162.9233 148.5657 164.5139 172.9514 132.9966 152.6928 0 0 145.4181 141.23 141.8545 146.4868 160.4912 140.1474 150.5812 151.8164 152.3878 150.5801 141.1713 138.0095 141.3276 128.0304 146.0265 142.9266 134.7581 129.0234 142.802 142.6708 159.9859 131.3453 133.9801 105.1406 152.6957 122.6046 134.3846 158.1748 0 146.7435 0 0 0 145.525 146.7783 134.7539 129.656 137.8746 130.1281 139.0358 169.6926 158.1076 135.9688 127.2704 130.4908 145.8491 149.6014 129.5741 121.9309 129.3918 139.3617 166.2501 146.4416 126.4844 0 0 137.109 142.8121 157.3269 144.4509 153.317 156.7824 152.6222 89.6319 0 134.3365 124.1666 118.9891 131.3822 134.7711 124.5569 144.1012 112.2648 140.9621 147.1178 141.8271 131.3638 136.9775 150.6428 126.1917 158.4219 0 117.0806 148.8984 147.3921 157.427 154.139 140.5772 154.5925 0 130.4096 128.1643 143.5845 135.4243 113.3396 129.3872 125.9806 133.2434 135.2594 149.5695 139.3858 160.3579 136.7406 148.9388 158.5342 127.8432 144.3131 0 128.6268 147.7058 146.5017 123.5663 117.2612 133.7533 158.1409 150.5217 127.6681 139.9035 128.7636 0 72.064 103.434 0 136.4488 131.6609 116.7742 149.9271 137.1532 155.1738 135.124 134.8928 133.0531 0 0 148.4259 143.2144 131.2602 170.0405 120.7277 141.9913 149.8056 131.944 134.4332 141.9353 146.855 144.5552 168.7363 140.6328 154.498 143.8401 123.8869 135.5743 136.0623 140.9135 154.581 136.0001 168.2253 158.1985 151.822 139.1466 136.1408 132.6828 155.3009 169.7553 134.9683 130.0003 153.3786 158.2531 157.1053 129.4481 143.4983 145.2191 131.8185 123.5498 123.498 128.9372 157.0819 161.0197 139.589 156.1177 151.5299 139.1001 144.9365 116.4077 156.7517 138.6572 170.1123 143.3627 137.8943 125.2377
0 149.8901 183.0168 160.5644 135.9636 199.7668 136.9722 140.0625 128.9614 171.0866 180.2741 167.6965 140.3081 160.1944 134.1618 149.2464 115.1361 160.0276 148.5569 92.1922 130.3669 157.5742 156.0188 93.8649 143.3359 172.8141 145.8282 0 185.113 166.0326 134.7399 202.2553 171.9767 133.9222 198.4801 151.2745 0 0 206.6856 201.3514 188.6871 204.5722 270.9422 338.6777 270.9422 169.7761 182.0983 139.2103 140.0066 0 147.945 0 171.3759 0 116.5429 0 0 139.541 161.6262 170.0964 0 149.3722 180.3493 147.3482 164.8414 197.9433 0 137.175 170.4963 145.4547 168.7574 122.2696 0 137.2011 184.5046 161.9536 0 143.7117 171.3686 0 113.5558 138.9014 0 0 138.3604 181.0333 156.8982 0 151.6925 155.3446 143.7461 142.31 156.353 154.4708 125.0045 134.4414 156.21 145.6462 0 137.0479 93.8709 129.1756 89.7853 114.5272 177.3555 146.7743 78.6903 93.9275 0 152.0822 123.4408 84.0112 0 179.4694 0 103.3043 132.4245 108.8474 138.2116 143.4433 99.5692 137.8059 120.0127 130.3706 129.9008 118.6365 117.0147 175.861 0 156.7801 170.0341 134.1985 96.2716 103.8862 131.4638 124.3226 114.1484 90.9801 127.9558 144.8243 140.8353 172.6721 124.2998 143.3057 144.789 184.4334 0 0 94.1588 106.9165 108.1655 121.6104 0 145.5673 129.1505 108.6121 142.0839 133.2782 163.6745 132.3197 111.4539 108.2184 94.2511 181.1734 0 0 166.9387 135.6422 130.0021 141.9039 163.8153 0 91.6459 122.3514 0 177.6223 117.2112 151.7222 110.6416 124.818 163.6042 126.6559 146.6703 158.2209 172.6284 148.9845 125.1402 153.1949 0 0 143.1251 124.6796 143.036 166.4183 166.5821 129.092 130.0967 167.395 126.6244 109.0711 131.7306 158.3687 0 0 0 0 117.6497 0 116.7474 149.1403 152.0594 151.0307 164.5295 122.8918 121.2157 0 0 156.965 176.4637 125.406 93.2605 129.7367 116.451 0 163.0436 131.1901 0 182.7111 104.8455 114.6147 169.2702 149.0113 180.4408 147.5909 130.846 85.9619 137.8269 145.4509 147.916 93.7188 173.9346 151.6674 94.247 185.1004 150.4279 120.7538 131.3808 160.8978 147.8981 125.5058 182.682 163.6415 156.8105 108.2078 133.8922 115.2474 112.4477 136.4482 131.7359 107.1683 109.2988 0 157.789 188.4894 0 140.2534 150.7342 150.6701 120.3075 180.3111 0 0 0
130.1566 145.054 160.8572 179.3384 130.6827 162.3121 125.9664 152.2503 167.0045 136.3318 150.0618 153.533 165.9587 131.7493 155.4092 146.7747 134.8077 157.0645 140.8251 132.3925 142.5252 128.5455 127.2766 158.6684 158.1154 172.6471 140.4056 173.4295 147.9849 141.2985 132.0708 150.8136 151.7623 166.3784 160.5588 153.154 129.254 106.1716 0 194.0222 199.987 183.3247 243.3755 270.9422 338.6777 270.9422 237.0283 169.9159 150.6926 166.5601 154.946 157.9347 174.8811 179.2399 178.865 166.8434 170.0572 159.0724 147.4485 148.7947 143.7662 145.478 0 144.2044 145.8162 0 0 141.8079 145.1667 149.0345 156.1434 120.9345 151.1563 155.5305 154.0252 145.1585 159.1784 158.8586 135.4488 109.0978 128.2941 138.3898 175.1803 141.4413 157.3508 131.0657 156.966 138.1587 124.6686 149.7537 137.7811 150.1893 143.8102 136.6354 134.7665 148.3316 130.8246 150.6667 169.658 135.5657 140.8172 138.8087 138.3544 139.6546 138.4259 146.9046 137.6557 123.6273 114.8912 141.2797 159.0831 151.7331 165.4598 142.6351 141.8586 134.3735 123.4702 112.5296 123.8994 148.5787 145.1483 131.6952 119.6329 116.3383 130.8706 117.631 140.3348 152.1206 133.8905 149.1558 130.7425 135.7762 119.1033 137.3439 118.5387 119.8851 143.9432 139.5381 116.2658 139.0304 151.7837 139.8275 147.1833 132.9348 157.8623 135.6785 0 154.5003 117.3739 127.7586 129.986 145.2371 124.3622 140.6281 143.065 139.8653 145.2433 103.7565 136.8305 156.8941 146.5246 126.961 126.5369 136.1449 122.158 155.526 0 136.4883 152.6075 151.6674 131.6667 132.8788 114.2414 131.6714 138.0491 142.1231 115.4519 143.0373 133.228 143.4544 165.8383 145.8993 146.332 139.6184 148.5564 163.6866 163.2826 136.567 146.4451 0 124.0818 127.7372 148.8277 154.7984 139.6413 142.3781 135.2371 139.4276 151.5425 149.5086 148.141 131.3836 160.8091 0 0 147.3619 130.3791 127.3732 121.4948 148.3466 167.4407 146.9282 151.6611 127.0694 125.3364 0 0 137.1573 135.6833 139.3168 160.6762 124.3088 155.0698 142.5651 153.1656 166.7385 137.1281 143.3581 132.6766 140.8021 128.2222 175.3848 142.5378 155.2134 148.3499 130.1605 161.5269 162.9763 156.8537 128.1715 170.1138 130.3192 129.9856 153.1851 144.4213 155.4614 141.1015 153.1419 155.9774 141.3271 156.8003 144.9466 145.4299 139.5803 136.4381 139.8882 132.473 114.3528 116.5469 120.7277 145.2041 151.4307 155.7679 151.0054 150.5319 149.3731 139.6723 154.8288 162.2925 159.4047 145.5911 130.7295 119.2082
141.7411 145.8824 144.9842 144.7185 148.1847 156.9493 164.3608 144.0291 165.4985 140.5137 140.9779 152.7549 145.5472 134.5199 158.0308 151.6787 149.2701 157.548 149.3188 145.904 147.198 160.5584 158.9735 160.0519 154.3902 141.7234 158.8544 160.5378 154.7719 141.6445 148.7352 157.6507 148.5509 163.6053 155.3737 158.3038 166.9965 160.6982 177.2634 164.7304 182.594 177.9634 184.3567 169.7761 270.9422 338.6777 270.9422 222.036 0 187.5187 166.4677 161.4493 162.9505 175.5326 161.0039 157.3354 185.0818 160.0316 154.1558 138.5032 143.7266 141.6847 118.3973 170.2459 150.0864 162.0689 0 145.6621 146.4475 144.6329 145.1502 147.8431 152.0601 136.8816 145.4209 159.5865 145.4472 147.2571 137.8851 149.7394 146.1173 145.0735 148.8614 160.3932 156.1013 129.0055 156.5599 145.1883 131.1627 124.2276 151.1417 153.3553 133.5158 163.1871 154.7111 129.7971 142.7585 135.3704 137.1678 139.2589 137.8798 143.1944 145.2423 149.0528 130.0806 148.9322 150.3187 143.6249 135.3089 132.5107 129.244 145.4837 143.6055 155.757 124.1992 138.2164 124.2258 143.2402 139.7705 148.9121 133.4827 135.3399 132.1863 151.1012 132.1763 125.1291 124.8902 136.9812 133.7384 136.7239 138.7866 138.993 133.8559 146.3611 145.4405 127.3825 147.5825 150.7431 150.566 134.507 124.3751 143.4842 137.7163 123.7696 138.548 164.3481 0 107.4457 134.4809 148.2164 147.6108 151.9802 149.4879 135.1521 151.1173 140.3008 140.8368 119.9529 146.8299 119.1998 150.0851 134.8976 132.9249 141.0221 141.9854 167.2647 132.0945 145.5377 128.0634 137.3298 139.9293 134.3135 138.4012 114.9934 128.4062 127.9311 133.4719 146.4547 144.1732 146.8987 127.7031 132.3162 132.9902 139.8513 118.7224 136.1752 136.7169 162.2251 143.7373 116.3539 130.3509 136.5792 129.773 121.6456 140.4979 136.0621 140.523 140.6766 158.3782 133.9808 141.806 126.7308 143.3164 123.5939 0 144.5449 133.0751 175.2936 142.7326 157.7557 140.0628 152.8885 145.945 128.6269 126.8727 0 0 146.1828 128.9046 141.2155 127.9873 145.1781 151.0706 129.9386 141.1581 136.7214 159.2613 136.0099 142.4928 141.7675 151.1705 154.4956 139.1918 137.6457 134.0931 150.9549 143.2311 139.234 136.5751 142.2479 153.391 144.5822 137.2171 163.7931 156.4614 153.8974 155.3431 146.3065 133.408 145.6532 149.9445 160.369 160.5339 159.6555 141.3017 118.1298 112.5047 124.3982 131.2112 142.249 133.6204 144.5804 171.5075 145.0337 146.4537 129.1886 156.4872 142.7374 133.9568 148.3717 144.064 165.1061 152.0045
109.4049 141.1953 142.932 144.4956 143.6383 133.2718 157.0815 147.2273 146.9368 145.5063 141.9911 143.5221 139.1849 161.3678 145.9481 136.3356 152.0704 154.8229 151.0151 130.3143 149.4381 162.5172 160.9131 153.8524 155.9195 161.7172 163.4594 167.7914 161.6201 147.4949 149.2808 165.843 168.5009 152.6158 152.0339 162.2445 150.3855 134.2388 166.5667 187.2792 177.4488 186.0068 173.0869 182.0983 237.0283 270.9422 338.6777 270.9422 0 199.0666 194.0559 181.1603 171.0843 160.9708 158.6759 148.8504 146.6939 147.9403 147.1872 156.1632 123.9002 130.7867 147.6754 162.5352 134.9831 168.7361 155.8601 162.5659 148.1794 159.5657 140.3833 142.976 154.3499 144.5607 137.1108 156.4447 136.0159 131.22 156.5409 160.1158 135.8051 136.9795 134.8395 143.9916 137.3389 145.5756 140.8632 120.6566 143.6088 145.3039 157.9033 141.0036 141.8569 135.292 142.232 154.8381 160.2678 132.049 141.5399 145.2939 136.6791 135.6237 136.7516 140.0175 133.2824 122.7675 124.6922 107.5757 129.1693 128.4595 129.0245 0 136.6819 124.7131 121.3605 140.9271 132.3942 147.5092 143.0319 149.4834 111.5164 129.7694 132.8099 144.605 136.008 120.1332 143.3489 141.112 135.2747 136.7899 143.0886 135.1434 114.5942 120.2423 125.4012 133.5311 131.2566 0 0 125.0404 137.0781 142.3663 124.7404 134.3099 138.7194 138.5142 0 129.2165 136.4305 152.4222 145.3486 150.9787 139.4506 130.9809 132.8578 136.6007 134.9657 135.4496 137.2341 148.3708 139.805 144.2356 145.4378 127.8575 136.5625 118.6665 151.2972 145.157 141.4134 133.042 127.6058 123.5317 144.1149 144.6727 145.5593 138.3394 148.5515 151.2882 143.5261 130.4904 139.2551 130.2851 153.5891 134.8229 142.6504 153.3051 143.1862 149.0762 153.7489 0 150.1864 150.101 143.0771 143.3744 128.5841 140.8324 128.2202 133.947 130.567 141.4716 155.0031 127.3227 136.7019 102.6044 132.6286 137.2488 121.6994 126.4746 141.8111 124.1013 144.5074 144.975 134.1418 154.6555 152.5463 0 0 165.9752 170.2543 137.4294 138.8581 137.7028 154.074 138.2133 156.185 144.6619 139.5736 150.4457 159.0887 155.3175 153.6207 142.4964 148.4966 143.0915 143.2416 118.2071 126.6993 130.3713 144.4142 144.8973 173.6583 150.4466 134.5949 153.6154 135.1868 140.1273 127.5493 140.5883 142.1038 146.7622 159.3196 146.9004 151.9098 165.436 146.0136 142.9595 142.9077 0 144.7374 149.455 146.6295 161.7546 152.0974 150.0883 151.0623 142.3587 139.4748 131.3083 150.905 153.7295 148.3797 149.3606 122.9274
121.0985 133.9734 121.4882 117.7248 0 137.2046 158.1898 141.3801 132.4865 148.2126 139.0608 141.5583 139.7231 145.5951 155.9886 156.6369 172.162 111.6099 147.8967 161.3043 159.225 162.1344 0 173.3929 162.345 146.9202 142.3362 147.6325 139.7289 155.8118 171.4913 123.4439 155.4357 130.2827 128.0645 149.4094 0 183.7919 148.4059 153.4938 156.4647 180.6008 148.9535 139.2103 169.9159 222.036 270.9422 338.6777 270.9422 0 187.1852 192.8987 140.5127 165.6838 141.4924 158.2685 115.5893 139.0068 145.0749 165.4989 113.8262 138.3688 112.0367 130.866 149.9473 163.1888 134.8268 160.1395 136.9895 116.3507 110.0298 153.9329 137.5877 137.1873 116.6224 131.7404 95.1697 124.9084 151.9517 160.8729 158.1096 203.1874 0 131.3458 131.2732 130.6906 116.9525 150.0573 158.7148 126.5118 149.9362 128.3227 123.6426 154.7783 128.2396 125.1969 127.5839 136.4715 121.5582 142.8003 141.2523 138.0241 161.7681 154.2775 135.7993 129.5213 186.8903 139.9683 139.464 131.9102 132.8235 0 0 155.7279 108.2767 160.3348 128.7878 162.7003 134.3342 137.6641 124.0067 128.0079 127.7856 172.2669 140.0559 132.4544 113.2098 138.502 120.2384 151.8158 130.7515 146.3229 169.125 0 123.3577 157.8083 174.4065 0 0 143.9982 126.3351 131.6949 144.2934 133.1387 161.9308 149.4077 0 0 169.8281 155.5222 162.1578 141.451 183.4344 136.4939 131.3138 113.5954 121.6344 123.8624 136.0012 153.0199 124.3104 119.5427 158.7159 136.4883 138.7227 0 145.7213 140.4167 130.2683 110.9489 144.8047 127.3039 164.3859 145.7122 139.607 116.7508 144.4955 127.0325 166.4598 163.6382 142.1875 119.3687 139.6544 127.4578 121.2649 134.5771 128.1436 125.5261 132.4508 147.6532 141.1431 133.5559 135.2407 120.6863 117.3137 131.0227 152.2329 134.8763 138.6389 135.1072 129.3333 138.1591 157.4217 0 0 0 156.8878 180.8909 164.1176 120.856 129.0893 141.5596 142.1613 150.0186 147.9726 0 0 145.5005 154.7012 160.5968 140.5685 210.1697 142.2499 118.4302 151.465 141.3317 130.8486 128.2431 158.6981 171.6604 146.9401 163.5523 151.9253 133.1033 164.805 208.5753 155.5296 128.8225 128.4483 158.3 112.8325 165.4105 167.9941 139.4502 180.2235 171.6055 144.4828 132.4609 140.1206 133.5547 108.8353 135.1343 158.3102 152.5852 194.414 184.114 180.4053 195.3105 0 0 145.1925 160.8529 153.5615 116.0208 148.2706 128.0469 139.6603 124.4741 135.4883 106.6345 121.124 134.082 0
141.3084 155.4821 130.9924 122.8779 0 142.2792 160.9483 142.3149 137.3381 129.1058 121.8913 138.3073 145.2763 138.4437 0 135.4884 188.7365 129.6141 142.7808 169.0198 156.5793 152.8055 0 192.029 154.7044 127.2111 141.3813 133.0484 133.3338 141.119 149.3727 126.1427 135.2922 142.5763 146.4557 139.6354 0 177.3658 170.7186 151.2728 166.6651 183.7735 143.6914 140.0066 150.6926 0 0 270.9422 338.6777 270.9422 196.4173 166.1736 156.572 171.2792 161.1236 166.5731 128.2785 144.9268 167.2738 157.5864 93.834 125.3531 108.3091 140.1586 146.9909 0 153.6585 149.1682 130.4089 123.9512 136.9429 168.8101 146.206 140.5998 125.6858 126.4521 121.5298 147.1385 143.1508 159.4291 149.3113 0 0 135.83 136.0184 129.9311 130.0091 158.6321 155.5177 135.8211 139.1083 135.8073 122.2926 129.4686 131.5702 116.4908 123.456 0 146.1448 118.2334 137.9142 170.8542 164.8503 138.6903 130.9587 133.1469 158.3112 159.4189 130.0495 135.1261 136.6597 173.2173 0 153.6497 142.217 0 120.1056 173.2335 151.3157 143.636 146.9657 140.8626 120.6052 170.4251 160.5085 133.9554 106.4565 120.451 125.0601 128.9967 133.1805 148.9191 171.7974 132.3318 123.8745 163.9824 178.7334 0 0 154.9121 132.2313 135.6499 151.4758 129.1346 150.3554 166.5344 0 0 146.2484 157.2924 164.2723 131.6105 173.0952 146.9632 128.1627 96.0924 135.1389 133.8294 151.8706 145.4774 131.4758 142.847 159.5188 144.9154 147.5608 0 145.0754 154.6273 138.2751 114.2879 143.1091 111.4498 164.3833 130.325 135.9229 121.1489 151.5934 137.9798 152.6402 151.8878 134.7196 129.0075 143.9691 119.033 122.6944 156.4447 116.5065 142.3719 135.7345 142.8885 146.2029 145.6834 137.1041 123.0482 127.292 136.0506 126.3558 129.7648 119.6766 140.1413 124.4505 143.296 101.9494 130.1601 0 0 161.0647 172.4182 139.4292 140.6321 134.8859 142.5105 158.5461 140.3483 138.4342 0 0 161.5644 143.8467 171.1314 139.2872 174.7207 144.6223 119.8311 135.6151 125.1137 145.2684 142.0084 150.3258 156.0624 144.0627 164.637 136.7569 121.4688 153.6727 199.7448 152.5985 137.5201 126.9305 169.1937 119.8307 146.8842 156.7145 143.8762 168.3133 150.482 150.9004 141.692 156.0388 140.3594 122.7084 137.8332 137.6749 181.8194 169.546 167.4478 169.1315 0 162.1823 0 136.2439 150.3804 149.0245 127.0343 146.1675 137.0923 138.6239 137.7287 138.5265 118.471 129.1832 156.7676 155.6744
127.9735 147.2426 141.6856 149.4591 146.7914 131.3571 142.6483 133.0866 131.3331 147.8408 136.2651 152.4726 147.2639 152.9815 137.7784 135.5329 151.925 150.1247 144.1854 139.5035 151.0571 163.3314 161.7192 179.9999 148.1225 144.2948 144.2014 140.1591 148.8136 126.2193 152.7358 154.6815 154.4113 136.8171 151.8125 148.9665 148.3734 138.2594 174.5333 188.0164 173.8944 173.5201 146.099 0 166.5601 187.5187 199.0666 0 270.9422 338.6777 270.9422 0 193.4618 178.7223 173.7665 193.3336 159.5994 152.6634 159.0448 154.9543 152.35 114.6902 136.6975 148.7137 142.1273 137.3177 133.6605 156.3396 166.2481 143.0848 146.8358 162.7971 148.7709 158.2742 131.6348 136.5127 159.3709 132.9846 142.1866 155.8938 137.0275 133.5967 106.9446 175.8413 143.507 147.5588 136.6421 158.505 147.6515 148.8028 129.5643 131.9213 148.7692 149.5965 136.4275 142.9693 133.5299 142.9687 138.7952 134.1201 147.8828 142.3812 142.1695 140.5852 147.6472 131.3067 136.2679 152.5845 142.1789 141.824 122.4558 142.3854 140.3829 141.5347 122.4543 148.3522 149.1354 135.3379 126.2646 149.3733 149.0337 139.8317 137.5953 137.8153 158.1268 125.8988 132.0774 147.5997 135.3013 127.272 129.9403 122.5116 129.4324 132.2754 140.0416 150.5476 152.6979 145.6945 141.1661 134.5908 120.8843 145.8349 152.1062 140.6912 154.8358 128.3006 130.1101 0 135.3547 133.0432 117.0724 132.3989 143.6621 139.9155 139.8627 130.2109 135.9437 139.9926 127.2787 137.3143 128.0053 151.9709 144.049 150.8717 132.3803 128.9058 166.7242 139.1348 144.5183 136.0369 138.158 144.1972 130.75 125.5709 144.489 130.255 131.3901 142.2502 141.4637 134.368 133.6491 140.3396 124.7304 124.3284 135.9243 137.7183 142.3964 126.7669 135.154 0 132.9678 135.4409 132.4993 149.5073 145.042 144.4605 135.7096 122.7791 144.2274 155.6754 147.0884 159.0674 0 191.5488 163.1576 158.3888 156.8921 132.2704 141.7937 149.5596 153.0551 130.3827 149.5561 152.7667 150.6832 0 0 139.2697 145.2523 144.7844 120.2003 128.0356 146.984 144.101 140.9231 138.9957 143.9225 149.7334 166.1996 151.6133 148.011 143.9642 142.1 144.6254 149.3607 153.6092 152.0935 131.7526 148.8356 167.8611 139.1135 143.296 132.6281 144.3276 135.2238 135.4212 131.9026 142.689 140.413 154.3795 137.506 128.8097 153.421 144.6367 131.9964 154.2513 160.1364 139.5754 141.3674 140.291 150.1806 140.005 144.1382 143.5227 146.8223 162.269 140.9957 143.526 145.7865 138.8303 166.6077 156.127 134.5949
132.4919 136.267 138.1342 137.3988 150.8777 142.2971 171.3062 133.6219 117.227 145.4706 143.7588 140.5027 152.8975 151.5411 155.8019 141.5421 153.3947 133.265 141.3619 155.097 136.8887 132.2391 130.9338 151.5929 150.8658 136.7865 142.3955 121.1086 139.4443 160.9258 163.9198 140.7609 145.623 166.0682 149.667 162.6342 169.4426 186.219 143.9688 144.0362 154.8426 169.1095 153.4969 147.945 154.946 166.4677 194.0559 187.1852 196.4173 270.9422 338.6777 270.9422 204.4358 188.1474 171.9655 185.2797 144.5119 140.1293 158.417 145.1681 156.3668 158.8006 156.8289 163.1337 157.1604 185.9838 183.0943 152.1667 125.5799 158.8997 150.9272 174.176 131.9956 137.7015 137.6983 146.2941 143.8523 160.2566 145.7157 136.8976 143.0424 134.9156 163.6026 149.1371 143.1227 132.8428 137.1279 155.9777 165.6241 137.8871 144.083 126.9986 126.6255 135.3077 138.2501 131.7257 132.1418 155.8603 137.7911 131.5013 135.3694 172.8632 155.8064 125.8073 138.2251 131.0913 165.8304 119.8951 134.2916 128.1221 131.1351 163.118 133.7058 127.5302 149.9082 129.7285 126.4113 136.574 129.3851 121.2221 140.0105 131.2977 142.7162 165.395 155.1567 140.8094 157.794 141.6915 126.1848 144.6424 133.1553 151.2326 124.5884 133.1323 119.248 143.7533 149.3078 145.749 151.4663 148.7746 135.2269 108.2825 144.0562 153.3176 133.7876 161.6753 132.6035 119.5279 155.6077 139.6877 156.2246 142.185 142.232 144.0317 146.4065 139.1009 126.5883 141.807 144.2441 124.2642 125.3635 131.6247 137.2004 127.7996 161.0967 163.7788 149.9532 151.2547 138.5438 126.1615 135.0599 143.8739 145.8384 140.8193 148.2656 114.1698 144.2038 139.5204 155.7112 148.9378 137.7804 125.5264 134.6699 131.6038 145.2267 137.6384 129.9283 121.4836 126.5306 139.9155 135.5192 136.3116 134.403 127.3827 134.402 151.009 160.2772 149.8868 133.6405 147.3624 149.4917 137.6084 84.8124 0 138.814 173.2793 154.5926 156.7442 133.4533 140.0065 145.7971 149.7784 140.3545 131.2452 129.4553 0 0 139.0945 145.4934 161.2262 135.3044 179.3174 156.9955 134.4464 146.7828 141.6525 148.379 143.4353 144.2769 143.3148 151.0927 139.4861 157.3036 142.2616 146.6862 170.0394 138.7566 138.7718 153.0923 137.2565 134.1438 154.8823 156.2405 138.3353 164.6314 152.1767 144.1601 139.4065 149.9054 134.9552 148.6413 137.9677 131.4642 149.1293 152.724 160.2369 168.8253 146.8752 149.7078 139.4399 154.9991 138.6994 144.8671 127.5734 157.7289 140.8362 133.0198 134.6514 145.2277 126.1526 119.917 161.2315 143.8989
140.7698 141.975 153.3916 147.2761 129.9651 135.7948 142.8077 141.7511 139.4368 145.9728 130.4722 142.3683 141.7263 139.5419 142.8675 136.3841 144.6527 156.5765 152.1025 155.162 153.0109 142.3502 140.9451 144.3224 145.9466 144.6232 142.4447 150.8127 148.5402 145.8129 148.3286 146.1018 151.4187 156.3372 156.6662 137.8429 135.8402 155.8547 136.55 161.2279 153.6367 146.1643 162.633 0 157.9347 161.4493 181.1603 192.8987 166.1736 0 270.9422 338.6777 270.9422 221.9664 192.9904 192.0937 186.5426 151.4845 162.6734 185.7587 172.3954 157.7181 194.0946 139.0452 146.7908 125.7829 156.8016 167.675 156.7698 162.6449 142.2702 148.6388 146.3773 146.6045 143.2113 152.3074 153.9851 150.344 150.1332 128.6397 135.6848 123.1128 148.839 149.804 147.6401 128.0364 138.5068 159.155 134.8779 139.1805 135.9055 145.9258 129.4177 139.0197 151.1959 141.5224 129.2617 150.931 144.2211 135.5249 127.9155 141.9489 142.188 144.9914 128.1079 109.8618 133.8416 142.2373 128.2328 122.6366 143.0947 129.0968 150.0544 136.1359 118.9221 126.6904 147.1933 165.182 161.7858 134.2687 140.643 152.8634 138.1559 134.9701 131.2892 134.5801 146.0873 130.1148 138.5556 131.1044 136.9863 137.9421 151.1387 139.8316 144.9961 138.5378 122.5661 141.7663 148.4384 143.6555 150.6514 135.197 138.4572 133.6787 120.4906 180.8221 131.1187 119.2504 134.5619 147.6729 145.3655 136.0417 139.3823 142.1247 137.3064 137.5079 133.8193 135.5689 142.5574 134.1713 160.8023 128.0143 134.1222 129.4108 131.2152 117.7219 134.0549 137.5795 133.8914 131.6407 144.9008 144.8987 149.8747 153.2816 151.0417 129.401 135.2293 144.6716 139.0428 143.1214 140.3417 148.2992 150.8515 137.6665 122.2404 129.9499 133.3782 137.3835 124.7275 112.2602 115.6025 147.2642 148.7482 143.1091 138.6479 129.4276 113.6818 151.7632 142.8186 137.8133 139.1245 140.0464 149.3941 162.0854 134.9574 151.0587 149.4092 158.9975 149.3599 140.591 141.0367 142.6478 159.1302 147.8721 145.8553 0 0 143.3717 150.4549 151.8127 144.7512 155.5585 142.0156 137.2334 138.0665 144.9349 155.4526 138.8224 135.7836 142.3237 145.4605 136.2816 145.0941 137.287 136.4282 128.2836 144.4692 142.03 163.1556 158.5638 122.3064 157.0627 157.7509 150.9855 154.3031 148.1922 151.5902 153.4366 140.8473 152.2572 131.6579 140.8053 170.7001 150.6327 156.6695 147.5887 144.103 132.9152 139.6368 149.1459 152.656 178.8268 153.7141 131.5349 142.7694 154.5818 148.815 126.1083 158.2575 138.7713 138.371 150.6767 135.3909
125.5767 0 158.8916 149.8763 125.9145 128.5962 125.4458 147.4472 156.032 135.9213 152.7374 150.5438 142.0564 146.5702 135.2065 144.9102 144.4012 151.0761 158.0363 141.4918 141.4708 149.71 148.2322 168.092 144.8939 153.8586 158.6522 153.8211 140.992 152.4649 131.1801 161.0959 159.2083 153.2048 151.2429 154.4873 116.565 138.7593 161.3569 156.7093 154.6663 156.0904 174.1698 171.3759 174.8811 162.9505 171.0843 140.5127 156.572 193.4618 204.4358 270.9422 338.6777 270.9422 193.9213 167.7717 210.0006 175.8523 164.2798 180.085 167.2088 156.6671 187.1149 160.4767 164.0798 134.7514 146.0254 167.0082 170.8217 167.1636 168.9585 126.4628 160.5266 157.5206 148.1375 161.5668 164.0461 154.689 145.2378 150.1646 133.3149 143.2717 139.6071 146.214 166.281 160.1727 134.3968 133.9241 134.0903 145.9064 148.2758 150.9412 144.265 149.6266 141.8978 158.0803 161.243 151.0672 150.3122 143.1992 139.4146 142.5451 141.7212 152.5432 141.3098 135.8903 111.7972 157.3794 146.7524 130.8953 128.6939 112.5732 119.5535 126.3671 121.8891 133.2895 144.685 130.9216 139.3783 144.336 135.2773 142.6586 135.3265 122.4053 136.2565 132.8857 153.3315 148.8594 135.6548 151.946 133.8728 129.8636 118.7236 128.6289 149.9338 130.8357 108.564 110.8625 112.9093 117.6627 145.6504 152.9521 143.3521 135.7043 126.2402 129.9599 149.3875 119.1052 127.256 124.7086 124.7033 130.6303 142.1493 140.8892 144.8706 157.6546 152.3247 141.2753 127.8356 121.2923 141.7225 124.2236 135.4984 148.7426 141.6283 141.7558 115.0231 125.0533 131.7822 166.3579 135.2462 142.4869 138.3092 138.6574 141.6168 142.5787 134.6675 142.2199 131.6128 130.2799 127.514 133.5612 162.4679 138.9704 143.6863 142.6486 148.5801 132.9167 138.0654 134.8327 117.3534 133.6294 142.3185 151.3081 152.7722 146.1551 142.1443 140.4154 165.2007 147.1745 140.2513 141.108 138.4411 196.3508 126.4898 137.716 129.054 136.1081 148.1141 148.4774 154.394 163.1411 135.042 174.2879 171.9109 0 0 148.0682 125.4772 130.8837 147.3904 120.2287 161.3723 156.2328 140.7948 152.5473 146.5302 148.8041 149.3044 138.0125 153.4846 154.3985 151.7092 141.0196 139.4524 109.9148 147.0534 147.5303 145.4463 134.9109 155.2685 133.7457 134.1005 138.938 126.8054 124.7347 139.429 155.5015 165.0832 144.8924 142.3519 161.4605 139.4477 115.6534 139.3165 125.3467 121.2714 122.0307 124.2863 140.382 151.24 158.3707 148.0531 151.2339 127.1456 153.2147 144.9474 173.2941 153.9122 158.1045 146.0135 146.4513 153.6793
126.9425 145.8913 158.6825 164.0895 127.815 140.3964 135.5338 151.9746 151.0408 152.4495 161.6835 129.9392 141.8514 139.787 135.8358 144.9613 129.8382 156.5048 145.7799 128.074 140.4757 173.221 171.5112 160.0581 165.0571 160.0902 129.3841 141.0374 154.3748 152.222 148.6605 152.3604 162.8857 155.6894 152.1519 164.6585 140.7914 125.2006 184.7931 158.7927 172.2646 144.861 141.1057 0 179.2399 175.5326 160.9708 165.6838 171.2792 178.7223 188.1474 221.9664 270.9422 338.6777 270.9422 221.6861 186.1471 197.2237 185.3067 173.7247 184.3526 175.0969 200.2812 167.8808 168.9282 164.7077 170.3648 154.0121 155.823 163.929 143.0246 133.7164 154.0983 158.9637 152.0713 167.2321 150.7937 147.134 154.7286 146.1353 141.8232 130.0589 131.0841 145.8764 153.2635 153.9609 144.8495 146.5623 133.7442 135.0469 150.8353 151.0382 156.1496 150.1234 120.4165 127.1688 136.2434 161.9384 151.3919 134.253 146.4553 140.0873 119.5401 151.0627 150.5162 130.7738 125.9059 124.8829 129.3742 135.4783 160.0865 141.5293 130.3491 136.4906 130.8628 110.4368 141.8246 124.706 150.18 134.0277 143.6882 138.8455 125.7664 148.9969 131.2344 148.9272 142.7811 139.06 144.3642 139.4414 131.9042 127.196 130.6162 138.7909 140.0245 134.5662 142.3522 127.0379 136.5035 140.5641 133.6836 154.9065 156.4724 143.1629 131.7322 98.8989 148.1905 138.513 115.3737 134.5136 130.7476 136.9666 138.9862 138.2683 122.4696 135.2486 133.92 149.2422 126.7558 123.2485 143.3308 141.5412 133.0855 134.5662 134.0204 137.1045 131.7321 135.9373 140.9086 148.839 139.8436 134.1956 138.6777 133.7896 135.7431 129.3543 115.2576 144.1098 136.0666 139.852 145.9491 151.3141 142.0047 132.2439 121.4409 140.7235 147.9546 145.4441 140.4519 114.9003 118.4709 127.106 143.4462 136.1608 146.0467 150.3461 139.2302 149.9684 156.7922 148.7971 142.0546 146.0341 152.6175 0 151.4252 147.8205 140.0433 0 149.4846 157.3107 133.4907 142.1331 143.5495 128.688 126.9329 0 0 148.3685 161.6184 137.1587 135.3489 128.7647 144.1418 148.1699 143.0537 152.5038 165.5867 149.7726 149.1347 129.5477 152.6569 153.0882 147.2683 139.9456 146.7279 141.7353 147.1896 162.9651 146.7619 138.909 160.8786 142.1974 140.4012 135.5275 136.5564 138.7836 147.153 145.2831 144.9639 145.4661 159.0823 139.8661 134.2018 128.9333 133.0967 109.2083 110.6424 117.1706 121.8426 136.7789 150.3111 149.1442 136.231 154.8681 137.9258 142.7218 149.0049 154.9988 148.609 153.6833 162.2966 136.1153 122.5691
120.8169 153.9432 150.8042 139.9649 0 137.588 149.496 165.3014 135.7869 133.685 147.6383 140.45 158.9154 148.6337 158.1514 148.2765 164.6059 154.0917 145.9053 143.1705 138.8472 145.5936 144.1564 148.3934 165.5761 158.2414 143.5044 152.1663 153.3932 145.0578 147.5358 157.2917 139.6869 148.817 147.6434 132.5893 115.1394 135.1436 0 145.421 162.4305 146.1438 126.445 116.5429 178.865 161.0039 158.6759 141.4924 161.1236 173.7665 171.9655 192.9904 193.9213 270.9422 338.6777 270.9422 208.6575 194.5237 187.5462 0 142.039 171.2346 154.9863 139.9667 170.2023 130.9048 0 151.3312 153.6223 140.3909 153.6812 161.1457 150.8701 159.1804 149.3555 162.9444 166.9887 161.4844 171.2794 144.4875 146.8774 131.8348 147.7348 141.7918 142.2736 162.4535 129.5981 145.0839 141.8413 144.8493 141.169 137.5543 137.0934 149.4777 151.1275 138.265 161.0016 138.1243 145.3379 137.1753 125.2702 133.1989 165.6719 119.6003 138.5021 144.4241 141.6889 152.9671 128.7732 147.8679 133.3789 160.4461 0 143.8736 0 131.7596 129.7665 132.0499 138.6475 131.9324 162.7384 129.6424 131.6335 131.8508 132.8729 135.9153 140.7289 123.3284 145.1986 148.2451 141.4067 140.1559 135.4912 125.0847 134.8455 131.8594 135.8465 137.4594 142.1296 155.5869 133.1207 125.9151 136.8872 138.9301 152.6547 125.6985 122.9155 122.1317 129.5903 123.8488 135.1161 124.0076 122.38 139.2359 123.8978 119.2341 141.3079 143.7247 105.7266 127.95 114.8119 127.3744 141.847 155.4022 153.6424 135.1929 159.7819 137.4448 142.0176 139.6561 140.5913 122.6997 154.5175 124.5135 112.5783 127.5486 136.3245 133.9539 140.0225 137.6809 144.8032 144.5521 144.1242 159.6189 134.9252 149.857 127.3357 132.643 124.2412 0 160.0669 135.8479 130.7211 154.8444 141.4394 130.2798 123.4073 116.7694 128.4301 135.6483 142.161 127.9396 131.7929 0 170.6169 119.01 151.8253 133.865 152.1949 175.312 140.0252 134.2646 131.3246 145.2934 143.3119 0 0 131.2699 156.4576 149.7388 153.4355 160.5979 139.8502 139.2627 145.4487 143.0459 120.7983 138.8919 143.9663 138.9813 148.1297 140.5364 146.6029 148.9574 121.2024 169.7608 150.1464 136.6273 150.7803 147.0589 140.7313 148.3652 141.3433 145.5523 150.201 146.5179 134.6501 138.4474 148.1557 148.1495 150.1973 137.106 137.9619 145.3988 145.7683 152.5513 155.4926 116.4823 119.3359 123.3083 139.0831 140.8143 140.4054 136.8815 140.0124 155.9096 144.3593 138.6627 140.0308 139.2568 140.077 127.292 85.2334
116.6105 145.9028 109.0819 116.1462 0 139.5994 153.4532 133.4873 156.921 151.6142 118.3472 133.5534 156.1988 145.8009 133.9835 117.6938 150.8584 133.5579 131.2264 151.9299 140.2407 151.3318 149.838 168.0475 158.3045 138.2214 124.5702 138.9215 121.4179 145.9839 140.8964 150.7723 138.9506 160.5592 143.0549 138.3257 179.5906 178.9778 153.866 145.0634 151.5232 146.4013 158.1701 0 166.8434 157.3354 148.8504 158.2685 166.5731 193.3336 185.2797 192.0937 167.7717 221.6861 270.9422 338.6777 270.9422 177.8063 229.4033 0 0 160.0674 136.0972 152.3841 174.6245 0 152.9717 137.8203 164.8873 153.2441 129.252 189.2639 129.3248 150.5675 146.4375 145.266 109.6227 160.7708 137.0863 168.609 163.7752 100.1716 127.0509 130.4744 122.8549 132.9756 127.8727 138.1459 143.8533 144.5338 139.5706 129.8277 112.2901 140.0439 143.4943 125.4616 136.4087 148.9259 143.1262 130.7827 138.5302 162.2075 152.6467 131.2155 130.9084 128.4092 137.4738 123.0712 132.7326 135.1814 112.5014 178.7843 0 102.8426 142.663 126.7161 133.979 136.2212 122.0011 111.9218 168.692 124.0386 144.7233 170.5304 123.9217 128.4845 134.446 111.2693 121.7555 0 104.4718 119.647 142.4535 148.3355 118.3988 158.2678 143.5735 124.6409 0 121.05 125.2478 130.3067 142.6785 120.3295 131.1688 127.4675 118.1392 0 133.145 121.6585 138.3082 119.1719 131.6177 127.275 151.9594 145.7297 138.9979 131.2826 154.4292 159.5114 114.0999 146.1593 142.0773 145.7628 131.1106 0 167.6539 136.3171 119.2124 132.7934 147.7828 136.8631 128.8959 140.1229 130.7627 141.5729 142.5941 140.2768 160.1317 137.5056 117.3134 126.3109 136.1505 131.5698 141.0266 127.6584 134.3032 108.6967 0 0 0 172.8429 127.1017 116.232 137.3082 117.7229 132.1131 125.0468 128.9615 121.7676 133.2898 148.679 155.8809 0 172.104 166.1135 130.9234 182.6752 134.1791 132.9401 132.2933 132.871 151.885 144.0474 142.0828 0 0 117.1487 134.26 144.146 153.4811 0 130.3376 112.9675 122.8202 130.7687 142.8661 117.9026 118.846 143.6829 131.0377 126.2331 140.7521 135.1716 137.9051 171.5466 148.0933 127.7873 128.2734 140.3635 121.4323 138.8651 152.3926 126.0357 159.312 159.7525 161.1989 147.6719 135.6754 147.4449 125.7488 132.3125 156.2571 169.5247 135.8568 170.1843 178.2598 118.9963 123.5396 137.5439 118.6186 139.3504 145.2863 135.9782 140.3921 113.047 150.615 126.9516 141.6048 107.7668 136.1336 128.321 122.1976
139.4557 144.6674 151.4055 140.3517 152.7132 131.9352 151.6557 142.5517 151.6685 138.3386 139.8547 137.3113 157.199 163.0302 136.272 117.7919 130.3059 157.7904 136.0268 132.433 121.4204 142.6996 141.291 170.3857 139.9882 134.5749 170.5795 159.9205 162.7213 145.7397 131.9751 151.3085 131.4754 136.0956 160.3256 164.2501 146.5171 124.946 0 0 165.6022 150.3678 0 0 170.0572 185.0818 146.6939 115.5893 128.2785 159.5994 144.5119 186.5426 210.0006 186.1471 208.6575 270.9422 338.6777 270.9422 210.5772 0 191.1682 0 189.9083 0 178.9382 0 0 158.6675 197.0317 160.6478 148.9521 140.7349 161.899 153.4156 178.5582 151.954 0 178.5387 165.6646 146.3974 158.7587 0 0 150.5982 135.9242 137.5168 131.0958 141.914 171.3064 168.3531 174.0978 154.5152 135.244 135.4809 142.4586 125.3621 151.8668 140.3139 137.7976 143.7791 144.7786 136.582 122.0863 125.8672 167.1353 166.0265 87.9797 140.1719 107.6901 134.5476 119.7097 110.1258 0 0 0 132.2878 131.5625 140.3213 153.4341 131.2502 155.3616 122.9806 133.2036 136.7469 141.2773 158.3537 159.1002 146.1657 103.9614 152.1155 153.8357 153.1515 143.7853 136.7817 147.3698 120.3256 89.3981 122.9167 131.6536 126.4983 170.3005 162.4566 142.3623 134.623 98.0695 77.1251 0 0 104.6832 132.8686 112.1099 139.1793 110.0852 140.1283 119.7553 121.7299 89.232 109.1644 151.7469 140.1398 124.8749 126.6573 167.1244 125.4551 0 175.0116 146.4283 126.3261 122.8327 147.4805 137.6332 143.3868 0 128.344 154.1489 168.0927 128.4617 133.8477 128.3483 130.0444 125.696 152.2666 144.7975 131.1529 137.2291 143.8296 163.3836 134.4458 120.9616 0 0 142.4151 145.4396 155.2712 137.6836 129.9431 128.0174 134.7861 130.3651 129.966 141.664 131.6193 0 207.3573 0 114.0845 114.9452 128.537 122.2695 154.4631 137.5051 156.0704 112.3747 148.0498 146.0307 0 0 152.2132 154.7688 134.7338 141.1147 102.2081 117.8366 136.1942 143.4996 161.0076 151.0305 138.0586 162.5584 163.388 158.1936 153.9782 136.4665 136.4366 165.7625 137.2174 147.9071 157.2893 146.7704 125.1062 159.4637 131.9078 141.9211 140.52 100.2793 132.4896 132.271 154.2562 160.977 160.9005 159.735 167.0754 159.0598 127.8263 139.7363 137.4632 144.1847 124.336 122.8266 117.0523 136.8174 140.0713 118.0188 165.184 164.0584 121.1441 143.7632 125.4952 143.0512 147.7933 157.665 123.6252 98.2348
125.1586 151.1334 148.8676 156.1564 122.3356 143.484 119.1607 129.4202 147.1882 136.2546 170.5924 145.3739 140.4265 131.188 141.2938 140.0736 122.4344 155.8051 134.0995 134.6178 135.2556 142.2773 140.8729 149.0817 145.6295 144.8273 144.1827 136.8237 142.036 158.5838 148.701 155.0144 140.7788 158.4349 151.8387 146.2196 111.5482 104.2944 176.9471 149.7798 143.456 146.1237 151.0988 139.541 159.0724 160.0316 147.9403 139.0068 144.9268 152.6634 140.1293 151.4845 175.8523 197.2237 194.5237 177.8063 270.9422 338.6777 270.9422 177.397 213.3432 0 209.914 178.231 160.4587 169.5599 150.091 146.9499 172.3552 173.4102 165.0006 140.3182 173.4236 153.4847 177.2428 148.8428 161.9804 164.406 157.712 136.2449 117.2808 141.7351 0 181.3925 156.2539 160.7246 146.873 135.8726 146.0154 154.4352 131.9277 142.5056 159.9245 146.7017 141.2267 154.5794 146.4519 140.5224 138.4781 159.2949 137.7559 142.0835 138.1991 129.9654 166.1004 132.976 127.9608 118.1734 147.1797 127.9496 148.6528 114.4612 141.8241 165.8904 0 127.6008 131.2351 139.1355 152.9805 129.4509 128.2004 146.9763 130.7891 115.1531 127.7243 149.7849 147.6578 156.846 132.2813 142.7112 142.7717 147.1028 123.8159 125.8174 134.3414 142.1022 114.3756 135.8205 126.1698 132.9027 146.6334 147.0141 139.7149 136.1769 142.685 129.6956 138.973 0 119.5581 129.2223 136.9853 144.2832 133.7036 142.6139 138.9144 146.425 139.0016 120.7339 121.756 123.4305 136.9177 135.6247 113.6916 157.3229 149.9908 169.7509 130.1359 132.964 152.0554 149.5404 121.5147 122.3058 126.91 131.6976 134.4512 153.102 129.6373 135.6007 116.6784 139.1852 167.7381 143.8276 150.3731 139.8652 135.1324 147.4163 137.3404 157.3841 132 157.2553 141.0939 152.4176 155.656 167.223 148.7311 144.3434 151.6445 135.651 154.9293 143.1124 151.475 163.2351 0 99.0422 151.2961 146.6239 139.1668 112.0581 153.0285 139.0015 159.2587 157.4113 150.8243 146.9688 144.9644 0 0 156.0302 134.6014 145.3235 160.1544 130.5689 124.8934 151.4756 146.394 146.0907 146.6086 167.2288 140.4219 127.0261 148.7755 156.0931 144.0509 151.8398 133.3466 109.2771 149.8299 129.1691 153.4805 151.6713 154.7324 141.5545 135.2711 156.0785 130.7522 132.5341 106.6864 142.5992 149.6999 147.4109 146.9282 150.6721 153.0849 144.0293 143.1866 107.7033 97.4749 109.9545 115.7963 135.7362 135.8753 129.6129 145.398 153.7351 142.5094 112.6006 147.8662 159.2102 163.2029 169.5658 154.2543 144.1507 0
119.3957 146.7904 127.5295 145.1931 130.9122 150.3111 134.3073 140.6825 154.3286 148.4178 159.9589 150.7191 146.2137 142.3271 149.948 152.3532 139.8226 152.0171 142.8115 138.3808 150.9617 146.9165 145.4663 153.8713 147.0855 170.0951 148.9062 141.3255 148.6357 148.6201 150.2898 144.9322 163.6949 148.7115 148.73 161.7599 145.6407 160.6941 166.4841 125.2233 166.0122 158.2978 156.1282 161.6262 147.4485 154.1558 147.1872 145.0749 167.2738 159.0448 158.417 162.6734 164.2798 185.3067 187.5462 229.4033 210.5772 270.9422 338.6777 270.9422 228.4939 184.1905 205.881 177.4403 169.913 162.956 176.9751 152.4772 150.4855 156.0723 142.4394 139.3322 162.0975 147.5923 171.6492 153.3398 147.3915 133.5736 165.6554 150.68 144.8413 144.8906 149.109 157.9769 147.9031 134.3334 136.947 142.0172 142.8836 135.327 148.405 147.067 149.9856 156.3914 139.8361 142.5773 139.6825 134.2248 132.3417 160.1934 145.2873 110.7035 127.4329 134.5972 150.8945 133.8182 145.6133 133.025 127.7635 136.4603 142.6458 150.2949 148.5836 119.2775 156.7685 142.9862 128.6375 126.4789 137.1803 142.9648 133.8912 131.1435 120.5844 142.8661 130.6469 137.2051 155.7388 131.6799 130.3061 143.2425 132.7396 148.2013 143.9909 135.8441 138.7491 146.8488 136.8394 141.8464 128.3963 136.0569 144.879 147.8747 134.4712 139.4514 130.9026 99.5467 110.7242 129.6733 145.6981 146.425 144.616 126.8739 151.5101 134.0741 141.1415 129.7749 120.3433 125.7939 150.2353 147.8712 127.2595 148.7847 148.5253 128.2249 101.544 115.4049 143.2921 147.9225 141.282 129.8175 141.9118 129.0179 141.0985 144.8986 121.159 129.8651 117.143 150.0652 132.8116 148.5107 140.0004 147.6667 147.2188 142.7214 135.6336 144.9723 123.8953 140.1843 146.5793 142.8382 159.0404 147.6766 125.3588 137.6575 130.6571 132.6744 132.3514 137.5361 140.5683 135.5893 145.8004 144.0176 149.2014 154.9346 121.2885 159.9079 152.6969 145.1578 143.1489 142.5054 145.9581 143.4531 133.6662 133.3697 131.5508 0 0 134.8343 149.8427 137.3878 152.0864 129.3124 158.2178 146.5562 153.1706 158.8987 161.2296 154.7461 152.1043 139.9813 148.0022 136.7665 140.3994 152.7204 152.5205 154.482 149.7339 143.6996 134.0768 153.8579 152.7452 128.1413 147.5079 150.8649 152.9338 140.862 137.5 140.9015 143.9777 132.3097 156.924 134.4859 140.2161 137.9339 142.2667 131.9741 133.0742 141.072 142.4807 139.3248 148.0222 140.4742 144.7636 147.6608 151.1504 147.3698 150.1886 134.4918 145.8239 131.031 152.889 143.8731 142.2835
131.2838 119.6033 133.421 129.5633 131.9827 128.3454 133.9769 160.0989 121.5947 153.539 124.8199 130.5617 131.4863 152.3898 163.7124 0 177.7066 132.1073 156.564 147.4017 146.5007 148.7455 147.2772 127.7426 142.6088 137.6021 151.4194 147.9134 129.139 159.4737 139.1889 130.4104 138.9938 159.6534 128.4423 155.0321 169.9417 155.032 166.1913 153.8398 167.2773 162.9074 133.9094 170.0964 148.7947 138.5032 156.1632 165.4989 157.5864 154.9543 145.1681 185.7587 180.085 173.7247 0 0 0 177.397 270.9422 338.6777 270.9422 201.4151 199.0462 182.1323 0 177.7601 164.2433 172.9923 173.969 170.2767 159.7674 166.9451 160.7199 150.3212 140.5647 164.3426 135.3529 136.2918 148.3443 165.9123 152.8753 155.0876 137.2304 134.6268 127.0749 167.3871 133.3966 158.3669 141.9927 151.9508 148.3365 146.2461 142.5293 137.293 143.7501 152.2931 112.434 129.3399 149.007 154.4405 139.6144 131.9132 149.2502 145.5762 144.5083 138.8621 131.4057 0 123.4029 121.75 151.7001 168.6951 160.9116 140.2242 162.0704 164.0256 133.8455 144.2863 142.9984 128.182 132.408 128.4509 146.4695 175.9809 171.5889 140.8216 118.6787 127.825 115.9719 133.525 138.4147 135.4144 138.0307 133.8778 128.4889 138.7322 159.5448 142.5408 0 162.0002 131.4966 137.3654 148.2541 117.3645 153.5006 135.4311 0 149.4493 141.3577 149.4321 148.344 127.107 140.2614 130.3576 146.7991 160.5107 134.5162 132.1339 145.98 142.2133 146.3296 123.1153 132.0937 160.6186 137.5244 143.1508 125.6956 132.6472 119.0192 133.0482 135.8771 117.6864 124.6861 148.9797 131.3101 124.5726 0 125.9122 133.784 149.2415 143.1952 138.77 114.0915 159.6212 136.6876 138.5775 118.7397 118.1711 134.0438 144.5901 131.1326 133.0275 126.4865 150.7486 148.5254 134.5305 177.0753 155.2664 143.495 138.9229 166.5221 129.8298 137.3096 52.823 128.3941 122.2855 131.4371 131.4309 151.9484 133.2314 149.1612 153.4929 132.6655 137.853 135.9729 0 0 126.6292 154.5995 152.6137 155.7382 157.587 115.8316 127.0432 129.4852 120.3053 151.6526 148.9988 153.7918 161.2208 148.6342 137.8215 139.0129 130.0528 130.5356 147.7325 123.3497 128.1491 123.5725 138.5538 123.5841 143.0655 168.7824 133.5957 161.8732 136.6761 156.2686 154.7 135.0102 127.2869 125.1069 130.1811 136.2982 118.884 150.5671 158.3545 160.3426 124.6285 131.4913 146.6432 184.9651 139.0981 128.6315 142.1967 135.6147 142.2536 0 124.0049 136.1807 139.3721 149.3222 133.5091 122.0466
106.1559 135.5793 166.6275 143.8598 141.3472 151.8042 128.8288 140.1027 159.7144 126.2089 154.3063 137.1143 161.1331 149.8481 123.9082 143.8417 130.3262 165.9333 170.4801 155.4984 140.4706 142.5381 141.1311 106.1312 161.5038 158.8637 168.8572 172.0348 134.5371 156.5067 134.9037 137.3893 145.8525 176.0178 160.5897 146.7892 131.726 119.9687 122.2936 140.2768 148.2637 149.5062 121.1637 0 143.7662 143.7266 123.9002 113.8262 93.834 152.35 156.3668 172.3954 167.2088 184.3526 142.039 0 191.1682 213.3432 228.4939 270.9422 338.6777 270.9422 237.3104 261.8151 195.3772 151.7148 150.9394 172.5738 130.8954 168.8159 169.707 165.144 157.3391 159.5951 162.966 172.4629 162.2863 164.629 157.6571 152.364 160.6032 115.0296 156.2697 0 141.5115 148.3227 147.2238 152.9719 133.5767 168.0887 148.9256 157.8277 175.3936 142.3761 123.0945 150.3508 151.3181 114.9498 142.8757 135.6627 147.1028 124.9407 129.8725 138.7787 147.5142 147.7968 119.2404 160.6181 138.0971 163.9187 174.8774 142.9753 150.3947 100.0352 138.9624 128.1633 139.1578 132.3795 140.7112 144.4317 125.5387 127.9345 121.4609 122.1011 133.0217 148.9292 144.3105 156.588 128.6007 135.3776 152.5158 147.5713 114.7938 128.8022 141.9386 132.1661 118.1379 122.1274 104.2985 124.3655 123.2956 145.9121 121.6845 123.9421 131.585 138.573 136.5163 0 104.6033 123.6113 123.9168 132.5564 127.9402 125.8558 102.6055 129.0112 129.353 153.4399 109.7666 133.9984 148.3655 153.7987 165.9994 137.3347 145.0276 0 110.9407 125.4785 146.5568 120.2861 128.3168 158.2402 143.841 140.338 151.9738 125.0339 127.3546 172.014 132.1696 144.0285 149.9935 131.0991 152.0399 155.2113 167.7027 161.8542 146.2346 157.4515 0 169.821 128.9922 137.6486 162.141 157.0063 134.4081 159.8873 116.8662 155.6456 136.574 133.9679 150.6352 134.541 141.2712 0 125.3333 128.524 139.8084 121.7179 155.3508 146.8341 143.9625 153.4675 126.3502 140.032 138.1222 0 0 130.4826 146.8991 124.5926 143.7332 124.2515 155.4627 143.9006 164.7586 146.9124 150.6456 174.5317 142.973 151.8036 162.7899 142.4011 132.2321 149.3288 142.2436 122.4393 145.9182 130.1767 124.3024 142.2586 159.6285 158.567 163.838 137.0562 148.3563 146.1838 138.3721 171.3701 138.4501 141.5832 142.7369 153.0669 149.3188 125.4592 113.9122 133.0014 128.5194 139.6337 137.5861 126.4421 135.6581 142.9105 147.4418 145.8483 146.6311 143.3038 151.3117 152.3616 168.0208 162.4236 146.5236 129.1678 133.9976
118.1265 146.9784 181.8517 140.4278 120.3782 147.3767 149.3272 146.3773 142.499 163.7954 164.9167 137.5245 125.239 159.1084 132.4054 129.2699 120.7137 167.7403 148.1859 130.9345 145.7414 167.7005 166.0451 118.1096 141.5725 161.6711 164.0067 160.9491 145.2102 116.176 118.2411 178.8185 156.8518 154.4273 158.836 135.3683 112.5171 127.7056 151.4234 0 140.6555 146.4441 0 149.3722 145.478 141.6847 130.7867 138.3688 125.3531 114.6902 158.8006 157.7181 156.6671 175.0969 171.2346 160.0674 0 0 184.1905 201.4151 270.9422 338.6777 270.9422 0 202.1002 200.2482 156.6205 180.0841 157.7185 172.04 171.2969 152.9911 168.6479 175.9807 181.5758 155.3723 160.3469 164.8072 140.6639 166.429 129.0879 139.1864 0 184.175 162.2628 139.0591 144.5299 131.6314 122.231 167.0545 167.4599 166.6977 169.4886 165.8886 167.228 171.4914 127.4921 135.0168 154.3623 148.0848 133.4561 136.3786 97.6652 141.8361 145.0424 132.7964 125.1197 139.0325 124.9598 154.4193 163.6898 123.5848 134.7682 138.11 0 139.6481 148.4678 121.4561 144.5688 161.1188 154.791 138.2346 112.3295 111.2141 149.3167 161.2336 161.5514 152.613 153.4772 116.7081 147.3338 133.7104 124.5822 140.2213 150.1327 137.8496 98.4356 126.2691 123.1027 114.6338 142.5929 130.5089 143.7213 145.2657 131.9334 0 137.3052 0 113.3686 126.1588 130.3779 149.4987 126.7033 146.1869 149.8304 122.2167 139.9562 150.9183 109.2538 111.912 143.1031 159.1628 108.6449 125.2602 0 210.4121 106.2207 128.8217 160.8368 131.5779 109.1215 146.0463 117.562 152.1076 150.4255 127.4861 108.9218 141.0011 120.4874 138.8022 168.5531 165.262 168.3068 120.0231 166.1699 147.675 176.9442 148.141 129.0553 169.0698 0 144.3093 144.2589 148.7 131.7634 140.8689 149.2443 143.1807 181.816 163.2613 163.3003 146.7238 0 163.4927 109.8208 132.7082 152.4363 115.4492 146.8911 127.3597 201.0583 164.5777 113.4934 132.4522 130.6458 0 0 144.9862 132.0229 136.1345 137.7282 125.3613 134.4199 165.9299 137.0376 155.3128 135.9107 156.1183 105.9275 139.7133 135.1228 132.9646 148.4902 131.2154 134.4753 98.3943 116.0229 131.2574 129.1642 125.8029 158.8326 125.5901 124.352 132.9862 133.9992 136.434 149.6837 145.6247 155.8415 157.5947 158.3762 155.2817 131.9067 147.5787 135.5029 122.5741 111.3773 128.0773 127.2066 126.8925 139.0927 140.0343 153.1834 148.4606 145.882 106.5877 146.1745 157.0383 147.2459 169.0779 144.8318 123.6117 105.0152
113.7983 145.4152 177.698 164.8248 136.6576 153.9447 132.2065 162.7679 147.738 149.9907 181.3671 154.086 135.5199 142.7083 145.6267 124.8438 119.7151 144.7275 144.3249 109.335 133.7613 156.3806 154.8371 173.0846 162.1258 150.1123 159.4499 142.608 139.9203 140.4323 130.239 159.5014 158.1623 150.9824 181.4054 158.0261 87.0256 91.6454 0 0 167.0242 134.6728 159.5278 180.3493 0 118.3973 147.6754 112.0367 108.3091 136.6975 156.8289 194.0946 187.1149 200.2812 154.9863 136.0972 189.9083 209.914 205.881 199.0462 237.3104 270.9422 338.6777 270.9422 231.7531 0 0 159.6489 153.5807 171.0254 193.9431 127.834 182.1723 170.0125 170.046 179.6977 171.428 152.0788 161.7975 144.8393 131.3827 0 172.7276 171.1445 177.3541 168.5809 211.2434 128.9699 138.6116 153.9214 137.9752 152.5108 151.4109 161.2089 162.2952 141.3583 160.8016 122.8478 141.7724 147.7537 141.3435 136.5799 93.8845 126.2455 158.1883 123.4152 88.7921 123.807 135.8539 165.8342 171.6153 121.0128 124.8875 162.2276 182.9034 126.0389 139.9786 118.2296 138.8152 159.8556 136.4006 125.9624 130.0008 128.2189 135.6895 116.6085 166.5103 160.6944 165.0885 143.0043 150.7261 109.1815 119.9651 136.7019 154.0079 116.7124 102.5426 143.0828 108.3879 113.8906 150.9251 118.2378 132.9569 148.1615 172.4845 0 0 122.6929 124.5166 136.6913 103.3264 141.5275 145.0845 154.6734 94.677 179.1667 139.8044 128.6529 105.3003 97.5185 135.947 157.0259 116.5422 160.6745 143.3951 142.8464 0 122.6238 163.3156 171.171 121.251 161.2953 116.4363 128.3307 144.0783 131.5839 134.2087 135.2302 113.7737 120.4124 146.4067 152.5756 148.5864 142.4471 132.6837 119.8242 144.1353 152.4701 97.9888 0 153.3599 135.6985 143.1794 156.9967 143.1033 146.2277 119.5503 157.1398 153.2044 155.8487 154.363 151.2722 148.6956 0 97.86 109.5777 150.3057 128.9369 147.4768 134.7388 162.7032 163.3784 166.7481 133.6597 131.8368 0 0 141.3647 127.2841 128.9691 151.0082 102.0283 131.7045 185.1575 124.1486 143.4644 116.256 148.4681 126.4244 113.318 136.7882 144.7939 130.0541 146.1412 152.1862 117.1727 162.8231 156.5508 152.0731 123.344 180.542 130.8997 91.3726 123.7199 139.0285 138.723 125.7039 154.972 159.6569 151.3834 169.5874 159.543 153.0134 107.6526 114.2915 106.0038 93.1776 111.7168 116.8931 136.2864 150.4604 156.9938 153.8106 154.1172 157.1427 131.34 143.5381 192.7606 179.9811 196.0679 169.3884 141.912 107.6845
117.8905 131.432 168.2077 135.6224 163.0834 137.9134 147.6958 130.9853 131.7754 158.803 153.9634 152.6663 158.1068 158.0472 144.4392 130.5821 135.2214 149.2554 143.7936 142.0495 134.33 167.0623 165.4133 162.3183 129.6372 145.8108 137.3088 155.9625 156.3376 145.1967 142.5661 143.3028 162.6016 153.1554 160.9963 195.4937 144.4095 128.9335 127.7848 0 154.806 153.4259 0 147.3482 144.2044 170.2459 162.5352 130.866 140.1586 148.7137 163.1337 139.0452 160.4767 167.8808 139.9667 152.3841 0 178.231 177.4403 182.1323 261.8151 0 270.9422 338.6777 270.9422 198.5945 176.4731 172.9173 158.6221 178.0193 170.3955 148.8873 137.2433 138.3957 154.5269 166.263 158.7941 199.4327 149.6507 165.7742 133.3637 117.0053 0 133.3965 127.1715 145.7027 139.1381 173.0032 148.7521 155.4092 141.2252 136.6685 164.3554 147.3082 146.5481 158.2159 149.3306 125.271 111.1357 129.1407 135.7616 154.0432 107.3182 163.7159 127.573 178.5718 135.8503 124.7556 115.4724 137.7962 161.2565 131.8564 119.9636 132.2426 0 114.7039 128.0681 175.5009 154.9061 139.8753 143.5432 154.0696 130.1734 125.9979 199.1745 153.1952 146.2457 126.4929 138.7856 138.6742 114.2786 147.3268 132.5153 136.4596 147.9181 142.5266 153.6384 115.2896 112.886 124.7534 130.0403 148.6842 148.9934 140.9748 138.9986 147.4162 0 0 135.2861 128.6931 114.5793 136.4136 119.9784 139.5254 148.8185 138.8116 142.155 147.5679 124.2897 159.1839 115.6885 141.8362 117.084 136.1511 0 142.6124 144.0254 142.1209 134.1764 126.4126 148.5428 142.1993 134.8676 156.2204 153.2318 150.2423 137.246 121.4672 132.2761 129.8845 132.6604 144.5036 129.9845 135.1508 116.8315 125.5273 122.925 124.6442 159.1803 121.3465 0 147.7209 148.597 161.9215 152.768 141.6318 151.9845 139.3921 159.288 149.101 156.3375 148.5995 0 0 145.2178 117.4763 141.3633 129.6571 137.8056 154.4407 155.6246 151.8858 134.0905 142.0926 140.1547 0 0 124.7909 165.1328 139.6077 134.2766 134.4529 144.6338 153.3742 142.4531 141.5085 139.3599 161.7886 161.1172 147.772 153.2363 139.96 112.8944 156.054 131.0609 138.2336 139.6278 141.249 153.2014 133.4997 142.9193 153.4262 152.2606 127.3319 131.9357 147.3795 164.6391 149.4199 157.6816 156.5268 141.2845 144.3608 157.3323 154.2145 127.3896 109.0446 100.7677 130.4943 132.1985 131.5981 166.522 155.893 121.6305 146.8887 133.6712 125.3716 152.2482 157.0091 141.2939 132.4214 151.9791 133.5221 65.9725
131.7033 143.946 148.7793 138.2583 0 0 127.1735 152.6067 132.7363 151.2541 157.0907 144.8682 135.4964 134.6228 124.2551 137.5459 129.0237 141.9667 138.1306 141.4741 134.7962 157.2941 155.7415 146.978 160.6636 152.8365 144.123 141.9272 138.3775 144.4856 133.019 143.0207 144.3149 145.9674 149.0923 148.8269 137.034 126.8945 151.6168 133.9421 160.1031 0 136.6274 164.8414 145.8162 150.0864 134.9831 149.9473 146.9909 142.1273 157.1604 146.7908 164.0798 168.9282 170.2023 174.6245 178.9382 160.4587 169.913 0 195.3772 202.1002 231.7531 270.9422 338.6777 270.9422 0 199.6916 184.527 176.74 160.9507 142.9694 138.8277 171.4657 173.0306 164.7552 158.7995 163.2773 161.404 138.9852 0 163.3877 165.0162 154.0045 155.3877 156.1056 135.6319 139.2516 131.8331 137.818 136.7542 148.7873 157.76 161.6733 152.6449 148.4108 151.6181 130.4437 141.2226 154.5598 148.0547 132.7537 134.641 158.2344 146.0011 145.6802 125.6606 162.4612 139.5216 147.0056 143.5232 0 0 0 177.9265 0 143.2542 121.3409 129.2414 131.6051 139.0467 122.6766 137.0316 138.9359 125.3737 119.5021 155.987 144.4918 143.4534 128.1277 145.2358 161.6988 147.9513 148.6569 145.017 145.087 146.1572 0 140.3891 127.7082 127.4873 130.1019 138.2927 140.306 0 118.8064 108.4258 127.4821 131.2799 147.0934 131.5337 142.826 128.0907 125.0969 149.0937 138.0625 131.6143 157.4011 130.1404 124.5703 119.6926 126.1057 132.4651 0 174.4961 136.2523 144.8813 134.3906 131.9024 139.1411 129.6955 121.8937 146.1025 156.5783 152.7009 126.6012 140.2305 137.2598 129.059 130.3469 140.7955 146.7375 142.5141 137.9491 129.5851 139.5045 148.6581 151.8885 159.904 155.4757 127.2622 123.5339 127.4955 144.7442 150.2244 159.6405 134.3691 125.7683 165.2452 144.6858 154.8686 152.5411 169.2954 147.0032 0 0 142.423 130.9927 149.4946 127.7412 150.9339 145.446 138.3299 137.1013 135.2315 0 0 140.6993 158.8198 154.0314 150.378 115.8681 137.1992 141.7278 134.397 141.5089 141.7503 136.3047 132.4021 141.0731 150.4242 149.4342 141.9684 141.8662 141.9496 118.0107 133.2089 147.0335 148.1033 121.5441 139.3254 146.5525 125.3612 126.2383 134.851 128.0145 134.8241 169.8672 145.8537 159.8413 159.9738 151.8346 139.0459 117.0328 130.1149 139.8245 143.7289 119.4899 123.3417 128.2862 151.6265 134.567 152.687 144.9519 127.8852 125.1944 133.198 151.2205 150.9552 144.8898 147.8632 143.8979 0
130.8235 131.1632 120.8901 106.7397 175.8022 119.4439 142.1816 152.3328 136.242 163.5728 161.631 146.6869 165.0569 143.3839 136.7378 130.4635 121.4248 130.7466 139.0979 141.9652 150.3364 134.767 133.4368 109.9394 142.5086 100.3548 133.7857 142.9065 144.1234 129.9039 166.3463 125.6331 138.6671 133.444 133.6907 173.5707 187.5028 202.328 129.9885 140.5393 150.9318 152.2309 149.3843 197.9433 0 162.0689 168.7361 163.1888 0 137.3177 185.9838 125.7829 134.7514 164.7077 130.9048 0 0 169.5599 162.956 177.7601 151.7148 200.2482 0 198.5945 270.9422 338.6777 270.9422 208.5777 183.9297 168.963 178.8037 178.9417 139.144 151.0783 153.2832 131.774 165.3479 143.2094 142.0269 159.405 172.2315 180.5501 162.2846 123.6052 147.3368 147.3474 150.6566 157.5021 150.1922 142.7529 134.0165 124.8299 120.5367 144.452 152.5169 153.7514 151.8636 119.5694 132.3074 156.87 120.4007 142.8544 149.3955 147.0082 106.9257 166.6324 152.3478 0 141.6302 143.4319 136.0649 165.9354 0 142.3253 195.9899 145.4366 138.6707 165.5428 121.32 140.8789 136.8601 115.0115 135.9802 142.9481 156.2166 134.6198 127.3374 137.5863 0 157.3775 133.7321 137.8147 149.572 135.8616 146.0241 123.9885 137.8225 135.4195 126.3011 148.4993 132.5826 143.7873 140.5279 118.8998 137.9661 0 138.162 110.1226 142.1705 153.4336 132.6448 116.8619 156.6487 112.2113 175.8439 161.2036 162.0895 116.1377 134.501 143.5291 120.3317 125.2099 162.9936 130.433 147.1493 0 196.14 161.5302 137.7463 132.0228 122.9115 138.2882 157.9424 141.5424 161.5934 118.0175 165.117 124.7878 146.86 130.8168 124.3508 141.7453 147.8046 149.8298 130.434 145.3565 144.7792 159.4414 0 0 105.7222 139.7553 126.5707 135.4565 141.9035 142.3208 153.9671 128.8823 146.0827 117.0878 135.6491 118.8336 95.8062 0 0 137.7482 164.3295 171.902 131.883 115.9559 111.8075 134.3401 125.8338 124.9293 123.2255 0 0 124.143 181.5523 149.177 132.1144 168.0437 158.3652 112.9437 138.4294 152.9519 139.7832 124.3462 123.6596 166.2636 140.2157 138.8008 147.3024 140.6115 139.1783 170.663 143.1737 0 162.7809 144.8969 133.4523 155.1669 178.9566 143.1683 171.662 154.179 138.9284 139.7127 130.3905 126.2557 126.0196 134.1515 127.3051 149.0223 142.7466 149.7381 154.0084 149.6054 154.7332 166.9855 150.3877 137.0533 144.7211 124.3944 120.6284 135.6986 125.7973 129.2363 143.4328 130.8372 138.2668 133.0948 0
126.9781 127.5906 139.5641 127.908 112.2348 138.2101 159.1227 149.0463 155.2106 132.3135 139.0133 119.8473 145.7943 131.1853 113.696 149.0274 149.671 141.9605 129.9497 176.3804 123.2503 166.6627 0 112.3011 137.9898 152.618 145.2764 124.4702 129.6472 136.9502 169.6738 128.4375 124.4048 169.252 129.7464 141.007 140.2664 129.0364 0 158.9168 154.6226 0 160.3412 0 0 0 155.8601 134.8268 153.6585 133.6605 183.0943 156.8016 146.0254 170.3648 0 152.9717 0 150.091 176.9751 164.2433 150.9394 156.6205 0 176.4731 0 270.9422 338.6777 270.9422 186.6941 163.4903 173.086 196.4244 167.5111 153.2324 143.9926 135.9273 154.1419 150.3921 133.4976 155.3592 0 191.9699 0 144.1003 123.8651 153.2125 155.4307 164.5163 155.8337 158.0691 136.0988 144.7278 149.2685 140.8556 128.9071 148.9473 140.0307 134.9981 121.7361 144.8044 115.5789 165.6477 172.4611 139.5707 124.7851 137.6703 121.6069 119.5633 176.8537 148.7616 158.7445 0 0 171.3872 0 0 154.0803 146.8895 170.4165 137.4876 154.4274 133.0478 140.8128 106.3445 147.3168 131.8225 148.4667 122.4032 152.878 121.6287 130.3778 139.6026 131.808 146.024 142.2467 129.2267 164.2587 160.7821 136.9764 114.1507 116.0375 132.4303 124.4977 133.8935 0 169.1811 0 139.2983 147.9261 120.9402 130.1654 121.1196 137.6365 134.6847 116.9094 161.7326 131.328 138.3418 126.9381 143.5998 129.726 140.684 144.3535 0 129.9917 147.7176 0 129.5757 167.3875 150.3711 129.9874 126.8978 139.6407 143.7073 151.0997 121.8147 135.3616 117.9521 128.2236 136.8006 139.538 139.8236 150.0324 125.0631 121.8029 134.9524 147.7934 148.2066 162.6121 0 130.0023 141.1792 123.7548 136.1485 153.5082 155.241 148.9596 132.5973 140.6711 150.0924 138.0682 133.8471 161.7404 106.5235 0 161.7135 151.8986 154.2475 153.0396 162.0099 139.1993 155.6775 158.8947 154.0545 151.9535 0 0 156.8793 141.337 146.3892 153.4319 150.1334 135.3851 145.6702 129.7085 136.9133 176.2483 128.4623 144.772 140.1424 165.0998 133.6054 159.0345 144.7105 129.4404 154.4309 176.0595 136.7098 130.5786 117.6771 133.6789 140.9665 151.8993 135.9974 144.058 153.0127 131.7772 148.0579 143.4073 138.2132 146.0009 126.2837 119.9279 159.1347 135.4902 161.4699 170.4739 130.6372 131.8255 137.9381 155.2981 134.0524 150.9649 149.8349 154.7698 181.2836 144.2903 154.0356 143.2776 131.2079 155.2014 145.5702 127.0378
140.266 142.0514 136.8193 152.0384 124.8207 142.3096 146.8969 140.9713 130.7162 139.861 145.3662 140.2094 119.4682 135.329 147.0657 138.7163 135.3166 144.3447 151.8543 144.2843 135.5366 126.9175 125.6648 144.7269 133.3201 135.0727 153.4238 125.2315 130.1312 143.5437 147.2202 146.2796 142.9673 139.7961 131.6396 140.3457 135.3204 111.729 124.624 158.8437 153.7947 163.9654 0 137.175 141.8079 145.6621 162.5659 160.1395 149.1682 156.3396 152.1667 167.675 167.0082 154.0121 151.3312 137.8203 158.6675 146.9499 152.4772 172.9923 172.5738 180.0841 159.6489 172.9173 199.6916 208.5777 270.9422 338.6777 270.9422 215.9984 194.2087 169.7647 174.6479 173.7609 153.0938 171.0801 158.1943 157.0107 175.3492 171.4572 168.1449 0 117.8992 162.2411 167.4531 137.0738 157.1056 142.1853 122.9473 144.0713 141.1798 144.8138 152.1273 159.6153 149.3906 135.0989 144.5858 135.8945 144.3381 158.7435 141.7807 134.393 134.1767 149.2628 136.3394 141.6964 132.6523 129.2233 127.1629 141.6758 144.815 152.0886 148.0264 0 158.0344 0 140.9891 125.8214 134.9816 137.0064 140.4694 148.0898 157.048 141.6156 144.3954 135.7541 145.573 140.8356 151.0235 167.0728 138.0844 137.7711 134.6685 134.47 135.3774 119.8082 142.4939 160.41 149.4505 137.6399 144.4389 148.2042 128.9546 139.1329 126.6655 158.1276 155.5424 135.3388 139.4547 147.117 122.1627 126.0054 144.2928 148.6578 150.486 145.2388 131.4114 144.7496 141.9414 144.7644 136.8236 135.8488 144.3472 142.2114 137.7516 0 134.14 140.8327 143.7684 140.8221 129.8726 132.7285 137.4455 146.1467 128.8189 133.3289 138.8068 135.1371 139.8504 129.7207 145.3167 133.7563 137.1943 152.2623 143.0363 131.273 143.4507 128.2309 158.7105 155.2539 127.1794 137.125 138.6628 128.6203 146.417 151.6138 150.7271 131.4532 151.4343 144.6888 151.5528 137.4632 126.0666 0 156.1005 0 147.2731 133.6295 157.0841 142.1061 134.2236 142.6854 143.3695 157.1301 154.9872 0 0 144.7858 134.1444 150.6331 148.5055 137.4225 145.8365 154.2591 147.6124 142.9203 146.0004 143.8029 154.4685 156.3396 138.0764 138.8171 144.9768 141.8166 141.1958 146.5985 135.1789 139.7783 154.428 150.6362 143.0539 134.054 145.9422 142.499 126.1562 144.5547 148.2035 142.2049 139.3396 138.4941 142.4537 136.705 150.081 153.261 136.3401 145.0338 147.2988 127.1741 129.7965 0 141.4569 145.6461 132.6307 149.9396 161.6996 141.4622 143.8557 139.9822 136.4601 136.8981 156.8961 151.925 121.9138
133.3954 150.9486 130.2142 137.1524 137.295 143.3421 131.3908 131.52 152.3732 142.3045 134.36 159.2758 140.0511 149.0378 151.4311 153.9003 138.9938 134.7 144.1303 141.433 153.5717 136.3449 134.9991 145.187 140.1114 143.3357 158.3875 141.2274 137.8115 142.212 127.4019 135.2002 148.9763 154.9056 138.2527 142.4414 133.2111 142.9509 147.6973 146.5775 152.5405 132.8641 147.7354 170.4963 145.1667 146.4475 148.1794 136.9895 130.4089 166.2481 125.5799 156.7698 170.8217 155.823 153.6223 164.8873 197.0317 172.3552 150.4855 173.969 130.8954 157.7185 153.5807 158.6221 184.527 183.9297 186.6941 270.9422 338.6777 270.9422 218.7719 189.0643 210.8475 190.0959 168.9763 181.693 176.7965 159.8361 163.5361 150.4177 157.2725 130.4578 145.9612 172.8923 142.4844 149.5049 144.7741 157.1827 139.9853 153.4563 154.1167 140.6385 155.1298 156.6726 143.5479 133.5624 162.1684 151.9886 156.5243 149.7499 155.4484 144.6163 148.0936 142.8055 139.5764 161.2434 139.622 129.1719 150.2173 129.9099 161.7059 132.2427 141.7666 123.3288 159.6127 110.4713 159.0106 130.953 138.491 144.8719 109.6134 133.2692 141.8221 141.8057 142.623 139.0414 140.2187 148.0104 139.7377 151.0476 149.7251 123.3734 150.4039 136.1289 147.7051 140.7278 122.4886 133.2363 141.1642 132.6488 144.1145 132.3545 145.4742 135.7062 147.8929 158.6073 141.1539 137.4522 138.97 129.591 136.6169 137.3965 120.6809 126.9801 135.1492 135.9728 148.2483 145.5747 143.6694 117.5781 140.9922 152.6728 147.2991 143.4941 138.6885 124.9049 126.7978 119.9866 141.3389 152.6709 136.3911 148.6008 138.3377 151.6392 142.6868 134.436 134.3418 129.6908 131.208 119.6308 153.3963 135.8174 142.5503 157.3744 129.2241 139.5123 151.8476 139.4083 138.0456 163.6969 144.1708 160.006 151.293 139.7983 134.8869 143.147 131.3181 153.1852 153.7786 159.4049 166.831 148.9903 118.8396 0 107.9824 144.0423 139.4033 129.4418 140.5002 139.4924 156.9006 138.0548 149.303 155.9445 153.8177 0 0 154.154 147.7173 132.5554 143.9676 141.0349 149.5816 151.6366 140.8399 153.6436 144.5214 142.7284 132.9198 122.0751 137.4896 149.2138 132.622 141.884 145.8782 141.2191 120.4403 137.3504 154.4154 127.4991 138.3238 132.9355 129.9085 136.7423 135.9309 142.7727 131.8929 144.4441 148.5404 153.159 142.3781 149.9419 150.1879 146.7317 148.8421 142.061 138.376 118.5743 122.9811 130.3826 144.3546 137.4651 142.1336 152.3244 154.3823 126.4146 152.5811 143.9688 147.7692 147.847 144.9505 144.6128 118.0029
125.5285 130.7813 159.3631 157.9949 123.7797 151.0683 113.5092 147.7697 149.2459 144.5376 163.6589 143.3742 145.0923 145.2524 153.2518 140.8246 115.4547 150.4258 138.0168 140.9344 136.3182 132.5077 131.1997 148.787 141.377 161.8735 138.9618 141.524 146.5252 138.0971 115.7854 144.4277 150.6171 134.4072 141.4832 162.9003 120.8054 133.947 158.6043 142.3741 151.7547 167.4134 142.6454 145.4547 149.0345 144.6329 159.5657 116.3507 123.9512 143.0848 158.8997 162.6449 167.1636 163.929 140.3909 153.2441 160.6478 173.4102 156.0723 170.2767 168.8159 172.04 171.0254 178.0193 176.74 168.963 163.4903 215.9984 270.9422 338.6777 270.9422 205.3004 205.6842 191.8703 205.1763 200.464 175.659 174.7333 160.7232 168.0534 161.9686 141.3274 150.5216 168.9276 171.2212 175.6237 168.847 137.0521 144.9526 158.5253 157.0912 153.3384 159.108 173.1422 163.1663 163.9399 156.7072 147.1192 153.0666 134.561 156.45 142.117 130.6604 153.5707 149.2426 139.1209 119.9219 116.7129 143.8433 132.5263 138.659 119.994 130.3546 151.9681 149.5418 101.5999 139.4754 153.6485 132.4318 126.1431 150.1393 148.0978 127.4092 131.9328 126.9203 132.6035 142.2019 152.4771 145.8637 134.887 132.2496 139.7428 118.0972 109.7974 159.2996 140.4507 99.0469 124.0285 118.0456 149.3626 140.3962 139.1343 127.7516 132.7425 144.1727 117.6712 158.2832 142.6901 134.1529 140.6267 135.7489 154.9263 133.8494 140.4466 144.6281 145.7909 139.3274 140.9095 130.9968 135.7915 136.0429 156.71 142.2174 128.8268 129.0129 133.5213 123.0288 131.8421 148.7171 148.2208 140.2951 141.3945 126.1175 136.4379 141.2421 135.3013 141.5139 135.2428 113.9874 132.1013 155.5766 143.9309 153.8892 151.4419 129.8759 147.7967 140.9867 153.1982 154.9161 187.1029 146.3909 146.434 144.3912 157.238 146.0886 134.7498 157.8597 155.9826 156.6457 144.5463 159.1985 145.6266 179.7221 155.1322 106.8382 134.4859 131.894 133.4573 142.6257 130.7228 148.3758 141.4013 138.9548 140.6281 138.7101 0 0 161.8918 139.0995 133.3027 134.6773 123.4645 139.3471 153.4336 143.8237 148.5481 145.5779 152.5751 150.3959 132.0888 149.9693 134.1492 153.3887 138.3141 150.5696 131.937 149.3376 146.8109 147.4029 137.4114 137.422 144.3993 128.1742 146.8847 125.8977 123.6022 134.764 132.9291 138.1715 135.1487 141.4249 137.1531 154.2181 121.1825 131.0308 119.8714 112.2801 112.3781 115.7559 131.104 150.1951 123.6033 151.0592 143.4808 141.3993 141.5486 145.2536 154.2043 153.9909 181.6916 156.3117 149.6367 115.8974
114.9122 156.9788 154.1451 148.5556 133.4282 152.8523 121.9228 143.7851 154.0281 144.6285 165.1887 138.7967 150.1065 141.6517 160.2675 136.2619 115.2694 143.7372 143.0726 123.948 136.1115 138.7443 137.3748 136.3478 138.7088 137.6911 139.384 158.2776 147.4937 139.3927 130.2039 163.7348 147.9508 143.6946 141.1265 134.4653 117.2806 127.3443 150.66 165.9898 151.9111 122.4139 151.1978 168.7574 156.1434 145.1502 140.3833 110.0298 136.9429 146.8358 150.9272 142.2702 168.9585 143.0246 153.6812 129.252 148.9521 165.0006 142.4394 159.7674 169.707 171.2969 193.9431 170.3955 160.9507 178.8037 173.086 194.2087 218.7719 270.9422 338.6777 270.9422 241.3032 209.1173 195.9781 181.4297 200.1163 190.6702 177.2578 165.7966 149.939 129.132 168.3624 149.7116 175.0467 182.1233 164.7403 136.7498 128.835 166.6501 160.5316 156.9512 163.7956 154.9805 144.7297 158.3895 153.9052 141.94 159.8573 154.4908 128.2078 162.0609 141.2042 138.9091 151.3963 148.2501 125.0935 152.7947 123.6936 149.5642 150.4469 116.608 142.2581 132.407 158.393 131.7764 126.0941 142.3455 156.7093 147.7807 137.7771 133.7779 127.5966 124.6963 146.2316 150.5243 154.1318 168.9931 168.365 124.6093 140.6975 139.4125 123.5492 134.1394 144.9061 140.8167 129.2487 124.7282 108.6592 108.2415 158.1296 148.8968 138.5082 146.2406 132.7772 135.8609 0 136.5886 133.1774 121.3746 112.9228 158.5198 135.8629 148.8021 130.0564 145.7096 142.0533 145.1558 163.1803 113.8411 144.7999 137.2594 135.6549 141.8165 143.362 145.0973 130.5596 120.4944 132.2227 158.8417 142.56 138.8153 123.1244 131.6304 163.4885 142.2432 127.4908 136.1707 123.2925 127.8097 157.2884 146.8588 164.5196 150.6044 130.7776 136.8978 137.899 155.1258 130.3999 157.2092 140.218 145.3783 152.115 158.5321 159.2591 151.4666 127.636 145.2137 132.0679 157.154 135.7164 118.5308 126.1573 164.2669 124.7899 134.4595 145.4672 129.0828 129.7339 138.4857 152.0001 130.1748 132.7347 136.1802 134.3229 0 0 150.265 130.6892 138.1956 134.5251 109.9758 134.7388 172.3287 162.5406 139.3529 133.5184 153.5277 132.1161 129.3977 137.7226 136.8052 143.7077 147.701 136.2175 107.8371 144.6995 148.3794 150.0038 128.5642 159.013 142.3929 129.6769 143.3077 109.7289 133.5751 150.3539 159.08 144.368 133.3784 150.0001 143.2842 137.4143 130.4923 132.3935 138.2848 135.291 114.2133 114.5773 120.2988 138.6456 146.2682 141.2037 154.674 146.8974 128.0583 146.9793 172.7196 153.6709 175.3484 154.0886 138.762 119.5815
137.3302 145.8089 141.5514 138.4302 154.4087 147.9885 147.6118 140.7488 131.0336 150.7818 117.507 138.4488 141.1467 161.8196 135.6061 126.6888 136.333 137.3709 132.1578 147.2306 146.1151 131.8219 130.5207 128.5236 140.6205 118.2381 131.3452 135.7486 141.7603 130.1667 152.7302 126.6497 130.1138 149.7636 150.136 148.5263 183.7913 194.7667 139.6773 126.855 135.6062 143.3152 151.7529 122.2696 120.9345 147.8431 142.976 153.9329 168.8101 162.7971 174.176 148.6388 126.4628 133.7164 161.1457 189.2639 140.7349 140.3182 139.3322 166.9451 165.144 152.9911 127.834 148.8873 142.9694 178.9417 196.4244 169.7647 189.0643 205.3004 270.9422 338.6777 270.9422 213.1233 167.9535 163.5655 184.0002 179.377 167.7797 183.7443 174.8663 175.7053 144.7704 152.7283 154.6916 141.9693 141.2399 151.4682 155.0263 149.6448 145.1323 158.0712 135.2896 122.6746 162.648 145.4639 139.0686 139.3576 144.8435 155.7978 147.8074 150.964 164.1424 141.7941 121.3772 151.3122 150.5063 154.9361 149.8412 150.8523 158.128 157.7806 146.8912 126.2315 117.9723 0 156.5736 137.309 135.0267 138.3368 142.1706 161.3772 179.2719 175.3947 151.6112 133.5898 123.6272 131.0063 118.2873 163.0502 122.3914 140.3893 158.3161 146.3553 127.0725 135.4796 151.9122 151.9605 158.5894 153.3371 133.313 139.3534 154.9816 136.3692 128.2933 147.6658 129.0523 103.6848 143.7321 156.6409 161.0305 130.7379 158.3804 132.8353 140.184 124.3755 148.7143 144.9804 151.4269 151.5882 138.78 154.0247 142.0849 118.8762 117.0032 103.1812 129.407 156.5189 134.9443 125.1435 147.9047 138.3382 166.2309 156.1353 165.6113 157.3678 149.5276 152.566 142.786 137.1339 128.6924 133.7699 132.2396 136.6461 138.9456 162.1531 142.1937 142.5568 128.9907 94.5596 140.5527 148.1676 133.0425 146.4048 139.3298 171.1338 168.8836 129.536 119.4346 149.1635 123.0073 158.8401 122.4589 141.5714 0 155.7483 161.0632 159.2754 147.3968 136.8315 136.0386 122.204 114.545 143.4811 141.5242 0 0 130.3866 123.7506 127.6843 131.851 170.4595 138.1547 131.5725 129.0955 141.2304 162.0923 148.0162 157.9406 160.5541 132.6314 134.9264 151.3777 152.4825 164.2671 163.8688 131.1284 145.3388 132.7059 164.751 133.3574 171.749 150.5469 133.8879 141.2773 143.7476 143.3266 123.9706 133.7857 125.467 132.8525 129.8599 150.7204 164.2532 145.3372 131.6183 131.6648 155.0772 155.1941 135.0768 128.0671 133.0764 133.4606 148.4632 135.5974 138.2566 139.9718 140.6809 135.7502 126.0383 141.6649 127.0068 113.7115
126.6444 163.7251 152.8773 145.9246 131.0036 154.5609 144.5478 146.8352 146.1358 132.4345 159.5906 142.3438 169.1274 137.5758 149.398 162.3305 130.4333 148.8876 144.2979 150.7928 126.3266 147.0229 145.5717 118.3254 135.2315 158.8614 146.7821 159.1889 136.5075 148.9436 135.3776 157.8164 151.306 137.4418 149.8041 146.9419 150.9094 114.5561 148.3282 139.5612 134.3203 145.5416 143.2771 0 151.1563 152.0601 154.3499 137.5877 146.206 148.7709 131.9956 146.3773 160.5266 154.0983 150.8701 129.3248 161.899 173.4236 162.0975 160.7199 157.3391 168.6479 182.1723 137.2433 138.8277 139.144 167.5111 174.6479 210.8475 205.6842 241.3032 270.9422 338.6777 270.9422 239.6492 217.7705 185.6778 188.7114 183.7413 160.7729 150.2712 131.9829 187.8795 148.5492 153.0118 164.5181 152.4343 147.6829 156.377 165.9262 149.9758 138.9122 173.2387 158.2331 159.1853 150.464 141.1649 131.9472 149.9592 150.0808 147.9085 112.2108 130.2789 132.5746 144.246 140.55 134.7018 137.4719 119.2596 156.5759 147.1348 138.9137 131.8826 146.2503 152.6969 133.7222 141.7995 152.9358 152.5551 149.617 147.2954 140.3862 118.8577 126.7504 133.7789 160.3739 130.6259 162.0896 148.1073 142.8205 149.6517 135.6021 131.0985 142.2249 151.0615 141.4549 143.1086 133.0041 119.9355 147.7336 139.8458 148.9209 132.6371 146.5477 125.4493 126.7041 100.4936 132.3638 125.4221 128.7093 123.6355 149.9441 133.4469 166.196 133.1839 155.807 136.0002 127.0263 132.3055 138.5574 152.3222 135.0267 139.4198 135.5766 140.7644 132.8903 139.977 139.4512 128.9652 144.6253 141.5933 151.0775 139.172 148.0973 144.1452 129.1083 109.8693 149.0784 134.6194 129.8841 159.8435 159.6844 135.1306 139.0482 148.8213 134.2137 140.5639 143.1447 140.0346 0 142.0731 143.5153 135.4136 186.6789 150.2292 146.0321 131.232 144.156 148.2299 149.3209 147.0957 152.6085 152.1193 198.3589 137.9034 128.5237 141.048 105.8541 135.8264 139.0596 143.2634 133.2794 124.7497 132.2732 130.4692 0 0 159.3355 144.9636 126.9241 147.5353 128.8066 136.9575 168.5118 137.8742 133.3633 149.2235 159.6735 121.3468 118.7487 127.5933 136.148 135.3124 149.4728 121.09 116.1956 137.5332 149.5139 132.7178 120.9252 159.0269 128.9704 131.9349 152.6151 134.34 145.1826 127.337 159.9933 156.3523 137.787 140.99 153.3586 148.9448 116.4881 141.0149 124.0658 120.7833 111.1859 113.8576 124.5443 144.4673 146.9813 163.625 146.4502 147.1152 140.6142 135.0285 148.7446 152.2561 156.0995 148.9072 128.8546 119.2339
118.2477 136.7159 133.0199 153.8423 119.8121 142.6638 141.7959 152.1649 143.2241 146.0389 152.6898 136.3584 148.302 159.4832 133.0623 140.6582 149.094 156.9292 136.7309 116.0973 152.9993 139.8432 138.4629 141.9924 146.3977 150.2282 160.5697 162.9172 163.5955 145.9046 122.0191 140.6198 141.617 135.7492 143.277 137.5688 144.2868 131.9801 124.0938 142.1897 130.5418 132.9265 135.5606 137.2011 155.5305 136.8816 144.5607 137.1873 140.5998 158.2742 137.7015 146.6045 157.5206 158.9637 159.1804 150.5675 153.4156 153.4847 147.5923 150.3212 159.5951 175.9807 170.0125 138.3957 171.4657 151.0783 153.2324 173.7609 190.0959 191.8703 209.1173 213.1233 270.9422 338.6777 270.9422 231.8077 206.7693 203.2967 179.9778 183.9392 164.4525 181.7266 193.3837 161.365 157.7179 152.8504 174.9719 142.7032 150.1872 156.9666 167.9139 165.798 161.0709 145.7987 145.8556 149.295 160.8292 151.4522 157.4942 159.1324 146.7273 121.5787 146.3821 172.0458 146.7146 146.7726 151.6087 130.8646 156.2162 139.9495 143.5008 148.1715 123.7171 131.6387 140.898 143.2274 152.7793 139.0378 122.1884 154.9685 147.8098 146.1583 142.3132 151.186 133.1409 153.8213 152.8375 145.5393 136.3896 139.1363 153.1504 141.9326 135.7397 144.9909 136.0168 134.0182 130.3895 119.6459 133.1662 139.0993 140.7544 135.2305 135.6166 142.9975 124.1766 112.7937 159.9141 140.9136 128.5011 139.4132 146.8667 142.0925 124.3404 143.3087 142.5734 142.5282 136.3906 138.6309 136.7525 143.1458 122.1327 137.3351 154.6649 142.044 127.9909 141.915 127.2115 143.1896 130.3665 152.6178 133.1924 133.791 125.4423 146.6257 141.8171 128.9995 119.686 144.5522 130.0213 155.8731 166.9296 150.5164 136.563 124.92 142.767 150.0007 133.747 146.1714 138.8412 117.4034 116.9178 143.3671 125.8945 157.3318 137.2081 142.0962 148.9968 131.1162 122.1608 144.1744 135.5887 150.1557 155.5114 161.1948 131.3121 121.2181 137.0629 142.9886 153.0888 144.3474 136.4428 144.7791 161.5905 143.5601 141.6022 0 0 173.2284 149.4686 132.965 140.0291 140.6538 137.908 164.2495 158.3292 146.9542 153.1352 143.7206 128.0383 144.1363 128.4122 125.6249 135.8987 143.6104 126.6037 136.3236 138.198 137.6111 124.7418 137.8831 139.777 127.5162 133.0202 140.9383 133.7744 135.2072 137.0154 141.2338 150.7589 128.4171 146.1521 155.1268 147.2906 143.6369 142.7007 127.5127 120.3015 124.5483 126.9475 131.7283 153.2364 143.1402 141.6113 129.5276 130.5813 132.0514 142.1874 138.0811 155.4194 140.9153 148.3457 140.4305 136.1168
127.4057 127.5225 147.2035 156.2836 121.7741 128.9067 149.6102 146.3946 147.101 147.905 171.1841 140.1765 140.1588 152.4647 153.0765 148.8066 126.919 162.4212 156.8945 123.8832 134.9909 152.2829 150.7797 129.2732 144.4112 145.4713 132.6383 151.3902 156.9075 129.0864 128.7949 161.9148 144.0475 139.9362 165.5717 144.0911 106.6699 104.2258 139.1295 142.4525 137.7002 145.2083 152.7112 184.5046 154.0252 145.4209 137.1108 116.6224 125.6858 131.6348 137.6983 143.2113 148.1375 152.0713 149.3555 146.4375 178.5582 177.2428 171.6492 140.5647 162.966 181.5758 170.046 154.5269 173.0306 153.2832 143.9926 153.0938 168.9763 205.1763 195.9781 167.9535 239.6492 270.9422 338.6777 270.9422 230.0677 198.7716 219.9191 169.7505 154.4844 137.164 192.9497 174.9501 164.0289 164.4399 152.2149 138.6917 137.0549 150.8659 141.8743 144.9176 178.2387 159.03 151.9334 168.6032 167.1758 134.842 156.6199 164.7191 145.2512 144.6399 121.8055 147.3097 158 144.9463 122.7811 152.3779 137.6202 143.9174 165.806 144.5827 122.9362 144.8278 161.264 123.298 144.578 130.7537 144.7505 135.3375 147.0327 141.1119 131.9513 115.8367 141.1391 156.6502 153.9616 188.2926 151.4218 124.074 147.294 132.1995 124.3768 135.3798 156.4307 132.2801 110.0338 121.7371 120.5966 119.9237 160.5923 146.2097 132.0991 162.7588 128.5959 102.2451 163.1693 172.0875 115.5796 125.864 127.0814 147.9487 112.9034 156.3956 140.4857 150.9098 138.0731 129.2331 130.3632 120.2917 126.7112 157.4919 130.2393 140.4841 160.1852 131.9077 145.4115 140.3417 155.455 146.5713 130.1407 152.9252 106.1307 119.008 160.0091 131.1352 111.5432 154.0015 116.4452 133.7105 158.0736 144.9854 148.5844 140.8216 151.0588 125.7205 147.6418 143.077 109.2199 130.992 143.8119 155.1075 150.1937 174.3622 152.9605 155.6393 145.6457 139.9044 171.758 157.2871 147.5446 137.5575 171.9504 192.9256 122.498 126.5214 137.4818 123.8095 147.6695 144.5531 153.4563 148.0628 138.3156 144.8439 142.8685 0 0 160.4368 140.9396 136.8004 146.8429 104.6602 131.2831 171.1501 132.6887 145.6126 125.1088 151.2738 130.6617 137.758 140.5545 139.2818 147.4038 138.0864 113.4827 114.8822 127.1265 136.7686 147.7996 119.8977 150.9238 117.6985 114.1202 149.2289 121.1935 147.7681 120.2189 146.3419 160.6782 154.3829 167.6422 153.9939 147.2731 134.7697 120.2572 119.5306 117.5975 95.0092 99.8072 124.7222 134.212 137.9994 144.4371 143.8757 150.5264 119.262 146.6694 168.1262 161.5167 183.5952 157.0291 153.9672 122.4749
111.8135 144.5767 146.8894 148.1074 0 135.9475 129.7028 135.2727 134.3946 136.2285 154.5371 139.287 149.2625 134.0536 154.7231 144.9943 131.1094 156.6557 157.9971 143.84 136.7152 138.7125 137.3433 143.1729 163.7555 145.2781 132.8308 137.6741 146.1526 137.4284 119.9238 153.7816 145.2628 129.0246 155.4858 138.1022 116.8625 130.8927 146.1885 145.1048 139.3494 147.7727 162.9233 161.9536 145.1585 159.5865 156.4447 131.7404 126.4521 136.5127 146.2941 152.3074 161.5668 167.2321 162.9444 145.266 151.954 148.8428 153.3398 164.3426 172.4629 155.3723 179.6977 166.263 164.7552 131.774 135.9273 171.0801 181.693 200.464 181.4297 163.5655 217.7705 231.8077 270.9422 338.6777 270.9422 232.2655 221.0647 187.8562 164.0414 150.8312 181.8032 163.93 177.6369 162.3147 174.9939 149.1101 144.863 166.9566 154.8442 151.6691 154.5304 146.0237 145.3046 162.8446 155.63 139.2292 175.974 157.2729 157.0918 140.4047 152.3176 159.0401 142.3202 143.492 120.8013 147.5886 118.9486 166.7812 150.4324 136.073 126.7858 141.5504 156.0408 141.7499 138.2774 128.6786 145.6093 145.0903 147.3941 138.8953 157.6217 143.2353 129.7952 142.4938 150.1699 142.2473 146.6577 122.853 137.388 140.6409 140.8909 152.2485 147.9025 123.0696 134.7909 108.1643 104.8761 126.0289 156.2408 131.6393 134.1665 146.2479 142.0511 116.1505 125.1005 154.6405 123.3444 132.5979 135.1534 149.1215 130.988 140.513 132.8873 141.9965 143.4826 135.0461 143.006 123.4908 145.8743 148.0999 138.9811 132.9938 163.6957 151.1664 130.7358 119.152 140.3952 143.1587 143.4807 155.2525 129.8094 132.9714 132.0669 147.1056 128.4108 148.3247 126.8314 138.6445 153.4359 165.0782 141.7103 141.0455 129.4614 145.9114 163.562 136.5606 108.6533 144.7057 132.778 143.5522 139.5046 151.0582 144.9987 144.0721 150.9182 157.3564 150.082 140.5219 158.5976 129.6935 162.5399 138.6558 109.3363 125.2045 137.7184 124.1318 135.2574 138.5746 137.4472 155.617 155.7843 133.5835 131.7617 0 0 159.8074 147.0557 148.9062 156.3468 109.0393 136.8092 154.475 128.553 147.1956 144.7981 154.7356 137.2773 130.1589 141.5787 141.3941 137.2796 135.9795 154.795 125.9288 131.7332 143.3376 148.0131 129.4637 144.0973 117.4669 131.3761 141.1844 123.499 126.9579 144.6408 141.1314 150.6332 142.1712 149.8853 158.8816 144.128 143.0525 139.5019 132.8175 131.7557 127.6825 129.1905 128.9648 137.6109 136.7814 146.4963 161.8818 143.5521 142.2946 136.7532 153.6765 137.3683 146.6281 136.7962 132.7122 0
104.0142 140.7475 160.3184 163.0267 114.0144 134.5688 136.1775 140.2337 134.0956 140.1249 160.6911 141.136 152.4441 140.098 145.4259 146.0267 130.846 153.7792 159.5655 153.5671 143.0191 147.8569 146.3974 175.8057 157.8091 152.8146 144.8338 158.2281 151.7295 130.8136 128.0604 159.6653 146.1862 143.3721 147.5545 137.6423 110.1505 126.8598 155.1096 147.8937 162.3302 141.9992 148.5657 0 159.1784 145.4472 136.0159 95.1697 121.5298 159.3709 143.8523 153.9851 164.0461 150.7937 166.9887 109.6227 0 161.9804 147.3915 135.3529 162.2863 160.3469 171.428 158.7941 158.7995 165.3479 154.1419 158.1943 176.7965 175.659 200.1163 184.0002 185.6778 206.7693 230.0677 270.9422 338.6777 270.9422 206.8044 197.1098 176.495 140.8866 164.7323 187.3815 164.3386 176.3495 157.9843 139.0408 142.8492 158.1463 153.0621 149.5026 175.4134 155.8163 139.419 157.4256 147.6692 163.2051 153.676 154.0892 160.5543 138.8792 148.4798 158.6558 159.2812 163.1991 146.7806 145.458 137.6254 163.3245 142.4994 119.0181 139.5643 146.6026 146.2237 136.9933 156.1137 137.4177 143.2276 144.6211 130.0365 143.019 132.5637 118.5614 131.504 138.2298 153.6085 150.8654 166.9294 137.8972 164.8077 132.4375 118.1925 119.3933 153.9936 131.4328 134.0095 125.7816 135.742 142.7305 142.5165 144.8489 132.1863 129.1939 136.0345 135.3157 142.8976 143.4442 125.4965 136.2306 126.2745 152.4401 145.7518 126.5955 123.6887 155.5741 141.4538 145.287 139.8695 119.5736 160.4406 134.2728 124.9683 136.1773 133.0145 155.0847 149.5808 124.2329 150.1021 149.6446 129.2 139.447 139.3855 136.7612 139.2346 149.092 136.5638 143.203 135.2497 131.718 157.7628 147.497 140.1424 142.8498 143.5123 138.1795 162.0207 144.2668 167.615 119.0806 130.5252 136.0225 143.6174 156.3808 148.5234 145.8715 144.0678 135.5016 133.4196 130.9614 147.2894 150.0725 138.5863 129.8601 128.9264 132.4896 134.0948 135.9203 139.5218 132.1312 146.1 153.013 160.0058 153.1704 151.0814 0 0 138.293 125.9157 113.7033 140.9302 130.8152 131.6663 153.3618 156.8486 151.8833 134.2672 131.1648 140.4467 119.6256 131.3173 124.3289 137.9696 152.0315 144.752 121.1579 153.8584 135.6719 146.53 143.1868 147.4531 128.2578 122.7054 137.8737 129.2404 133.357 140.3337 144.1139 150.8603 144.4189 155.8535 157.4577 140.0748 125.4901 137.4369 139.0813 132.119 130.0461 130.6742 119.1337 143.6968 140.4641 132.4418 152.0126 139.8158 137.2396 144.1373 146.489 146.938 157.9858 144.9723 136.1045 0
111.9521 148.8075 135.7134 164.3797 137.2674 142.4351 143.3919 138.6146 148.2213 136.0134 140.2203 132.6308 141.0181 146.2159 154.2098 148.0404 143.2924 151.3302 149.5204 138.0691 134.8831 148.0396 146.5783 147.5852 143.6818 140.6776 130.3744 146.0921 148.0014 146.0585 141.7281 154.9403 154.8178 163.1286 149.2938 143.8875 130.9049 131.8858 161.4839 144.3927 134.7849 138.987 164.5139 143.7117 158.8586 147.2571 131.22 124.9084 147.1385 132.9846 160.2566 150.344 154.689 147.134 161.4844 160.7708 178.5387 164.406 133.5736 136.2918 164.629 164.8072 152.0788 199.4327 163.2773 143.2094 150.3921 157.0107 159.8361 174.7333 190.6702 179.377 188.7114 203.2967 198.7716 232.2655 270.9422 338.6777 270.9422 196.0756 196.3397 172.8215 155.6588 165.4612 177.1188 157.2399 167.1974 150.8042 149.3453 153.9954 151.9028 156.4705 160.356 156.0143 165.351 162.6965 161.5102 152.3045 148.6966 146.2898 166.525 142.4534 130.5343 148.8585 171.2708 143.103 125.9939 145.2445 133.8495 158.7129 135.6207 143.5914 130.7523 129.2422 120.9959 0 142.9447 145.3446 149.6308 159.5987 135.8271 142.023 135.8564 132.8631 141.7793 129.0413 154.63 147.6568 154.6304 135.8137 145.968 139.5357 134.8961 147.7616 144.6907 140.6416 136.4373 116.5539 121.7067 164.3023 147.7246 154.4046 143.5119 143.5172 123.1283 127.0507 144.9413 139.7856 125.0818 129.7075 146.2125 126.5499 159.2295 135.8809 140.5253 148.8534 126.3186 127.5486 140.9366 130.9279 128.1216 128.4322 131.4567 142.0465 134.3919 159.8392 160.7542 141.6792 131.2718 160.7491 137.6396 134.3972 136.5051 141.1026 141.5893 132.8501 146.9065 134.157 143.4753 138.8284 152.4997 149.5517 142.6082 147.1475 142.7227 149.3537 166.5407 153.3457 138.6654 169.0921 130.0798 150.7175 142.8234 151.7532 138.7405 143.9293 133.5674 124.9989 178.105 146.106 134.8857 134.5039 153.8251 150.3367 111.3836 138.8566 129.9367 138.6038 146.6962 139.0908 148.7107 134.8555 155.5317 129.0518 127.2917 0 0 112.7063 137.5411 133.4427 113.0855 124.1475 125.0418 141.9781 130.4129 151.0893 133.4304 135.2894 142.7296 133.808 135.1608 126.6901 154.4046 136.7375 146.6879 114.9617 125.6849 146.2598 147.3451 130.0315 140.4337 130.8679 132.7314 135.9103 137.5544 133.6951 122.1631 141.0343 141.4886 152.4208 149.0935 143.8173 138.8268 135.3009 122.4806 127.5443 128.5 116.3033 123.2866 143.6965 133.8044 148.2499 135.3553 143.8506 139.6756 134.835 135.4149 149.002 157.2366 157.7301 138.2921 139.3469 126.8204
115.7269 141.1736 144.8183 127.022 130.2338 131.2529 122.0507 143.7631 152.4909 139.6546 152.1301 136.8809 139.0857 147.2763 142.354 145.332 141.4803 149.7623 146.1093 137.2428 126.3356 151.8717 150.3726 160.9141 155.2341 148.2383 149.8475 138.2455 138.4126 135.2646 121.2037 152.2944 143.6301 144.4417 154.6035 160.487 142.7671 137.1635 127.3875 120.0092 139.5821 146.7969 172.9514 171.3686 135.4488 137.8851 156.5409 151.9517 143.1508 142.1866 145.7157 150.1332 145.2378 154.7286 171.2794 137.0863 165.6646 157.712 165.6554 148.3443 157.6571 140.6639 161.7975 149.6507 161.404 142.0269 133.4976 175.3492 163.5361 160.7232 177.2578 167.7797 183.7413 179.9778 219.9191 221.0647 206.8044 270.9422 338.6777 270.9422 212.7697 160.6567 172.7134 187.7016 163.8399 158.0261 157.499 171.4398 131.2056 141.9317 151.4066 157.4779 166.0993 168.0648 139.0088 151.579 165.7227 140.1982 154.4461 144.0051 149.5159 149.5637 143.924 153.56 176.3914 153.6565 138.2748 160.2335 140.5302 156.0726 152.0359 135.7526 144.2884 127.9053 167.6964 134.1967 150.9567 132.0552 143.8725 150.0203 158.504 146.8736 148.9324 140.1116 126.5106 139.7495 154.2192 140.0773 148.773 154.3184 142.6517 147.895 120.3966 148.6375 132.2226 137.0341 137.7677 131.9578 128.2228 149.7042 174.2858 153.257 138.2292 149.4985 148.5504 109.2636 150.9882 157.112 123.3988 133.587 122.55 134.2999 123.997 131.1791 142.1454 137.1654 140.2421 146.2044 142.9585 131.2723 135.5955 128.5881 119.2333 139.5215 150.4526 144.6572 128.0662 135.2046 147.7106 144.4889 131.4903 149.7651 112.5433 135.7469 125.9375 148.1315 139.1947 149.4086 133.9539 131.3746 145.8425 132.672 163.5174 152.9856 131.9672 131.8543 149.003 137.6298 122.7225 129.0368 133.6103 143.5476 141.9521 155.6631 155.2447 153.679 149.3713 132.3992 153.358 148.6593 153.4463 127.4476 129.2367 157.3354 128.1041 140.2499 124.1667 138.6973 131.5172 139.1331 148.0447 135.8059 146.1802 135.0552 133.2133 0 0 139.475 147.428 146.9637 132.852 126.7573 135.9241 173.0261 157.2917 153.3535 142.0037 140.3398 141.0396 130.9976 136.6259 142.5624 143.2233 140.6787 132.5965 133.4874 135.8151 135.0308 129.4094 138.5197 149.0652 143.7805 121.0839 137.8746 121.3591 122.1783 136.673 152.2479 134.976 133.3872 157.223 154.762 155.9172 133.4477 142.8974 137.0708 132.8776 146.8191 143.1745 118.8813 135.1872 131.8886 144.4896 135.8479 148.0524 124.6496 133.2701 154.6357 137.3596 168.8644 141.4929 145.6307 91.0054
126.143 126.5687 136.7144 152.3826 165.2724 134.5579 161.2227 152.6646 137.1667 149.281 136.7489 136.7569 159.6191 134.8369 147.2611 146.2384 151.4479 134.3485 141.67 146.396 129.3988 156.791 155.2434 118.911 146.408 149.0234 154.9419 133.493 124.5043 155.479 151.1536 135.1965 153.0588 131.1578 139.774 149.1906 142.1809 145.096 144.788 138.2875 143.1934 121.2081 132.9966 0 109.0978 149.7394 160.1158 160.8729 159.4291 155.8938 136.8976 128.6397 150.1646 146.1353 144.4875 168.609 146.3974 136.2449 150.68 165.9123 152.364 166.429 144.8393 165.7742 138.9852 159.405 155.3592 171.4572 150.4177 168.0534 165.7966 183.7443 160.7729 183.9392 169.7505 187.8562 197.1098 196.0756 270.9422 338.6777 270.9422 218.3868 178.2258 185.5649 164.2419 154.6561 157.1493 164.7704 182.3308 157.47 160.8498 159.9731 141.0549 139.7391 137.7441 160.933 141.9268 158.5716 161.3207 152.7965 156.4489 155.3845 131.133 166.719 152.1668 148.713 156.2629 172.5262 154.8021 139.9322 135.5746 165.9294 141.5841 148.575 137.3423 140.3337 140.9176 148.7571 147.2229 171.5976 136.433 138.792 146.7152 132.9537 138.4936 141.9049 144.4335 133.9691 153.3357 155.3944 135.8836 151.4488 140.735 164.5335 148.8289 136.9903 138.751 131.2443 149.1865 130.4229 136.055 137.3947 142.8489 151.2803 122.625 143.7606 0 160.3196 160.2202 162.1399 143.7682 132.3876 133.7067 131.2881 153.1682 147.1296 130.1152 134.616 120.5687 155.3609 126.7096 133.2359 146.2565 116.9756 142.2293 146.7029 141.711 141.8565 133.3506 136.5716 158.1387 159.0147 136.386 140.6323 145.3269 139.2064 142.7884 151.0594 132.7071 153.5467 122.4021 140.3542 144.067 130.7394 145.1263 122.573 147.4023 143.11 127.5751 0 153.3464 123.2623 150.5327 117.032 136.3992 117.8476 143.3052 134.0107 160.086 142.134 144.5464 152.6317 141.5418 125.3365 134.6275 136.3789 142.7347 118.1108 126.3367 150.1848 137.9229 120.8253 116.3173 142.6045 140.6596 0 0 149.8906 142.0225 140.2212 145.8086 141.8371 149.9309 130.846 128.7756 137.5229 127.7508 117.9527 136.424 139.9224 139.6341 128.6202 137.5858 154.8697 130.4353 167.6756 132.9363 118.1201 123.5232 148.7579 133.7791 138.708 141.6502 157.268 146.1514 155.1515 130.8388 133.0731 163.1722 134.7841 139.6209 148.9808 127.6895 149.9196 146.6803 149.6051 155.2319 138.0544 140.6453 136.4539 138.6126 133.4372 137.1001 133.6371 134.95 136.9436 138.3424 136.8167 144.9226 143.8978 120.4726 138.4813 137.2947
154.2498 149.3906 118.8144 127.1563 167.9512 153.5668 157.846 134.2028 121.3008 134.008 139.8552 140.9584 129.1592 120.8421 151.0991 149.2444 131.4741 122.1617 128.6193 141.006 123.3572 136.6627 135.3138 135.6262 150.089 122.8641 136.1313 134.6133 149.45 145.8447 136.3542 135.783 137.1463 162.5887 139.9151 130.7859 172.4934 158.0129 118.8689 126.1776 146.129 0 152.6928 113.5558 128.2941 146.1173 135.8051 158.1096 149.3113 137.0275 143.0424 135.6848 133.3149 141.8232 146.8774 163.7752 158.7587 117.2808 144.8413 152.8753 160.6032 129.0879 131.3827 133.3637 0 172.2315 0 168.1449 157.2725 161.9686 149.939 174.8663 150.2712 164.4525 154.4844 164.0414 176.495 196.3397 212.7697 270.9422 338.6777 270.9422 195.1134 169.8525 173.0728 159.8701 161.7537 164.4598 176.0711 158.6813 163.5709 175.5299 142.1913 131.2843 149.6117 160.4184 156.1406 172.8949 141.4047 152.5601 162.5204 164.3172 174.5841 147.4077 132.2634 121.7364 152.688 167.2493 140.9129 141.9726 137.96 0 0 168.8845 140.3404 0 160.3398 165.6698 130.2983 127.3755 154.7196 132.135 162.1481 152.2225 145.7917 146.7625 134.8367 127.6286 143.2422 142.0844 133.3291 146.8402 167.3937 140.3584 125.5062 149.6763 155.1731 126.4643 148.3878 152.3846 132.6233 139.171 154.9138 146.2875 0 153.5036 136.4801 123.0615 169.2737 166.5384 152.9482 128.7118 145.0151 135.1634 155.698 113.1426 138.667 135.0696 140.338 157.1659 133.5245 132.6668 152.2793 0 143.116 159.4816 149.2519 143.8389 127.7425 143.8498 162.4807 133.9351 145.0912 144.6074 148.4943 125.5194 123.102 154.4237 161.2987 160.303 126.6798 139.5238 132.9751 148.1971 144.2277 150.9836 146.4166 156.4054 142.9499 123.4543 142.1344 113.5358 112.5073 150.477 125.9605 147.4065 138.5429 140.0871 111.4201 130.0913 130.4595 127.7013 120.1415 0 138.8277 0 155.8932 173.4265 138.0237 141.451 135.3188 137.3863 132.3792 144.7837 142.8091 0 0 115.8386 154.9312 129.3954 143.3186 159.7389 147.7481 134.8995 156.9515 153.685 128.6618 135.8546 130.6116 147.8686 152.8317 142.7249 152.5415 132.1715 126.3338 143.7037 146.9717 123.8461 125.992 155.6661 122.7673 130.7055 136.3235 134.5163 155.3746 157.3044 145.499 132.1202 119.2044 147.3202 160.3492 126.9436 137.3099 146.4535 135.8364 178.371 194.2946 149.9279 153.9679 156.1529 126.856 138.4566 133.8854 132.6912 147.581 142.2294 131.0014 129.7146 136.705 103.4064 142.869 140.7853 140.0741
149.5838 156.8317 100.3113 115.0716 163.396 146.1808 136.3445 121.9105 133.6361 93.9353 122.8568 157.6891 136.1459 137.7021 141.0506 160.9391 174.925 119.8799 157.3668 188.15 152.4254 124.2875 123.0606 95.3328 128.8694 130.7786 117.8374 119.9384 148.4841 149.0925 141.7158 131.4519 137.4506 176.2392 115.7199 146.726 252.6877 0 114.8235 105.8929 165.7119 163.8978 0 138.9014 138.3898 145.0735 136.9795 203.1874 0 133.5967 134.9156 123.1128 143.2717 130.0589 131.8348 100.1716 0 141.7351 144.8906 155.0876 115.0296 139.1864 0 117.0053 163.3877 180.5501 191.9699 0 130.4578 141.3274 129.132 175.7053 131.9829 181.7266 137.164 150.8312 140.8866 172.8215 160.6567 218.3868 270.9422 338.6777 270.9422 165.7773 144.0917 155.5326 125.6421 206.9417 194.2713 132.9193 137.4026 165.5094 137.5172 130.7155 170.2172 132.0871 142.9302 162.4297 163.8955 135.2993 184.8282 140.6603 202.2306 148.2661 133.5924 145.8101 230.9022 209.3228 180.1003 134.0318 139.6028 0 192.304 0 95.4107 0 124.7088 176.9315 130.1851 129.8212 130.1975 150.1077 137.1322 151.0713 155.9532 158.3903 137.4028 129.9066 137.2841 129.6245 129.0038 150.1819 146.0588 152.6981 123.4496 132.9232 0 175.9823 188.1696 147.0689 122.0928 130.6569 153.2521 127.0039 0 0 119.6855 0 179.1634 145.876 167.8008 132.0688 177.5957 136.5211 173.9613 151.9563 131.2144 125.308 157.2505 232.5231 121.03 115.9852 140.9456 96.7082 109.6713 141.8428 0 136.1125 123.6798 122.1356 130.7153 124.4647 126.3896 124.2214 121.4096 125.6555 151.044 125.5064 156.7536 160.8447 115.6861 129.9795 117.7441 140.578 152.1842 151.7347 125.3584 110.2206 113.6363 96.4146 202.6003 122.0035 118.9553 122.6157 149.5576 155.5675 167.7436 100.0999 122.0418 135.2844 106.3156 132.8697 165.6393 154.8232 0 0 162.0499 186.8129 138.2003 135.9333 109.2836 152.289 161.6027 101.8748 100.4854 0 0 129.7792 126.5204 133.0803 147.0276 182.8194 134.6737 114.2801 138.861 123.558 156.2328 109.3567 144.0459 137.499 147.9921 124.8766 140.7761 167.4454 163.7485 184.0554 131.8823 145.3588 108.6298 146.7666 116.4796 166.4659 129.6306 115.3901 164.8284 152.711 144.3568 136.5192 113.3531 114.9882 113.8362 110.0334 124.1346 135.6046 132.0791 186.5737 202.6199 188.8293 188.6014 159.9179 135.3057 136.661 130.3817 124.7593 150.0205 130.5796 117.1121 100.47 131.6677 116.1913 133.7642 130.793 134.4877
0 173.7967 154.4519 169.5993 105.6433 155.411 128.1042 163.1698 137.695 129.6655 161.6556 151.6876 158.3934 126.7133 121.6439 0 117.145 152.6031 175.2985 132.8972 122.6439 138.4614 137.0946 145.609 152.9022 161.8787 144.9101 147.6921 127.4525 129.6663 101.4398 155.0259 127.5318 168.2379 184.1429 158.0025 0 81.0972 0 0 142.0562 127.3245 0 0 175.1803 148.8614 134.8395 0 0 106.9446 163.6026 148.839 139.6071 131.0841 147.7348 127.0509 0 0 149.109 137.2304 156.2697 0 172.7276 0 165.0162 162.2846 0 117.8992 145.9612 150.5216 168.3624 144.7704 187.8795 193.3837 192.9497 181.8032 164.7323 155.6588 172.7134 178.2258 195.1134 270.9422 338.6777 270.9422 216.3896 181.7353 161.4709 131.8694 145.7774 182.9811 162.2654 150.2771 207.5886 181.2447 179.0172 162.5725 154.8631 157.2289 167.6292 157.3087 140.7705 140.3282 119.7545 164.8685 156.5747 148.0378 118.011 152.4889 0 161.4255 152.8012 143.5482 127.3627 127.2398 0 117.3203 142.3769 120.8383 132.0497 115.6324 151.1482 113.7852 135.1136 118.0938 138.4732 144.9072 178.5199 192.023 176.3762 130.4904 156.69 137.1169 123.2269 132.2747 162.4189 0 0 118.7654 123.0184 110.1583 158.4194 124.9009 128.2896 133.0908 139.9908 114.9445 0 0 142.9286 125.199 138.2809 152.4284 114.8161 171.1553 126.7034 105.8762 145.8694 145.7998 144.1254 143.3572 162.2146 129.1667 114.5994 158.7985 0 0 0 124.1724 173.5055 164.4959 165.539 151.7721 0 109.9172 133.0141 158.6363 156.9875 116.5041 129.5121 133.039 128.49 128.3088 131.549 135.7809 141.5408 154.9202 127.2776 137.1246 155.9994 0 224.325 127.8287 173.9679 131.5404 144.3197 133.1482 133.4984 120.5277 161.4585 136.4448 147.3625 158.3903 0 186.2035 172.518 111.3383 125.9179 121.1 161.8306 165.1511 137.4564 140.0448 172.5529 137.6191 135.7422 0 0 160.2579 120.4098 123.0115 141.7133 117.216 110.4845 162.4912 162.4169 141.4526 126.8929 133.2858 137.9019 132.6307 106.7799 104.7415 115.1262 153.2722 143.0509 87.3394 150.2461 165.3652 113.078 152.5604 153.8007 109.4131 111.2505 149.6151 135.5413 93.6959 111.0993 153.0054 170.7699 130.4737 0 150.0545 133.7547 89.8592 93.7878 70.0736 67.4995 97.6987 103.2853 125.9941 144.2271 0 139.9115 162.3728 132.999 151.6403 118.4872 172.3955 172.7002 180.6166 131.2234 150.838 114.1367
116.2299 134.529 150.086 157.897 0 132.9278 137.1375 131.08 150.7292 157.2981 150.6085 140.0292 135.7297 144.0847 159.359 133.8867 126.0976 157.1618 129.0611 141.3236 144.5392 134.5445 133.2164 119.3088 118.6792 174.4955 139.9432 159.8416 148.123 127.4063 155.5409 157.6009 151.2473 140.6055 160.4505 163.4921 126.139 111.9749 125.4513 118.4607 126.1144 132.0248 145.4181 0 141.4413 160.3932 143.9916 131.3458 135.83 175.8413 149.1371 149.804 146.214 145.8764 141.7918 130.4744 150.5982 181.3925 157.9769 134.6268 0 184.175 171.1445 133.3965 154.0045 123.6052 144.1003 162.2411 172.8923 168.9276 149.7116 152.7283 148.5492 161.365 174.9501 163.93 187.3815 165.4612 187.7016 185.5649 169.8525 165.7773 270.9422 338.6777 270.9422 225.6191 209.4623 182.9709 184.4012 175.2775 165.176 164.8689 167.4296 178.3569 149.4808 149.7909 156.6476 161.3147 160.7484 172.4105 147.4866 138.8134 133.7874 155.8295 162.3131 149.7158 133.5654 139.8768 143.308 149.1675 146.5318 135.5884 140.3405 168.5962 176.3051 159.6652 162.3923 137.189 144.5074 141.2483 157.4872 143.2396 121.8495 122.94 163.2727 127.2008 160.3152 146.5775 141.831 140.2958 149.7751 133.2194 132.0906 133.5643 166.0168 142.8014 120.9812 123.0345 108.1004 138.4549 158.4754 142.6696 131.9228 132.1664 150.5136 135.08 0 165.0028 0 121.7396 117.2118 135.0216 130.9494 141.211 139.456 152.3375 136.7574 143.217 144.6375 122.2944 152.3333 151.8181 134.6725 146.0868 190.8953 148.9994 146.8178 144.2059 165.3955 141.059 126.4276 135.8932 125.8914 122.0835 151.7021 139.554 148.7152 168.1122 125.5254 135.8551 141.2298 140.7193 137.6251 148.9696 138.7689 141.6477 119.6371 159.8901 0 0 118.3406 131.1595 145.8577 154.9049 150.8158 120.899 147.0605 146.3742 176.9071 131.7212 148.9552 150.8278 152.4338 0 124.2994 112.7161 137.0417 135.8655 130.8163 140.6559 133.2596 147.1083 125.8855 160.7972 158.6042 0 0 129.8444 133.9891 126.1848 135.8824 124.3411 147.3124 151.3767 157.1571 133.3743 138.1226 147.0121 139.5009 116.0901 119.3665 134.5606 153.1249 131.4438 128.2099 133.1587 141.0832 177.3402 149.3649 122.0904 153.8508 101.1574 116.6331 173.9809 114.7211 127.0995 123.908 138.38 132.7187 142.4255 156.1586 127.4959 142.4085 132.9361 130.3316 126.3615 119.7499 132.0314 128.5746 106.108 134.8385 139.5949 138.3349 136.1755 135.4723 144.077 154.212 159.8378 151.5805 170.3233 160.3337 131.9668 73.4284
120.4543 145.2008 146.0449 136.3456 140.6681 157.8574 118.9594 148.3701 159.0923 150.016 146.0749 163.6873 140.7165 131.6257 143.8324 139.0063 132.8767 144.6291 151.3353 139.8949 138.8139 148.2763 146.8127 144.5484 127.0661 151.7081 164.1009 139.8939 169.9875 140.0304 139.8947 149.6017 145.8784 124.7958 148.8517 146.0466 119.6862 122.4816 139.4279 157.9128 145.0714 139.3311 141.23 138.3604 157.3508 156.1013 137.3389 131.2732 136.0184 143.507 143.1227 147.6401 166.281 153.2635 142.2736 122.8549 135.9242 156.2539 147.9031 127.0749 141.5115 162.2628 177.3541 127.1715 155.3877 147.3368 123.8651 167.4531 142.4844 171.2212 175.0467 154.6916 153.0118 157.7179 164.0289 177.6369 164.3386 177.1188 163.8399 164.2419 173.0728 144.0917 216.3896 270.9422 338.6777 270.9422 253.421 200.4872 177.1304 197.8586 194.861 166.7114 177.9434 185.9733 173.9081 162.1799 163.5782 153.87 160.7991 176.7035 148.0365 153.8563 119.602 164.5953 151.4165 163.7058 140.5948 142.8603 136.8521 157.4974 168.1852 156.8547 153.2638 153.7732 148.6021 103.3957 146.3177 118.0574 152.5511 158.3848 133.8746 142.8527 122.6287 122.6558 141.8469 138.1527 170.7932 162.4745 143.9624 116.3337 141.1468 123.9278 147.7562 150.4206 149.9546 133.5795 121.0837 127.971 130.8706 129.6866 144.8537 144.6595 119.7537 140.7668 146.7967 166.0212 0 130.0219 139.0191 137.2288 139.6092 147.5536 120.386 146.0015 163.147 136.2651 138.1303 145.8065 145.4347 145.6171 135.0499 139.2851 145.199 152.1733 131.1421 149.0754 116.0776 133.4703 148.6706 149.7824 131.1032 133.5539 121.972 123.4974 133.8038 160.0298 118.3595 151.0639 139.3814 126.7639 141.4679 137.9572 143.707 156.5151 162.5307 154.8382 153.729 133.4455 131.396 147.3638 156.9286 151.762 146.8055 141.5239 144.1311 125.0075 131.3427 133.103 136.2722 165.3771 163.4633 149.0775 155.1526 171.0408 126.4102 119.8292 124.1934 133.4105 131.5886 137.7616 142.2114 136.4921 134.878 143.9316 141.9686 0 0 126.9516 146.2701 136.4995 132.9477 124.8557 141.131 154.1985 141.9147 140.3539 136.045 151.564 147.4955 127.5728 138.8367 129.5225 134.6874 160.9385 159.4228 120.1613 131.7142 134.3149 141.9909 127.244 162.5455 125.3237 138.3739 152.8806 116.4825 121.5702 138.4448 146.1706 139.0332 134.9409 145.2254 140.4136 137.9757 136.3924 140.429 138.7043 134.5206 116.4059 121.1755 131.795 131.3539 135.6109 147.9707 146.3571 124.3735 127.0731 143.5666 151.6192 136.4822 168.6777 152.1132 135.68 115.0452
127.4494 141.6078 135.2629 140.5 114.4817 126.7447 132.6711 146.0408 127.3368 143.0963 148.3259 151.5243 148.9055 146.4954 123.6251 119.7969 99.005 139.0493 156.8571 134.6509 130.2789 147.8426 146.3833 121.8007 145.3576 149.1626 153.9984 140.2646 130.1887 148.53 133.803 141.097 129.0864 144.3327 139.177 140.8351 117.7573 133.6061 141.326 152.8508 140.4128 138.7464 141.8545 181.0333 131.0657 129.0055 145.5756 130.6906 129.9311 147.5588 132.8428 128.0364 160.1727 153.9609 162.4535 132.9756 137.5168 160.7246 134.3334 167.3871 148.3227 139.0591 168.5809 145.7027 156.1056 147.3474 153.2125 137.0738 149.5049 175.6237 182.1233 141.9693 164.5181 152.8504 164.4399 162.3147 176.3495 157.2399 158.0261 154.6561 159.8701 155.5326 181.7353 225.6191 270.9422 338.6777 270.9422 237.0213 175.8073 198.7642 187.6869 165.9633 175.9318 173.8225 175.031 162.9998 156.3945 160.2766 162.699 169.6114 143.303 154.8383 125.2369 162.1836 163.6814 150.5689 132.4591 122.6998 156.0915 173.1782 165.3663 137.2739 124.1329 142.2188 134.2302 127.6765 139.9545 128.8651 138.178 161.3169 148.7897 167.1581 150.2934 143.3525 147.5239 157.7649 170.7622 167.2603 132.2111 140.4141 155.4778 138.1364 126.6067 131.0605 145.37 142.4439 148.5524 126.4524 135.5671 152.2055 150.2398 161.726 137.7115 151.4624 150.3683 151.0244 140.8325 156.4645 125.4654 135.1269 117.6739 148.0777 130.8063 153.7313 127.5935 146.0565 143.5148 146.7294 156.7346 118.853 136.3298 136.5323 137.2241 138.532 133.1237 127.073 134.322 140.1982 165.5132 141.9527 142.3504 143.0295 120.5641 138.0296 141.5033 142.6086 132.2674 154.739 138.8735 135.4708 152.6873 146.949 158.3972 147.8587 134.6661 138.1135 141.7981 148.5598 134.1217 139.407 151.434 156.4924 167.9862 160.3805 147.5783 136.7405 148.3845 148.0341 132.3767 139.7502 152.3563 141.8334 186.7257 146.8009 127.0412 133.8477 140.9343 115.178 148.1947 150.449 141.7304 154.9169 133.6853 143.0899 141.1384 0 0 145.1264 146.904 125.6594 136.5384 142.8153 143.9191 160.8347 127.6493 142.0175 136.2918 144.997 135.3525 131.0114 132.5648 139.6725 143.633 133.968 137.786 114.8959 138.8242 144.1109 152.0758 137.9063 157.5834 144.9827 125.7282 144.8279 127.2618 133.0192 128.5774 135.995 138.614 138.7489 153.6693 152.383 140.1387 141.0569 127.2048 116.8072 107.2195 135.1359 132.9063 125.1125 143.4254 159.7602 153.3368 147.3602 139.5291 130.0826 125.6443 147.1729 143.5176 157.3283 138.4075 149.176 130.3975
128.5445 147.1812 150.6611 133.1101 116.4398 131.1639 149.3275 130.1138 132.9897 131.599 135.2007 146.714 128.0919 146.6465 141.928 140.4113 122.9705 160.6428 145.3729 123.5697 134.8918 140.5553 139.1679 116.8783 125.5754 141.5681 154.6881 141.4906 156.1781 133.4357 124.223 149.7917 134.0843 132.5196 146.548 136.1585 136.3285 130.7056 158.3768 146.8741 140.4315 143.5145 146.4868 156.8982 156.966 156.5599 140.8632 116.9525 130.0091 136.6421 137.1279 138.5068 134.3968 144.8495 129.5981 127.8727 131.0958 146.873 136.947 133.3966 147.2238 144.5299 211.2434 139.1381 135.6319 150.6566 155.4307 157.1056 144.7741 168.847 164.7403 141.2399 152.4343 174.9719 152.2149 174.9939 157.9843 167.1974 157.499 157.1493 161.7537 125.6421 161.4709 209.4623 253.421 270.9422 338.6777 270.9422 203.6285 197.7387 202.206 187.7653 189.1053 179.0775 177.6211 174.0071 185.7241 154.9973 166.001 155.7611 160.4746 156.4665 144.6005 159.4955 163.8059 154.6205 122.2016 126.6382 152.0675 151.3275 165.7873 132.9027 134.0306 150.6101 125.3959 140.1086 178.491 136.9176 136.505 149.5453 131.2816 151.8891 145.9661 146.4407 144.4553 154.8036 145.5751 149.8489 150.0832 135.4644 144.2004 145.8295 141.0793 132.0143 151.467 137.4918 125.2027 135.7176 130.105 103.489 146.3372 136.3399 141.9489 157.4669 135.3836 142.0327 0 171.7802 150.1229 121.6087 129.1162 139.1532 151.2768 152.9651 128.322 163.2645 141.912 135.9981 153.652 143.9325 141.9559 140.7468 137.0954 146.1112 151.4109 142.4157 143.3887 134.302 147.5286 141.2104 152.5984 149.4806 123.5123 132.7599 160.2174 143.9713 143.2625 137.6263 120.4237 139.8975 139.7155 150.4577 135.6903 135.3115 154.1347 142.7884 136.3968 146.1959 148.3355 0 136.7771 156.8122 167.0306 171.2901 155.3397 144.5423 135.4882 130.3638 161.6674 141.9663 142.2238 143.8288 175.8445 159.4859 132.0955 131.9013 148.351 104.5713 140.0735 144.9595 153.9269 150.0317 141.8626 151.0162 148.9567 0 0 141.5041 135.5907 133.4388 153.0749 113.6869 138.4927 154.9376 155.0754 149.3361 141.4273 132.5531 124.1215 137.0358 147.2088 135.7101 145.7622 157.3035 135.9189 115.8808 143.4262 142.4911 139.6474 146.5791 160.1329 133.2036 128.4705 150.4874 139.3964 121.7345 129.6072 132.1126 138.1913 141.2429 148.7525 149.7328 149.2833 125.0959 126.9739 117.811 110.2455 113.72 121.945 151.5401 147.9192 133.5611 137.3497 142.2565 136.3601 115.4071 122.4573 145.1676 156.4686 164.1701 150.6369 129.7214 135.5439
150.1915 145.3897 106.9375 130.47 137.7844 133.9034 146.3185 133.7732 146.3805 139.5619 126.255 128.1812 140.2194 143.7263 148.0677 132.5635 127.0697 126.9422 144.6324 136.288 135.4395 133.1199 131.8059 171.3781 137.6621 129.0962 142.6329 114.8086 136.4833 161.0767 167.7015 143.1149 152.3562 120.5169 125.8858 141.677 149.6423 145.8554 136.6408 134.1816 144.4201 155.2082 160.4912 0 138.1587 145.1883 120.6566 150.0573 158.6321 158.505 155.9777 159.155 133.9241 146.5623 145.0839 138.1459 141.914 135.8726 142.0172 158.3669 152.9719 131.6314 128.9699 173.0032 139.2516 157.5021 164.5163 142.1853 157.1827 137.0521 136.7498 151.4682 147.6829 142.7032 138.6917 149.1101 139.0408 150.8042 171.4398 164.7704 164.4598 206.9417 131.8694 182.9709 200.4872 237.0213 270.9422 338.6777 270.9422 228.2884 201.8433 211.9452 168.6421 176.0744 187.1934 166.8589 156.7549 163.7995 156.9063 151.4783 175.967 190.892 167.6979 147.6292 145.2448 139.7334 175.0255 151.1024 161.3714 130.6981 143.0423 162.8184 126.2593 139.6262 145.712 125.2017 134.4278 141.6903 149.5278 131.5737 152.6609 141.4457 156.065 172.962 131.1029 122.3258 124.6761 141.7208 147.7499 156.5211 149.911 151.3713 159.8886 147.8492 143.1878 0 148.1586 147.3597 0 164.5484 154.5958 159.9627 136.2208 132.6767 157.0576 116.3321 148.5372 112.1802 147.9619 121.7125 142.6035 130.4346 140.8056 130.9849 134.6953 115.056 139.557 145.0461 148.9574 153.2067 141.2308 117.0461 145.8272 140.8773 113.0403 126.5573 159.6433 146.4362 149.1134 133.1162 171.3002 152.4643 145.4926 143.5321 132.5624 137.4379 149.8135 119.4503 156.3509 131.3104 142.5254 153.09 138.1201 127.3831 121.7629 143.3567 141.0162 136.705 139.4008 116.5079 142.7964 148.1415 128.9177 130.9175 136.148 138.1041 170.1685 126.3587 103.9395 134.0191 136.5348 118.7411 111.4396 0 149.972 181.802 138.0077 139.8229 135.778 120.4165 140.5821 122.8138 148.1272 161.0732 158.8765 0 0 144.8613 141.2346 137.1199 145.5949 172.9586 148.3251 123.1956 146.4627 137.3718 132.8943 141.4038 137.599 154.3806 147.9225 147.7648 121.7075 139.8626 138.8435 183.7857 145.6079 135.9444 157.074 161.7612 133.635 161.556 161.98 140.9225 146.0554 153.6886 131.4479 127.5041 148.8487 136.3967 127.9324 125.8036 122.902 150.7865 166.6585 173.7423 176.4603 143.6289 143.4067 131.1863 136.3604 132.1098 131.0596 134.8235 131.0909 130.4628 134.2955 132.1815 137.2475 131.2486 126.3518 135.8877 131.9328
152.0018 142.5233 117.1013 123.3508 144.5479 134.5225 180.98 127.2051 139.1988 132.555 140.1149 140.398 129.994 136.2564 115.7516 137.4929 138.4162 129.3595 122.6172 156.1482 167.1545 128.9458 127.6731 112.6365 127.9064 125.7454 136.582 127.495 151.7165 137.8566 170.8221 119.9067 148.0221 141.9124 139.8605 149.4148 174.689 183.6012 113.2453 126.3218 125.9063 136.5848 140.1474 151.6925 124.6686 131.1627 143.6088 158.7148 155.5177 147.6515 165.6241 134.8779 134.0903 133.7442 141.8413 143.8533 171.3064 146.0154 142.8836 141.9927 133.5767 122.231 138.6116 148.7521 131.8331 150.1922 155.8337 122.9473 139.9853 144.9526 128.835 155.0263 156.377 150.1872 137.0549 144.863 142.8492 149.3453 131.2056 182.3308 176.0711 194.2713 145.7774 184.4012 177.1304 175.8073 203.6285 270.9422 338.6777 270.9422 230.5569 190.8795 167.2556 155.2329 176.4703 154.4888 184.0754 157.6008 152.2102 140.4638 141.9163 186.9744 172.6141 170.8069 141.1431 155.095 196.7735 172.4592 154.2592 131.5177 135.0044 169.3188 157.2354 150.3998 140.0127 145.9624 141.5963 177.8521 170.8311 133.865 128.5572 157.3458 146.5087 158.7664 149.4456 145.3355 137.2646 134.8555 148.2326 155.9445 141.7452 140.1454 154.7021 159.2942 118.9077 116.1796 148.4594 166.8281 161.944 168.0797 148.9669 123.671 147.9388 130.6254 143.6182 108.1311 131.467 124.0099 155.8482 146.689 148.4342 119.865 137.5663 145.449 154.3443 137.3319 115.0043 128.2554 150.614 164.7943 152.1244 148.4611 152.4353 145.0804 163.5985 144.3161 146.416 140.6171 132.6727 134.515 148.4139 144.7532 147.1028 159.4264 130.7697 143.9648 162.4509 129.7626 146.4928 151.6101 149.1444 128.6775 122.581 121.9267 129.477 126.3316 141.207 149.432 128.9225 124.0313 130.8776 133.0232 129.636 160.2755 160.0661 157.0645 146.7105 130.7426 158.7459 154.5343 122.6226 131.7221 124.6483 0 128.734 186.4289 168.2957 138.2795 127.5583 135.7779 127.1789 118.5302 147.7606 144.5854 142.6135 0 0 148.8551 133.5471 128.6807 141.4784 198.5717 141.7352 119.6024 126.3205 136.2466 150.3634 133.4222 155.0276 139.132 141.0986 117.1406 143.8335 148.6443 164.4069 160.673 150.7152 131.2614 132.4433 139.9413 124.7622 138.9398 147.5247 128.041 163.8478 153.4321 132.8122 118.9676 137.2016 140.746 123.3417 125.0975 144.5828 151.7539 173.5293 171.3771 173.5289 158.8783 157.8684 136.4021 144.1173 128.4018 135.0018 134.8759 134.5229 148.2488 148.6813 137.3662 136.7719 125.6487 118.6332 136.0772 104.0992
124.9547 126.3143 144.3084 131.2366 117.6215 132.0008 127.0444 135.0206 144.2072 130.5583 158.0272 152.3602 140.0019 140.1911 131.9289 138.9034 122.4446 137.0234 129.1199 132.8277 133.0175 147.8538 146.3944 159.7452 144.7541 146.333 137.9215 147.4651 135.1822 136.1712 150.6429 145.1416 141.2404 134.9329 153.5623 142.1107 146.5435 148.438 149.5107 136.8133 136.5792 140.4962 150.5812 155.3446 149.7537 124.2276 145.3039 126.5118 135.8211 148.8028 137.8871 139.1805 145.9064 135.0469 144.8493 144.5338 168.3531 154.4352 135.327 151.9508 168.0887 167.0545 153.9214 155.4092 137.818 142.7529 158.0691 144.0713 153.4563 158.5253 166.6501 149.6448 165.9262 156.9666 150.8659 166.9566 158.1463 153.9954 141.9317 157.47 158.6813 132.9193 182.9811 175.2775 197.8586 198.7642 197.7387 228.2884 270.9422 338.6777 270.9422 224.8365 207.4013 197.4991 208.1181 185.2671 196.6303 141.9077 175.0552 143.6045 153.2053 149.3489 136.4492 163.8081 174.1934 159.6012 141.6493 143.5796 160.5735 153.944 154.9165 129.0094 140.2423 148.9731 153.1599 128.8321 151.4815 125.5699 150.0216 142.8119 158.0353 156.6311 148.01 159.5331 158.817 153.9354 152.7535 140.5811 140.4444 152.312 157.137 139.0467 121.8279 122.1653 155.5292 138.9997 151.9306 145.5178 153.7581 139.1288 145.7256 153.2889 147.5473 151.6396 134.797 131.2137 123.8916 148.6519 131.499 130.7881 126.0788 137.6994 144.8448 156.6659 119.317 142.4585 146.0186 131.3868 134.142 134.8129 143.7175 137.0283 148.4846 146.0201 166.5568 170.3099 158.286 132.9817 155.213 121.3842 147.2562 154.4393 129.5331 145.8209 135.7669 139.0188 135.4994 150.9262 148.3542 133.2541 149.0592 156.5103 137.7277 124.8753 128.3396 148.1862 151.6322 152.1612 133.0795 148.8275 136.8862 133.1881 131.0402 157.1705 152.9305 135.608 139.648 132.0393 145.5903 155.9988 140.7432 131.9341 150.9171 143.3322 113.2726 113.7851 130.9566 129.6436 148.5264 137.85 155.4026 142.7343 141.9169 137.4916 135.6164 0 0 143.1224 149.3945 137.5101 146.4089 124.5875 132.9163 142.3722 138.5429 134.508 131.5513 133.5057 133.6442 147.2408 138.2493 146.1041 152.5942 140.3697 136.1221 133.303 128.9277 120.5436 129.1797 134.5462 153.8223 146.3433 137.0734 123.4872 123.76 124.8975 112.3305 138.3811 135.5925 120.0395 141.3595 133.937 133.139 127.2638 141.5816 141.0798 136.8024 126.2322 128.4449 124.4975 138.7831 136.4271 144.0108 131.0988 150.359 136.8417 149.6678 145.9345 148.8248 147.9346 146.5771 139.6919 117.5828
119.4548 143.6764 148.4077 133.9117 146.4684 138.5877 144.8624 143.7751 155.9016 146.9862 121.0396 144.4252 156.5846 133.4205 127.7745 127.1181 140.1314 137.5779 148.5889 136.7328 153.4878 161.0965 159.5064 153.1893 146.9646 143.8999 145.0661 134.9974 145.5796 139.6426 150.4053 145.7157 140.272 128.55 136.6647 138.0991 131.1803 139.0999 104.9367 141.4944 145.1692 128.5648 151.8164 143.7461 137.7811 151.1417 157.9033 149.9362 139.1083 129.5643 144.083 135.9055 148.2758 150.8353 141.169 139.5706 174.0978 131.9277 148.405 148.3365 148.9256 167.4599 137.9752 141.2252 136.7542 134.0165 136.0988 141.1798 154.1167 157.0912 160.5316 145.1323 149.9758 167.9139 141.8743 154.8442 153.0621 151.9028 151.4066 160.8498 163.5709 137.4026 162.2654 165.176 194.861 187.6869 202.206 201.8433 230.5569 270.9422 338.6777 270.9422 220.7045 201.2116 210.142 196.2286 191.9345 178.0323 168.7447 154.0246 183.748 177.8796 183.8597 151.2784 158.7692 175.488 150.6129 143.6342 151.0035 152.6306 145.928 132.6222 132.9782 122.4107 131.4764 129.8455 155.2941 151.6939 158.0697 161.0043 142.529 144.2102 139.6487 150.896 145.4209 161.2359 137.4235 151.6662 171.1151 126.6966 150.5012 146.7896 145.0217 146.9684 165.773 172.7897 136.2555 135.8804 144.6487 148.0372 148.3876 129.0639 126.4753 128.6083 132.3623 117.5361 0 138.7234 151.5024 148.8788 157.1791 159.8217 145.0593 137.433 164.7028 149.233 138.0684 144.8437 135.4991 150.7103 137.6859 137.7085 135.9221 138.2832 133.2617 126.0873 134.5739 139.3812 146.4645 147.5365 142.4427 133.0962 146.4166 129.8161 136.2467 141.5636 133.4641 154.8088 137.6901 148.1599 127.5377 138.092 149.3268 122.6229 126.1588 145.5576 137.389 157.2737 131.037 109.0023 126.0353 145.2509 139.6749 146.4228 145.8325 122.7747 153.0704 140.0419 138.6164 146.8321 127.0929 148.8594 148.0092 81.6055 130.4006 133.0918 137.8948 146.8445 157.0615 128.9486 147.4307 132.3368 137.5494 137.3717 135.4982 0 0 135.2404 140.3116 151.5454 133.8363 139.3975 140.121 137.5612 120.1036 130.2402 138.4413 127.6602 121.8647 146.6594 142.0434 125.2707 125.2702 134.9413 126.8687 146.08 146.8221 150.2726 147.6953 130.9591 157.8558 154.3962 148.9853 136.3685 132.3822 139.5292 121.9154 137.952 138.5522 142.6478 138.2291 143.5073 136.9541 142.8377 147.0241 142.4384 136.4881 135.7859 138.5012 142.5918 146.1531 151.6996 139.712 142.1 149.4091 141.9433 147.861 142.0673 136.1533 138.595 120.6638 132.9727 113.943
135.7995 142.0111 127.3378 135.5602 142.5728 129.3752 158.5008 130.3539 139.8795 149.0369 146.1591 136.9498 136.4496 129.7837 135.4885 131.3515 135.0648 137.3485 138.3885 147.6582 144.1743 142.7352 141.3263 152.7537 138.3956 121.8779 139.7873 147.9071 130.852 140.141 132.24 137.0356 130.9813 140.1914 133.5971 136.4219 138.8997 148.8844 134.9027 145.272 140.1525 128.0057 152.3878 142.31 150.1893 153.3553 141.0036 128.3227 135.8073 131.9213 126.9986 145.9258 150.9412 151.0382 137.5543 129.8277 154.5152 142.5056 147.067 146.2461 157.8277 166.6977 152.5108 136.6685 148.7873 124.8299 144.7278 144.8138 140.6385 153.3384 156.9512 158.0712 138.9122 165.798 144.9176 151.6691 149.5026 156.4705 157.4779 159.9731 175.5299 165.5094 150.2771 164.8689 166.7114 165.9633 187.7653 211.9452 190.8795 224.8365 270.9422 338.6777 270.9422 241.3194 215.1145 205.9449 202.1931 172.1242 165.4449 171.6015 172.9442 157.348 172.9316 179.78 157.8292 163.6881 170.0996 173.546 158.5043 156.5025 155.5292 153.2264 160.7399 136.5601 150.5207 0 151.0232 173.3534 173.0319 140.4997 150.5077 145.2402 144.4319 161.2744 141.7286 134.9503 144.2269 156.4268 160.6687 132.2408 137.0488 151.7371 141.2196 138.8554 138.966 143.8039 151.6792 155.1366 147.5576 136.6118 139.4514 147.6334 155.3405 138.5803 131.6897 0 129.1203 135.8789 134.3707 135.3232 136.5222 134.445 129.1225 145.342 142.765 144.0516 134.3509 130.0234 141.1209 133.9994 143.427 146.053 135.7577 133.2413 128.9224 122.8239 154.6445 134.0435 145.1987 143.7692 139.2406 142.1025 155.1349 152.7678 155.6905 158.3452 148.4454 149.7286 135.6067 142.2418 150.4439 137.9463 148.2371 127.3133 154.3684 148.5952 164.2566 145.4912 161.3274 147.2742 141.9037 128.486 136.2846 130.5177 149.2257 148.2629 114.2927 120.129 145.9508 152.9175 145.4826 146.292 142.1952 97.8351 136.2772 134.2147 145.8108 137.7091 148.0729 131.2856 150.976 142.567 142.2307 119.7393 118.1063 0 0 143.2192 146.6396 144.1 131.2683 129.4474 134.7647 149.4359 144.0821 121.5879 143.5799 150.5655 144.8741 146.2503 145.4478 130.2337 120.3817 140.5236 128.8207 111.2542 123.6209 148.1091 137.527 128.724 128.2531 145.0782 152.178 142.4317 140.8 130.15 123.1307 152.7717 123.2903 142.4941 145.781 132.3822 137.1193 145.378 132.9958 138.2333 130.4535 142.5408 142.05 130.3597 123.1011 132.5445 135.9234 129.7928 129.0786 141.7521 132.4778 148.4544 135.892 148.042 126.468 136.2352 0
118.386 140.9027 148.343 163.359 125.8542 121.8456 131.1835 148.5586 148.7594 142.3182 166.5125 150.9807 127.4798 154.707 136.1064 159.1516 127.1741 150.9283 145.0604 130.2464 132.4325 142.7713 141.362 148.7538 145.3046 150.0564 140.7161 158.2421 144.1697 152.5315 132.2646 157.4838 141.0205 161.5655 141.1538 143.5265 110.034 107.9198 141.5696 149.1854 132.4962 131.3967 150.5801 156.353 143.8102 133.5158 141.8569 123.6426 122.2926 148.7692 126.6255 129.4177 144.265 156.1496 137.0934 112.2901 135.244 159.9245 149.9856 142.5293 175.3936 169.4886 151.4109 164.3554 157.76 120.5367 149.2685 152.1273 155.1298 159.108 163.7956 135.2896 173.2387 161.0709 178.2387 154.5304 175.4134 160.356 166.0993 141.0549 142.1913 137.5172 207.5886 167.4296 177.9434 175.9318 189.1053 168.6421 167.2556 207.4013 220.7045 270.9422 338.6777 270.9422 212.3837 238.4406 196.5132 171.2665 188.4722 200.4471 173.9109 138.5193 159.9973 168.6465 178.2677 154.5387 150.4497 159.0265 155.7598 168.0098 170.2719 142.3404 136.7754 139.6652 138.9788 156.6862 155.0089 135.2512 153.8776 143.8406 137.5722 140.502 144.2039 136.9156 143.289 134.459 153.5546 154.1158 161.7729 125.8968 156.5801 135.7022 133.8412 140.8885 157.552 145.3672 128.3328 120.891 115.6696 141.1428 143.2719 142.0292 145.5043 136.6689 138.9816 119.2173 140.8489 140.5189 124.9121 136.6553 141.8927 148.616 125.2833 146.6661 123.2828 144.753 153.0493 149.0582 139.7279 117.6547 148.3331 140.9276 138.2037 132.4331 171.9367 149.8248 0 122.3663 135.744 149.3243 136.2755 145.9485 132.8429 134.4538 141.1501 130.0603 140.3847 152.6007 120.8582 136.2366 157.587 145.5152 164.4585 126.373 172.8775 154.5584 161.677 142.0663 128.3732 138.4894 146.2662 145.2622 140.1939 146.3201 138.8115 158.5991 140.8136 138.6152 166.3676 143.8991 146.0828 154.2368 147.4435 0 104.8755 126.3016 134.8955 124.9451 129.7972 118.291 144.1064 142.4301 137.751 143.5436 141.5859 0 0 149.1004 144.7828 126.1611 142.6443 126.703 131.8147 163.4368 147.3589 142.9396 124.9894 141.0739 137.0386 139.6389 133.3687 133.4567 136.4297 146.7593 136.039 108.3451 138.8374 143.9754 135.7226 147.0547 150.0039 133.9019 130.6515 155.3978 106.325 118.9773 132.8798 142.8071 135.3543 139.2817 130.4274 128.1262 134.7682 110.0977 134.7093 119.3895 116.9062 119.0297 120.5387 128.3488 135.0376 145.7455 144.6975 146.6822 133.3643 130.8959 144.6445 159.082 140.6066 169.933 141.0068 138.9851 90.872
108.1443 142.1371 137.9881 155.2734 126.6962 146.3477 134.84 136.6219 145.0152 152.6968 135.8553 131.819 145.4423 147.2616 132.404 135.3974 149.5889 139.0115 139.1566 126.0275 132.2163 144.295 142.8707 152.4378 138.731 135.2641 131.7691 143.849 143.837 129.9672 129.354 158.3227 144.1342 150.6757 142.999 152.7311 102.8184 108.0713 159.1427 139.8287 133.1189 140.7893 141.1713 154.4708 136.6354 163.1871 135.292 154.7783 129.4686 149.5965 135.3077 139.0197 149.6266 150.1234 149.4777 140.0439 135.4809 146.7017 156.3914 137.293 142.3761 165.8886 161.2089 147.3082 161.6733 144.452 140.8556 159.6153 156.6726 173.1422 154.9805 122.6746 158.2331 145.7987 159.03 146.0237 155.8163 156.0143 168.0648 139.7391 131.2843 130.7155 181.2447 178.3569 185.9733 173.8225 179.0775 176.0744 155.2329 197.4991 201.2116 241.3194 270.9422 338.6777 270.9422 248.8566 202.0274 192.8002 201.6479 191.4281 166.9122 177.8452 157.5976 158.0428 191.8131 171.5854 141.7611 156.5841 153.1473 162.4236 147.2648 144.6571 144.625 135.7021 155.0687 168.9295 162.9366 144.1712 154.4315 142.4778 148.8399 144.5028 146.3281 130.3284 143.9097 148.8201 145.9158 153.5739 142.6595 132.917 151.1684 143.7413 143.6091 143.0018 148.2766 139.159 139.2329 140.7552 136.1783 150.5405 161.8038 137.1506 146.5695 148.3729 149.5893 141.3327 151.6096 136.367 133.8342 135.5792 137.3794 156.4709 151.9611 136.8751 116.5224 144.4219 139.4582 159.5428 126.6637 116.4139 134.9422 139.7944 145.4475 152.4521 149.3673 125.6993 143.9646 137.8005 139.2194 148.9727 135.817 136.6762 140.1502 133.0493 138.2232 140.9991 144.2377 135.95 126.0896 140.9919 148.9367 146.3336 164.1033 132.9325 147.6075 152.2426 152.5262 138.9846 109.5941 160.3817 140.9538 139.7085 148.4078 154.4208 158.3996 153.1739 160.9945 137.1573 143.0874 147.4071 157.3132 145.2785 156.2505 0 106.4048 122.3243 137.9379 118.9552 127.2511 135.2364 137.9496 147.8048 141.0741 146.4983 144.5003 0 0 155.7472 125.6966 111.5131 120.5438 119.5366 140.5635 147.5737 150.4963 150.8615 118.401 135.0768 138.0207 139.5117 137.1359 138.9514 142.1495 131.0471 148.0641 104.9908 121.3743 146.4831 130.8439 129.8859 144.9285 126.3758 116.1725 153.433 115.4118 127.8146 129.3002 141.8517 143.7008 143.2248 141.2352 124.8594 144.5268 135.3847 131.4179 140.1742 142.6708 137.044 136.7224 126.9348 139.1427 136.7787 137.3397 149.9775 145.0481 119.6515 142.6721 138.7666 131.5368 134.9889 133.019 135.1759 131.3456
132.4558 143.2732 128.4896 141.4053 131.0928 135.2649 132.997 140.3465 144.2492 136.9742 139.033 133.5801 141.7626 133.2007 139.5739 143.6691 148.7694 138.8048 143.1724 137.5488 132.6217 139.0994 137.7264 123.197 153.2977 141.0636 136.8331 128.3618 149.1185 136.3768 134.8993 132.7849 144.9201 135.638 145.1773 132.6033 116.4365 161.0134 161.7831 139.0808 141.8089 137.2747 138.0095 125.0045 134.7665 154.7111 142.232 128.2396 131.5702 136.4275 138.2501 151.1959 141.8978 120.4165 151.1275 143.4943 142.4586 141.2267 139.8361 143.7501 123.0945 167.228 162.2952 146.5481 152.6449 152.5169 128.9071 149.3906 143.5479 163.1663 144.7297 162.648 159.1853 145.8556 151.9334 145.3046 139.419 165.351 139.0088 137.7441 149.6117 170.2172 179.0172 149.4808 173.9081 175.031 177.6211 187.1934 176.4703 208.1181 210.142 215.1145 212.3837 270.9422 338.6777 270.9422 255.3153 219.9314 214.6454 196.2624 180.6472 146.5606 174.9238 156.8162 164.3597 157.404 142.9991 143.8272 137.0458 156.6188 164.0421 158.375 124.498 139.7135 135.7508 175.6989 142.3458 148.8682 142.9689 174.0246 135.4227 154.1237 160.2845 153.5504 158.7881 157.282 148.8353 147.4009 152.0724 151.8768 152.8813 151.3555 158.1062 140.5233 153.7355 150.4146 152.5627 126.7573 151.7379 153.096 140.9073 137.8239 152.2813 134.1252 127.767 135.0349 120.6705 123.6476 129.5661 133.1819 150.8978 140.9809 142.9265 146.0777 145.3509 146.3417 140.0876 118.9783 126.3822 155.0053 136.5102 135.1012 149.2013 155.6904 141.1119 135.5888 128.3995 141.334 130.0402 165.0933 144.1837 149.0822 141.8994 134.0536 128.0636 154.0296 161.8381 137.2694 138.1545 135.4966 127.2215 146.2108 155.8506 128.3769 159.3701 145.72 144.6729 148.2679 167.7964 129.6395 133.9711 137.3885 145.5476 132.3284 134.6402 122.5543 132.4347 149.9164 151.7103 130.1877 152.6235 146.8852 0 158.6095 136.6486 135.6598 137.693 143.4672 134.621 151.7512 149.5758 135.7166 126.1992 135.2162 133.3721 0 0 122.1289 113.3146 131.2693 155.7123 121.099 146.9958 128.2432 133.3833 144.6752 125.964 135.1361 130.6085 121.9203 150.1549 127.2693 128.5847 138.3413 140.5234 109.2229 141.9237 152.1523 138.5636 141.0566 139.4202 149.7166 139.9256 139.5793 120.9613 135.9417 137.1726 141.2984 135.0747 135.6085 138.8478 145.5463 143.3443 137.1353 150.9353 148.4862 151.1066 138.6422 137.352 123.5886 147.5305 152.198 139.2732 129.0476 146.1365 141.3755 134.4886 132.6861 134.0883 132.9196 138.6345 146.5051 113.2991
106.2681 124.7235 162.0247 149.5508 117.2445 137.6045 125.75 148.5913 144.316 132.3731 138.9576 134.5728 124.7666 142.8337 132.2061 140.4089 128.4955 135.2655 131.9325 123.9603 0 128.0294 126.7656 119.9734 141.4954 133.8961 162.442 155.8054 140.7387 141.733 139.9052 146.7677 148.3682 154.4973 145.5236 127.9721 116.3054 114.7773 135.2528 127.0335 134.8011 127.9764 141.3276 134.4414 148.3316 129.7971 154.8381 125.1969 116.4908 142.9693 131.7257 141.5224 158.0803 127.1688 138.265 125.4616 125.3621 154.5794 142.5773 152.2931 150.3508 171.4914 141.3583 158.2159 148.4108 153.7514 148.9473 135.0989 133.5624 163.9399 158.3895 145.4639 150.464 149.295 168.6032 162.8446 157.4256 162.6965 151.579 160.933 160.4184 132.0871 162.5725 149.7909 162.1799 162.9998 174.0071 166.8589 154.4888 185.2671 196.2286 205.9449 238.4406 248.8566 270.9422 338.6777 270.9422 209.4914 218.0953 194.1004 211.0614 181.5036 166.8242 147.4105 189.0856 170.1914 158.1787 146.6717 147.8812 155.5002 148.0935 141.9762 144.2458 169.2957 172.7026 154.6565 151.8901 140.0166 135.9917 158.4962 150.171 147.738 130.71 114.4771 144.5176 160.0834 161.9557 137.2264 164.1575 150.9699 141.8311 139.7491 128.2944 150.5636 151.1907 124.8864 143.2774 136.4082 133.8954 127.4844 155.2767 137.5842 142.5834 144.5267 139.9667 130.0948 147.568 164.1377 128.5233 144.2512 133.8405 165.5808 126.2771 128.2795 143.9205 141.0251 136.819 129.6919 135.3365 124.6096 149.1342 136.2517 132.1115 151.933 135.4237 158.7136 151.951 144.8369 132.5031 144.7837 142.601 154.1123 146.6451 149.1958 147.4831 145.5682 153.3409 135.1135 129.1813 129.2023 154.2083 138.9833 128.9425 146.8279 136.714 140.5403 154.91 147.5548 154.2528 134.9642 140.645 137.4194 143.6557 138.1281 134.953 151.7072 155.3179 139.2147 168.3429 159.8499 144.8406 144.0126 155.4585 125.4462 131.8245 118.7577 147.4116 114.4774 143.1546 138.3284 143.9886 125.7043 141.6658 141.2809 139.3541 0 0 142.7406 149.8064 135.1419 141.3659 131.5676 151.4042 165.5383 134.7814 143.6761 155.1779 158.6727 129.5961 151.7828 119.1057 133.3957 139.677 141.5408 148.7252 136.346 128.0453 138.9682 129.1616 142.5376 159.0805 139.3474 138.8159 131.2323 130.3101 126.732 147.6128 148.7104 155.2592 159.21 141.7033 147.7719 129.9106 139.7713 132.7654 136.163 139.0298 114.6411 118.0193 129.821 146.158 155.2737 136.9536 136.9739 111.5275 123.5778 123.6008 137.4596 148.8598 168.1107 138.6398 129.8836 122.2517
102.5986 132.4948 139.3996 149.8144 136.6091 122.3461 158.8322 133.9483 153.7388 127.6746 140.1728 137.892 156.3388 149.1889 137.5123 134.6214 120.3724 146.0031 137.9476 136.3277 114.4218 132.931 131.6189 145.9891 136.8343 140.9292 143.5315 131.9605 138.9918 142.9223 142.046 146.1228 140.1071 125.8431 126.0851 130.2472 116.5128 136.0347 160.0118 134.6474 151.9561 143.658 128.0304 156.21 130.8246 142.7585 160.2678 127.5839 123.456 133.5299 132.1418 129.2617 161.243 136.2434 161.0016 136.4087 151.8668 146.4519 139.6825 112.434 151.3181 127.4921 160.8016 149.3306 151.6181 151.8636 140.0307 144.5858 162.1684 156.7072 153.9052 139.0686 141.1649 160.8292 167.1758 155.63 147.6692 161.5102 165.7227 141.9268 156.1406 142.9302 154.8631 156.6476 163.5782 156.3945 185.7241 156.7549 184.0754 196.6303 191.9345 202.1931 196.5132 202.0274 255.3153 270.9422 338.6777 270.9422 246.5142 210.0809 200.9143 188.7109 185.6773 176.8453 192.3657 158.805 166.6335 180.4171 153.9289 180.155 159.9262 149.397 154.8279 150.4263 142.9605 148.6364 140.325 135.1676 150.7463 165.8053 149.8093 151.7191 146.1303 126.5654 155.4579 153.8452 162.4041 152.8891 159.5008 170.4575 160.4458 142.0747 137.8234 151.5961 165.2676 134.3761 151.2321 144.3059 126.6903 132.6831 143.3989 128.0588 138.2807 144.4529 137.286 140.0127 160.8416 127.1181 123.6795 143.5946 143.9991 166.3178 135.1955 158.5445 147.6777 136.8065 150.266 137.181 130.0155 130.8572 139.1635 156.7404 150.763 135.7249 157.6899 151.4131 137.7034 129.0254 145.6946 142.2707 139.3684 154.3083 124.1263 154.41 140.8387 150.8649 135.2592 136.004 129.3515 128.2091 154.3781 141.6353 144.9281 132.2251 153.8551 155.2531 139.741 137.7794 119.7676 130.9008 141.6341 137.3499 136.847 135.796 146.628 138.847 147.9767 157.3601 144.1306 128.4921 146.7475 136.0754 146.3806 138.3951 106.2872 130.2983 133.6521 118.5842 146.6458 137.1525 137.867 148.4672 142.2592 154.9992 152.8853 0 0 132.643 145.1722 144.3702 146.1791 127.0665 125.7211 134.446 139.3469 143.2794 135.6095 127.2764 138.5436 142.1101 143.0813 134.6912 150.7583 146.7168 136.0568 120.6696 124.7761 136.0304 128.1875 139.6681 144.9912 139.5972 121.9985 140.1969 126.1931 124.0564 122.3628 133.6873 137.7071 139.1942 150.6447 141.633 143.6148 136.8502 156.6575 103.9526 91.446 132.0499 132.9277 128.0715 127.8696 134.6514 142.6313 146.0153 132.8848 125.8645 126.1795 137.6467 137.0828 149.7276 131.857 137.9207 126.0467
111.7684 132.7877 127.2741 130.3891 152.0109 138.2007 173.0521 123.9882 128.4523 142.7087 126.0967 127.7738 130.2847 138.2313 140.5365 135.2519 138.8579 131.9133 128.2009 134.7116 160.2654 137.3153 135.9599 160.6984 144.7375 148.7936 142.0968 120.1148 137.3301 133.4781 152.7479 138.6773 145.6932 135.0496 143.4592 137.2435 139.3272 167.0952 126.1575 156.8833 141.8012 130.161 146.0265 145.6462 150.6667 135.3704 132.049 136.4715 0 142.9687 155.8603 150.931 151.0672 161.9384 138.1243 148.9259 140.3139 140.5224 134.2248 129.3399 114.9498 135.0168 122.8478 125.271 130.4437 119.5694 134.9981 135.8945 151.9886 147.1192 141.94 139.3576 131.9472 151.4522 134.842 139.2292 163.2051 152.3045 140.1982 158.5716 172.8949 162.4297 157.2289 161.3147 153.87 160.2766 154.9973 163.7995 157.6008 141.9077 178.0323 172.1242 171.2665 192.8002 219.9314 209.4914 270.9422 338.6777 270.9422 223.2684 221.9602 169.0765 212.4102 181.0507 171.4013 155.9949 179.2227 154.6762 171.5986 162.0669 150.4235 143.4475 155.5102 142.8129 177.1387 142.8253 161.3899 151.5888 136.7797 177.0481 153.2636 169.5182 164.3324 168.7462 170.6267 149.7389 161.6392 142.814 158.1219 161.7822 147.9249 157.8467 143.8135 144.7763 146.0939 156.5715 125.6009 135.5402 149.7275 135.6889 143.1581 159.93 161.2302 137.6407 140.5287 144.7041 130.267 131.8071 134.8059 142.1512 174.3438 141.2487 146.0742 158.3035 146.5331 157.5681 140.7045 131.7333 150.2936 135.3069 131.86 168.6764 145.5019 142.7812 162.1924 105.8404 139.687 125.2679 142.6805 147.9772 157.4925 145.164 139.2922 144.5192 133.9481 150.5578 131.9406 132.3965 142.5781 156.564 126.8158 142.9909 150.2771 143.1866 144.3587 153.4459 150.2869 132.1317 129.8462 134.7165 140.5095 121.3222 142.9199 122.2506 137.9695 141.9558 149.5355 150.3758 130.0076 128.8593 135.3497 144.2015 145.743 163.0778 131.454 130.6867 135.3012 125.9969 147.1989 150.7245 129.9591 119.7083 129.7279 139.9716 138.0626 0 0 133.9716 124.7148 154.7106 164.0972 121.8677 134.7717 139.1768 127.6458 139.5447 149.3917 134.7053 148.396 126.3199 138.5138 140.2824 158.6384 141.9909 137.4515 141.8512 131.4642 141.4758 140.159 144.5655 143.7272 141.483 139.3343 126.3278 132.4486 132.5422 141.6219 131.6227 144.3472 139.2941 138.3614 143.4236 144.7125 156.7484 128.5742 133.255 134.5177 142.2441 143.8081 141.5975 141.3512 130.863 142.5534 139.1968 146.0908 125.2271 122.5323 131.5465 138.0326 115.9077 133.8958 135.0462 128.1468
124.5777 135.6776 137.0099 140.9341 138.2022 125.3039 134.7852 140.7686 144.5465 144.0175 156.22 128.1953 130.9771 143.0195 148.9183 126.2449 134.8983 148.0083 133.7945 118.0394 129.8482 140.5872 139.1995 151.5727 126.8692 142.9371 125.5591 145.9345 131.4913 124.4819 125.7763 165.772 149.9444 143.6217 147.5037 141.0825 133.2056 134.6913 131.9013 149.5934 149.3747 141.4714 142.9266 0 169.658 137.1678 141.5399 121.5582 146.1448 138.7952 137.7911 144.2211 150.3122 151.3919 145.3379 143.1262 137.7976 138.4781 132.3417 149.007 142.8757 154.3623 141.7724 111.1357 141.2226 132.3074 121.7361 144.3381 156.5243 153.0666 159.8573 144.8435 149.9592 157.4942 156.6199 175.974 153.676 148.6966 154.4461 161.3207 141.4047 163.8955 167.6292 160.7484 160.7991 162.699 166.001 156.9063 152.2102 175.0552 168.7447 165.4449 188.4722 201.6479 214.6454 218.0953 246.5142 270.9422 338.6777 270.9422 216.9857 193.0627 177.8845 180.6557 187.5205 175.1388 152.6099 155.405 158.5337 174.4747 149.3673 140.8336 143.0073 152.9048 152.9336 133.5601 173.1482 159.7896 150.5238 153.9844 147.6185 143.7781 133.1009 129.4055 149.454 149.4095 146.9543 161.7727 167.482 150.0988 175.2088 155.9986 138.3417 155.7947 147.2603 138.9706 127.3054 119.7707 129.8327 141.6376 154.8906 153.071 148.6566 141.8432 144.7523 142.1605 154.5617 144.6061 136.451 118.0476 139.9163 151.4092 143.7594 128.8557 158.571 146.4871 149.2642 127.4493 154.299 136.907 152.372 145.7574 129.9246 138.4084 144.1284 0 144.7067 145.3843 142.5067 154.9362 145.2443 147.7721 133.483 147.8302 147.6646 145.3779 132.5932 159.2825 134.1687 142.0768 161.9391 147.7865 147.2347 140.7668 146.4578 140.2948 143.1796 151.7017 159.9493 0 142.2724 143.0332 131.9547 143.6801 141.3877 126.1814 123.5622 133.6754 144.0664 157.1858 137.082 143.3267 141.4722 127.693 134.0138 134.5628 134.262 121.4905 141.8288 132.6677 129.4428 134.3125 145.037 135.7273 133.8762 0 0 160.9181 149.0435 145.553 149.1021 108.299 133.7777 155.5902 132.209 134.1216 132.4975 149.6239 146.6518 125.7265 141.382 139.0468 131.8539 143.688 132.597 131.588 131.6187 139.3007 136.3028 140.1758 131.2174 142.0153 135.1491 142.8584 133.1134 121.0743 136.8009 140.0487 146.5392 138.1983 133.6152 148.9749 133.5226 135.8365 148.4042 125.0879 123.6758 111.777 114.7612 127.7033 136.2053 126.9556 144.3776 145.4572 139.3183 137.7728 130.8716 124.0443 138.9717 156.7764 133.1922 140.8305 122.1101
110.4286 133.9626 142.0046 141.5293 127.6796 134.958 147.2172 130.0692 133.4346 153.9169 141.1373 130.8536 133.1482 134.4001 137.8984 119.7366 133.9305 132.1902 139.1821 140.3395 143.2213 131.846 130.5446 150.4399 141.8028 145.4548 133.4023 137.7933 137.7227 143.0938 132.6631 142.9113 141.1364 141.1141 139.1878 142.9908 124.0378 125.727 110.7446 132.3557 130.1656 122.9318 134.7581 137.0479 135.5657 139.2589 145.2939 142.8003 118.2334 134.1201 131.5013 135.5249 143.1992 134.253 137.1753 130.7827 143.7791 159.2949 160.1934 154.4405 135.6627 148.0848 147.7537 129.1407 154.5598 156.87 144.8044 158.7435 149.7499 134.561 154.4908 155.7978 150.0808 159.1324 164.7191 157.2729 154.0892 146.2898 144.0051 152.7965 152.5601 135.2993 157.3087 172.4105 176.7035 169.6114 155.7611 151.4783 140.4638 143.6045 154.0246 171.6015 200.4471 191.4281 196.2624 194.1004 210.0809 223.2684 270.9422 338.6777 270.9422 245.4305 200.1645 201.9784 193.4844 187.402 157.4206 167.1656 160.5 161.4959 166.6924 141.2101 181.2162 158.9598 158.7838 134.4033 177.151 152.1767 164.004 165.5884 172.6008 149.0658 160.1539 142.5589 157.6227 156.8064 169.3936 157.5993 156.7383 144.3625 150.4522 147.6554 134.7166 145.572 169.8935 138.6458 121.4051 138.6516 122.9145 151.637 152.456 138.8611 136.5435 142.3526 142.6824 136.4803 158.7392 171.9523 149.4122 146.1887 124.6404 133.0815 155.2767 146.0946 138.2248 165.662 125.5633 132.2943 158.5485 139.8162 159.9981 142.9812 149.9825 130.4181 136.2313 109.8612 125.2424 147.4143 131.6014 146.8335 158.4809 140.6587 135.8824 135.8329 129.5047 140.4751 142.6189 156.9485 130.9364 117.4445 138.3689 141.5132 145.0172 143.2764 155.7272 118.0048 156.9817 150.4723 142.7605 0 127.8236 132.686 154.4356 147.8964 144.4093 133.4179 146.4237 133.501 168.3122 136.2549 144.7679 149.1044 174.2487 136.0746 124.1453 118.764 111.9417 128.1131 132.0073 131.7873 141.1565 145.9219 130.0919 150.4236 148.3721 0 0 133.3467 129.084 131.0262 132.5589 144.2305 153.8424 137.7134 130.002 151.9736 150.186 133.0017 134.7219 143.3745 145.1358 134.9659 148.9668 151.114 143.8631 132.1551 128.8932 125.1012 148.3366 131.4319 129.6624 117.1628 113.6937 146.4116 123.75 124.5561 147.9137 140.2849 130.0542 141.6871 143.1931 147.4534 145.7713 141.1707 114.5662 125.1434 130.7381 121.8291 122.3459 118.0714 140.5896 138.2298 129.9917 132.6663 160.159 130.7707 136.2281 148.9966 139.8368 156.5626 153.5936 139.4793 145.8586
118.5842 123.1696 138.4654 130.7962 133.5367 141.6878 159.4294 142.4901 137.6998 156.7224 134.2587 144.3057 127.8743 131.0692 134.571 123.7526 131.0777 118.5169 137.8517 167.6458 148.483 127.4021 126.1445 128.3623 132.4046 146.9751 146.6597 129.2628 132.4632 150.4731 148.3243 123.2905 127.5975 123.7761 134.8251 128.0723 134.1517 156.9729 111.9719 131.0717 156.7476 148.6205 129.0234 93.8709 140.8172 137.8798 136.6791 141.2523 137.9142 147.8828 135.3694 127.9155 139.4146 146.4553 125.2702 138.5302 144.7786 137.7559 145.2873 139.6144 147.1028 133.4561 141.3435 135.7616 148.0547 120.4007 115.5789 141.7807 155.4484 156.45 128.2078 147.8074 147.9085 146.7273 145.2512 157.0918 160.5543 166.525 149.5159 156.4489 162.5204 184.8282 140.7705 147.4866 148.0365 143.303 160.4746 175.967 141.9163 153.2053 183.748 172.9442 173.9109 166.9122 180.6472 211.0614 200.9143 221.9602 216.9857 270.9422 338.6777 270.9422 227.8134 185.8344 202.1809 200.587 175.4658 161.4288 171.9033 182.0929 166.5762 170.9721 145.3669 130.8964 145.4442 0 169.1916 165.898 153.4735 153.4948 165.5885 164.1858 170.9376 160.1201 157.3423 158.126 153.9703 136.3144 145.8032 147.6747 160.6581 142.9382 164.6077 163.8467 141.5346 148.8858 149.4739 146.9073 151.3459 164.4603 148.6685 138.9825 157.6756 149.9736 127.8923 144.9539 119.6321 135.1693 158.5096 143.7684 140.878 153.754 152.4987 127.145 158.2642 155.2378 157.1427 153.0329 157.352 168.9242 140.6656 143.1 144.839 154.8489 161.9487 154.1636 112.2727 141.4235 144.1923 145.1109 129.1511 132.9019 153.2906 159.1016 155.0007 153.8462 133.9668 134.21 153.3025 146.1325 135.3121 135.3565 145.8516 150.5438 130.0029 148.6183 156.3263 129.6634 128.3771 0 128.707 125.3447 137.7133 153.2914 122.5293 146.7409 143.7478 160.4178 139.1997 146.7396 139.5466 146.3045 126.1554 94.1331 136.3737 130.452 125.3541 123.5153 133.9634 129.6277 147.2246 141.7701 149.8971 145.2863 143.3048 0 0 109.7843 140.2819 135.8921 135.764 137.436 131.2023 148.189 152.6288 126.5005 125.6335 149.6136 158.1876 147.8614 138.3195 150.6105 128.7329 126.477 121.0857 137.8882 142.7706 137.542 147.1356 132.032 125.0465 117.3721 129.6125 129.4247 162.5757 148.5244 127.1954 133.0326 135.5349 137.217 146.4512 145.4031 140.0378 129.4113 117.6317 145.5746 152.2552 151.3794 149.5156 141.4344 132.2053 127.0912 131.7491 135.0302 144.0292 152.9463 140.6853 141.8515 125.6518 123.2181 127.3052 128.17 111.4136
129.8083 114.5117 126.8612 135.0112 165.4883 125.9486 148.0884 116.8065 137.9508 131.7204 113.4574 125.4878 121.3367 138.8669 128.9453 129.7214 160.2254 128.2862 140.226 133.1531 137.6499 131.9764 130.6737 105.2747 130.7732 137.834 130.8177 130.2341 134.7257 151.8472 141.1908 135.449 121.6663 138.7491 142.8433 133.5909 154.2741 161.9383 119.6091 107.666 148.7049 165.0695 142.802 129.1756 138.8087 143.1944 135.6237 138.0241 170.8542 142.3812 172.8632 141.9489 142.5451 140.0873 133.1989 162.2075 136.582 142.0835 110.7035 131.9132 124.9407 136.3786 136.5799 154.0432 132.7537 142.8544 165.6477 134.393 144.6163 142.117 162.0609 150.964 112.2108 121.5787 144.6399 140.4047 138.8792 142.4534 149.5637 155.3845 164.3172 140.6603 140.3282 138.8134 153.8563 154.8383 156.4665 190.892 186.9744 149.3489 177.8796 157.348 138.5193 177.8452 146.5606 181.5036 188.7109 169.0765 193.0627 245.4305 270.9422 338.6777 270.9422 0 200.1965 200.7 191.182 189.461 178.1359 153.8032 169.2711 184.8097 189.6339 187.1893 128.8735 153.2404 168.7586 164.262 131.8601 145.1205 176.743 136.0085 160.6291 192.3676 156.6487 155.378 154.2474 140.9182 148.4359 151.3948 146.2032 147.2825 154.9292 173.3764 139.4015 166.9122 144.1327 157.057 137.4267 159.7225 140.2974 119.6706 163.5952 150.1958 133.2425 142.3471 121.3561 134.243 155.3747 167.9667 192.6835 132.6236 161.7058 143.8608 168.9493 153.8097 154.2525 148.2676 149.6017 132.1222 140.6468 143.4044 146.921 139.107 137.4916 155.9842 126.0289 160.7818 117.5422 125.209 140.5383 161.8817 164.0584 155.7176 149.6972 136.6564 137.2762 141.3058 152.4068 137.6765 132.5811 128.0422 142.9844 140.099 138.9003 130.0056 116.3168 130.7607 121.6828 95.248 126.2104 120.09 133.4233 127.5734 127.6399 143.2118 145.7502 128.5121 134.9367 148.6649 121.2329 146.5013 147.4892 110.2844 147.8367 145.6623 137.3564 159.5396 122.554 132.5187 150.1698 143.4798 144.5215 138.9305 137.0357 0 0 115.6401 143.6237 168.679 153.8848 182.9678 154.8418 135.3675 143.2647 132.1822 141.3363 138.4191 129.915 137.8722 131.9157 152.1702 132.837 141.6 142.1761 167.5694 127.3399 128.4864 138.9944 151.1494 134.563 124.2521 148.0753 143.8442 153.9652 134.5493 139.2675 124.8978 142.4757 130.4605 125.1332 141.5322 148.0964 147.4701 133.6634 149.9475 149.9004 153.9264 150.5675 124.4246 147.0913 135.4139 132.9591 131.4473 144.8496 123.0156 134.4458 127.7192 132.8217 115.9861 137.4316 132.4438 161.7243
143.499 125.4488 120.2725 133.329 155.1794 153.9432 153.9533 137.8434 118.3025 139.0088 127.3166 108.8377 106.797 153.7413 113.1732 129.8089 164.7763 114.1658 118.5525 151.4421 151.7054 116.4685 115.3188 154.2861 120.2018 144.0964 114.7184 124.7292 128.0698 124.6458 151.8584 119.0314 114.9473 136.2802 138.7806 119.2322 183.8643 193.7316 137.5642 116.5487 151.0045 157.6725 142.6708 89.7853 138.3544 145.2423 136.7516 161.7681 164.8503 142.1695 155.8064 142.188 141.7212 119.5401 165.6719 152.6467 122.0863 138.1991 127.4329 149.2502 129.8725 97.6652 93.8845 107.3182 134.641 149.3955 172.4611 134.1767 148.0936 130.6604 141.2042 164.1424 130.2789 146.3821 121.8055 152.3176 148.4798 130.5343 143.924 131.133 174.5841 202.2306 119.7545 133.7874 119.602 125.2369 144.6005 167.6979 172.6141 136.4492 183.8597 172.9316 159.9973 157.5976 174.9238 166.8242 185.6773 212.4102 177.8845 200.1645 227.8134 270.9422 338.6777 270.9422 174.5066 198.1649 222.7869 177.0056 186.5347 150.9528 149.4329 201.1433 173.7719 164.1788 133.6229 165.5296 157.9906 189.0535 136.9951 141.4568 167.3119 166.1184 163.0334 201.5739 171.8848 162.1912 126.5481 130.6937 136.0252 144.3287 151.8083 151.2913 167.4212 168.037 152.9403 168.0516 185.3714 144.941 157.6654 157.1315 131.54 148.6091 147.0685 156.6091 133.6903 165.4482 104.4895 111.7062 181.356 185.2865 171.2093 125.8531 157.0534 126.5664 159.5832 147.8919 117.4212 141.3432 156.5081 166.5028 140.5453 135.6403 164.2596 147.2255 151.8005 141.2154 134.4459 161.3372 124.9914 120.2597 143.496 149.015 154.2257 152.487 143.2049 155.8054 146.9856 143.1125 150.7247 140.9954 127.0565 129.3885 135.3569 136.9419 118.6809 136.3185 127.1812 142.0517 155.0692 123.6056 136.7048 145.56 133.2288 120.7371 134.4016 149.3194 152.676 132.5799 130.7513 135.4963 114.2547 127.751 98.5754 102.2424 174.2954 160.6594 133.9922 167.8173 143.6975 141.962 123.839 131.909 144.1952 123.1107 121.4317 0 0 99.3912 153.3886 168.5248 175.5689 186.0073 141.2576 117.5346 122.2834 147.3272 140.4492 122.8906 128.0558 137.7914 121.6903 139.0284 119.6409 143.4654 130.3789 181.2359 140.7362 117.3836 134.9631 131.5716 126.4488 145.0428 149.8716 146.212 180.0924 163.4958 159.8558 139.1073 114.0214 127.3413 112.3085 120.8356 144.575 160.1968 159.3455 199.976 214.0228 176.7987 172.8521 136.0159 153.5155 122.4239 113.598 131.7086 129.5869 177.5017 122.7749 128.6864 118.3443 98.0315 135.1429 121.6816 139.6454
104.3084 141.9585 133.0587 150.2149 135.5052 120.8095 129.133 127.4138 161.2608 137.8329 143.034 142.7944 125.503 137.4081 130.4096 140.1654 136.4693 144.4509 145.649 140.555 129.9519 140.6875 139.2988 134.994 132.6541 131.7587 149.3219 140.4547 131.0772 133.4816 136.096 133.1027 137.9346 148.9271 131.0949 119.4687 120.435 137.2718 142.5455 142.9413 136.6122 132.7149 159.9859 114.5272 139.6546 149.0528 140.0175 154.2775 138.6903 140.5852 125.8073 144.9914 152.5432 151.0627 119.6003 131.2155 125.8672 129.9654 134.5972 145.5762 138.7787 141.8361 126.2455 163.7159 158.2344 147.0082 139.5707 149.2628 142.8055 153.5707 138.9091 141.7941 132.5746 172.0458 147.3097 159.0401 158.6558 148.8585 153.56 166.719 147.4077 148.2661 164.8685 155.8295 164.5953 162.1836 159.4955 147.6292 170.8069 163.8081 151.2784 179.78 168.6465 158.0428 156.8162 147.4105 176.8453 181.0507 180.6557 201.9784 185.8344 0 270.9422 338.6777 270.9422 202.693 214.3676 182.8277 175.3792 168.6212 165.5196 168.1759 176.0655 133.1992 170.6597 172.8862 167.1489 165.5597 158.228 174.777 172.6994 184.4086 158.7964 144.9916 152.4889 142.2067 156.8453 150.8458 170.682 145.1962 153.6164 159.3067 166.5292 143.2275 152.5696 165.8391 147.3323 151.5455 155.0225 137.533 152.0401 162.4732 146.0763 139.8931 148.409 157.665 116.1751 149.8132 164.4238 159.1193 160.6495 147.8152 160.2141 165.7878 142.1271 145.5255 156.0749 142.5434 138.0275 121.0152 127.8423 143.7269 138.1597 156.6814 126.1588 117.6075 123.5888 152.2921 138.3385 143.6763 135.4025 149.4151 132.125 134.0597 148.7315 120.8189 137.255 141.4549 136.771 149.28 128.613 154.6002 133.1597 160.3425 128.4058 136.1039 131.0484 139.5509 133.4035 144.0174 122.1471 140.1855 159.6765 147.2059 142.1606 137.5151 139.0927 145.395 159.3818 129.8912 153.3684 130.3743 149.8214 155.0117 126.7825 119.6948 136.9675 132.186 147.9219 138.4596 136.0451 141.2059 143.4141 136.8042 134.9384 0 0 123.7479 147.0347 154.6116 125.9028 127.8205 143.703 147.2651 112.5381 134.5502 136.2126 138.939 153.4682 152.1056 154.6117 137.1322 153.7515 124.3891 147.5938 131.5396 139.5572 144.0155 124.5513 103.2387 129.185 130.7419 134.279 126.3005 118.8368 118.7109 131.0483 142.4134 135.0674 121.9432 153.6217 123.7174 119.4328 126.0935 149.8632 140.8516 138.8773 133.1245 135.6989 136.8169 136.1093 150.9521 132.5522 132.772 136.39 146.3804 136.6366 142.1313 156.8921 146.4448 129.1236 133.7591 125.4165
117.8874 131.8793 152.0144 155.0823 112.5427 141.2337 127.0596 132.7564 143.3347 154.2476 167.9142 157.4188 132.9429 131.2998 117.018 149.3337 125.8722 147.1902 160.6384 137.3799 131.2612 142.3584 140.9532 127.6826 140.335 164.3105 136.0348 140.3512 140.5634 128.1155 125.1328 137.0176 147.1793 140.1884 153.2903 135.4541 117.2369 117.4507 144.1007 138.1298 137.7708 123.1702 131.3453 177.3555 138.4259 130.0806 133.2824 135.7993 130.9587 147.6472 138.2251 128.1079 141.3098 150.5162 138.5021 130.9084 167.1353 166.1004 150.8945 144.5083 147.5142 145.0424 158.1883 127.573 146.0011 106.9257 124.7851 136.3394 139.5764 149.2426 151.3963 121.3772 144.246 146.7146 158 142.3202 159.2812 171.2708 176.3914 152.1668 132.2634 133.5924 156.5747 162.3131 151.4165 163.6814 163.8059 145.2448 141.1431 174.1934 158.7692 157.8292 178.2677 191.8131 164.3597 189.0856 192.3657 171.4013 187.5205 193.4844 202.1809 200.1965 174.5066 270.9422 338.6777 270.9422 201.059 180.7552 158.2892 172.3062 184.6798 166.0328 181.5554 166.2158 170.3139 172.9234 163.4716 151.2873 152.8781 164.1662 145.1021 164.0105 143.5737 151.3115 151.6734 157.0353 152.5226 183.7888 171.0384 133.8883 146.2923 150.8294 145.514 163.3168 162.1775 136.5585 139.5531 138.2724 149.0722 149.4913 148.6767 147.4963 151.6223 152.0291 149.848 169.5854 134.526 155.1629 127.9569 125.6478 136.5595 157.9918 130.7003 149.6035 130.7666 150.7874 142.0649 146.9273 143.0131 128.4203 144.209 151.8668 143.3774 149.6316 151.5155 120.6696 144.0044 134.3327 158.3234 140.8091 146.5928 150.7554 131.147 142.9229 138.0565 129.3445 146.1634 146.4158 120.5935 140.0711 149.6956 149.1655 152.6427 138.2213 141.8428 137.2847 145.4532 137.3432 146.6144 155.2883 138.9531 143.9588 142.7388 128.9839 137.5932 136.2195 149.1377 143.6626 155.2532 147.3989 165.2083 142.3494 180.6955 143.1133 130.4601 137.8158 128.8516 117.5076 132.7352 143.0245 166.7791 150.9765 129.8479 147.3038 145.2948 0 0 128.1387 131.8616 136.5977 144.0196 98.6704 130.323 156.5112 158.9672 133.7486 135.2869 150.3714 133.2575 141.3523 125.1954 144.0787 137.1868 129.0366 132.783 118.9441 139.2527 146.3083 159.5968 121.3398 137.5939 145.3287 125.3146 142.6181 125.4 117.4167 119.643 146.5334 125.2326 153.1324 141.8222 166.2005 131.8975 112.2326 122.0902 106.4071 104.3373 121.2358 123.6304 128.5511 137.2301 127.3048 149.3531 134.6053 141.3034 122.1025 139.1504 133.1559 132.2773 140.6358 152.8148 138.5032 111.7202
116.3785 129.26 137.9692 132.5283 134.5697 133.8295 120.0946 136.9837 139.5489 131.9921 143.5496 141.8917 120.3956 117.2745 145.4008 134.9301 135.9709 127.8011 119.052 133.8108 142.1876 130.1931 128.908 130.2921 135.0597 140.0461 134.6816 138.9935 129.5037 140.5304 147.6678 145.3123 141.0016 120.9303 141.3757 148.4667 150.2765 154.8202 151.6962 145.2713 137.5995 137.6832 133.9801 146.7743 146.9046 148.9322 122.7675 129.5213 133.1469 131.3067 131.0913 109.8618 135.8903 130.7738 144.4241 128.4092 166.0265 132.976 133.8182 138.8621 147.7968 132.7964 123.4152 178.5718 145.6802 166.6324 137.6703 141.6964 161.2434 139.1209 148.2501 151.3122 140.55 146.7726 144.9463 143.492 163.1991 143.103 153.6565 148.713 121.7364 145.8101 148.0378 149.7158 163.7058 150.5689 154.6205 139.7334 155.095 159.6012 175.488 163.6881 154.5387 171.5854 157.404 170.1914 158.805 155.9949 175.1388 187.402 200.587 200.7 198.1649 202.693 270.9422 338.6777 270.9422 0 197.0013 197.3341 180.5176 186.1091 179.6419 129.3827 179.815 183.8807 189.6797 172.5229 150.1332 165.575 147.3066 165.2414 133.5991 145.3628 155.8463 146.882 169.9939 144.1873 148.9851 149.4215 158.8364 146.6453 165.4728 164.2345 160.2478 139.0954 143.9867 156.511 144.6405 142.4148 141.9829 152.1679 157.4047 140.7285 162.3886 161.9702 145.2764 122.6879 135.1362 147.3632 145.1701 146.4011 139.7151 142.9428 136.0052 147.1131 149.5747 157.9981 143.1556 150.88 142.3869 136.3011 148.36 140.2331 120.9073 143.102 156.5994 137.1518 142.9964 143.1094 118.1322 148.4054 169.7221 135.0359 141.2996 160.0078 147.4577 137.4133 139.8834 125.5059 123.3142 151.549 148.6347 141.4417 146.3935 152.5225 128.6601 142.5912 127.5215 134.9214 138.4087 148.5396 128.4615 149.2579 147.1586 131.845 148.232 119.0527 138.6098 132.6376 150.9725 136.9783 0 107.9169 120.1273 139.3598 133.3211 130.2219 130.9931 146.745 143.4622 144.8503 151.3892 128.9193 127.161 0 0 151.6746 143.2689 150.571 150.5153 158.2429 131.0669 126.8803 130.5534 118.9272 141.7923 142.7114 138.8902 133.2152 144.2105 148.8813 117.429 132.2964 132.1718 133.2307 115.7449 153.5698 145.4971 141.7205 142.0312 160.5043 137.4146 147.6543 153.2583 142.4686 148.488 134.6671 126.5166 146.9596 128.149 143.0713 137.9365 147.3896 151.5145 141.1136 132.9729 131.7923 132.2924 124.2912 137.2943 138.9513 139.7678 131.0419 131.611 157.0399 143.4246 137.402 126.1078 136.8333 130.023 134.1228 90.4668
135.7827 140.993 124.6434 107.2423 186.7586 144.29 171.3511 120.1557 116.1748 131.6239 125.712 147.8443 121.7779 134.0078 146.9252 136.7156 126.4314 141.8264 137.2455 159.5207 150.6802 122.3385 121.1309 105.0163 137.3763 122.5251 143.7567 135.409 141.3167 139.6141 183.9498 124.7332 123.1818 117.1248 139.3977 135.4613 166.8216 174.6993 124.6851 141.7389 127.8902 114.6543 105.1406 78.6903 137.6557 150.3187 124.6922 186.8903 158.3112 136.2679 165.8304 133.8416 111.7972 125.9059 141.6889 137.4738 87.9797 127.9608 145.6133 131.4057 119.2404 125.1197 88.7921 135.8503 125.6606 152.3478 121.6069 132.6523 139.622 119.9219 125.0935 150.5063 134.7018 151.6087 122.7811 120.8013 146.7806 125.9939 138.2748 156.2629 152.688 230.9022 118.011 133.5654 140.5948 132.4591 122.2016 175.0255 196.7735 141.6493 150.6129 170.0996 150.4497 141.7611 142.9991 158.1787 166.6335 179.2227 152.6099 157.4206 175.4658 191.182 222.7869 214.3676 201.059 270.9422 338.6777 270.9422 217.8577 163.098 182.9585 191.5792 199.896 164.5368 114.1482 159.9419 140.2028 168.9559 152.6202 148.3734 158.4384 188.6621 158.5729 179.7929 141.0213 159.2696 135.0272 111.7143 127.8701 151.0114 146.631 156.1045 189.5063 156.7584 148.4581 153.3322 155.7027 156.028 167.4906 150.8056 139.501 140.525 154.8917 126.9586 168.1403 157.5223 133.2321 99.534 159.1197 144.1136 170.165 146.9299 181.4139 137.4506 177.1405 113.9799 132.4054 140.1312 149.4256 183.0378 132.6736 140.8685 158.6123 134.2363 126.7215 157.7676 196.4513 166.2352 151.559 128.0821 133.9222 128.2879 147.3313 146.7142 132.5051 126.1816 145.1642 135.3234 182.6935 160.4426 119.8502 117.4348 122.9075 141.5592 130.6565 142.9528 135.9533 129.2495 161.1396 0 146.5981 140.1087 134.815 138.2858 147.508 157.4092 188.424 144.9616 129.2552 108.9334 113.1629 110.1622 83.6386 94.2866 172.648 171.9244 160.0473 208.7042 138.3027 130.5753 125.3721 123.0611 141.2561 140.949 139.0267 0 0 139.3893 157.8943 161.2966 141.1592 217.713 135.8836 111.616 139.9808 128.6255 161.5695 139.2854 159.1533 145.6377 138.3651 154.8362 137.3676 141.2298 129.3953 194.5676 157.6451 128.5909 125.6773 174.9869 132.2075 154.1718 165.406 136.7921 169.1618 147.7153 134.0937 125.872 128.1959 134.8464 116.4223 104.268 170.9363 182.22 170.0493 197.083 205.9076 158.2889 161.254 168.3787 144.7718 144.0962 127.7472 116.1323 138.4148 152.1646 140.2196 92.1815 114.6219 100.284 131.6594 122.8938 133.2295
121.6254 100.1173 116.7331 131.9644 0 149.08 149.1829 134.2614 113.8752 128.8832 117.3864 129.6105 140.4733 137.75 130.2322 0 134.0304 132.3311 145.2326 128.3912 110.9591 109.6764 0 140.4915 149.9999 121.5623 142.5026 141.7209 133.6145 142.8277 141.8629 135.0238 143.4846 122.2341 126.7809 132.0649 0 177.1391 159.4899 157.8315 136.3759 136.5232 152.6957 93.9275 123.6273 143.6249 107.5757 139.9683 159.4189 152.5845 119.8951 142.2373 157.3794 124.8829 152.9671 123.0712 140.1719 118.1734 133.025 0 160.6181 139.0325 123.807 124.7556 162.4612 0 119.5633 129.2233 129.1719 116.7129 152.7947 154.9361 137.4719 130.8646 152.3779 147.5886 145.458 145.2445 160.2335 172.5262 167.2493 209.3228 152.4889 139.8768 142.8603 122.6998 126.6382 151.1024 172.4592 143.5796 143.6342 173.546 159.0265 156.5841 143.8272 146.6717 180.4171 154.6762 155.405 167.1656 161.4288 189.461 177.0056 182.8277 180.7552 0 270.9422 338.6777 270.9422 192.7613 202.3894 203.8837 207.1989 170.1316 121.6505 138.1222 144.7451 169.9092 136.8599 145.7385 161.797 147.4973 173.4012 157.105 123.2548 128.4493 125.2056 142.1054 152.0898 129.2416 159.6792 166.2819 148.5461 143.7262 148.019 154.5198 187.1103 173.1351 0 118.7198 106.2451 139.3102 150.0204 145.8694 157.8311 160.5347 0 155.2174 144.4856 157.1262 146.3604 135.5591 168.1279 131.9765 140.0445 158.1999 151.0224 126.7981 130.3957 155.0207 144.6951 152.2094 132.2972 125.0612 156.3197 219.2868 132.6738 155.1 149.1842 138.0835 128.9705 141.8533 129.0921 136.2831 142.1615 116.0225 130.1642 119.8334 139.7682 145.746 132.5573 120.554 135.2327 129.0581 119.1817 164.0616 141.8546 126.2922 115.788 0 173.5338 146.7688 124.7332 143.896 157.2249 141.8475 155.1696 147.7216 143.643 126.0714 138.5098 115.7215 117.6501 195.8209 0 151.835 153.5014 160.523 153.1581 132.5226 139.1438 127.2126 114.8924 119.3279 117.7004 0 0 129.7717 136.2245 148.3295 138.9575 0 135.3238 132.3221 161.0707 125.3701 128.5201 131.838 135.3234 158.3785 135.4749 137.7363 134.6426 130.7732 123.8007 170.9068 130.5877 113.5931 135.3145 163.6727 113.3411 120.3922 136.6102 143.5277 154.4328 0 141.4075 119.9129 110.8997 128.5042 133.6632 125.9374 140.3659 156.2428 152.0049 161.2513 170.3761 142.143 0 0 131.7955 139.9833 137.8905 141.5095 149.9513 140.689 0 125.3088 137.4281 135.2555 133.689 130.7155 134.2188
107.7277 142.1418 131.4232 145.9478 156.1901 155.4664 154.2702 140.9278 134.4543 148.1617 124.6851 134.7696 130.2031 110.0796 132.5648 110.8321 150.6414 137.6922 140.2905 158.123 140.7893 126.0076 124.7638 121.2374 117.6839 127.1861 124.9292 134.2202 120.8604 145.3838 150.9225 125.9701 123.4218 140.7217 141.7837 149.6097 197.1429 162.5841 118.5214 145.6589 131.0479 131.8547 122.6046 0 114.8912 135.3089 129.1693 139.464 130.0495 142.1789 134.2916 128.2328 146.7524 129.3742 128.7732 132.7326 107.6901 147.1797 127.7635 123.4029 138.0971 124.9598 135.8539 115.4724 139.5216 141.6302 176.8537 127.1629 150.2173 143.8433 123.6936 149.8412 119.2596 156.2162 137.6202 118.9486 137.6254 133.8495 140.5302 154.8021 140.9129 180.1003 0 143.308 136.8521 156.0915 152.0675 161.3714 154.2592 160.5735 151.0035 158.5043 155.7598 153.1473 137.0458 147.8812 153.9289 171.5986 158.5337 160.5 171.9033 178.1359 186.5347 175.3792 158.2892 197.0013 217.8577 270.9422 338.6777 270.9422 248.7246 211.3034 194.6565 182.0672 124.0568 173.2785 176.9424 174.7422 168.445 188.5717 146.0529 171.9472 167.0495 184.3619 166.8157 149.5398 147.3207 176.2045 152.6813 162.9553 172.4948 180.1238 182.3002 155.3257 155.6393 157.66 192.2191 144.636 155.3984 161.8398 154.1934 172.2404 142.6929 156.0861 133.512 119.4937 139.6125 167.9725 144.3282 145.2451 127.2483 120.6503 180.0705 145.6824 155.8775 143.4682 147.9736 146.0583 155.1069 146.4497 133.3652 143.4049 149.923 151.6367 118.5516 102.6196 151.4756 148.607 130.8994 142.2148 143.8761 146.91 152.7797 153.1871 154.1091 151.5663 158.897 164.5566 146.8506 166.8652 131.259 121.9107 128.2961 152.252 148.3108 132.77 151.4066 130.2607 136.7937 0 136.8715 146.54 142.7743 147.6315 150.3153 140.5085 143.7975 137.6872 134.1503 120.1918 130.5742 133.1565 137.2575 119.4844 161.6981 153.9977 165.0201 130.9244 130.6441 129.6196 136.231 125.8958 142.7063 114.9025 113.3354 0 0 116.5332 150.3165 159.1268 135.4284 179.7182 134.1192 150.7315 144.5742 147.6554 149.4752 140.6155 174.4223 166.5056 130.3427 134.9282 128.5053 125.3789 141.4256 156.0995 143.0691 146.0631 119.6879 139.6572 121.1961 139.7988 135.8615 126.7179 149.7146 129.4581 135.5005 137.7247 125.8007 141.0099 133.7273 131.169 150.8681 132.7751 151.3559 176.6898 185.8343 154.5222 153.9279 141.7407 127.5839 146.2107 144.4066 126.2715 111.9485 127.6691 131.2181 121.4409 133.5583 127.9064 140.3734 124.101 0
110.1843 134.6924 143.0655 144.5385 115.6304 136.4264 139.1602 145.2233 132.6123 143.7651 123.882 122.9593 130.2549 139.538 152.7188 147.7421 127.0607 142.1978 139.3733 127.9049 154.7001 136.5554 135.2075 111.6574 138.1204 146.6781 138.2617 135.0289 132.8737 133.8321 136.9757 151.4582 132.4075 143.753 148.5499 140.93 134.6106 98.8704 135.7411 141.8046 156.5466 146.8424 134.3846 152.0822 141.2797 132.5107 128.4595 131.9102 135.1261 141.824 128.1221 122.6366 130.8953 135.4783 147.8679 135.1814 134.5476 127.9496 136.4603 121.75 163.9187 154.4193 165.8342 137.7962 147.0056 143.4319 148.7616 141.6758 129.9099 132.5263 149.5642 150.8523 156.5759 139.9495 143.9174 166.7812 163.3245 158.7129 156.0726 139.9322 141.9726 134.0318 161.4255 149.1675 157.4974 173.1782 151.3275 130.6981 131.5177 153.944 152.6306 156.5025 168.0098 162.4236 156.6188 155.5002 180.155 162.0669 174.4747 161.4959 182.0929 153.8032 150.9528 168.6212 172.3062 197.3341 163.098 192.7613 270.9422 338.6777 270.9422 225.8341 161.5706 178.6859 179.6255 155.515 165.6616 161.8708 174.7025 162.3063 165.7516 166.8849 152.9223 158.1984 155.6713 173.6383 168.5445 182.2428 157.2274 148.2199 171.9755 161.6746 143.0984 150.1713 171.0207 139.1155 129.0671 122.8117 140.7315 146.1813 161.8979 135.7292 149.9095 148.989 157.9705 156.353 146.5372 148.2391 135.6112 131.4464 143.5708 151.8871 149.2837 165.2414 148.0529 151.9518 144.9398 142.3435 138.3819 124.7535 141.5064 156.3355 135.0003 143.3613 145.405 140.383 0 125.6837 154.8802 173.1587 145.2311 141.0461 155.3976 127.7693 130.8831 141.4663 143.236 154.3003 125.2588 152.3795 145.4874 144.0104 147.8874 140.9102 137.4606 131.7305 160.1315 162.3743 153.8552 135.2352 158.2179 131.8969 139.1403 161.2915 136.9569 151.6025 139.036 150.9439 133.2395 143.2912 144.9423 151.6835 116.6719 0 122.426 136.0133 146.7379 133.3816 129.8222 141.6239 146.2492 133.3561 136.0821 165.8418 163.58 0 0 145.7814 142.0562 131.367 129.4391 119.0664 130.7803 139.9412 152.2099 150.8114 122.8921 134.3478 136.9361 149.5762 142.0327 123.0487 121.3487 155.0412 129.3691 122.9184 136.3882 138.1509 162.0265 128.2532 146.7398 136.2103 134.1777 147.0604 127.6732 139.173 124.8892 150.2304 159.7129 152.7644 156.9575 134.434 130.7017 118.6075 133.6832 132.2198 132.9809 120.0505 124.8875 143.1438 137.9404 145.4144 147.464 135.3748 154.2928 131.2877 125.7096 141.8845 128.4332 149.7692 147.0734 140.0481 0
100.8271 143.3533 146.4585 134.4833 153.5761 125.9099 127.3515 117.4234 139.4614 141.22 125.6537 141.8375 138.7801 151.2564 126.1245 137.6934 118.4002 142.7479 147.1607 137.2017 126.2413 122.0934 120.8883 144.8583 137.7689 142.5724 144.8543 149.8808 128.3996 144.2825 125.5312 141.0995 141.6244 137.7977 141.4636 142.3579 145.2597 117.0551 95.4529 131.5686 134.5575 151.0481 158.1748 123.4408 159.0831 129.244 129.0245 132.8235 136.6597 122.4558 131.1351 143.0947 128.6939 160.0865 133.3789 112.5014 119.7097 148.6528 142.6458 151.7001 174.8774 163.6898 171.6153 161.2565 143.5232 136.0649 158.7445 144.815 161.7059 138.659 150.4469 158.128 147.1348 143.5008 165.806 150.4324 142.4994 135.6207 152.0359 135.5746 137.96 139.6028 152.8012 146.5318 168.1852 165.3663 165.7873 143.0423 135.0044 154.9165 145.928 155.5292 170.2719 147.2648 164.0421 148.0935 159.9262 150.4235 149.3673 166.6924 166.5762 169.2711 149.4329 165.5196 184.6798 180.5176 182.9585 202.3894 248.7246 270.9422 338.6777 270.9422 212.0931 190.0554 199.6762 179.136 182.1399 176.7929 163.2311 187.7582 149.6916 152.7653 156.1191 153.2712 174.9121 186.6993 177.709 164.8621 164.8967 157.5124 171.0718 164.4427 148.8476 151.4965 171.9557 174.182 159.1065 129.7248 137.0207 133.3727 157.0302 149.9605 146.2224 163.4033 162.2634 162.7986 143.0764 151.4092 146.9859 147.1539 139.7689 158.2773 129.6857 159.225 159.1365 157.1627 139.9423 147.821 138.6715 156.1856 149.6642 129.0184 148.2284 145.7188 153.6219 144.2408 130.2912 142.0732 175.0761 159.182 137.025 130.9706 149.3804 150.1794 135.6758 130.3273 119.6861 158.7275 132.7772 146.2374 161.2735 161.0537 144.3116 146.7243 149.6192 120.8096 155.4722 150.8405 127.2061 132.8369 121.3279 128.6235 129.9081 124.5511 134.0531 134.2524 127.4547 148.6208 159.2516 147.9506 144.5561 152.3241 0 127.8495 149.3162 161.5059 124.2626 129.0225 135.9014 137.1022 153.4278 154.3806 142.1419 146.6241 144.6245 0 0 141.2796 131.346 135.0855 131.3023 117.0973 127.2527 158.7207 155.7698 138.6987 125.9901 121.2686 133.0449 110.8754 135.7331 145.9765 144.78 135.6477 136.0842 134.9237 154.9619 143.7085 140.8514 124.423 133.7999 131.2804 114.0719 132.4736 114.2871 133.5489 130.5176 130.3856 158.3092 128.6616 135.291 131.1228 124.8665 121.7798 110.8574 112.2041 109.2097 129.1556 127.875 118.5419 157.8428 122.6799 131.038 145.4141 127.7689 135.8743 153.736 139.4719 137.1063 173.3505 152.6885 125.1417 90.8532
122.4152 116.5147 118.0042 123.489 141.0411 134.4864 139.6399 117.237 136.2764 129.7309 115.8176 136.3845 110.2634 142.0412 127.2984 137.5406 146.3867 118.1395 132.9282 147.0567 125.4774 136.137 134.7932 158.416 134.7985 133.8993 122.8652 127.8223 131.8663 127.8607 145.9125 120.8709 113.3111 124.4263 128.3564 133.7179 168.7054 163.2156 122.0787 127.5609 149.4339 270.7939 0 84.0112 151.7331 145.4837 0 0 173.2173 142.3854 163.118 129.0968 112.5732 141.5293 160.4461 178.7843 110.1258 114.4612 150.2949 168.6951 142.9753 123.5848 121.0128 131.8564 0 165.9354 0 152.0886 132.2427 119.994 116.608 157.7806 138.9137 148.1715 144.5827 136.073 119.0181 143.5914 135.7526 165.9294 0 0 143.5482 135.5884 156.8547 137.2739 132.9027 162.8184 169.3188 129.0094 132.6222 153.2264 142.3404 144.6571 158.375 141.9762 149.397 143.4475 140.8336 141.2101 170.9721 184.8097 201.1433 168.1759 166.0328 186.1091 191.5792 203.8837 211.3034 225.8341 270.9422 338.6777 270.9422 0 181.9654 0 173.9286 177.1788 153.0518 155.2367 155 187.5724 157.1107 189.1443 165.1212 158.8314 170.6267 162.8847 160.829 152.2635 113.0881 140.7525 148.8307 151.6209 139.6709 167.3229 170.5818 165.7517 150.1748 133.5123 114.9343 135.18 157.9045 157.6986 0 187.1925 180.54 135.7877 172.6835 171.4678 156.7413 144.3772 147.0283 137.7029 150.7424 142.0775 141.545 128.8705 138.3969 134.441 128.5896 144.5696 142.4289 0 140.2709 126.5959 145.198 141.0023 134.1128 131.4835 145.6778 118.3049 159.6616 126.1159 142.661 130.2741 139.6002 145.245 165.1416 147.0985 137.7995 129.9686 142.3678 144.6954 135.7682 134.0638 122.8457 132.3782 120.6599 150.7855 138.4992 144.618 122.7749 122.533 112.4697 123.3207 148.7724 147.2037 142.5406 132.5144 128.2256 124.9666 90.9566 171.4259 154.4648 0 169.314 151.244 147.8399 129.0479 120.7448 126.9658 162.3054 124.8487 123.146 0 0 134.3986 119.4324 125.384 131.2813 186.1675 133.6191 127.0528 160.8495 125.0818 109.0685 115.5003 133.7866 134.6513 137.2296 139.2733 144.067 126.991 140.9113 183.3908 135.7505 133.1672 126.0184 116.826 102.1957 159.0735 163.8546 131.2617 153.2114 156.4599 159.7042 143.9135 138.333 144.7822 115.9175 126.6552 121.326 147.7593 130.8146 136.5953 139.625 171.4485 173.4859 0 157.3586 137.7634 145.1239 120.3895 129.0642 137.7696 144.979 113.4427 113.2393 116.9642 131.8059 122.8738 117.0363
129.1742 133.93 121.9946 123.7743 0 0 129.657 115.851 141.4999 116.4181 135.2031 126.4813 121.2818 125.2672 146.6201 151.3232 159.2989 122.9499 113.1679 152.3629 149.5888 139.7325 138.3533 102.6571 138.0599 121.0336 119.5585 130.5491 137.1207 127.5615 149.6781 144.0136 142.9551 149.3838 128.2181 137.1533 170.9325 176.5993 133.7636 118.0365 125.9995 0 146.7435 0 165.4598 143.6055 136.6819 0 0 140.3829 133.7058 150.0544 119.5535 130.3491 0 0 0 141.8241 148.5836 160.9116 150.3947 134.7682 124.8875 119.9636 0 0 0 148.0264 141.7666 130.3546 142.2581 146.8912 131.8826 123.7171 122.9362 126.7858 139.5643 130.7523 144.2884 141.5841 0 192.304 127.3627 140.3405 153.2638 124.1329 134.0306 126.2593 157.2354 140.2423 132.9782 160.7399 136.7754 144.625 124.498 144.2458 154.8279 155.5102 143.0073 181.2162 145.3669 189.6339 173.7719 176.0655 181.5554 179.6419 199.896 207.1989 194.6565 161.5706 212.0931 270.9422 338.6777 270.9422 0 197.5637 166.4488 179.8267 174.1525 168.7806 157.8259 186.3728 182.6584 192.929 148.52 159.391 141.7101 153.0017 146.6657 134.1908 131.4245 137.8881 164.0163 158.3592 154.0607 159.381 159.3613 0 0 155.3722 152.4146 138.3045 149.0762 147.3082 0 163.1624 0 156.5329 147.2656 156.5255 134.5255 145.4454 153.4325 130.403 123.1153 121.2037 147.8894 138.6028 142.4311 123.7039 139.1867 135.5576 133.7811 0 171.4389 135.3668 131.3754 139.1016 142.7682 128.8802 138.2848 150.3328 118.5249 162.248 133.6793 148.3919 132.4079 147.7017 143.8913 132.6057 150.2911 131.6504 118.9016 156.6547 132.794 139.4676 134.4939 128.775 118.2482 115.9538 161.7195 139.1839 103.4507 139.2815 130.0221 142.2977 150.4198 128.6764 135.2484 128.7535 126.9111 146.3959 122.5714 140.0768 0 150.8217 0 130.337 152.4128 143.2575 120.8283 114.9426 130.5957 128.6876 126.9325 0 0 122.4039 141.1 133.6497 139.2221 182.1326 146.7889 133.9818 133.0215 155.7423 124.9696 127.8749 120.4461 121.0555 120.4137 143.8789 141.2822 119.9102 140.5987 145.4112 143.246 130.2525 130.2926 107.8354 114.5684 136.6287 128.9978 141.6024 144.6458 158.6416 148.8105 123.4464 123.8631 145.3104 125.1199 109.6066 129.8079 140.0172 146.7963 128.3975 133.1609 169.8847 165.3359 0 0 136.7427 161.147 130.5671 131.95 142.484 130.8419 117.1502 111.6698 122.5579 132.9982 136.2456 159.679
148.3439 152.2536 131.0927 125.8349 133.4354 146.8502 113.4377 132.2501 142.9468 136.9785 137.8537 135.4567 134.1393 127.7577 138.3072 141.2555 142.8693 139.9391 120.0861 135.0961 164.024 114.2171 113.0897 147.1121 110.7833 133.3716 133.5895 144.1131 151.2172 142.8859 178.1222 128.8399 143.5411 125.8341 109.2092 132.0922 158.9552 0 130.8082 144.1605 131.1899 153.6706 0 179.4694 142.6351 155.757 124.7131 155.7279 153.6497 141.5347 127.5302 136.1359 126.3671 136.4906 143.8736 102.8426 0 165.8904 119.2775 140.2242 100.0352 138.11 162.2276 132.2426 0 142.3253 171.3872 0 123.3288 151.9681 132.407 126.2315 146.2503 131.6387 144.8278 141.5504 146.6026 129.2422 127.9053 148.575 168.8845 0 127.2398 168.5962 153.7732 142.2188 150.6101 139.6262 150.3998 148.9731 122.4107 136.5601 139.6652 135.7021 139.7135 169.2957 150.4263 142.8129 152.9048 158.9598 130.8964 187.1893 164.1788 133.1992 166.2158 129.3827 164.5368 170.1316 182.0672 178.6859 190.0554 0 270.9422 338.6777 270.9422 0 191.4359 187.5575 191.3005 143.3714 183.6838 178.3493 160.3223 174.8705 155.1114 165.6558 158.9873 151.7197 156.3402 194.6663 178.5259 159.4486 172.4771 165.4522 164.886 174.2126 0 156.3038 151.5841 149.5433 142.0789 125.788 125.8032 143.0986 167.5576 0 128.4253 150.1523 156.7855 144.7789 131.0065 137.9521 156.1194 145.4984 0 146.3629 140.3265 130.4403 103.4536 97.7223 160.1806 138.4235 140.2386 185.4023 143.9766 120.3266 0 120.055 133.2913 128.7702 155.0234 167.1714 139.97 144.1629 130.8853 138.6128 127.9435 113.6464 134.1089 138.1837 127.7212 132.1842 136.5174 138.9596 137.5206 140.8682 130.2263 112.1127 106.0699 140.8392 136.4516 150.7563 120.5744 144.5169 131.6539 150.9475 152.1319 140.4736 136.5889 123.7654 120.492 129.1086 146.1944 0 125.5237 0 162.5973 160.2735 126.1634 133.6789 136.225 126.7524 130.5501 133.3326 131.5142 0 0 140.2179 126.7097 160.021 138.0888 180.8543 134.988 147.2581 136.4199 131.3559 134.9123 124.5035 120.8737 121.2325 159.1508 0 149.6074 132.3815 112.0463 156.282 131.2191 131.9403 137.8823 127.7243 142.2253 118.0374 160.8445 134.6694 157.6613 162.5196 126.829 137.6126 148.2235 164.1853 113.0265 122.2808 142.5652 154.5087 140.6411 162.3777 171.7626 131.3428 132.9838 0 136.1945 129.2286 150.6753 136.5305 138.8767 128.7781 126.3086 150.8294 124.8398 153.7428 119.9195 147.6569 0
108.5174 94.7736 137.3964 133.0099 117.6847 150.7609 118.1567 141.9187 129.1454 121.9221 167.6843 126.0278 136.3895 148.7938 123.866 165.312 120.4893 145.7161 126.1157 121.1049 142.1424 130.281 128.9951 156.0093 110.4692 129.5809 129.6597 140.8386 126.3864 120.7812 137.0715 120.5635 158.6084 128.2967 0 116.9686 120.6831 118.4043 95.2954 158.9933 127.1877 136.9186 0 0 141.8586 124.1992 121.3605 108.2767 142.217 122.4543 149.9082 118.9221 121.8891 130.8628 0 142.663 0 0 156.7685 162.0704 138.9624 0 182.9034 0 177.9265 195.9899 0 158.0344 159.6127 149.5418 158.393 117.9723 152.6969 140.898 161.264 156.0408 146.2237 120.9959 167.6964 137.3423 140.3404 95.4107 0 176.3051 148.6021 134.2302 125.3959 145.712 140.0127 153.1599 131.4764 150.5207 138.9788 155.0687 135.7508 172.7026 142.9605 177.1387 152.9336 158.7838 145.4442 128.8735 133.6229 170.6597 170.3139 179.815 114.1482 121.6505 124.0568 179.6255 199.6762 181.9654 0 270.9422 338.6777 270.9422 207.808 175.1938 206.3392 172.1021 186.3856 180.1047 162.5391 0 148.8096 149.3476 174.7549 197.8707 153.1218 132.2456 138.006 159.2573 138.314 153.1348 154.3605 153.7227 169.4693 183.1761 139.7178 126.109 188.0481 184.6217 121.5415 114.006 136.5381 114.7676 0 0 146.1359 127.8865 125.4491 136.4519 145.2358 150.135 131.3311 136.656 112.8931 138.3804 131.1579 137.951 139.0411 138.7923 0 152.0948 0 168.3187 125.8697 106.6198 165.143 139.4271 141.6452 136.9781 114.2985 122.9363 135.9916 146.6762 128.156 141.9974 114.7343 116.2453 149.4666 161.1843 119.6981 149.4556 136.7448 157.8254 164.7236 123.0306 149.63 0 148.6326 151.8305 164.2275 144.8864 123.1064 159.3632 138.4482 106.8242 152.2472 146.694 113.0982 153.4194 0 160.1078 0 191.2141 146.884 139.552 134.8002 108.9436 123.7106 146.0325 121.2263 126.0314 124.3125 0 0 154.3329 156.7552 133.1264 136.8241 133.1075 145.6729 167.2972 127.9729 138.5078 134.555 134.2663 117.9937 146.0675 125.5425 0 151.1184 106.858 126.2618 179.2934 155.3852 130.266 123.5483 143.3148 144.7045 133.4171 120.843 150.3857 109.7425 119.7331 122.8496 163.9819 149.8006 126.6129 155.0788 137.0741 147.4525 120.8896 122.3684 152.7272 166.1547 159.6109 151.9737 120.9944 131.5514 117.4924 137.5279 130.657 148.8597 140.6268 121.4202 169.7061 149.3323 172.7047 110.3601 141.5542 0
149.9898 146.515 124.1861 103.0387 126.3876 160.0198 146.1973 153.6075 117.9723 129.5751 130.4834 125.4853 134.015 128.4393 138.6877 148.213 140.4264 109.9578 133.519 154.9636 167.21 123.7867 0 0 112.6303 110.8898 124.787 133.7344 133.7284 141.9117 121.4178 124.8505 119.113 109.0876 145.9405 127.5097 162.6917 0 150.1366 120.2752 0 159.0582 0 103.3043 134.3735 138.2164 140.9271 160.3348 0 148.3522 129.7285 126.6904 133.2895 110.4368 131.7596 126.7161 132.2878 127.6008 142.9862 164.0256 128.1633 139.6481 126.0389 114.7039 0 145.4366 0 0 110.4713 101.5999 131.7764 0 133.7222 143.2274 123.298 141.7499 136.9933 0 134.1967 140.3337 0 0 117.3203 159.6652 103.3957 127.6765 140.1086 125.2017 145.9624 128.8321 129.8455 0 156.6862 168.9295 175.6989 154.6565 148.6364 142.8253 133.5601 134.4033 0 153.2404 165.5296 172.8862 172.9234 183.8807 159.9419 138.1222 173.2785 155.515 179.136 0 197.5637 0 270.9422 338.6777 270.9422 254.9404 0 201.9175 186.2072 194.0677 221.4714 0 0 168.4065 153.8245 168.0991 154.2502 139.9113 153.0033 166.8646 159.2576 173.3138 154.3104 150.8867 0 0 0 145.8113 140.2806 164.6208 147.3121 160.9253 0 0 138.5568 140.8609 164.9268 158.4676 140.8997 145.7084 143.9073 141.0241 148.0775 146.6185 138.0573 141.1076 136.3076 164.9609 126.7778 167.3782 163.0665 151.2712 135.1244 147.5922 0 0 121.4538 126.2509 128.1614 123.8057 0 131.4549 127.05 150.8839 158.2635 154.5549 161.6697 165.2745 149.9357 127.5566 125.8207 127.9091 130.8319 150.0961 152.4882 128.1163 115.8645 122.165 116.429 135.3405 147.6866 142.7935 143.7564 108.0188 134.7212 0 0 137.4956 123.2784 162.6939 151.685 187.0146 169.815 0 146.212 146.5767 140.9075 143.8829 125.1031 136.5743 127.6426 113.9968 112.4421 0 0 146.3354 146.319 149.0079 144.9786 188.0387 155.4045 145.715 125.797 139.5744 101.4199 125.8348 146.9378 132.4374 148.7863 0 149.2655 120.5539 120.5953 170.3379 124.3338 0 0 164.6399 111.5053 160.1114 172.7404 118.9404 132.8849 178.9544 157.0762 129.9071 117.8117 129.5383 111.9201 126.274 147.9392 150.1239 0 141.2269 138.3247 175.9117 169.7997 0 124.5574 135.3519 121.7829 112.5754 128.7352 158.7091 103.8257 135.5725 118.219 100.0501 141.536 135.3057 0
99.4137 123.2548 147.5943 135.1249 131.9639 138.8181 138.225 144.7967 138.5484 126.1071 135.731 142.0152 137.9369 126.1715 132.1262 143.6181 128.6005 153.2443 137.5536 142.0453 129.6889 133.4013 132.0845 170.4124 143.1583 133.5185 135.4768 137.4265 141.8657 134.9791 123.6331 135.8211 149.8829 138.0671 130.5538 144.3865 134.1587 142.3342 147.7461 115.9293 135.4531 137.8718 145.525 132.4245 123.4702 124.2258 132.3942 128.7878 120.1056 149.1354 126.4113 147.1933 144.685 141.8246 129.7665 133.979 131.5625 131.2351 128.6375 133.8455 139.1578 148.4678 139.9786 128.0681 143.2542 138.6707 154.0803 140.9891 159.0106 139.4754 126.0941 156.5736 141.7995 152.7793 144.578 138.2774 156.1137 142.9447 150.9567 140.9176 160.3398 124.7088 142.3769 162.3923 146.3177 139.9545 178.491 134.4278 141.5963 151.4815 155.2941 151.0232 155.0089 162.9366 142.3458 151.8901 140.325 161.3899 173.1482 177.151 169.1916 168.7586 157.9906 167.1489 163.4716 189.6797 140.2028 144.7451 176.9424 165.6616 182.1399 173.9286 166.4488 191.4359 207.808 270.9422 338.6777 270.9422 242.0026 242.7333 205.2333 220.0468 192.1697 178.0445 162.0677 172.113 177.3901 164.497 185.982 162.5161 164.687 152.4821 162.276 153.9598 162.1638 170.7512 159.5237 144.2664 142.8091 156.6386 169.5534 160.9194 153.2295 130.4869 168.1829 120.053 145.8059 0 166.132 146.5389 148.0428 152.4128 153.0971 140.5921 135.3851 146.5243 157.508 149.0467 148.045 132.6192 148.7814 158.6649 141.9364 151.052 142.7421 0 151.8123 141.1966 127.2411 143.2622 157.3048 129.9145 155.3068 126.6858 130.8521 132.9197 170.1529 171.758 145.6502 144.0884 137.4597 137.4943 141.9173 147.3839 164.8314 136.9554 140.9577 135.8456 116.955 166.5251 138.1358 127.8186 154.2347 127.8098 144.1446 137.8958 149.1165 136.7511 142.4354 144.546 134.9201 151.6622 176.9107 167.014 0 117.4876 0 111.7063 150.5052 142.5921 146.4181 155.5684 136.3201 144.9287 142.9521 0 0 157.4032 131.2965 131.5578 140.7276 122.2534 134.6969 132.4522 163.2285 142.0817 128.3805 139.7096 132.2289 130.3557 144.0062 142.0098 134.7834 127.4 133.1661 112.1471 117.6056 130.7278 154.0572 137.1587 129.673 130.9696 111.2444 138.9681 116.565 125.8902 150.83 120.4382 132.3386 142.4385 147.1174 146.5943 146.6951 128.8575 139.1637 123.5892 116.1415 128.4652 130.7818 140.0174 146.9484 133.4803 144.8415 136.4891 125.3613 138.1385 134.361 144.8001 127.1138 140.9649 132.6188 116.8971 91.8497
132.1532 133.9694 108.4144 119.4497 145.9142 147.5643 158.0815 119.7389 133.6231 137.6464 137.6384 135.5334 130.8943 135.8567 128.1753 140.3373 166.5304 121.869 126.2165 141.7874 121.9999 111.6549 110.5528 129.6813 121.5785 107.9119 117.7945 132.8316 131.7094 157.8927 156.5638 119.4425 137.5189 141.2035 136.1075 146.4854 202.395 198.1279 127.8298 129.0067 129.4887 135.2579 146.7783 108.8474 112.5296 143.2402 147.5092 162.7003 173.2335 135.3379 136.574 165.182 130.9216 124.706 132.0499 136.2212 140.3213 139.1355 126.4789 144.2863 132.3795 121.4561 118.2296 175.5009 121.3409 165.5428 146.8895 125.8214 130.953 153.6485 142.3455 137.309 152.9358 139.0378 130.7537 128.6786 137.4177 145.3446 132.0552 148.7571 165.6698 176.9315 120.8383 137.189 118.0574 128.8651 136.9176 141.6903 177.8521 125.5699 151.6939 173.3534 135.2512 144.1712 148.8682 140.0166 135.1676 151.5888 159.7896 152.1767 165.898 164.262 189.0535 165.5597 151.2873 172.5229 168.9559 169.9092 174.7422 161.8708 176.7929 177.1788 179.8267 187.5575 175.1938 254.9404 270.9422 338.6777 270.9422 254.8289 208.2905 211.2702 201.6342 207.824 182.1538 166.5702 159.0281 154.4268 154.9898 192.4748 166.369 164.1613 169.4261 167.3274 148.9642 161.5087 177.3409 154.2527 153.6548 166.4183 136.5123 161.6123 156.2464 152.7502 140.3513 134.2338 110.1644 133.8115 168.7164 163.3467 169.6923 144.9526 169.6975 127.4265 170.2306 136.7891 132.8937 138.5882 146.6517 137.6562 131.2031 115.1575 157.3331 138.0024 142.0322 165.6259 135.645 159.8568 126.168 131.6656 149.4399 141.8817 156.8208 148.0459 127.2014 147.3131 121.3395 147.1295 156.1469 151.7069 135.0754 128.3126 138.8807 155.8524 165.2619 148.5283 125.9585 138.1678 131.9989 160.7686 147.3499 135.9173 138.6205 111.9876 149.3911 127.7333 151.8032 135.1308 122.7907 139.4545 122.3887 119.267 144.9166 80.4273 151.5162 142.8772 143.4764 145.7195 144.0962 125.947 130.0486 124.3366 131.158 118.1506 116.5392 0 0 122.8008 153.3474 148.9285 132.8879 173.8375 142.9539 120.9322 154.3178 147.8182 144.1753 123.0463 146.926 156.1307 129.9928 132.9829 145.4177 139.1554 145.0861 155.3054 132.6373 121.897 119.3076 157.7854 108.7967 124.0724 159.6901 130.1977 147.9212 155.7957 153.09 146.4513 149.4194 136.8562 122.2956 124.5395 151.4621 158.3799 140.1776 147.5634 149.1669 175.7551 175.0187 148.8476 149.1113 144.0594 135.8205 120.7836 136.8397 137.0273 141.5619 117.162 135.4025 108.9163 118.6713 133.4129 113.9326
141.4037 128.2203 136.128 127.6347 120.8405 128.1829 142.8222 123.0624 146.4952 145.4552 134.6371 131.3194 134.1843 142.1001 137.4425 134.971 131.8929 130.7143 133.6501 148.9238 145.1609 135.1695 133.8352 130.9242 125.5454 141.9215 115.6432 125.4147 133.8699 141.9443 156.9888 135.5704 129.2397 156.0329 146.0326 145.3273 146.0847 149.1771 137.8915 124.7796 124.2806 120.8615 134.7539 138.2116 123.8994 139.7705 143.0319 134.3342 151.3157 126.2646 129.3851 161.7858 139.3783 150.18 138.6475 122.0011 153.4341 152.9805 137.1803 142.9984 140.7112 144.5688 138.8152 154.9061 129.2414 121.32 170.4165 134.9816 138.491 132.4318 156.7093 135.0267 152.5551 122.1884 144.7505 145.6093 143.2276 149.6308 143.8725 147.2229 130.2983 130.1851 132.0497 144.5074 152.5511 138.178 136.505 149.5278 170.8311 150.0216 158.0697 173.0319 153.8776 154.4315 142.9689 135.9917 150.7463 136.7797 150.5238 164.004 153.4735 131.8601 136.9951 158.228 152.8781 150.1332 152.6202 136.8599 168.445 174.7025 163.2311 153.0518 174.1525 191.3005 206.3392 0 242.0026 270.9422 338.6777 270.9422 245.0127 223.2416 211.9443 195.2144 168.7873 161.8017 178.5953 170.5976 174.4471 182.5034 187.2132 152.4061 155.8635 168.3431 175.9426 162.5191 132.4288 159.8129 156.1817 161.1885 150.931 173.4627 164.2792 162.4733 148.2519 140.5424 147.1977 166.2089 122.1622 142.6169 152.7307 149.6266 146.9177 139.4403 148.2313 140.2518 147.3542 162.4892 145.0467 152.787 145.416 147.3715 128.007 135.3978 159.4735 145.6981 142.1552 150.1725 147.6313 144.2617 132.8054 153.5091 124.0141 143.1152 139.2872 139.6399 133.9329 134.3823 152.51 129.855 139.218 136.1579 142.5986 152.2448 141.2813 135.698 161.2663 146.3712 128.4142 143.4962 118.6844 144.1094 149.47 139.3407 152.1118 132.3087 127.1716 145.5483 142.4527 154.4431 142.5645 143.5473 161.2606 134.5341 129.1885 122.528 151.0396 149.6915 130.7016 127.6242 144.1901 124.8853 126.9957 138.0984 136.215 0 0 137.5877 136.8963 132.6513 151.6949 160.5269 120.7141 140.3272 142.272 142.095 134.9488 140.7346 142.238 146.1197 135.2949 136.1137 130.5516 128.5452 154.4104 155.0157 140.5091 129.7156 139.8973 131.7823 138.1438 128.5372 136.3298 130.8976 131.722 148.9771 131.6867 171.1944 141.4519 130.6897 138.8638 130.2939 130.6265 133.3622 134.7201 124.6523 122.3085 137.2459 141.6703 143.3938 135.9963 144.0778 145.9654 129.8112 130.3467 151.7357 128.863 159.7545 127.4771 145.2311 157.3586 134.5254 100.113
118.3652 126.8045 137.1446 130.3379 162.8333 140.0012 134.4414 133.9033 145.4788 137.0951 116.028 143.6159 143.4802 138.6061 138.1928 123.1126 150.284 130.4092 124.9028 121.5481 132.5484 142.9761 141.5648 177.3831 127.4243 131.2206 129.1478 134.5673 150.7214 129.6229 128.2093 127.7327 144.1876 148.5201 123.3786 124.6139 132.0309 101.8525 156.1452 144.2099 143.2034 131.6326 129.656 143.4433 148.5787 148.9121 149.4834 137.6641 143.636 149.3733 121.2221 134.2687 144.336 134.0277 131.9324 111.9218 131.2502 129.4509 142.9648 128.182 144.4317 161.1188 159.8556 139.8753 131.6051 140.8789 137.4876 137.0064 144.8719 126.1431 147.7807 138.3368 149.617 154.9685 135.3375 145.0903 144.6211 159.5987 150.0203 171.5976 127.3755 129.8212 115.6324 141.2483 158.3848 161.3169 149.5453 131.5737 133.865 142.8119 161.0043 140.4997 143.8406 142.4778 174.0246 158.4962 165.8053 177.0481 153.9844 165.5884 153.4948 145.1205 141.4568 174.777 164.1662 165.575 148.3734 145.7385 188.5717 162.3063 187.7582 155.2367 168.7806 143.3714 172.1021 201.9175 242.7333 254.8289 270.9422 338.6777 270.9422 266.6567 207.6545 210.0636 171.6313 173.6645 195.7373 177.7818 188.0405 153.5816 175.8057 168.1898 165.4276 175.723 157.9823 149.5614 169.8593 153.5346 146.3344 171.7696 150.1444 158.207 153.7925 154.1979 141.7128 162.2273 0 152.1477 129.0837 150.5325 170.5421 171.9842 146.3912 144.4704 135.6161 158.7533 148.0187 151.4445 152.6399 130.1411 156.1309 132.7307 149.236 140.2735 155.205 127.3559 167.9287 149.3713 149.211 152.5437 137.5361 129.9101 160.6425 151.9777 123.7663 146.7513 144.2469 173.5327 161.4464 156.1724 145.0013 143.2759 158.4554 153.5439 169.0733 166.2268 153.3602 140.6758 142.8132 102.6522 129.5815 140.0477 136.36 130.0768 153.1993 138.732 131.3636 148.2395 157.6719 140.2092 131.7303 160.9569 125.937 0 119.2537 128.3464 126.4775 132.731 117.2519 118.8321 135.8873 147.0839 119.6139 139.4715 137.5694 0 0 116.0941 141.7549 128.3222 146.7782 120.1977 134.0885 135.593 135.628 132.9198 114.2677 145.2126 128.62 133.9125 134.7079 144.797 134.6396 147.3096 131.3039 139.399 155.6185 143.4398 128.234 122.0163 133.4282 126.2555 123.4982 135.2939 132.1346 115.1637 124.6449 130.0904 125.8004 126.4923 130.4601 137.5053 130.5932 111.8186 130.6998 144.9761 151.054 120.1478 126.4257 140.6997 141.409 135.9756 130.7862 143.3576 145.3892 144.1846 137.3228 137.8346 137.8532 129.3172 142.0435 123.6153 108.3513
138.0215 154.2871 126.3528 135.0305 123.7028 143.3529 150.9371 125.9914 136.1875 128.6551 121.174 133.5316 145.8968 131.0932 135.3421 142.3521 134.1686 125.1002 140.6414 132.3858 118.8196 135.9993 134.6569 113.9913 135.1765 126.0141 118.3908 140.6517 130.769 152.228 113.6779 134.3882 124.8852 137.2657 126.675 147.0305 132.5973 123.1231 140.6059 151.938 141.7803 125.9897 137.8746 99.5692 145.1483 133.4827 111.5164 124.0067 146.9657 149.0337 140.0105 140.643 135.2773 143.6882 162.7384 168.692 155.3616 128.2004 133.8912 132.408 125.5387 154.791 136.4006 143.5432 139.0467 136.8601 154.4274 140.4694 109.6134 150.1393 137.7771 142.1706 147.2954 147.8098 147.0327 147.3941 130.0365 135.8271 158.504 136.433 154.7196 130.1975 151.1482 157.4872 133.8746 148.7897 131.2816 152.6609 128.5572 158.0353 142.529 150.5077 137.5722 148.8399 135.4227 150.171 149.8093 153.2636 147.6185 172.6008 165.5885 176.743 167.3119 172.6994 145.1021 147.3066 158.4384 161.797 146.0529 165.7516 149.6916 155 157.8259 183.6838 186.3856 186.2072 205.2333 208.2905 245.0127 270.9422 338.6777 270.9422 261.6353 215.0684 219.7693 200.5733 194.3935 153.9477 168.2621 186.5804 196.6598 165.6102 163.596 175.3276 174.5942 154.7894 153.9951 151.0055 148.0842 171.5804 157.5846 162.1465 167.0149 148.3584 145.9855 192.4261 199.6085 144.6257 148.843 146.4214 157.2633 161.8895 134.6815 139.8206 148.4805 155.2386 149.5329 141.6147 164.0018 159.6445 148.2075 160.4565 144.2677 138.0938 138.7806 124.3592 149.276 159.448 150.7454 134.7422 149.1904 150.0784 123.5845 142.461 135.6658 139.4272 149.9558 136.2932 135.4814 136.1573 124.1239 150.4946 139.7422 146.2159 130.7406 166.2027 148.1178 153.4369 131.0902 121.2299 141.7633 142.2726 137.3993 141.6492 131.4548 136.5001 143.9377 139.5042 149.6215 144.2296 144.6602 138.3565 0 150.6657 113.6167 130.6477 131.5513 142.2495 121.0673 130.8088 130.0957 132.8711 122.9014 158.1411 155.9843 0 0 151.1821 151.7583 149.5101 118.6106 156.8838 145.9341 162.9563 141.5613 134.0469 134.2923 119.5765 136.1648 143.3315 136.1992 133.7 134.8274 143.7868 132.2514 118.828 130.4475 118.8897 137.8867 135.429 148.0192 142.4215 125.2625 129.9303 138.9356 155.388 151.9548 130.1848 132.0862 132.3323 133.0345 140.3067 125.4833 148.8352 141.5533 130.4587 128.793 134.8273 134.8267 123.2615 135.454 122.9737 149.096 145.5682 142.2743 135.0501 121.5212 117.3693 141.6565 123.8618 124.8531 128.2556 119.2726
121.4906 138.5678 140.489 131.8004 137.9233 139.6409 123.0272 118.2824 132.0504 127.4636 114.1795 137.4777 131.9358 125.4357 139.0664 148.7881 125.0488 143.8267 125.3267 128.1946 113.7825 144.7449 143.3161 132.4631 130.0737 123.2925 137.6359 139.9115 141.7895 144.6397 145.4924 130.1709 135.2205 130.0017 112.8218 144.1506 147.6857 163.249 163.6502 135.4963 124.1162 140.3686 130.1281 137.8059 131.6952 135.3399 129.7694 128.0079 140.8626 139.8317 131.2977 152.8634 142.6586 138.8455 129.6424 124.0386 122.9806 146.9763 131.1435 128.4509 127.9345 138.2346 125.9624 154.0696 122.6766 115.0115 133.0478 148.0898 133.2692 148.0978 133.7779 161.3772 140.3862 146.1583 141.1119 138.8953 143.019 142.023 146.8736 138.792 132.135 150.1077 113.7852 143.2396 142.8527 167.1581 151.8891 141.4457 157.3458 156.6311 144.2102 145.2402 140.502 144.5028 154.1237 147.738 151.7191 169.5182 143.7781 149.0658 164.1858 136.0085 166.1184 184.4086 164.0105 165.2414 188.6621 147.4973 171.9472 166.8849 152.7653 187.5724 186.3728 178.3493 180.1047 194.0677 220.0468 211.2702 223.2416 266.6567 270.9422 338.6777 270.9422 239.3554 212.8169 215.2706 197.2932 182.4785 185.9996 180.6061 182.8518 197.9025 197.0631 187.277 169.4453 161.7099 190.8852 180.112 160.9298 174.4928 169.9613 161.3054 136.2596 160.5257 164.4255 142.542 114.4077 160.416 148.1089 165.8685 169.4011 151.6565 145.1035 147.789 151.6261 165.0791 146.0186 129.8641 155.2252 147.8733 151.0114 145.8539 145.7 141.5995 137.5899 153.0841 157.1459 144.3885 130.3949 146.5914 161.0996 146.7884 150.2252 155.6614 143.8809 141.3417 146.8913 147.2948 156.4931 149.3668 131.4949 148.7985 145.9244 141.3047 132.7603 154.4036 134.3813 168.6676 123.7823 120.7912 127.1715 145.5486 147.5065 129.8955 129.9577 140.0716 133.3979 154.9638 111.9254 144.196 136.1713 124.0648 117.648 164.3016 108.3055 140.4788 161.3914 120.3473 128.0984 134.6632 136.6281 158.3597 130.3935 135.4077 133.561 0 0 134.3609 141.6598 134.7938 134.1684 113.4155 136.0554 126.1857 128.7541 113.6281 136.9076 120.9336 127.8679 145.8658 116.762 148.1823 123.3837 139.7453 139.4578 125.2459 121.2308 123.4951 135.3621 141.5261 127.3217 135.2488 137.9607 134.9793 143.2529 149.8239 141.8325 129.6626 120.0832 130.1319 124.4137 131.9048 133.4499 134.9342 121.07 128.7623 129.5447 130.668 132.1895 125.6814 131.8404 130.8498 149.1475 128.339 134.77 147.0841 142.6688 119.9454 143.5136 116.8513 138.1554 125.7937 117.149
137.4017 128.9224 132.1966 130.1946 153.3578 132.3206 133.0483 124.6118 139.7573 143.4699 108.4091 137.4285 133.474 133.3168 136.2201 118.6534 142.209 131.6557 142.7553 142.6178 146.0066 122.2262 121.0198 132.7094 126.6252 140.028 129.5262 134.424 132.9456 131.5162 117.4845 138.5617 143.8438 140.1806 139.2844 131.1723 176.0491 165.5771 126.3223 125.3318 132.6245 136.8793 139.0358 120.0127 119.6329 132.1863 132.8099 127.7856 120.6052 137.5953 142.7162 138.1559 135.3265 125.7664 131.6335 144.7233 133.2036 130.7891 120.5844 146.4695 121.4609 112.3295 130.0008 130.1734 137.0316 135.9802 140.8128 157.048 141.8221 127.4092 127.5966 179.2719 118.8577 142.3132 131.9513 157.6217 132.5637 135.8564 148.9324 146.7152 162.1481 137.1322 135.1136 121.8495 122.6287 150.2934 145.9661 156.065 146.5087 148.01 139.6487 144.4319 144.2039 146.3281 160.2845 130.71 146.1303 164.3324 133.1009 160.1539 170.9376 160.6291 163.0334 158.7964 143.5737 133.5991 158.5729 173.4012 167.0495 152.9223 156.1191 157.1107 182.6584 160.3223 162.5391 221.4714 192.1697 201.6342 211.9443 207.6545 261.6353 270.9422 338.6777 270.9422 0 214.0035 208.2648 173.9814 174.509 175.2556 198.2439 204.4588 202.556 178.3391 167.222 159.1511 166.9448 159.4695 176.8518 171.0955 143.7575 184.8927 170.6421 154.7118 153.0539 146.3372 121.3215 138.3218 142.1332 167.3797 173.8353 150.0814 163.4664 142.7534 149.3459 164.2744 153.5248 156.3493 155.8549 166.1383 134.2461 122.491 151.5045 131.9297 132.4672 189.9793 136.2265 144.969 150.7479 148.2109 140.2648 133.4595 167.1391 150.1715 134.287 140.2042 149.3274 154.8114 159.2627 141.7135 120.6542 149.8887 130.3782 146.7289 135.1673 141.6421 130.6493 147.0088 143.0975 138.6677 107.0873 139.0958 133.908 145.6994 137.2215 147.2339 149.7493 138.565 124.3586 138.8528 124.529 126.1224 128.5462 129.9104 130.2302 150.6047 129.2057 169.6556 147.4221 143.6562 132.9386 116.9841 132.0217 146.4642 144.4667 0 0 145.4582 122.0347 137.2298 149.5992 135.3031 146.8106 117.8894 121.6286 137.725 138.5968 148.64 147.2056 134.3239 118.5723 130.2271 119.3271 133.3982 120.9878 147.8947 126.9813 121.1817 123.6149 152.589 130.6468 134.5332 152.8114 147.0322 156.6383 153.6233 144.0139 128.4599 130.1109 135.76 119.0629 135.3597 135.8315 0 128.4317 140.0558 146.588 124.6654 133.5115 155.0433 121.5033 141.8413 135.216 132.3898 141.8932 148.5096 135.4607 131.8153 126.7045 122.5027 128.8736 135.7562 132.6526
125.48 129.0176 108.9925 127.7288 147.6455 121.2514 155.5494 125.0843 125.54 147.4318 117.9171 126.8424 140.8306 118.835 131.9115 146.2993 162.3519 131.2894 120.712 143.0657 140.7615 119.3653 118.1871 137.6498 123.6823 120.9628 132.1951 129.4027 118.2166 146.6603 144.6916 117.767 120.7112 125.1749 137.1811 135.9577 175.1041 156.6421 118.0642 123.908 128.1988 160.4414 169.6926 130.3706 116.3383 151.1012 144.605 172.2669 170.4251 137.8153 165.395 134.9701 122.4053 148.9969 131.8508 170.5304 136.7469 115.1531 142.8661 175.9809 122.1011 111.2141 128.2189 125.9979 138.9359 142.9481 106.3445 141.6156 141.8057 131.9328 124.6963 175.3947 126.7504 151.186 115.8367 143.2353 118.5614 132.8631 140.1116 132.9537 152.2225 151.0713 118.0938 122.94 122.6558 143.3525 146.4407 172.962 158.7664 159.5331 150.896 161.2744 136.9156 130.3284 153.5504 114.4771 126.5654 168.7462 129.4055 142.5589 160.1201 192.3676 201.5739 144.9916 151.3115 145.3628 179.7929 157.105 184.3619 158.1984 153.2712 189.1443 192.929 174.8705 0 0 178.0445 207.824 195.2144 210.0636 215.0684 239.3554 270.9422 338.6777 270.9422 208.9424 169.2309 164.8858 170.5032 175.6374 187.4724 201.7406 207.982 188.6987 154.2852 181.3752 176.2382 156.6446 175.7544 163.0454 157.3456 165.0954 163.1647 158.4556 177.1045 163.9429 110.1066 142.7607 178.6758 162.7429 164.5108 158.5466 174.5557 129.521 157.7799 141.8499 136.3615 137.867 135.3796 185.1303 134.3764 118.4152 152.5762 137.6068 120.7611 139.1767 138.3782 134.9259 139.6981 138.8211 134.0719 148.0613 190.5411 140.1823 140.3674 150.8754 153.504 126.2471 160.133 134.0128 124.5964 139.7653 119.9316 126.9807 148.0763 149.6326 121.0785 127.369 145.7971 150.25 122.1875 136.3572 129.2383 139.4752 141.4939 134.2396 144.2443 143.3345 135.6796 128.0547 131.4564 127.1353 88.3438 81.4876 118.8208 150.4161 140.633 178.0471 130.558 144.1759 123.5166 120.2399 124.9563 146.7385 144.7373 0 0 141.5071 129.5576 140.3188 147.628 184.8285 152.6754 119.3329 132.0265 127.183 152.2902 129.4507 144.0967 138.5021 145.5148 139.2757 141.3851 142.757 136.6755 189.3844 128.7132 121.3311 119.7575 151.3179 122.3887 140.8657 155.2586 123.7874 166.9847 163.8569 143.7376 124.5023 115.9375 131.2037 112.8454 144.9441 137.3719 154.7664 129.6351 150.6665 162.0308 174.4943 176.8015 162.1373 137.2727 151.8147 114.769 130.5378 150.1373 141.7057 136.3659 114.6826 125.1097 108.3538 122.6775 130.5852 135.9957
121.5814 129.4124 143.3983 136.0587 140.0915 126.9123 131.1387 131.0668 131.3903 153.9744 135.6054 133.8014 125.5892 128.5911 127.0926 125.0683 124.8077 134.6291 132.7812 132.8173 117.9482 122.4494 121.2407 122.4979 130.6146 132.3997 133.2802 123.6375 131.163 135.7865 150.927 124.9111 132.5005 124.7241 136.5702 133.5197 157.6828 145.3862 0 130.3649 124.991 135.2189 158.1076 129.9008 130.8706 132.1763 136.008 140.0559 160.5085 158.1268 155.1567 131.2892 136.2565 131.2344 132.8729 123.9217 141.2773 127.7243 130.6469 171.5889 133.0217 149.3167 135.6895 199.1745 125.3737 156.2166 147.3168 144.3954 142.623 126.9203 146.2316 151.6112 133.7789 133.1409 141.1391 129.7952 131.504 141.7793 126.5106 138.4936 145.7917 155.9532 138.4732 163.2727 141.8469 147.5239 144.4553 131.1029 149.4456 158.817 145.4209 141.7286 143.289 143.9097 158.7881 144.5176 155.4579 170.6267 149.454 157.6227 157.3423 156.6487 171.8848 152.4889 151.6734 155.8463 141.0213 123.2548 166.8157 155.6713 174.9121 165.1212 148.52 155.1114 148.8096 0 162.0677 182.1538 168.7873 171.6313 219.7693 212.8169 0 270.9422 338.6777 270.9422 236.1717 204.2531 209.9015 207.0711 197.401 203.1961 192.9456 178.3886 174.1908 179.618 164.7572 156.3007 158.9611 178.1184 158.6586 180.6392 158.9031 175.0026 173.3466 164.6486 165.0417 167.821 161.9532 134.8541 160.4221 145.3503 167.4252 149.7211 144.4731 154.597 151.0772 151.9638 145.3328 174.4317 150.3236 155.5587 146.777 144.7438 137.8223 139.6671 151.7792 138.4 167.6111 150.1173 147.82 124.9531 175.1634 145.4448 148.875 138.0323 140.8212 129.3186 145.0774 145.6826 149.7414 133.9869 152.6651 145.7324 155.6022 129.5801 137.0784 144.2605 136.216 127.1325 123.4568 124.0894 131.734 129.4202 140.3314 106.5281 136.6491 141.6913 123.6087 139.9595 143.7604 148.3009 117.0856 0 98.5757 154.5477 122.3496 151.8344 160.8031 140.4439 143.5916 135.5675 135.2903 124.173 122.4795 0 0 146.4503 140.7626 128.4045 140.2792 149.0818 143.0787 131.978 123.9386 135.0638 149.6031 131.7281 131.6143 141.3288 164.7449 135.8952 138.3727 151.415 143.5318 142.7415 142.0847 137.9126 136.2767 135.2398 127.0802 118.1235 143.8127 125.1773 161.3617 150.1305 120.0299 136.1579 126.9489 115.5745 117.2147 143.1644 130.2709 127.9451 115.9515 129.435 133.6241 128.0244 134.4654 161.7823 124.5181 124.3132 131.0606 130.9176 139.7658 130.3155 127.7817 138.6938 123.0461 126.634 130.3157 140.6708 131.3338
121.8683 140.7603 140.074 139.9556 142.8615 123.8015 152.8376 134.9035 136.8709 137.2636 125.6718 148.5013 137.6155 128.7607 125.5842 135.9753 132.9268 131.8718 138.7051 141.8742 133.1427 130.4029 129.1157 100.5552 133.1717 149.619 128.7081 147.8731 148.8242 132.6555 130.8759 150.1173 133.8242 124.3733 125.1178 130.9272 134.055 136.4868 130.2824 138.4229 127.3631 137.3036 135.9688 118.6365 117.631 125.1291 120.1332 132.4544 133.9554 125.8988 140.8094 134.5801 132.8857 148.9272 135.9153 128.4845 158.3537 149.7849 137.2051 140.8216 148.9292 161.2336 116.6085 153.1952 119.5021 134.6198 131.8225 135.7541 139.0414 132.6035 150.5243 133.5898 160.3739 153.8213 156.6502 142.4938 138.2298 129.0413 139.7495 141.9049 146.7625 158.3903 144.9072 127.2008 138.1527 157.7649 154.8036 122.3258 145.3355 153.9354 161.2359 134.9503 134.459 148.8201 157.282 160.0834 153.8452 149.7389 149.4095 156.8064 158.126 155.378 162.1912 142.2067 157.0353 146.882 159.2696 128.4493 149.5398 173.6383 186.6993 158.8314 159.391 165.6558 149.3476 168.4065 172.113 166.5702 161.8017 173.6645 200.5733 215.2706 214.0035 208.9424 270.9422 338.6777 270.9422 225.8806 232.3608 206.7721 189.6161 188.1816 176.3132 187.8403 192.5332 188.2468 175.9215 183.1831 173.289 168.4926 153.5341 186.3463 151.865 148.6282 195.5956 144.3172 172.9443 167.9022 123.3376 142.7388 155.6552 155.7545 148.7613 129.9581 155.4389 142.8188 164.9019 134.4882 161.4207 147.2121 142.8424 157.2134 156.9772 138.2196 142.2459 0 139.354 167.8315 156.6806 157.8483 152.419 151.8506 139.4029 130.5932 152.5635 141.2355 141.8841 146.5185 153.2941 152.316 157.2726 147.0461 133.8912 125.2648 148.9355 144.7035 149.4992 147.7801 140.6422 144.9421 134.9713 148.9406 136.6357 135.214 159.546 142.8581 133.9272 129.1756 139.9678 154.56 146.9173 134.1167 135.8838 142.1865 123.8786 139.6328 136.689 128.5639 137.17 127.5542 147.1681 134.7013 130.2708 131.9371 130.1377 0 0 117.1603 132.5154 132.8936 139.8241 126.9882 130.7229 129.3111 138.8488 144.7689 142.2398 128.3445 141.8852 138.8714 124.2145 131.1177 135.596 125.2833 144.4348 146.6499 156.6495 141.0153 142.2028 147.1483 131.9334 123.6369 130.0809 110.794 125.3717 120.1763 139.3599 130.1509 124.9877 130.9688 144.1666 137.9289 129.9213 148.4906 134.4635 130.6562 124.5155 139.0294 0 119.0756 136.2407 133.1142 141.1645 147.1828 144.8495 131.1023 136.6206 160.9761 143.2496 143.6496 138.7981 131.9941 113.7195
121.4363 127.7303 158.7283 124.2445 121.7292 136.5036 136.9105 137.8036 150.7943 151.2601 142.8036 135.9521 143.9749 132.7782 157.0785 134.2113 117.9981 146.7288 141.4468 129.9396 138.0785 142.2199 140.8161 135.5996 132.5584 146.629 127.0687 136.8396 156.5692 137.5071 138.4439 144.5212 151.713 138.6879 147.0165 120.8918 101.4415 102.9313 113.6371 133.0921 151.9071 146.1984 127.2704 117.0147 140.3348 124.8902 143.3489 113.2098 106.4565 132.0774 157.794 146.0873 153.3315 142.7811 140.7289 134.446 159.1002 147.6578 155.7388 118.6787 144.3105 161.5514 166.5103 146.2457 155.987 127.3374 148.4667 145.573 140.2187 142.2019 154.1318 123.6272 130.6259 152.8375 153.9616 150.1699 153.6085 154.63 154.2192 144.4335 134.8367 137.4028 178.5199 160.3152 170.7932 170.7622 145.5751 124.6761 137.2646 152.7535 137.4235 144.2269 153.5546 145.9158 148.8353 161.9557 162.4041 161.6392 146.9543 169.3936 153.9703 154.2474 126.5481 156.8453 152.5226 169.9939 135.0272 125.2056 147.3207 168.5445 177.709 170.6267 141.7101 158.9873 174.7549 153.8245 177.3901 159.0281 178.5953 195.7373 194.3935 197.2932 208.2648 169.2309 236.1717 270.9422 338.6777 270.9422 272.4577 211.4326 188.1504 191.373 158.0435 174.9613 195.5583 174.9276 144.1247 166.7135 167.6103 152.4234 187.2473 163.0193 152.919 153.825 148.775 195.3543 0 196.8445 152.3233 151.5452 146.2303 159.6684 132.0957 146.7719 126.0757 141.2645 169.6443 154.2343 145.0639 147.9993 159.1117 146.5964 147.3984 152.6865 150.7228 146.8475 143.9163 139.4758 140.1853 154.7461 127.7239 153.0247 127.7201 130.6304 132.2847 143.8104 144.7655 140.2231 116.2614 131.2478 153.1598 151.8447 162.9761 139.6093 139.7793 141.992 138.41 147.264 164.1077 0 162.7652 130.6306 138.2623 147.9987 164.378 158.1167 125.0941 131.3655 137.6614 138.8998 158.6477 152.2405 148.0794 117.8339 96.7242 119.5319 118.0735 120.1848 139.7502 131.4096 154.8308 138.7125 125.571 139.0338 137.1376 0 0 147.8592 126.6432 123.1921 124.9295 111.5344 125.4581 142.6796 130.0047 146.5145 127.8278 135.0126 136.2384 130.7651 136.7674 129.7661 137.1181 128.9052 136.993 122.8793 142.5897 137.1901 131.3453 130.9837 140.1125 117.5298 128.1753 136.7743 120.9406 103.116 116.0804 120.1595 145.5673 130.2463 139.6914 139.1881 137.8001 125.5977 117.4439 119.645 115.8474 139.5937 135.7483 113.6123 136.1429 127.6649 148.5482 164.7371 134.072 134.3858 131.2848 167.6537 152.6251 146.1434 140.6803 132.7031 98.2854
130.7678 136.1907 161.6196 137.517 150.3255 114.9017 127.2225 122.8316 127.6901 125.3613 154.7918 130.368 123.4342 144.2217 133.4351 127.508 121.736 148.1332 136.271 137.4427 142.4689 160.3446 158.7619 123.8402 137.9708 158.4635 130.7428 142.2056 149.5808 115.1891 122.9228 132.878 135.9618 135.7465 140.7419 145.3726 106.3476 129.3684 117.3286 146.0981 145.7626 127.1847 130.4908 175.861 152.1206 136.9812 141.112 138.502 120.451 147.5997 141.6915 130.1148 148.8594 139.06 123.3284 111.2693 146.1657 156.846 131.6799 127.825 156.588 152.613 160.6944 126.4929 144.4918 137.5863 122.4032 140.8356 148.0104 152.4771 168.9931 131.0063 162.0896 145.5393 188.2926 142.2473 150.8654 147.6568 140.0773 133.9691 127.6286 129.9066 192.023 146.5775 162.4745 167.2603 149.8489 141.7208 134.8555 140.5811 151.6662 156.4268 154.1158 153.5739 147.4009 137.2264 152.8891 142.814 161.7727 157.5993 136.3144 140.9182 130.6937 150.8458 183.7888 144.1873 111.7143 142.1054 176.2045 182.2428 164.8621 162.8847 153.0017 151.7197 197.8707 168.0991 164.497 154.4268 170.5976 177.7818 153.9477 182.4785 173.9814 164.8858 204.2531 225.8806 270.9422 338.6777 270.9422 238.5993 253.3143 197.6185 158.3397 197.3158 194.1524 155.7559 159.8043 165.1045 149.3487 153.0228 198.8025 168.704 162.0878 151.2995 139.4714 162.7322 178.357 168.8314 142.8907 141.0043 147.0817 156.605 130.5665 166.1925 142.2752 150.4939 141.4631 155.6766 147.3734 125.4556 152.5058 149.4151 142.0215 160.9468 142.9154 156.0666 152.5246 141.9898 144.3877 158.5206 140.0062 147.8308 119.2622 142.2345 155.7406 140.4685 122.2016 127.6814 118.1354 119.8775 153.6978 144.8193 135.0412 139.4531 139.4742 139.5101 155.4987 154.2242 138.9898 141.5637 139.807 142.5145 160.0307 166.9484 154.5682 148.1761 137.1738 122.006 156.6649 135.2821 143.4764 153.2736 151.1798 179.4553 121.162 112.595 142.8986 120.439 119.071 128.0869 156.436 156.5362 135.5941 124.6206 122.921 0 0 145.5882 146.6344 127.8806 130.5812 129.6315 128.9921 155.9062 129.048 150.4581 131.831 141.4557 125.9606 143.6066 136.1817 137.3994 123.1735 136.3562 117.1679 129.7258 127.3507 125.6927 151.1552 136.2807 148.2838 117.5453 125.3903 135.2377 112.6532 116.7432 108.3632 139.5124 172.2934 130.3453 136.7139 134.3265 135.1724 118.8534 139.418 112.7313 108.1387 104.6217 110.077 144.9115 154.0487 132.361 127.5139 142.0896 140.7748 132.3306 118.9824 155.2542 154.5853 177.5153 158.752 131.7014 0
109.6588 129.8867 151.7493 143.5676 122.1566 139.3858 136.3777 147.8438 141.3595 138.5745 142.1149 120.1808 132.7407 132.805 133.0721 122.4795 130.4301 148.7986 134.6117 122.9864 117.4839 155.7738 154.2362 123.7128 134.1669 142.8973 148.0183 149.0484 135.2729 140.9891 119.3862 140.6583 130.4574 147.5283 145.8495 151.9792 111.4427 106.3137 133.8916 134.0718 141.3485 121.3672 145.8491 0 133.8905 133.7384 135.2747 120.2384 125.0601 135.3013 126.1848 138.5556 135.6548 144.3642 145.1986 121.7555 103.9614 132.2813 130.3061 115.9719 128.6007 153.4772 165.0885 138.7856 143.4534 0 152.878 151.0235 139.7377 145.8637 168.365 118.2873 148.1073 136.3896 151.4218 146.6577 166.9294 154.6304 148.773 153.3357 143.2422 137.2841 176.3762 141.831 143.9624 132.2111 150.0832 147.7499 148.2326 140.4444 171.1151 160.6687 161.7729 142.6595 152.0724 164.1575 159.5008 158.1219 167.482 156.7383 145.8032 148.4359 136.0252 170.682 171.0384 148.9851 127.8701 152.0898 152.6813 157.2274 164.8967 160.829 146.6657 156.3402 153.1218 154.2502 185.982 154.9898 174.4471 188.0405 168.2621 185.9996 174.509 170.5032 209.9015 232.3608 272.4577 270.9422 338.6777 270.9422 234.367 231.5757 179.7101 190.3468 180.6335 181.8351 149.4819 165.3809 150.7134 162.2994 171.1303 178.6254 180.8619 175.1099 173.243 144.9745 162.3381 158.6793 134.3693 153.8403 145.2854 163.3593 150.6294 170.087 148.6017 164.2742 128.9899 140.4218 141.9464 134.1905 158.5735 156.1029 130.6543 146.978 143.4774 140.4193 127.0868 139.8874 149.0184 155.9202 153.2062 147.4436 149.7727 146.1307 135.6912 148.5753 133.9869 142.1743 122.6338 134.9017 151.552 130.2227 139.8216 140.6066 135.6981 126.1891 155.6848 147.9849 118.8308 122.8506 153.261 137.1928 150.6208 161.0125 146.0416 134.0335 121.7265 138.972 149.8659 129.7465 157.7805 149.794 154.8202 184.1161 127.4092 138.7059 127.7703 129.6531 141.7386 126.8295 156.6683 144.2146 142.8516 139.5896 137.6858 0 0 152.2166 134.7193 132.7067 131.504 115.0166 133.0204 155.6343 134.464 149.3499 121.5783 139.9137 138.6833 134.5697 138.3072 126.476 138.274 125.4886 143.9945 112.9265 135.2074 134.2417 139.7806 129.1389 160.5412 134.011 121.9131 144.212 110.7295 104.2605 129.6377 137.8019 148.3668 137.0818 153.4481 137.5578 124.8621 111.881 115.5057 118.1251 116.1161 120.1043 122.1068 128.3153 137.9972 136.2513 132.7863 148.1109 140.8616 133.5745 126.0459 162.8943 156.3168 161.3592 131.006 121.5707 0
126.8056 120.7845 123.4962 126.8543 129.5731 128.9234 128.02 142.2023 120.4732 141.4283 122.1598 135.9902 124.3847 124.3249 138.6366 125.4189 148.5884 130.8479 134.7273 142.5695 122.8966 125.7744 124.5329 90.5002 118.0962 123.3799 119.3361 123.2693 142.7051 138.2922 134.071 122.1905 132.3209 127.1248 134.015 144.9252 150.9851 129.7449 116.4693 135.7917 142.7997 154.089 149.6014 156.7801 149.1558 136.7239 136.7899 151.8158 128.9967 127.272 144.6424 131.1044 151.946 139.4414 148.2451 0 152.1155 142.7112 143.2425 133.525 135.3776 116.7081 143.0043 138.6742 128.1277 157.3775 121.6287 167.0728 151.0476 134.887 124.6093 163.0502 142.8205 139.1363 124.074 122.853 137.8972 135.8137 154.3184 155.3944 142.0844 129.6245 130.4904 140.2958 116.3337 140.4141 135.4644 156.5211 155.9445 152.312 126.6966 132.2408 125.8968 132.917 151.8768 150.9699 170.4575 161.7822 150.0988 144.3625 147.6747 151.3948 144.3287 145.1962 133.8883 149.4215 151.0114 129.2416 162.9553 148.2199 157.5124 152.2635 134.1908 194.6663 132.2456 139.9113 162.5161 192.4748 182.5034 153.5816 186.5804 180.6061 175.2556 175.6374 207.0711 206.7721 211.4326 238.5993 270.9422 338.6777 270.9422 246.5428 227.4117 204.1467 199.0478 164.9397 195.617 181.8756 169.0939 168.9508 155.7961 182.025 172.8923 148.9448 148.0031 195.7156 0 153.5923 170.2498 163.7975 169.9787 149.2657 145.2493 153.3931 150.9203 166.9772 151.4161 156.5367 141.8936 165.6291 153.6158 151.4315 143.6793 123.0164 143.596 137.9821 118.9256 158.8204 151.3289 154.1257 156.6722 166.0766 177.5729 132.9746 135.1199 159.5399 138.5973 144.8488 140.8677 151.6547 148.7479 107.2682 144.374 133.1413 143.0089 135.0459 163.7646 143.4102 122.0111 120.701 149.8792 111.905 133.5908 147.9543 139.0831 139.2585 145.9849 125.0536 123.4106 125.9151 140.3378 143.562 131.9527 187.6762 144.1913 150.6187 164.3033 127.0506 128.8715 134.0739 127.9577 123.7215 127.6858 134.0532 132.225 0 0 139.6868 129.7731 148.4598 152.0606 138.8558 148.9391 128.9157 140.0414 150.577 148.5401 134.4861 149.0539 140.5176 139.3101 124.0254 131.4965 148.2185 145.5665 162.9208 141.8251 124.899 126.254 149.4182 114.0387 139.9282 140.7776 133.8191 147.9188 140.6542 125.4992 142.7239 120.2949 140.6237 142.1143 127.9644 141.0875 158.319 137.2416 137.6328 145.3202 158.0203 155.8407 128.2646 132.8348 148.8879 153.6018 147.5228 149.2052 156.9083 130.4862 124.0709 114.9911 124.1821 130.939 137.869 127.5155
114.8469 122.0138 134.9985 124.7244 139.6001 129.925 139.3742 132.5529 140.5352 138.2352 133.8513 147.7363 139.4501 148.01 143.7315 118.9013 131.0396 139.1642 132.8634 132.0072 130.0812 129.3538 128.077 114.3702 127.3027 149.1864 128.9002 138.4484 134.0523 129.0126 115.7194 135.2099 132.0389 145.0241 124.7459 131.3944 110.3005 113.3304 174.6436 139.4479 134.4469 140.9325 129.5741 170.0341 130.7425 138.7866 143.0886 130.7515 133.1805 129.9403 133.1553 136.9863 133.8728 131.9042 141.4067 104.4718 153.8357 142.7717 132.7396 138.4147 152.5158 147.3338 150.7261 114.2786 145.2358 133.7321 130.3778 138.0844 149.7251 132.2496 140.6975 122.3914 149.6517 153.1504 147.294 137.388 164.8077 145.968 142.6517 135.8836 133.3291 129.0038 156.69 149.7751 141.1468 155.4778 144.2004 149.911 141.7452 157.137 150.5012 137.0488 156.5801 151.1684 152.8813 141.8311 160.4458 147.9249 175.2088 150.4522 160.6581 146.2032 151.8083 153.6164 146.2923 158.8364 146.631 159.6792 172.4948 171.9755 171.0718 113.0881 131.4245 178.5259 138.006 153.0033 164.687 166.369 187.2132 175.8057 196.6598 182.8518 198.2439 187.4724 197.401 189.6161 188.1504 253.3143 234.367 270.9422 338.6777 270.9422 255.3201 228.1667 211.0285 171.6884 186.9722 165.6086 160.3671 164.3801 165.3925 147.299 173.8313 167.6188 137.5655 186.7582 134.7134 190.8771 156.0597 143.1543 160.1807 146.5969 139.7398 162.9163 152.5831 154.4775 149.1171 170.7078 151.9488 152.7963 159.5751 151.1606 155.0475 138.4481 153.3848 149.3943 144.6174 150.0197 146.1575 137.6356 150.6157 142.9783 139.13 132.9828 125.2622 141.9231 137.8888 172.2339 135.6465 142.5745 148.956 131.5132 144.6124 143.8101 140.0085 130.111 148.5214 143.5811 122.942 110.61 171.7772 132.079 147.9334 146.5071 154.7691 121.9902 133.7907 119.8467 140.849 143.8223 138.7977 140.9562 94.6439 188.4346 135.1169 144.4219 135.4461 149.2212 144.1345 126.8793 136.4193 149.0906 134.2158 140.1539 138.2425 0 0 133.9486 127.5203 134.3134 128.8855 122.121 124.0924 144.1999 123.1958 139.4845 144.8169 134.1082 135.7383 147.13 134.3498 131.0158 135.0043 129.334 140.1706 144.6899 146.4928 137.6745 135.1123 138.4856 139.4778 129.3286 118.6666 129.2607 144.7105 132.0006 142.9203 133.9038 129.8904 135.8921 150.6117 142.6514 142.8815 134.858 120.4008 124.8209 124.1391 128.1309 133.3283 0 132.0512 119.3291 137.8754 150.2706 144.4701 130.2281 132.7868 147.2502 151.0331 139.397 141.2426 119.0454 88.5723
131.5177 131.114 130.0361 131.1088 146.0046 143.4614 149.2752 136.4027 134.5177 129.1497 119.2112 142.8524 141.8918 124.5682 121.4178 133.0105 134.055 138.8833 138.368 137.2353 129.692 134.0954 132.7718 128.4984 130.3079 129.8238 115.3512 132.0858 151.2915 139.8279 135.2255 123.8932 135.7114 134.7574 136.4941 130.9405 142.8654 160.6235 154.4923 131.5102 138.9535 142.5232 121.9309 134.1985 135.7762 138.993 135.1434 146.3229 148.9191 122.5116 151.2326 137.9421 129.8636 127.196 140.1559 119.647 153.1515 147.1028 148.2013 135.4144 147.5713 133.7104 109.1815 147.3268 161.6988 137.8147 139.6026 137.7711 123.3734 139.7428 139.4125 140.3893 135.6021 141.9326 132.1995 140.6409 132.4375 139.5357 147.895 151.4488 146.8402 150.1819 137.1169 133.2194 123.9278 138.1364 145.8295 151.3713 140.1454 139.0467 146.7896 151.7371 135.7022 143.7413 151.3555 139.7491 142.0747 157.8467 155.9986 147.6554 142.9382 147.2825 151.2913 159.3067 150.8294 146.6453 156.1045 166.2819 180.1238 161.6746 164.4427 140.7525 137.8881 159.4486 159.2573 166.8646 152.4821 164.1613 152.4061 168.1898 165.6102 197.9025 204.4588 201.7406 203.1961 188.1816 191.373 197.6185 231.5757 246.5428 270.9422 338.6777 270.9422 0 232.6828 186.6958 182.8805 163.6714 173.8773 157.9603 158.5179 151.7843 172.0778 180.142 164.5296 186.3375 152.8529 162.6432 155.1944 163.5051 146.219 185.122 142.9871 141.8683 137.3905 141.3341 150.4086 142.1724 141.3657 157.3074 145.1954 139.4679 142.8897 154.405 153.5772 172.2387 129.3227 151.1512 144.4011 120.164 142.5367 143.4777 143.9324 154.4657 154.5586 160.4615 142.1193 153.4943 134.0656 133.5919 139.8662 125.7805 135.7749 157.4244 139.3181 147.099 137.7363 150.8856 129.2836 124.0464 170.6881 155.7781 153.3391 133.7912 136.8548 140.634 141.4213 132.7845 144.2647 138.9636 136.3701 134.5063 117.0134 170.1788 140.5204 121.3421 126.0326 152.8204 151.3856 140.6478 138.1917 129.7081 124.5441 148.0111 145.9924 0 0 132.1139 133.3806 136.2868 144.704 155.6697 124.2933 145.3594 121.3413 124.7149 125.7231 136.0641 130.1241 146.1954 138.2882 137.1872 128.4761 135.148 126.1461 159.386 138.1891 149.9889 138.2447 129.4762 122.6829 143.5154 147.6226 150.6031 145.2192 139.7129 141.0299 128.8342 130.0952 132.6967 138.0546 119.8921 138.2983 123.9449 127.5673 121.8515 118.4326 129.869 135.9262 149.6455 126.3056 134.9813 125.0159 136.9688 140.0264 139.9249 142.6385 125.9757 134.2479 130.1095 137.2403 123.4637 134.0023
123.4375 123.7768 123.3603 127.5526 129.9826 142.8269 170.1333 131.3161 138.6722 121.014 130.0751 142.635 133.1513 151.1297 135.1747 137.3393 165.3639 122.4451 126.4665 141.454 146.3354 144.4128 142.9873 160.5484 141.2538 121.5174 130.1461 128.1302 133.0029 133.0493 140.5326 116.9367 119.5178 131.2933 136.7749 142.8042 188.7786 175.0981 118.5564 154.62 135.6977 165.9363 129.3918 96.2716 119.1033 133.8559 114.5942 169.125 171.7974 129.4324 124.5884 151.1387 118.7236 130.6162 135.4912 142.4535 143.7853 123.8159 143.9909 138.0307 114.7938 124.5822 119.9651 132.5153 147.9513 149.572 131.808 134.6685 150.4039 118.0972 123.5492 158.3161 131.0985 135.7397 124.3768 140.8909 118.1925 134.8961 120.3966 140.735 167.3937 146.0588 123.2269 132.0906 147.7562 126.6067 141.0793 159.8886 154.7021 121.8279 145.0217 141.2196 133.8412 143.6091 158.1062 128.2944 137.8234 143.8135 138.3417 134.7166 164.6077 154.9292 167.4212 166.5292 145.514 165.4728 189.5063 148.5461 182.3002 143.0984 148.8476 148.8307 164.0163 172.4771 138.314 159.2576 162.276 169.4261 155.8635 165.4276 163.596 197.0631 202.556 207.982 192.9456 176.3132 158.0435 158.3397 179.7101 227.4117 255.3201 270.9422 338.6777 270.9422 0 211.2898 224.6638 181.9125 197.9008 151.8578 139.2527 172.1422 160.2557 170.86 178.9902 160.8018 0 135.7302 154.4664 158.8081 154.7211 147.8535 185.256 147.7588 161.8127 161.6802 156.6128 158.9363 146.7449 139.9315 132.8813 145.7712 150.0098 156.7894 152.1442 137.045 133.1647 141.2709 131.9476 138.0888 164.6585 147.606 159.1057 127.5685 144.2378 137.5495 146.9477 142.3606 163.5148 155.0243 116.7733 126.8783 140.45 128.8438 140.2516 149.4408 141.0285 137.4447 129.8053 122.3197 138.7659 146.03 130.1269 112.7593 139.1455 145.8246 152.8408 131.7538 143.5325 138.8026 130.2036 119.7643 128.3647 69.5873 149.0174 119.1473 132.8395 172.212 147.3299 141.4983 113.8443 127.5037 123.7433 157.3722 155.2259 0 0 123.4554 147.2202 137.6541 148.5306 191.9907 154.6988 127.7677 134.3413 140.1956 134.7039 132.6966 139.5312 137.8422 138.4512 142.3713 134.8719 134.9309 147.7984 186.8079 134.1088 132.0466 125.0142 141.231 104.8188 160.3287 164.1721 126.3081 162.0844 157.8113 134.5891 131.1146 127.1528 130.7823 126.7852 134.6116 139.0058 146.657 146.7798 166.963 177.8699 170.8688 168.0168 136.8058 124.6792 148.1664 118.233 134.4487 147.223 149.6856 136.2239 121.3696 121.3385 101.7241 123.8729 120.8434 112.9065
124.2558 136.4635 120.4837 135.2895 140.3732 128.1775 132.8148 134.9675 136.2978 143.883 144.4742 133.6045 115.9275 149.6807 147.9134 129.2798 160.874 125.1968 145.3681 147.6119 132.6376 131.0268 129.7335 155.4158 146.3374 135.389 137.9044 155.7726 133.1451 126.909 127.7229 108.1294 122.7 131.3381 135.6008 130.0479 162.8981 139.8597 112.9193 159.2412 135.5358 159.6734 139.3617 103.8862 137.3439 146.3611 120.2423 0 132.3318 132.2754 133.1323 139.8316 128.6289 138.7909 125.0847 148.3355 136.7817 125.8174 135.8441 133.8778 128.8022 140.2213 136.7019 136.4596 148.6569 135.8616 146.024 134.47 136.1289 109.7974 134.1394 146.3553 142.2249 144.9909 135.3798 152.2485 119.3933 147.7616 148.6375 164.5335 140.3584 152.6981 132.2747 133.5643 150.4206 131.0605 132.0143 147.8492 159.2942 122.1653 146.9684 138.8554 140.8885 143.0018 140.5233 150.5636 151.5961 144.7763 155.7947 145.572 163.8467 173.3764 168.037 143.2275 163.3168 164.2345 156.7584 143.7262 155.3257 150.1713 151.4965 151.6209 158.3592 165.4522 153.1348 173.3138 153.9598 167.3274 168.3431 175.723 175.3276 187.277 178.3391 188.6987 178.3886 187.8403 174.9613 197.3158 190.3468 204.1467 228.1667 0 270.9422 338.6777 270.9422 252.1857 222.8921 201.0535 204.2642 163.1764 147.1528 172.5304 165.7737 180.2223 177.3431 145.7311 0 126.1519 157.7438 160.004 159.7247 162.7432 186.4725 149.5265 171.4771 161.5236 149.158 162.5494 161.7269 133.3221 154.6051 149.9148 130.9719 140.835 144.8387 115.1528 134.4722 144.8176 145.9674 142.0528 157.7306 149.6385 154.5986 138.5021 125.5501 136.6438 168.7057 129.6713 156.6295 154.7395 133.1193 137.4589 134.3062 132.082 145.2695 147.6625 133.79 128.6199 130.8333 0 128.0713 132.2226 124.6111 110.8999 129.9369 146.4279 145.7882 122.5783 145.1009 149.0139 127.0136 122.7824 128.5471 92.6119 155.8101 137.009 133.6495 167.0909 141.3261 144.7716 120.4816 134.8661 125.5193 151.0017 148.9423 0 0 146.2187 141.3987 134.4405 141.8464 149.1189 139.7589 128.4168 135.3946 135.4461 133.5614 138.2149 137.5115 138.6597 121.6754 153.1335 132.2165 123.0453 137.8714 157.1626 138.1745 119.5062 126.8325 123.1603 124.6037 136.3171 149.0649 143.1158 151.597 133.6223 136.9413 133.6092 127.9161 133.9731 133.8819 138.1324 141.7204 142.1782 147.8044 149.7873 154.5175 148.7195 147.4848 0 140.5654 136.6458 135.6326 131.8071 144.2883 160.3187 138.1575 132.7098 136.8214 116.238 147.0946 129.541 118.2461
114.1881 146.9358 154.7853 125.7745 120.7544 122.7506 121.5498 136.0195 132.4442 141.1358 144.7731 146.0357 144.6847 139.4053 134.256 149.3784 125.3687 137.0329 143.0359 129.2244 123.7474 140.3478 138.9625 131.3426 126.6143 151.6092 124.4386 147.9773 141.1019 124.5257 124.468 142.8163 141.6086 144.8348 139.779 142.1999 117.6556 115.2296 153.5188 145.0677 129.3237 140.751 166.2501 131.4638 118.5387 145.4405 125.4012 123.3577 123.8745 140.0416 119.248 144.9961 149.9338 140.0245 134.8455 118.3988 147.3698 134.3414 138.7491 128.4889 141.9386 150.1327 154.0079 147.9181 145.017 146.0241 142.2467 135.3774 147.7051 159.2996 144.9061 127.0725 151.0615 136.0168 156.4307 147.9025 153.9936 144.6907 132.2226 148.8289 125.5062 123.4496 162.4189 166.0168 149.9546 145.37 151.467 143.1878 118.9077 155.5292 165.773 138.966 157.552 148.2766 153.7355 151.1907 165.2676 146.0939 147.2603 169.8935 141.5346 139.4015 152.9403 152.5696 162.1775 160.2478 148.4581 148.019 155.6393 171.0207 171.9557 139.6709 154.0607 164.886 154.3605 154.3104 162.1638 148.9642 175.9426 157.9823 174.5942 169.4453 167.222 154.2852 174.1908 192.5332 195.5583 194.1524 180.6335 199.0478 211.0285 232.6828 0 270.9422 338.6777 270.9422 0 182.2836 171.2708 151.3519 181.5721 166.7561 180.9305 170.9235 183.5463 155.1298 141.7045 147.1705 170.5437 146.2132 164.0645 160.7832 139.8898 170.6062 168.9403 155.5175 159.7764 147.7291 151.948 140.9744 142.3618 146.0759 145.3796 150.3803 151.643 133.4273 156.6964 140.5411 158.2142 167.6608 142.1339 144.8321 127.3593 157.7585 143.7749 137.7568 134.27 132.6952 144.7777 142.6464 142.9313 151.6047 138.1477 143.863 151.8676 137.5367 140.374 149.6464 159.9012 0 137.8692 137.572 153.4505 127.4265 124.292 139.5424 135.3651 146.1457 139.1147 138.7704 159.9687 139.1566 145.96 157.8925 138.6286 124.7391 140.9297 117.937 134.5157 138.2228 138.0907 146.5515 138.8626 149.0605 147.0275 0 0 158.0933 144.4658 154.2237 135.3646 122.0147 136.3813 147.5131 131.5897 133.4749 124.087 149.38 128.9191 133.9258 113.5221 140.5831 133.6736 126.8494 128.9106 119.5517 125.4909 132.5516 153.9446 128.1816 140.9503 131.5652 133.6306 137.1646 115.9915 112.1133 120.828 138.8307 128.7293 133.3406 139.3428 147.0313 136.4814 137.0773 132.1395 112.9468 105.6817 118.7792 118.9484 119.1606 137.66 120.1472 140.5763 140.8753 141.6534 140.2654 138.7378 142.7371 131.2048 150.4618 162.6804 134.8789 115.0019
113.5097 133.1151 131.2804 112.5812 145.292 136.9266 145.6015 130.825 128.7853 121.847 148.0508 126.8048 122.0231 139.7228 149.5099 128.3576 155.2743 116.5789 140.3581 142.171 131.7142 149.0597 147.5883 140.2539 138.8484 145.6217 116.985 124.0008 125.4167 141.9911 137.6178 131.5681 116.5587 142.7345 118.7139 139.826 148.5715 129.9373 112.6352 127.417 137.3381 141.8093 146.4416 124.3226 119.8851 127.3825 133.5311 157.8083 163.9824 150.5476 143.7533 138.5378 130.8357 134.5662 131.8594 158.2678 120.3256 142.1022 146.8488 138.7322 132.1661 137.8496 116.7124 142.5266 145.087 123.9885 129.2267 119.8082 140.7278 140.4507 140.8167 135.4796 141.4549 134.0182 132.2801 123.0696 131.4328 140.6416 137.0341 136.9903 149.6763 132.9232 0 142.8014 133.5795 142.4439 137.4918 0 116.1796 138.9997 172.7897 143.8039 145.3672 139.159 150.4146 124.8864 134.3761 156.5715 138.9706 138.6458 148.8858 166.9122 168.0516 165.8391 136.5585 139.0954 153.3322 154.5198 157.66 139.1155 174.182 167.3229 159.381 174.2126 153.7227 150.8867 170.7512 161.5087 162.5191 149.5614 154.7894 161.7099 159.1511 181.3752 179.618 188.2468 174.9276 155.7559 181.8351 164.9397 171.6884 186.6958 211.2898 252.1857 270.9422 338.6777 270.9422 0 224.0798 191.1616 149.984 163.7444 190.0752 155.5016 171.0333 170.6995 0 166.2234 179.3737 150.9959 155.3262 161.1532 154.5013 149.6946 146.5139 143.7881 155.1555 163.2237 146.2331 173.3783 156.8306 148.1019 163.0942 162.6616 141.7489 165.4741 184.851 156.1853 151.0525 136.6669 160.0913 148.2423 144.201 138.9362 148.4018 130.6483 155.7879 164.4339 144.1139 143.341 146.5935 147.3624 144.7773 143.0054 129.7897 129.9331 141.2823 141.6826 153.1135 0 135.7245 144.3171 136.5558 125.7444 136.2756 156.4229 126.9322 130.4666 119.1983 113.3825 142.3047 152.557 144.5221 144.8765 140.4382 0 143.3851 126.9206 145.418 140.6614 126.972 127.0716 136.4056 134.7436 132.9059 0 0 149.8064 149.4682 129.8611 130.8535 156.8885 136.8404 115.873 142.8652 120.9493 138.2927 125.1396 117.1248 138.281 139.5407 124.0051 133.5711 147.2011 147.3785 134.6056 136.0494 123.3054 134.6512 107.5501 117.2659 134.7873 155.3364 132.1476 141.721 138.4569 146.0108 117.1131 134.4522 133.5708 141.8917 134.6852 160.1657 149.1455 140.3735 157.1005 162.0058 156.8801 159.5617 0 121.2385 151.3688 142.8153 136.7063 135.9904 132.9917 133.4217 132.918 120.9798 130.5037 124.9538 140.876 144.2297
119.8369 125.1269 97.9081 115.9629 157.0972 137.0119 164.8826 111.8614 117.7737 121.3315 138.3707 144.7056 104.9002 139.3153 151.0282 136.9687 157.591 126.9945 130.3669 154.7935 146.7174 147.4354 145.9801 129.3765 137.8269 134.886 111.4316 135.3919 126.1875 143.9342 137.6615 114.3358 119.8062 124.7075 111.53 133.5084 176.4257 0 140.0799 134.0587 121.5344 131.7439 126.4844 114.1484 143.9432 147.5825 131.2566 174.4065 178.7334 152.6979 149.3078 122.5661 108.564 142.3522 135.8465 143.5735 89.3981 114.3756 136.8394 159.5448 118.1379 98.4356 102.5426 153.6384 146.1572 137.8225 164.2587 142.4939 122.4886 99.0469 129.2487 151.9122 143.1086 130.3895 110.0338 134.7909 134.0095 136.4373 137.7677 138.751 155.1731 0 0 120.9812 121.0837 148.5524 125.2027 148.1586 148.4594 151.9306 136.2555 151.6792 128.3328 139.2329 152.5627 143.2774 151.2321 125.6009 127.3054 121.4051 149.4739 144.1327 185.3714 147.3323 139.5531 143.9867 155.7027 187.1103 192.2191 129.0671 159.1065 170.5818 159.3613 0 169.4693 0 159.5237 177.3409 132.4288 169.8593 153.9951 190.8852 166.9448 176.2382 164.7572 175.9215 144.1247 159.8043 149.4819 195.617 186.9722 182.8805 224.6638 222.8921 0 270.9422 338.6777 270.9422 258.2555 227.3651 162.4796 181.7768 198.0662 175.7115 183.2216 0 176.4995 170.0023 182.3172 172.2781 170.0434 152.038 195.3332 131.8298 151.4333 158.3592 156.7216 160.0541 180.1814 169.0691 131.1004 145.6034 169.719 159.489 129.1906 129.0275 188.4769 154.4459 154.3806 130.5582 165.5664 141.147 166.2526 140.8723 123.9173 129.633 144.8077 133.6645 161.68 147.3814 134.1929 124.041 154.0531 144.0401 150.796 142.376 137.8056 125.5762 141.9971 0 125.701 158.9461 144.4509 141.2398 132.7356 151.8082 171.4314 0 123.106 117.4917 131.8242 144.6378 130.2094 139.1706 143.2764 0 148.1687 161.0995 142.8309 135.6023 115.7138 117.1829 163.1364 109.1907 107.7015 0 0 118.5222 157.6798 143.722 128.913 155.0241 129.2797 111.1576 140.8989 142.6921 142.9498 124.02 119.9103 123.7373 141.7877 140.9816 132.9694 154.0653 128.8266 148.9068 130.6798 132.3326 126.0688 130.031 131.3547 118.2236 124.3945 146.0512 159.8661 178.5496 170.2522 124.694 120.2801 134.3638 123.9799 123.5203 138.8525 143.5236 155.3813 158.5494 158.9404 172.738 168.4499 0 137.2133 155.5815 138.2226 127.8815 114.3596 140.1037 121.9238 138.1481 114.9603 118.5357 107.3112 126.349 138.457
133.91 131.392 103.6439 138.037 0 0 137.821 139.9382 116.724 134.3582 117.8431 143.2701 127.9118 126.5076 136.323 118.6186 153.5729 125.008 127.3165 143.262 136.7059 141.9374 140.5363 140.916 133.2998 126.5413 141.9382 126.5652 121.6925 127.4874 159.2033 132.9085 124.7031 129.0002 114.6544 125.816 176.0209 157.4657 116.3785 128.7928 124.705 127.8178 0 90.9801 139.5381 150.7431 0 0 0 145.6945 145.749 141.7663 110.8625 127.0379 137.4594 124.6409 122.9167 135.8205 141.8464 142.5408 122.1274 126.2691 143.0828 115.2896 0 135.4195 160.7821 160.41 133.2363 124.0285 124.7282 151.9605 133.0041 119.6459 121.7371 108.1643 125.7816 116.5539 131.9578 131.2443 126.4643 175.9823 118.7654 123.0345 127.971 126.4524 135.7176 147.3597 166.8281 145.5178 135.8804 155.1366 120.891 140.7552 126.7573 136.4082 144.3059 135.5402 119.7707 138.6516 146.9073 157.057 144.941 151.5455 138.2724 156.511 156.028 173.1351 144.636 122.8117 129.7248 165.7517 0 156.3038 183.1761 0 144.2664 154.2527 159.8129 153.5346 151.0055 180.112 159.4695 156.6446 156.3007 183.1831 166.7135 165.1045 165.3809 181.8756 165.6086 163.6714 181.9125 201.0535 182.2836 0 270.9422 338.6777 270.9422 0 189.9474 178.467 208.4291 174.1552 183.4982 212.7178 177.0392 155.8723 168.9577 178.2972 188.8939 147.2258 178.7497 166.7217 176.1161 171.9166 159.7857 157.7536 174.1249 180.6873 139.7578 160.1001 149.0079 144.6616 148.0469 154.0858 154.2327 159.482 154.5144 139.1025 167.8304 133.4857 169.627 164.1899 149.7176 153.3025 155.0109 145.9453 158.3589 151.6777 141.5227 131.5883 142.3027 139.6515 140.4735 148.737 143.8292 129.6172 156.8867 0 145.7728 143.0829 137.6151 127.1241 151.4056 151.7636 148.5879 136.6241 178.3525 129.2106 125.0207 133.2506 106.9824 109.1472 0 0 146.3831 187.6862 118.667 119.0091 119.7595 132.9504 135.2749 127.3194 125.583 0 0 127.8008 136.9614 136.111 139.5753 147.6916 137.694 112.45 136.0079 127.8584 156.9461 134.7138 126.8929 129.4586 144.2147 136.6537 134.9964 138.9303 153.3183 175.2044 119.0256 133.1574 128.654 117.3421 130.8035 137.8677 146.8072 139.6721 161.0247 155.7956 145.8984 124.5386 125.7887 121.8343 144.8842 129.8078 123.178 133.4567 149.6514 150.9881 155.7706 0 0 0 0 138.5253 123.6485 129.0571 141.7026 135.4829 136.4934 132.5671 129.2808 128.6643 142.084 153.4205 166.9823
121.6489 132.0958 103.3937 124.0619 0 167.7299 122.5597 130.6591 131.5306 129.7507 130.9019 150.3068 118.5225 129.3364 0 122.9312 0 134.3332 138.3182 139.8072 136.1158 118.9051 0 128.8662 123.8114 122.2664 129.8838 130.7024 148.9089 127.1799 159.8865 123.559 128.3489 127.8609 126.9756 143.2263 0 173.4815 150.1233 130.6566 130.1542 137.6719 0 127.9558 116.2658 150.566 0 0 0 141.1661 151.4663 148.4384 112.9093 136.5035 142.1296 0 131.6536 126.1698 128.3963 0 104.2985 123.1027 108.3879 112.886 140.3891 126.3011 136.9764 149.4505 141.1642 118.0456 108.6592 158.5894 119.9355 133.1662 120.5966 104.8761 135.742 121.7067 128.2228 149.1865 148.3878 188.1696 123.0184 108.1004 130.8706 135.5671 130.105 0 161.944 153.7581 144.6487 147.5576 115.6696 136.1783 151.7379 133.8954 126.6903 149.7275 129.8327 122.9145 151.3459 137.4267 157.6654 155.0225 149.0722 144.6405 167.4906 0 155.3984 140.7315 137.0207 150.1748 0 151.5841 139.7178 0 142.8091 153.6548 156.1817 146.3344 148.0842 160.9298 176.8518 175.7544 158.9611 173.289 167.6103 149.3487 150.7134 169.0939 160.3671 173.8773 197.9008 204.2642 171.2708 224.0798 258.2555 270.9422 338.6777 270.9422 228.2053 220.0538 232.3386 198.6227 195.0782 220.6691 157.4997 166.399 162.417 176.2454 180.6172 148.3959 167.4317 152.3999 181.9461 166.9008 164.835 166.0071 161.3436 0 164.6946 156.3319 167.3128 159.2887 152.4764 0 0 172.0078 139.5854 152.933 152.857 129.7042 161.1601 153.1833 151.8747 130.7353 168.136 138.3606 180.6226 160.2462 132.7704 136.0943 141.931 134.3562 120.945 130.7843 122.0959 127.908 147.4316 0 157.2375 138.556 141.7107 132.4021 129.8135 130.0766 150.013 142.6592 151.2777 139.1771 127.9163 137.7942 116.6461 130.2274 131.8823 0 143.7093 167.1749 139.4291 126.4455 128.4858 135.4542 131.7704 129.9185 128.1466 0 0 135.896 127.802 143.5735 146.7616 0 160.3733 122.311 135.9307 120.002 137.8663 144.8463 132.6939 126.0295 144.6971 148.5421 130.0236 120.5163 140.1445 180.333 144.3634 131.9152 112.7389 128.707 138.4977 139.3874 165.0208 145.433 136.6289 0 145.0992 119.5976 117.2557 143.6293 142.9503 112.4004 142.6219 149.205 0 169.2085 0 0 0 0 130.3722 121.5278 120.018 140.5205 128.7676 154.619 0 143.4309 128.3142 109.6996 125.3061 142.6327 143.7317
124.5311 122.1683 134.4432 139.7707 150.3874 141.3776 142.6374 120.0539 117.1993 138.1658 121.6469 128.5572 139.7725 145.0232 136.0599 139.5146 146.0622 134.7682 114.6484 147.6533 148.4363 127.3268 126.07 153.0569 147.6716 123.467 127.6258 129.7067 119.8679 133.0477 144.9905 112.2715 135.2925 122.1828 139.1167 127.5415 164.7789 174.7105 136.5893 133.2781 144.0704 134.9742 137.109 144.8243 139.0304 134.507 125.0404 143.9982 154.9121 134.5908 148.7746 143.6555 117.6627 140.5641 155.5869 121.05 126.4983 132.9027 136.0569 162.0002 124.3655 114.6338 113.8906 124.7534 127.7082 148.4993 114.1507 137.6399 132.6488 149.3626 108.2415 153.3371 147.7336 139.0993 119.9237 126.0289 142.7305 164.3023 149.7042 130.4229 152.3846 147.0689 110.1583 138.4549 129.6866 152.2055 103.489 164.5484 168.0797 139.1288 148.0372 136.6118 141.1428 150.5405 153.096 127.4844 132.6831 135.6889 141.6376 151.637 164.4603 159.7225 157.1315 137.533 149.4913 142.4148 150.8056 118.7198 161.8398 146.1813 133.3727 133.5123 155.3722 149.5433 126.109 145.8113 156.6386 166.4183 161.1885 171.7696 171.5804 174.4928 171.0955 163.0454 178.1184 168.4926 152.4234 153.0228 162.2994 168.9508 164.3801 157.9603 151.8578 163.1764 151.3519 191.1616 227.3651 0 270.9422 338.6777 270.9422 240.8027 233.672 202.618 187.1173 190.7873 0 194.8764 201.2387 177.2103 151.0685 160.9455 181.7488 144.6902 150.0224 167.0512 179.1972 153.4566 175.6174 189.628 145.7854 160.5837 153.2373 134.3541 150.9087 155.6198 144.5419 169.6245 146.155 148.2214 171.2492 153.7036 146.3446 150.1412 168.9035 126.4869 150.3904 138.8125 154.5639 157.9082 130.39 141.1948 142.4779 141.5993 134.3008 144.5615 112.5724 139.9688 149.1744 113.6213 127.5218 133.0512 141.6808 137.8351 124.2699 129.4179 169.0622 143.0327 146.033 145.7591 138.4083 133.5751 125.387 0 131.2829 157.9361 133.6988 162.5181 149.742 136.1563 134.5978 135.7403 119.4036 136.0659 134.2102 0 0 134.084 133.6614 138.905 128.6581 163.6243 142.9538 106.0175 110.5935 147.0054 113.8482 137.1804 143.3127 140.6037 138.8047 130.749 135.0868 155.9802 142.1016 171.1857 129.7594 128.8879 127.5577 149.0371 128.6878 156.8332 139.0323 124.9712 141.6989 135.8952 151.9887 127.5218 116.1833 140.2141 121.2429 129.8178 152.8568 151.5606 153.8509 136.0694 134.3905 148.5697 150.5928 159.1888 144.0887 146.8103 147.5512 129.0375 135.8659 132.926 144.2233 126.9892 129.6817 107.5874 119.4026 141.8539 147.8521
129.2694 135.5546 148.7238 145.5269 141.8503 118.959 106.7698 137.8578 141.952 135.9954 143.8488 123.7318 132.0295 149.2298 140.2789 128.0211 112.0018 139.5673 132.9677 145.7095 151.342 132.5049 131.197 155.7305 146.4006 143.9524 145.3605 152.452 139.4366 116.3768 125.4506 146.2396 142.0736 131.8813 154.5525 139.7994 107.5979 127.0004 133.1646 135.6018 128.3227 126.2745 142.8121 140.8353 151.7837 124.3751 137.0781 126.3351 132.2313 120.8843 135.2269 150.6514 145.6504 133.6836 133.1207 125.2478 170.3005 146.6334 144.879 131.4966 123.2956 142.5929 150.9251 130.0403 127.4873 132.5826 116.0375 144.4389 144.1145 140.3962 158.1296 133.313 139.8458 140.7544 160.5923 156.2408 142.5165 147.7246 174.2858 136.055 132.6233 122.0928 158.4194 158.4754 144.8537 150.2398 146.3372 154.5958 148.9669 145.7256 148.3876 139.4514 143.2719 161.8038 140.9073 155.2767 143.3989 143.1581 154.8906 152.456 148.6685 140.2974 131.54 152.0401 148.6767 141.9829 139.501 106.2451 154.1934 161.8979 157.0302 114.9343 152.4146 142.0789 188.0481 140.2806 169.5534 136.5123 150.931 150.1444 157.5846 169.9613 143.7575 157.3456 158.6586 153.5341 187.2473 198.8025 171.1303 155.7961 165.3925 158.5179 139.2527 147.1528 181.5721 149.984 162.4796 189.9474 228.2053 270.9422 338.6777 270.9422 227.9493 223.0031 196.4648 176.6712 213.9984 208.2725 157.8857 151.8166 150.6423 176.1477 155.5578 169.9956 183.3941 158.7611 172.1597 162.7566 140.7718 147.8097 156.2082 162.9177 153.8864 147.7693 155.3556 176.3386 153.8976 145.7781 171.9123 157.1253 150.0345 154.5924 144.8655 155.4052 168.5123 164.8215 129.4871 150.4676 134.2718 127.6129 153.8883 150.5144 143.755 148.0803 156.3602 140.4352 144.8823 151.1585 136.4301 123.3571 145.5121 146.5629 146.3484 147.8419 127.2492 147.2797 144.8951 144.5065 158.2535 137.6752 143.3924 149.6335 155.5661 0 0 115.2747 132.8263 134.427 130.8494 143.0674 144.3588 120.983 133.362 146.0884 144.096 0 0 160.0689 139.0469 133.3185 139.9401 134.1479 132.5372 164.7329 127.4544 148.4315 136.1863 141.3129 129.9136 137.6171 147.6819 133.9515 124.932 142.7009 140.4353 131.4135 145.2435 136.8732 145.3402 148.8951 128.6714 136.8635 122.7392 135.5399 102.3701 118.7687 124.3536 141.7074 155.3604 149.4843 141.7926 140.4553 131.3692 119.5791 116.6524 123.2224 128.6959 114.6385 116.1672 120.3856 132.8904 147.7884 138.5265 128.9273 130.9538 130.7182 134.1323 147.475 155.1411 144.6727 131.4261 129.2479 107.3636
112.8409 131.1975 129.9649 136.0101 129.0712 127.1428 129.6935 145.9317 122.6902 167.8554 136.152 134.6771 151.3733 139.519 123.3702 128.1787 136.9399 134.7814 133.7838 133.0395 128.3391 141.6257 140.2278 147.4148 130.6803 141.304 144.5469 132.7602 139.5401 139.5889 114.4979 143.4362 122.4846 133.952 138.1498 143.987 127.9826 138.6164 157.9249 131.445 129.1469 138.8411 157.3269 172.6721 139.8275 143.4842 142.3663 131.6949 135.6499 145.8349 108.2825 135.197 152.9521 154.9065 125.9151 130.3067 162.4566 147.0141 147.8747 137.3654 145.9121 130.5089 118.2378 148.6842 130.1019 143.7873 132.4303 148.2042 132.3545 139.1343 148.8968 139.3534 148.9209 135.2305 146.2097 131.6393 144.8489 154.4046 153.257 137.3947 139.171 130.6569 124.9009 142.6696 144.6595 161.726 136.3399 159.9627 123.671 153.2889 129.0639 147.6334 142.0292 137.1506 137.8239 137.5842 128.0588 159.93 153.071 138.8611 138.9825 119.6706 148.6091 162.4732 147.4963 152.1679 140.525 139.3102 172.2404 135.7292 149.9605 135.18 138.3045 125.788 184.6217 164.6208 160.9194 161.6123 173.4627 158.207 162.1465 161.3054 184.8927 165.0954 180.6392 186.3463 163.0193 168.704 178.6254 182.025 147.299 151.7843 172.1422 172.5304 166.7561 163.7444 181.7768 178.467 220.0538 240.8027 270.9422 338.6777 270.9422 279.3659 227.371 228.3527 186.9256 200.4216 176.115 151.0667 151.2398 174.9175 166.7394 172.4644 164.536 152.0317 157.0969 164.0503 157.0685 125.3633 150.7249 159.8133 158.563 174.1695 194.1951 0 148.6637 133.3003 145.403 155.4588 157.4808 129.1918 139.9936 145.4363 158.3029 145.949 148.9315 163.7443 149.9114 148.6414 130.5904 143.9684 155.0573 141.5124 155.4209 133.9453 138.2563 140.2763 163.2922 134.7386 116.8617 138.7428 150.5232 135.8596 133.5621 135.987 113.7245 144.8913 142.028 154.5465 133.969 147.1631 121.7608 119.7112 133.7923 148.8117 118.4353 119.7132 130.7273 127.3051 137.6295 143.1602 140.5148 143.5319 141.5744 0 0 185.0011 132.5412 129.667 138.1604 110.4386 152.4475 156.4287 135.8074 126.1169 134.2647 141.3458 138.6208 136.8099 139.6154 129.6434 131.0428 141.4627 136.2215 141.7381 134.5217 131.3307 137.6084 135.8116 128.8776 128.8671 128.792 141.452 121.172 132.2406 140.5515 126.8993 129.1631 133.1596 132.2179 139.1725 145.5172 150.5967 142.4626 122.2018 119.2715 125.9966 126.709 122.4365 122.0083 121.657 126.9558 132.3951 123.1309 134.7097 134.181 132.02 126.12 148.9557 135.556 140.0238 100.8615
106.0914 145.4648 127.8284 137.2591 122.5305 129.2527 143.285 146.106 130.7144 138.7321 130.5654 154.858 134.4506 127.0313 116.0109 143.4226 145.7519 139.6453 151.502 143.7935 138.5512 125.9072 124.6644 161.1863 133.6463 144.3839 141.5252 130.8696 139.2545 134.9061 145.4604 127.4649 145.5404 128.7377 127.7165 119.0676 153.3028 135.4363 115.1327 130.157 137.3996 145.409 144.4509 124.2998 147.1833 137.7163 124.7404 144.2934 151.4758 152.1062 144.0562 138.4572 143.3521 156.4724 136.8872 142.6785 142.3623 139.7149 134.4712 148.2541 121.6845 143.7213 132.9569 148.9934 138.2927 140.5279 124.4977 128.9546 145.4742 127.7516 138.5082 154.9816 132.6371 135.6166 132.0991 134.1665 132.1863 143.5119 138.2292 142.8489 154.9138 153.2521 128.2896 131.9228 119.7537 137.7115 141.9489 136.2208 147.9388 147.5473 126.4753 155.3405 145.5043 146.5695 152.2813 142.5834 138.2807 161.2302 148.6566 136.5435 157.6756 163.5952 147.0685 146.0763 151.6223 157.4047 154.8917 150.0204 142.6929 149.9095 146.2224 157.9045 149.0762 125.8032 121.5415 147.3121 153.2295 156.2464 164.2792 153.7925 167.0149 136.2596 170.6421 163.1647 158.9031 151.865 152.919 162.0878 180.8619 172.8923 173.8313 172.0778 160.2557 165.7737 180.9305 190.0752 198.0662 208.4291 232.3386 233.672 227.9493 270.9422 338.6777 270.9422 242.3137 190.8412 210.029 147.2688 170.2667 172.8246 168.7197 162.8853 173.0934 162.3359 166.2633 183.882 164.8006 176.475 152.6236 161.4538 155.4794 155.6459 162.1184 157.2052 166.4744 147.6275 163.4924 169.1322 152.4904 159.5617 156.6008 144.5882 144.5543 145.4373 133.1802 131.8886 162.8132 140.0186 160.9514 154.2479 140.4201 143.2168 139.4943 140.9549 147.1207 129.5878 152.2112 124.2757 147.8997 107.9125 157.1851 135.7221 145.7536 138.1419 119.9051 131.178 135.5014 138.9585 128.6534 138.7797 133.4631 145.8794 126.1681 164.9649 159.0192 129.769 130.1857 136.9361 128.0103 146.6496 125.8311 131.5081 146.3919 143.9549 141.9916 0 0 149.9924 134.0722 141.1076 124.9457 148.0644 151.5611 128.2255 138.2496 113.5016 127.056 140.0981 139.4626 134.8375 141.0793 146.4588 148.9217 148.7875 125.4103 148.77 156.0498 122.9223 122.6802 135.0495 135.7114 129.3728 129.7354 130.9363 142.7016 133.588 135.9077 125.8486 114.9169 140.4043 134.4849 126.43 126.9017 132.384 139.1815 156.6411 154.1725 146.3557 144.6195 125.3388 115.6532 138.764 124.7602 116.1321 130.1786 124.3411 131.3757 134.0446 126.5225 124.8815 129.2648 137.8247 124.9346
109.8795 141.3226 134.2123 129.3976 140.0895 127.1662 134.5736 139.2628 147.807 151.8803 138.9447 145.4591 147.7053 144.3353 143.5006 143.1986 137.1067 129.6004 138.5447 133.5693 131.9707 114.4926 113.3625 166.4855 126.9493 133.7333 139.5045 139.1841 144.3888 153.3073 122.776 144.0465 152.0675 121.6917 151.711 139.6105 143.8408 136.0938 118.0378 119.8295 148.4807 132.1648 153.317 143.3057 132.9348 123.7696 134.3099 133.1387 129.1346 140.6912 153.3176 133.6787 135.7043 143.1629 138.9301 120.3295 134.623 136.1769 139.4514 117.3645 123.9421 145.2657 148.1615 140.9748 140.306 118.8998 133.8935 139.1329 135.7062 132.7425 146.2406 136.3692 146.5477 142.9975 162.7588 146.2479 129.1939 143.5172 149.4985 151.2803 146.2875 127.0039 133.0908 132.1664 140.7668 151.4624 157.4669 132.6767 130.6254 151.6396 128.6083 138.5803 136.6689 148.3729 134.1252 144.5267 144.4529 137.6407 141.8432 142.3526 149.9736 150.1958 156.6091 139.8931 152.0291 140.7285 126.9586 145.8694 156.0861 148.989 163.4033 157.6986 147.3082 143.0986 114.006 160.9253 130.4869 152.7502 162.4733 154.1979 148.3584 160.5257 154.7118 158.4556 175.0026 148.6282 153.825 151.2995 175.1099 148.9448 167.6188 180.142 170.86 180.2223 170.9235 155.5016 175.7115 174.1552 198.6227 202.618 223.0031 279.3659 270.9422 338.6777 270.9422 263.3441 220.989 198.3935 198.2849 194.0692 183.2294 167.1348 140.9807 160.5232 162.2453 162.8652 183.4685 176.3937 158.1199 157.9133 184.6749 171.2902 183.8776 148.3882 159.7661 151.7573 135.7529 158.0045 147.3436 164.2348 143.2913 126.4243 146.5512 142.497 152.3142 154.5704 132.8153 152.2073 137.2361 134.7634 159.9365 154.5189 151.2033 151.5547 147.4086 133.12 147.0155 135.7701 158.2894 125.9752 130.9658 134.8472 137.7989 131.0515 142.1877 139.8347 143.2011 143.1871 145.9276 146.5774 131.2549 129.3242 167.9177 189.8462 93.5182 134.7111 151.3915 150.1265 121.7066 143.5303 133.3652 134.1984 133.1756 127.8646 126.1207 0 0 131.4829 129.0065 135.6267 112.2021 136.4363 137.3166 144.7778 133.8613 133.5138 132.4867 134.9237 144.7842 150.8426 137.2346 127.726 146.8382 125.9013 143.2767 127.9299 152.506 139.9734 129.6494 127.0938 148.2456 127.3768 125.4415 137.0761 124.8676 131.8751 134.8185 142.4065 130.5418 147.462 134.2131 131.4235 125.8215 120.1871 133.674 129.3778 128.2122 130.8141 130.0128 135.9353 144.296 137.3322 148.5747 136.8211 132.9316 119.1967 120.2021 139.4629 129.282 149.3638 137.6511 136.9586 137.4288
109.8613 129.7632 140.6906 145.3071 156.2613 138.9629 146.1194 119.4775 133.3946 129.3253 136.407 138.9764 129.3476 139.8837 123.2262 143.1306 157.8355 125.7626 131.4293 137.0491 123.9559 129.9676 128.6847 145.9667 137.564 132.5991 143.5987 150.6407 140.3948 155.8079 152.121 146.176 145.258 118.6877 120.71 119.3281 125.6159 112.7547 110.925 143.6952 136.5667 0 156.7824 144.789 157.8623 138.548 138.7194 161.9308 150.3554 154.8358 133.7876 120.4906 126.2402 131.7322 152.6547 131.1688 98.0695 142.685 130.9026 153.5006 131.585 131.9334 172.4845 138.9986 0 137.9661 0 126.6655 147.8929 144.1727 132.7772 128.2933 125.4493 124.1766 128.5959 142.0511 136.0345 123.1283 148.5504 122.625 0 0 139.9908 150.5136 146.7967 150.3683 135.3836 157.0576 143.6182 134.797 132.3623 131.6897 138.9816 149.5893 127.767 139.9667 137.286 140.5287 144.7523 142.6824 127.8923 133.2425 133.6903 148.409 149.848 162.3886 168.1403 157.8311 133.512 157.9705 162.2634 0 0 167.5576 136.5381 0 168.1829 140.3513 148.2519 141.7128 145.9855 164.4255 153.0539 177.1045 173.3466 195.5956 148.775 139.4714 173.243 148.0031 137.5655 164.5296 178.9902 177.3431 183.5463 171.0333 183.2216 183.4982 195.0782 187.1173 196.4648 227.371 242.3137 270.9422 338.6777 270.9422 0 183.8421 192.2073 165.5455 178.4281 175.3035 155.9899 156.5826 153.9036 173.6349 161.8533 151.9551 152.9528 150.8638 150.8627 151.2321 164.6586 0 155.0807 170.8656 160.3148 138.3602 137.6471 141.44 135.3755 138.6437 162.2856 153.2851 145.4915 166.2907 150.2263 139.9556 145.3624 152.1771 141.5889 136.3107 141.9184 151.696 145.0311 142.4385 138.917 108.2777 139.8785 125.9303 136.0063 153.7926 146.7105 145.099 146.6503 153.2918 155.2352 130.8287 147.4431 154.1352 141.7584 152.672 146.2115 0 147.8001 0 161.9885 144.7706 110.7607 125.7065 144.8873 146.0862 125.3831 119.8268 118.1926 0 0 137.7775 125.4571 131.833 131.0475 142.8791 130.7687 128.1668 147.2286 136.4199 145.3005 135.6527 139.0633 135.2951 138.5759 130.5751 144.3054 136.0334 117.078 133.5432 140.0456 127.4727 108.935 138.1799 145.7611 142.2119 138.1234 123.2018 141.276 150.8421 136.8773 133.5822 132.3936 129.3894 127.995 139.1486 136.057 156.1248 143.4982 159.6571 156.3946 140.2733 144.4866 151.8715 142.4324 126.1794 141.6487 140.3485 138.7566 104.7905 154.3375 126.5279 148.8101 130.5047 133.8406 133.0268 131.1751
76.5206 108.2381 115.6101 125.9121 133.4081 132.4105 153.4477 119.0768 116.6349 120.4926 130.1487 120.047 125.035 124.9105 102.8178 125.3172 143.7799 130.1738 129.8758 134.7278 152.2379 129.9872 128.7041 145.4918 128.1702 113.5298 151.1541 115.5549 125.5192 114.7115 119.2092 123.3192 107.0854 128.5619 119.3384 124.1291 151.7788 0 96.6045 148.9951 119.8732 119.0282 152.6222 184.4334 135.6785 164.3481 138.5142 149.4077 166.5344 128.3006 161.6753 180.8221 129.9599 98.8989 125.6985 127.4675 77.1251 129.6956 99.5467 135.4311 138.573 0 0 147.4162 118.8064 0 169.1811 158.1276 158.6073 117.6712 135.8609 147.6658 126.7041 112.7937 102.2451 116.1505 135.3157 127.0507 109.2636 143.7606 153.5036 0 114.9445 135.08 166.0212 151.0244 142.0327 116.3321 108.1311 131.2137 117.5361 0 119.2173 141.3327 135.0349 130.0948 140.0127 144.7041 142.1605 136.4803 144.9539 142.3471 165.4482 157.665 169.5854 161.9702 157.5223 160.5347 119.4937 156.353 162.7986 187.1925 163.1624 0 114.7676 0 120.053 134.2338 140.5424 162.2273 192.4261 142.542 146.3372 163.9429 164.6486 144.3172 195.3543 162.7322 144.9745 195.7156 186.7582 186.3375 160.8018 145.7311 155.1298 170.6995 0 212.7178 220.6691 190.7873 176.6712 228.3527 190.8412 263.3441 270.9422 338.6777 270.9422 248.2225 269.4521 214.9775 172.5887 153.6978 173.5428 186.2049 166.3316 155.0564 152.6864 178.6512 180.803 166.8649 128.8574 137.8772 131.5572 163.8334 148.9199 0 125.941 150.2668 107.4176 144.4793 144.3447 121.8318 168.9653 147.6339 118.3886 127.6115 135.8447 130.8746 144.1056 145.3112 178.4604 153.8767 144.6699 129.1895 128.0554 125.1663 117.6562 77.7819 0 118.6907 149.0784 126.2357 119.0473 131.8442 116.0709 161.3084 120.9562 159.4033 161.7802 136.9248 161.4769 117.4107 121.9342 0 0 0 138.7677 150.7038 141.8174 160.354 125.3276 160.8013 150.1589 134.1181 132.289 0 0 121.9616 160.0647 170.8756 147.8431 147.2217 113.4407 95.2537 127.9809 147.6029 157.5623 137.6116 134.3769 134.8086 131.7083 133.3437 106.433 146.5405 140.7723 158.3247 129.8977 125.0251 130.485 131.9375 123.0653 140.7191 161.2516 126.4009 152.8686 136.9337 122.9347 140.9369 182.3035 154.1199 152.6791 138.2877 148.8726 128.9222 141.9308 141.6333 154.6963 211.5267 204.4666 146.2518 120.7013 123.015 127.1591 123.7577 149.2833 160.1885 125.6125 130.7699 137.897 116.025 147.0538 143.6197 204.6526
119.3397 137.7194 114.591 165.0727 0 113.7312 166.5794 124.5392 105.6389 120.8911 130.9234 145.5211 127.9203 144.1717 110.68 159.9954 132.4735 113.2729 114.7396 143.9261 149.7775 125.9222 124.6792 162.6473 122.1434 143.4678 112.8809 106.1947 124.3566 155.9085 148.8954 156.0389 136.743 138.2355 102.0757 96.1214 103.7027 136.0385 0 110.7632 139.2378 108.4301 89.6319 0 0 0 0 0 0 130.1101 132.6035 131.1187 149.3875 148.1905 122.9155 118.1392 0 138.973 110.7242 0 136.5163 137.3052 0 0 108.4258 138.162 0 155.5424 141.1539 158.2832 0 129.0523 100.4936 159.9141 163.1693 125.1005 142.8976 144.9413 150.9882 0 136.4801 119.6855 0 0 0 140.8325 0 148.5372 131.467 123.8916 0 129.1203 140.8489 151.6096 120.6705 147.568 160.8416 130.267 154.5617 158.7392 119.6321 121.3561 104.4895 116.1751 134.526 145.2764 133.2321 0 139.6125 146.5372 143.0764 180.54 0 128.4253 0 138.5568 145.8059 110.1644 147.1977 0 199.6085 114.4077 121.3215 110.1066 165.0417 172.9443 0 178.357 162.3381 0 134.7134 152.8529 0 0 141.7045 0 176.4995 177.0392 157.4997 0 213.9984 186.9256 210.029 220.989 0 270.9422 338.6777 270.9422 236.0782 196.629 148.2699 149.8288 122.0415 178.2875 162.2215 157.3873 164.4369 140.8688 143.3529 0 160.7392 176.6058 0 152.0097 176.1646 0 0 133.237 143.7546 134.8991 157.6691 155.4529 116.4619 112.5289 112.7897 129.768 113.5617 139.7793 145.8465 151.9607 143.7688 138.8382 157.6731 149.6425 0 152.2779 113.9128 139.0191 0 0 168.393 134.9917 133.954 0 134.4585 138.7116 128.2859 135.2744 0 147.5795 119.4881 129.162 0 71.1859 0 165.6472 138.4723 85.787 126.0005 129.0019 127.4025 124.6942 0 146.296 144.3008 0 0 150.6956 136.6128 139.6707 125.0195 150.9243 115.3706 135.7926 96.1374 131.2485 154.6093 145.0115 147.481 105.5104 126.1299 121.3329 0 144.6032 118.9776 122.6139 136.0696 149.5269 127.5511 110.1467 123.87 129.4516 119.4234 0 146.112 151.4743 147.1727 132.9252 126.1257 132.0635 147.8114 114.7774 107.7247 0 150.4098 157.257 150.8377 120.7807 117.4328 0 143.2959 108.8827 126.3802 136.2583 146.2356 103.6127 142.8625 132.457 138.2685 144.3215 117.682 145.318 0
89.5667 111.0267 141.6341 174.5284 116.6388 140.2737 117.1554 132.2213 134.0965 139.8392 134.9997 123.7179 127.0539 123.1028 149.4739 118.2341 116.3414 122.1727 119.8325 139.5005 145.2987 144.769 143.34 132.7503 119.538 149.0014 138.2419 139.0962 144.1207 127.2898 133.6412 141.8452 130.8235 131.0018 113.5973 130.4076 0 111.3051 142.9207 0 154.8941 138.1613 0 0 154.5003 107.4457 129.2165 0 0 0 119.5279 119.2504 119.1052 138.513 122.1317 0 0 0 129.6733 149.4493 0 0 122.6929 0 127.4821 110.1226 139.2983 135.3388 137.4522 142.6901 136.5886 103.6848 132.3638 140.9136 172.0875 154.6405 143.4442 139.7856 157.112 160.3196 123.0615 0 0 165.0028 130.0219 156.4645 171.7802 112.1802 124.0099 148.6519 138.7234 135.8789 140.5189 136.367 123.6476 164.1377 127.1181 131.8071 144.6061 171.9523 135.1693 134.243 111.7062 149.8132 155.1629 122.6879 99.534 155.2174 167.9725 148.2391 151.4092 135.7877 156.5329 150.1523 0 140.8609 0 133.8115 166.2089 152.1477 144.6257 160.416 138.3218 142.7607 167.821 167.9022 196.8445 168.8314 158.6793 153.5923 190.8771 162.6432 135.7302 126.1519 147.1705 166.2234 170.0023 155.8723 166.399 194.8764 208.2725 200.4216 147.2688 198.3935 183.8421 248.2225 270.9422 338.6777 270.9422 184.2086 180.6571 222.708 156.4501 209.805 189.9964 219.6885 200.9245 169.9264 176.31 146.2669 203.0579 170.949 198.9172 142.9593 0 203.962 124.2205 162.6792 135.622 152.5926 132.0135 156.2373 140.9359 136.0511 128.456 175.3277 151.9975 167.6598 144.9869 142.327 132.8854 136.5851 129.2146 160.0799 145.1029 160.2497 135.4649 167.6096 161.0119 189.4537 0 159.7706 133.0313 156.3873 153.4374 143.569 171.259 146.4196 166.7914 132.8296 148.1476 142.2408 0 117.8994 163.149 128.4995 140.1459 147.3894 140.3558 132.1647 138.6142 159.4953 105.826 150.6876 148.6325 0 0 155.7493 156.8591 112.3609 143.9859 100.6216 121.6783 155.2735 131.1379 162.132 122.941 157.0603 133.854 116.4206 106.7338 117.9541 104.6338 140.4959 120.3748 133.9981 157.0954 130.348 151.178 123.0498 124.3898 132.3256 118.2786 130.0225 116.3387 112.2436 108.6276 132.4859 109.082 95.9387 165.051 158.0467 131.8441 103.8596 114.5763 103.4335 99.7743 110.1983 108.1157 105.0965 121.9008 121.0229 126.0969 121.5241 128.493 131.2956 130.3501 137.2166 144.1691 155.1979 130.4422 134.7688 96.2894
141.9327 129.1071 118.9824 129.3468 148.669 164.6101 156.6675 144.5053 122.5848 121.1974 116.1985 129.6409 138.5786 146.7191 134.9 136.6728 177.7434 117.2695 137.894 155.0887 150.9678 137.6228 136.2644 141.711 136.7064 117.0499 138.476 117.3857 132.6185 170.2374 165.7611 128.1216 126.5017 137.6177 128.7338 139.9677 187.0329 191.7982 151.9329 140.6436 132.302 148.9984 134.3365 94.1588 117.3739 134.4809 136.4305 169.8281 146.2484 135.3547 155.6077 134.5619 127.256 115.3737 129.5903 133.145 104.6832 119.5581 145.6981 141.3577 104.6033 113.3686 124.5166 135.2861 131.2799 142.1705 147.9261 139.4547 138.97 134.1529 133.1774 143.7321 125.4221 128.5011 115.5796 123.3444 125.4965 125.0818 123.3988 160.2202 169.2737 179.1634 142.9286 0 139.0191 125.4654 150.1229 147.9619 155.8482 131.499 151.5024 134.3707 124.9121 133.8342 129.5661 128.5233 123.6795 134.8059 136.451 149.4122 158.5096 155.3747 181.356 164.4238 127.9569 135.1362 159.1197 144.4856 144.3282 135.6112 146.9859 172.6835 147.2656 156.7855 146.1359 164.9268 166.132 168.7164 122.1622 129.0837 148.843 148.1089 142.1332 178.6758 161.9532 123.3376 152.3233 142.8907 134.3693 170.2498 156.0597 155.1944 154.4664 157.7438 170.5437 179.3737 182.3172 168.9577 162.417 201.2387 157.8857 176.115 170.2667 198.2849 192.2073 269.4521 236.0782 270.9422 338.6777 270.9422 0 198.7468 204.5909 209.6174 179.6244 165.847 187.8736 159.9148 166.577 188.0935 159.2078 173.154 157.9402 159.6167 145.3752 193.3217 142.859 170.4375 134.5132 140.5028 146.2055 155.9956 168.4819 154.2719 159.3411 150.5522 161.9187 131.7997 164.7704 193.1135 122.8945 139.8065 142.5795 153.206 147.3988 144.8068 130.6161 124.6072 166.7575 136.9111 135.3449 141.4712 139.4257 140.6702 134.6271 134.9108 139.9156 143.1582 147.8217 124.4104 118.3464 159.8625 106.1164 134.8453 151.6473 147.957 125.3287 163.4657 153.617 146.8303 117.241 129.5408 140.7231 127.9358 126.191 0 0 129.5102 134.9602 137.6833 144.2659 189.7023 144.0148 111.9849 119.6525 142.4357 138.3537 108.3948 142.8577 149.5758 145.7262 149.5809 116.5006 119.0642 126.0327 169.4501 123.2982 138.5103 136.6274 138.3212 102.3666 145.069 156.6751 139.9348 157.6035 151.4712 149.6555 112.287 130.7121 125.6498 117.7733 118.7258 135.0505 150.2166 150.7297 167.3538 171.0482 143.4062 148.2653 146.3034 118.5102 139.8679 121.6752 122.4797 129.4546 152.4666 120.3845 119.1101 120.4166 98.5918 109.4927 139.3351 106.1938
125.553 137.1806 128.3684 134.296 139.8832 137.4754 156.656 139.4169 126.5463 128.6494 106.6015 139.9561 121.892 141.2778 137.0567 135.3002 178.8912 132.2551 122.2783 149.488 146.1184 141.3139 139.919 153.5 146.6347 115.2541 128.5241 126.9746 143.6004 132.2552 145.8191 130.1314 132.8726 136.2145 123.0086 150.8138 171.8002 199.6137 139.2685 135.6548 124.6085 151.515 124.1666 106.9165 127.7586 148.2164 152.4222 155.5222 157.2924 133.0432 139.6877 147.6729 124.7086 134.5136 123.8488 121.6585 132.8686 129.2223 146.425 149.4321 123.6113 126.1588 136.6913 128.6931 147.0934 153.4336 120.9402 147.117 129.591 140.6267 121.3746 156.6409 128.7093 139.4132 125.864 132.5979 136.2306 129.7075 133.587 162.1399 166.5384 145.876 125.199 121.7396 137.2288 135.1269 121.6087 121.7125 146.689 130.7881 148.8788 135.3232 136.6553 135.5792 133.1819 144.2512 143.5946 142.1512 118.0476 146.1887 143.7684 167.9667 185.2865 159.1193 125.6478 147.3632 144.1136 157.1262 145.2451 131.4464 147.1539 171.4678 156.5255 144.7789 127.8865 158.4676 146.5389 163.3467 142.6169 150.5325 146.4214 165.8685 167.3797 162.7429 134.8541 142.7388 151.5452 141.0043 153.8403 163.7975 143.1543 163.5051 158.8081 160.004 146.2132 150.9959 172.2781 178.2972 176.2454 177.2103 151.8166 151.0667 172.8246 194.0692 165.5455 214.9775 196.629 184.2086 270.9422 338.6777 270.9422 0 252.0726 214.523 203.8871 180.9129 188.5343 155.7599 155.9352 180.475 162.1047 170.9309 163.0347 168.2416 138.3712 152.4802 153.3519 158.7804 153.1337 151.4078 156.4908 138.5593 164.1016 149.5635 166.3757 0 0 134.1613 152.5807 147.305 139.0159 152.0574 164.7903 139.1905 143.8705 132.2623 132.2013 148.1691 152.8118 136.9306 138.2216 140.7891 0 137.1254 151.6413 133.2257 135.4198 140.8372 141.5889 137.0627 148.8354 147.0417 99.9478 131.864 151.7506 148.1431 126.9162 0 152.8295 145.2534 135.6236 142.0932 134.9835 127.8152 126.0721 0 0 130.5829 132.6687 142.0285 145.1843 167.3724 153.5084 124.358 137.557 136.1893 138.6198 126.8345 147.6152 141.549 151.3467 139.1885 125.2265 135.9379 139.2237 163.2146 126.2338 137.2907 137.65 138.9259 126.176 136.518 153.2274 137.1997 142.4787 139.9663 153.9841 121.2798 132.4122 123.6909 123.0533 126.7313 126.9083 150.4351 151.7224 153.3584 157.0944 132.682 136.9 142.1983 118.2228 136.469 121.5543 140.0886 134.8452 143.8414 133.8789 128.2415 125.1283 114.7595 128.8654 146.6769 143.433
138.7459 127.7642 104.1961 138.8971 143.3466 141.4295 154.5415 134.5487 139.2953 136.4258 107.4816 142.5439 126.7628 120.6669 126.313 141.4914 156.3537 137.9716 125.2249 145.5078 126.1118 130.2806 128.9946 132.9805 126.8622 117.304 139.7484 122.0596 146.0636 132.822 144.2437 123.065 128.2442 124.0871 145.0968 135.8958 156.1376 183.9545 142.5193 137.4215 125.9306 154.3056 118.9891 108.1655 129.986 147.6108 145.3486 162.1578 164.2723 117.0724 156.2246 145.3655 124.7033 130.7476 135.1161 138.3082 112.1099 136.9853 144.616 148.344 123.9168 130.3779 103.3264 114.5793 131.5337 132.6448 130.1654 122.1627 136.6169 135.7489 112.9228 161.0305 123.6355 146.8667 127.0814 135.1534 126.2745 146.2125 122.55 143.7682 152.9482 167.8008 138.2809 117.2118 139.6092 117.6739 129.1162 142.6035 148.4342 126.0788 157.1791 136.5222 141.8927 137.3794 150.8978 133.8405 143.9991 174.3438 139.9163 124.6404 140.878 192.6835 171.2093 160.6495 136.5595 145.1701 170.165 146.3604 127.2483 143.5708 139.7689 156.7413 134.5255 131.0065 125.4491 140.8997 148.0428 169.6923 152.7307 170.5421 157.2633 169.4011 173.8353 164.5108 160.4221 155.6552 146.2303 147.0817 145.2854 169.9787 160.1807 146.219 154.7211 159.7247 164.0645 155.3262 170.0434 188.8939 180.6172 151.0685 150.6423 151.2398 168.7197 183.2294 178.4281 172.5887 148.2699 180.6571 0 270.9422 338.6777 270.9422 252.3969 205.7657 199.6601 199.1262 169.2212 212.3148 204.6303 189.604 171.4944 177.2548 176.6326 140.9363 137.1665 128.2729 122.7575 160.4404 165.9789 138.9062 154.8105 145.1968 163.6024 182.2616 169.9905 160.7835 153.5612 155.0099 165.6575 158.552 157.9948 162.1414 145.3395 151.153 138.9865 139.5498 135.8667 146.9715 151.0854 125.7473 150.0941 156.0836 160.8852 142.7984 126.2684 134.7252 134.6343 159.1241 141.9445 143.5391 141.3044 146.278 142.2601 152.4112 0 138.056 146.7374 151.9809 145.844 142.735 125.5066 137.9152 150.0407 145.5981 143.6124 0 0 116.9563 140.4977 160.6168 157.9812 168.3411 153.255 126.0017 121.8328 140.4471 138.4632 127.7527 134.3985 131.3279 138.8255 121.0327 137.3862 133.5225 122.2478 136.6938 125.087 130.2187 122.3013 137.7212 144.1802 132.2202 140.4256 134.468 121.0346 121.9438 140.0535 136.6397 126.1168 145.5119 127.1676 123.595 145.3994 152.5999 138.4645 155.5258 166.0961 144.17 146.46 144.5602 137.1768 136.7616 127.8881 133.4742 140.9294 163.4054 134.6325 119.6425 130.3156 100.6547 117.1527 138.9288 167.4067
115.0657 139.8419 135.9768 147.3952 123.7839 121.237 129.2943 129.2269 140.5873 130.4651 146.858 144.5891 137.522 128.6677 121.6206 129.028 113.6907 131.5556 122.4616 128.383 132.0032 145.7959 144.3568 134.2805 131.9539 146.0218 132.4474 144.3836 140.7616 148.0576 134.0924 155.6822 143.7897 132.5609 147.7591 142.6196 117.9759 133.8155 131.6506 151.4077 136.9015 131.4808 131.3822 121.6104 145.2371 151.9802 150.9787 141.451 131.6105 132.3989 142.185 136.0417 130.6303 136.9666 124.0076 119.1719 139.1793 144.2832 126.8739 127.107 132.5564 149.4987 141.5275 136.4136 142.826 116.8619 121.1196 126.0054 137.3965 154.9263 158.5198 130.7379 149.9441 142.0925 147.9487 149.1215 152.4401 126.5499 134.2999 132.3876 128.7118 132.0688 152.4284 135.0216 147.5536 148.0777 139.1532 130.4346 119.865 137.6994 159.8217 134.445 148.616 156.4709 140.9809 165.5808 166.3178 141.2487 151.4092 133.0815 153.754 132.6236 125.8531 147.8152 157.9918 146.4011 146.9299 135.5591 120.6503 151.8871 158.2773 144.3772 145.4454 137.9521 136.4519 145.7084 152.4128 144.9526 149.6266 171.9842 161.8895 151.6565 150.0814 158.5466 145.3503 155.7545 159.6684 156.605 163.3593 149.2657 146.5969 185.122 147.8535 162.7432 160.7832 161.1532 152.038 147.2258 148.3959 160.9455 176.1477 174.9175 162.8853 167.1348 175.3035 153.6978 149.8288 222.708 198.7468 0 270.9422 338.6777 270.9422 0 210.5823 185.6708 180.852 193.9449 202.0772 198.0845 183.7844 187.2937 164.6048 167.3771 136.3198 159.7031 159.9869 168.62 156.353 169.159 151.0645 173.749 151.0244 156.7401 153.1503 159.593 143.7418 146.2512 149.0965 151.9484 153.5704 159.3387 146.9618 147.6715 157.224 149.6665 140.3516 145.4422 152.2674 99.8163 139.4537 170.0215 141.2234 147.5484 142.6714 148.03 152.5655 158.485 140.9917 164.3786 142.7413 161.6315 132.3296 132.8038 131.3938 117.9812 133.3391 129.6884 143.9331 157.368 141.4053 140.2198 141.5613 146.0437 144.0519 0 0 139.322 140.7812 112.4285 126.2937 104.5112 132.1286 140.0148 116.7956 138.8874 138.2829 150.2586 138.278 144.7623 142.9243 131.151 128.3079 144.0408 126.0452 120.0805 138.1412 148.2143 142.118 118.2823 132.1205 138.6453 122.756 130.8891 126.8967 125.7708 132.3601 151.6819 127.1696 119.01 146.8144 136.4962 151.9875 144.093 137.565 132.78 131.4077 134.8649 133.0494 117.1006 141.1039 130.0191 141.6093 143.8766 145.7864 147.3406 128.8213 148.8095 129.9317 147.1373 147.3248 135.6049 106.0453
140.2304 128.3692 119.4221 124.6384 131.5087 151.5667 149.0169 132.0492 136.2502 123.8703 120.3388 123.7796 112.8164 140.5319 121.5103 126.4435 135.5434 120.2824 148.2572 157.1192 141.9867 134.223 132.8981 121.3181 125.7314 116.4106 137.343 121.0948 129.9866 132.6093 148.1381 123.2043 117.7861 132.1122 141.2817 106.7125 142.5295 148.6368 161.0066 139.606 127.5728 135.1696 134.7711 0 124.3622 149.4879 139.4506 183.4344 173.0952 143.6621 142.232 139.3823 142.1493 138.9862 122.38 131.6177 110.0852 133.7036 151.5101 140.2614 127.9402 126.7033 145.0845 119.9784 128.0907 156.6487 137.6365 144.2928 120.6809 133.8494 135.8629 158.3804 133.4469 124.3404 112.9034 130.988 145.7518 159.2295 123.997 133.7067 145.0151 177.5957 114.8161 130.9494 120.386 130.8063 151.2768 140.8056 137.5663 144.8448 145.0593 129.1225 125.2833 151.9611 142.9265 126.2771 135.1955 146.0742 143.7594 155.2767 152.4987 161.7058 157.0534 160.2141 130.7003 139.7151 181.4139 168.1279 180.0705 149.2837 129.6857 147.0283 153.4325 156.1194 145.2358 143.9073 153.0971 169.6975 146.9177 146.3912 134.6815 145.1035 163.4664 174.5557 167.4252 148.7613 132.0957 130.5665 150.6294 145.2493 139.7398 142.9871 185.256 186.4725 139.8898 154.5013 195.3332 178.7497 167.4317 181.7488 155.5578 166.7394 173.0934 140.9807 155.9899 173.5428 122.0415 156.4501 204.5909 252.0726 252.3969 270.9422 338.6777 270.9422 235.1393 185.0412 177.5191 172.3237 182.2481 211.2801 183.0082 176.2769 184.5025 159.5324 144.5557 157.6196 143.9657 157.7912 146.449 142.6642 159.8456 158.923 202.3201 177.9874 149.8385 160.4161 187.8124 172.9913 182.2057 149.9704 140.0191 129.4771 143.1266 141.8487 140.6997 148.8252 144.0531 136.3266 172.4731 86.3165 121.5542 189.2139 142.3351 123.2877 124.2343 144.8175 167.9957 159.0297 146.6634 159.8275 131.8178 132.9094 126.1523 170.4705 123.0193 165.2184 133.5397 167.9595 128.4229 125.091 117.435 120.2739 160.5771 132.1694 130.3669 0 0 130.6144 145.1844 158.9283 138.1624 153.1892 136.9203 117.6833 131.6478 129.8605 145.5282 122.3071 139.7349 153.8101 138.6709 141.6426 134.415 125.434 121.5608 142.9987 140.0351 134.9149 118.1675 128.8716 122.3222 138.3416 145.8554 135.531 168.9226 133.5673 138.8948 135.7231 127.6274 148.8366 120.5836 104.4367 138.3059 175.4927 127.3201 183.0378 200.8054 133.1674 137.8373 146.0542 136.9226 135.132 106.4805 123.1311 128.0615 162.8912 144.9061 135.2368 138.3287 105.8471 133.7776 144.9581 138.0291
140.2213 144.4376 152.8093 128.3438 131.4753 138.9211 144.5854 147.9536 137.491 137.223 139.8705 132.071 139.8113 135.3451 119.1125 132.4108 127.7948 136.2862 161.5784 133.2294 125.8802 140.2867 138.9019 158.3055 155.3391 139.6501 133.2699 143.2253 131.0312 134.0998 133.4326 134.6313 145.9701 139.4426 136.7175 135.8074 108.4544 126.9853 135.1965 131.7666 130.1889 132.6243 124.5569 145.5673 140.6281 135.1521 130.9809 136.4939 146.9632 139.9155 144.0317 142.1247 140.8892 138.2683 139.2359 127.275 140.1283 142.6139 134.0741 130.3576 125.8558 146.1869 154.6734 139.5254 125.0969 112.2113 134.6847 148.6578 126.9801 140.4466 148.8021 132.8353 166.196 143.3087 156.3956 140.513 126.5955 135.8809 131.1791 131.2881 135.1634 136.5211 171.1553 141.211 146.0015 153.7313 152.9651 130.9849 145.449 156.6659 137.433 145.342 146.6661 136.8751 146.0777 128.2795 158.5445 158.3035 128.8557 146.0946 127.145 143.8608 126.5664 165.7878 149.6035 142.9428 137.4506 131.9765 145.6824 165.2414 159.225 137.7029 130.403 145.4984 150.135 141.0241 140.5921 127.4265 139.4403 144.4704 139.8206 147.789 142.7534 129.521 149.7211 129.9581 146.7719 166.1925 170.087 153.3931 162.9163 141.8683 147.7588 149.5265 170.6062 149.6946 131.8298 166.7217 152.3999 144.6902 169.9956 172.4644 162.3359 160.5232 156.5826 186.2049 178.2875 209.805 209.6174 214.523 205.7657 0 270.9422 338.6777 270.9422 211.4054 207.8711 207.83 185.2836 177.3783 176.0037 181.4121 169.4583 165.7375 158.971 156.433 157.2042 156.8491 162.1688 146.7333 148.7215 166.4648 142.3937 147.0954 166.3352 163.0918 142.854 160.9934 157.0659 151.3318 157.7622 156.6479 145.522 133.7377 149.2407 148.9745 157.2153 154.3254 139.0608 0 155.193 153.8889 141.4112 155.0498 124.1478 152.8923 136.154 136.08 133.41 145.9937 147.2566 149.0285 135.7642 144.1463 142.6952 147.1415 128.057 143.2104 128.8493 132.5011 130.0793 155.5013 130.5542 133.0499 131.2353 0 0 153.4031 138.7748 144.1417 134.7626 135.3376 132.4166 147.9787 137.3463 136.7747 132.1011 142.6577 131.5221 145.775 127.4397 109.1797 126.7247 144.7626 139.4117 109.9702 144.7802 151.5849 149.5173 122.194 151.5582 131.8403 115.3903 129.9276 111.189 117.8214 130.5083 147.0225 144.5104 146.5491 134.861 132.2229 136.7162 147.7115 121.3687 127.4271 130.638 133.5635 135.4624 140.5887 132.3143 129.8555 129.4843 140.6337 124.632 119.0835 150.5461 157.7179 146.1055 166.0558 151.9897 149.5854 117.2461
120.3299 141.1338 114.4887 125.6902 141.3381 139.1375 158.4699 116.8818 122.4994 115.3123 139.2561 123.3693 147.1784 120.8904 144.2305 141.9824 144.2405 147.7269 141.5504 144.0209 128.1112 116.1559 115.0094 134.0248 131.9003 118.9736 137.2692 131.0267 110.8182 124.5328 144.3566 129.8862 136.1953 119.8587 125.9459 135.2643 156.3613 179.6907 143.1678 139.7256 133.4364 142.1834 144.1012 129.1505 143.065 151.1173 132.8578 131.3138 128.1627 139.8627 146.4065 137.3064 144.8706 122.4696 123.8978 151.9594 119.7553 138.9144 141.1415 146.7991 102.6055 149.8304 94.677 148.8185 149.0937 175.8439 116.9094 150.486 135.1492 144.6281 130.0564 140.184 133.1839 142.5734 140.4857 132.8873 123.6887 140.5253 142.1454 153.1682 155.698 173.9613 126.7034 139.456 163.147 127.5935 128.322 134.6953 154.3443 119.317 164.7028 142.765 123.2828 116.5224 145.3509 143.9205 147.6777 146.5331 158.571 138.2248 158.2642 168.9493 159.5832 142.1271 130.7666 136.0052 177.1405 140.0445 155.8775 148.0529 159.1365 150.7424 123.1153 0 131.3311 148.0775 135.3851 170.2306 148.2313 135.6161 148.4805 151.6261 149.3459 157.7799 144.4731 155.4389 126.0757 142.2752 148.6017 150.9203 152.5831 137.3905 161.8127 171.4771 168.9403 146.5139 151.4333 176.1161 181.9461 150.0224 183.3941 164.536 166.2633 162.2453 153.9036 166.3316 162.2215 189.9964 179.6244 203.8871 199.6601 210.5823 235.1393 270.9422 338.6777 270.9422 235.3019 211.0658 237.837 187.0759 174.4955 190.2931 166.0738 176.0901 153.9276 131.9998 162.4721 169.714 146.7297 168.4569 167.5652 169.9066 160.9156 165.8293 145.3455 159.1052 141.4881 140.9965 151.2631 158.2952 149.1674 140.215 135.0243 149.0214 163.0286 153.4011 140.7955 134.9945 153.8649 132.3984 153.8873 141.9439 138.2952 138.8691 136.7494 136.4708 139.224 148.1389 136.6278 127.6869 132.1516 135.0117 124.6025 162.8215 0 146.065 157.8432 149.8546 128.0044 133.7036 135.2856 127.2584 133.5327 128.6939 126.9388 0 0 121.3564 152.2378 155.5158 145.1777 165.0369 145.2937 142.1878 140.5123 140.5141 136.0561 133.2914 152.5084 119.9288 136.3692 142.3851 126.3186 122.5035 131.0364 129.749 130.6097 121.3409 155.0739 161.2077 132.2675 145.0474 132.9753 118.1416 130.7854 140.0593 129.2399 123.4985 144.8283 152.4648 122.6583 125.6722 136.9787 132.7878 129.6175 143.2549 149.1019 138.6775 140.4308 140.1309 131.5187 142.2809 121.2328 129.9908 137.8721 159.9438 156.4576 139.384 134.6567 126.5157 137.236 145.7166 129.7879
126.5437 147.9509 143.6639 133.6921 128.0971 133.3606 130.3352 139.236 147.5524 127.1073 129.5669 135.007 133.7319 119.3908 140.0001 140.9306 137.3233 138.9653 132.4874 124.1869 145.3097 128.8313 127.5596 128.5301 142.9194 147.8178 144.9458 154.7208 128.1966 127.0484 133.8361 147.0099 142.594 135.5443 142.7943 147.2446 141.3683 155.0915 130.8595 139.2765 126.2899 120.5522 112.2648 108.6121 139.8653 140.3008 136.6007 113.5954 96.0924 130.2109 139.1009 137.5079 157.6546 135.2486 119.2341 145.7297 121.7299 146.425 129.7749 160.5107 129.0112 122.2167 179.1667 138.8116 138.0625 161.2036 161.7326 145.2388 135.9728 145.7909 145.7096 124.3755 155.807 142.5282 150.9098 141.9965 155.5741 148.8534 137.1654 147.1296 113.1426 151.9563 105.8762 152.3375 136.2651 146.0565 163.2645 115.056 137.3319 142.4585 149.233 144.0516 144.753 144.4219 146.3417 141.0251 136.8065 157.5681 146.4871 165.662 155.2378 153.8097 147.8919 145.5255 150.7874 147.1131 113.9799 158.1999 143.4682 151.9518 157.1627 142.0775 121.2037 146.3629 136.656 146.6185 146.5243 136.7891 140.2518 158.7533 155.2386 165.0791 164.2744 141.8499 154.597 142.8188 141.2645 150.4939 164.2742 166.9772 154.4775 141.3341 161.6802 161.5236 155.5175 143.7881 158.3592 171.9166 166.9008 167.0512 158.7611 152.0317 183.882 162.8652 173.6349 155.0564 157.3873 219.6885 165.847 180.9129 199.1262 185.6708 185.0412 211.4054 270.9422 338.6777 270.9422 252.2873 226.7801 187.5775 190.218 195.3271 164.0124 152.5012 172.9716 149.6391 138.6402 160.3009 163.1451 185.0012 150.6212 148.6847 150.1679 160.003 152.2452 131.2002 162.0568 145.8873 147.6461 148.2891 144.7726 149.7176 147.8959 171.0053 155.4736 159.6829 149.9998 137.3575 147.4644 131.0753 152.7422 153.0271 146.5757 152.5362 156.9294 128.1445 140.544 152.4082 143.4232 148.6262 176.6361 148.8217 187.93 112.3949 0 126.7274 160.9378 122.3644 131.2717 136.5963 146.8399 142.6085 143.3599 144.7205 142.7468 0 0 134.8246 139.6615 146.5879 130.6632 118.7483 136.3604 149.7016 144.6154 148.4946 140.1668 147.1086 136.4766 133.8503 141.6684 125.6449 121.5346 137.3438 139.5309 110.6947 148.9848 135.4559 128.4341 124.7689 139.8949 108.7672 115.4018 130.4379 128.4009 136.7332 118.1409 143.9476 124.5202 130.4078 138.8395 142.9077 143.9884 120.3321 138.86 127.332 124.8556 103.0886 108.7765 136.8254 136.514 138.4748 149.427 135.1101 137.5229 143.0421 125.7314 159.9875 147.9423 162.1816 141.2811 134.3395 103.9844
123.2935 149.8165 132.5108 141.1008 132.2793 140.7204 140.6924 142.7391 130.8473 110.916 124.1648 136.8296 143.5583 133.2082 133.6193 136.235 119.3753 147.9423 143.45 138.754 125.1163 154.6112 153.0851 147.9874 135.9051 146.1183 141.4315 127.9124 118.1377 116.8094 119.8559 147.3534 139.4261 142.3812 139.4611 130.9149 101.6108 139.3641 151.9034 138.0936 145.0088 126.1416 140.9621 142.0839 145.2433 140.8368 134.9657 121.6344 135.1389 135.9437 126.5883 133.8193 152.3247 133.92 141.3079 138.9979 89.232 139.0016 120.3433 134.5162 129.353 139.9562 139.8044 142.155 131.6143 162.0895 131.328 131.4114 148.2483 139.3274 142.0533 148.7143 136.0002 136.3906 138.0731 143.4826 141.4538 126.3186 140.2421 130.1152 138.667 131.2144 145.8694 136.7574 138.1303 143.5148 141.912 139.557 115.0043 146.0186 138.0684 134.3509 153.0493 139.4582 140.0876 136.819 150.266 140.7045 149.2642 125.5633 157.1427 154.2525 117.4212 156.0749 142.0649 149.5747 132.4054 151.0224 147.9736 144.9398 139.9423 141.545 147.8894 140.3265 112.8931 138.0573 157.508 132.8937 147.3542 148.0187 149.5329 146.0186 153.5248 136.3615 151.0772 164.9019 169.6443 141.4631 128.9899 151.4161 149.1171 150.4086 156.6128 149.158 159.7764 155.1555 156.7216 159.7857 164.835 179.1972 172.1597 157.0969 164.8006 183.4685 161.8533 152.6864 164.4369 200.9245 187.8736 188.5343 169.2212 180.852 177.5191 207.8711 235.3019 270.9422 338.6777 270.9422 274.0785 210.0969 219.5204 202.4308 194.2773 171.7459 173.3777 188.0243 182.3606 165.3763 157.6031 167.5835 156.4593 155.3226 159.3283 166.9269 159.1916 157.7686 154.7178 154.1699 160.3045 154.6368 166.2414 156.2504 138.0445 161.5068 158.7266 147.6621 136.2038 145.5895 140.0065 156.0463 135.2051 138.9664 138.7658 159.1294 133.1122 140.3532 142.8352 146.8723 135.1544 149.5265 145.3353 150.9862 147.8172 173.0554 166.9134 160.7661 152.886 149.0608 145.4461 144.1615 138.6022 147.1146 135.3456 135.7711 133.9194 0 0 125.0189 127.4698 137.37 137.3874 120.3617 143.1715 138.6848 129.0085 126.4314 130.5476 127.7334 144.8614 147.847 143.2763 148.9185 129.6811 134.5618 127.8834 132.0734 145.7949 140.391 153.0753 115.422 122.5012 126.51 115.3226 143.6352 123.2905 134.2557 126.7034 128.8675 123.0149 146.7692 138.0522 124.7971 127.4275 128.8893 152.8661 120.6044 112.5387 118.8392 123.8487 136.6231 126.719 118.0589 147.4137 127.9457 142.8937 136.8498 162.2527 153.7589 143.4753 154.0371 133.2335 140.023 129.5428
115.5073 158.5326 141.2883 149.3599 111.9023 152.2014 127.1236 147.2102 147.3985 127.4694 112.0602 126.688 131.0057 139.64 127.4421 129.0823 141.4857 130.4204 128.7955 149.0565 137.0245 147.3583 145.9038 179.9655 138.8085 127.4052 132.1216 132.9876 132.0397 130.5094 148.2574 125.6534 129.8431 135.3705 146.5317 153.163 110.0061 138.628 142.1159 148.2417 133.8651 133.2395 147.1178 133.2782 103.7565 119.9529 135.4496 123.8624 133.8294 139.9926 141.807 135.5689 141.2753 149.2422 143.7247 131.2826 109.1644 120.7339 125.7939 132.1339 153.4399 150.9183 128.6529 147.5679 157.4011 116.1377 138.3418 144.7496 145.5747 140.9095 145.1558 144.9804 127.0263 138.6309 129.2331 135.0461 145.287 127.5486 146.2044 134.616 135.0696 125.308 145.7998 143.217 145.8065 146.7294 135.9981 145.0461 128.2554 131.3868 144.8437 130.0234 149.0582 159.5428 118.9783 129.6919 137.181 131.7333 127.4493 132.2943 153.0329 148.2676 141.3432 142.5434 146.9273 157.9981 140.1312 126.7981 146.0583 142.3435 147.821 128.8705 138.6028 130.4403 138.3804 141.1076 149.0467 138.5882 162.4892 151.4445 141.6147 129.8641 156.3493 137.867 151.9638 134.4882 154.2343 155.6766 140.4218 156.5367 170.7078 142.1724 158.9363 162.5494 147.7291 163.2237 160.0541 157.7536 166.0071 153.4566 162.7566 164.0503 176.475 176.3937 151.9551 178.6512 140.8688 169.9264 159.9148 155.7599 212.3148 193.9449 172.3237 207.83 211.0658 252.2873 270.9422 338.6777 270.9422 238.902 227.9889 201.3851 196.4448 163.9954 144.5055 166.9873 171.8133 174.1148 176.0517 171.479 178.6534 160.9595 174.3468 160.7729 169.4232 163.8832 152.5217 147.9642 154.4566 139.86 133.9205 150.4562 158.319 158.7758 148.0704 164.8251 156.1541 148.3179 160.3484 146.9744 144.8793 144.7295 145.0661 143.1578 152.4344 126.1548 150.4426 129.7274 138.6091 147.0565 140.2463 149.5442 120.01 151.1139 117.11 173.3679 139.4153 178.7144 132.0873 141.2179 145.6875 142.9383 165.7837 145.4316 143.4482 0 0 119.727 139.1672 139.3232 127.8014 127.0922 152.2587 131.7027 134.1473 130.7848 141.705 141.403 135.8217 144.6651 138.0391 137.7978 129.5962 118.4329 141.1652 131.82 142.1042 134.7891 137.1963 148.8612 128.1851 162.0597 158.6571 127.944 107.2833 124.983 141.5795 118.6825 133.974 137.5951 129.091 139.7354 163.7594 128.8997 132.1764 149.4621 153.3503 134.7896 137.9969 135.9321 122.9287 132.1426 133.1427 142.2318 145.3557 137.4987 131.0318 135.5402 136.4886 131.1119 146.5366 136.2496 110.0492
118.9754 151.1302 129.2884 141.3649 140.1534 156.3733 120.4264 137.601 132.3386 144.3198 131.4397 121.0816 136.1525 144.3341 119.9034 130.2806 150.8606 123.1835 136.4069 149.2659 142.1313 146.8736 145.4238 124.8272 127.7422 146.6775 145.7634 145.0512 130.727 132.9634 136.6377 133.8667 123.9017 126.2896 134.1531 130.1452 143.1543 127.0946 131.2724 128.8104 133.4301 125.8703 141.8271 163.6745 136.8305 146.8299 137.2341 136.0012 151.8706 127.2787 144.2441 142.5574 127.8356 126.7558 105.7266 154.4292 151.7469 121.756 150.2353 145.98 109.7666 109.2538 105.3003 124.2897 130.1404 134.501 126.9381 141.9414 143.6694 130.9968 163.1803 151.4269 132.3055 136.7525 130.3632 143.006 139.8695 140.9366 142.9585 120.5687 140.338 157.2505 144.1254 144.6375 145.4347 156.7346 153.652 148.9574 150.614 134.142 135.4991 141.1209 139.7279 126.6637 126.3822 135.3365 130.0155 150.2936 154.299 158.5485 157.352 149.6017 156.5081 138.0275 143.0131 143.1556 149.4256 130.3957 155.1069 138.3819 138.6715 138.3969 142.4311 103.4536 131.1579 136.3076 148.045 146.6517 145.0467 152.6399 164.0018 155.2252 155.8549 135.3796 145.3328 161.4207 145.0639 147.3734 141.9464 141.8936 151.9488 141.3657 146.7449 161.7269 151.948 146.2331 180.1814 174.1249 161.3436 175.6174 140.7718 157.0685 152.6236 158.1199 152.9528 180.803 143.3529 176.31 166.577 155.9352 204.6303 202.0772 182.2481 185.2836 237.837 226.7801 274.0785 270.9422 338.6777 270.9422 237.3492 213.4256 208.7842 185.9553 189.2744 171.7386 191.1732 167.6093 174.0751 156.2725 155.8081 147.9428 167.5206 144.3169 165.7732 160.8518 146.4455 157.5872 162.4299 141.938 142.8866 151.0342 162.727 154.1376 140.954 161.1529 164.411 142.5293 162.1895 132.5933 134.8776 155.4461 132.9732 140.7129 149.1508 151.8785 152.2704 139.0181 163.0905 150.707 121.5556 154.6437 135.7255 139.5977 0 156.1155 141.862 159.8295 143.6134 134.6012 132.8297 142.7775 130.675 152.9708 150.8846 0 0 141.4779 141.1945 155.5293 134.9683 140.5279 153.0742 131.0967 151.858 135.7198 119.0745 118.8747 127.0386 138.5999 111.7708 146.1233 132.0772 141.1212 143.9352 144.8118 132.8288 142.2522 121.4488 139.35 135.0177 146.1338 160.4138 130.1402 146.7178 140.4612 144.347 135.7275 126.1932 139.0821 121.1829 129.6943 130.4638 138.5468 144.9905 118.9759 103.602 128.0607 132.9387 153.187 136.6596 130.4307 139.8752 127.0516 128.5799 124.687 134.9938 134.0313 123.2581 124.5911 139.7559 133.8304 118.1657
128.866 151.8516 123.2769 109.285 148.0505 155.8714 165.2508 151.6883 130.4215 135.6906 123.052 158.1822 110.9807 116.4792 132.8043 117.0238 151.8202 123.7914 132.5751 141.0841 137.7733 138.1823 136.8184 124.3398 108.764 118.3585 133.792 134.2948 138.1591 127.2149 169.183 119.4723 136.0623 129.2242 125.8661 136.7244 173.9665 153.0215 138.8532 148.905 136.9565 159.964 131.3638 132.3197 156.8941 119.1998 148.3708 153.0199 145.4774 137.3143 124.2642 134.1713 121.2923 123.2485 127.95 159.5114 140.1398 123.4305 147.8712 142.2133 133.9984 111.912 97.5185 159.1839 124.5703 143.5291 143.5998 144.7644 117.5781 135.7915 113.8411 151.5882 138.5574 143.1458 120.2917 123.4908 119.5736 130.9279 131.2723 155.3609 157.1659 232.5231 143.3572 122.2944 145.6171 118.853 143.9325 153.2067 164.7943 134.8129 150.7103 133.9994 117.6547 116.4139 155.0053 124.6096 130.8572 135.3069 136.907 139.8162 168.9242 132.1222 166.5028 121.0152 128.4203 150.88 183.0378 155.0207 146.4497 124.7535 156.1856 134.441 123.7039 97.7223 137.951 164.9609 132.6192 137.6562 152.787 130.1411 159.6445 147.8733 166.1383 185.1303 174.4317 147.2121 147.9993 125.4556 134.1905 165.6291 152.7963 157.3074 139.9315 133.3221 140.9744 173.3783 169.0691 180.6873 0 189.628 147.8097 125.3633 161.4538 157.9133 150.8638 166.8649 0 146.2669 188.0935 180.475 189.604 198.0845 211.2801 177.3783 187.0759 187.5775 210.0969 238.902 270.9422 338.6777 270.9422 231.0238 201.6933 194.6255 174.187 145.8736 172.8645 147.8834 139.3021 141.5747 172.8734 137.2851 191.4175 164.6159 152.6356 164.7831 169.5668 147.0551 167.7772 166.9144 144.0536 151.6843 130.4239 152.8887 128.2212 124.6366 150.7986 157.7374 142.4412 178.0619 131.7654 152.7898 137.1267 115.2198 121.3273 120.1462 121.1751 162.2131 146.5306 158.7678 139.6311 128.7568 120.6073 130.8135 127.4279 138.0473 170.9306 182.9214 151.1629 157.3074 133.0822 123.3766 136.3524 148.2675 146.2454 0 0 122.441 140.112 150.8243 130.3549 170.1883 149.0353 121.8893 119.9506 144.9342 135.5958 133.7298 130.8997 141.0087 140.2691 119.1768 132.903 142.0901 149.0175 177.7741 147.8623 113.8011 129.8254 143.4324 134.745 141.1733 150.7196 134.7361 148.2061 142.1318 152.4458 115.3972 129.4223 126.785 128.515 111.9193 151.0982 137.1151 129.5758 177.1513 184.6818 174.0638 168.5421 0 134.6802 136.5139 119.4597 114.6858 154.7593 149.6918 146.914 132.169 120.4305 120.7406 128.0541 139.5026 172.7898
128.2677 142.078 151.2528 139.2528 147.2039 129.4191 117.9575 138.5305 136.9218 147.5328 133.8916 135.4104 126.2432 126.9911 139.8446 140.5123 116.7246 128.9843 139.276 135.8279 125.0756 153.0245 151.514 148.3703 144.9889 129.9411 139.084 141.3127 145.7639 132.1469 128.0846 141.2318 129.2565 130.9041 127.8692 126.0618 119.1259 138.7735 150.741 141.4644 131.2003 139.2854 136.9775 111.4539 146.5246 150.0851 139.805 124.3104 131.4758 128.0053 125.3635 160.8023 141.7225 143.3308 114.8119 114.0999 124.8749 136.9177 127.2595 146.3296 148.3655 143.1031 135.947 115.6885 119.6926 120.3317 129.726 136.8236 140.9922 136.0429 144.7999 138.78 152.3222 122.1327 126.7112 145.8743 160.4406 128.1216 135.5955 126.7096 133.5245 121.03 162.2146 152.3333 135.0499 136.3298 141.9559 141.2308 152.1244 143.7175 137.6859 143.427 148.3331 134.9422 136.5102 149.1342 139.1635 131.86 152.372 159.9981 140.6656 140.6468 140.5453 127.8423 144.209 142.3869 132.6736 144.6951 133.3652 141.5064 149.6642 128.5896 139.1867 160.1806 139.0411 126.7778 148.7814 131.2031 145.416 156.1309 148.2075 151.0114 134.2461 134.3764 150.3236 142.8424 159.1117 152.5058 158.5735 153.6158 159.5751 145.1954 132.8813 154.6051 142.3618 156.8306 131.1004 139.7578 164.6946 145.7854 156.2082 150.7249 155.4794 184.6749 150.8627 128.8574 160.7392 203.0579 159.2078 162.1047 171.4944 183.7844 183.0082 176.0037 174.4955 190.218 219.5204 227.9889 237.3492 270.9422 338.6777 270.9422 0 223.651 197.6496 205.1573 172.5451 179.3518 187.9779 171.8367 178.2925 175.2241 152.2959 144.7622 185.903 172.2699 161.1591 150.0559 157.8006 148.1115 164.0078 157.0231 132.7489 164.166 169.9694 170.6722 161.9281 153.7521 154.2119 155.268 144.4876 152.3079 151.3662 149.9862 148.7395 138.9636 151.6313 150.9173 165.6202 163.9404 146.9311 156.5977 160.0745 118.3877 97.8227 119.6708 146.8145 112.2499 143.9982 154.3043 144.9877 144.8004 146.0644 146.1102 144.1175 0 0 155.1787 138.0667 117.6563 132.4488 120.9206 123.315 135.9591 141.4198 134.5307 131.6782 133.436 133.6495 126.3965 140.8495 147.2946 143.0603 127.2877 135.004 116.9976 131.5188 139.6923 145.313 154.8278 154.3827 132.9834 133.5309 137.1162 125.2663 118.418 124.1554 141.6195 131.2932 137.7779 152.1035 133.0873 126.8621 136.3253 132.9197 130.8283 133.1101 137.9255 137.4956 128.6995 144.6395 135.8816 152.4637 137.1873 137.671 146.5317 142.1191 147.51 122.3944 148.3671 146.4825 138.9064 120.1899
114.1354 145.4617 141.7858 141.3947 143.1214 146.2044 122.9698 145.62 139.5983 147.4711 129.1384 138.484 129.1678 118.1994 140.8269 141.2732 142.1124 133.1804 136.858 134.545 131.1504 145.4587 144.023 138.0315 141.3101 132.8336 150.3774 131.0623 147.9388 130.7395 136.9118 147.0783 137.1104 142.452 134.4337 149.9197 142.1466 139.6161 139.3255 138.7502 137.6707 135.2896 150.6428 108.2184 126.961 134.8976 144.2356 119.5427 142.847 151.9709 131.6247 128.0143 124.2236 141.5412 127.3744 146.1593 126.6573 135.6247 148.7847 123.1153 153.7987 159.1628 157.0259 141.8362 126.1057 125.2099 140.684 135.8488 152.6728 156.71 137.2594 154.0247 135.0267 137.3351 157.4919 148.0999 134.2728 128.4322 128.5881 133.2359 132.6668 115.9852 129.1667 151.8181 139.2851 136.5323 140.7468 117.0461 148.4611 137.0283 137.7085 146.053 140.9276 139.7944 135.1012 136.2517 156.7404 168.6764 145.7574 142.9812 143.1 143.4044 135.6403 143.7269 151.8668 136.3011 140.8685 152.2094 143.4049 156.3355 129.0184 144.5696 135.5576 138.4235 138.7923 167.3782 158.6649 115.1575 147.3715 132.7307 160.4565 145.8539 122.491 118.4152 155.5587 157.2134 146.5964 149.4151 156.1029 151.4315 151.1606 139.4679 145.7712 149.9148 146.0759 148.1019 145.6034 160.1001 156.3319 160.5837 162.9177 159.8133 155.6459 171.2902 151.2321 137.8772 176.6058 170.949 173.154 170.9309 177.2548 187.2937 176.2769 181.4121 190.2931 195.3271 202.4308 201.3851 213.4256 231.0238 270.9422 338.6777 270.9422 229.8151 202.4219 201.5283 187.9303 201.9184 193.1224 190.3232 174.0145 149.5144 141.9296 153.1809 180.1359 144.0863 139.0213 140.9544 149.6476 148.1664 166.8201 156.7635 156.4324 162.4183 149.741 147.5549 144.0188 146.0243 155.4166 132.9405 140.9209 150.5594 161.4601 147.7561 143.6375 146.913 166.8643 155.5384 140.5339 134.5422 135.4288 155.1897 131.2376 133.6078 133.2446 145.1436 123.3599 138.5968 132.3789 145.9888 154.4609 148.5411 149.3051 159.4781 157.3031 0 0 145.082 141.6623 142.7394 123.7444 117.7709 140.3146 135.385 142.5644 139.9318 141.7279 145.1713 148.0304 126.2895 137.5403 137.2551 137.0354 145.8673 130.6773 105.7891 111.8356 117.979 132.3077 143.1861 142.0842 126.5386 121.6485 136.1004 111.4615 120.1822 125.3328 153.2325 152.5513 142.4991 133.402 142.3574 118.1286 128.3897 124.8057 117.3554 118.8074 127.4882 131.6908 135.663 146.5192 135.9655 140.7232 137.8989 139.7702 120.8967 132.1044 143.3488 132.2712 158.9302 142.0437 138.071 121.9093
116.7047 144.7824 138.0071 149.364 125.5112 132.496 133.5867 124.9309 138.5341 146.6781 141.9665 132.4693 134.6269 149.1185 145.6652 147.0891 146.5429 120.5396 128.3621 147.7549 143.2113 126.5405 125.2915 144.9302 136.3879 124.0209 124.898 149.0593 157.1904 137.2126 134.0387 124.6146 141.1452 148.4146 149.7727 125.4887 123.8241 138.6067 110.1687 134.981 142.6088 144.1963 126.1917 94.2511 126.5369 132.9249 145.4378 158.7159 159.5188 144.049 137.2004 134.1222 135.4984 133.0855 141.847 142.0773 167.1244 113.6916 148.5253 132.0937 165.9994 108.6449 116.5422 117.084 132.4651 162.9936 144.3535 144.3472 147.2991 142.2174 135.6549 142.0849 139.4198 154.6649 130.2393 138.9811 124.9683 131.4567 119.2333 146.2565 152.2793 140.9456 114.5994 134.6725 145.199 137.2241 137.0954 145.8272 152.4353 148.4846 135.9221 135.7577 138.2037 145.4475 149.2013 132.1115 150.763 145.5019 129.9246 149.9825 144.839 146.921 164.2596 138.1597 143.3774 148.36 158.6123 132.2972 149.923 135.0003 148.2284 142.4289 133.7811 140.2386 0 163.0665 141.9364 157.3331 128.007 149.236 144.2677 145.7 151.5045 152.5762 146.777 156.9772 147.3984 142.0215 130.6543 143.6793 155.0475 142.8897 150.0098 130.9719 145.3796 163.0942 169.719 149.0079 167.3128 153.2373 153.8864 158.563 162.1184 183.8776 164.6586 131.5572 0 198.9172 157.9402 163.0347 176.6326 164.6048 184.5025 169.4583 166.0738 164.0124 194.2773 196.4448 208.7842 201.6933 0 270.9422 338.6777 270.9422 251.6019 159.9329 171.9481 200.7965 165.6229 162.1445 188.0591 177.2311 157.4482 141.3687 168.9208 155.8333 174.095 134.838 178.1041 160.1696 151.3817 134.0461 160.3636 174.5509 163.7912 171.6322 144.1712 149.6256 160.5857 130.7754 163.5896 138.7746 137.2316 144.671 145.4667 134.3435 129.3586 128.7703 126.7379 139.4821 143.8202 159.5457 146.5227 116.3156 149.1045 145.247 132.8688 140.7671 138.74 145.1859 140.5868 143.0691 144.7865 141.8545 139.9199 0 0 138.3412 169.7423 158.1782 160.153 165.9782 140.0934 131.1809 133.9145 127.2212 139.2557 142.0929 131.9141 124.6883 130.4381 140.5022 126.5416 142.4662 134.8956 123.5698 134.0437 152.0617 124.635 129.6025 120.5622 137.2887 146.0263 138.685 136.5968 158.0488 147.8915 128.6331 126.3384 142.7125 125.4748 138.3442 130.5849 152.8473 147.2365 142.7542 146.3973 159.4138 155.967 123.8149 119.7067 131.603 114.4277 136.3435 128.675 153.5756 125.4053 111.7078 129.1862 117.8442 116.434 140.7171 102.102
109.2984 144.8289 147.5911 133.3918 115.1363 144.615 134.5707 128.7179 145.7184 142.658 140.5214 131.3243 126.7729 147.7154 147.4331 154.4228 144.9727 138.5506 142.7442 146.798 148.2373 136.6886 135.3394 171.4391 138.7274 129.9048 131.7133 124.6436 129.5241 122.0877 124.9819 146.5075 139.2122 147.2423 146.4532 136.3689 129.1124 150.689 129.7746 142.6273 153.8859 147.1983 158.4219 181.1734 136.1449 141.0221 127.8575 136.4883 144.9154 150.8717 127.7996 129.4108 148.7426 134.5662 155.4022 145.7628 125.4551 157.3229 128.2249 160.6186 137.3347 125.2602 160.6745 136.1511 0 130.433 0 142.2114 143.4941 128.8268 141.8165 118.8762 135.5766 142.044 140.4841 132.9938 136.1773 142.0465 139.5215 116.9756 0 96.7082 158.7985 146.0868 152.1733 138.532 146.1112 140.8773 145.0804 146.0201 138.2832 133.2413 132.4331 152.4521 155.6904 151.933 135.7249 142.7812 138.4084 130.4181 154.8489 139.107 147.2255 156.6814 149.6316 140.2331 134.2363 125.0612 151.6367 143.3613 145.7188 0 0 185.4023 152.0948 151.2712 151.052 138.0024 135.3978 140.2735 138.0938 141.5995 131.9297 137.6068 144.7438 138.2196 152.6865 160.9468 146.978 123.0164 138.4481 154.405 156.7894 140.835 150.3803 162.6616 159.489 144.6616 159.2887 134.3541 147.7693 174.1695 157.2052 148.3882 0 163.8334 152.0097 142.9593 159.6167 168.2416 140.9363 167.3771 159.5324 165.7375 176.0901 152.5012 171.7459 163.9954 185.9553 194.6255 223.651 229.8151 270.9422 338.6777 270.9422 205.8149 187.2145 196.6896 202.2697 165.4795 163.8916 151.3848 162.3012 164.4123 159.3978 162.6855 160.8388 172.5136 146.5624 145.0376 151.9113 147.3249 159.3073 151.4425 159.9822 162.374 156.281 141.02 183.2889 141.4014 163.5797 159.8502 153.4702 154.771 132.0098 150.5319 145.4764 129.5163 160.0843 139.9616 140.4467 147.6278 133.6974 109.3577 115.3035 117.4005 136.7068 124.0033 143.9862 151.5255 158.9051 138.8059 135.6128 140.1788 138.267 0 0 131.2666 142.6799 125.2558 154.2887 137.1756 130.5045 123.9056 135.2354 132.2722 133.0977 142.2658 129.1819 155.9445 129.192 145.5919 122.3105 142.1515 126.3964 136.6837 141.4353 129.6948 142.8646 142.0803 147.026 122.3879 126.1374 156.3649 137.3072 135.09 134.1889 142.8661 132.412 133.7896 135.2015 146.7056 134.9292 137.5696 111.0805 131.7578 133.9938 138.0114 141.2509 141.6116 153.2234 141.9503 127.8273 155.5443 148.7996 132.9905 149.244 154.0846 136.4461 139.9152 135.0282 131.7327 111.1619
113.434 154.428 141.2026 127.417 148.265 142.9546 132.7971 127.1078 127.0086 144.1202 141.7594 154.4314 121.4334 129.4596 139.3055 145.6653 127.393 116.0866 125.1486 133.9931 166.608 112.853 111.7391 120.3598 117.8763 141.9721 145.0567 128.9699 123.6852 130.2378 139.5433 151.887 144.6037 115.0467 124.8348 137.134 110.0031 119.7481 0 0 138.3656 165.1121 0 0 122.158 141.9854 136.5625 138.7227 147.5608 132.3803 161.0967 131.2152 141.6283 134.0204 153.6424 131.1106 0 149.9908 101.544 137.5244 145.0276 0 143.3951 0 174.4961 147.1493 129.9917 137.7516 138.6885 129.0129 143.362 117.0032 140.7644 127.9909 160.1852 163.6957 133.0145 134.3919 150.4526 142.2293 143.116 109.6713 0 190.8953 131.1421 133.1237 151.4109 113.0403 163.5985 166.5568 133.2617 128.9224 171.9367 149.3673 141.1119 135.4237 157.6899 162.1924 144.1284 136.2313 161.9487 137.4916 151.8005 126.1588 151.5155 120.9073 126.7215 156.3197 118.5516 145.405 153.6219 140.2709 171.4389 143.9766 0 135.1244 142.7421 142.0322 159.4735 155.205 138.7806 137.5899 132.4672 120.7611 137.8223 142.2459 150.7228 142.9154 143.4774 143.596 153.3848 153.5772 152.1442 144.8387 151.643 141.7489 129.1906 148.0469 152.4764 150.9087 155.3556 194.1951 166.4744 159.7661 155.0807 148.9199 176.1646 0 145.3752 138.3712 137.1665 136.3198 144.5557 158.971 153.9276 172.9716 173.3777 144.5055 189.2744 174.187 197.6496 202.4219 251.6019 270.9422 338.6777 270.9422 224.4017 208.3943 192.8468 156.0366 155.3124 163.1365 151.2707 157.6944 183.471 153.4898 164.6428 155.3541 135.5787 154.456 160.8663 154.1586 136.6058 164.5934 155.4869 167.8199 154.5934 160.4762 162.4968 0 0 171.7971 171.9443 154.2921 118.4028 149.8229 148.877 139.8767 130.1067 127.8671 157.4238 147.3043 0 128.3368 159.566 119.1259 140.2759 125.5521 154.1232 151.2531 148.6649 173.4672 123.5534 124.9627 123.2585 0 0 139.6344 167.1855 133.9398 156.8524 126.7098 122.5772 197.4687 147.0564 136.3024 115.8326 141.2643 135.9853 134.6741 123.8054 141.898 136.1743 147.2743 128.2431 167.8825 140.7722 135.7869 137.041 117.9345 140.674 124.5416 130.5042 129.8386 123.8093 117.8915 117.0682 137.6795 133.318 137.5611 149.2075 133.8015 129.2346 123.9651 148.5076 146.2785 157.3248 111.724 118.2169 137.7097 142.2865 140.3069 136.8509 122.6171 137.5247 140.0025 147.7988 160.2728 140.5126 168.2112 138.4524 126.2801 78.965
128.9785 142.7907 115.7735 128.5912 0 122.9484 123.6809 0 136.2948 135.4217 145.5903 165.8992 131.4719 135.6664 136.818 138.6178 116.0896 137.1903 139.654 122.4805 139.471 132.5323 131.2241 115.1329 125.4323 131.5461 131.3078 137.7564 120.7946 142.2368 110.295 146.7674 122.7874 142.7788 150.6039 134.8858 107.9297 0 126.7538 139.9799 138.186 131.0107 117.0806 0 155.526 167.2647 118.6665 0 0 128.9058 163.7788 117.7219 141.7558 137.1045 135.1929 0 175.0116 169.7509 115.4049 143.1508 0 210.4121 142.8464 142.6124 136.2523 0 147.7176 0 124.9049 133.5213 145.0973 103.1812 132.8903 141.915 131.9077 151.1664 155.0847 159.8392 144.6572 146.7029 159.4816 141.8428 0 148.9994 149.0754 127.073 142.4157 126.5573 144.3161 170.3099 126.0873 122.8239 149.8248 125.6993 135.5888 158.7136 151.4131 105.8404 0 109.8612 154.1636 155.9842 141.2154 117.6075 120.6696 143.102 157.7676 219.2868 102.6196 140.383 144.2408 126.5959 135.3668 120.3266 168.3187 147.5922 0 165.6259 145.6981 127.3559 124.3592 153.0841 189.9793 139.1767 139.6671 0 146.8475 156.0666 140.4193 137.9821 149.3943 172.2387 137.045 115.1528 133.4273 165.4741 129.0275 154.0858 0 155.6198 176.3386 0 147.6275 151.7573 170.8656 0 0 203.962 193.3217 152.4802 128.2729 159.7031 157.6196 156.433 131.9998 149.6391 188.0243 166.9873 171.7386 145.8736 205.1573 201.5283 159.9329 205.8149 270.9422 338.6777 270.9422 206.8357 189.3596 0 184.8415 200.4831 0 189.4044 155.238 0 169.7639 181.2735 140.1669 135.8265 137.3021 192.667 147.7106 166.5993 141.9727 0 131.1039 183.1689 0 0 130.4859 131.3525 108.3443 151.3161 134.7713 143.2231 143.4589 134.3624 0 146.2934 158.1919 120.0106 0 0 0 148.2535 119.6667 98.4138 136.3296 167.4552 125.4343 168.8258 144.1975 148.8759 146.8455 0 0 136.0806 172.782 155.1083 140.1664 0 98.7596 0 143.3495 136.0168 119.5154 110.1935 0 138.0715 112.808 143.62 148.3042 160.9404 125.9179 138.5758 133.3617 136.1435 173.7162 121.6802 141.3659 139.1738 136.5866 137.3544 121.9858 120.7055 122.3699 126.967 147.4702 109.0209 135.7374 146.7753 118.0152 114.0072 125.1754 116.5159 112.6048 97.0266 0 0 153.6949 137.6805 150.2617 134.8983 127.4092 130.7931 111.1032 154.5994 176.8542 146.3476 127.2399 139.3668 123.8359
0 137.028 127.499 138.1511 131.8037 128.9582 154.6412 149.4187 119.504 0 138.6883 150.8659 143.6081 125.1837 137.9715 137.9986 114.4519 137.555 129.1643 154.5499 155.0104 160.1279 158.5473 141.542 134.2498 147.428 132.4063 145.7769 135.63 139.4775 145.3941 149.4376 145.975 115.1698 135.9772 116.0703 114.3143 105.6287 0 123.1415 140.4798 157.8856 148.8984 166.9387 0 132.0945 151.2972 145.7213 145.0754 166.7242 149.9532 134.0549 115.0231 131.7321 159.7819 167.6539 146.4283 130.1359 143.2921 125.6956 110.9407 106.2207 0 144.0254 144.8813 196.14 0 134.14 126.7978 123.0288 130.5596 129.407 139.977 127.2115 145.4115 130.7358 149.5808 160.7542 128.0662 141.711 149.2519 0 0 146.8178 116.0776 134.322 143.3887 159.6433 146.416 158.286 134.5739 154.6445 0 143.9646 128.3995 151.951 137.7034 139.687 144.7067 125.2424 112.2727 126.0289 134.4459 123.5888 144.0044 156.5994 196.4513 132.6738 151.4756 0 130.2912 145.198 131.3754 0 125.8697 0 151.8123 135.645 142.1552 167.9287 149.276 157.1459 136.2265 138.3782 151.7792 139.354 143.9163 152.5246 127.0868 118.9256 144.6174 129.3227 133.1647 134.4722 156.6964 184.851 188.4769 154.2327 0 144.5419 153.8976 148.6637 163.4924 135.7529 160.3148 125.941 0 124.2205 142.859 153.3519 122.7575 159.9869 143.9657 157.2042 162.4721 138.6402 182.3606 171.8133 191.1732 172.8645 172.5451 187.9303 171.9481 187.2145 224.4017 270.9422 338.6777 270.9422 222.7368 214.3167 176.9237 153.2697 152.0272 163.7145 202.5367 186.3645 155.4763 155.1539 172.7391 152.0698 149.1681 141.9738 151.6195 129.4502 145.3776 154.2894 163.1463 153.8652 150.1318 0 149.7807 164.3108 134.8098 133.7219 147.0658 130.0303 141.8436 133.4012 137.7939 143.5981 142.0464 139.2594 162.467 0 0 150.5487 159.7256 146.9964 149.0259 143.9125 164.7491 130.5709 144.9577 157.319 155.1735 0 0 141.2572 144.9346 141.4701 141.9272 136.9359 148.4813 146.7818 133.4291 114.9046 130.303 134.2744 130.7156 141.8403 154.265 145.3964 140.3356 151.2495 139.7962 149.7158 121.4325 141.8167 147.427 155.1836 134.8253 126.6531 107.0487 139.9146 121.8945 131.3937 143.7224 122.3206 126.3347 130.0242 124.741 144.9458 122.9983 130.0492 119.1777 118.8878 116.9383 129.378 133.8044 139.8337 117.4113 142.5783 126.1461 116.3886 147.6976 118.3687 126.9747 148.3405 123.6264 138.3651 115.515 137.8896 0
129.2433 126.2854 142.5224 148.3574 136.435 132.2763 134.9727 126.0265 123.0519 138.4949 135.7611 129.0427 142.8243 129.5772 145.1051 134.9559 165.3199 157.3298 144.1578 145.3467 145.8246 148.5147 147.0488 138.1028 137.8094 129.3124 134.7499 126.4195 137.4452 139.7699 149.186 126.0152 133.5251 128.0458 135.6208 141.8002 157.2412 152.7211 135.4277 124.3558 130.6726 137.165 147.3921 135.6422 136.4883 145.5377 145.157 140.4167 154.6273 139.1348 151.2547 137.5795 125.0533 135.9373 137.4448 136.3171 126.3261 132.964 147.9225 132.6472 125.4785 128.8217 122.6238 142.1209 134.3906 161.5302 129.5757 140.8327 119.9866 131.8421 120.4944 156.5189 139.4512 143.1896 140.3417 119.152 124.2329 141.6792 135.2046 141.8565 143.8389 136.1125 124.1724 144.2059 133.4703 140.1982 134.302 146.4362 140.6171 132.9817 139.3812 134.0435 122.3663 137.8005 141.334 144.8369 129.0254 125.2679 145.3843 147.4143 141.4235 160.7818 161.3372 152.2921 134.3327 137.1518 166.2352 155.1 148.607 125.6837 142.0732 141.0023 139.1016 120.055 106.6198 0 141.1966 159.8568 150.1725 149.3713 159.448 144.3885 144.969 134.9259 138.4 167.8315 139.4758 141.9898 139.8874 158.8204 150.0197 151.1512 141.2709 144.8176 140.5411 156.1853 154.4459 159.482 172.0078 169.6245 145.7781 133.3003 169.1322 158.0045 138.3602 150.2668 133.237 162.6792 170.4375 158.7804 160.4404 168.62 157.7912 156.8491 169.714 160.3009 165.3763 174.1148 167.6093 147.8834 179.3518 201.9184 200.7965 196.6896 208.3943 206.8357 270.9422 338.6777 270.9422 0 197.6265 164.363 186.7064 192.5793 154.3719 174.8176 168.6544 186.6207 161.6007 162.5773 158.765 155.9174 173.3863 156.2169 157.1178 163.4876 149.0238 160.7159 184.5821 0 148.2274 144.3965 146.8933 134.2943 150.7712 149.7332 153.1338 134.5051 140.0423 150.6495 147.4545 134.9272 112.9894 116.7656 162.8644 0 146.3789 130.1599 147.9108 151.9647 145.3717 129.091 149.2398 141.139 139.2142 0 0 140.4572 154.6401 156.2658 153.4246 175.8892 122.4212 119.398 137.6711 139.3257 146.0831 142.5724 148.7191 155.0554 141.3302 144.1787 149.3725 142.9927 147.1523 147.662 140.015 146.519 124.1173 134.7872 143.7208 132.7931 136.773 137.39 130.9059 0 141.1439 128.6874 138.6225 130.8964 135.7677 139.2605 122.3866 138.7264 146.39 137.8256 138.6062 134.0507 136.8956 138.2572 115.919 137.1133 128.0034 130.8298 142.1367 130.9838 151.4782 130.1996 129.5736 124.4124 116.9374 136.6375 124.2078
[truncated: 245,626 more chars]
