# Supplementary material for: Defined chromosome structure in the genome-reduced bacterium Mycoplasma pneumoniae
Source: Nat Commun. 2017 Mar 8;8:14665. doi: 10.1038/ncomms14665 (PMC5344976; doi:10.1038/ncomms14665)
Supplement: Supplementary Software — We provide a folder containing all the data and scripts used to reproduce the analysis of identification of chromosomal interactions domains (CIDs). 1. Matrices_for_TADbit: contains the input raw and normalized matrices of the sum of the five HpaII replicates described in Figure 4a, of the HpaII with novobiocin described in Figure 5a, and of each of the five HpaII replicates, to calculate the CIDs borders. 2. Script_TADbit: contains the python script, iPython notebook script and html version, used in TADbit to detect the CIDs borders, and is saved in the Output_CIDs_detected/ directory. 3. Coexpression_Data: contains the two co-expression matrices (basal and Pearson) with their corresponding genes, as well as the co-expression for all genes pairs to compute the coexpression per CIDs. 4. Script_coexpression_CIDs: contains the R script used to compute the absolute mean coexpression of pairs of genes within and between CIDs. [file ncomms14665-s6.zip › 2017_Trussart_et_al_Coexpression_CIDs_borders/1.Matrices_for_TADbit/HpaII4_Stat_raw_filt_3kb.txt]

308.2879 410.0686 307.1714 276.8082 119.3236 171.0129 130.267 203.0151 197.8512 169.7427 161.2234 172.1739 186.1024 174.9524 198.2504 175.4428 102.7421 188.5678 200.7486 128.8707 127.4616 205.7338 0 24.2866 180.8028 188.9127 209.3195 208.5333 195.2253 128.5758 115.7704 220.3349 168.0201 175.0543 173.6134 175.2488 90.3773 66.4847 53.9512 151.5 195.2413 160.5589 76.7379 0 94.3088 151.1356 136.5598 81.602 103.0582 162.0087 126.5628 170.4909 190.7636 175.3989 123.5466 67.9428 55.3026 143.1331 130.7443 94.9621 67.7636 68.4199 67.7555 75.5766 124.9679 62.5094 78.6691 166.18 182.4629 174.6358 162.6821 119.108 158.0325 142.322 181.971 152.8799 132.6685 131.6091 136.8133 135.3561 132.3654 66.3301 0 119.418 155.3788 169.8134 171.397 136.1097 117.7674 159.3259 139.8261 155.3634 164.473 138.2806 156.4275 133.871 133.7806 123.5235 158.2586 132.7053 120.1521 116.519 99.8901 106.5495 155.6282 127.2246 76.5795 77.2268 85.7826 131.0526 110.0983 91.1606 90.3554 80.0697 54.1313 77.5233 119.0524 103.1155 132.2799 132.7342 140.2111 127.8151 134.986 93.0317 128.1068 127.3684 151.3469 148.9423 144.3091 112.1726 110.7721 131.7949 82.9628 107.8855 155.6337 96.3831 66.7245 95.4558 82.7333 102.545 155.7853 127.0464 109.1808 122.7479 103.0863 26.9991 40.8156 31.2998 98.4976 116.7972 125.4709 134.1955 106.895 166.0381 101.9734 142.5131 155.7566 130.5613 115.2153 99.9886 161.2413 138.7881 117.9385 123.567 55.4996 60.0825 0 118.9689 143.7033 170.8908 116.6377 122.9785 109.0515 133.1181 122.5981 144.0478 118.6396 131.7982 127.4407 121.3587 139.6458 168.2793 164.208 151.9857 128.3366 119.5683 99.5974 124.9165 49.8462 0 93.0625 124.1729 165.9998 162.2884 145.8654 110.6857 0 163.3986 97.4443 142.3529 186.5908 177.3975 43.704 0 0 97.3975 108.688 77.791 139.3233 147.188 195.1531 176.1054 151.9799 148.89 0 0 0 126.6361 132.8628 127.281 157.1133 85.2094 130.5532 183.1127 179.0601 145.0955 137.0208 181.6597 162.2985 159.7139 139.0199 154.8346 148.5405 134.5322 143.1419 73.5855 158.0223 169.9128 191.9832 146.0074 198.9155 143.7398 119.382 185.8279 120.6728 91.5866 121.9733 160.2734 176.3381 187.8665 221.4347 212.6291 144.3095 126.2012 144.4215 91.8819 26.8191 39.1531 107.1829 146.9881 162.4503 170.8937 186.6274 223.3971 204.9335 172.8414 187.4167 225.0517 221.3302 209.127 293.6251 0 919.3511
410.0686 1579.837 630.1995 389.5972 166.7735 204.9401 175.5949 300.8386 325.0436 244.041 245.7002 277.6147 299.7371 257.6122 249.9616 238.1495 156.5397 316.9809 254.2671 160.1202 160.7958 302.6071 0 26.4172 267.252 274.112 256.9301 283.2359 273.0599 199.6466 156.5292 312.7155 264.1542 250.127 237.6841 233.5402 105.6898 76.4412 67.937 185.1738 236.4508 202.3003 114.6406 41.5352 126.4142 187.0914 211.9758 108.5827 136.3876 224.1982 156.5623 206.8159 0 242.4541 189.3406 102.2468 69.0018 207.8834 193.3356 104.0549 104.094 102.3927 104.1355 101.3421 164.2789 75.3792 95.0767 202.4193 248.338 218.835 267.2975 152.1035 245.7286 197.9149 219.0686 237.7577 215.9216 210.4063 200.7372 163.3507 154.189 83.645 71.7112 166.2447 225.2779 226.935 236.0381 158.4738 132.8136 193.7163 202.2788 195.4128 235.4473 218.5974 203.5108 188.9783 207.793 176.5097 207.3076 193.6291 150.1027 123.6301 105.0316 174.4108 209.4004 169.9584 95.6414 76.4599 136.1363 192.6854 188.2744 104.3597 112.6774 98.843 56.8613 91.0821 177.5317 125.7281 144.268 171.0305 188.5148 175.3404 152.337 115.0496 164.0066 176.9421 191.4694 186.5713 205.5869 128.5108 141.5469 158.0314 100.059 142.5093 240.8744 135.9488 83.7965 112.6519 108.0541 120.9972 196.4831 177.6649 180.0547 189.8843 146.4496 45.9337 56.6522 46.6662 107.764 153.4893 138.9671 196.1595 117.6945 205.7094 143.855 200.4066 227.6388 215.5279 176.0292 141.7136 214.8158 212.7456 175.98 196.9355 90.8767 80.0039 92.4784 139.8167 217.9144 210.0096 174.5907 176.4486 137.3161 176.7927 160.6404 179.684 142.7779 163.6682 148.4467 163.708 217.9618 233.8382 211.0887 187.3392 166.4408 147.5068 168.0522 199.0263 88.4392 0 126.5626 193.8782 246.8702 245.6992 213.7771 133.5396 86.1073 179.1199 121.4917 200.0578 244.9346 244.8351 57.6774 39.7057 57.675 133.5577 144.2541 103.3499 178.5895 225.7681 280.708 240.3649 186.884 197.5482 0 0 0 180.4372 185.2463 153.9262 179.8763 82.6473 199.8906 268.1461 223.013 244.8978 193.461 246.0254 214.5363 206.8581 221.9371 204.6043 211.0545 201.7895 200.9973 94.9078 213.5803 245.7226 296.041 153.52 287.6957 158.9398 135.4971 250.8926 139.5771 113.766 148.862 212.7834 227.3392 244.3517 305.8473 310.8331 209.6743 139.2741 184.7197 120.8288 32.8035 44.2966 122.3013 178.722 223.4028 223.5873 300.8152 301.427 277.821 227.7684 289.8928 343.6251 296.8815 336.6992 410.5095 421.413 43.7488
307.1714 630.1995 1419.5227 909.9965 226.0014 305.1323 242.9002 411.3498 419.2933 357.9419 385.4991 396.6488 394.6829 344.1956 341.7544 334.8868 171.1874 407.8905 339.2313 200.5309 209.2917 383.2494 0 40.9873 337.3982 404.7087 366.4897 381.2411 339.6674 269.5922 203.3075 444.6533 350.2574 333.1279 328.2384 280.4903 85.6848 82.757 97.4335 240.4718 336.571 259.0195 150.2239 65.6046 181.3457 240.5317 277.5852 127.3729 148.642 279.0777 205.3045 289.0508 375.5504 341.1378 239.9373 98.8871 93.4184 264.8868 217.2828 150.1566 165.493 163.8829 164.6162 167.7781 219.647 89.8733 134.5332 252.2054 277.1233 344.9528 339.5347 191.0161 296.8139 249.1018 327.1239 312.4838 318.1556 248.2317 266.3779 228.2494 158.6353 69.2081 82.4402 239.9236 293.1141 280.4102 312.5588 150.7838 141.1625 286.29 270.285 226.6672 320.6582 274.5238 236.0974 317.5743 282.8096 218.8524 270.807 265.5157 218.2865 177.1755 130.2628 211.4735 312.2385 234.672 109.3751 115.3238 162.8264 264.7533 248.8277 136.7258 132.7701 110.0925 106.6364 99.8676 275.0061 131.6177 198.1351 239.2866 199.7107 229.9655 202.0682 125.7285 235.0878 227.7767 307.7941 286.4126 310.7121 169.974 202.5915 202.7492 129.0009 162.7629 328.2414 173.4398 84.8193 114.9513 109.4075 172.2489 278.8638 227.6684 204.6795 233.2762 205.4009 63.467 60.9779 77.0095 128.4715 185.7995 146.6071 246.739 141.6383 281.53 150.9583 251.7345 260.4586 248.4802 194.8021 148.8245 295.8307 268.2535 216.995 259.6149 107.4905 83.9114 111.311 204.1219 315.7648 306.9995 211.6589 215.2297 178.4114 230.512 230.3274 230.9421 194.7913 229.1863 176.8005 229.8463 271.7257 308.7611 293.6077 225.3458 196.479 212.9598 224.1134 242.6777 104.2007 48.6476 161.376 238.8713 316.1562 331.893 255.7012 202.7162 123.7524 279.3367 158.7627 267.4133 341.0209 281.6454 76.2288 43.0305 82.6027 161.9772 182.8147 126.3804 281.5088 256.3557 363.6723 329.2918 236.094 307.4261 0 0 0 243.4687 203.4468 177.9215 265.8414 79.8596 233.9726 390.63 292.9709 290.3488 245.8757 352.8244 257.8915 259.1824 281.8124 259.1628 292.346 294.3231 280.2861 92.1171 286.9179 356.1264 412.4931 197.6076 411.7224 198.8343 169.8412 365.0081 171.0564 134.0581 186.6161 311.3426 311.8931 317.7821 394.8566 376.5391 250.6793 185.0514 241.9262 138.966 35.1733 45.9676 131.218 233.4549 303.2439 264.5098 383.9933 459.0815 363.5769 280.2439 358.7811 450.7442 390.9434 498.276 474.9514 495.6021 53.0699
276.8082 389.5972 909.9965 2076.2399 550.7623 338.156 220.3571 414.7571 417.5187 314.5767 326.4393 319.9404 377.2824 339.8961 333.5078 298.3015 181.3494 385.862 317.1157 176.3261 190.4803 347.7917 0 38.9782 325.6752 362.1257 360.9057 387.59 343.4283 260.923 166.4064 406.5487 325.2546 308.4259 295.886 220.9144 100.5131 81.0826 93.4329 225.2309 289.0216 194.6202 137.4732 54.0398 189.8283 225.422 263.4767 115.8861 130.9151 276.4027 191.7348 260.5707 332.5988 331.209 209.0854 98.8581 81.3072 260.8799 232.2637 136.906 134.1507 118.82 143.3617 127.0111 191.6438 74.5053 115.7642 263.1365 274.0556 321.0965 307.2304 175.391 266.0054 270.4933 326.083 295.8246 303.7633 282.2951 219.3686 238.8643 159.4004 74.5411 84.9945 236.9885 256.9284 273.4713 259.2758 172.7252 139.6111 244.45 228.9837 226.5605 331.5423 290.0388 243.9549 275.2159 285.369 210.5103 261.5438 248.459 193.5982 177.0376 135.5812 224.154 299.078 211.6451 88.3559 122.4059 169.7739 251.137 214.5227 134.3389 126.4767 99.2203 96.9248 77.7987 236.3898 136.1548 174.4229 213.5163 200.3867 202.5618 186.8491 138.3396 209.4271 213.6794 226.2058 228.81 275.9996 163.9287 175.7374 191.9321 125.2355 171.5979 250.4245 139.6483 94.3225 143.7429 123.2571 168.1335 256.1979 223.7012 206.3521 211.1665 199.1795 64.8994 82.4741 89.0969 131.1295 182.503 183.4922 251.1173 138.7932 222.0088 155.6024 219.9486 260.3978 246.6269 199.9843 123.8723 255.7198 251.1693 220.5031 220.3024 91.07 87.5072 113.2418 199.497 255.5312 287.304 188.1531 206.111 138.2722 210.993 226.5931 224.491 217.9363 213.8274 169.604 196.2252 246.4735 273.4562 286.0025 234.9931 162.0384 173.5482 190.8317 253.942 110.2974 65.2499 166.342 195.2882 254.533 274.3739 262.2482 178.1655 120.0928 236.1365 168.9254 252.1033 339.3898 284.8652 73.4763 38.0713 68.2995 139.6132 150.9501 124.2354 244.1434 245.9026 325.2562 300.0372 231.1473 279.2689 0 0 0 233.6173 200.3685 191.5726 231.0453 127.1716 235.4641 338.1535 258.1671 250.2115 244.2685 289.0143 234.4997 251.3587 270.7959 237.5881 256.1105 259.2483 226.2347 92.3588 246.9396 293.5425 348.8766 203.2672 360.3883 224.3453 157.9851 334.2153 165.9483 148.6658 199.7946 297.9198 281.2799 272.8198 353.0169 360.9975 240.8205 180.9635 228.1996 141.8644 37.6113 44.6109 121.9854 197.4929 273.5909 264.2903 334.0186 396.4131 370.4219 273.9959 364.5655 446.5567 349.7048 395.1946 425.0331 397.5731 46.0555
119.3236 166.7735 226.0014 550.7623 303.6088 338.5334 142.5116 232.4548 201.6893 185.2248 179.335 186.8574 188.5263 155.7699 163.3858 159.4235 114.2427 183.9179 173.5311 118.8057 89.6381 180.2329 0 18.2022 158.3927 167.3966 171.3776 202.1348 175.6754 145.3596 117.0303 180.6745 172.1354 156.8257 162.9242 147.7227 0 0 46.7991 125.5202 156.9814 133.574 0 24.695 74.6498 124.5656 141.345 0 0 146.5019 113.6228 124.0916 150.7947 139.2278 0 0 47.7431 110.2951 113.0156 75.2628 71.1317 54.9677 64.1456 82.4219 0 66.2228 54.8184 116.5835 148.0514 135.7577 148.9173 105.5774 128.8747 113.6852 137.1174 0 114.646 127.217 121.3785 139.8102 113.6206 57.1204 28.5714 0 143.0505 120.2526 122.3983 98.4391 88.2902 118.2346 135.1614 128.5913 137.8435 127.7159 122.0521 116.4394 140.4285 132.4431 138.4095 120.963 106.6668 117.1077 85.1592 109.1219 117.1284 115.9764 83.0372 0 98.0504 108.4231 132.206 82.8022 0 56.7797 46.28 51.499 124.5865 89.757 89.1189 143.9548 99.0693 114.3935 118.7755 86.298 116.37 117.7092 119.6036 134.9814 126.7336 90.3623 106.1503 115.3466 68.8725 96.0848 129.7508 97.2599 68.9585 0 0 97.6275 134.7675 114.5643 99.411 123.3749 115.5932 37.1089 0 32.1338 81.3369 102.5876 102.196 113.81 79.0303 122.7333 94.4271 113.7306 131.7414 99.7167 106.9993 90.562 145.8822 137.2021 99.994 102.6184 57.1886 0 58.3046 99.0093 127.893 148.5151 121.7944 106.3117 98.8263 109.1236 125.7608 127.574 98.187 104.4745 98.9749 108.8274 123.2191 135.4126 128.1904 125.5971 99.4249 104.9416 97.9972 99.7876 57.4056 0 68.8746 132.6478 135.972 141.5858 141.4989 98.0786 61.8703 145.5696 0 145.379 156.1741 136.0675 26.997 0 0 80.33 0 73.1943 0 124.0354 137.5414 134.8664 134.6143 128.2828 0 0 0 112.2408 123.7169 115.4887 140.7421 71.7385 129.1302 172.6492 137.1574 117.6987 138.0494 158.9468 133.7586 142.5976 151.1054 131.9094 136.0625 123.6286 124.8476 71.1294 128.6502 134.3533 180.3333 117.5242 168.5452 117.3725 93.6884 159.7303 0 0 118.1304 162.6688 148.6096 160.9498 187.2093 178.008 140.9526 128.2298 130.1623 0 0 0 0 0 126.4048 126.3607 161.0124 206.8015 200.6989 142.7786 156.506 159.3922 159.7608 160.6108 179.3476 199.8337 19.3381
171.0129 204.9401 305.1323 338.156 338.5334 725.6213 523.9879 333.9932 275.6606 229.1425 232.3174 259.9837 229.0578 220.9043 223.6474 200.3689 131.9809 233.9856 211.1831 146.6143 125.1808 222.4902 0 25.2313 222.1763 214.2186 221.5782 256.0449 233.5701 183.9101 127.8692 249.2915 208.9722 198.1515 179.724 159.1034 82.3536 56.3968 60.5028 145.2768 229.1183 150.1199 91.5448 45.6113 116.553 165.8505 164.8583 91.6256 102.8354 164.8005 134.7097 162.9901 193.5981 192.2482 139.4345 80.6075 51.851 162.6182 163.1216 92.0038 96.0334 84.5961 90.8364 87.6196 0 56.5601 84.8596 167.0886 194.3095 208.2815 214.4529 127.2006 191.1377 170.1686 182.4632 184.2103 170.1007 165.9423 153.7763 143.0903 130.5971 64.2396 52.8364 135.3487 201.7999 167.3595 173.3207 120.2601 103.2899 166.8002 160.7666 146.6858 167.7609 185.4513 158.3119 171.7918 158.0987 151.3656 157.7531 160.7281 142.2734 112.0402 106.199 122.2981 184.776 144.9895 80.6475 93.8102 122.686 160.8091 136.2541 99.2514 0 78.5524 74.5289 81.9654 164.7496 114.1075 118.8364 155.5882 144.3207 145.5923 128.8281 89.0901 132.5243 128.2282 168.5993 129.6971 181.7839 113.0229 124.1911 142.4741 95.1334 110.2922 165.8032 115.2239 75.6031 0 113.0496 115.3728 142.074 141.8645 131.8234 140.7847 129.2235 46.2999 38.5485 48.5801 113.2103 126.7409 126.7503 140.1244 114.4999 163.0228 116.8542 148.8429 176.1772 170.4943 150.0728 119.8574 161.2292 176.1889 132.6956 162.0274 69.3156 56.7597 71.711 120.6686 165.9748 170.5119 145.12 143.7533 103.6744 148.6258 154.0629 149.0929 150.2806 133.23 133.7191 140.9651 175.081 170.067 157.3095 157.4355 125.2929 124.4716 123.9712 165.5761 73.4272 40.4385 108.9226 129.1049 194.874 182.123 161.5708 116.019 63.6758 163.8858 97.6041 194.8409 192.9777 188.8578 47.759 14.8888 45.4826 103.8751 136.1527 109.9114 164.7272 174.8611 216.6513 184.3172 135.8292 186.6946 0 0 0 148.168 153.6125 143.3262 153.8647 93.3088 169.1918 205.4343 190.4578 176.0049 157.7936 169.9961 185.7348 160.6012 174.9182 176.8619 192.3953 192.0084 173.5886 82.0681 152.2292 218.6822 219.689 172.1493 225.3672 122.3273 112.7258 184.8046 116.9873 98.8168 142.8811 203.0588 184.5291 196.9689 254.88 221.9287 172.4591 140.5447 145.6734 100.842 27.3514 45.662 122.0592 150.1262 0 165.0432 205.3879 268.4973 242.471 152.259 244.0796 251.008 251.2713 210.2532 232.9844 228.9866 22.2158
130.267 175.5949 242.9002 220.3571 142.5116 523.9879 74.7867 404.1701 253.3637 213.9878 199.9665 192.9787 187.8505 177.601 195.3207 136.7113 106.4396 198.0582 150.3853 113.2345 100.4308 163.2884 0 17.1915 170.85 177.7396 178.3991 187.5622 157.7849 152.1604 111.9291 186.3583 155.4288 147.2796 144.2327 135.7924 90.0124 54.8042 41.4282 118.3597 137.1003 130.7492 66.0893 24.6442 71.2788 136.8638 153.1195 83.2453 91.6686 141.0278 127.7936 135.0712 148.8202 146.247 119.3857 69.8234 46.9665 106.4221 114.8559 75.6813 64.2221 67.5451 61.4726 73.9429 94.2363 53.0545 76.9887 135.9122 140.3519 123.3222 134.7963 99.9805 140.8612 133.2792 166.876 138.492 135.6438 131.6431 112.6818 135.1015 105.7799 47.2153 34.3201 110.0342 119.8361 138.048 155.4923 103.5529 109.5031 126.5053 132.4219 141.6124 142.3289 134.6467 122.6601 123.7117 161.7371 149.3574 133.7176 138.1608 126.1515 103.8089 83.6916 103.0122 130.9929 102.5277 75.47 73.9746 95.9342 129.2588 108.5993 81.2084 70.8262 47.8162 46.0285 59.0105 129.2701 96.3268 104.3394 117.7365 119.7432 101.0788 102.0764 90.0625 107.9085 124.7443 133.2544 113.162 140.1565 88.4394 104.9816 116.8211 89.2987 90.0559 129.3768 96.5502 71.6951 76.7227 65.0937 91.7254 100.4844 114.0338 115.156 117.4023 107.074 42.2816 44.492 31.9725 84.9067 113.8078 109.1408 117.7581 88.7095 133.7019 104.8769 114.6292 138.8023 112.2149 91.074 100.1325 115.7988 116.7749 105.4266 118.8116 50.7405 44.9938 67.7634 97.0267 120.9603 116.3351 106.9131 101.2341 100.4284 103.0038 137.0638 117.3555 107.2644 112.0948 109.9143 119.2262 135.5256 137.1915 125.9729 131.8129 99.9006 92.7264 102.8612 94.1052 45.0266 28.0541 90.1313 106.7154 144.5239 135.6822 131.7296 93.9994 55.4571 124.9409 90.1404 121.0031 131.5945 156.2246 24.7843 16.4275 47.7201 74.3172 88.5736 83.5706 149.9253 131.3198 138.5437 133.0167 113.9267 118.9513 0 0 0 112.3881 107.2777 107.7424 104.2247 73.8461 131.1033 156.8544 140.476 134.5403 126.1537 152.8522 134.3686 142.9406 140.5765 135.6343 135.2708 143.7005 128.0622 71.493 105.0356 139.495 190.2073 105.5983 169.1101 135.246 115.4114 146.3309 102.7759 86.0802 115.29 132.4737 157.5389 168.0963 177.6185 198.8116 120.1417 121.0689 127.0831 94.72 26.394 32.8544 90.5012 122.3633 130.1514 130.5448 177.1415 183.6098 174.2686 133.0024 168.5543 185.671 180.2069 175.5592 193.4995 177.6385 15.8623
203.0151 300.8386 411.3498 414.7571 232.4548 333.9932 404.1701 1850.4732 1157.9938 393.7684 352.1336 363.5729 409.3562 305.6484 352.6831 288.8507 171.6975 341.9461 289.0369 193.2636 184.4297 333.5133 0 34.5543 310.3978 301.0182 289.088 319.9782 316.4042 232.3695 183.8244 373.1776 331.416 291.3124 265.602 239.639 109.8327 81.5285 72.9419 221.0341 314.2034 211.8083 136.861 44.4372 151.9171 211.487 253.0678 131.1936 142.9314 232.0146 175.7747 236.4181 308.4503 289.17 232.7781 107.1046 77.8475 203.8186 212.1468 159.474 123.1576 116.7539 133.4566 115.6361 199.4059 100.2341 127.1624 229.9955 247.7355 283.0993 280.3173 168.1055 252.3208 252.2064 287.9393 254.7 246.3145 224.4012 234.0474 225.5876 158.5893 74.444 77.0846 185.4602 263.5592 267.9605 238.9107 166.9457 135.7199 237.0806 231.7559 205.3701 284.2201 240.5694 228.2476 257.7741 240.5202 188.7006 246.2607 215.2503 198.8162 144.3856 132.1361 179.23 241.3452 206.2195 93.3201 117.3972 154.5365 237.8618 176.5714 120.2262 111.594 98.3007 97.488 109.3315 238.7883 128.6602 158.5334 206.7819 176.254 171.365 168.5848 127.709 190.178 194.1586 236.5093 192.6592 267.9267 173.2277 176.0609 188.2347 121.5393 161.3756 255.2974 152.9753 85.7705 137.3688 122.3698 136.1368 228.7834 226.26 207.0603 214.2371 154.385 57.8577 58.6556 63.6296 138.0986 178.6007 167.5578 207.5426 138.616 241.2581 136.4027 215.9375 248.32 229.1423 183.5005 162.079 239.8097 243.8459 173.86 200.3964 85.6409 0 115.4564 159.7533 224.6101 252.9714 190.7414 199.072 151.2108 176.0424 193.6155 214.9174 184.651 184.911 173.7612 186.0289 223.4113 269.8064 277.2758 261.6048 184.9342 176.1516 207.2697 260.0849 102.0819 50.5892 134.5899 218.0936 290.267 274.0489 223.6909 165.4432 113.223 237.7056 148.1255 267.5761 249.0535 235.1339 53.0698 28.6046 75.7129 159.6842 160.9761 100.6604 225.174 248.0561 344.739 259.6252 206.0271 214.8711 0 0 0 193.6061 200.0129 208.4855 235.9594 96.496 217.8555 290.6012 253.7527 239.8592 200.3653 286.1447 240.0377 246.9914 269.7596 224.6028 257.3639 249.9271 222.3003 110.8284 248.2635 255.5117 334.0577 193.4272 324.0548 215.2555 171.7876 281.7427 170.1795 145.8807 192.9793 263.9584 299.4534 275.7604 342.2979 353.9688 235.5234 175.9053 196.6911 154.2184 42.2371 51.3462 143.2302 224.8521 266.0766 275.643 327.0091 389.1034 334.4684 234.2193 322.9102 336.0901 294.6461 317.2808 332.6595 347.6137 0
197.8512 325.0436 419.2933 417.5187 201.6893 275.6606 253.3637 1157.9938 1859.2367 720.9328 403.2868 427.5845 424.0962 360.1275 359.5547 281.9005 167.2957 350.1667 302.0394 195.4002 179.2611 313.6818 0 41.6505 320.1373 340.0352 327.0616 396.0043 326.7021 249.3486 179.7684 400.9788 332.8711 282.301 280.9824 232.2543 83.2444 60.3589 84.1155 214.9483 309.1213 216.77 142.485 41.5972 169.4165 247.0624 256.7782 124.9899 140.232 232.7738 156.7783 236.4344 331.85 292.1835 194.4029 128.0054 84.2067 235.6643 236.604 123.139 142.7374 115.555 123.1524 118.2727 176.3329 91.1406 134.6288 216.819 291.7991 290.6933 305.2918 159.1106 255.3045 241.3443 294.151 257.2644 239.4591 243.9529 252.3943 206.0652 145.7321 82.9643 66.134 216.8158 287.3163 237.5361 248.2614 185.7242 150.9919 257.4319 255.4918 224.0507 289.3481 259.6047 238.5049 254.5303 280.6576 198.7531 257.0847 224.5004 195.3348 173.3645 115.2946 230.623 264.9194 213.5828 91.7322 101.2313 149.8953 220.8265 213.2059 142.0805 138.5723 108.0225 90.1924 85.3674 232.2925 145.9721 191.8661 228.4021 193.6933 194.5006 192.2264 130.3107 193.8252 200.2735 263.1187 203.618 260.4457 149.204 189.7746 188.7276 130.4871 165.6825 252.7303 153.1003 91.8089 116.4906 125.2393 135.1149 239.5046 193.3959 188.3351 231.1713 175.2413 57.6158 50.5832 65.6077 119.1027 164.8148 176.3603 229.5513 145.4099 227.9343 145.3413 232.6494 231.4263 233.2595 179.4243 141.6781 240.9757 237.6586 196.0043 230.6453 87.0004 88.8898 93.8804 158.5827 249.252 263.0791 198.5597 181.7224 168.1878 178.3401 196.0693 244.1902 183.5033 192.7969 170.5429 201.4377 219.7083 273.2537 253.5948 256.2835 186.8973 173.9263 215.6772 259.1498 85.9949 64.0875 149.608 210.1411 286.345 274.4521 242.2156 168.7315 109.3101 244.5082 139.02 242.1142 299.0702 268.3914 76.9734 0 73.6452 136.8609 172.5924 111.0704 227.2501 232.1181 306.8876 302.1574 190.7606 233.2616 0 0 0 200.7987 177.7606 184.5848 214.5248 78.9461 224.7319 333.2953 248.4445 241.8924 223.6868 294.0637 275.2393 256.1304 286.7868 245.9616 249.2993 257.8226 219.427 111.4237 276.3573 284.475 366.1431 184.3693 370.3027 208.9189 149.8095 329.3072 162.817 146.9686 189.4478 283.7527 289.7457 320.352 334.6196 343.9541 234.4279 180.9471 204.2578 136.0569 36.468 45.6453 128.0022 206.0756 260.5179 246.9385 315.6612 327.334 291.254 224.2943 308.4344 386.0016 322.3069 362.6209 333.0048 357.7848 37.9802
169.7427 244.041 357.9419 314.5767 185.2248 229.1425 213.9878 393.7684 720.9328 892.5999 785.9378 349.2292 340.7125 287.8729 287.5327 237.8483 145.9893 301.6602 248.0604 139.1778 163.8742 261.8758 0 23.119 244.1746 254.9156 279.3032 279.126 245.8268 203.6462 159.7509 294.5856 265.2209 265.9227 219.5048 192.9972 93.9728 56.4672 88.6906 174.5241 213.2895 182.1298 122.6173 46.0327 115.3643 174.9757 212.1073 116.6367 109.9634 218.5751 162.2855 206.4675 241.1359 245.9992 159.6518 103.1654 64.068 181.9778 189.8052 129.7018 94.0871 110.7963 104.2945 118.8928 167.6089 91.2764 95.7342 193.5134 227.3216 234.8335 239.1199 152.7257 192.9966 205.2749 246.7086 217.5265 208.727 186.7341 192.8134 187.0713 134.2977 48.6455 51.9491 188.7398 225.993 222.6644 204.9229 147.7062 119.9391 194.4134 200.9321 199.128 230.9101 228.0213 188.9161 194.7472 194.4215 184.1913 213.6634 216.0136 185.4487 138.0815 113.0066 164.427 237.8084 168.5133 86.6944 95.5715 137.7831 199.695 180.0892 112.8245 95.1015 86.3453 71.0264 78.2132 176.3679 125.4294 158.9097 179.5431 152.6339 156.6079 164.606 127.6543 189.4706 167.5384 220.1596 166.7511 212.9716 146.1075 155.7105 151.1457 94.9861 145.8962 224.6508 120.8289 78.8963 111.8514 103.0552 132.8695 191.4005 220.7086 166.7368 198.1467 141.719 49.6501 48.2862 57.0706 98.2256 139.7659 144.0812 177.6947 110.2733 189.7618 114.1241 167.1755 163.6397 168.267 163.2176 122.956 216.5887 209.4242 173.1095 188.3531 82.3492 73.6728 0 148.8838 211.2605 197.8893 168.3234 163.3129 137.6401 163.538 169.319 176.5972 162.402 170.0905 144.7401 181.7803 218.7886 216.9528 220.874 191.2163 170.2716 157.569 145.4925 188.2187 80.5517 51.5331 113.7507 203.5565 237.5148 246.6495 196.4448 140.9636 97.6493 206.6222 111.8166 210.0015 220.3247 225.0327 53.4494 20.3911 48.633 115.7985 125.6287 102.7693 177.6143 171.8615 268.0512 226.3 196.5955 200.473 0 0 0 157.1118 165.7534 166.821 169.5909 82.3598 189.7944 240.811 237.8649 213.4063 174.8974 214.5567 189.8551 217.4163 208.859 178.6355 261.2095 217.8808 184.3436 100.3174 194.119 221.4292 268.8748 172.5526 303.3011 172.452 133.8588 230.0623 145.4405 138.8795 151.6743 218.4685 234.7924 219.7601 324.1623 293.4605 215.019 159.7138 170.3098 128.1465 36.5949 39.3177 111.7488 192.6674 215.6096 217.8374 282.919 311.1749 255.5364 216.2732 245.3988 288.7566 256.5713 266.6877 265.137 266.5051 28.6365
161.2234 245.7002 385.4991 326.4393 179.335 232.3174 199.9665 352.1336 403.2868 785.9378 1289.5168 499.1959 363.6904 286.3199 317.8529 249.0146 145.1325 336.5237 273.9277 162.6696 160.5345 270.8054 0 32.4242 272.6239 318.7718 290.3337 302.0309 268.8629 203.7699 153.8156 365.7941 281.1706 255.0563 256.8014 231.0788 83.8487 77.4409 67.7531 182.3744 248.6112 165.705 127.4159 51.154 133.9183 185.1424 218.2886 115.4119 109.4892 212.4648 169.1355 194.6227 285.7693 275.15 185.9458 84.9274 68.3079 240.2829 215.7379 111.2006 121.3164 117.6478 133 121.5654 183.5847 95.1192 106.0755 212.1161 226.3538 280.4236 288.0302 125.5228 245.2741 226.3462 301.1346 260.2392 252.4358 203.0245 221.5099 180.7267 147.8129 67.098 68.303 190.5835 232.0753 243.4082 222.0305 140.9212 133.7041 248.1701 174.5002 205.9494 284.9215 213.9528 202.2293 215.6005 225.1123 171.6399 244.4261 208.8972 167.5448 125.4328 109.1546 179.9514 273.0185 193.2789 87.323 91.8007 122.2842 181.4754 168.9906 106.2259 116.4795 91.6433 103.021 83.0634 200.1958 132.2727 155.125 160.2528 151.6105 147.9489 131.1737 107.6755 175.9811 161.768 219.2039 217.1447 230.3426 133.0947 159.0076 147.1348 107.6749 154.4972 243.0271 154.8328 94.8906 103.4612 109.6484 123.3735 213.5114 188.8007 165.4926 191.1715 157.6439 56.5581 55.1496 58.1048 99.318 122.1385 119.7128 210.947 112.9808 203.9877 145.349 179.7183 193.1919 156.0056 156.7702 117.5939 207.2987 193.4066 176.7003 195.6659 85.4244 83.5309 95.8461 153.9164 235.3883 245.9191 172.6041 164.2015 124.94 191.3355 205.8508 191.915 153.8518 191.392 148.4821 162.7955 232.7733 243.1143 228.9503 203.8887 159.5322 149.0962 169.9519 205.1101 96.5625 50.5319 139.7986 209.5058 273.5702 263.3885 209.514 160.7208 75.4572 195.7542 148.0343 232.9562 254.0892 225.4794 65.5096 25.491 69.9267 101.2528 158.1715 97.2418 185.2662 208.2517 309.9869 251.089 182.3543 191.6885 0 0 0 179.8858 184.7977 177.8086 231.8896 78.9918 171.0835 320.9109 217.8942 218.7657 193.8465 237.5802 218.3729 209.9826 209.0539 189.7315 232.7624 190.0009 185.0187 97.1254 212.9659 244.1877 310.9066 173.0774 320.9195 152.5441 152.7623 245.2459 128.1065 119.1033 151.07 240.0386 283.1733 233.537 322.8448 334.207 220.6233 134.9746 199.2894 123.1835 32.2917 41.8845 113.8525 168.213 241.7378 219.977 271.2845 316.5565 288.9738 217.2079 251.2534 334.918 326.5432 341.489 309.9329 300.5722 29.6898
172.1739 277.6147 396.6488 319.9404 186.8574 259.9837 192.9787 363.5729 427.5845 349.2292 499.1959 1632.1929 1041.4671 324.346 362.7346 255.8536 158.6612 323.0378 292.4041 180.8877 170.0444 310.8327 0 39.4127 293.2973 297.8604 311.9122 311.3942 281.0707 206.6325 155.8027 346.2551 293.6483 270.023 277.6902 206.202 90.8189 61.561 79.6706 214.0747 274.167 188.9918 122.2586 49.9461 143.8144 210.5622 231.5896 123.3138 130.3989 249.5311 173.5065 222.9049 295.6403 232.0996 185.6691 100.5947 70.3932 214.9217 213.3619 122.087 113.1487 102.9745 118.6005 126.5221 177.7009 90.6077 95.9882 214.7424 281.6425 257.8555 254.0196 155.2311 229.6219 212.1659 258.8231 246.1962 232.7167 201.5638 209.195 189.7047 156.3707 90.3945 67.2713 185.988 272.9599 260.9943 252.8924 150.1698 140.6215 251.1422 218.5457 202.5473 271.1629 217.8964 203.9382 219.1569 232.4371 182.552 210.5298 203.2858 189.0177 145.6163 97.9416 188.5635 268.653 200.5256 107.7922 106.3895 138.7326 189.0608 200.2207 131.2961 114.3719 94.5177 81.27 83.8451 219.8574 136.7123 158.8095 208.1976 175.3615 186.9762 174.5372 121.5725 182.2554 200.6392 219.0411 191.9565 204.4562 155.5143 184.2099 185.0616 123.9302 149.9622 257.3098 139.1932 104.1585 132.0259 132.1495 136.8509 192.7643 196.0216 206.0224 210.0644 168.5823 54.7567 64.3401 55.8911 116.3054 168.3107 166.6426 217.9927 121.9772 202.1696 135.156 196.5553 223.4607 185.1206 151.5813 158.6661 220.0522 217.6938 173.0601 191.9325 97.6779 99.9056 109.435 153.5585 225.9862 220.4404 196.4815 162.497 153.0392 190.3442 196.5232 216.8323 160.2928 174.0828 161.9941 184.733 213.2603 238.8323 259.773 187.0248 175.0271 180.6188 169.6131 187.077 88.1582 60.5301 129.3437 196.5124 260.0649 232.3153 222.8119 158.0602 103.8787 222.3428 125.6131 224.2487 260.1078 254.7649 55.0614 30.4497 54.735 122.4459 165.3558 101.9262 214.8073 224.9134 269.1423 251.9122 209.5049 240.3152 0 0 0 171.4863 170.1983 180.4369 215.7651 108.6974 225.7899 305.3277 227.3027 243.1356 196.4969 270.8794 219.5579 227.5484 244.3507 215.5029 232.5824 215.4504 228.1853 103.5019 220.2991 274.8039 293.1995 180.5424 310.5644 187.2725 135.1162 269.1344 147.1683 153.9504 192.9056 258.9833 250.5443 271.8459 298.5868 318.9181 209.6445 166.5199 191.0629 130.6324 35.3851 52.2581 140.0956 177.2225 226.4614 224.5878 293.8568 335.518 311.3389 221.8508 284.3098 301.6757 275.6683 279.391 311.9718 322.6393 36.7807
186.1024 299.7371 394.6829 377.2824 188.5263 229.0578 187.8505 409.3562 424.0962 340.7125 363.6904 1041.4671 1063.9685 702.4637 375.8563 289.0407 156.7709 348.2323 281.228 182.1899 162.9614 359.9312 0 37.087 293.3858 279.1949 283.0455 321.585 276.1683 220.7864 173.8979 352.3518 291.4255 288.0646 275.5594 234.0686 101.4172 77.1878 83.5815 204.0137 262.5442 192.1432 118.5014 42.0432 156.4 201.8484 225.9585 122.4561 137.8034 242.474 189.9623 223.2507 280.6711 254.9199 211.3585 118.3679 81.0793 208.8714 208.2441 123.7001 133.7788 94.3464 104.9452 131.8286 167.2169 102.5755 117.4806 184.0895 249.1557 262.5342 276.3908 159.2195 274.4889 232.1543 260.3659 265.4344 252.8927 215.6151 213.8587 222.7664 144.1537 78.5202 70.6729 181.3749 236.0831 258.0449 222.1375 165.2731 130.9937 232.1764 238.3878 203.0362 230.3489 241.8793 217.7481 204.4241 265.1361 187.2726 216.4078 208.1098 168.5149 141.6566 96.6903 166.7388 228.2635 171.1825 89.3279 116.0081 134.8478 201.4977 197.0974 106.7957 110.3379 94.1683 88.4873 90.0895 214.8438 132.8366 163.262 209.2672 192.7666 180.5312 170.5469 135.8013 172.1107 187.0633 233.3793 182.8535 227.1982 143.1086 174.9366 184.9362 116.3945 130.9131 256.4814 134.7599 75.9664 118.5906 104.8392 149.6955 206.9437 221.6642 179.9614 214.6069 157.8575 57.379 56.9025 57.7476 125.0806 147.4792 149.0956 208.6001 111.8505 215.321 162.2214 195.8843 235.8767 192.5952 171.4862 111.9979 206.4037 204.285 176.9496 186.4085 77.2743 79.6552 104.8046 170.993 219.8228 258.6372 194.423 174.2189 144.9188 189.1108 209.7891 194.9365 167.7249 207.8811 180.3879 167.3171 229.1073 241.6252 231.2896 200.3402 172.2612 189.0758 196.6368 225.308 86.4905 42.7766 134.2323 205.6604 268.7158 259.1068 239.1371 169.7634 103.4249 201.7034 132.9385 227.8073 256.9015 254.6452 64.2951 40.1676 64.1399 143.0776 166.2283 103.4479 209.5537 203.1025 281.226 238.8288 225.567 204.4083 0 0 0 184.3102 179.2018 182.9831 223.5915 89.0688 223.6477 283.6987 238.5497 238.2543 196.3528 255.7241 244.7091 270.681 238.1099 206.1161 195.9118 269.8755 195.3703 102.6581 216.664 263.8846 325.2143 189.8754 301.2967 188.8296 151.3525 299.0222 156.8134 143.0178 181.3807 245.4181 261.0724 261.2532 327.0879 322.6717 238.2282 171.1357 187.6977 116.0635 31.7924 48.0547 130.9789 193.2139 241.4738 227.4231 295.2125 358.5814 306.8046 239.128 293.2297 282.7287 304.8702 297.2009 330.7419 333.787 32.462
174.9524 257.6122 344.1956 339.8961 155.7699 220.9043 177.601 305.6484 360.1275 287.8729 286.3199 324.346 702.4637 1026.0375 862.994 0 161.6415 288.9514 275.9365 175.2351 169.9782 273.0759 0 32.0081 262.2583 266.0923 287.1209 284.4618 264.5606 203.9826 151.3787 330.8673 284.1096 263.7391 201.8042 203.3197 86.7876 64.2329 70.4204 175.8728 230.4214 181.7534 119.2912 42.8135 110.7401 166.3903 233.6541 113.8097 117.1274 224.6611 167.9259 196.0501 258.2871 224.0563 176.3157 98.5454 74.9978 174.038 180.7974 127.8691 110.9619 106.9052 98.5664 117.5347 148.1805 79.475 94.2825 185.9893 236.4834 234.4147 232.6302 162.8083 199.1466 222.6716 252.6114 212.6205 207.2897 199.3971 201.9749 167.8393 120.2925 70.8333 50.4264 171.7277 196.9611 226.4273 226.8255 151.0951 122.4628 207.3599 181.1665 172.2428 249.3302 218.4326 182.4817 208.7299 225.6622 177.2178 210.7622 187.3601 154.055 144.5984 124.1464 162.8227 201.0737 148.7211 87.6736 101.4627 101.6832 192.5258 191.5966 122.7035 101.6451 79.9937 86.1003 77.0085 175.2765 122.9697 154.2049 180.3066 154.4851 153.0845 151.9331 102.2048 157.1761 156.1079 191.9652 190.5542 202.7381 127.5784 165.6048 144.8078 117.8302 150.7588 220.4108 137.6277 89.9838 104.6108 102.0383 138.5303 208.6205 182.2215 151.6519 187.0426 152.2629 51.1259 57.1994 49.9038 118.1138 152.4578 126.5848 174.0732 124.2684 185.9117 118.8437 155.9752 195.2127 183.0987 162.1409 104.841 185.1838 166.7315 174.8113 193.7248 73.477 73.3118 81.4834 138.3645 211.8368 195.5919 148.1845 129.4404 124.7021 142.2221 159.9932 184.6029 144.0844 174.5792 146.9607 169.7031 184.0265 218.4684 202.3469 180.1965 157.7759 166.4349 144.5616 185.0717 82.1533 39.3428 105.5765 183.2609 224.5857 226.9461 209.5937 142.4353 91.2578 186.332 138.934 186.9716 244.7776 206.7337 61.2092 24.9004 41.1689 138.7215 137.6625 106.8798 167.9964 190.9925 239.4678 230.9359 186.8645 186.9903 0 0 0 159.2602 165.873 190.814 222.3274 88.2027 187.4985 249.59 208.9451 207.8312 175.4411 238.979 224.2974 207.1764 201.6238 191.5566 206.4397 212.7309 208.9272 100.7902 181.645 244.1116 282.6049 175.0955 299.8245 145.7374 138.894 236.4258 141.5993 137.0653 138.0732 227.4592 231.6576 238.6099 307.1645 300.6143 182.6933 151.8734 175.8255 121.1425 34.4995 43.4509 117.4112 165.0624 217.0215 198.0942 242.7291 291.6604 267.7455 202.6769 246.0001 278.5372 275.1611 304.6851 268.9185 263.8052 34.8321
198.2504 249.9616 341.7544 333.5078 163.3858 223.6474 195.3207 352.6831 359.5547 287.5327 317.8529 362.7346 375.8563 862.994 1072.646 682.4278 0 339.0721 294.6541 177.9309 165.6208 267.1492 0 23.6095 258.8901 286.9101 295.2808 291.4933 265.2 210.7591 154.074 297.765 287.0932 272.6551 235.0676 194.4474 91.6201 58.3897 75.3399 172.4151 268.4678 199.5624 114.4818 38.06 138.6564 207.4864 224.3166 129.4291 0 214.7715 183.2594 213.0601 252.907 231.1059 199.1376 96.1245 66.5416 198.9663 202.1862 145.8135 97.3933 94.4317 106.7645 114.0172 145.1755 80.4498 86.7356 214.5432 255.0503 262.5268 279.3804 144.8208 229.5526 197.2021 269.2147 260.4883 228.3989 223.225 207.2243 194.5717 159.6573 77.0155 51.3845 201.607 228.4563 202.8233 233.0208 165.227 110.4284 207.1337 184.1645 190.8666 232.8358 208.4662 202.966 205.0746 220.7853 191.2478 232.9443 204.053 167.8932 142.5203 97.005 164.0283 190.2175 195.7232 102.0332 101.8215 129.9802 223.6636 169.582 116.7271 126.2842 91.9221 76.0814 88.2644 194.8309 123.1481 158.3182 190.8188 169.2956 180.1518 164.7839 120.4248 164.8931 161.6155 241.0565 187.1391 215.6326 151.0092 170.7027 149.8212 111.8688 158.136 225.3167 156.3201 103.5452 119.6563 0 137.957 208.1614 171.0342 147.0083 197.3912 142.3759 44.6701 46.6109 64.3187 115.2742 156.9938 140.6525 174.653 114.0526 173.6714 150.5039 194.142 207.8512 177.3759 142.9755 126.8823 216.462 210.8601 181.2593 205.2394 83.9251 78.4786 95.3273 164.4695 207.9014 205.2882 180.2378 165.65 140.0037 183.0352 182.6823 158.2992 165.1724 184.0785 163.6645 180.1134 209.5422 253.3703 226.3693 206.2432 170.5969 170.6296 178.6947 209.411 81.769 46.538 132.3495 188.0181 256.7086 261.0775 224.7659 145.1381 105.2357 225.0948 130.7488 232.6867 255.48 247.837 61.4988 25.8107 56.0242 138.0239 145.0167 105.9411 192.4915 215.6439 264.6152 203.6055 213.4549 206.2625 0 0 0 195.0448 179.0835 169.7865 200.7891 91.5508 189.0795 261.3739 221.1782 232.4713 212.3212 267.7072 228.6529 206.706 215.0538 206.5377 236.6636 228.417 214.5663 104.1108 218.6302 235.043 305.2051 174.1423 282.0709 205.9685 149.3758 267.6023 146.1007 144.3235 187.0968 268.5804 258.7446 247.0434 310.9295 266.0978 196.0677 153.8161 185.4083 136.805 36.8366 47.8295 131.6237 195.1204 231.7177 208.0578 255.379 314.6945 285.8789 230.1411 257.1811 293.199 326.2378 270.269 292.0869 299.5255 30.1196
175.4428 238.1495 334.8868 298.3015 159.4235 200.3689 136.7113 288.8507 281.9005 237.8483 249.0146 255.8536 289.0407 0 682.4278 923.5163 463.3359 0 258.6885 156.8709 137.5524 242.7989 0 33.5928 266.3645 254.6065 232.1253 255.6373 247.4093 196.2817 146.4883 293.9382 234.3055 238.5152 209.1664 205.7772 78.7082 58.1304 50.9203 179.8758 219.3956 172.2184 115.1796 37.3943 115.6581 175.8872 185.0691 114.7875 107.4621 186.5958 147.0418 179.6363 239.3999 217.8264 164.8976 74.5758 50.8 174.2104 181.4363 0 99.8563 81.4275 80.8378 91.0397 141.9346 67.7933 100.4107 178.728 228.9348 213.063 209.7909 119.4956 220.2922 184.1123 231.1394 215.5985 202.5564 189.266 186.8503 170.6532 139.2793 77.6115 0 149.5987 195.0036 173.5874 203.6059 130.649 115.8498 192.6128 161.8194 163.4272 240.4607 188.281 184.5203 192.3608 190.8993 162.5596 174.4132 156.4848 136.3633 126.6323 98.2689 155.7082 214.3962 160.4154 83.8542 0 95.979 191.1035 163.514 111.3888 115.1125 82.9168 89.6793 83.3096 187.0422 119.0853 137.3132 150.1412 157.2673 170.234 126.7697 117.9606 143.3148 154.5501 181.9084 157.9405 175.2882 120.6562 124.7201 144.9569 100.3853 122.0719 221.4162 118.53 82.9382 91.9561 90.9229 124.9381 167.7842 156.946 160.5175 173.9701 146.0588 48.0862 59.5096 44.9341 103.1487 136.8807 139.1526 163.6495 104.8215 170.5123 130.8539 172.6068 187.1689 158.6756 137.2054 98.7473 192.0932 186.823 161.654 189.8623 77.507 70.2244 84.2101 135.1003 199.1704 193.5286 153.1537 139.058 113.6168 148.0305 145.2502 152.3382 142.2074 148.0396 139.6709 161.8387 190.2234 213.1913 208.6642 189.578 146.3846 132.3176 152.7839 172.7008 84.7534 42.7894 111.1943 172.9066 212.8258 231.9953 181.845 158.8878 80.738 188.3548 107.3958 163.2616 210.6144 220.5707 56.1123 26.6993 65.1572 112.9185 131.2176 94.1291 182.9645 188.8317 233.6446 191.4849 183.0435 185.3421 0 0 0 154.5217 167.2732 157.5624 196.2078 84.2291 177.5068 247.3176 199.2178 206.871 189.0524 243.2387 177.4806 183.1758 200.439 185.4501 190.0076 200.6276 175.674 85.5124 187.1862 231.8323 261.2263 140.0488 266.4961 144.0254 129.2592 219.9262 134.593 123.9459 125.0185 212.8838 211.1202 193.9771 270.039 255.1033 176.2807 156.1576 160.2489 104.784 28.6204 37.6127 104.9517 173.6923 183.3039 198.5176 231.2114 276.3151 247.8919 199.9518 0 254.3355 244.688 239.1635 255.5311 265.6059 26.7953
102.7421 156.5397 171.1874 181.3494 114.2427 131.9809 106.4396 171.6975 167.2957 145.9893 145.1325 158.6612 156.7709 161.6415 0 463.3359 184.0982 562.7108 164.0723 117.8749 101.7035 164.6198 0 20.2983 164.2944 150.5775 146.4206 167.9597 157.5875 133.3098 112.2409 167.4077 134.31 143.7233 139.0975 122.7915 69.4346 47.9252 34.5157 98.1426 134.5928 117.8662 56.8961 18.6098 68.528 111.6635 133.1674 81.3891 96.569 134.932 102.8002 122.9095 153.895 125.8606 118.0908 61.6655 36.2527 98.2313 107.4184 90.1799 58.3648 49.0523 50.0064 60.8165 85.8892 40.7037 65.0549 112.4721 133.3818 112.686 114.4866 82.9551 114.1869 125.8945 127.1766 125.7643 117.0855 118.1801 117.343 114.0106 79.1511 54.4183 28.194 90.8921 120.2501 92.5462 115.0318 80.7891 75.2369 109.5319 115.0767 108.4077 123.9539 134.1912 123.2603 113.5634 110.1148 107.6634 120.2266 112.9155 93.1753 100.9004 80.4703 97.7989 116.5783 104.2825 50.0254 59.7055 84.1557 106.024 90.7033 76.4788 78.1733 54.1009 42.1663 50.9198 108.0443 91.1606 86.5609 118.233 95.6211 92.2967 98.0147 84.4464 92.2601 97.4655 103.1733 97.2756 120.4192 92.2148 88.6709 94.2463 77.9731 97.994 119.878 92.4986 61.5593 76.8017 0 84.3804 94.6942 108.1666 105.232 107.4541 103.9031 35.5907 31.7861 28.5231 86.5374 116.7512 99.1969 93.0217 72.4871 106.1632 85.7567 108.499 105.8006 112.1978 102.4934 82.6436 102.9411 121.2359 103.8961 114.9853 43.728 37.9395 45.0548 106.7624 120.2679 113.7645 100.9586 94.0345 97.0463 105.8124 105.9015 101.3659 102.1109 102.4133 100.0311 105.4255 102.7643 120.7079 118.974 114.4699 85.1549 91.8978 87.9876 118.2891 49.4192 25.5157 57.4784 112.2606 138.7967 121.8842 125.1782 89.3133 56.942 105.1581 70.9292 99.9771 121.5555 138.4301 26.5018 11.9393 48.0263 69.7758 96.2924 79.8293 115.6784 116.5823 135.5055 121.7391 109.8817 125.6446 0 0 0 84.141 109.0229 118.3731 119.4145 67.2249 112.9616 134.9199 124.5543 129.4086 118.0589 146.4638 125.9149 126.5294 127.7654 108.6621 123.1357 129.2773 106.8131 72.963 121.0052 133.4118 143.6326 125.7265 143.4409 105.1096 98.7163 153.1898 106.6447 95.1843 115.5763 110.7811 129.1099 140.6441 165.2102 157.4167 125.5438 105.4341 97.1726 85.9994 25.7292 32.3107 87.8333 115.282 119.2629 127.2543 145.2945 151.6007 159.6642 139.9787 140.9742 139.3984 143.1071 140.5245 158.0172 161.554 17.3374
188.5678 316.9809 407.8905 385.862 183.9179 233.9856 198.0582 341.9461 350.1667 301.6602 336.5237 323.0378 348.2323 288.9514 339.0721 0 562.7108 1796.2019 920.8013 237.1019 195.2971 383.7823 0 38.3131 293.7166 328.5949 338.9173 332.3126 296.2512 236.3765 177.3691 390.7475 315.6177 269.5192 280.1285 226.5674 85.714 62.4016 73.4991 216.9345 291.1573 225.9928 129.2516 48.7259 150.4064 222.017 255.4014 99.3955 124.9306 251.1729 168.2421 250.6228 303.3083 285.7917 208.2499 102.8436 82.6975 235.485 220.0031 126.2898 139.987 128.4029 113.8839 126.4564 178.029 82.5642 116.2371 226.0108 243.5025 276.5768 268.9335 157.4605 245.5393 249.6234 306.5902 283.0771 259.2239 235.1157 233.9908 190.5239 138.5438 70.2546 69.188 213.4033 246.5627 244.8529 283.0826 152.0379 132.4577 230.9036 212.8313 207.6714 277.1197 234.9149 216.6452 225.2023 251.6031 192.6732 248.4936 209.9464 158.7037 152.1866 105.0295 195.0089 256.8041 184.644 105.7128 111.0474 144.9051 223.5223 206.0038 116.2705 113.6604 99.8251 96.0636 75.1101 242.5373 125.673 161.6064 193.2721 167.9562 199.9775 170.938 128.6436 187.4763 182.1483 241.6812 222.9831 258.7925 152.9739 177.3948 183.9359 108.7628 143.662 246.8369 130.8249 93.4506 117.7686 120.7418 146.6649 222.2884 200.5524 189.9306 191.3401 155.9589 60.7012 51.1999 56.425 107.555 162.5998 164.8977 202.77 121.1768 213.279 165.4533 206.8344 247.0022 194.8285 157.655 126.9418 214.2882 214.03 160.9901 207.0139 75.0638 84.461 102.0068 191.3987 228.751 233.3045 184.5093 193.6971 140.7548 185.222 211.7309 205.4183 150.0491 169.8409 154.4772 179.2815 233.7126 261.4483 251.3777 197.4964 193.4647 156.9012 166.7998 217.1448 95.3429 47.6456 141.9298 204.5279 282.9526 256.1267 225.5287 176.8646 89.7839 207.2988 141.4894 217.5795 275.6198 246.9175 59.0525 0 64.0151 138.9728 168.3676 96.9389 231.369 222.8074 279.7387 290.1624 201.522 239.6254 0 0 0 186.5758 183.8046 190.3043 222.2306 81.8347 219.4612 312.9311 213.2248 224.9711 203.0053 271.7292 227.8623 255.3268 231.1662 232.1804 247.0391 254.9033 220.4585 89.7439 206.7775 237.6972 314.3101 184.637 329.4753 186.5253 146.7302 278.7769 165.712 141.1382 159.4949 240.1055 257.49 281.3379 346.4777 362.683 214.0311 172.4229 180.0722 124.7758 31.64 41.5159 116.5264 199.1472 234.5536 227.1231 305.8382 353.1556 289.0019 226.4138 280.5289 348.9758 294.3833 346.4553 379.9314 401.3169 28.0954
200.7486 254.2671 339.2313 317.1157 173.5311 211.1831 150.3853 289.0369 302.0394 248.0604 273.9277 292.4041 281.228 275.9365 294.6541 258.6885 164.0723 920.8013 1137.5158 546.3116 0 340.2319 0 35.2811 259.0566 313.9339 296.4263 330.8349 266.0697 194.6193 158.7094 331.0338 282.2424 270.1435 273.6201 217.848 97.4816 64.5321 70.2902 189.9769 252.5173 177.4665 132.3438 41.9785 125.152 195.2796 231.1948 122.234 127.7191 223.8779 165.623 225.9434 294.4522 247.0523 182.9978 93.7775 66.1616 188.0954 191.8089 138.9002 133.4743 105.2722 105.3954 113.0628 160.7547 81.5177 98.7466 220.6607 241.8026 235.502 248.4287 140.5851 220.8472 201.8448 274.8481 264.9579 249.6237 215.5887 211.8574 186.4507 135.3716 85.5876 73.759 162.6368 239.4315 256.3362 237.7414 160.761 116.5198 201.9289 213.3254 194.188 247.181 218.2392 207.383 203.8481 220.6163 173.7773 208.4667 205.1454 171.3122 154.3812 101.2175 182.4783 260.1008 159.6271 94.9375 113.1045 137.0162 203.3185 197.0911 121.4118 97.0898 79.4992 77.1596 84.6419 202.0392 120.791 153.3466 171.7919 175.2349 161.7166 172.0128 109.7686 171.5984 177.8014 216.2171 190.3673 217.2726 146.1758 157.1767 170.0676 104.2518 154.8058 239.111 146.1764 89.0295 111.313 115.3781 115.7914 196.5389 184.7442 191.2301 189.8274 151.2587 56.2045 48.1311 51.362 117.3708 139.5168 138.8945 175.1716 138.6126 234.6653 147.1284 183.0038 222.2689 178.5571 162.0172 126.167 214.7371 204.1145 159.1021 197.9333 75.1007 79.7914 88.8924 162.7555 202.3241 220.2871 156.4645 173.4661 136.8073 169.9105 197.0222 173.8771 165.1846 176.3778 169.9002 179.2896 220.0901 260.3048 228.4306 189.3901 189.4173 157.2141 181.5646 207.6935 83.2132 43.0438 140.0027 196.1102 243.7104 224.1971 192.7951 143.7464 95.2624 206.1773 109.4749 230.9847 266.6917 220.8485 57.742 24.7894 65.426 125.076 176.0049 102.3958 209.0368 222.1976 276.504 260.6412 189.7668 216.9802 0 0 0 154.8082 172.3004 177.4901 220.8753 82.1018 184.1771 293.6327 233.1394 229.5314 180.5301 255.5209 207.4385 233.4767 203.2015 197.2423 232.9244 215.6822 200.8371 95.6705 221.8296 265.4999 316.5147 168.8106 266.6504 161.1626 133.6135 265.3647 146.553 130.5983 164.7189 230.5779 240.9441 244.2616 290.6582 324.0628 211.342 147.1986 161.594 119.8989 32.6908 44.7598 122.8183 184.8575 214.1081 231.9792 289.7102 331.4355 267.7582 211.2737 277.2152 303.5782 289.533 295.3639 332.4875 304.3911 30.5365
128.8707 160.1202 200.5309 176.3261 118.8057 146.6143 113.2345 193.2636 195.4002 139.1778 162.6696 180.8877 182.1899 175.2351 177.9309 156.8709 117.8749 237.1019 546.3116 238.5191 328.7444 243.5441 0 21.4234 176.9705 169.9036 195.896 217.3667 170.4731 139.7867 120.6472 193.9478 162.99 172.8073 162.2401 128.6599 72.5663 55.389 52.1426 120.1937 154.8943 121.8091 70.3051 16.9349 76.4846 124.0403 129.6888 86.6627 98.2826 140.8082 118.1257 149.831 171.3729 141.093 116.7297 70.5787 41.8727 122.7457 120.8187 85.0093 79.1412 60.4664 51.903 72.606 107.0295 54.0836 87.1264 136.2919 154.2443 156.3265 139.9064 101.8116 150.0256 111.4105 141.075 156.8051 156.1701 129.4121 129.3624 125.2472 96.4744 66.5204 36.3501 115.7687 143.8785 143.0435 131.367 98.4749 96.4579 135.0352 127.6092 134.6892 144.2729 128.4835 129.5161 124.506 141.7295 118.7025 119.558 134.4656 135.4322 95.295 84.0513 114.4729 144.6001 116.631 71.7315 64.9986 100.3903 121.2935 119.4504 87.3135 84.9733 58.1387 48.1655 63.8594 135.6261 88.2081 111.0764 108.6754 107.2264 107.531 111.7108 84.57 111.5795 118.2222 129.1193 124.8141 129.0423 100.554 101.5158 109.649 75.8012 102.1862 140.4275 96.2507 68.7183 81.4225 75.81 96.9403 140.0049 119.4266 117.9859 118.9675 102.5315 37.9012 39.2469 38.8683 85.812 110.8756 104.914 119.3779 95.4924 125.782 97.3114 111.5102 139.7579 134.3322 115.2493 87.28 136.1358 130.444 119.0512 132.3224 52.2701 45.4907 69.1423 106.6733 136.8121 132.367 108.4167 95.4547 94.4643 116.8791 126.9141 125.5549 120.6094 113.513 112.7815 119.7316 120.6777 141.3825 121.0965 135.9474 110.8071 91.2558 107.129 127.1571 57.2591 32.3858 74.8994 126.8162 152.3976 144.0528 118.5736 88.1511 60.5016 135.596 74.3885 130.2266 130.7975 149.259 31.9536 15.0834 41.9312 88.7055 102.6674 81.1543 144.9738 148.937 152.9502 150.5871 122.5386 133.5995 0 0 0 76.5351 107.7526 122.3219 151.651 62.2138 123.7487 170.9322 151.0317 147.6741 119.4043 167.0575 145.977 158.2388 139.7513 133.2276 158.0819 157.5226 131.6717 82.6806 133.7419 162.6275 188.4925 120.4667 145.4282 124.4724 104.2456 162.1976 108.4207 93.6398 115.9008 146.1819 158.9114 149.9777 182.6302 177.4856 140.4537 120.3628 120.2763 90.931 25.4895 34.8446 93.9136 120.0717 128.6483 134.4143 169.3833 185.9896 171.8652 153.4451 169.4237 166.3082 175.4738 161.5574 192.909 182.1641 15.5166
127.4616 160.7958 209.2917 190.4803 89.6381 125.1808 100.4308 184.4297 179.2611 163.8742 160.5345 170.0444 162.9614 169.9782 165.6208 137.5524 101.7035 195.2971 0 328.7444 236.6849 777.0507 0 22.0727 174.0306 185.5128 177.4961 237.1863 184.3574 132.1372 110.397 202.1883 167.3983 152.8076 149.1609 135.5377 66.6392 51.9042 42.9912 120.7672 150.1299 119.7404 76.7628 23.367 80.3434 122.1083 145.1175 83.473 88.8426 148.7758 101.7318 144.1739 167.1959 151.0058 110.462 63.57 37.4605 120.3392 128.6096 82.4425 69.7606 65.6736 61.9601 66.9968 99.5066 55.8851 59.4067 124.9267 163.4246 147.5426 149.9136 98.5922 122.6388 143.2654 149.9997 145.4271 141.9194 123.3627 116.1963 108.0232 82.3544 52.5843 32.7329 115.5341 139.3077 135.0457 139.929 95.4908 100.7551 131.9517 139.7755 128.3249 143.1401 131.5271 121.8511 0 116.0735 137.7979 128.3321 133.902 117.0453 96.1264 82.1574 103.2731 134.8123 120.9296 66.1145 54.8125 87.2196 143.1492 107.2451 72.6959 81.4048 68.8776 55.1627 67.2365 120.8279 74.0591 105.6466 115.6394 93.9066 93.1295 111.5942 81.1919 96.6872 108.2582 133.8824 126.2437 120.2822 84.5787 97.6109 101.1114 76.5171 89.5954 131.2174 87.0108 63.5549 75.8139 72.02 95.0932 141.8936 112.4158 110.93 114.6957 90.4891 41.7895 39.8529 39.5029 81.508 105.7506 88.726 119.7703 84.2045 115.9642 84.4643 127.3155 122.9682 120.4968 107.0817 83.1667 122.3219 124.0721 112.5945 130.3823 63.4183 50.546 67.6681 104.4309 135.5817 132.5013 103.5677 93.307 94.0507 100.9828 115.9205 117.2322 105.9878 116.0379 104.5468 111.0843 122.0292 135.7963 136.0835 134.6262 98.2946 96.7149 96.9046 116.0022 55.2994 26.0386 72.6964 129.3941 143.2314 144.0436 142.1618 98.5534 62.6314 143.1084 83.5508 124.8343 130.0848 157.5163 34.2799 17.2084 39.8218 83.459 109.4053 82.2712 122.6096 156.7273 168.6398 149.9955 122.8318 144.7953 0 0 0 88.8342 111.9953 112.2998 134.0335 57.9746 124.1832 180.0737 126.4214 141.414 118.0851 165.4437 114.1887 136.1777 127.5371 128.2708 140.6593 148.5298 121.1212 81.6638 133.6523 143.9641 170.9003 119.118 150.097 112.3582 104.2214 159.2283 103.3176 85.8683 95.6428 126.2226 159.5399 154.1439 173.8228 173.2225 129.8035 106.9567 111.9794 81.8692 23.226 30.6428 84.8454 124.3088 129.5961 130.9275 173.1664 173.1832 176.9159 124.2153 164.3185 180.7449 173.0611 166.3781 178.9033 174.9916 18.7419
205.7338 302.6071 383.2494 347.7917 180.2329 222.4902 163.2884 333.5133 313.6818 261.8758 270.8054 310.8327 359.9312 273.0759 267.1492 242.7989 164.6198 383.7823 340.2319 243.5441 777.0507 1919.9303 0 0 365.1334 376.5159 348.9054 356.5725 350.649 245.5676 195.8857 359.695 331.9333 321.894 336.3033 267.2738 100.7213 71.3607 88.1661 217.9953 285.6453 204.2397 143.8223 49.7712 127.6947 234.7114 278.1094 149.7847 152.7861 283.4774 173.1835 236.3633 311.7938 328.1335 204.1154 120.8833 77.5823 223.0721 220.5641 147.5072 124.7421 133.168 127.6504 146.8308 204.6184 88.2822 141.561 206.1476 255.6837 252.7332 269.2892 156.7446 251.5218 230.7549 298.191 260.0172 258.5514 238.5953 246.1507 230.6566 160.7793 75.5585 65.1215 189.517 262.2234 270.0624 256.9373 165.3929 136.9664 258.4619 258.5241 223.8783 271.9352 252.9525 225.2152 221.1176 237.6338 208.0557 244.8516 217.2222 176.9748 162.413 111.1506 197.0234 257.6524 195.1266 94.5935 95.4746 137.5621 222.6717 182.7788 138.9884 134.0005 84.52 89.0965 87.7151 219.0192 119.4414 173.3572 219.8124 189.4099 208.7723 164.6233 121.329 176.8855 186.848 243.0054 250.3813 281.0446 152.5354 171.0491 184.2292 133.0676 155.9685 262.252 173.5236 112.5452 138.7127 110.8672 143.743 218.9237 218.6091 177.6426 175.3497 167.1945 62.8785 59.0437 69.3587 130.9375 180.2273 161.5224 233.1135 140.2725 227.7406 134.9538 198.9141 267.7797 228.3545 194.9966 146.9924 263.7244 242.4946 175.3183 211.8612 75.699 84.6414 123.1822 187.4242 241.232 222.2252 196.6001 166.2826 157.3792 212.9898 216.7311 203.3086 166.327 191.7012 176.0125 178.5667 243.4525 302.847 252.6591 248.36 200.3568 164.812 184.5202 239.542 97.2193 40.284 148.3159 187.3501 289.529 279.1413 225.551 142.0706 86.7968 234.9222 116.8495 218.5721 281.6666 247.4222 72.1865 0 67.755 134.789 169.4688 119.7766 238.6134 241.9263 302.1959 276.7398 215.7745 256.7828 0 0 0 199.2593 194.9427 196.7171 238.9814 113.3091 235.077 287.1551 247.0165 227.5238 224.1956 265.2786 224.5871 239.3624 244.3004 229.7025 246.9623 265.3595 260.28 98.2892 220.8551 276.9016 342.0184 204.2841 339.9662 201.4018 169.9271 290.1777 157.4683 138.9832 170.479 254.5442 314.8703 264.433 356.8791 357.1242 226.7631 158.0886 185.5783 128.4016 34.7728 56.1581 150.9766 217.0452 250.5266 249.3189 289.3795 360.8929 306.5683 226.4475 308.0519 334.9365 303.4047 331.1613 326.7531 316.2456 34.2416
0 0 0 0 0 0 0 0 0 0 0 0 0 0 0 0 0 0 0 0 0 0 0 0 0 0 0 0 0 0 0 0 0 0 0 0 0 0 0 0 0 0 0 0 0 0 0 0 0 0 0 0 0 0 0 0 0 0 0 0 0 0 0 0 0 0 0 0 0 0 0 0 0 0 0 0 0 0 0 0 0 0 0 0 0 0 0 0 0 0 0 0 0 0 0 0 0 0 0 0 0 0 0 0 0 0 0 0 0 0 0 0 0 0 0 0 0 0 0 0 0 0 0 0 0 0 0 0 0 0 0 0 0 0 0 0 0 0 0 0 0 0 0 0 0 0 0 0 0 0 0 0 0 0 0 0 0 0 0 0 0 0 0 0 0 0 0 0 0 0 0 0 0 0 0 0 0 0 0 0 0 0 0 0 0 0 0 0 0 0 0 0 0 0 0 0 0 0 0 0 0 0 0 0 0 0 0 0 0 0 0 0 0 0 0 0 0 0 0 0 0 0 0 0 0 0 0 0 0 0 0 0 0 0 0 0 0 0 0 0 0 0 0 0 0 0 0 0 0 0 0 0 0 0 0 0 0 0 0 0 0 0 0 0 0 0 0 0 0 0 0 0 0
24.2866 26.4172 40.9873 38.9782 18.2022 25.2313 17.1915 34.5543 41.6505 23.119 32.4242 39.4127 37.087 32.0081 23.6095 33.5928 20.2983 38.3131 35.2811 21.4234 22.0727 0 0 0 225.776 50.7088 37.9867 41.982 43.4113 30.763 20.6645 44.3198 32.7419 35.7041 27.8139 25.2866 0 9.8531 11.9898 20.2368 34.3121 21.9097 16.5777 3.2936 17.5099 25.992 29.2481 17.7951 21.3299 34.7055 22.0548 26.6216 38.8903 33.6826 23.1114 14.9123 10.2908 25.9664 25.6625 14.0729 10.3182 10.4191 15.6955 15.8484 21.2404 8.0006 10.5966 26.1146 30.2461 31.5256 29.3988 16.9772 22.4878 26.0287 28.1209 29.8143 34.152 26.4244 28.9732 19.4332 17.7256 6.4384 7.6078 18.6695 28.3982 24.7168 23.7351 23.6541 13.2912 31.022 27.31 26.6165 31.4753 29.6864 22.159 23.0185 28.9921 27.0489 29.3262 27.5345 19.8084 14.3922 16.3572 21.0017 25.672 21.6932 9.0205 13.5863 14.7034 20.2265 24.091 17.9671 10.9364 12.0936 11.8524 0 31.0814 15.411 18.6535 30.2956 17.6366 21.2247 19.8567 15.5432 19.6581 16.006 25.739 21.4826 24.7955 12.1929 16.8009 19.6119 16.4343 20.5518 27.2644 18.1381 10.9713 15.2988 13.3481 19.1954 28.5833 25.2781 25.264 28.3258 20.8602 7.8184 8.4722 7.0654 14.978 21.7481 18.3155 23.8513 14.0847 28.5495 17.2984 22.0458 28.4734 30.9815 18.4107 14.6937 28.4063 25.5634 22.3066 29.5193 8.9688 8.1684 12.0961 19.3614 22.1259 24.3819 21.7923 20.4782 16.4763 19.5753 27.0024 27.0667 20.6248 20.8725 16.6723 25.1446 28.842 32.0769 25.6019 28.275 24.9982 16.937 22.1568 23.9179 12.7695 5.289 13.4204 24.7845 28.0809 26.2018 28.2648 18.3279 10.8248 24.2692 14.4443 32.8415 24.7142 33.8036 6.498 0 0 18.9585 19.0352 12.9887 32.395 22.5728 32.0292 30.2907 22.9756 24.4686 0 0 0 20.5996 18.2138 17.6436 20.9083 7.9899 20.0479 36.2691 27.3567 29.3859 24.7321 30.6772 24.789 25.8047 24.9316 32.2538 27.5899 27.3515 27.1489 13.2122 30.0147 38.6182 33.2369 26.7481 34.6931 21.7864 20.914 38.4899 15.4819 14.6144 17.9972 26.3375 27.3234 31.8597 37.9159 41.2506 24.0204 17.6179 17.1148 11.5963 2.9764 0 0 0 29.3865 26.5051 33.9028 35.306 39.122 25.3926 30.5812 37.2645 35.3904 37.0477 38.6104 41.0836 4.5714
180.8028 267.252 337.3982 325.6752 158.3927 222.1763 170.85 310.3978 320.1373 244.1746 272.6239 293.2973 293.3858 262.2583 258.8901 266.3645 164.2944 293.7166 259.0566 176.9705 174.0306 365.1334 0 225.776 1461.3856 720.3827 434.3514 380.538 341.7245 255.1034 184.7077 392.8287 316.0178 315.2399 248.9663 243.639 0 82.7309 95.7374 210.28 292.9295 196.165 135.6543 42.3779 147.0219 211.2576 249.7515 140.3856 144.7901 240.6364 184.9393 226.8337 282.4609 292.6683 217.2815 118.3643 71.2398 213.7227 206.693 132.3754 132.299 105.2291 123.8748 106.6498 195.6326 87.3821 109.7094 202.6954 245.94 252.4014 251.9994 156.5111 216.5508 226.1182 264.689 287.3253 258.3028 216.7591 235.5066 201.605 165.2801 73.3327 67.3133 156.4762 210.3396 248.5386 214.8702 160.0958 127.1717 236.8571 220.7594 203.1863 259.0572 227.6423 232.327 228.7428 228.9646 205.2736 206.8259 218.6822 172.1589 150.6381 107.3757 173.89 237.7434 189.4724 99.4264 122.2241 120.2571 210.8169 193.053 128.8187 123.9276 76.7351 70.7151 74.7046 220.0037 121.7377 150.7147 183.3718 176.2214 175.6106 159.6388 117.6754 176.6114 178.6096 212.0089 201.663 226.5779 134.0621 157.569 167.5741 121.8312 163.051 221.456 151.2972 98.4806 121.9384 108.0574 156.047 226.4099 188.8112 176.5001 181.9907 165.6468 58.0337 53.6084 53.6072 121.7458 175.0507 147.2234 197.4858 122.9931 236.0458 143.4436 206.5509 220.325 201.3458 158.7484 108.2977 233.8921 220.5093 176.8744 201.2671 74.0107 74.9829 96.6688 162.7895 222.6623 208.5236 167.0534 157.9045 144.1775 170.9489 198.5215 181.2796 163.3656 181.5451 152.8993 176.7446 207.0676 244.9431 240.6169 229.9539 192.7893 151.3583 179.3545 206.5524 90.3786 0 126.0414 206.5754 242.3481 218.8876 216.5093 166.9422 107.8042 210.2971 138.76 234.3567 230.9568 257.1899 65.5903 25.9717 62.0001 150.6308 149.7052 124.6671 227.0965 214.6402 283.003 250.9573 205.5658 250.1908 0 0 0 191.3752 186.1965 181.5307 199.4795 84.0022 183.1341 293.0692 239.9197 244.0514 209.2455 269.7038 208.1413 215.1548 230.8618 238.7278 240.8184 245.8997 219.895 97.7023 203.3049 276.75 327.4965 190.1969 294.4706 202.6845 172.1723 300.7038 146.4089 133.8766 180.645 239.9248 277.776 240.12 317.2795 313.8273 200.0122 169.347 162.8397 121.6323 34.5218 54.4665 148.1663 202.7707 238.8771 225.6645 292.1985 298.4479 298.3107 214.4846 280.9552 327.7829 261.4627 296.9618 309.3648 307.3096 32.2789
188.9127 274.112 404.7087 362.1257 167.3966 214.2186 177.7396 301.0182 340.0352 254.9156 318.7718 297.8604 279.1949 266.0923 286.9101 254.6065 150.5775 328.5949 313.9339 169.9036 185.5128 376.5159 0 50.7088 720.3827 1200.0916 739.7737 465.1394 386.6257 268.1057 199.0838 474.0378 370.3305 309.2263 288.5278 253.6467 94.4752 62.3464 89.9004 221.9544 280.4512 209.5614 145.3662 54.6868 171.825 207.5646 277.2573 135.9829 127.4326 250.9054 179.4736 240.5861 321.0325 303.8264 222.2615 110.617 73.3018 227.4944 255.8389 136.7115 139.2892 128.62 122.7626 128.3923 199.191 65.8625 129.8738 219.8035 269.2954 309.3198 267.7444 140.8553 272.2824 248.3542 285.3852 272.8331 267.72 227.1536 240.7106 219.6391 144.8157 79.6533 76.2774 246.2504 268.7936 272.9825 259.2721 160.6934 133.8164 256.2813 231.3588 191.521 286.3451 237.5642 228.8222 231.6819 252.4024 225.8685 249.4093 240.091 204.5451 169.9384 137.774 184.8639 297.9386 210.2859 94.9148 106.019 139.108 239.6249 213.8354 136.9592 116.2855 98.8786 88.7833 78.7233 219.6212 115.653 182.3568 202.1163 175.8311 178.1627 188.9524 123.1825 191.6166 214.7824 251.0071 247.9061 258.2947 149.911 197.6429 178.6937 112.18 161.4621 283.824 169.838 103.158 123.8975 114.2143 139.646 238.2816 218.5199 204.092 205.2001 170.8983 55.0202 67.3963 71.5198 111.5719 147.266 145.7056 233.9109 121.8845 227.1307 138.4858 228.6556 253.5431 197.8029 195.1001 126.1399 224.3604 221.8608 172.1484 201.7227 95.4092 84.1685 113.6244 163.4959 259.4888 247.8004 189.3815 178.0299 152.205 200.6617 220.8824 218.0075 175.6042 183.4252 171.4569 180.2803 223.3939 278.978 310.0477 246.8479 209.7912 181.9189 188.5637 211.1541 91.0725 58.3674 152.717 213.9107 262.3688 312.1391 220.5226 155.5504 103.3123 226.4 178.8135 233.6704 282.4383 285.1442 74.061 44.9565 62.277 133.7924 162.9655 114.7709 257.194 230.3066 339.1481 298.7786 195.1705 252.0357 0 0 0 204.3861 179.1344 177.1874 227.4288 74.5185 203.3201 331.3185 277.9926 263.631 209.9557 306.914 227.2597 233.6861 233.41 228.6072 268.9032 250.1508 208.9476 84.0199 232.8394 280.9654 356.0647 202.98 307.7919 192.1205 144.1931 315.993 157.9321 149.5586 173.2463 288.2691 306.3067 309.2953 325.4241 352.1021 221.3888 151.8544 161.2611 109.273 28.3059 45.4486 123.8707 180.7767 270.3841 230.5488 326.5034 355.9646 328.0852 219.2619 290.0728 359.1785 275.765 401.4824 346.4287 341.8276 29.9347
209.3195 256.9301 366.4897 360.9057 171.3776 221.5782 178.3991 289.088 327.0616 279.3032 290.3337 311.9122 283.0455 287.1209 295.2808 232.1253 146.4206 338.9173 296.4263 195.896 177.4961 348.9054 0 37.9867 434.3514 739.7737 1421.5237 1125.4774 421.203 290.5416 202.8104 444.1547 367.2758 333.7618 253.0333 262.9416 100.4855 76.6969 96.3991 222.3763 293.001 216.8581 131.0351 45.2412 136.9936 228.0868 274.7426 129.1539 138.847 245.8203 183.1651 232.3101 324.5357 240.7302 197.6053 97.735 91.0891 222.0355 219.5718 147.486 145.1449 127.9166 127.8389 118.5324 184.1472 86.0794 121.1993 244.7648 291.7325 260.3253 265.7153 153.3978 246.64 260.2393 255.101 244.5597 248.7568 206.3841 238.5468 223.879 157.3033 70.3622 66.9413 193.6126 285.0431 276.2997 277.7388 174.0577 142.4951 236.8076 228.6549 215.3516 263.2499 226.8826 217.6022 275.5572 252.0164 211.468 214.7855 215.8739 200.0992 158.1215 107.5316 205.3929 241.8248 198.2608 109.1758 121.842 133.9572 221.4409 212.9927 123.2057 112.6131 97.0958 87.0932 86.85 218.4675 123.766 145.6744 195.0185 161.9509 194.985 171.3501 131.978 189.1041 181.1368 213.2523 200.5234 262.2986 142.1511 167.4152 155.6562 117.7871 161.2331 228.3852 133.7606 83.5474 136.2444 118.9481 141.5158 235.8888 219.1466 196.1237 209.8531 181.4416 71.816 51.9866 65.0526 129.404 160.9978 170.1765 208.0011 140.9781 212.4986 156.6451 219.8111 240.5928 201.0983 190.0779 139.7887 235.4324 246.2319 169.9623 200.5157 95.5684 82.3666 100.0436 167.026 265.2843 268.9807 176.7948 183.4521 165.228 188.5008 210.8722 199.1707 186.7402 188.095 168.3675 183.0605 227.3144 253.5625 248.0874 240.4582 226.7155 187.4819 217.2455 227.1545 89.2381 41.5942 113.7077 212.0346 273.1431 292.0784 238.0224 154.2915 109.7297 227.156 129.4157 239.7131 270.9496 292.9526 70.2268 42.149 79.6094 142.751 156.2261 102.0406 231.3429 240.0565 311.1672 264.5198 225.43 241.2669 0 0 0 209.0558 196.0817 200.8156 219.0142 85.9743 212.2341 290.7342 249.8265 231.9266 208.3234 279.6908 231.6732 229.8385 231.16 239.1577 255.102 236.38 235.8901 74.0683 213.0601 247.3866 328.5491 190.5728 341.9285 206.2026 144.2096 295.6645 155.1032 134.6156 176.3727 260.6169 258.4825 259.6888 343.9272 324.1866 224.4375 179.4409 200.688 138.8931 36.4757 44.631 124.9446 195.4239 226.5155 241.4239 310.2522 320.6346 319.5915 215.4845 272.8279 333.687 280.6872 290.1984 306.1311 295.7901 32.8824
208.5333 283.2359 381.2411 387.59 202.1348 256.0449 187.5622 319.9782 396.0043 279.126 302.0309 311.3942 321.585 284.4618 291.4933 255.6373 167.9597 332.3126 330.8349 217.3667 237.1863 356.5725 0 41.982 380.538 465.1394 1125.4774 1507.5629 1337.5217 322.7174 230.1021 468.2604 373.1433 330.8705 321.7805 272.014 103.9228 82.9603 108.3991 210.5874 306.6368 214.0855 155.5982 0 179.5215 244.5432 299.201 142.1187 138.6219 253.482 165.2719 260.9379 333.818 278.3952 222.2948 115.6332 90.5985 223.5363 221.0864 152.846 156.883 133.1776 121.2999 142.8355 192.3867 97.5481 110.1661 211.9568 275.9689 281.2733 320.111 168.1968 283.7791 280.1262 308.9004 268.9155 288.3142 245.351 233.4816 204.6351 165.0233 75.9787 72.3819 234.6114 257.7958 266.9866 269.516 148.6366 141.1163 268.615 225.7447 241.7392 314.0682 262.7676 216.5636 280.397 245.812 189.6419 264.8453 236.5606 187.105 167.0038 124.0363 204.9631 264.6941 217.0702 109.0996 128.554 152.6854 229.4351 233.8067 135.9835 130.4548 111.1243 100.3641 98.7463 235.1094 148.066 167.6058 215.5786 204.1212 210.2811 188.6605 137.0588 186.1071 220.7839 243.6376 231.3883 280.2111 155.7796 190.7685 189.094 123.0256 193.2168 288.1279 150.4181 107.6949 128.8876 126.9882 152.5831 262.465 213.536 192.4032 222.1235 201.9325 58.2461 51.8861 69.4413 116.3767 168.7445 157.6893 240.5566 131.8706 242.282 158.6284 248.926 230.8482 214.7452 200.6697 148.8602 253.7742 227.6759 215.1959 201.3103 90.1451 91.6748 116.8549 166.2445 275.9318 290.9761 205.5899 201.0278 156.9875 215.7563 189.2861 206.3072 161.2045 190.406 178.9568 196.9445 235.0915 268.8012 260.5305 236.5761 199.406 169.8454 200.8894 230.7717 94.1698 53.5856 139.2773 226.7822 305.1721 319.3089 251.9415 183.7305 95.461 228.3682 146.5626 226.3099 271.1892 261.6794 73.4265 43.7864 72.1029 147.1421 153.8138 118.2355 261.8936 244.4184 318.1418 299.122 225.4666 257.0487 0 0 0 204.6422 210.3956 213.2813 206.607 92.4052 217.629 339.6091 253.3323 234.2332 229.4721 325.3027 243.9714 312.8097 260.0286 249.9612 278.2711 235.5912 237.1427 105.4363 251.4761 269.4828 351.0797 207.9312 333.6079 203.3096 175.2845 328.4995 152.5939 143.7221 183.4401 265.9491 301.3882 309.1716 348.5517 362.1736 229.697 185.005 206.8921 116.6785 31.5757 45.3561 123.7919 188.991 240.18 237.5573 318.4209 348.8917 323.9739 237.6277 300.3342 341.8907 313.1631 306.8983 352.3679 361.3439 31.7999
195.2253 273.0599 339.6674 343.4283 175.6754 233.5701 157.7849 316.4042 326.7021 245.8268 268.8629 281.0707 276.1683 264.5606 265.2 247.4093 157.5875 296.2512 266.0697 170.4731 184.3574 350.649 0 43.4113 341.7245 386.6257 421.203 1337.5217 1664.4997 489.3945 229.9386 444.7061 398.5824 325.179 286.2781 262.5988 106.2024 72.5097 87.9834 208.6829 305.9722 206.1567 125.5421 56.3515 141.6801 218.0562 266.555 124.4095 128.4874 248.9239 176.0042 237.7067 282.9999 281.8395 207.2597 93.4747 85.2628 214.6264 215.0615 123.4247 113.4749 111.1317 110.0766 132.4273 173.4894 90.9912 106.1313 203.7105 249.0721 269.3449 275.9006 162.4557 225.0726 260.1695 296.1164 264.0391 255.7118 229.8927 216.2098 176.5242 169.4538 86.9985 57.7722 201.0851 289.729 229.1992 275.1537 163.4288 155.3155 227.7502 225.1598 197.8046 264.6512 243.0153 232.6909 234.2624 239.4675 200.5403 220.7137 218.6845 177.3395 159.7902 117.7946 176.915 245.1875 187.0622 105.3094 112.0994 127.1632 208.8192 185.2561 129.7512 126.7323 107.8462 83.3019 91.3271 224.4785 135.7903 165.4708 223.3259 175.5279 197.1011 172.5744 115.8085 182.6089 205.518 257.8321 225.112 235.216 166.799 170.8406 200.3246 118.1145 152.7486 254.1098 140.7113 92.8361 114.6196 133.8131 130.4202 222.0308 207.5871 189.3569 213.126 174.0657 58.5177 56.1973 66.5468 121.6054 176.5089 174.5301 216.9111 130.924 205.0095 124.0882 190.7639 197.197 197.2036 167.2723 141.6436 242.111 237.6947 209.8935 193.4839 79.9595 74.3505 100.5569 167.171 245.8793 249.7634 180.8289 164.2719 137.4627 187.6044 173.9599 198.1557 169.2322 188.745 162.5448 194.6786 230.32 240.1221 272.2594 225.6453 183.7184 181.2372 181.8081 212.1244 93.1209 0 134.0845 188.4335 253.9478 256.7082 206.2673 168.8692 95.9724 230.2362 134.3006 244.829 264.8764 274.6938 49.6345 29.9054 76.018 138.9544 148.3783 112.9436 236.7049 230.5723 289.7666 246.2659 226.3136 259.3846 0 0 0 169.4326 162.5073 176.2792 212.5834 107.7429 237.0782 304.9639 247.2054 232.6439 208.0997 294.0625 246.8489 245.8279 226.956 208.5157 271.7427 239.0986 221.3128 114.8663 214.7376 241.462 304.0367 178.1557 335.0447 183.5476 160.4847 281.6666 141.314 153.4555 176.2259 264.7469 263.324 287.351 309.9189 313.8978 206.26 160.4185 182.4853 115.6324 30.2502 43.5766 125.3547 222.3972 236.3912 201.7052 303.4973 339.0368 309.8322 211.6496 282.1957 326.3385 312.1102 283.6733 321.4536 311.473 31.596
128.5758 199.6466 269.5922 260.923 145.3596 183.9101 152.1604 232.3695 249.3486 203.6462 203.7699 206.6325 220.7864 203.9826 210.7591 196.2817 133.3098 236.3765 194.6193 139.7867 132.1372 245.5676 0 30.763 255.1034 268.1057 290.5416 322.7174 489.3945 745.0476 539.1701 375.9232 281.8462 234.7559 217.1257 191.4501 105.4491 78.5675 51.5498 172.4804 218.4798 164.8198 85.2522 39.6551 106.1368 156.5717 190.8559 108.8441 106.6946 165.6482 159.3621 183.0756 240.1038 218.0419 153.7755 88.1766 59.9143 188.01 168.7152 119.5834 103.5685 69.7581 86.6799 96.4957 142.1245 64.3464 87.959 176.3003 201.6568 199.1674 204.5768 117.0355 192.6747 182.0501 191.1334 194.7939 172.97 178.0014 165.7756 172.9533 129.7427 68.5369 46.1142 135.7018 187.2555 205.1592 184.4439 151.3279 110.7253 179.9955 169.4514 166.2104 219.6831 172.2797 166.965 185.096 193.1943 152.9266 163.9365 178.2668 158.0542 141.3005 89.9484 141.3501 175.3335 159.2616 81.6282 94.0155 120.0136 165.017 163.3276 98.7079 92.4998 79.9522 62.4585 76.0381 167.5718 127.7177 137.6556 150.6895 160.3145 157.75 133.9425 112.7227 148.3217 143.7271 177.6613 136.0102 192.3441 126.8202 128.9989 145.2616 92.7026 114.2304 175.9481 124.989 83.081 94.2105 89.6671 113.576 145.3918 162.9256 143.9264 177.5427 151.5614 41.9586 55.2782 46.1139 122.4732 127.5442 124.5189 179.0051 104.7929 164.6132 109.4058 148.3289 152.9773 152.9287 133.4836 102.3276 172.2101 164.8091 143.7487 143.0881 66.0581 68.6887 81.133 133.3773 164.1947 178.9662 143.5797 128.7264 108.7671 167.0741 162.8735 173.3541 150.1618 147.7005 133.2641 155.9553 165.4168 197.2481 196.1561 181.5499 154.487 136.7743 126.6226 169.5453 62.4659 45.2707 112.1268 158.8207 202.7717 218.1634 179.3743 126.1818 80.2851 167.2061 108.0357 191.6386 196.5229 227.4136 48.3161 34.1363 51.3436 99.9087 141.081 102.3951 180.0592 193.5575 216.4062 198.6035 169.6868 190.4494 0 0 0 133.2878 127.5328 134.5647 142.3093 76.3307 165.4938 220.5791 191.5202 198.188 174.5953 212.8036 182.1609 189.3209 206.0859 186.4085 206.9222 183.166 165.587 85.1648 165.2569 215.3739 231.0109 147.822 214.5532 158.7154 121.0056 220.695 115.6824 101.6293 145.5541 204.5368 220.1174 216.066 227.3881 245.2789 176.4904 139.3206 153.2128 117.2379 32.634 44.5409 120.558 162.1679 181.6179 195.2171 245.9862 259.279 269.1504 167.1731 207.1176 232.136 207.4417 200.5465 236.7651 221.3803 20.6289
115.7704 156.5292 203.3075 166.4064 117.0303 127.8692 111.9291 183.8244 179.7684 159.7509 153.8156 155.8027 173.8979 151.3787 154.074 146.4883 112.2409 177.3691 158.7094 120.6472 110.397 195.8857 0 20.6645 184.7077 199.0838 202.8104 230.1021 229.9386 539.1701 280.9626 857.1957 234.6347 183.8757 174.4136 152.3788 79.9069 66.2601 41.6696 127.5233 173.7156 121.5631 70.7407 25.3407 78.1183 129.4627 152.1072 94.3331 88.9295 157.8408 127.8226 146.6481 162.6725 167.6778 123.1575 67.014 42.723 138.8204 134.3456 82.1871 70.2969 55.9067 63.3009 74.6079 103.0329 64.8832 85.8124 142.3816 142.2557 131.4937 150.4727 108.1333 137.9009 119.8856 150.1661 133.851 133.3368 136.0096 116.9687 132.4015 95.5165 51.2984 28.4076 130.4537 147.3095 145.5325 135.2109 124.0625 108.039 156.7987 143.7169 123.5018 150.0023 135.0198 130.0505 143.8723 151.1962 137.8052 130.4324 130.1419 122.6809 103.4572 86.2923 113.4847 134.8503 131.7784 84.6891 73.5314 98.1038 132.9932 111.8961 88.7002 85.4667 78.4831 55.8157 51.2286 120.8611 99.7236 119.8841 117.3649 94.2696 124.951 94.2188 87.5709 129.8172 111.6582 140.8507 114.2904 128.2521 96.8151 91.1124 110.6198 77.1034 90.5264 138.4843 95.3899 62.5702 92.6406 88.7654 97.4622 123.4137 105.2333 122.1999 111.962 116.5214 34.3353 41.5702 38.1238 93.9044 110.7336 106.4828 127.6604 92.1811 128.978 99.8643 123.0403 123.602 136.7984 108.0149 107.159 131.4365 135.9042 110.5751 115.3442 55.7334 41.9418 66.5974 112.1021 130.7745 135.6713 114.0607 102.8105 93.2604 124.1781 133.1065 128.9265 124.3775 124.3694 111.0601 129.542 126.7133 131.4937 142.0644 126.0135 101.0849 97.08 107.6453 134.742 62.9239 34.4974 85.5504 122.0161 174.2179 153.0491 139.0137 100.4842 68.8379 124.1969 70.7478 128.9828 159.7408 156.4538 32.6044 20.1963 46.4184 91.2527 106.6447 95.331 144.3091 143.5896 166.118 137.1114 135.8942 155.0997 0 0 0 87.5058 114.8801 119.152 128.0781 75.7679 141.3475 149.877 160.8757 168.2662 135.4848 173.116 157.9335 133.5416 159.7577 130.9708 142.0931 164.6887 151.9464 83.9905 154.6432 142.2534 176.5641 134.0418 161.2646 119.251 109.1175 166.6255 104.6671 86.8839 117.9831 144.4237 153.4167 157.74 188.1702 185.457 138.7499 116.6893 117.987 99.8752 28.9347 43.7068 115.1073 132.4019 152.5091 157.9448 175.6358 176.803 205.405 121.1948 154.0584 182.147 149.0848 141.9003 174.3308 196.851 15.8602
220.3349 312.7155 444.6533 406.5487 180.6745 249.2915 186.3583 373.1776 400.9788 294.5856 365.7941 346.2551 352.3518 330.8673 297.765 293.9382 167.4077 390.7475 331.0338 193.9478 202.1883 359.695 0 44.3198 392.8287 474.0378 444.1547 468.2604 444.7061 375.9232 857.1957 1883.9588 931.7625 461.0228 432.8728 331.0354 107.0136 78.9064 88.8226 240.0082 329.4612 255.1281 180.9526 73.538 172.4549 265.287 326.6873 131.2746 145.1863 309.0337 212.2012 279.2521 386.2069 332.2317 253.839 138.6362 94.6939 279.7695 250.4655 148.8677 138.4058 163.4545 149.8727 144.9814 214.1657 94.7354 125.5787 273.5013 291.8505 317.0958 365.8169 173.3518 310.7861 267.1006 364.963 331.8254 321.3919 287.4533 284.1366 228.9439 183.8842 91.9903 83.9303 255.5406 304.5475 296.6888 315.2001 204.6811 146.6119 292.0617 269.1784 247.419 345.2864 319.4845 247.4799 291.785 300.6899 241.8716 332.3436 271.0332 197.1438 191.8753 130.7628 214.5694 285.4607 250.6974 111.0195 135.3018 158.3028 284.2939 243.152 142.0506 158.9758 109.7482 94.9105 101.838 256.6896 147.0803 200.146 226.0528 215.4497 216.1238 214.8272 137.7936 207.709 247.6001 284.2536 238.8468 292.1226 170.5827 205.8112 195.9344 124.0328 148.1629 307.1919 176.3063 100.4677 149.5172 132.616 145.9 278.1281 254.8612 207.0169 253.9505 216.462 68.6675 84.2215 78.2274 140.3184 191.0454 175.6332 286.5366 148.2142 251.5875 173.7103 261.2822 293.7757 224.1445 204.5854 146.2947 280.1823 282.2473 198.74 261.3953 117.2779 107.897 132.3304 183.0619 294.3804 287.5098 235.9503 225.9042 145.482 245.7054 260.3437 275.8701 183.5398 242.7724 176.1333 225.1474 290.3864 308.2385 317.1493 238.642 213.6548 192.2207 235.7322 272.2814 117.7373 63.0183 164.2725 228.6966 331.475 315.2103 261.8878 199.763 127.463 259.9851 205.9051 254.16 337.8187 309.0862 65.8367 41.8136 70.9112 157.2642 162.3597 113.2218 237.5644 285.4588 391.7124 306.739 223.3514 287.3785 0 0 0 222.0726 209.9431 201.6483 251.2418 105.325 258.6692 369.0594 318.2111 308.6565 253.2577 357.7493 287.3271 292.9021 279.8862 257.8487 320.6284 293.5992 247.0666 95.0646 285.8232 320.9021 417.906 202.7795 427.7489 219.6645 163.0151 332.133 165.4475 146.5439 199.4628 295.9398 318.2808 312.6021 436.6869 424.3251 283.9089 180.3561 212.1762 145.65 39.8342 53.5603 147.1025 220.2242 272.9636 245.609 364.4512 397.2567 353.6826 240.9356 344.1241 414.3878 336.6266 415.0542 386.6187 364.2134 31.9893
168.0201 264.1542 350.2574 325.2546 172.1354 208.9722 155.4288 331.416 332.8711 265.2209 281.1706 293.6483 291.4255 284.1096 287.0932 234.3055 134.31 315.6177 282.2424 162.99 167.3983 331.9333 0 32.7419 316.0178 370.3305 367.2758 373.1433 398.5824 281.8462 234.6347 931.7625 924.8353 695.2613 390.0065 269.1882 101.8595 70.0735 93.9778 213.9089 288.8233 228.2336 128.5927 52.5262 145.7784 209.9855 278.8249 138.8532 130.8069 259.1437 184.4123 243.1167 320.6235 298.3639 189.3662 107.3272 69.119 213.4322 237.6362 133.2839 123.4267 120.4393 124.8404 138.1901 181.5334 87.8367 102.1776 224.5466 270.1433 277.785 277.6733 149.6034 250.2994 225.9634 272.7485 263.3019 247.1866 241.2782 225.1038 217.7289 156.0189 80.8009 57.9999 206.0074 249.4617 228.0122 237.0123 183.0404 152.036 238.7459 217.6703 198.6567 259.7287 244.325 226.8894 247.7808 242.1895 213.4582 252.5227 224.8481 171.3918 144.7798 106.0756 186.7878 257.5792 204.3458 92.0997 120.7794 130.2889 208.7765 205.0145 111.8634 132.5628 102.7112 104.8864 81.6155 237.9509 142.25 160.2774 214.3531 168.186 188.5929 187.3403 118.6444 185.0828 185.4167 250.6636 205.2945 227.5949 155.1744 168.8326 180.2909 106.4909 141.2324 255.8679 131.2068 88.4337 117.8446 115.7198 147.6909 226.9799 182.8187 198.5606 225.2045 180.6924 50.0893 61.9997 60.6072 116.3812 163.8642 153.746 222.3121 119.0289 229.1401 153.0097 212.8916 233.5038 194.566 159.0647 139.9566 215.4046 221.0271 189.0936 208.6457 93.7927 75.8277 108.5856 162.9416 246.9294 237.6614 183.9552 171.1163 137.1624 175.6424 204.1058 221.3731 155.7307 208.2902 170.962 201.3226 212.3284 272.1364 271.6849 239.9616 198.7872 179.2206 178.4904 224.6928 101.8647 56.2785 136.6433 217.872 275.3407 253.281 223.7467 171.0047 106.4353 221.8907 158.397 219.4125 280.0881 281.6281 67.6934 33.2434 66.1814 120.8455 153.0927 125.2295 223.2249 223.2675 312.9992 266.2394 217.3682 254.9373 0 0 0 183.396 197.1133 189.9176 198.6175 74.6564 218.3612 293.0333 212.2287 228.6935 212.5489 266.4125 234.2277 227.8356 242.8041 219.6425 269.5325 200.8671 233.7634 72.3911 214.754 246.015 337.2249 200.8435 344.5662 192.6746 147.6694 293.4649 147.2172 132.8518 174.8089 243.6181 256.696 268.1494 388.783 333.9495 219.6127 164.7102 210.9287 130.9668 34.471 45.8832 125.0547 180.8151 220.5295 219.7633 294.9178 311.2538 314.079 204.5584 279.6766 343.0598 285.9488 292.9941 314.1311 290.4207 30.6618
175.0543 250.127 333.1279 308.4259 156.8257 198.1515 147.2796 291.3124 282.301 265.9227 255.0563 270.023 288.0646 263.7391 272.6551 238.5152 143.7233 269.5192 270.1435 172.8073 152.8076 321.894 0 35.7041 315.2399 309.2263 333.7618 330.8705 325.179 234.7559 183.8757 461.0228 695.2613 1156.942 1092.7854 312.9201 129.5783 82.3868 94.5403 194.5756 255.7989 188.3701 131.2213 39.366 153.8116 222.5739 243.0477 112.0095 132.6686 220.986 202.3994 241.5796 296.9374 274.4637 194.161 119.3568 68.8589 231.1725 207.7709 147.3409 143.3556 114.121 114.6942 125.2699 176.7112 81.3513 133.7874 211.3136 270.3379 238.5721 259.5495 165.7248 218.8192 208.46 255.0055 225.0789 233.3167 244.6753 217.8677 179.5622 178.0108 99.709 73.6369 184.3149 205.3882 245.3608 225.4425 139.347 140.2824 219.5117 191.9831 204.6341 286.3843 245.8142 204.3759 248.3193 209.3569 190.4276 232.784 216.3632 160.0101 158.9024 121.0353 194.0939 236.1233 168.6707 84.2797 99.0245 142.9681 218.1468 191.978 118.2198 133.3178 86.6568 81.6528 71.9369 210.9543 140.5718 186.2324 212.4957 177.9114 174.4997 175.7077 118.4077 167.6725 165.8457 220.5312 197.2659 247.7034 143.4778 178.4668 172.2951 112.5862 145.4934 251.8616 154.6334 88.5918 117.3237 110.9472 128.3668 202.7777 192.4204 169.0355 173.446 142.0915 57.8748 60.3208 58.4088 121.8495 161.6719 143.1712 197.2484 128.4885 210.6664 129.5954 194.7607 229.4907 195.2248 156.0367 127.927 209.9512 221.0073 191.3595 212.3868 71.8169 84.8596 82.4509 150.3825 257.4421 204.4655 180.3733 163.7074 152.4543 191.4767 197.3322 199.5591 157.7967 178.2121 162.4778 193.0901 224.0648 234.9972 234.6522 231.6342 180.2169 153.9519 185.4748 213.1472 81.4188 0 151.5461 188.537 264.5619 267.1243 216.6342 162.1524 105.8475 189.3951 130.2504 202.1621 264.1272 271.1852 67.0124 43.9912 50.5407 121.3254 162.6477 96.3134 222.2134 202.3852 276.2423 246.7916 221.3463 254.3375 0 0 0 197.7969 185.3915 171.5139 202.1475 89.219 213.6656 279.8369 207.633 233.0767 203.7644 288.5905 230.547 217.278 240.8791 235.7982 237.9909 240.2062 198.4392 84.0865 216.9055 244.8217 316.4109 178.3017 312.8161 181.9236 145.8424 286.0891 153.637 129.5761 187.1821 235.0275 260.6896 241.4397 312.7208 347.5742 216.3767 151.1532 194.0428 127.579 36.0776 43.1345 119.8732 187.0858 234.3747 232.4828 286.8478 328.7645 300.6658 224.8235 258.852 282.5434 271.6044 272.4728 297.6251 275.7929 27.3267
173.6134 237.6841 328.2384 295.886 162.9242 179.724 144.2327 265.602 280.9824 219.5048 256.8014 277.6902 275.5594 201.8042 235.0676 209.1664 139.0975 280.1285 273.6201 162.2401 149.1609 336.3033 0 27.8139 248.9663 288.5278 253.0333 321.7805 286.2781 217.1257 174.4136 432.8728 390.0065 1092.7854 552.0572 746.2298 102.9183 87.2048 81.0048 181.6227 274.113 188.3833 112.3677 55.5054 141.2133 201.0962 230.3466 104.748 129.651 233.282 173.5393 230.3151 278.8795 255.1835 183.2621 101.1729 77.1734 210.774 197.6914 112.7724 124.43 111.6708 131.1035 125.2795 171.7167 77.5382 97.5721 189.3076 229.5423 238.9193 242.5144 158.0575 226.9025 209.3202 287.0481 258.049 228.4457 213.0349 221.8548 182.0523 145.7369 62.2858 76.6788 200.1006 233.0658 225.0904 237.1837 138.4764 131.5307 237.6696 194.1764 185.5253 238.0358 221.9452 208.1116 222.5216 199.5587 192.4483 227.4495 203.0314 165.8176 155.6358 117.262 162.5448 245.6352 187.5981 95.4287 97.7132 137.0419 214.4635 187.501 116.0232 108.8637 71.5505 0 91.5592 189.774 128.9092 165.8205 167.9399 156.2003 144.0747 166.0942 123.4542 174.6693 158.725 222.4061 194.579 232.9758 143.8988 146.0471 166.0287 111.5831 142.9104 231.2491 122.3559 75.3776 99.2054 104.8209 139.0501 226.0799 188.7997 159.5397 205.7168 137.4849 51.1101 42.3759 48.1858 108.4404 138.8981 159.2707 209.171 130.7243 196.5049 129.5547 195.2001 213.8528 201.0442 157.6918 118.5431 195.1103 198.4246 183.7195 200.9754 74.1374 85.1574 92.613 151.533 236.721 224.1293 191.3221 193.3474 147.6966 162.7146 193.7496 184.5602 154.5321 183.902 143.7059 189.4064 221.7746 219.1419 223.811 187.541 165.0383 144.8517 172.5699 196.9611 77.7484 0 123.1731 189.6393 222.1073 230.354 204.0312 174.2572 96.0909 189.1811 139.5287 219.8083 221.8854 253.3784 55.312 26.6134 67.4661 130.3265 151.2954 115.419 209.597 191.4562 315.9781 224.5316 188.7958 218.4439 0 0 0 165.1917 177.5833 166.5187 188.5465 85.6218 178.6545 282.0348 230.2366 254.3822 192.5673 278.0056 201.2056 221.3959 218.6829 206.2783 215.0857 223.1895 208.3764 84.0507 210.412 242.7835 305.5995 186.3302 308.6495 168.9452 129.5788 254.7649 132.3306 129.3347 162.9715 227.7255 237.2497 244.5791 298.829 301.5283 159.1823 152.4338 168.9121 127.6718 34.9908 40.4567 112.7921 180.3157 212.1492 220.4027 250.0657 298.1931 275.1345 218.4081 269.2111 288.3078 242.4312 286.0239 294.6525 287.1489 34.7179
175.2488 233.5402 280.4903 220.9144 147.7227 159.1034 135.7924 239.639 232.2543 192.9972 231.0788 206.202 234.0686 203.3197 194.4474 205.7772 122.7915 226.5674 217.848 128.6599 135.5377 267.2738 0 25.2866 243.639 253.6467 262.9416 272.014 262.5988 191.4501 152.3788 331.0354 269.1882 312.9201 746.2298 964.163 134.8857 0 78.0962 179.8374 242.2674 191.151 114.6742 37.053 117.9804 179.4559 215.3037 107.0374 108.2693 200.4945 165.1672 177.489 249.5023 241.8796 144.1475 85.6848 69.2485 177.779 188.3216 119.222 99.6189 83.358 100.0307 133.2407 150.1339 88.1721 92.8776 176.7749 207.1407 240.9396 202.3854 136.9536 194.9402 176.0332 218.7993 200.7484 186.6477 179.8341 201.7108 170.1967 119.3181 69.1717 57.6268 178.5846 200.2885 199.4988 193.0144 136.5018 123.0738 192.6441 171.8584 165.932 211.9932 207.6253 166.4915 171.3934 180.5574 161.2566 190.544 182.6881 137.9606 127.4872 88.2394 129.7423 190.1115 172.5531 81.223 89.1512 126.6564 178.207 165.2647 105.8661 101.9953 75.8003 62.0317 70.0663 183.8289 121.5167 144.5359 148.5664 158.7956 161.232 137.0043 107.1656 149.5705 145.4776 160.1834 176.0334 212.6327 136.2974 134.736 139.503 102.0406 120.0453 206.0523 126.2267 79.0313 95.3499 103.5596 111.6563 179.1147 172.3513 130.2733 165.81 119.0405 46.5629 34.9507 48.45 103.2682 149.1564 130.6544 176.8343 86.482 170.9671 121.8687 176.2985 175.8291 184.0577 133.9913 112.7855 168.4759 193.8144 134.8241 163.9077 71.3324 66.8024 69.2416 138.7708 184.4621 187.9624 162.8896 141.7682 111.1452 147.7344 168.3346 166.0113 129.4928 164.135 123.3243 145.3062 150.8472 194.4961 215.0083 169.1323 135.7537 131.7833 149.5326 179.8491 88.3781 0 102.5502 155.0765 212.8962 196.5016 191.9945 143.7973 83.4442 167.3813 110.7866 213.0163 188.883 221.4446 56.6457 20.3434 61.1143 118.8015 138.8026 105.2762 166.1628 180.7992 235.2674 199.9845 151.7585 200.3242 0 0 0 171.6213 150.8936 138.9331 175.7675 77.2854 164.1143 256.0456 187.618 179.7671 159.5382 198.6183 183.3739 192.1125 168.6122 188.2121 194.8981 187.6446 168.3604 90.98 181.1098 210.2169 251.5195 146.497 241.1246 155.4294 126.2718 216.2478 123.3332 101.586 126.5234 216.409 209.5987 197.0713 241.163 251.7232 181.9052 157.476 162.5657 97.6977 25.9873 39.1953 106.2331 152.6582 194.6902 182.6805 203.1007 239.1697 236.9172 192.8917 228.3997 251.0222 217.3607 239.5051 251.7262 253.4448 24.8162
90.3773 105.6898 85.6848 100.5131 0 82.3536 90.0124 109.8327 83.2444 93.9728 83.8487 90.8189 101.4172 86.7876 91.6201 78.7082 69.4346 85.714 97.4816 72.5663 66.6392 100.7213 0 0 0 94.4752 100.4855 103.9228 106.2024 105.4491 79.9069 107.0136 101.8595 129.5783 102.9183 134.8857 0 131.9498 44.0564 0 110.5718 93.3793 43.1354 0 46.8622 89.0987 93.9258 0 0 93.9869 80.9901 82.3214 88.6028 97.3394 58.9142 52.3579 29.0731 63.8314 79.8012 61.508 42.0743 32.6097 25.9268 46.3231 65.0613 44.8291 43.4832 80.22 91.1732 84.095 83.0793 79.7614 94.2258 86.8958 76.2339 79.951 70.2999 77.0021 84.453 76.3394 74.0654 56.0664 0 64.8476 77.2514 78.5082 90.9555 67.8564 67.7228 93.496 76.8327 79.5142 76.4916 65.7842 68.8056 73.3122 76.0183 77.0476 84.6725 74.5854 68.0133 69.2916 64.0418 61.557 77.4423 82.202 47.0775 0 78.55 80.1121 79.3672 62.8628 59.8268 42.9305 30.1223 42.0755 80.3903 79.0204 68.3803 74.0845 67.4005 77.7447 86.5413 64.9599 83.1347 70.1047 63.2607 60.6091 73.3829 66.8306 53.2331 71.6365 63.4866 70.771 80.2395 63.1243 49.153 62.7836 0 67.894 64.8825 72.1007 78.9422 80.403 58.9785 26.7963 17.747 0 64.9462 79.969 70.6518 68.8459 54.3642 64.259 66.3034 79.6634 64.2302 62.2178 69.3666 67.5415 74.9304 86.4891 62.6131 73.0381 26.9305 25.1573 32.0955 72.4244 87.2991 85.0242 80.9321 61.2243 58.4331 79.0887 84.3616 76.3459 74.4724 77.171 69.4515 73.5619 60.034 81.5156 86.5296 70.5213 68.1209 60.4161 58.5782 73.9867 41.5109 0 58.5186 81.238 109.8688 77.0154 95.6784 64.4675 53.6107 83.9796 36.6516 83.2582 62.5099 84.3993 21.4544 8.4594 0 57.6399 0 70.1927 77.6681 96.4758 93.2273 94.7707 0 80.0177 0 0 0 70.7509 80.2339 84.6983 83.6767 54.1313 73.113 92.1916 88.1573 86.3684 72.4337 98.4243 86.7481 88.1555 92.2801 91.427 84.0734 74.7264 74.5964 65.1077 91.6062 81.2043 103.2882 96.3998 88.8124 88.6262 73.3578 99.2922 78.9124 0 68.2596 84.9746 85.4376 84.0674 88.5416 99.9198 87.3737 84.9258 90.5791 0 0 0 0 0 81.651 83.8575 96.84 103.901 92.7748 80.346 98.1282 102.4689 90.8904 77.9677 101.2995 106.0463 0
66.4847 76.4412 82.757 81.0826 0 56.3968 54.8042 81.5285 60.3589 56.4672 77.4409 61.561 77.1878 64.2329 58.3897 58.1304 47.9252 62.4016 64.5321 55.389 51.9042 71.3607 0 9.8531 82.7309 62.3464 76.6969 82.9603 72.5097 78.5675 66.2601 78.9064 70.0735 82.3868 87.2048 0 131.9498 29.8647 31.7386 72.0111 83.5344 73.3009 46.0647 0 29.3237 65.3139 63.8687 47.2076 49.307 66.7171 67.8054 71.9508 80.3474 65.9401 52.6772 39.7492 18.8867 45.4636 67.0745 42.7449 29.1906 28.1948 20.799 31.5064 45.8953 36.8501 30.4727 50.4564 74.5323 71.031 68.719 64.3893 54.4882 60.5497 56.743 68.2174 61.6769 59.0984 61.8097 59.3463 51.6852 0 10.6046 43.8527 60.2232 67.8554 66.4305 50.3837 54.222 72.1444 62.0633 64.9267 57.1504 52.6734 72.4816 55.1142 67.6122 70.3912 65.2214 57.5916 60.6252 55.4074 51.4041 53.4487 59.1017 64.5134 37.5563 42.8728 49.3485 44.8246 48.7211 46.3295 47.086 0 22.5134 0 64.9718 58.9272 53.1935 43.5366 47.6759 65.4657 62.0042 44.2679 58.3918 54.3733 48.8986 56.1654 53.329 43.7484 41.666 61.3546 44.8582 46.2874 59.8647 42.0558 0 42.7857 44.9727 54.8377 58.3391 59.4887 53.1282 57.9508 40.3288 0 17.7348 14.8263 50.7355 70.7814 63.4099 59.487 43.1882 57.3154 58.0447 66.5772 67.1091 59.7282 46.9142 45.2573 66.495 64.7129 53.3919 64.9373 22.3326 0 22.5921 53.5856 64.961 57.1705 71.407 57.4392 52.3079 52.1824 60.9379 62.5955 52.8525 58.0582 59.3656 52.7302 46.1729 52.8995 57.1827 66.8386 55.1892 44.8665 50.8074 55.9032 27.5107 0 38.552 74.2333 79.7043 53.9159 63.5678 53.5989 38.3426 61.1069 27.0731 61.8798 49.2704 67.8424 9.1989 0 22.1736 49.9836 53.1151 56.5749 65.9871 65.1396 73.8754 71.815 54.6892 55.8051 0 0 0 47.2685 50.4224 53.7563 59.7783 38.7907 68.1879 63.6912 71.8198 74.4899 59.7155 79.7054 73.7031 58.1632 64.6033 63.9069 69.5208 66.9212 67.1376 44.2361 74.9717 68.2478 77.7369 63.7214 80.0567 62.4358 47.1018 66.5853 61.0941 48.4609 49.7264 76.7436 58.6943 58.4849 75.3232 74.9393 61.0252 54.9068 64.4446 50.0946 0 18.6482 50.4415 0 59.4742 63.6539 69.9812 77.828 74.9888 63.0041 78.5279 78.7384 65.7115 66.6868 81.2212 94.6035 0
53.9512 67.937 97.4335 93.4329 46.7991 60.5028 41.4282 72.9419 84.1155 88.6906 67.7531 79.6706 83.5815 70.4204 75.3399 50.9203 34.5157 73.4991 70.2902 52.1426 42.9912 88.1661 0 11.9898 95.7374 89.9004 96.3991 108.3991 87.9834 51.5498 41.6696 88.8226 93.9778 94.5403 81.0048 78.0962 44.0564 31.7386 72.2014 107.4469 124.3992 76.3352 55.0489 17.0907 0 67.8385 74.6209 35.8921 44.687 79.3018 49.3595 59.3567 87.9751 91.6414 0 32.1762 0 72.6288 65.4324 43.1453 28.0183 31.4785 0 29.4018 51.6339 22.2921 0 52.9924 72.5091 79.194 76.5522 43.4797 66.4309 53.6062 71.3212 71.739 71.0068 68.1348 54.0514 55.7613 36.6104 18.2744 0 46.2608 64.5513 67.5838 75.7927 44.4437 31.4907 68.4214 44.0857 55.3933 70.5912 73.0349 68.5743 61.1527 74.8841 50.0414 60.1398 47.7656 40.7192 38.5341 34.3688 52.2602 68.2767 59.5195 25.2388 36.3466 33.8731 57.946 37.4092 32.6286 33.5817 25.3407 17.0611 27.8512 63.503 35.7985 46.2974 62.8454 51.2655 61.7934 44.5413 31.4167 0 48.87 50.8313 47.9631 63.2397 36.9782 60.4575 55.5657 28.5988 35.1885 75.0983 34.3264 27.9935 29.7747 36.6443 40.3682 57.5978 63.8164 42.5256 47.3265 37.357 12.2336 0 17.9257 37.8426 46.4991 46.2575 55.1063 44.0499 57.4573 43.5457 52.8939 68.8748 57.6545 45.626 38.6682 68.0106 60.8063 39.9587 52.658 0 21.1923 0 44.7424 61.0146 65.2609 52.7135 40.6841 33.7682 43.9654 51.9093 60.8787 55.1634 67.5376 44.5043 39.8175 52.1985 72.443 73.2209 55.6368 51.0294 31.9598 57.4418 51.7929 24.0649 0 28.1856 49.3307 67.6138 61.6079 65.9087 47.2973 28.9864 72.7063 31.1823 62.28 65.0289 81.9312 0 0 0 43.731 51.5365 30.8446 59.903 50.7847 91.1029 76.8881 45.1074 52.184 0 0 0 54.3116 49.5514 51.831 63.2668 0 59.0525 88.7391 66.4766 68.3408 53.6337 73.4619 70.5458 60.6359 66.8503 67.2266 60.1763 65.6848 56.1632 25.9565 65.6993 0 80.0433 47.5178 94.7208 58.9704 53.8543 77.3279 36.5856 39.9146 41.7208 61.1641 70.0675 75.7518 79.0645 72.1841 60.1269 37.0786 43.2048 26.9287 7.2104 14.0023 0 0 54.3537 42.1269 75.1236 96.485 81.2075 61.2242 64.2293 66.4291 81.3848 94.4876 89.9704 87.244 5.2979
151.5 185.1738 240.4718 225.2309 125.5202 145.2768 118.3597 221.0341 214.9483 174.5241 182.3744 214.0747 204.0137 175.8728 172.4151 179.8758 98.1426 216.9345 189.9769 120.1937 120.7672 217.9953 0 20.2368 210.28 221.9544 222.3763 210.5874 208.6829 172.4804 127.5233 240.0082 213.9089 194.5756 181.6227 179.8374 0 72.0111 107.4469 828.4937 579.0143 230.1558 0 43.4451 131.662 164.5007 218.9266 96.867 103.3233 222.914 128.858 182.8753 222.9483 205.4818 139.2687 79.1565 0 160.4189 128.4229 104.2151 83.8612 0 0 0 119.0261 62.8898 92.2078 176.2461 187.7691 185.5004 220.0787 103.0399 163.0978 160.2768 190.5489 185.8065 176.664 158.9726 132.8714 138.9698 101.404 43.976 0 113.9854 190.7699 190.7326 183.4079 113.8832 91.6596 163.3748 155.1125 155.6523 194.1082 167.4468 153.8269 149.8735 164.4269 162.3791 177.9764 148.961 124.376 90.5099 75.9808 136.7455 170.7777 148.7309 74.8652 93.8558 108.6256 157.9571 134.5485 88.9637 77.3247 72.8731 74.2765 58.2197 130.0194 94.2718 109.32 151.4526 144.5524 133.5027 115.3138 86.0357 128.6438 135.4883 155.3462 155.8421 165.2384 112.498 125.964 123.4232 97.3252 129.4866 185.1725 101.3254 69.9058 85.9813 83.2198 102.7824 153.0451 138.5999 125.446 125.3673 126.2763 49.2342 35.478 0 91.4085 118.1853 116.3859 165.3723 99.6649 146.1243 110.8952 146.8977 163.3816 156.9272 116.8227 108.2043 166.5441 158.0114 127.7506 151.013 0 61.0688 64.711 107.2049 176.17 188.6378 146.4024 127.3629 108.7975 130.9087 175.0123 153.211 143.7835 124.9801 124.649 140.7367 158.9767 193.82 178.3162 140.1643 120.3625 124.8347 136.265 165.0021 62.1001 0 0 135.0097 197.247 175.0996 147.4805 133.3727 71.1159 169.8302 81.7756 166.9605 188.2272 209.7539 0 29.3536 34.391 85.2438 105.1053 90.9854 157.3127 168.4905 217.2617 206.2903 171.893 168.4796 0 0 0 123.1301 137.1458 129.6631 159.3734 58.4199 140.7825 227.3121 173.3777 172.3376 145.3753 196.8363 159.6388 179.2173 177.6673 165.7067 181.0207 175.4228 170.6185 63.9094 171.1128 182.0252 206.2659 125.3455 237.4968 151.514 117.877 195.92 110.6142 100.3898 122.3216 170.1485 178.3694 172.514 213.605 236.7344 160.3819 118.5911 126.0742 83.7463 23.2073 30.7757 85.2519 134.4888 150.7814 142.7399 181.1557 249.5875 223.0032 157.9292 211.9821 212.242 220.7845 220.7854 221.9289 196.6381 19.31
195.2413 236.4508 336.571 289.0216 156.9814 229.1183 137.1003 314.2034 309.1213 213.2895 248.6112 274.167 262.5442 230.4214 268.4678 219.3956 134.5928 291.1573 252.5173 154.8943 150.1299 285.6453 0 34.3121 292.9295 280.4512 293.001 306.6368 305.9722 218.4798 173.7156 329.4612 288.8233 255.7989 274.113 242.2674 110.5718 83.5344 124.3992 579.0143 1489.2724 440.1721 209.222 55.1373 183.7929 246.9439 280.9312 133.727 154.1701 279.2189 187.6064 236.0085 298.0046 301.8954 210.6744 111.9762 83.2945 208.0841 230.5764 153.4677 120.0405 103.3315 126.1331 125.8743 192.6826 91.4705 121.5035 231.1046 264.6427 267.7774 272.7747 149.1748 212.5899 199.2828 249.453 241.6585 262.6125 200.9721 209.2977 194.8849 159.0476 93.201 61.8111 164.3453 237.3515 237.2913 237.4953 166.0015 123.7271 220.8813 215.5261 203.3725 233.4741 215.8928 212.4156 215.386 251.3105 198.7702 240.6826 198.4011 201.4403 169.3013 133.3227 176.9956 230.6846 190.7902 91.4842 109.8304 132.3558 236.1621 186.3598 141.1439 111.7862 89.8131 80.4702 0 205.7413 128.1502 147.461 203.6821 182.6806 165.6184 165.2576 120.5538 167.0416 168.8323 240.1287 210.5737 235.9297 160.2198 164.4762 176.6137 115.6777 149.2593 223.564 147.9108 85.8292 112.7493 112.2719 150.4708 196.144 184.4253 179.3464 210.3817 162.5332 53.6456 60.4003 68.6548 116.4529 147.0259 144.4424 202.5075 123.3429 195.5278 143.4263 180.3945 232.3495 191.9168 163.8882 134.7831 209.187 212.3313 182.7908 220.6623 85.8649 81.6462 99.9782 152.5637 201.3458 226.6979 190.3947 176.9668 165.564 201.1296 187.9288 202.3687 182.8201 187.0301 171.1012 177.2001 237.8814 213.3184 248.6422 229.0868 160.4749 168.3196 171.6033 212.5634 85.9978 42.3577 128.937 179.8945 249.1751 252.5329 215.8433 154.3239 96.0751 195.3743 133.7439 220.1815 239.3262 242.4149 52.0455 32.2574 77.6778 126.0111 141.8586 95.6888 202.2471 242.1317 259.7118 265.7445 210.602 226.0184 0 0 0 183.9198 183.1979 182.6006 205.4991 97.3616 223.2448 272.3986 215.0674 220.2156 194.8557 252.3089 222.9459 211.2542 204.9902 195.6528 247.4124 226.1847 216.4098 103.5049 211.5027 249.182 313.705 177.9571 309.1668 178.8003 141.4805 240.9708 145.4069 129.4382 156.7835 245.2435 258.3818 233.9614 294.4944 316.3755 206.9612 143.0187 182.4148 111.8252 30.0785 43.7435 118.0593 155.4514 230.6378 238.7632 276.9532 322.5953 282.3964 230.3939 242.8322 297.8302 277.7443 305.3622 285.6149 272.0344 29.9848
160.5589 202.3003 259.0195 194.6202 133.574 150.1199 130.7492 211.8083 216.77 182.1298 165.705 188.9918 192.1432 181.7534 199.5624 172.2184 117.8662 225.9928 177.4665 121.8091 119.7404 204.2397 0 21.9097 196.165 209.5614 216.8581 214.0855 206.1567 164.8198 121.5631 255.1281 228.2336 188.3701 188.3833 191.151 93.3793 73.3009 76.3352 230.1558 440.1721 489.7636 493.3035 46.4134 130.8102 186.8684 228.6384 119.8439 131.9872 216.323 159.0812 174.3282 233.5054 197.1087 147.1696 84.0011 58.7218 164.5639 170.7038 116.0418 93.9822 83.5298 78.9629 96.8594 0 71.6303 0 191.2991 178.9682 229.359 170.6628 122.4056 178.8471 157.5525 204.2393 198.9687 178.3592 160.9023 170.9013 128.0797 0 71.5704 43.0142 133.5802 176.9914 182.0498 188.4429 138.5138 104.211 176.4139 148.1977 144.2162 179.7683 177.2808 159.6494 158.7625 184.4659 141.6595 176.9824 145.4807 148.292 145.9135 108.0846 133.5015 160.1257 148.2224 63.6785 85.366 103.3956 171.9934 162.4251 198.5845 0 81.6815 67.2584 80.9582 162.5929 103.9306 111.3411 145.3639 126.0391 145.4266 132.4247 117.1406 140.3063 141.3147 179.4329 142.6549 157.2846 134.2315 133.8618 140.6482 109.8278 136.5254 188.9161 118.5788 72.237 89.7253 92.2044 109.4515 149.8583 153.9388 147.3642 145.3943 0 41.3576 36.5196 47.5462 101.8261 138.8019 137.4165 151.0041 101.4679 154.6505 118.658 133.6977 156.9276 148.3106 120.0358 122.2275 172.4245 162.0059 143.5013 163.8799 79.5536 60.0996 87.2424 124.3379 193.588 199.0186 135.5906 127.7129 119.8611 152.1074 161.1353 147.5223 122.3559 143.0722 131.4983 143.1838 163.1019 172.1572 172.8674 156.5938 143.5138 139.7628 111.7065 162.2531 56.2014 43.8755 106.9281 157.1387 190.8501 180.5875 164.3194 112.2216 81.8871 165.3491 99.6535 173.5907 184.5479 196.4787 39.83 13.6195 53.0895 125.6121 127.4978 99.4425 163.3941 177.9369 204.5779 188.02 146.5485 160.3237 0 0 0 150.9651 141.6459 133.2098 155.7966 83.0164 171.8766 206.9776 164.3669 191.1631 160.0627 219.0272 179.5813 187.4737 156.1434 132.6974 171.6651 169.9603 160.2459 91.4066 154.0021 197.3038 215.1152 161.6082 242.2106 155.4538 122.9402 185.557 114.4577 109.3568 138.5028 168.48 161.469 183.3916 227.2597 249.6562 148.2919 134.6249 158.2759 102.0689 27.9432 37.2049 101.0782 138.4153 170.1516 161.4206 207.5961 231.0454 206.5087 160.7209 193.1575 217.5776 198.0825 199.0015 218.5322 206.6644 22.7776
76.7379 114.6406 150.2239 137.4732 0 91.5448 66.0893 136.861 142.485 122.6173 127.4159 122.2586 118.5014 119.2912 114.4818 115.1796 56.8961 129.2516 132.3438 70.3051 76.7628 143.8223 0 16.5777 135.6543 145.3662 131.0351 155.5982 125.5421 85.2522 70.7407 180.9526 128.5927 131.2213 112.3677 114.6742 43.1354 46.0647 55.0489 0 209.222 493.3035 274.2406 39.7882 107.4352 119.7604 131.6235 61.15 63.8453 112.6806 89.3305 120.0007 161.1917 118.7813 78.775 56.1454 0 105.2746 104.1595 59.0111 47.1203 0 57.8667 0 78.9811 43.4859 60.5207 0 123.1124 120.9016 130.4075 80.1854 108.9233 99.4023 132.8825 135.7134 115.4456 117.8257 124.5666 86.9437 79.8274 0 0 91.0236 110.989 115.1491 118.9958 88.6091 66.1523 116.9736 108.2647 106.2146 127.4516 109.9734 99.2967 108.466 101.7064 98.3208 110.6174 98.6609 79.6446 78.093 60.5051 99.5628 105.6377 89.2323 36.1262 59.0683 59.4788 97.3775 105.2263 0 62.5347 0 0 0 106.1727 69.7737 76.7994 88.5798 85.3303 83.4054 83.216 76.6484 101.4943 86.5753 96.6354 90.5484 116.9332 80.6246 76.14 74.4409 52.9818 73.718 138.0474 75.7559 42.9057 0 0 68.7838 104.8526 107.9151 90.567 104.3449 89.6267 32.8074 18.6761 0 56.7964 70.371 65.5561 93.3495 62.5886 89.8556 74.3986 77.0267 108.4906 101.3103 83.675 62.0971 104.904 111.5999 77.6929 109.1157 0 33.2276 50.9008 82.6577 122.8482 122.0042 88.524 89.9644 0 83.4112 87.6899 97.8958 79.4091 72.1567 74.6243 78.9064 96.2603 111.9266 123.4178 102.6866 98.7366 77.1415 87.2081 112.7681 38.9316 25.8774 0 87.4007 127.6409 123.0126 91.4576 63.017 44.7764 114.5206 68.2258 94.648 117.8411 107.4421 0 6.9845 24.1338 0 71.7257 52.3126 84.5605 109.7912 125.7959 130.7251 91.7624 99.8008 0 0 0 87.4776 86.5235 77.4598 116.2365 39.6497 96.6363 137.0732 99.6962 100.0388 93.2829 126.7041 106.3716 126.6612 103.7399 107.9988 111.2579 91.2601 93.1314 46.0243 99.5673 121.6126 132.5105 100.0046 148.841 92.3729 67.9235 116.5596 65.3826 68.3865 93.1416 104.5903 104.2109 123.6948 154.1488 154.039 85.8251 75.9838 86.8957 54.6974 14.2107 18.859 53.3753 96.0434 114.6035 96.8636 135.8092 150.1115 126.306 97.2006 96.9477 150.5649 120.0534 154.8743 133.0912 126.0133 12.8325
0 41.5352 65.6046 54.0398 24.695 45.6113 24.6442 44.4372 41.5972 46.0327 51.154 49.9461 42.0432 42.8135 38.06 37.3943 18.6098 48.7259 41.9785 16.9349 23.367 49.7712 0 3.2936 42.3779 54.6868 45.2412 0 56.3515 39.6551 25.3407 73.538 52.5262 39.366 55.5054 37.053 0 0 17.0907 43.4451 55.1373 46.4134 39.7882 15.4222 39.5984 38.4653 48.2963 19.9322 21.6963 0 30.0288 0 55.3169 0 25.3228 0 0 33.9081 37.6069 26.1431 0 18.3834 22.8163 20.0713 33.2346 20.0966 0 34.5321 49.5531 42.9973 50.7643 22.5328 0 35.088 55.9941 47.051 0 35.8978 43.0474 0 20.7053 13.0874 0 0 37.923 51.2524 44.4518 0 24.9725 42.0874 35.7522 34.5946 46.1554 41.9687 31.3682 35.9864 43.2795 34.202 0 34.9946 20.2096 24.6375 13.2801 24.8578 49.7493 34.0934 9.43 12.6724 0 38.4349 28.6407 13.2933 0 20.5831 0 11.3452 33.6963 18.0462 27.4726 34.1791 21.4923 30.8056 25.0522 20.538 29.083 26.3458 30.9876 42.5607 0 29.4687 34.8473 28.5748 13.7485 19.1658 38.0725 22.4306 13.5048 13.7803 18.4907 25.3396 36.0632 41.3085 27.1806 34.016 28.8678 13.8272 0 0 13.8844 21.1335 20.7842 30.1359 0 36.6252 23.2558 25.9905 38.1393 32.01 33.6787 21.8152 29.7698 27.9611 20.2384 43.5216 0 0 19.9035 26.5303 35.3817 39.1738 35.9782 0 16.5199 27.2937 0 42.2369 23.9708 33.6886 22.2559 27.2662 41.2226 36.5536 42.21 40.6535 37.0714 29.3137 25.5555 38.0055 0 0 22.1755 29.5473 43.1098 48.7356 43.0018 24.1959 15.1897 42.2785 20.0173 28.2018 38.6984 46.0881 0 0 0 0 21.5692 0 29.4853 38.0909 48.6421 44.3756 38.9686 31.7107 0 0 0 32.2647 37.1827 25.8107 22.2344 14.8605 27.6414 0 42.9666 34.0488 0 54.9801 26.9079 30.0064 43.549 36.329 48.677 37.9187 31.3486 10.1413 33.9654 39.9096 50.2649 19.431 57.0748 32.184 16.0455 55.272 25.8532 18.5454 25.1415 43.4859 41.3495 35.3011 62.0615 55.9592 36.2604 19.9835 27.9427 16.6786 4.5109 7.2671 19.0197 22.8532 27.1314 0 47.8732 65.1239 0 32.8052 43.7831 50.4751 36.3298 57.2538 0 0 0
94.3088 126.4142 181.3457 189.8283 74.6498 116.553 71.2788 151.9171 169.4165 115.3643 133.9183 143.8144 156.4 110.7401 138.6564 115.6581 68.528 150.4064 125.152 76.4846 80.3434 127.6947 0 17.5099 147.0219 171.825 136.9936 179.5215 141.6801 106.1368 78.1183 172.4549 145.7784 153.8116 141.2133 117.9804 46.8622 29.3237 0 131.662 183.7929 130.8102 107.4352 39.5984 163.7917 228.8214 197.7113 76.5141 73.4432 140.9077 98.9105 127.8247 177.5312 165.5007 122.2289 64.9621 45.0661 121.568 107.8996 71.9237 61.3274 56.309 0 61.7778 92.4598 0 0 112.2721 132.6924 138.5553 147.7211 70.0923 126.0469 125.0951 147.0112 132.6307 135.6765 124.7986 107.0075 78.2304 73.5702 41.0087 40.1602 97.1121 135.6387 116.6994 139.8623 83.6695 64.5474 127.6017 107.7754 114.8246 133.5148 116.7525 106.3578 124.8712 113.9952 111.2738 144.0279 108.8685 95.3467 83.2638 64.3594 95.3307 122.119 107.3196 51.8809 52.457 61.137 112.2925 116.0841 75.5088 77.3422 51.4482 47.2879 46.4119 98.8097 58.6758 77.4547 111.3424 98.5356 92.588 78.5404 57.64 92.1494 82.1557 116.8789 115.7846 117.7459 88.1726 84.2701 90.925 53.4941 79.6895 107.9663 68.0266 53.5589 66.4703 52.8408 76.5053 122.2366 105.2043 101.2209 99.2387 98.9875 31.991 0 36.0803 54.4327 79.422 78.5533 113.1918 63.3503 111.2785 81.02 105.2615 122.6162 78.3728 88.5485 81.3512 123.0878 103.1686 85.4535 102.8574 39.9405 48.4149 0 83.9588 130.6253 131.6789 90.9461 84.8204 64.7652 92.3778 103.6043 106.2876 74.2569 99.8864 84.2842 98.5562 131.4161 132.4284 132.4451 112.8236 100.3323 101.2898 104.8698 106.5542 48.9171 0 60.4628 95.2056 141.0711 142.5723 113.3693 83.9283 49.6594 110.7515 75.3435 121.5785 136.869 120.2498 34.6666 0 0 74.0925 75.1752 55.5123 96.5028 119.159 168.4548 135.7711 112.9714 103.1212 0 0 0 88.6682 89.9157 90.1796 120.4768 44.7813 115.7624 143.0868 126.9439 136.1005 98.8553 135.6707 107.0898 115.9327 103.749 134.4777 120.9324 125.414 111.781 48.2937 125.1903 140.64 167.6363 83.5761 175.5583 86.972 69.5993 143.8592 78.0622 75.0897 84.9208 130.1714 137.1489 125.0184 167.5317 155.887 105.7631 81.07 89.5514 63.6698 16.7133 19.1543 52.9206 80.9674 113.3599 115.2617 148.6336 164.0853 149.9294 109.8817 127.5933 163.1267 154.1319 159.1866 148.2552 131.0405 13.3982
151.1356 187.0914 240.5317 225.422 124.5656 165.8505 136.8638 211.487 247.0624 174.9757 185.1424 210.5622 201.8484 166.3903 207.4864 175.8872 111.6635 222.017 195.2796 124.0403 122.1083 234.7114 0 25.992 211.2576 207.5646 228.0868 244.5432 218.0562 156.5717 129.4627 265.287 209.9855 222.5739 201.0962 179.4559 89.0987 65.3139 67.8385 164.5007 246.9439 186.8684 119.7604 38.4653 228.8214 400.4202 867.239 147.1348 0 233.4496 156.3784 192.2906 243.429 238.5107 161.9086 90.1493 72.1778 179.9763 166.0061 98.5211 90.2234 80.7027 69.3236 107.3286 140.0469 76.1534 0 169.7083 196.9909 197.8738 202.0791 126.0974 186.5974 162.0147 204.2538 214.5766 182.4361 170.2394 160.303 158.0085 123.3052 63.2622 50.2201 162.0571 198.0187 169.0335 205.2865 129.3914 99.9349 155.7693 173.9799 172.5359 182.4137 205.1982 179.6776 160.7973 183.0559 147.1242 171.3599 164.5735 137.3838 126.401 99.4252 149.7278 168.8742 160.1095 83.3703 89.6817 105.9567 154.9912 138.7855 106.541 98.7825 82.6753 60.9254 70.2523 146.2965 109.9111 128.5816 164.2173 133.3494 140.0217 127.7066 110.1677 136.9585 128.6055 153.0678 153.4294 173.076 118.9386 131.6404 136.9737 88.4717 124.969 194.9388 106.3672 80.809 105.6712 100.7 108.921 147.399 158.8656 139.374 135.9695 127.8459 57.0251 0 36.9245 91.7771 135.5912 131.2716 174.3047 112.0602 157.379 125.9383 155.3833 174.9656 133.3355 139.8292 90.9531 185.5354 161.3119 132.1003 156.7856 68.3157 76.6241 72.8896 131.7442 161.31 175.4582 142.2333 126.1679 115.463 118.7228 141.8127 140.7924 126.3311 150.5031 134.2208 148.516 148.919 176.7363 177.1337 166.3063 117.996 124.0039 129.2165 186.2635 70.6546 33.6777 93.4716 149.8009 181.0187 164.8731 167.8558 118.0286 75.9344 164.44 115.8755 160.3312 192.8011 170.6908 45.4655 19.3358 0 106.949 112.9141 112.4248 166.8362 186.4744 207.3624 207.9036 159.9809 153.6115 0 0 0 139.0688 125.7079 134.5155 141.2224 76.9628 165.9607 191.9151 172.1636 164.2271 168.9541 189.4172 169.2511 171.7743 180.0001 174.3248 173.7846 163.6683 148.6867 82.4221 163.3609 176.8131 214.7976 136.4964 232.9521 141.9943 108.1191 226.3611 124.452 109.3891 137.5812 183.008 172.6225 189.6065 235.7574 253.8089 171.8035 136.4599 136.48 79.1219 20.8878 30.6633 87.6758 140.3904 153.5105 161.9442 240.8279 231.9162 214.6562 139.8498 210.3688 221.3074 187.2162 218.0427 215.8814 243.5454 25.1409
136.5598 211.9758 277.5852 263.4767 141.345 164.8583 153.1195 253.0678 256.7782 212.1073 218.2886 231.5896 225.9585 233.6541 224.3166 185.0691 133.1674 255.4014 231.1948 129.6888 145.1175 278.1094 0 29.2481 249.7515 277.2573 274.7426 299.201 266.555 190.8559 152.1072 326.6873 278.8249 243.0477 230.3466 215.3037 93.9258 63.8687 74.6209 218.9266 280.9312 228.6384 131.6235 48.2963 197.7113 867.239 790.5302 228.0574 0 290.1096 213.3971 252.5807 299.1863 256.0426 186.7925 99.8392 66.9679 194.7651 185.545 130.0359 91.0478 87.2055 101.2191 119.9503 147.4438 92.8138 111.1617 221.7181 233.328 255.5499 228.7886 142.7523 221.7235 200.2972 225.4396 246.242 199.7147 177.582 213.0429 197.7853 134.1564 69.9241 53.251 170.3077 203.9427 223.2894 216.2183 125.8751 128.0863 213.283 212.7753 185.706 226.8768 199.1475 193.3681 224.5466 240.5709 168.0006 206.9908 201.0016 159.4233 140.1442 109.585 164.6491 202.5531 154.4994 80.9567 78.6327 118.4067 175.8885 162.1888 0 110.0613 77.4918 69.6902 83.8514 182.5182 132.4985 154.0321 192.9731 130.4126 157.1653 150.2008 123.4198 164.9738 144.5371 205.667 185.0233 204.9332 139.2989 158.8771 155.9029 88.6634 120.1846 196.7568 130.5256 84.132 0 0 118.5311 190.1709 184.5221 147.7811 172.7231 149.8438 56.2615 0 51.9826 108.9933 163.2295 151.3139 202.6995 122.3717 178.5448 129.6122 177.0974 196.2796 176.2495 152.989 132.5274 202.3145 201.9061 169.196 166.4027 76.9171 63.6362 97.7298 153.8186 208.5172 198.9816 151.8372 135.8384 140.743 174.8489 188.1846 178.2231 164.5935 181.9961 156.4161 154.4361 190.0968 203.7148 239.4732 187.6813 165.9672 163.4215 158.4207 200.3702 88.4704 0 126.0698 192.7208 233.6276 227.4785 179.8326 143.0104 81.1078 183.2879 111.8266 198.18 246.7007 200.7469 50.7663 18.7909 58.4737 118.877 120.8801 94.9542 194.0405 171.7218 250.445 230.7786 172.1306 216.2084 0 0 0 184.8383 194.3602 153.2444 179.359 85.455 198.1389 238.9659 222.9923 203.4127 173.3311 245.2695 221.2039 220.3014 214.1265 188.2184 217.0348 199.1732 185.93 75.5536 169.1609 193.8055 265.8784 162.7612 308.7289 172.9631 124.1475 248.517 125.8762 116.5952 132.2392 205.8594 215.2466 223.6467 293.2372 272.1601 190.312 165.526 165.0935 112.0896 31.0593 0 113.2151 172.6686 197.1976 212.0936 250.0119 280.9468 259.1875 180.4002 219.4892 238.3226 246.8866 264.4615 260.2852 257.9097 23.8006
81.602 108.5827 127.3729 115.8861 0 91.6256 83.2453 131.1936 124.9899 116.6367 115.4119 123.3138 122.4561 113.8097 129.4291 114.7875 81.3891 99.3955 122.234 86.6627 83.473 149.7847 0 17.7951 140.3856 135.9829 129.1539 142.1187 124.4095 108.8441 94.3331 131.2746 138.8532 112.0095 104.748 107.0374 0 47.2076 35.8921 96.867 133.727 119.8439 61.15 19.9322 76.5141 147.1348 228.0574 99.647 405.1931 0 111.1243 145.1918 132.6549 142.2725 89.9203 57.3088 28.4871 98.7954 98.7296 74.397 45.156 49.8075 41.4563 52.1383 88.4223 48.4586 51.9126 117.9088 116.4507 100.5961 96.8067 82.9713 106.6992 102.6159 103.5181 111.9429 75.4388 91.2571 111.6402 107.2799 84.3197 55.9943 0 83.8667 105.2365 108.218 96.9126 84.5127 76.4214 100.2504 109.0718 91.2379 106.7539 122.9954 94.1208 98.0163 103.3877 93.7332 95.9693 106.6491 88.945 76.9964 69.9822 97.939 111.414 87.9956 65.5053 55.2325 69.0168 97.5047 90.1362 0 0 52.2379 33.5665 51.5014 95.849 78.8962 78.0982 95.9402 78.2893 83.6946 78.0189 79.3742 91.7124 86.0317 87.686 98.038 98.3365 83.4615 78.3753 91.1271 70.6424 0 104.4889 83.2759 60.3502 0 0 73.6911 94.6185 92.148 92.2856 92.4321 94.4294 32.7616 0 0 73.2443 89.9122 91.1343 102.5225 86.8995 100.445 69.1584 79.5053 95.4958 87.0093 81.8497 73.7872 97.1153 90.3392 99.6802 95.897 42.1808 0 50.8153 80.3278 103.6969 89.5824 93.0179 75.5722 86.668 95.071 97.4378 81.1996 86.4303 82.4989 97.9345 104.5516 104.7855 100.7614 117.5513 95.7854 76.1659 77.4461 76.5392 91.0825 41.1449 27.0082 63.9611 92.573 119.2168 103.3719 88.5739 71.827 51.9865 99.6352 64.1022 102.1751 111.1262 117.5976 31.5603 0 0 0 84.1263 73.3169 121.2309 90.2804 120.7781 121.6515 98.4808 113.2213 0 0 0 87.476 95.3408 96.6758 98.0202 70.411 98.7571 110.5413 116.7451 107.285 87.724 112.8688 119.1246 131.4446 110.5699 116.6248 119.8723 100.0188 115.4854 71.9698 112.1024 103.3836 127.6666 95.9948 108.2909 102.6621 83.6526 121.7913 90.5935 77.0841 80.8676 104.7093 114.5799 109.8712 108.1423 135.1585 107.0694 82.4185 118.6698 77.9318 21.1671 30.4243 0 0 105.4146 113.8612 136.269 117.2435 137.3375 87.5988 118.6497 121.963 119.6662 99.0328 114.7047 124.9909 0
103.0582 136.3876 148.642 130.9151 0 102.8354 91.6686 142.9314 140.232 109.9634 109.4892 130.3989 137.8034 117.1274 0 107.4621 96.569 124.9306 127.7191 98.2826 88.8426 152.7861 0 21.3299 144.7901 127.4326 138.847 138.6219 128.4874 106.6946 88.9295 145.1863 130.8069 132.6686 129.651 108.2693 0 49.307 44.687 103.3233 154.1701 131.9872 63.8453 21.6963 73.4432 0 0 405.1931 241.8629 545.4065 126.2031 135.3716 159.9832 159.1836 110.8246 65.2806 34.2166 111.4813 123.2071 76.6711 40.289 48.8365 43.3758 60.4369 93.8137 0 64.0332 118.8711 119.9817 115.9887 130.4028 98.4798 122.7155 113.8251 120.7461 116.2936 104.2634 116.3467 113.8313 115.0684 86.1819 0 0 93.8689 118.016 116.445 116.5997 96.696 81.0457 116.4863 109.5246 104.5075 114.2795 111.3514 104.5138 98.7072 108.2773 0 124.8775 95.5698 93.9912 103.1558 77.1857 95.291 116.2864 97.9047 60.0556 68.086 69.6553 108.1033 100.3731 86.7635 0 55.7833 47.7172 0 96.7451 90.9185 95.2118 108.3417 100.4212 99.6802 79.696 84.9892 113.7567 94.1684 89.2424 92.2787 110.6988 76.7539 86.4024 100.378 77.6653 77.2831 113.5635 93.6568 66.9383 0 0 85.8017 107.1862 102.728 104.8536 97.0317 94.8963 39.5229 0 0 68.2666 98.4208 99.922 103.242 88.7512 117.0513 73.0548 72.7909 114.8314 101.749 98.9238 75.9244 111.1677 116.836 108.4309 110.1988 48.5614 0 54.7543 95.7383 119.1307 99.8741 99.4956 71.6064 93.8003 92.0307 102.6752 91.194 98.1397 96.9842 97.1959 105.032 107.4541 117.8614 131.1579 96.8174 83.4071 97.441 75.3164 111.8092 45.6357 28.288 71.7076 109.2908 130.8076 114.0703 104.0186 80.7224 46.7014 103.7496 59.8893 114.7058 115.7325 132.0096 22.1215 13.9279 0 0 93.475 75.635 111.4717 113.7004 136.5896 132.5494 118.8716 114.6418 0 0 0 105.1291 95.9483 111.497 105.1215 63.3531 108.6686 121.0554 113.1324 102.7915 105.4078 135.2715 122.1281 129.3373 117.3278 127.0615 116.7859 98.7894 116.5483 74.596 119.0432 119.448 136.5424 111.0461 124.4739 98.6677 84.4592 135.9999 91.5707 73.1595 91.4116 121.226 138.0995 124.9736 131.9631 149.2052 100.7775 106.2931 112.0089 76.7114 21.4778 0 74.1235 0 107.0598 115.2102 143.1282 138.9398 146.5337 101.5067 127.463 146.0583 132.4205 119.082 132.4066 158.1673 17.611
162.0087 224.1982 279.0777 276.4027 146.5019 164.8005 141.0278 232.0146 232.7738 218.5751 212.4648 249.5311 242.474 224.6611 214.7715 186.5958 134.932 251.1729 223.8779 140.8082 148.7758 283.4774 0 34.7055 240.6364 250.9054 245.8203 253.482 248.9239 165.6482 157.8408 309.0337 259.1437 220.986 233.282 200.4945 93.9869 66.7171 79.3018 222.914 279.2189 216.323 112.6806 0 140.9077 233.4496 290.1096 0 545.4065 990.5613 473.2859 0 343.1304 288.321 207.4661 131.5197 73.8956 203.8412 203.3439 130.8641 113.5461 77.5603 95.027 111.3108 157.4552 76.6062 96.6843 216.2584 265.5023 232.414 242.7075 164.8539 216.7485 222.4166 219.5138 217.9249 237.3351 182.5294 196.2594 195.3085 137.2889 69.1671 42.8353 210.936 216.1326 229.5498 212.7217 167.7121 133.5648 221.5249 177.0711 176.2151 241.3155 223.3349 188.1144 210.2829 203.2862 184.48 205.8634 188.1821 174.9444 149.2191 115.5467 167.6677 227.5746 167.5957 89.7303 113.1181 132.1858 196.9487 156.1206 123.7984 114.6491 89.1947 71.3183 89.5246 208.5213 123.2945 137.909 195.5732 176.7656 171.7603 157.8258 119.2975 194.5309 153.628 192.1903 196.2821 207.8884 131.4495 146.3298 143.3406 101.5681 134.0921 222.8525 149.2518 99.2672 121.2579 112.0935 129.3986 170.0898 191.7057 182.7642 183.5024 169.6311 52.854 51.9553 0 109.6716 144.5026 123.6103 180.2827 127.8601 193.4361 138.3863 171.214 200.5133 184.7513 143.9086 124.3957 187.8731 215.7595 169.9633 199.1472 75.6219 70.1102 109.2262 149.5338 216.1258 206.3542 166.731 160.8176 129.5067 153.921 189.4574 170.1942 147.6491 173.5571 156.3608 161.2866 185.0386 222.5567 197.2429 175.5335 160.3907 148.8938 159.7872 172.8077 78.8764 0 113.2034 176.371 219.4321 240.5823 205.7347 148.7808 87.0661 170.3954 125.2829 221.1785 237.4329 254.3646 0 35.5789 72.9564 139.1381 158.052 100.7178 196.7758 209.892 269.0312 210.5012 194.6394 216.6048 0 0 0 157.3033 168.1762 163.7417 157.4672 80.5857 191.7091 252.6885 204.0634 198.2246 181.2736 247.5797 234.3776 218.1054 209.2413 192.8613 210.6393 204.171 196.6298 99.5775 205.9534 198.6442 277.9153 191.2375 250.8323 167.0851 124.073 236.8116 127.7012 114.2818 138.6973 211.9066 215.7101 238.6001 256.6871 242.0375 194.9386 146.7733 151.367 122.663 35.2987 40.8471 112.1516 164.3862 204.8457 186.186 240.2982 272.4773 255.4952 208.5551 225.038 264.2022 241.9043 242.2268 296.4164 273.4275 26.4302
126.5628 156.5623 205.3045 191.7348 113.6228 134.7097 127.7936 175.7747 156.7783 162.2855 169.1355 173.5065 189.9623 167.9259 183.2594 147.0418 102.8002 168.2421 165.623 118.1257 101.7318 173.1835 0 22.0548 184.9393 179.4736 183.1651 165.2719 176.0042 159.3621 127.8226 212.2012 184.4123 202.3994 173.5393 165.1672 80.9901 67.8054 49.3595 128.858 187.6064 159.0812 89.3305 30.0288 98.9105 156.3784 213.3971 111.1243 126.2031 473.2859 389.039 617.9616 273.6019 229.0307 154.9246 95.1063 50.4881 141.1836 152.831 92.5095 87.9372 81.0332 82.2642 92.1357 131.3774 78.2907 99.9368 158.826 151.3316 194.7555 188.2422 133.088 145.1094 146.0137 173.2677 176.2214 161.647 165.9761 151.7666 129.4154 108.141 52.7065 49.446 134.9936 162.6498 155.9365 161.0835 124.5323 113.0514 154.8935 148.5844 128.0045 154.9855 152.4248 143.8413 146.1941 151.7986 151.7545 154.214 139.2235 120.8372 136.7013 95.5508 113.2175 160.762 126.2548 82.3964 67.0689 94.2099 134.2535 126.1531 107.0163 82.3957 60.6439 65.8795 59.072 133.3686 93.8837 106.6334 119.7613 125.3061 121.6949 123.5224 108.0325 144.0295 129.6517 173.2572 142.1795 146.2963 112.7248 113.1477 133.5166 73.7717 101.837 143.189 107.538 73.2408 91.5315 90.7536 107.9298 143.572 107.4063 130.6093 150.8916 110.5982 50.2563 39.9551 36.7994 95.1371 114.4826 124.4652 146.0903 95.5186 150.2546 109.3074 138.0129 140.8886 141.2142 123.0628 84.9442 138.8372 141.0084 122.1514 127.2899 69.4398 67.2147 74.128 122.6621 156.3395 144.4048 122.9886 121.0756 108.9985 130.2474 146.6949 112.5641 122.2765 128.4474 129.8676 134.898 143.94 150.2082 160.6932 140.2026 129.3083 112.2852 110.0132 124.9606 55.7201 36.2805 87.0586 133.9394 167.9552 154.6713 143.8526 117.3542 77.5904 156.962 87.5952 157.982 182.0863 166.0422 24.1041 0 46.8369 114.8593 117.513 90.0603 139.7469 148.2613 193.3756 182.466 137.8323 140.4174 0 0 0 118.5466 127.111 137.585 133.7501 85.1624 154.5105 177.8959 160.3822 152.4328 141.0186 178.9577 153.5256 155.5673 161.174 141.0001 175.947 151.5427 145.7136 83.1748 141.7784 157.876 215.7033 117.9924 182.5085 136.271 110.2893 171.2714 117.3148 96.9028 114.382 156.2194 173.7715 157.3868 209.3726 195.6183 126.0429 114.1905 132.1522 96.1491 28.0805 32.4339 89.6187 123.288 159.5292 139.1798 182.2381 182.7544 207.1095 136.5833 160.2007 187.0315 181.8335 166.0857 160.9853 213.065 21.322
170.4909 206.8159 289.0508 260.5707 124.0916 162.9901 135.0712 236.4181 236.4344 206.4675 194.6227 222.9049 223.2507 196.0501 213.0601 179.6363 122.9095 250.6228 225.9434 149.831 144.1739 236.3633 0 26.6216 226.8337 240.5861 232.3101 260.9379 237.7067 183.0756 146.6481 279.2521 243.1167 241.5796 230.3151 177.489 82.3214 71.9508 59.3567 182.8753 236.0085 174.3282 120.0007 0 127.8247 192.2906 252.5807 145.1918 135.3716 0 617.9616 555.4106 941.076 342.5769 220.4398 125.0173 82.6302 193.5078 198.9764 150.0858 122.9218 102.0394 129.0843 99.5671 155.5793 67.1324 108.5117 221.8941 239.5231 252.745 224.9772 143.9986 204.0259 197.0959 228.4766 232.6099 219.3839 197.4199 198.2539 154.1844 130.0565 60.979 57.0339 171.92 212.7281 190.5543 206.2869 161.1072 116.7262 198.2272 177.6939 186.4806 200.8348 198.5568 199.4496 199.1405 188.2663 186.3202 204.6476 181.9186 144.77 142.3238 110.5573 165.4342 188.9069 134.1516 84.3161 100.8808 114.057 162.9284 174.5332 107.3838 117.2406 82.0771 66.2617 73.1417 196.8933 143.9661 169.0536 168.1839 159.5897 179.6362 151.6063 111.7751 154.5202 157.1096 203.3708 165.5369 203.6693 129.5438 147.584 154.4052 113.4653 135.6135 220.7447 131.3976 76.2283 112.879 112.7638 132.1326 202.7939 170.0255 159.1596 166.8056 126.2876 71.2646 50.0907 46.5486 104.3077 153.4465 146.8368 177.2209 118.679 187.9812 129.9737 172.9788 188.8323 171.1653 154.2034 116.2847 225.7887 173.8767 151.3976 163.4218 71.7103 61.2547 84.0204 141.4589 191.5622 191.0382 167.2956 154.6017 142.0209 179.7513 189.4728 161.7564 145.3825 168.8676 147.0296 164.3541 185.89 224.9947 228.2191 185.9479 137.9971 134.4108 143.1862 179.1699 69.6392 36.907 94.1571 183.4628 235.6739 220.3139 188.1484 127.5258 69.7755 201.4991 118.6867 187.3214 214.852 214.25 53.8319 28.8025 57.7333 126.9523 143.9957 115.8263 198.2997 188.761 237.1702 220.3298 198.1311 200.5852 0 0 0 154.9237 166.6561 164.255 181.4177 93.6687 177.2075 230.2246 191.2689 197.7436 187.3169 219.5984 183.1921 195.8754 196.7305 174.6631 205.7635 185.4181 171.8266 79.5589 187.1573 204.8661 291.4613 172.8226 210.9778 175.2064 141.1845 237.0077 139.4088 119.6434 152.4962 218 207.007 225.1292 235.1271 253.1199 207.5009 146.2383 171.8805 112.2823 30.3889 37.2135 105.9813 167.1938 199.2049 227.5147 245.165 238.9043 237.6836 190.0715 227.2324 222.0868 251.2256 231.6386 235.5188 252.4548 25.4352
190.7636 0 375.5504 332.5988 150.7947 193.5981 148.8202 308.4503 331.85 241.1359 285.7693 295.6403 280.6711 258.2871 252.907 239.3999 153.895 303.3083 294.4522 171.3729 167.1959 311.7938 0 38.8903 282.4609 321.0325 324.5357 333.818 282.9999 240.1038 162.6725 386.2069 320.6235 296.9374 278.8795 249.5023 88.6028 80.3474 87.9751 222.9483 298.0046 233.5054 161.1917 55.3169 177.5312 243.429 299.1863 132.6549 159.9832 343.1304 273.6019 941.076 1950.7009 635.2958 277.827 136.9526 116.6745 281.7559 252.0366 182.4998 149.5398 127.1331 156.0856 144.1339 218.1236 90.2066 126.7503 277.2105 327.3576 325.8205 335.1192 153.668 280.6423 265.621 296.4312 309.4952 293.1479 254.7762 240.5577 225.7499 160.2781 89.0086 67.0994 210.4683 300.5091 298.9979 251.0638 170.0388 145.5524 260.6476 243.1647 241.9379 280.8026 268.0477 234.7814 279.0017 294.563 233.9086 267.5265 241.0977 197.9057 179.2636 138.2146 218.3085 261.3597 208.1288 88.3375 140.0031 163.7204 218.1199 196.8824 117.4499 117.1619 95.5604 85.1843 96.5188 242.7509 143.121 182.6728 226.7666 192.5334 210.2728 186.2625 127.1459 201.1444 194.5785 267.7332 237.5414 250.1102 188.3143 180.9045 182.3255 111.7942 156.4698 286.3045 155.6467 84.6889 110.7183 107.584 135.7442 245.9167 241.2664 206.6883 212.3912 165.9586 64.2431 71.5815 58.3138 123.7278 162.5352 157.9961 213.4429 151.8118 233.7315 172.0044 248.7519 269.6016 223.7261 173.4405 131.8533 249.5993 211.6321 191.8435 235.597 97.0827 92.5161 90.4235 161.2748 236.4876 302.8085 195.8543 190.6863 164.3878 203.9481 222.8226 223.5491 181.5929 208.2178 174.5617 187.6498 211.8468 254.1608 308.2937 235.4398 203.4535 185.0634 200.0653 217.4227 96.6876 55.5997 119.8882 208.8082 282.8238 292.167 260.0316 180.6257 109.4299 233.8385 172.1963 250.9132 271.6672 270.7666 62.57 43.7637 67.8703 145.169 156.005 124.3642 246.6488 250.0402 325.6516 316.0574 210.8935 296.534 0 0 0 200.6832 174.3309 177.6196 231.6976 90.8037 252.5629 328.7447 244.6456 261.053 221.4628 295.2427 252.6543 238.2405 260.367 248.1999 269.8516 238.8893 220.2961 85.5004 238.9468 266.9105 325.8937 184.4328 335.943 187.1335 150.5359 273.5538 143.697 126.3122 175.9283 277.1128 304.3225 268.7165 318.8699 364.056 212.6142 140.8299 191.7077 119.6095 32.0771 42.8538 118.3171 197.3853 247.5412 252.7239 296.1807 344.5298 265.4971 236.2945 277.6057 382.7873 306.4554 331.0168 311.7225 307.7694 36.2122
175.3989 242.4541 341.1378 331.209 139.2278 192.2482 146.247 289.17 292.1835 245.9992 275.15 232.0996 254.9199 224.0563 231.1059 217.8264 125.8606 285.7917 247.0523 141.093 151.0058 328.1335 0 33.6826 292.6683 303.8264 240.7302 278.3952 281.8395 218.0419 167.6778 332.2317 298.3639 274.4637 255.1835 241.8796 97.3394 65.9401 91.6414 205.4818 301.8954 197.1087 118.7813 0 165.5007 238.5107 256.0426 142.2725 159.1836 288.321 229.0307 342.5769 635.2958 1586.5315 728.0642 164.5976 94.0687 287.4203 258.5855 160.1326 149.9618 129.2388 151.9596 137.1478 204.26 100.2888 134.5036 232.52 271.6091 290.6203 258.026 147.7878 245.0401 243.8127 276.7831 291.3768 245.0967 220.4174 233.1007 199.8244 155.0872 73.4929 57.3053 190.9924 251.9343 261.4109 246.1193 169.2564 132.0476 219.4307 224.9918 220.1995 276.4485 244.6161 181.2205 204.147 226.3843 228.0654 245.0805 205.5937 189.0988 160.2404 106.0391 196.6384 253.2112 182.179 90.4885 101.0476 131.28 205.3404 222.76 134.3066 116.1892 93.8815 83.1849 72.7383 216.4326 123.9975 179.0293 191.5279 186.0098 186.1446 157.4492 140.7708 176.2106 198.3462 226.7644 201.8359 242.0968 157.1879 162.1247 162.4301 111.8697 153.5629 243.2013 145.6073 101.0039 115.3989 118.3029 147.4993 205.2995 222.2514 205.2027 203.8012 157.5171 44.4674 64.5863 61.6829 102.0303 159.4595 150.673 203.5569 135.01 208.639 132.2577 194.1002 215.5912 214.9688 156.4228 121.8633 229.603 219.3279 171.3867 193.867 83.5596 81.3882 94.1936 159.4569 229.9972 246.4193 184.1977 163.349 149.9197 178.9915 194.2655 184.473 141.3641 191.9042 164.148 183.2199 220.5458 261.9033 245.0943 203.7824 156.4042 166.0554 181.2061 216.3987 89.4638 43.0955 110.0845 180.6529 259.2848 239.1414 226.1034 169.0017 97.493 227.1613 148.6516 230.7378 250.276 254.8772 62.7392 0 73.9019 141.7286 153.9794 0 226.4188 240.9579 256.0986 250.4559 203.9058 199.1494 0 0 0 182.9044 204.2367 169.302 193.5265 88.4556 205.1937 283.5828 226.0911 237.3768 227.6316 270.29 229.5441 203.4043 235.5436 223.8378 238.2626 215.6304 210.8274 100.2821 217.5388 268.1715 299.1026 172.7248 316.6022 180.9659 143.3554 242.7071 140.7522 127.8291 168.8826 235.489 243.0661 245.3827 324.1197 286.8454 186.1111 142.8023 166.5857 94.7855 26.619 37.4259 105.501 174.9266 223.7718 216.4768 247.8842 320.9023 261.9614 200.2059 259.5684 311.412 269.1366 292.6616 315.1506 260.1791 26.2696
123.5466 189.3406 239.9373 209.0854 0 139.4345 119.3857 232.7781 194.4029 159.6518 185.9458 185.6691 211.3585 176.3157 199.1376 164.8976 118.0908 208.2499 182.9978 116.7297 110.462 204.1154 0 23.1114 217.2815 222.2615 197.6053 222.2948 207.2597 153.7755 123.1575 253.839 189.3662 194.161 183.2621 144.1475 58.9142 52.6772 0 139.2687 210.6744 147.1696 78.775 25.3228 122.2289 161.9086 186.7925 89.9203 110.8246 207.4661 154.9246 220.4398 277.827 728.0642 1024.6284 210.1733 78.038 209.8043 193.6889 0 85.511 93.5382 87.0292 84.6245 152.3106 58.9899 0 169.0898 198.1758 184.2012 205.1903 131.8124 177.5522 180.6889 201.1856 210.1156 200.8745 179.0387 190.9684 146.2202 118.8687 55.1339 47.7981 137.3933 173.0838 204.1389 162.9712 124.0011 103.6434 174.1858 155.8428 148.4182 179.6278 180.2588 168.3249 164.27 197.9905 143.967 174.1278 155.4696 119.7057 112.7606 108.7639 115.2197 172.4406 148.9021 75.3644 91.6019 96.7074 165.8679 137.3577 112.6844 0 73.2389 0 64.2267 146.5605 97.1733 122.3229 139.5316 155.9152 128.632 121.9623 92.1938 132.0396 133.9682 165.4135 132.4778 180.2086 123.6776 128.6305 132.461 85.8836 102.4267 173.3333 105.5946 71.3355 92.4115 91.1632 120.8293 151.3 133.7014 132.8592 146.3714 135.0919 41.8277 39.647 40.2519 84.8161 108.6575 115.2371 136.3964 87.9808 155.4918 99.0238 126.6419 168.3587 153.2141 96.5606 93.63 136.1158 146.0753 135.1917 165.6946 70.8957 59.3946 84.5553 119.3209 171.5579 171.1202 137.0514 110.5364 123.627 123.285 119.2384 134.6204 123.7448 132.0169 125.016 133.4938 161.9418 185.1695 184.0987 182.0366 128.6056 130.872 115.4192 146.0583 58.5691 0 110.0777 142.8945 174.8707 201.2712 162.0575 108.3826 63.9535 130.9023 90.1147 155.6762 185.3649 165.2591 40.0968 0 61.6259 84.4481 123.5458 82.3371 170.6081 198.7367 198.8135 175.098 138.0567 166.4065 0 0 0 119.7653 146.3265 136.7907 162.366 81.6492 147.34 197.2597 170.1287 164.7845 122.8998 185.5061 163.9955 161.4992 169.1532 152.0773 175.5386 169.862 128.887 88.8927 164.2321 166.3945 227.4232 135.3316 204.9698 139.7399 106.8075 192.9113 114.5776 99.8771 114.3684 166.0825 183.8512 184.9549 226.4797 208.1016 141.5979 119.183 135.0259 97.9908 27.6862 27.5357 76.4737 116.7112 153.24 151.2638 189.0776 209.9129 196.8077 161.8613 186.1143 206.1817 187.6872 196.2633 201.3071 180.0737 13.5197
67.9428 102.2468 98.8871 98.8581 0 80.6075 69.8234 107.1046 128.0054 103.1654 84.9274 100.5947 118.3679 98.5454 96.1245 74.5758 61.6655 102.8436 93.7775 70.5787 63.57 120.8833 0 14.9123 118.3643 110.617 97.735 115.6332 93.4747 88.1766 67.014 138.6362 107.3272 119.3568 101.1729 85.6848 52.3579 39.7492 32.1762 79.1565 111.9762 84.0011 56.1454 0 64.9621 90.1493 99.8392 57.3088 65.2806 131.5197 95.1063 125.0173 136.9526 164.5976 210.1733 18.5908 79.7949 109.2677 134.9891 0 0 49.82 43.5435 52.4944 89.0374 0 50.9274 87.7414 121.1954 114.5618 98.3277 88.208 86.7176 97.3813 112.3908 106.7297 75.1347 101.5608 87.0869 97.221 75.5202 23.8691 23.4211 72.0348 85.1583 95.2075 91.6205 67.2739 59.891 99.0303 87.7898 79.8147 83.8303 96.2248 91.063 84.9297 95.5782 88.4434 97.7037 84.4544 75.4248 78.2403 57.0986 72.0248 92.8653 75.4327 41.6633 41.9919 56.7956 86.3988 66.0125 71.5429 0 29.8288 38.2407 35.1939 86.2171 57.1158 61.3284 67.4432 92.0863 70.1231 76.4012 67.9396 70.1646 72.1584 90.0405 68.1017 86.1002 0 54.1471 64.4289 51.4487 69.208 86.7152 72.2147 42.957 47.7436 0 53.5632 81.1084 78.8365 78.9024 72.2328 66.1382 24.1677 21.712 0 49.6516 60.8153 67.2103 74.6846 53.9131 80.9845 69.2 88.1916 94.3582 79.7402 80.3614 66.5072 77.0743 95.5044 77.1538 88.5524 34.4706 0 50.551 67.4281 82.0527 92.7087 82.0827 70.2506 58.7594 79.0506 78.9129 85.1369 73.7492 78.7704 81.4606 75.9645 74.7534 92.191 99.0913 85.4936 76.5897 63.5217 69.3613 68.1964 0 0 0 103.5897 96.878 86.0824 89.6392 55.8015 39.0096 79.8718 51.5574 79.6237 99.0254 109.424 27.0218 0 35.4189 67.1605 60.7021 64.0193 85.7012 85.8667 107.0237 98.7308 90.9764 94.001 0 0 0 60.8984 71.5444 75.0287 92.5394 0 78.2402 91.1716 81.8541 85.8317 82.8176 89.7237 77.1362 95.1309 85.2584 77.8308 96.0257 87.8259 83.5566 51.1816 92.2956 88.6731 110.2375 73.5978 100.771 74.5219 65.6135 95.1776 69.2433 62.0476 78.0125 100.9344 95.9294 104.8813 108.0373 114.4254 91.3776 79.1752 71.7031 62.2862 18.0846 16.0278 45.1076 74.1762 74.4651 85.2902 111.4765 118.8136 112.44 66.87 110.6384 107.5552 108.1413 86.5387 111.4705 103.4307 11.0439
55.3026 69.0018 93.4184 81.3072 47.7431 51.851 46.9665 77.8475 84.2067 64.068 68.3079 70.3932 81.0793 74.9978 66.5416 50.8 36.2527 82.6975 66.1616 41.8727 37.4605 77.5823 0 10.2908 71.2398 73.3018 91.0891 90.5985 85.2628 59.9143 42.723 94.6939 69.119 68.8589 77.1734 69.2485 29.0731 18.8867 0 0 83.2945 58.7218 0 0 45.0661 72.1778 66.9679 28.4871 34.2166 73.8956 50.4881 82.6302 116.6745 94.0687 78.038 79.7949 128.3696 110.3049 84.3363 0 44.631 0 41.3544 0 62.0975 0 0 68.7517 98.5687 81.74 77.1239 44.6422 73.8879 67.5333 93.2743 75.9866 0 76.7636 71.6296 57.4535 49.826 0 0 56.5901 64.1261 67.013 63.9304 47.0368 48.5421 78.5098 74.5327 64.6533 68.7197 63.3585 61.5318 57.7589 72.4242 56.7153 64.0232 63.1934 53.651 44.8391 31.082 47.0234 80.6971 66.3811 18.1476 32.5517 31.3629 58.5289 47.8081 29.9937 0 0 0 25.0069 57.6226 40.0441 52.4957 53.8304 57.7229 47.32 47.861 37.0803 54.4436 60.5296 72.5212 60.888 50.037 49.2142 54.2672 56.1312 35.3443 43.4353 73.4616 37.3676 18.2051 32.0456 32.7472 38.097 75.0612 66.8963 53.5834 55.0029 33.6558 9.9526 0 0 26.5699 45.206 37.0796 59.3657 30.6911 60.686 37.1174 50.1395 41.2284 45.1289 53.7455 39.7688 57.4121 56.3289 61.7698 51.8736 0 29.8172 30.05 42.5293 57.5425 70.0781 52.0301 50.093 0 49.2806 63.3152 68.8003 45.2203 51.1554 44.439 48.8974 54.5141 75.6408 71.7268 58.0041 50.7247 48.7107 57.4305 57.4111 22.1135 0 0 58.0931 75.4502 78.2678 61.1769 41.922 25.7276 58.5962 35.4729 57.8421 71.633 65.9305 0 12.0649 0 31.3935 36.2728 30.6594 53.1526 67.9043 75.712 78.9308 45.8127 65.7565 0 0 0 53.8548 56.1327 47.7315 57.9092 20.1513 48.1442 74.8115 65.0916 71.9273 59.5884 71.5074 71.8103 73.6276 70.0541 64.6162 63.3669 60.3353 68.3582 27.8641 62.7391 74.286 85.849 44.6471 90.0673 48.1798 41.5891 72.2243 29.665 35.0238 43.5683 71.7609 77.4673 77.8986 93.4058 98.3417 63.3088 40.6331 50.196 34.2423 9.9559 11.3983 30.5239 42.9642 58.4582 58.3504 61.6331 98.2356 89.4294 48.7729 71.8768 72.3643 74.3548 80.7763 87.8686 67.8208 6.0427
143.1331 207.8834 264.8868 260.8799 110.2951 162.6182 106.4221 203.8186 235.6643 181.9778 240.2829 214.9217 208.8714 174.038 198.9663 174.2104 98.2313 235.485 188.0954 122.7457 120.3392 223.0721 0 25.9664 213.7227 227.4944 222.0355 223.5363 214.6264 188.01 138.8204 279.7695 213.4322 231.1725 210.774 177.779 63.8314 45.4636 72.6288 160.4189 208.0841 164.5639 105.2746 33.9081 121.568 179.9763 194.7651 98.7954 111.4813 203.8412 141.1836 193.5078 281.7559 287.4203 209.8043 109.2677 110.3049 1107.7825 431.6962 135.3393 143.638 0 131.8223 120.512 160.5845 85.4518 98.0772 183.626 248.6548 254.451 246.3757 128.3593 228.2481 194.8422 267.0057 214.6459 217.9095 203.8497 196.6515 154.1961 106.1488 66.2891 0 196.5667 212.588 225.8682 206.5524 129.8715 119.3202 207.6915 162.8769 171.9574 234.3409 197.8478 175.9129 205.3873 201.412 163.8002 185.5439 201.9051 147.2155 134.5167 101.4652 140.0227 231.2757 153.324 76.1174 79.1411 123.6114 160.5104 171.2045 89.9019 104.6326 94.4405 0 69.5604 165.7602 114.5046 150.9412 153.1096 137.361 163.0892 135.5211 90.0473 141.9441 165.1116 194.0976 188.4209 183.6062 133.1511 145.2419 155.4797 87.7711 115.2194 193.1217 127.2646 67.1687 102.1159 90.5037 115.4275 186.3812 174.5795 151.6518 160.4498 141.2126 48.2653 50.1314 0 87.5106 126.7889 130.6578 177.4787 107.4971 178.1124 124.1651 173.9273 185.2101 143.937 124.3604 101.0121 181.5337 173.9439 121.1809 187.5941 77.4015 83.403 77.017 129.0917 205.4219 204.916 132.4738 123.2209 113.5553 145.8303 159.2584 180.7142 131.6009 149.4557 116.5022 150.9234 209.7919 206.0456 214.8127 178.3857 144.0464 143.9764 139.2202 193.8113 69.591 48.8175 108.513 179.2972 232.8699 243.0849 190.5797 134.2936 87.8873 170.0659 121.5733 183.6797 220.8841 235.8033 0 16.6186 61.1146 116.3556 126.6471 77.0811 191.8439 176.2227 252.8825 229.5786 177.3204 188.2459 0 0 0 159.2028 140.7836 148.4684 189.5326 74.2383 147.1544 239.9508 191.4993 188.2087 166.8116 249.786 178.8883 165.0757 189.9966 188.9013 192.8955 193.6404 158.5827 63.9932 183.2811 175.9284 258.8926 156.0944 252.0324 149.1037 114.3162 231.3436 111.5455 101.0366 101.3408 191.3075 207.7522 205.8123 247.7697 255.757 175.7138 132.0324 148.3311 77.3703 19.4099 29.0687 82.9873 143.6786 167.4227 155.7086 218.973 263.6596 224.0243 130.7335 213.1964 264.7509 244.633 267.2619 247.9165 228.0563 0
130.7443 193.3356 217.2828 232.2637 113.0156 163.1216 114.8559 212.1468 236.604 189.8052 215.7379 213.3619 208.2441 180.7974 202.1862 181.4363 107.4184 220.0031 191.8089 120.8187 128.6096 220.5641 0 25.6625 206.693 255.8389 219.5718 221.0864 215.0615 168.7152 134.3456 250.4655 237.6362 207.7709 197.6914 188.3216 79.8012 67.0745 65.4324 128.4229 230.5764 170.7038 104.1595 37.6069 107.8996 166.0061 185.545 98.7296 123.2071 203.3439 152.831 198.9764 252.0366 258.5855 193.6889 134.9891 84.3363 431.6962 385.8378 277.2436 147.3058 107.7447 123.7994 114.8826 162.8253 78.6363 110.7339 182.4418 207.8843 219.2855 203.6558 122.0449 204.2819 179.4057 247.5987 211.7406 189.8632 158.587 197.7848 163.2915 125.5265 64.8873 51.6609 163.9226 192.6815 180.7638 184.4147 129.9804 111.8027 174.2655 175.4392 169.9256 210.4443 201.9592 166.7842 181.3958 183.9445 149.8154 169.7919 194.4217 148.6708 100.3573 89.5877 138.8549 201.1812 147.743 82.9397 85.3043 102.7477 163.9175 157.3098 113.0341 104.9645 65.0205 78.9771 74.6376 155.5797 99.6685 129.6039 161.9127 137.3666 139.3412 119.6413 106.9741 139.0265 144.8219 196.0267 151.4712 173.1843 127.9716 129.3019 149.989 97.7383 119.1189 190.9882 125.9307 76.9483 102.1177 88.1897 113.149 176.3313 168.1445 139.7619 157.3306 124.0503 35.4725 38.2452 45.7656 102.1152 137.5668 132.0786 149.4368 116.6407 160.3364 120.7985 147.6039 153.5401 143.601 146.9327 115.8748 161.5632 182.7189 151.5866 146.4044 50.1757 54.2936 81.2019 137.516 182.7622 170.3356 148.1406 124.4636 120.8895 153.6345 137.4194 146.7772 113.8675 158.3744 126.9798 154.197 167.6644 202.5622 201.3761 174.2988 138.441 135.5769 120.2579 165.2997 73.9957 42.459 117.1213 166.343 179.5796 191.6094 160.3106 118.1954 73.4484 165.107 105.6202 166.6341 203.5808 199.2079 48.6096 24.893 46.9128 121.5086 133.0591 95.6092 171.8377 172.9929 221.921 200.3365 150.4748 163.5732 0 0 0 131.7338 150.0696 134.4006 172.3417 70.4017 178.5023 222.2995 191.8553 196.0162 175.6573 221.3256 185.5424 174.1866 180.9826 158.4841 180.0222 186.4928 173.6828 86.6238 175.3856 187.4078 216.5583 151.6207 238.2305 129.2434 119.3638 214.1201 124.9284 102.8252 125.0642 181.0027 191.3259 176.8838 253.3886 218.588 154.1084 121.0752 141.1198 90.7797 25.3734 35.7115 97.775 141.2145 174.6447 161.5904 208.7596 242.488 227.5179 163.836 207.3493 214.1495 209.3007 197.755 235.2877 217.9513 24.168
94.9621 104.0549 150.1566 136.906 75.2628 92.0038 75.6813 159.474 123.139 129.7018 111.2006 122.087 123.7001 127.8691 145.8135 0 90.1799 126.2898 138.9002 85.0093 82.4425 147.5072 0 14.0729 132.3754 136.7115 147.486 152.846 123.4247 119.5834 82.1871 148.8677 133.2839 147.3409 112.7724 119.222 61.508 42.7449 43.1453 104.2151 153.4677 116.0418 59.0111 26.1431 71.9237 98.5211 130.0359 74.397 76.6711 130.8641 92.5095 150.0858 182.4998 160.1326 0 0 0 135.3393 277.2436 147.2742 159.8546 77.8262 79.0608 77.8922 0 56.662 67.883 136.7262 158.7465 158.0319 150.8899 96.5933 133.7914 120.6974 133.9331 149.9011 115.1705 106.8863 116.9939 118.7658 87.5156 45.8777 31.4061 92.2746 109.3522 148.7835 118.6568 95.7429 73.3907 129.2514 115.8327 111.6177 132.0983 117.1128 113.2527 127.9858 97.802 95.359 126.2792 123.8131 94.3698 78.9916 69.3085 99.2021 127.2659 101.27 49.4403 0 65.5535 96.6036 110.5064 83.8056 75.0869 50.4917 53.9326 56.5562 106.9287 75.1052 89.2407 95.8924 89.7322 90.1519 95.9936 87.0403 120.6127 98.1835 98.6726 97.1251 101.8126 78.7969 89.0619 90.5269 61.8886 77.5449 116.828 78.5858 59.262 67.784 0 88.9919 105.7167 103.1743 101.7821 87.4646 96.0871 31.8778 0 34.8408 65.4427 92.7358 89.4935 98.8917 71.3266 102.9743 82.9918 120.5915 113.3651 99.6363 94.3072 73.6124 122.7127 99.8717 89.0528 121.1387 44.8874 44.486 47.051 81.4559 101.7001 115.3152 93.693 74.9935 70.565 104.3414 98.3775 93.0023 0 87.7765 84.4905 102.3559 113.2779 125.7409 103.0868 128.7659 92.1577 85.6048 76.1307 92.0427 44.6977 28.3902 63.7888 98.9782 119.6883 138.6038 120.3748 79.1661 64.9109 123.1209 71.2199 112.7762 153.5872 118.6235 29.5498 5.6061 32.8036 61.3787 75.655 57.1823 120.4846 106.8339 149.8067 141.5936 98.6519 111.6802 0 0 0 81.7214 102.2753 98.617 116.5736 56.672 86.3218 127.2889 107.1331 98.0306 109.1381 140.7666 123.9196 132.5168 120.0584 105.4941 117.7392 104.9035 98.189 54.7193 95.4371 110.3959 131.8403 90.1908 127.3203 95.3146 90.2172 125.2469 87.3449 65.9027 93.8873 131.2699 118.5088 112.4049 133.4395 139.7664 98.9518 68.9307 98.6552 71.9508 20.1947 20.8396 59.6038 98.1789 144.1529 105.6928 122.5292 154.2481 134.8398 104.4646 0 130.4263 129.1108 138.9423 151.7933 133.5967 13.6936
67.7636 104.094 165.493 134.1507 71.1317 96.0334 64.2221 123.1576 142.7374 94.0871 121.3164 113.1487 133.7788 110.9619 97.3933 99.8563 58.3648 139.987 133.4743 79.1412 69.7606 124.7421 0 10.3182 132.299 139.2892 145.1449 156.883 113.4749 103.5685 70.2969 138.4058 123.4267 143.3556 124.43 99.6189 42.0743 29.1906 28.0183 83.8612 120.0405 93.9822 47.1203 0 61.3274 90.2234 91.0478 45.156 40.289 113.5461 87.9372 122.9218 149.5398 149.9618 85.511 0 44.631 143.638 147.3058 159.8546 108.9285 177.4086 83.1835 98.8131 109.1408 42.6775 55.054 120.3685 105.407 138.2661 141.4441 84.3236 115.5868 113.0864 137.0319 138.8235 121.8621 113.9388 109.7284 96.2517 81.1363 30.0294 31.5611 0 107.4664 116.3465 115.5684 81.6144 60.9282 126.178 102.6279 106.3029 143.4562 107.1781 85.5839 111.5066 116.1593 74.7911 106.8555 95.9795 87.7479 66.0252 53.2233 83.4576 114.6478 95.1206 39.5916 60.0413 64.7393 114.7799 112.4213 62.6822 61.9331 31.7879 40.8092 38.9983 98.1094 60.8105 77.4949 95.3526 75.0801 79.2389 70.2497 53.2951 82.5161 91.6352 105.885 104.9995 99.6335 70.5028 86.6039 87.0618 45.422 65.8387 113.8924 66.0693 38.7254 51.2524 41.7601 60.2904 87.4762 96.716 73.7247 81.5131 72.69 28.7847 27.4876 0 42.7366 67.6979 65.9727 91.0132 57.4161 87.7361 51.1912 85.5368 96.2042 102.1067 62.5798 61.2101 109.8002 110.1022 98.7609 91.4072 41.7742 0 36.6482 67.9996 110.5156 92.0038 78.0831 88.9871 71.8401 86.7397 100.4799 82.3781 72.1633 105.8247 73.6627 87.1736 104.7134 104.832 121.2329 110.496 99.7828 88.2354 82.7422 108.2275 0 29.4262 55.3745 90.3822 135.3982 127.3948 96.1331 83.0319 37.806 108.919 59.8199 95.9749 122.609 108.4835 26.83 0 28.259 56.9298 71.0176 46.7339 108.7081 103.9064 127.5962 124.9352 82.9156 100.1153 0 0 0 74.3135 85.7619 71.0499 94.9456 39.4332 102.2427 127.2374 120.2997 105.6448 95.6744 145.5138 101.6655 110.1146 116.0418 96.1917 98.8361 106.2984 94.4234 40.022 99.6326 98.9654 117.0358 81.7213 145.1304 93.2288 77.2841 113.393 70.645 62.2047 73.3663 128.3284 107.2482 110.3383 134.3545 145.0271 95.6667 64.1956 65.8678 53.3304 14.2847 20.6052 55.0382 74.7069 93.3023 95.83 123.944 139.619 128.662 92.8703 121.7745 141.4214 140.5799 142.8962 131.4463 114.0649 13.2679
68.4199 102.3927 163.8829 118.82 54.9677 84.5961 67.5451 116.7539 115.555 110.7963 117.6478 102.9745 94.3464 106.9052 94.4317 81.4275 49.0523 128.4029 105.2722 60.4664 65.6736 133.168 0 10.4191 105.2291 128.62 127.9166 133.1776 111.1317 69.7581 55.9067 163.4545 120.4393 114.121 111.6708 83.358 32.6097 28.1948 31.4785 0 103.3315 83.5298 0 18.3834 56.309 80.7027 87.2055 49.8075 48.8365 77.5603 81.0332 102.0394 127.1331 129.2388 93.5382 49.82 0 0 107.7447 77.8262 177.4086 138.1217 122.9763 0 102.4385 51.112 51.8344 113.9715 115.242 127.8542 129.5441 70.8819 112.418 113.1459 138.537 113.4813 109.2522 103.4962 88.8323 95.3977 59.1739 32.9699 0 101.0828 111.8106 98.9756 102.9442 63.7232 50.5886 113.7854 104.7104 101.8766 125.7852 113.3101 105.4983 115.4038 88.8034 79.71 104.7521 95.0631 72.2333 65.3936 36.3168 77.395 102.2846 77.5495 37.6954 47.1579 53.1541 98.1119 95.4816 49.1623 50.3571 39.8215 0 38.5567 94.977 50.6244 72.2441 96.516 83.9994 77.6874 58.9502 44.0464 84.0443 90.0163 107.555 92.8546 107.8919 55.1498 75.9116 71.5771 44.7288 65.0361 109.3082 62.5271 29.278 48.0818 44.7234 50.4247 91.7958 78.4929 79.01 86.6871 66.1311 0 25.0855 0 42.0272 62.6927 62.9827 93.1373 51.5938 92.4691 67.8279 73.5257 94.4481 91.1258 56.5176 46.3856 96.0954 103.3875 58.6504 75.6478 0 52.3596 31.8386 63.3445 110.049 91.318 60.2515 74.522 53.2764 85.3054 90.2433 76.2132 56.0015 78.7098 60.9314 76.2282 106.7701 119.9086 121.772 77.5302 89.7121 73.0481 90.844 92.3952 34.4597 26.5823 0 85.9783 109.3065 109.4785 85.5117 66.3788 43.808 90.9148 72.2592 106.1263 120.6052 107.3477 0 13.894 22.4677 53.3379 70.2594 40.2209 93.2668 81.7768 161.6939 121.5689 67.5793 85.9242 0 0 0 74.9246 69.9371 70.4405 82.5513 36.1 80.2145 133.1252 90.7903 101.3398 78.3207 118.1046 68.3458 91.9568 87.3975 81.4973 100.707 84.7522 80.9976 29.1831 71.8818 90.5435 110.348 65.5738 131.03 67.0002 53.2245 99.8337 57.8977 52.678 72.0122 98.9477 109.5376 111.4395 135.2661 133.4969 76.6826 68.5187 71.0943 44.5964 11.2326 17.1491 46.1724 68.0281 86.8029 85.203 116.8422 128.9548 116.1473 62.6771 106.7428 132.2598 111.7857 134.9713 117.893 99.0469 9.435
67.7555 104.1355 164.6162 143.3617 64.1456 90.8364 61.4726 133.4566 123.1524 104.2945 133 118.6005 104.9452 98.5664 106.7645 80.8378 50.0064 113.8839 105.3954 51.903 61.9601 127.6504 0 15.6955 123.8748 122.7626 127.8389 121.2999 110.0766 86.6799 63.3009 149.8727 124.8404 114.6942 131.1035 100.0307 25.9268 20.799 0 0 126.1331 78.9629 57.8667 22.8163 0 69.3236 101.2191 41.4563 43.3758 95.027 82.2642 129.0843 156.0856 151.9596 87.0292 43.5435 41.3544 131.8223 123.7994 79.0608 83.1835 122.9763 379.5035 266.8133 120.7524 0 0 103.8629 115.3556 130.6531 150.7704 60.8821 124.8277 112.3643 133.3668 134.917 120.0674 98.1727 105.035 85.3432 61.9094 0 32.5383 96.5569 125.6258 123.342 154.6682 64.1801 58.9718 107.7707 88.6858 95.8119 115.51 113.1917 105.2485 97.7851 115.1358 74.5532 98.8979 97.502 78.6409 67.3208 35.8869 70.8135 114.6735 74.0858 27.4986 43.1676 59.4035 108.3099 102.9029 49.4848 47.9696 48.0829 50.1002 35.772 92.0496 50.6572 71.308 98.4362 76.0887 72.7694 70.1311 52.2007 78.5091 66.9221 113.9553 100.5047 119.2986 69.465 79.8303 60.0802 44.2751 65.1762 115.2641 54.4193 31.3522 56.0073 40.4782 51.4983 99.8759 73.1005 75.1355 90.8868 88.874 0 0 23.5441 47.4503 69.8256 51.31 90.6361 60.7302 100.5722 44.0582 110.8 96.9829 79.8532 55.9952 41.5497 93.8419 104.8507 64.6724 99.7479 38.5256 36.54 0 61.9825 114.8688 122.1173 68.8203 84.6036 54.2412 73.9827 88.8517 80.8619 70.9316 77.5986 59.1446 67.9774 95.3339 113.7983 110.5092 94.5875 73.636 60.9284 76.0684 97.7536 26.8958 0 61.4066 83.108 111.5213 118.818 95.4672 70.8301 36.0728 102.5675 62.5901 104.1398 117.1915 113.7693 26.3404 0 20.5803 45.2725 71.2139 46.1755 96.2563 88.9334 134.5059 124.0566 102.0652 89.1314 0 0 0 75.0953 69.3116 68.5984 93.0412 30.2022 80.7911 152.704 84.5503 96.2256 68.8671 115.4569 83.8509 76.6688 90.9479 91.2287 90.6692 97.0315 94.2277 35.7241 103.6967 111.0101 133.5514 66.0894 153.1028 71.7849 40.2021 95.4737 61.7499 55.0591 62.1661 108.2425 115.3563 110.0398 148.8903 140.9945 91.4393 51.3788 61.6415 39.6457 9.6599 15.3766 43.615 75.1067 96.5219 98.1921 120.6002 137.6104 128.6101 79.3913 107.7476 166.884 140.4571 160.8921 141.7365 116.8891 9.9452
75.5766 101.3421 167.7781 127.0111 82.4219 87.6196 73.9429 115.6361 118.2727 118.8928 121.5654 126.5221 131.8286 117.5347 114.0172 91.0397 60.8165 126.4564 113.0628 72.606 66.9968 146.8308 0 15.8484 106.6498 128.3923 118.5324 142.8355 132.4273 96.4957 74.6079 144.9814 138.1901 125.2699 125.2795 133.2407 46.3231 31.5064 29.4018 0 125.8743 96.8594 0 20.0713 61.7778 107.3286 119.9503 52.1383 60.4369 111.3108 92.1357 99.5671 144.1339 137.1478 84.6245 52.4944 0 120.512 114.8826 77.8922 98.8131 0 266.8133 98.0072 291.1649 56.1041 64.643 121.1247 128.2819 146.4286 142.6263 76.3485 101.2557 98.4849 130.4924 134.4063 119.7505 138.6175 104.6021 105.1718 67.6637 30.6761 0 81.0334 96.99 114.7809 109.6892 92.697 68.1409 117.1597 97.7383 92.4458 135.0039 111.3659 102.327 117.8423 115.1246 81.8557 83.4735 91.7567 81.3297 81.7532 44.1687 98.876 99.5743 115.4195 45.2998 46.8352 54.3648 96.9015 104.109 58.0552 49.6131 42.2024 0 35.0523 90.6777 80.9643 85.678 92.7401 86.2157 95.835 75.6113 55.2316 124.0815 94.6638 107.7646 85.1826 107.9848 72.529 65.1694 87.2899 52.6587 70.0516 119.1989 71.5537 50.5781 48.59 45.3921 60.7375 92.6566 98.9757 90.657 93.1122 77.1143 30.7528 0 0 55.5091 70.7829 61.2628 94.0627 54.0737 97.6821 74.5656 92.4289 106.1785 98.6199 71.1633 73.0263 85.9839 101.9734 69.9573 91.0076 0 39.2786 47.7812 77.3484 101.6132 97.104 90.7783 80.309 67.647 96.9699 101.7456 99.4106 78.1012 75.0479 74.0379 78.9497 93.0096 116.0458 104.0904 96.6269 69.8123 68.7248 69.8512 86.0438 47.0433 21.1167 0 97.4113 124.6197 131.9459 109.7328 73.8667 49.3774 97.9629 70.0676 107.2738 127.7955 120.3325 0 0 32.8826 52.2591 72.115 49.9954 96.8438 109.7573 138.5234 124.1773 88.372 102.0237 0 0 0 71.3763 96.82 79.9534 89.0789 42.8536 95.5284 136.195 104.4588 102.1948 88.8861 135.4673 115.0583 107.6494 109.6996 94.9477 84.7437 111.5615 87.3728 45.3782 95.746 107.8431 144.8634 77.0182 130.4955 90.5927 72.1306 105.7989 63.0949 62.9821 87.6673 112.3706 122.6689 122.5066 133.5571 137.3642 101.2327 79.2472 73.9764 43.9116 11.2481 19.339 53.1096 78.0864 115.0203 104.9833 102.6843 141.2173 117.7928 81.5971 123.053 146.3594 118.7244 117.0001 136.9245 118.4152 6.5603
124.9679 164.2789 219.647 191.6438 0 0 94.2363 199.4059 176.3329 167.6089 183.5847 177.7009 167.2169 148.1805 145.1755 141.9346 85.8892 178.029 160.7547 107.0295 99.5066 204.6184 0 21.2404 195.6326 199.191 184.1472 192.3867 173.4894 142.1245 103.0329 214.1657 181.5334 176.7112 171.7167 150.1339 65.0613 45.8953 51.6339 119.0261 192.6826 0 78.9811 33.2346 92.4598 140.0469 147.4438 88.4223 93.8137 157.4552 131.3774 155.5793 218.1236 204.26 152.3106 89.0374 62.0975 160.5845 162.8253 0 109.1408 102.4385 120.7524 291.1649 434.2881 317.2609 0 207.0367 220.8793 215.1727 199.4012 108.5124 151.5995 180.6 216.2705 197.1317 177.2497 167.9735 166.9819 130.5101 0 63.4025 49.5397 138.4671 175.4072 182.0178 158.2606 110.4346 89.3845 153.7803 140.0833 148.9627 191.8017 180.9077 157.7559 163.6101 173.0071 126.158 156.9974 162.5417 131.2768 104.2802 82.0185 141.4471 168.6701 139.367 62.0195 90.2724 97.2243 153.0103 137.1471 0 0 0 77.6696 0 150.1276 82.8543 105.8025 129.1495 123.6111 112.9438 117.809 90.143 115.604 109.2968 170.1276 144.0196 165.2048 99.1865 122.5875 141.8019 87.0195 112.9517 172.9668 107.8097 71.2158 0 83.5539 92.0273 134.4494 128.186 124.5451 137.1623 0 36.6837 32.4515 38.9857 79.7265 119.7457 104.0929 145.7674 85.4465 129.6288 110.5692 136.0665 145.5025 155.6946 110.2875 84.5839 131.6702 134.1924 117.1467 0 74.7125 55.5438 71.1417 108.257 147.8496 158.196 117.3137 101.8923 108.4655 143.8546 150.0727 123.9857 118.112 125.5211 106.919 117.27 146.1061 174.4155 168.9159 145.9796 114.6095 113.0464 125.0303 155.1907 69.9457 40.0457 81.2075 120.5722 158.2577 174.5766 159.7121 123.2322 64.6132 130.8242 107.5861 154.0751 187.374 182.8293 47.7927 20.4655 0 0 107.5382 74.7609 155.4976 134.3681 198.8498 176.003 134.9355 145.7017 0 0 0 119.1123 137.8256 130.566 147.6564 54.6607 134.1244 186.2761 145.8667 151.2597 133.8176 168.9237 139.9473 152.1098 159.3876 150.0458 157.7322 150.1108 140.0654 57.3388 135.1995 166.1561 207.2783 103.7864 188.2904 128.0798 87.8999 155.2489 95.4508 80.9717 106.259 189.0806 167.9439 185.1627 223.8282 213.8396 132.4203 89.0143 111.8355 83.3396 23.7463 26.21 73.3415 112.6676 155.0143 134.1299 190.7905 206.2609 166.7994 120.6017 159.3424 208.6411 187.7404 189.4782 197.1745 188.8871 0
62.5094 75.3792 89.8733 74.5053 66.2228 56.5601 53.0545 100.2341 91.1406 91.2764 95.1192 90.6077 102.5755 79.475 80.4498 67.7933 40.7037 82.5642 81.5177 54.0836 55.8851 88.2822 0 8.0006 87.3821 65.8625 86.0794 97.5481 90.9912 64.3464 64.8832 94.7354 87.8367 81.3513 77.5382 88.1721 44.8291 36.8501 22.2921 62.8898 91.4705 71.6303 43.4859 20.0966 0 76.1534 92.8138 48.4586 0 76.6062 78.2907 67.1324 90.2066 100.2888 58.9899 0 0 85.4518 78.6363 56.662 42.6775 51.112 0 56.1041 317.2609 19.6401 84.6796 108.8963 110.8675 103.5861 111.5498 68.392 76.5145 80.1309 96.4776 79.3971 92.9378 74.1898 73.9917 75.3763 65.13 35.2811 24.5336 55.9638 83.7528 86.5158 88.5231 62.8997 51.2794 80.2116 69.1292 62.9344 73.7959 81.3954 79.3741 85.3535 87.2618 58.233 74.0678 83.074 53.7592 56.5076 45.8279 66.1747 62.2045 80.2743 37.8637 0 49.6989 75.1779 65.4739 54.454 0 33.8531 43.0826 33.1255 73.1805 56.9214 50.0131 69.6183 61.2676 53.3211 58.8696 46.7039 72.5356 62.001 69.9358 69.0575 0 61.3493 56.8415 60.8595 44.3002 51.983 87.7054 46.3947 33.8169 42.5392 37.8528 53.8865 70.4102 71.3403 63.7305 58.5325 57.0489 0 20.8233 16.9586 43.4782 62.8991 52.8605 60.0598 52.6212 58.553 65.6689 80.0032 90.236 57.8491 57.398 49.0762 66.6588 67.0948 72.5866 64.9823 31.7266 0 48.4993 65.5236 77.7508 75.5869 55.9853 58.2107 59.046 65.4842 79.9726 58.202 70.0327 57.4649 61.2671 59.2662 64.9809 84.8418 88.2181 79.8415 58.0916 59.3144 61.3183 82.0351 0 0 33.9719 68.6889 79.1153 82.2701 75.971 55.3232 37.2827 67.5099 47.8943 62.7878 82.6457 71.7225 13.6197 0 0 45.6718 62.4821 49.4044 69.0788 61.4208 74.1766 81.8618 61.8109 66.8567 0 0 0 52.923 79.3386 63.6767 65.3244 39.92 77.9603 74.7518 75.6575 82.3288 66.451 77.6014 65.8195 90.275 74.8154 70.1816 82.4131 74.9223 69.1553 41.7565 73.175 0 114.7229 62.305 90.82 68.2879 63.1874 88.6628 61.1867 49.1085 55.1375 78.3125 75.6049 73.65 88.7895 95.1416 61.052 57.077 61.784 44.9426 12.8131 16.525 46.332 73.8508 77.4223 68.7914 91.0635 89.1356 79.2284 65.8266 75.7813 89.7907 89.8289 86.1609 92.8467 87.9764 0
78.6691 95.0767 134.5332 115.7642 54.8184 84.8596 76.9887 127.1624 134.6288 95.7342 106.0755 95.9882 117.4806 94.2825 86.7356 100.4107 65.0549 116.2371 98.7466 87.1264 59.4067 141.561 0 10.5966 109.7094 129.8738 121.1993 110.1661 106.1313 87.959 85.8124 125.5787 102.1776 133.7874 97.5721 92.8776 43.4832 30.4727 0 92.2078 121.5035 0 60.5207 0 0 0 111.1617 51.9126 64.0332 96.6843 99.9368 108.5117 126.7503 134.5036 0 50.9274 0 98.0772 110.7339 67.883 55.054 51.8344 0 64.643 0 84.6796 260.6179 521.155 145.9146 129.9623 140.0135 97.343 119.4368 105.3815 117.5135 106.1933 112.3389 101.0214 90.1782 95.2545 0 48.64 0 84.5963 91.2962 116.644 118.4189 85.1897 68.9878 115.1636 91.0277 94.6099 118.4942 102.9119 86.9868 107.2137 104.33 85.2496 88.3651 99.4312 66.9141 84.9599 68.596 81.463 94.1278 85.9949 39.1887 43.3787 80.4675 101.0999 99.0459 0 0 52.858 0 0 105.4322 65.4895 91.0917 88.0961 89.6385 79.98 79.0448 45.0511 88.6935 78.7218 105.7277 79.6608 114.9555 61.4778 71.8537 79.9359 50.6189 72.4444 110.7795 62.6981 52.2586 65.4879 53.2295 53.7093 79.9031 85.1956 73.2086 85.4655 0 34.1081 0 27.8148 58.6573 64.2851 67.2593 80.7125 59.9492 91.1268 56.6105 104.0749 94.7978 89.3496 70.2392 63.6649 93.1795 97.7487 83.3545 0 36.3409 39.3185 0 68.1528 122.5077 111.6291 76.7712 69.2608 67.6892 86.2073 96.9609 77.8945 74.4424 70.429 69.3597 80.3613 94.5465 108.5169 116.1103 86.4122 70.339 71.404 81.1624 98.8738 46.4438 0 54.1652 89.9715 100.301 107.2187 106.562 78.2457 46.7696 90.0585 59.8006 104.361 109.0718 104.7469 29.8132 9.6831 0 69.5223 74.8875 57.4802 103.9382 111.2704 119.7426 123.0035 101.2028 106.8982 0 0 0 86.7169 80.0855 81.022 98.3686 46.2446 86.4172 125.0104 91.9196 95.5561 108.6394 103.951 99.9142 98.6632 114.2238 87.5934 115.37 99.9784 83.3949 48.9931 116.674 100.8725 119.3258 65.6102 117.9597 80.4408 69.5431 109.2046 66.5788 63.1938 67.8128 107.6074 107.8179 104.5411 133.3812 116.1282 74.5744 79.0297 76.0385 62.8395 18.3901 18.7101 51.1814 79.1 103.6658 87.2438 123.1697 139.2128 131.8054 114.0251 112.7052 138.7661 116.3486 112.0352 135.1325 124.7652 12.2085
166.18 202.4193 252.2054 263.1365 116.5835 167.0886 135.9122 229.9955 216.819 193.5134 212.1161 214.7424 184.0895 185.9893 214.5432 178.728 112.4721 226.0108 220.6607 136.2919 124.9267 206.1476 0 26.1146 202.6954 219.8035 244.7648 211.9568 203.7105 176.3003 142.3816 273.5013 224.5466 211.3136 189.3076 176.7749 80.22 50.4564 52.9924 176.2461 231.1046 191.2991 0 34.5321 112.2721 169.7083 221.7181 117.9088 118.8711 216.2584 158.826 221.8941 277.2105 232.52 169.0898 87.7414 68.7517 183.626 182.4418 136.7262 120.3685 113.9715 103.8629 121.1247 207.0367 108.8963 521.155 1146.3474 889.9789 328.3426 300.4193 160.8822 238.1274 228.5162 238.9221 255.5884 220.4711 201.6827 226.5079 201.0276 157.6591 0 44.1938 182.1371 236.0197 199.5603 228.89 140.794 104.0834 200.7229 180.5689 181.0281 230.9337 223.0065 192.7751 185.9605 205.998 164.1035 200.352 208.4436 156.9666 131.8125 102.0554 166.5978 196.6652 169.2554 81.7464 89.6541 110.6414 184.1226 172.7835 123.7526 113.1366 0 86.1364 0 184.4859 107.272 137.9727 167.8746 155.9204 170.2355 168.5834 114.7236 166.2433 155.0278 198.2401 175.2732 217.1604 161.4877 145.5263 150.8543 98.8982 127.5726 201.6112 111.1578 86.6916 124.9414 111.0594 123.8416 190.1956 182.3231 145.0069 169.8294 129.8675 60.9628 58.1267 51.6777 105.7456 149.5388 120.711 160.5709 120.1837 192.3389 139.3463 178.7238 181.3948 178.7754 150.1923 122.7324 187.9341 180.4984 159.39 175.6745 73.6425 0 82.2422 141.6494 201.2126 199.9103 146.6783 138.5316 127.4057 167.6509 158.0754 163.0356 145.9778 154.3022 144.662 145.7202 188.2866 198.5101 203.036 201.1824 157.956 132.8215 150.6447 163.5904 86.6826 49.9298 101.3299 167.1099 214.9089 193.695 194.3628 146.1316 90.4978 170.731 123.1051 192.3826 228.9466 205.7168 44.4366 0 65.3234 0 138.845 95.2256 204.0116 186.6389 220.7961 215.5868 174.6189 208.5004 0 0 0 153.0436 145.3523 159.4284 182.0684 80.9456 178.011 253.1497 200.0386 190.7471 172.0948 222.5214 203.8609 210.4777 182.6756 174.0369 201.1183 187.3632 173.9572 88.9368 171.307 197.2261 269.8606 160.6055 241.3915 146.2822 127.7705 218.8131 111.4958 114.1643 145.8414 197.6408 200.3298 200.318 248.8651 240.3955 178.4622 145.5487 146.3189 107.9348 30.3861 34.8304 96.3667 0 180.5697 181.2635 206.9299 266.3998 263.3343 170.1506 214.8746 241.1495 211.9044 223.5338 261.2326 249.0011 22.4043
182.4629 248.338 277.1233 274.0556 148.0514 194.3095 140.3519 247.7355 291.7991 227.3216 226.3538 281.6425 249.1557 236.4834 255.0503 228.9348 133.3818 243.5025 241.8026 154.2443 163.4246 255.6837 0 30.2461 245.94 269.2954 291.7325 275.9689 249.0721 201.6568 142.2557 291.8505 270.1433 270.3379 229.5423 207.1407 91.1732 74.5323 72.5091 187.7691 264.6427 178.9682 123.1124 49.5531 132.6924 196.9909 233.328 116.4507 119.9817 265.5023 151.3316 239.5231 327.3576 271.6091 198.1758 121.1954 98.5687 248.6548 207.8843 158.7465 105.407 115.242 115.3556 128.2819 220.8793 110.8675 145.9146 889.9789 1429.8963 700.399 390.7133 206.8604 331.9113 288.6324 304.4614 313.3917 284.4735 237.0401 243.8939 203.6135 170.2534 72.9775 63.1678 224.0891 231.8622 251.2944 243.5194 179.6972 136.8208 246.8378 227.5766 202.9776 271.8834 252.7224 213.8613 212.2564 266.754 211.9018 250.843 227.0213 198.6937 163.7588 130.0477 184.0221 232.448 222.3686 99.338 103.4678 150.8985 194.9221 222.7523 124.233 125.0966 83.9761 100.4407 72.03 240.221 128.9007 163.436 204.9443 140.4729 176.8733 175.7655 132.6304 189.578 183.3193 220.4572 212.6682 231.9836 168.5603 182.1792 155.9656 127.523 149.1042 253.9636 150.7443 86.0367 119.8133 121.1127 137.7949 219.0945 187.9869 188.8623 191.245 175.064 70.5972 60.9014 60.5955 121.6627 152.0803 155.8549 202.1439 116.0504 189.6805 144.4841 193.1787 236.2595 207.5792 175.5134 115.0884 223.5874 234.1998 187.7849 204.652 85.6012 73.4012 89.7543 139.3322 228.3815 250.2235 177.845 179.066 148.0493 200.8333 202.1509 189.7935 163.1153 170.9678 156.6962 155.1534 229.4702 232.7186 243.5636 240.0706 164.7558 162.9719 184.1054 205.3343 87.0475 60.7806 132.619 225.1278 270.7203 243.0628 206.7279 159.2925 91.0287 229.7024 144.3295 244.7034 290.9743 257.4239 48.3626 0 52.1705 136.7184 151.7356 106.4961 210.6721 211.5182 297.9852 240.8251 209.9474 238.9049 0 0 0 188.1272 184.7943 161.9759 203.7813 95.9111 210.7979 287.3017 220.3556 236.7478 196.6769 254.9893 202.5308 189.7456 210.0094 215.9807 212.4107 216.4204 207.5003 98.9129 176.2161 223.7495 311.5384 156.9443 269.48 167.4789 131.3091 242.422 138.6998 130.182 149.8482 231.7765 246.5602 255.7636 287.1712 304.4196 206.1879 160.8823 184.4209 122.0604 32.9568 37.4937 105.4169 165.0709 212.7449 197.5202 256.0257 312.4601 290.2708 175.5488 263.1275 286.3449 264.9266 278.7184 278.6395 273.6443 25.0368
174.6358 218.835 344.9528 321.0965 135.7577 208.2815 123.3222 283.0993 290.6933 234.8335 280.4236 257.8555 262.5342 234.4147 262.5268 213.063 112.686 276.5768 235.502 156.3265 147.5426 252.7332 0 31.5256 252.4014 309.3198 260.3253 281.2733 269.3449 199.1674 131.4937 317.0958 277.785 238.5721 238.9193 240.9396 84.095 71.031 79.194 185.5004 267.7774 229.359 120.9016 42.9973 138.5553 197.8738 255.5499 100.5961 115.9887 232.414 194.7555 252.745 325.8205 290.6203 184.2012 114.5618 81.74 254.451 219.2855 158.0319 138.2661 127.8542 130.6531 146.4286 215.1727 103.5861 129.9623 328.3426 700.399 707.4632 941.0203 228.4626 329.3151 296.3039 376.0025 351.6761 287.4723 263.5602 243.7939 231.3726 178.3327 80.4087 66.2543 222.6912 283.3852 300.2393 288.864 159.3601 144.0963 259.3478 235.9319 225.0878 283.6199 284.0605 247.2424 264.9832 262.1748 208.6172 249.4926 207.4801 203.3904 163.6782 116.6991 201.2754 252.7924 195.1376 86.7794 95.0853 146.9643 202.2452 194.2682 114.6521 116.9917 105.2449 95.7111 67.3774 214.3087 153.8244 158.9555 181.4982 195.6953 199.9118 160.6008 125.5045 171.5879 177.8182 227.395 222.8293 246.2908 153.0977 163.6651 179.6776 101.8419 122.3175 278.5787 153.0179 70.7597 113.4386 103.0083 157.8079 217.0884 200.9926 168.6876 190.2644 173.5761 53.2711 69.4586 63.9793 119.452 167.8508 157.5105 231.8288 130.9127 213.3809 157.2594 210.6662 225.836 204.3597 162.7662 135.187 219.4246 244.5 184.404 186.8725 80.9897 79.8053 88.5743 155.7149 244.4091 247.0804 186.061 173.2933 137.2772 183.7877 203.523 194.2787 174.7591 181.3328 138.4561 174.2538 236.708 250.8344 267.4298 234.9677 168.416 175.5992 173.8576 229.5005 99.3545 70.6582 136.9618 209.5521 262.7846 278.0555 227.7209 152.51 111.2968 237.8933 149.5323 225.6849 282.406 255.9109 74.3887 31.6656 52.4995 129.8287 146.0147 111.6757 217.513 201.607 286.6094 250.8769 198.7342 219.121 0 0 0 200.9456 176.9863 165.6719 193.8881 85.3968 199.7299 295.673 228.8685 232.8068 201.4995 277.2378 233.0745 208.818 232.9852 197.4929 249.8683 214.5796 217.8327 93.9904 222.2287 243.2471 302.4713 172.0357 272.2972 185.0296 131.7695 264.8518 130.6569 114.6275 155.726 216.9435 233.2675 229.5436 290.1222 283.2125 215.338 135.1392 165.1258 104.7545 27.1984 36.1415 100.9188 168.8201 225.1341 180.6367 276.7522 299.3478 270.4024 199.9234 254.7706 311.9426 280.798 348.3736 305.6127 287.9885 25.0102
162.6821 267.2975 339.5347 307.2304 148.9173 214.4529 134.7963 280.3173 305.2918 239.1199 288.0302 254.0196 276.3908 232.6302 279.3804 209.7909 114.4866 268.9335 248.4287 139.9064 149.9136 269.2892 0 29.3988 251.9994 267.7444 265.7153 320.111 275.9006 204.5768 150.4727 365.8169 277.6733 259.5495 242.5144 202.3854 83.0793 68.719 76.5522 220.0787 272.7747 170.6628 130.4075 50.7643 147.7211 202.0791 228.7886 96.8067 130.4028 242.7075 188.2422 224.9772 335.1192 258.026 205.1903 98.3277 77.1239 246.3757 203.6558 150.8899 141.4441 129.5441 150.7704 142.6263 199.4012 111.5498 140.0135 300.4193 390.7133 941.0203 1591.3822 670.357 393.1483 328.6262 365.4717 323.8899 333.2656 292.6641 273.6101 232.286 167.9953 74.764 75.4125 200.8355 294.8195 316.8345 286.8022 161.8092 130.3296 277.4419 245.3455 234.4489 297.1184 258.7423 223.1684 260.521 262.022 204.8179 265.1504 242.4055 169.6102 189.9352 128.3376 185.266 260.9569 211.6051 92.1161 126.6734 128.6033 232.2663 214.4962 113.3792 129.9237 93.313 103.1617 88.9285 197.1603 145.0184 191.4083 216.3761 182.745 183.7624 163.6699 120.7099 201.1774 205.4048 250.8131 251.3155 289.2911 143.9235 177.1865 182.4101 108.42 152.0672 257.8709 156.1188 93.9624 116.0879 96.4876 116.376 248.8152 218.884 186.1122 213.3036 162.672 62.5891 0 62.3222 120.6721 147.4233 133.3329 241.384 135.2225 230.0572 143.9058 214.257 234.3099 214.2259 206.3259 115.3304 237.6622 217.9249 178.9929 209.3381 91.5827 88.2517 95.6516 144.8189 221.1287 269.4488 192.3947 173.1287 136.3797 180.4347 239.7281 207.8438 160.2147 185.7926 152.3964 171.5622 243.5275 260.4446 290.9389 237.7839 172.572 165.5147 173.0451 236.4811 85.1041 60.4147 133.4971 211.7056 281.7175 285.2816 252.6233 174.4495 91.5729 225.37 128.2911 249.6915 244.9908 211.9638 53.1375 34.1207 62.4009 132.0895 163.8775 109.9176 201.3369 217.3409 298.7816 235.0266 193.1818 215.9278 0 0 0 189.7992 169.2141 174.778 197.0802 77.4069 196.5262 337.9338 263.2085 222.2426 188.0625 283.8823 208.3516 208.1665 217.7278 204.9502 238.2212 233.1782 200.54 78.1749 219.1192 250.1758 313.2296 163.7941 320.6284 185.6724 135.6625 262.9532 115.8826 126.0582 176.8009 264.195 248.0214 230.5269 313.1331 301.0838 195.2541 148.0842 169.7817 122.9743 33.3497 37.3787 101.6506 157.6347 211.4825 217.5247 263.2526 328.3841 285.8644 184.0552 262.338 355.5516 285.1499 342.1328 306.5725 271.7627 26.2598
119.108 152.1035 191.0161 175.391 105.5774 127.2006 99.9805 168.1055 159.1106 152.7257 125.5228 155.2311 159.2195 162.8083 144.8208 119.4956 82.9551 157.4605 140.5851 101.8116 98.5922 156.7446 0 16.9772 156.5111 140.8553 153.3978 168.1968 162.4557 117.0355 108.1333 173.3518 149.6034 165.7248 158.0575 136.9536 79.7614 64.3893 43.4797 103.0399 149.1748 122.4056 80.1854 22.5328 70.0923 126.0974 142.7523 82.9713 98.4798 164.8539 133.088 143.9986 153.668 147.7878 131.8124 88.208 44.6422 128.3593 122.0449 96.5933 84.3236 70.8819 60.8821 76.3485 108.5124 68.392 97.343 160.8822 206.8604 228.4626 670.357 409.3226 530.0175 205.1844 191.883 178.8884 187.7274 168.6766 158.66 157.7112 120.0301 62.3225 39.7264 125.5179 159.6137 151.3083 150.6403 109.7992 96.0763 152.6263 135.8885 144.6563 150.3464 125.4719 153.6473 146.5793 145.0491 123.1956 147.1839 149.7623 119.7939 108.3931 91.3962 115.8575 128.1716 132.3142 67.898 78.6921 95.4415 143.5198 138.1168 93.9853 82.188 54.5004 47.0721 0 149.9839 85.6997 101.0385 124.0882 115.526 135.805 140.8779 104.0176 127.7823 111.6808 123.2461 119.3559 124.5154 115.3729 94.427 112.5337 85.1129 101.6457 138.5379 92.0187 67.6584 86.6471 86.2741 100.9992 128.5102 125.5011 127.5794 121.8562 96.293 41.6759 35.3054 28.9831 79.7868 116.5587 116.4837 121.9629 96.5719 125.8176 95.0268 112.0425 150.2773 131.0836 117.2979 94.0831 139.5469 149.8154 114.8549 107.5023 45.7908 38.4473 58.0822 115.2462 138.2594 130.0533 122.2866 105.7 112.8026 131.1192 148.7727 140.8714 115.1187 127.5275 108.1247 112.7727 122.069 145.3366 143.2672 132.1732 112.3268 120.1065 109.315 133.1379 51.5743 22.2624 81.9801 132.1865 150.9501 161.4035 135.3987 120.7507 74.2305 123.163 71.0772 145.1917 136.0347 174.0172 31.5995 18.0154 0 93.7349 111.1608 83.09 140.1391 131.56 163.8225 135.1689 102.1313 139.3768 0 0 0 100.8952 98.1624 98.9307 118.338 73.5029 123.451 158.0666 128.0709 137.9879 139.87 167.6725 152.5936 158.2366 128.4565 123.8352 153.7317 147.4776 148.1562 72.7774 121.6498 150.1256 169.7665 128.5901 164.7357 137.2001 96.4872 150.5052 91.4052 83.1089 103.2519 126.1331 140.8086 132.8516 169.906 167.1728 131.2023 114.1929 114.1832 71.7063 19.8836 31.0926 84.3505 108.4358 119.676 121.2442 152.4336 193.1011 161.6585 121.7383 153.0548 177.4179 154.3204 150.6596 172.6737 152.3869 15.2979
158.0325 245.7286 296.8139 266.0054 128.8747 191.1377 140.8612 252.3208 255.3045 192.9966 245.2741 229.6219 274.4889 199.1466 229.5526 220.2922 114.1869 245.5393 220.8472 150.0256 122.6388 251.5218 0 22.4878 216.5508 272.2824 246.64 283.7791 225.0726 192.6747 137.9009 310.7861 250.2994 218.8192 226.9025 194.9402 94.2258 54.4882 66.4309 163.0978 212.5899 178.8471 108.9233 0 126.0469 186.5974 221.7235 106.6992 122.7155 216.7485 145.1094 204.0259 280.6423 245.0401 177.5522 86.7176 73.8879 228.2481 204.2819 133.7914 115.5868 112.418 124.8277 101.2557 151.5995 76.5145 119.4368 238.1274 331.9113 329.3151 393.1483 530.0175 932.7606 668.3694 393.9208 342.669 272.5554 255.3121 249.9887 198.5395 148.4038 67.354 74.1762 175.6475 227.1507 252.271 233.9117 154.0258 139.4341 243.4828 202.0344 182.8986 276.9867 232.8491 216.354 218.1402 211.8351 167.8225 219.24 207.5638 172.4716 115.9174 104.3679 155.8519 219.1514 176.8271 87.4301 100.4564 109.2911 214.3238 184.9006 119.052 106.166 90.8478 87.6595 79.5415 195.4278 137.3331 164.2402 193.0898 172.2045 169.9744 134.3828 108.1497 162.223 192.8965 187.3588 212.4672 224.309 145.398 166.1164 156.3869 101.4037 142.1156 236.9498 138.2311 91.7024 109.1124 93.8728 140.0024 193.9545 192.9617 157.0909 188.4065 135.4704 51.4496 39.5548 53.2334 100.1698 137.7954 128.6725 201.2524 117.0694 226.4821 129.8928 201.9393 197.7269 165.2411 147.4519 123.7261 220.3646 188.9606 162.1479 176.3978 79.2609 71.2432 90.3914 147.7297 190.107 216.2433 168.4322 166.0804 135.8765 178.936 186.3025 166.2825 121.6988 179.286 146.667 153.674 218.1388 249.6116 210.6322 193.5071 173.0968 143.0289 155.4744 192.3421 80.5556 0 119.2248 184.2119 221.0502 296.0999 210.0439 148.2477 82.989 197.2005 126.9175 209.1152 234.0477 240.5448 56.4754 36.3167 60.7818 111.2876 140.058 79.4499 185.7979 192.3643 248.2172 212.0995 160.0324 184.8644 0 0 0 177.3927 165.4408 141.4893 190.512 79.9111 176.0761 291.2668 196.7922 187.4712 185.2614 260.2382 168.6772 168.3836 177.7965 179.781 197.7083 207.9952 157.1314 74.2465 183.5726 222.198 244.2737 135.7944 282.6355 148.2299 121.6588 246.8272 125.0516 120.7666 131.981 234.2058 236.7606 209.909 259.4255 284.0429 186.5435 116.5178 159.3954 97.2475 26.2432 32.0733 89.0349 143.8472 194.2337 192.6671 268.8827 274.0574 252.3424 178.1379 212.4308 269.8913 249.0251 268.4611 261.135 222.4365 23.0788
142.322 197.9149 249.1018 270.4933 113.6852 170.1686 133.2792 252.2064 241.3443 205.2749 226.3462 212.1659 232.1543 222.6716 197.2021 184.1123 125.8945 249.6234 201.8448 111.4105 143.2654 230.7549 0 26.0287 226.1182 248.3542 260.2393 280.1262 260.1695 182.0501 119.8856 267.1006 225.9634 208.46 209.3202 176.0332 86.8958 60.5497 53.6062 160.2768 199.2828 157.5525 99.4023 35.088 125.0951 162.0147 200.2972 102.6159 113.8251 222.4166 146.0137 197.0959 265.621 243.8127 180.6889 97.3813 67.5333 194.8422 179.4057 120.6974 113.0864 113.1459 112.3643 98.4849 180.6 80.1309 105.3815 228.5162 288.6324 296.3039 328.6262 205.1844 668.3694 761.8242 621.0728 351.8217 292.752 265.2911 236.1846 219.0924 156.6494 89.4506 73.6417 184.0348 225.8339 226.0682 258.9742 143.5542 129.1659 222.167 218.1775 210.5564 248.3992 206.9426 191.207 208.7696 232.7851 185.7996 222.0905 212.2776 165.0267 121.1408 113.1097 195.0809 214.9971 178.1073 94.9142 92.2369 138.0819 184.7718 173.9387 122.4829 96.0609 78.8716 78.0177 82.1741 203.093 120.4254 126.8825 192.9038 166.6777 170.6874 155.196 124.4247 155.7239 178.4539 211.4432 184.0078 199.2372 136.6241 163.9714 157.8829 101.2703 139.7416 205.7851 126.3195 80.5891 94.6729 100.5321 127.1453 188.2917 169.0086 154.9237 177.3227 129.3406 44.1769 60.7109 54.6622 98.9894 143.962 147.4295 183.9507 105.2121 188.3671 134.1192 178.1777 191.2623 173.9416 147.0032 123.2904 170.4236 185.3754 173.4992 178.2585 69.5127 73.3834 79.2348 146.3106 185.3577 220.1013 152.8202 141.8615 118.1287 170.8755 176.7934 160.2505 127.8711 167.6776 136.6338 177.8831 219.7304 226.9368 205.316 167.6805 160.1662 154.184 142.6882 189.4439 77.0367 38.3575 94.6356 177.4957 198.223 240.7014 185.0353 139.1365 90.8817 173.0018 100.8873 194.7475 208.0879 228.2855 55.6873 28.4659 55.8241 101.2395 131.2743 103.5157 201.985 192.5978 228.0165 222.2293 199.9417 193.5237 0 0 0 186.0207 164.5328 142.9669 174.4069 84.1665 171.0106 273.8316 217.9741 199.2503 183.3757 225.9312 171.6671 197.1348 172.592 160.0027 191.5232 192.7509 158.4602 84.0187 177.9184 197.2564 221.4514 149.3465 239.6132 141.3611 118.3097 219.8586 120.1091 108.4803 136.9761 199.413 220.1948 188.6969 259.3871 277.1288 177.9298 138.5784 155.5808 96.4049 25.2116 34.6538 95.7506 146.7491 198.7173 180.978 224.4554 233.7937 216.0393 161.3575 215.7605 241.6578 245.1841 233.7529 250.9245 233.8227 25.4123
181.971 219.0686 327.1239 326.083 137.1174 182.4632 166.876 287.9393 294.151 246.7086 301.1346 258.8231 260.3659 252.6114 269.2147 231.1394 127.1766 306.5902 274.8481 141.075 149.9997 298.191 0 28.1209 264.689 285.3852 255.101 308.9004 296.1164 191.1334 150.1661 364.963 272.7485 255.0055 287.0481 218.7993 76.2339 56.743 71.3212 190.5489 249.453 204.2393 132.8825 55.9941 147.0112 204.2538 225.4396 103.5181 120.7461 219.5138 173.2677 228.4766 296.4312 276.7831 201.1856 112.3908 93.2743 267.0057 247.5987 133.9331 137.0319 138.537 133.3668 130.4924 216.2705 96.4776 117.5135 238.9221 304.4614 376.0025 365.4717 191.883 393.9208 621.0728 1113.9866 717.6793 386.5479 307.8085 342.4754 239.9374 174.6253 80.1196 87.1931 236.7765 278.7162 288.6117 267.3495 165.5643 139.8762 253.3946 218.7565 218.3957 326.1888 267.8607 236.3568 279.7832 287.1425 196.3035 262.0876 260.7494 193.8639 171.0232 111.6896 198.2147 274.758 208.7267 91.2163 127.4496 144.3532 225.4818 238.4933 141.8277 113.2742 102.9729 105.9642 83.9458 228.0692 134.3918 178.3716 199.9168 196.7534 195.558 170.7588 113.1293 195.8958 215.6624 252.7611 282.5029 262.4892 144.5777 187.141 174.5085 110.1154 154.8363 280.8518 147.9569 80.7038 114.3101 108.0388 130.0811 254.9341 216.8426 179.0765 239.5049 158.9484 47.5211 73.511 79.2168 105.6567 154.2337 151.3831 227.2875 113.3691 243.9444 156.8261 223.8743 229.7673 192.4204 166.2955 122.9477 209.8198 252.2683 173.3731 209.2129 103.2384 80.9419 107.4786 170.1708 262.2909 250.8421 177.1937 192.4202 118.6005 164.581 236.7097 193.3146 141.4185 211.987 145.2109 181.0769 246.9166 259.4056 265.0923 224.3127 201.105 153.3507 186.9164 220.0503 71.9142 50.7866 138.1346 227.8794 280.6294 316.5544 244.7867 180.8471 105.4219 219.0582 168.3277 252.1221 268.7079 248.173 73.0687 40.4294 61.7988 125.395 156.2568 106.3635 231.2067 228.8779 304.3226 269.6967 203.0919 231.7045 0 0 0 204.4466 184.1067 174.5499 217.0361 74.3196 193.1863 338.6028 216.7762 234.2879 177.7823 282.1986 207.8879 223.5841 224.1779 210.5134 246.518 219.9355 168.5533 84.0217 194.2179 232.6472 311.3676 154.1092 307.02 154.8351 120.4479 276.2495 129.1267 140.6908 142.6206 245.1984 278.4935 269.1999 353.0697 326.4619 211.1208 154.2965 155.5875 107.2405 29.2457 31.3698 89.3332 164.8823 206.5376 207.0501 271.672 308.171 295.5277 172.9347 264.1098 349.1693 302.37 361.4049 315.1971 304.2197 27.134
152.8799 237.7577 312.4838 295.8246 0 184.2103 138.492 254.7 257.2644 217.5265 260.2392 246.1962 265.4344 212.6205 260.4883 215.5985 125.7643 283.0771 264.9579 156.8051 145.4271 260.0172 0 29.8143 287.3253 272.8331 244.5597 268.9155 264.0391 194.7939 133.851 331.8254 263.3019 225.0789 258.049 200.7484 79.951 68.2174 71.739 185.8065 241.6585 198.9687 135.7134 47.051 132.6307 214.5766 246.242 111.9429 116.2936 217.9249 176.2214 232.6099 309.4952 291.3768 210.1156 106.7297 75.9866 214.6459 211.7406 149.9011 138.8235 113.4813 134.917 134.4063 197.1317 79.3971 106.1933 255.5884 313.3917 351.6761 323.8899 178.8884 342.669 351.8217 717.6793 1448.6174 743.7193 344.3133 329.5557 254.1882 177.5083 84.3398 78.647 212.386 288.947 272.714 294.2306 170.3987 141.5303 268.4434 228.5572 218.808 270.7221 235.4487 216.3899 258.6855 255.8942 194.0332 281.8972 238.3286 200.712 158.9246 133.7023 204.8586 236.9205 197.8068 85.9122 118.1714 119.4391 250.1429 207.1382 127.779 111.8316 96.344 98.1529 92.3865 208.8134 126.6101 171.7662 205.1693 188.8127 184.2647 195.2667 133.9127 172.4564 187.7942 236.0062 204.3039 243.3721 137.0406 167.0997 177.722 119.4084 166.692 254.1989 131.7754 94.6392 97.2274 89.9424 130.8646 237.4328 186.8946 174.1109 206.0167 168.0801 51.6782 53.953 68.145 107.9389 155.5455 154.1222 219.3045 125.9105 209.8098 142.0079 201.6542 228.5709 192.4873 174.6316 120.8265 231.2348 227.0922 177.1081 189.5987 100.9948 88.7976 92.504 138.3065 226.7639 234.5373 187.0128 187.0049 138.8655 176.0373 187.0287 207.5953 155.8502 195.4523 151.4075 179.7393 229.4355 282.7404 242.0294 215.0734 164.9909 170.3774 198.2272 201.0575 68.4856 53.7072 122.0891 201.8948 249.5244 262.5325 222.1344 160.2564 104.5726 235.8606 140.8025 215.6278 276.501 223.9913 66.1197 27.8156 52.803 118.7898 149.8403 102.0856 202.7279 210.0405 260.9326 271.3499 218.9716 204.5644 0 0 0 194.9466 183.8913 181.8812 221.2132 74.1222 192.7196 292.5598 201.0494 226.7193 196.9728 276.3276 209.0849 202.2277 216.1667 204.5783 219.7803 207.3293 220.0936 88.1672 192.6599 233.4073 298.4993 159.2974 280.6129 147.9302 132.7382 250.1947 125.963 115.7145 164.2643 226.3681 249.9317 237.3177 302.1892 322.4374 197.7875 156.784 172.7773 114.0717 31.3672 40.3572 110.6941 163.2091 202.7233 196.4573 263.7763 331.9291 269.7974 197.5201 235.7357 305.5279 246.1787 276.3076 262.8567 251.0226 0
132.6685 215.9216 318.1556 303.7633 114.646 170.1007 135.6438 246.3145 239.4591 208.727 252.4358 232.7167 252.8927 207.2897 228.3989 202.5564 117.0855 259.2239 249.6237 156.1701 141.9194 258.5514 0 34.152 258.3028 267.72 248.7568 288.3142 255.7118 172.97 133.3368 321.3919 247.1866 233.3167 228.4457 186.6477 70.2999 61.6769 71.0068 176.664 262.6125 178.3592 115.4456 0 135.6765 182.4361 199.7147 75.4388 104.2634 237.3351 161.647 219.3839 293.1479 245.0967 200.8745 75.1347 0 217.9095 189.8632 115.1705 121.8621 109.2522 120.0674 119.7505 177.2497 92.9378 112.3389 220.4711 284.4735 287.4723 333.2656 187.7274 272.5554 292.752 386.5479 743.7193 1036.0434 550.9737 287.5995 248.8039 178.1626 73.4903 66.4781 226.4713 249.3696 276.4031 247.7982 148.2247 130.1934 237.2068 210.7593 201.2027 286.6763 234.3715 193.6861 233.2884 226.5041 212.1771 229.6505 217.8279 191.3643 146.6446 121.5836 190.6437 247.3545 209.87 97.3803 108.6466 128.9155 228.5134 183.042 104.2604 114.8385 93.0838 85.8028 83.2922 219.9213 126.1316 157.6138 190.7764 155.3944 176.9977 153.199 103.4033 162.9967 169.9445 225.2033 202.1349 258.4151 143.4955 186.9921 156.1204 93.446 121.9441 246.8994 131.2823 87.7738 105.4729 108.5978 138.2573 202.0368 191.8428 160.0247 169.775 150.1551 56.1635 57.4911 58.9675 102.4494 149.0783 134.33 209.1345 130.6963 176.3383 123.3043 206.1037 210.2111 193.1816 159.3347 109.1394 237.2508 192.0677 148.5599 181.1039 76.5561 84.9834 98.7327 134.5231 226.166 228.7043 157.094 156.6905 139.0993 168.8995 183.9419 196.2735 154.6182 176.0348 150.6176 159.2958 220.0683 235.6678 223.2828 203.2011 170.6192 150.517 183.1767 198.1438 98.5571 41.2294 111.9603 178.4617 239.6351 253.537 212.2587 151.3647 93.1241 189.4675 116.767 187.4662 239.5469 241.7872 52.5909 24.3022 58.0838 117.2627 136.103 104.2761 195.0804 186.8288 258.7389 248.897 209.8066 218.812 0 0 0 157.3759 146.8853 129.5589 186.0138 82.9549 173.023 270.9521 228.8338 218.2342 170.3854 218.5095 199.5512 173.3845 187.0389 167.8106 206.056 216.2418 191.9969 79.132 209.9115 206.093 275.6696 164.3549 267.8705 150.676 115.6544 227.9249 122.9694 113.3868 148.6734 215.6337 233.5043 224.8855 293.1268 298.095 179.3204 128.3025 158.7922 111.432 29.3421 38.3448 104.4486 140.6459 197.4771 188.2026 222.4606 290.7675 245.1341 177.714 231.7839 271.6861 245.6502 277.7234 259.8657 240.156 0
131.6091 210.4063 248.2317 282.2951 127.217 165.9423 131.6431 224.4012 243.9529 186.7341 203.0245 201.5638 215.6151 199.3971 223.225 189.266 118.1801 235.1157 215.5887 129.4121 123.3627 238.5953 0 26.4244 216.7591 227.1536 206.3841 245.351 229.8927 178.0014 136.0096 287.4533 241.2782 244.6753 213.0349 179.8341 77.0021 59.0984 68.1348 158.9726 200.9721 160.9023 117.8257 35.8978 124.7986 170.2394 177.582 91.2571 116.3467 182.5294 165.9761 197.4199 254.7762 220.4174 179.0387 101.5608 76.7636 203.8497 158.587 106.8863 113.9388 103.4962 98.1727 138.6175 167.9735 74.1898 101.0214 201.6827 237.0401 263.5602 292.6641 168.6766 255.3121 265.2911 307.8085 344.3133 550.9737 1183.1833 663.4375 228.1135 182.6716 83.0877 57.8964 184.3152 247.7121 227.1486 241.7087 148.1734 125.4531 212.8897 192.7807 194.0868 241.542 216.2892 211.7201 222.2156 228.3309 182.4971 204.8052 190.6048 182.9351 138.6373 98.5169 164.8613 245.1417 169.6134 77.0425 99.9901 115.5585 204.6686 160.5619 115.9347 99.161 75.6338 65.4385 0 185.5979 122.9585 151.7635 194.0444 149.6012 161.9986 144.7071 106.8006 161.9687 146.2221 208.945 182.3408 220.6269 130.2581 152.6448 151.6047 98.2989 139.098 213.8142 129.4777 82.3647 90.0801 89.7428 146.6876 193.0174 188.4816 160.1279 173.8258 125.2643 48.6028 53.746 52.9628 94.1132 130.8228 143.3574 160.0173 131.5987 174.4477 129.1164 181.7547 173.0162 156.3124 147.9755 110.1431 174.6202 169.3241 144.0334 174.1134 71.2906 80.7285 97.7972 141.3985 182.3016 226.4333 154.2479 139.1882 125.5553 160.6125 172.402 161.1935 153.3008 151.9981 147.2636 154.7449 196.0651 220.2354 209.4156 192.9202 156.3905 149.9465 173.5397 194.1174 75.1488 53.9595 102.8391 182.2538 219.645 226.7641 182.748 137.6519 79.5746 161.0924 143.6665 192.7642 202.1918 199.731 53.8017 25.9306 46.2501 113.2722 121.5532 98.0064 189.0466 181.2656 242.7349 202.1803 187.9666 169.9178 0 0 0 118.2129 147.88 140.1417 137.5708 72.5605 151.4479 231.1933 175.3634 200.0899 156.0615 207.7282 186.9113 178.7503 177.435 157.6045 212.54 179.2554 179.3258 69.2042 158.0436 204.775 255.4915 137.5647 235.137 141.7007 115.3057 207.0815 120.629 104.771 119.2861 194.4976 201.8459 218.7563 258.4499 250.9462 163.8028 127.4984 130.4283 94.1848 26.3031 31.6067 90.8254 156.3569 169.4801 183.0768 209.5472 253.6043 225.7077 160.9249 200.702 254.7024 242.2787 255.5569 228.4757 226.6194 23.1258
136.8133 200.7372 266.3779 219.3686 121.3785 153.7763 112.6818 234.0474 252.3943 192.8134 221.5099 209.195 213.8587 201.9749 207.2243 186.8503 117.343 233.9908 211.8574 129.3624 116.1963 246.1507 0 28.9732 235.5066 240.7106 238.5468 233.4816 216.2098 165.7756 116.9687 284.1366 225.1038 217.8677 221.8548 201.7108 84.453 61.8097 54.0514 132.8714 209.2977 170.9013 124.5666 43.0474 107.0075 160.303 213.0429 111.6402 113.8313 196.2594 151.7666 198.2539 240.5577 233.1007 190.9684 87.0869 71.6296 196.6515 197.7848 116.9939 109.7284 88.8323 105.035 104.6021 166.9819 73.9917 90.1782 226.5079 243.8939 243.7939 273.6101 158.66 249.9887 236.1846 342.4754 329.5557 287.5995 663.4375 792.0858 863.393 199.0732 77.6745 64.6018 210.268 230.4318 229.5705 228.9712 169.3981 110.8364 197.3178 193.2337 196.437 251.6028 234.3082 178.9938 208.1975 235.6064 168.9375 213.9228 188.6853 165.1753 146.3773 109.2345 171.0265 253.8934 183.1482 85.0285 110.9305 122.0099 202.3977 181.01 110.2233 110.0432 75.2731 91.2066 75.625 197.1049 112.3454 146.7452 183.4265 175.5615 168.4753 159.5288 113.2619 145.3401 159.2482 209.5641 173.9556 213.4656 148.8398 150.0174 161.5924 88.2275 140.711 196.4905 126.8674 83.6365 102.5599 95.0803 134.4076 229.0056 188.1349 155.1027 182.0906 151.979 42.0339 56.3037 59.8629 93.37 135.4948 120.834 170.7737 103.0575 169.3604 131.3408 168.4271 193.1693 180.1849 150.9441 111.0551 185.8479 170.4849 131.3766 171.9821 80.26 73.4724 78.3499 135.6971 206.2866 204.6759 148.1868 155.9779 104.0988 155.3869 154.2081 180.748 146.0718 170.2318 138.2655 147.2617 188.5627 196.4786 241.473 201.7046 145.4198 133.1235 156.1398 175.2045 66.8834 41.4093 106.2254 174.5617 219.5351 233.9174 205.6394 147.8045 89.4914 171.5909 124.4016 197.238 231.31 190.3192 45.4563 27.2907 53.4927 115.0535 116.8099 98.6251 170.4406 182.3424 243.0094 204.7524 177.6604 178.8242 0 0 0 147.1137 159.4033 155.2112 162.528 74.5034 165.5559 283.3386 212.6985 204.2327 167.0248 216.6969 185.7388 175.982 180.369 178.3491 198.2597 185.4614 163.0124 80.809 171.7441 190.1188 225.656 147.3703 250.9956 156.5595 105.7801 211.2582 107.0261 96.2853 134.2063 211.1451 193.6402 192.5177 274.0778 271.5652 185.0045 126.4606 153.0273 101.79 27.3524 40.1245 106.0712 130.0842 172.1964 163.7896 224.9487 240.8453 240.5923 149.6069 198.6362 265.8221 212.8438 275.1385 235.081 238.1732 16.6884
135.3561 163.3507 228.2494 238.8643 139.8102 143.0903 135.1015 225.5876 206.0652 187.0713 180.7267 189.7047 222.7664 167.8393 194.5717 170.6532 114.0106 190.5239 186.4507 125.2472 108.0232 230.6566 0 19.4332 201.605 219.6391 223.879 204.6351 176.5242 172.9533 132.4015 228.9439 217.7289 179.5622 182.0523 170.1967 76.3394 59.3463 55.7613 138.9698 194.8849 128.0797 86.9437 0 78.2304 158.0085 197.7853 107.2799 115.0684 195.3085 129.4154 154.1844 225.7499 199.8244 146.2202 97.221 57.4535 154.1961 163.2915 118.7658 96.2517 95.3977 85.3432 105.1718 130.5101 75.3763 95.2545 201.0276 203.6135 231.3726 232.286 157.7112 198.5395 219.0924 239.9374 254.1882 248.8039 228.1135 863.393 1297.9048 898.9339 95.8354 60.5075 188.6781 209.6656 203.9272 207.3652 147.7735 139.801 198.7033 186.3284 181.122 193.9351 176.8272 160.9864 200.633 183.1428 173.4321 202.8106 181.7163 156.8739 138.0307 90.3356 168.5353 198.7991 160.887 87.2163 108.4109 121.9895 164.709 146.506 122.2839 98.0092 79.3629 67.7997 71.7805 167.0056 114.8677 136.2957 190.4336 137.1604 144.5032 142.6414 97.5507 144.4138 146.7716 178.1422 151.0065 199.6951 136.0371 129.7036 150.1944 93.6078 141.3756 200.7446 115.1149 76.4548 92.5856 100.4097 106.2831 162.2628 153.0874 145.4845 167.2451 113.8699 50.1978 0 55.4441 110.0358 149.2688 128.6646 152.7964 100.8654 153.8484 128.4565 163.9788 162.6703 150.5828 115.5478 119.2965 157.6313 160.3345 146.2703 130.8752 68.8667 67.6306 78.6915 129.2256 169.0343 175.5953 161.7612 150.3176 114.5028 146.1133 161.5171 154.1721 136.0057 156.2188 124.3292 156.2209 143.6419 188.6608 193.1032 156.456 145.1523 112.3249 140.1985 165.3573 63.1074 0 110.6579 136.0516 211.3068 159.6253 163.9917 102.8761 77.9285 157.6409 117.8673 171.1657 197.7724 206.8789 45.187 19.7327 51.0254 101.5465 121.8778 76.2306 148.6073 178.6502 205.4884 165.3441 128.3119 171.3834 0 0 0 143.4999 139.3782 134.4148 161.9062 75.6681 165.7524 194.4801 158.0566 166.2368 136.3846 165.3104 163.0695 170.6132 167.3173 146.0481 172.8681 185.3156 145.5473 92.1318 152.5801 150.9512 195.5015 143.6479 204.4553 137.0886 112.3194 218.7207 116.9879 110.9794 116.6131 167.5099 212.4738 176.5694 220.9168 237.2796 137.5194 128.9505 142.5728 100.8387 29.0032 34.2451 94.5752 135.5244 160.255 150.41 193.7336 215.0467 199.0488 149.1843 187.155 213.472 203.8255 212.808 181.6735 205.5661 22.8518
132.3654 154.189 158.6353 159.4004 113.6206 130.5971 105.7799 158.5893 145.7321 134.2977 147.8129 156.3707 144.1537 120.2925 159.6573 139.2793 79.1511 138.5438 135.3716 96.4744 82.3544 160.7793 0 17.7256 165.2801 144.8157 157.3033 165.0233 169.4538 129.7427 95.5165 183.8842 156.0189 178.0108 145.7369 119.3181 74.0654 51.6852 36.6104 101.404 159.0476 0 79.8274 20.7053 73.5702 123.3052 134.1564 84.3197 86.1819 137.2889 108.141 130.0565 160.2781 155.0872 118.8687 75.5202 49.826 106.1488 125.5265 87.5156 81.1363 59.1739 61.9094 67.6637 0 65.13 0 157.6591 170.2534 178.3327 167.9953 120.0301 148.4038 156.6494 174.6253 177.5083 178.1626 182.6716 199.0732 898.9339 462.3482 368.2205 52.9739 138.1125 176.6881 168.5817 170.6919 117.9539 107.9627 160.1285 151.5304 158.9318 156.3423 132.8554 139.8353 159.9362 161.1301 151.2243 142.1673 145.0965 130.3231 116.731 96.1805 119.1685 138.1877 105.3241 68.1525 84.0461 88.8039 133.6409 119.2245 0 0 72.1435 55.404 0 151.9645 102.3055 96.4675 113.0456 124.3913 110.0187 126.0718 89.3191 121.5758 121.3934 132.9972 115.0467 149.1869 99.4727 101.776 116.4577 89.0399 96.4482 135.3809 100.5843 68.3787 71.3455 79.8693 99.3086 126.491 124.0091 126.1728 129.3343 0 42.8646 36.9419 34.0351 92.9698 122.6108 109.4652 118.8008 87.4858 126.6666 104.4253 100.8438 138.64 120.8291 107.5567 96.5116 132.8401 127.6742 121.7916 0 55.4171 58.7964 66.2796 104.7879 129.4943 147.9099 132.9149 101.2518 97.4144 120.1519 131.983 111.1713 93.7702 127.713 120.8496 130.4295 118.8872 149.9823 142.5381 141.8276 115.3618 110.6487 111.3691 144.5241 56.5501 28.7572 82.0245 100.2171 126.2986 164.1356 121.1099 102.9072 60.2496 131.7841 65.6053 125.286 142.7478 138.421 30.6731 0 42.0788 0 106.4529 89.5139 129.8374 134.5609 161.2294 150.3521 116.7825 139.1524 0 0 0 88.6882 121.5939 99.1945 127.2677 68.1505 130.6249 160.3469 154.0564 148.5659 109.8467 152.2656 124.8531 144.1905 146.4529 129.605 153.2726 126.4791 112.7363 63.1456 134.9036 126.5699 159.4704 120.2122 150.0473 103.3068 86.4458 149.6098 99.4611 89.9834 103.7065 133.0009 124.1329 154.3386 202.8994 161.6874 118.2622 100.7395 105.5885 96.148 29.0309 29.7417 82.7976 124.0272 117.2884 124.8097 151.299 170.7588 174.0814 123.9099 141.7286 161.8549 153.7596 122.2972 172.2967 167.1294 18.6449
66.3301 83.645 69.2081 74.5411 57.1204 64.2396 47.2153 74.444 82.9643 48.6455 67.098 90.3945 78.5202 70.8333 77.0155 77.6115 54.4183 70.2546 85.5876 66.5204 52.5843 75.5585 0 6.4384 73.3327 79.6533 70.3622 75.9787 86.9985 68.5369 51.2984 91.9903 80.8009 99.709 62.2858 69.1717 56.0664 0 18.2744 43.976 93.201 71.5704 0 13.0874 41.0087 63.2622 69.9241 55.9943 0 69.1671 52.7065 60.979 89.0086 73.4929 55.1339 23.8691 0 66.2891 64.8873 45.8777 30.0294 32.9699 0 30.6761 63.4025 35.2811 48.64 0 72.9775 80.4087 74.764 62.3225 67.354 89.4506 80.1196 84.3398 73.4903 83.0877 77.6745 95.8354 368.2205 6.3394 53.8799 69.6566 76.014 84.7502 68.5125 76.6968 61.556 69.3117 65.7756 77.4388 78.1334 68.3549 82.2112 68.0501 76.2186 73.4144 85.1489 66.4948 76.5875 51.6358 57.5712 61.9383 72.1253 65.1885 53.2576 54.3558 58.6505 65.1957 62.3423 0 55.0113 0 19.464 0 61.0765 56.4595 49.8058 59.5374 54.0908 64.5844 55.0962 45.8061 67.2024 67.6994 70.0335 60.5109 73.8849 46.8944 50.8861 61.5484 40.1467 54.2207 68.811 46.1588 0 51.3031 52.3368 49.5271 60.1736 60.1608 64.4998 58.0229 0 0 16.7405 0 50.8485 55.4976 62.0586 62.9908 55.3647 66.1118 60.2909 69.9871 67.7912 57.9254 62.2774 73.7842 62.2211 57.6793 58.2511 44.7133 21.9445 27.0224 0 51.24 64.7873 64.8943 55.2554 48.6217 43.85 53.3351 55.7618 57.5095 59.4537 53.6368 60.6887 67.6265 56.1028 72.2009 65.2193 69.5208 62.9012 57.4616 49.2725 52.6293 23.2297 11.6054 60.4172 55.649 69.0046 69.1122 74.307 56.1208 37.6957 48.6603 37.133 67.3253 60.1128 74.4233 21.8527 10.0729 0 0 57.1815 49.8262 67.1787 66.8213 67.2849 86.1214 73.6686 50.5957 0 0 0 51.3445 51.3109 52.718 67.4669 40.3048 61.5266 70.1935 70.4321 61.7212 68.9264 63.3358 71.1532 69.2845 73.2823 58.5975 73.094 82.8 75.5089 41.7927 62.5536 76.7654 71.0497 58.5677 73.5651 67.9887 42.4773 66.3177 54.5233 45.1407 53.1691 71.0159 60.9964 62.2503 74.4338 72.4213 55.2476 48.2004 53.0531 51.9688 15.6444 19.3566 52.4093 65.6357 64.6453 63.6584 76.1369 82.9641 91.4427 58.7852 65.4726 64.7813 76.5267 71.0099 83.3595 80.2336 9.2504
0 71.7112 82.4402 84.9945 28.5714 52.8364 34.3201 77.0846 66.134 51.9491 68.303 67.2713 70.6729 50.4264 51.3845 0 28.194 69.188 73.759 36.3501 32.7329 65.1215 0 7.6078 67.3133 76.2774 66.9413 72.3819 57.7722 46.1142 28.4076 83.9303 57.9999 73.6369 76.6788 57.6268 0 10.6046 0 0 61.8111 43.0142 0 0 40.1602 50.2201 53.251 0 0 42.8353 49.446 57.0339 67.0994 57.3053 47.7981 23.4211 0 0 51.6609 31.4061 31.5611 0 32.5383 0 49.5397 24.5336 0 44.1938 63.1678 66.2543 75.4125 39.7264 74.1762 73.6417 87.1931 78.647 66.4781 57.8964 64.6018 60.5075 52.9739 53.8799 64.6085 86.8169 88.3142 76.6122 68.119 37.8105 35.7348 73.8184 60.0946 54.3961 91.2478 73.3242 66.89 64.797 63.8887 54.9778 67.3754 59.8114 45.1274 39.8532 26.3748 53.2837 65.3984 51.203 21.0579 30.6342 0 60.7467 52.7904 33.8216 28.1868 21.7293 0 19.1853 53.9456 29.8315 39.0836 41.0264 48.5806 37.8747 41.9972 27.7018 46.1632 47.9165 70.3941 69.1983 73.437 36.5217 47.8164 43.474 26.2039 36.3369 70.0396 0 0 26.7857 26.4708 28.6998 60.4037 44.4924 41.7717 47.0403 41.5605 12.8317 0 0 31.3825 36.8494 39.5649 56.2448 27.6912 64.1223 33.9724 37.7257 58.3036 52.1418 44.1589 35.193 64.5169 49.6943 36.6416 56.8015 0 0 0 36.1639 70.3144 67.6174 54.1362 45.8686 0 36.5108 47.263 56.1694 47.8057 38.5192 38.7918 43.2742 48.2072 55.1396 56.372 51.9488 45.2596 45.3879 38.7028 50.6547 24.6711 0 51.7532 45.1079 78.0733 57.3597 55.4736 37.1604 23.2093 45.328 38.006 52.5323 64.4609 68.6358 0 9.3723 20.9044 26.5041 34.3743 24.9882 60.8586 62.8073 65.4737 61.2701 60.8549 52.8768 0 0 0 49.051 37.779 37.699 50.3085 19.9922 39.05 77.2139 63.7325 54.6656 43.3102 59.721 52.6991 51.7035 40.9062 38.0239 46.2451 58.6354 51.0329 15.3427 55.1326 67.5628 57.2177 47.099 75.1484 34.5716 28.2027 66.5236 34.6865 21.4268 31.6572 61.5755 71.0921 54.645 0 76.4064 46.0542 24.7103 29.1449 15.1003 4.032 7.748 22.2045 40.0067 53.3098 0 63.2079 83.5352 62.7171 52.8137 51.247 85.9961 77.6544 85.3969 63.2653 71.585 6.0736
119.418 166.2447 239.9236 236.9885 0 135.3487 110.0342 185.4602 216.8158 188.7398 190.5835 185.988 181.3749 171.7277 201.607 149.5987 90.8921 213.4033 162.6368 115.7687 115.5341 189.517 0 18.6695 156.4762 246.2504 193.6126 234.6114 201.0851 135.7018 130.4537 255.5406 206.0074 184.3149 200.1006 178.5846 64.8476 43.8527 46.2608 113.9854 164.3453 133.5802 91.0236 0 97.1121 162.0571 170.3077 83.8667 93.8689 210.936 134.9936 171.92 210.4683 190.9924 137.3933 72.0348 56.5901 196.5667 163.9226 92.2746 0 101.0828 96.5569 81.0334 138.4671 55.9638 84.5963 182.1371 224.0891 222.6912 200.8355 125.5179 175.6475 184.0348 236.7765 212.386 226.4713 184.3152 210.268 188.6781 138.1125 69.6566 86.8169 908.654 718.0972 284.8532 264.6468 157.122 135.3791 211.7732 183.2073 178.7312 220.4134 216.1019 167.278 178.8051 193.5471 168.9334 193.5018 196.3278 141.6017 118.0693 88.2469 150.8318 203.0418 155.0876 71.3795 84.1591 108.1319 168.1168 151.6165 95.6766 93.0193 86.2297 83.3346 78.1973 184.2759 101.4325 128.0956 150.0904 151.5976 142.7952 113.431 86.3696 163.0159 125.9714 189.3264 158.1962 176.8613 117.5992 136.887 126.5007 84.1239 109.8874 214.4105 114.8978 63.8299 83.105 69.6644 108.0329 180.9688 152.2083 128.6463 139.9038 133.8269 45.162 0 54.6384 0 107.312 100.4397 149.2129 94.5866 158.4431 111.9856 162.5669 163.7075 153.3948 132.7227 89.9145 181.4534 174.931 128.9607 156.4987 88.502 65.7698 78.0622 125.7825 200.7432 173.6564 123.8271 123.0008 101.1999 121.4505 161.4365 147.9879 135.6304 166.4648 112.6025 132.3464 158.6923 181.1121 176.6282 170.695 132.8947 124.2877 108.9539 176.8937 0 0 81.7674 138.6152 196.0422 202.3019 173.6178 101.054 76.5717 164.8661 124.7162 151.884 195.1424 195.7448 46.5959 0 45.1085 80.3602 112.0431 83.9627 147.3365 160.2038 190.102 192.7549 132.9645 185.034 0 0 0 119.025 125.9054 115.8185 144.4711 63.5149 155.9356 215.4324 184.693 154.3697 141.19 197.28 159.6602 135.537 136.9523 146.2992 184.2147 150.5993 136.9835 70.0563 155.0483 216.9988 226.3537 112.8855 225.1373 95.7271 88.5517 231.6802 87.9263 87.0498 105.742 166.7865 165.4737 178.6496 236.582 194.4302 146.8528 109.4827 121.2976 81.5517 21.4229 31.359 82.7837 100.906 149.2658 150.663 187.1702 209.8177 191.3264 150.2842 199.7568 238.7914 204.1282 241.1822 231.5078 187.5697 11.7022
155.3788 225.2779 293.1141 256.9284 143.0505 201.7999 119.8361 263.5592 287.3163 225.993 232.0753 272.9599 236.0831 196.9611 228.4563 195.0036 120.2501 246.5627 239.4315 143.8785 139.3077 262.2234 0 28.3982 210.3396 268.7936 285.0431 257.7958 289.729 187.2555 147.3095 304.5475 249.4617 205.3882 233.0658 200.2885 77.2514 60.2232 64.5513 190.7699 237.3515 176.9914 110.989 37.923 135.6387 198.0187 203.9427 105.2365 118.016 216.1326 162.6498 212.7281 300.5091 251.9343 173.0838 85.1583 64.1261 212.588 192.6815 109.3522 107.4664 111.8106 125.6258 96.99 175.4072 83.7528 91.2962 236.0197 231.8622 283.3852 294.8195 159.6137 227.1507 225.8339 278.7162 288.947 249.3696 247.7121 230.4318 209.6656 176.6881 76.014 88.3142 718.0972 1144.6076 707.4455 401.9953 216.1519 163.267 300.1355 271.3553 226.9053 294.1067 282.9025 244.3379 243.0575 253.7498 202.308 243.0184 252.6275 178.4441 164.3003 99.0468 200.0221 237.8059 212.9076 94.3335 107.9157 129.6439 222.8578 218.4841 138.9627 127.5402 98.7433 88.1867 63.5773 208.4575 109.5893 169.7763 211.3006 161.7941 178.7955 143.3235 108.1865 177.8091 171.7746 253.2354 220.1563 225.3867 122.4285 161.9613 147.7446 118.1438 155.3755 243.1483 134.9388 80.2065 108.5249 105.8871 127.0458 207.6774 193.7633 146.6169 187.0795 163.8707 69.6889 0 54.0556 114.7748 151.8725 150.1985 204.7248 109.1742 205.6742 164.4831 182.5691 207.5984 196.0697 167.5521 134.4167 201.9677 201.4954 174.566 204.6708 76.3339 82.6162 77.4868 146.1635 226.5479 231.5093 161.2146 151.7694 123.1011 154.2473 178.7706 213.0602 135.5259 187.8024 156.9779 155.042 199.5745 222.9234 231.557 225.1629 195.4198 170.5745 175.7721 185.3584 78.1361 51.6002 136.1338 201.3685 247.7308 232.0503 208.3159 131.1852 85.8609 188.2228 120.6153 239.4139 268.8645 242.9062 59.5447 32.3716 57.5956 107.2593 127.4819 103.5106 186.0733 196.9976 254.7066 224.5398 178.8623 207.9441 0 0 0 146.1067 172.5632 157.2967 177.4664 80.0731 187.5625 275.5178 209.3926 203.9537 174.598 255.3544 211.9414 186.9986 199.9902 176.8018 203.4338 231.505 213.8525 79.3706 181.7364 206.3439 270.1576 147.7105 298.6347 148.8977 131.9006 255.5977 112.0866 104.5366 148.3346 221.1898 217.6369 212.5081 276.2332 268.8402 178.6349 141.0295 164.0879 112.3895 30.214 34.7119 97.954 157.3568 182.5605 183.7592 251.3611 283.1225 220.5309 166.414 233.4826 284.3879 230.7562 299.8794 275.7562 242.1202 23.0192
169.8134 226.935 280.4102 273.4713 120.2526 167.3595 138.048 267.9605 237.5361 222.6644 243.4082 260.9943 258.0449 226.4273 202.8233 173.5874 92.5462 244.8529 256.3362 143.0435 135.0457 270.0624 0 24.7168 248.5386 272.9825 276.2997 266.9866 229.1992 205.1592 145.5325 296.6888 228.0122 245.3608 225.0904 199.4988 78.5082 67.8554 67.5838 190.7326 237.2913 182.0498 115.1491 51.2524 116.6994 169.0335 223.2894 108.218 116.445 229.5498 155.9365 190.5543 298.9979 261.4109 204.1389 95.2075 67.013 225.8682 180.7638 148.7835 116.3465 98.9756 123.342 114.7809 182.0178 86.5158 116.644 199.5603 251.2944 300.2393 316.8345 151.3083 252.271 226.0682 288.6117 272.714 276.4031 227.1486 229.5705 203.9272 168.5817 84.7502 76.6122 284.8532 707.4455 1399.0387 729.0308 263.9517 167.3813 311.4334 269.9679 233.3223 300.3532 273.1222 254.0098 252.327 250.5916 217.6677 253.9833 250.4697 178.424 170.7914 107.127 203.5788 265.53 202.2679 91.8001 95.7374 152.7372 253.1118 221.8931 125.6185 106.6986 94.3297 82.2797 81.0914 205.9549 123.5592 158.8421 222.2962 185.7386 216.1027 181.4387 130.6035 191.0122 202.6165 261.5233 234.1012 213.802 152.6344 184.2778 170.1045 104.5651 139.8336 243.4732 148.6297 101.6408 110.7669 113.2974 154.0141 222.4893 223.7531 174.1526 207.9196 173.3829 65.4805 59.1885 67.19 106.9943 154.4687 130.7665 212.2144 122.5286 223.6915 132.8727 202.1289 222.7904 203.8052 186.514 113.3224 210.5927 204.0143 170.4085 192.4564 80.0378 72.7407 92.6171 158.5849 260.5147 226.6293 180.8067 167.8874 125.6852 178.0725 195.2806 196.1156 156.4359 198.7033 161.5541 171.1449 222.4922 245.269 263.6284 219.7112 167.2461 157.1581 167.467 213.1445 82.3821 50.4208 135.6913 214.4798 292.8033 271.6243 220.3191 148.2212 100.1942 216.2275 121.0239 208.9735 258.8442 238.7094 74.0207 28.6984 59.7883 123.7508 149.4278 92.3058 216.4527 222.2218 262.2004 263.2385 183.1159 213.5327 0 0 0 172.5216 179.0157 149.5713 188.2586 94.6058 197.5636 296.8343 194.5437 213.1639 180.6721 252.3312 200.8946 198.3599 197.241 196.9325 224.0862 199.0519 190.9123 78.3907 197.8514 228.6805 298.8693 165.3572 299.0476 177.9244 123.7913 250.1045 126.4899 118.1463 142.2967 212.5654 224.1228 225.6971 301.9154 301.3604 187.4074 150.6533 153.5283 97.762 24.8747 41.6235 110.9731 154.295 205.8992 223.6082 269.0503 294.446 255.5472 175.9625 211.0612 285.1342 250.6383 288.9085 259.1687 274.9659 26.9499
171.397 236.0381 312.5588 259.2758 122.3983 173.3207 155.4923 238.9107 248.2614 204.9229 222.0305 252.8924 222.1375 226.8255 233.0208 203.6059 115.0318 283.0826 237.7414 131.367 139.929 256.9373 0 23.7351 214.8702 259.2721 277.7388 269.516 275.1537 184.4439 135.2109 315.2001 237.0123 225.4425 237.1837 193.0144 90.9555 66.4305 75.7927 183.4079 237.4953 188.4429 118.9958 44.4518 139.8623 205.2865 216.2183 96.9126 116.5997 212.7217 161.0835 206.2869 251.0638 246.1193 162.9712 91.6205 63.9304 206.5524 184.4147 118.6568 115.5684 102.9442 154.6682 109.6892 158.2606 88.5231 118.4189 228.89 243.5194 288.864 286.8022 150.6403 233.9117 258.9742 267.3495 294.2306 247.7982 241.7087 228.9712 207.3652 170.6919 68.5125 68.119 264.6468 401.9953 729.0308 1717.7809 650.082 194.0099 310.0518 291.0635 264.1647 323.0778 281.5837 257.9561 269.5624 297.8028 210.651 259.3262 230.1838 199.9493 172.7128 123.7804 200.35 265.9249 207.8616 84.7528 98.8821 148.9078 221.3363 222.6197 121.7068 115.2899 99.968 76.9204 89.0521 262.8555 131.3756 157.0328 206.2245 164.0018 196.5056 176.3428 133.5141 187.1749 198.9578 223.1111 209.8843 242.8799 147.3609 171.0357 179.7085 116.6027 140.9536 253.8691 143.5667 85.727 118.9691 108.8115 104.7948 216.8675 188.7677 179.6417 216.3194 156.2182 61.6267 0 73.8206 128.1147 139.1166 143.5861 199.5694 141.8065 222.7385 133.7284 226.1073 220.4624 189.0368 182.9786 137.3346 219.4429 210.4648 170.3723 203.1332 91.0987 81.5826 98.9406 152.0258 232.376 225.6081 193.9642 175.5872 128.8522 171.3985 221.2674 198.1334 169.5633 176.857 140.1929 176.8657 203.7379 251.3078 226.0004 201.2128 191.5638 162.5958 161.205 209.9054 91.1789 0 122.6472 215.0744 291.3492 290.3118 232.0745 156.7919 91.5527 190.5555 147.91 212.4415 241.8054 242.2437 69.7578 31.2009 62.2122 122.0399 157.4058 83.8663 204.7397 214.269 284.9709 255.1227 194.4579 225.5248 0 0 0 168.3377 165.3494 158.9464 211.2124 75.3648 190.2527 286.1585 236.5141 224.3119 187.6162 230.8434 184.359 207.6322 219.1888 191.4846 227.5733 233.894 188.4621 79.1201 204.5587 226.2745 274.6436 175.884 304.1067 163.5878 126.5833 260.0669 138.6515 108.202 143.5407 206.6472 223.6018 229.921 292.4677 296.3345 199.7814 133.7036 153.361 98.6738 25.5953 35.0526 101.8946 187.0227 212.5047 187.0745 241.1739 284.4545 249.9247 156.2244 205.857 281.4535 273.4543 301.6914 282.2735 239.2804 28.0339
136.1097 158.4738 150.7838 172.7252 98.4391 120.2601 103.5529 166.9457 185.7242 147.7062 140.9212 150.1698 165.2731 151.0951 165.227 130.649 80.7891 152.0379 160.761 98.4749 95.4908 165.3929 0 23.6541 160.0958 160.6934 174.0577 148.6366 163.4288 151.3279 124.0625 204.6811 183.0404 139.347 138.4764 136.5018 67.8564 50.3837 44.4437 113.8832 166.0015 138.5138 88.6091 0 83.6695 129.3914 125.8751 84.5127 96.696 167.7121 124.5323 161.1072 170.0388 169.2564 124.0011 67.2739 47.0368 129.8715 129.9804 95.7429 81.6144 63.7232 64.1801 92.697 110.4346 62.8997 85.1897 140.794 179.6972 159.3601 161.8092 109.7992 154.0258 143.5542 165.5643 170.3987 148.2247 148.1734 169.3981 147.7735 117.9539 76.6968 37.8105 157.122 216.1519 263.9517 650.082 212.9792 491.0097 243.2879 197.4703 202.6642 195.8228 188.1728 184.7718 175.6854 170.8346 151.3024 166.5982 152.1459 149.018 143.2138 97.5672 126.0396 160.2597 127.6737 82.5035 80.1897 107.3993 129.9265 130.5481 101.3394 73.815 62.9895 60.7502 54.0858 134.5501 92.4038 116.9117 123.3192 129.6184 124.3747 128.146 107.179 115.457 106.8543 129.8707 134.913 162.5102 115.7242 120.8503 126.7829 89.8166 107.2922 163.1142 0 68.9485 87.7952 0 113.2487 155.7154 150.5281 117.1689 123.8782 123.1738 34.3063 42.4599 32.7653 85.8215 94.6332 107.7844 127.1416 89.7094 129.6338 95.4045 108.2995 147.3537 137.0294 120.5641 99.3557 148.3855 118.9575 123.1711 133.1167 46.2256 49.2744 74.8694 112.6619 159.6342 144.5482 147.987 121.7223 103.1613 125.9456 124.4292 128.553 120.5159 104.3283 123.7111 112.8306 141.2581 173.7931 156.3548 128.7439 102.8543 110.9502 113.2758 133.4034 58.2383 28.6609 87.0272 138.0954 152.8356 150.8079 138.2452 101.8191 78.1525 125.5346 64.6323 136.306 157.7724 135.9258 30.0468 0 48.0056 114.3261 99.524 76.2162 134.8867 120.9742 176.8927 141.9407 138.0024 163.4888 0 0 0 117.1274 117.0598 111.0102 136.5387 77.9282 138.4881 154.6462 151.8222 140.2423 119.8222 167.3719 138.9078 158.9817 149.6969 141.7055 129.148 141.3437 130.847 85.2866 141.1459 146.7247 209.9593 131.9236 172.4884 134.8504 108.4747 165.5234 98.7381 92.8447 98.9449 135.5512 163.6942 150.9072 170.9574 169.2202 111.7885 109.5359 136.8112 98.9044 27.8446 30.0898 81.4425 110.0397 133.1455 125.7661 156.4103 183.2317 163.3008 120.032 153.4393 174.1813 163.0256 163.9298 160.9215 170.3608 18.546
117.7674 132.8136 141.1625 139.6111 88.2902 103.2899 109.5031 135.7199 150.9919 119.9391 133.7041 140.6215 130.9937 122.4628 110.4284 115.8498 75.2369 132.4577 116.5198 96.4579 100.7551 136.9664 0 13.2912 127.1717 133.8164 142.4951 141.1163 155.3155 110.7253 108.039 146.6119 152.036 140.2824 131.5307 123.0738 67.7228 54.222 31.4907 91.6596 123.7271 104.211 66.1523 24.9725 64.5474 99.9349 128.0863 76.4214 81.0457 133.5648 113.0514 116.7262 145.5524 132.0476 103.6434 59.891 48.5421 119.3202 111.8027 73.3907 60.9282 50.5886 58.9718 68.1409 89.3845 51.2794 68.9878 104.0834 136.8208 144.0963 130.3296 96.0763 139.4341 129.1659 139.8762 141.5303 130.1934 125.4531 110.8364 139.801 107.9627 61.556 35.7348 135.3791 163.267 167.3813 194.0099 491.0097 341.5505 661.4892 192.8407 156.0435 166.0393 141.833 148.9189 139.0645 171.5076 124.4585 138.1677 120.6166 102.7479 119.9257 85.8589 124.6733 133.1423 121.1524 79.2995 78.2468 87.7725 111.7753 105.3385 90.0976 78.5895 58.0071 49.906 53.9073 121.1657 99.1611 114.192 107.2659 93.3186 118.2852 102.8481 84.1106 112.5186 108.5372 122.2417 109.7544 139.3895 98.5722 97.6912 100.3526 74.2965 98.8285 115.8053 70.491 59.0661 84.9756 78.6997 98.898 128.2792 99.4946 108.7888 104.2703 96.2946 27.262 32.1287 30.9662 77.2825 97.5076 95.9163 99.8895 74.9313 123.0667 93.4631 110.5151 103.8141 103.5896 104.2208 91.3671 136.645 128.9972 110.075 117.2015 57.1955 48.0376 58.705 92.491 121.4293 124.8778 109.6158 98.8014 89.1723 119.5989 104.9402 115.1238 111.7245 96.8941 99.0963 111.3753 126.375 124.8881 118.6344 105.3529 93.5045 83.5902 96.9745 124.6691 46.0474 26.0855 68.1925 106.0139 131.3925 157.8434 138.9541 98.9997 57.6047 111.0474 84.3926 134.3712 121.141 128.9116 28.7328 0 35.2296 100.2289 103.76 64.4406 108.3382 116.6188 136.8132 117.1176 117.691 125.4648 0 0 0 102.8971 94.6311 89.0654 113.4312 76.4896 113.138 128.3561 111.9476 118.9159 115.906 135.0151 133.7991 122.4938 122.0771 96.0409 130.4859 128.4268 132.462 63.7448 124.9032 121.1188 151.3539 97.5724 137.675 99.149 84.4626 128.5763 94.698 79.2437 85.4694 108.1286 128.9972 133.1297 140.9128 143.8602 112.4314 94.2468 121.7867 83.4057 23.4098 28.4561 76.6495 97.817 120.3059 104.504 137.7429 156.7119 143.2666 116.6097 145.2327 154.7547 138.8933 134.1696 129.173 145.8505 12.5106
159.3259 193.7163 286.29 244.45 118.2346 166.8002 126.5053 237.0806 257.4319 194.4134 248.1701 251.1422 232.1764 207.3599 207.1337 192.6128 109.5319 230.9036 201.9289 135.0352 131.9517 258.4619 0 31.022 236.8571 256.2813 236.8076 268.615 227.7502 179.9955 156.7987 292.0617 238.7459 219.5117 237.6696 192.6441 93.496 72.1444 68.4214 163.3748 220.8813 176.4139 116.9736 42.0874 127.6017 155.7693 213.283 100.2504 116.4863 221.5249 154.8935 198.2272 260.6476 219.4307 174.1858 99.0303 78.5098 207.6915 174.2655 129.2514 126.178 113.7854 107.7707 117.1597 153.7803 80.2116 115.1636 200.7229 246.8378 259.3478 277.4419 152.6263 243.4828 222.167 253.3946 268.4434 237.2068 212.8897 197.3178 198.7033 160.1285 69.3117 73.8184 211.7732 300.1355 311.4334 310.0518 243.2879 661.4892 1319.446 825.6662 302.4895 338.8433 296.9721 289.0314 274.4572 301.5054 184.4291 261.514 202.9401 182.5456 157.6483 111.6959 196.7706 270.4241 205.1764 93.9454 107.2086 150.3622 215.3186 198.9271 112.9761 115.3587 94.5581 89.8437 78.3047 213.3263 115.2193 165.0365 188.3285 188.7917 193.7806 170.994 139.0913 196.7865 189.1918 223.8769 188.2942 217.3441 158.4438 178.2308 163.8581 96.2889 124.7347 249.2802 138.7953 99.4794 121.9827 122.9711 134.7245 206.5188 202.9548 178.5625 199.2062 148.7407 54.4432 49.8283 61.0884 107.3146 143.0759 134.078 188.85 129.8408 218.153 118.9074 188.6668 216.924 174.6424 152.7604 123.0089 212.4524 195.9454 176.4581 194.1307 95.83 93.2962 104.4446 143.9497 233.7906 185.453 178.9902 173.4801 129.225 180.0296 179.3022 182.9529 153.3631 185.4682 165.1574 161.1011 207.8597 249.9877 219.3641 177.5749 152.531 161.3645 171.3759 208.9183 78.2248 51.5119 117.3783 174.686 218.578 254.7344 218.4858 140.6689 90.2378 184.566 127.3772 223.2335 228.8259 212.4945 57.2515 26.8146 51.0148 100.6751 132.8745 99.4283 207.603 194.8514 275.1238 232.1017 186.0269 196.3499 0 0 0 162.8186 174.2174 156.6344 193.1822 78.9799 174.6087 251.4543 202.0609 193.2055 166.8846 222.3368 189.8241 213.3402 196.8482 197.137 227.8235 199.5897 180.4915 87.0361 175.8409 183.0526 242.9489 154.3866 279.35 171.8667 129.1547 204.0755 117.7166 106.1596 118.9673 206.9884 209.8041 186.8617 265.7802 253.4836 170.3857 130.0735 163.5276 112.9964 30.3723 37.2081 102.6333 146.9303 190.6622 182.734 241.814 250.6821 263.5332 177.141 240.5989 270.5696 248.7236 259.9698 262.6569 246.4058 23.2558
139.8261 202.2788 270.285 228.9837 135.1614 160.7666 132.4219 231.7559 255.4918 200.9321 174.5002 218.5457 238.3878 181.1665 184.1645 161.8194 115.0767 212.8313 213.3254 127.6092 139.7755 258.5241 0 27.31 220.7594 231.3588 228.6549 225.7447 225.1598 169.4514 143.7169 269.1784 217.6703 191.9831 194.1764 171.8584 76.8327 62.0633 44.0857 155.1125 215.5261 148.1977 108.2647 35.7522 107.7754 173.9799 212.7753 109.0718 109.5246 177.0711 148.5844 177.6939 243.1647 224.9918 155.8428 87.7898 74.5327 162.8769 175.4392 115.8327 102.6279 104.7104 88.6858 97.7383 140.0833 69.1292 91.0277 180.5689 227.5766 235.9319 245.3455 135.8885 202.0344 218.1775 218.7565 228.5572 210.7593 192.7807 193.2337 186.3284 151.5304 65.7756 60.0946 183.2073 271.3553 269.9679 291.0635 197.4703 192.8407 825.6662 931.8211 724.6973 331.0163 277.7502 267.9162 266.8637 270.1772 212.4091 231.4201 199.8209 200.9885 172.3711 138.1668 166.8218 226.2721 207.1046 91.701 98.4568 129.8084 195.9798 172.0228 106.6184 100.416 71.3282 70.8013 72.4505 200.7663 127.7788 159.6341 194.9127 156.3086 163.787 148.1077 120.7753 165.4154 181.9184 184.8971 186.4877 243.0987 120.9922 156.7095 158.8011 105.2236 137.7572 243.9162 158.3908 81.9017 104.5658 106.2015 131.5987 193.0511 156.8716 140.5128 155.0995 134.0803 44.7699 0 52.3346 113.5029 149.5141 153.4481 201.2202 119.3726 175.6826 150.681 181.4358 188.2976 176.7455 141.6555 126.2406 186.8497 180.7743 148.2864 168.7727 70.3875 63.4083 81.5184 138.5077 202.5268 206.9294 158.9449 137.2488 134.0933 147.1309 165.1843 171.0284 138.6752 174.6432 140.7187 164.437 163.268 202.486 218.3398 160.0765 137.6467 145.5078 142.5481 198.2347 70.7096 34.6347 99.2137 174.8891 213.8805 217.8593 191.2645 116.9156 90.8021 179.7039 111.3332 192.8903 189.6924 220.0989 51.5452 14.0152 53.9141 108.1033 128.4438 103.3874 201.5351 167.3264 239.6121 197.5521 165.5203 180.0955 0 0 0 141.2388 150.2108 158.4697 162.1155 81.1238 168.9826 223.039 160.807 171.7384 161.2269 195.1721 158.9023 195.0767 185.6695 155.1694 171.6956 176.141 154.4307 87.559 183.8298 209.4896 254.9989 137.9511 263.1728 166.4587 128.8699 206.8873 115.5947 108.8734 118.533 189.4297 196.808 203.8507 238.5877 249.3299 160.8993 134.0226 155.8919 104.7317 27.8182 36.7428 101.5958 154.4885 184.3262 186.5323 215.3631 249.4423 240.3997 168.6811 218.2077 241.8055 208.8915 223.5896 198.4954 215.3242 20.6883
155.3634 195.4128 226.6672 226.5605 128.5913 146.6858 141.6124 205.3701 224.0507 199.128 205.9494 202.5473 203.0362 172.2428 190.8666 163.4272 108.4077 207.6714 194.188 134.6892 128.3249 223.8783 0 26.6165 203.1863 191.521 215.3516 241.7392 197.8046 166.2104 123.5018 247.419 198.6567 204.6341 185.5253 165.932 79.5142 64.9267 55.3933 155.6523 203.3725 144.2162 106.2146 34.5946 114.8246 172.5359 185.706 91.2379 104.5075 176.2151 128.0045 186.4806 241.9379 220.1995 148.4182 79.8147 64.6533 171.9574 169.9256 111.6177 106.3029 101.8766 95.8119 92.4458 148.9627 62.9344 94.6099 181.0281 202.9776 225.0878 234.4489 144.6563 182.8986 210.5564 218.3957 218.808 201.2027 194.0868 196.437 181.122 158.9318 77.4388 54.3961 178.7312 226.9053 233.3223 264.1647 202.6642 156.0435 302.4895 724.6973 1105.6786 776.0522 325.5813 268.0536 273.7437 278.1813 200.716 221.7635 217.5894 184.8929 149.0271 127.0157 193.7686 219.8457 188.8101 101.2235 116.2702 133.175 196.4069 179.1947 120.3969 118.6348 77.7736 79.2237 0 190.8294 142.7213 170.7927 166.2432 161.326 161.2264 149.7165 126.1629 157.5697 148.8177 189.6624 187.9915 223.0959 123.4308 139.475 160.4412 100.1478 127.2093 199.8486 128.8394 89.1109 116.6845 105.8873 118.6956 177.3224 175.3841 168.6789 163.346 130.3822 0 46.5956 50.1023 98.3915 132.8274 130.2674 165.4423 103.8549 181.5912 127.6572 171.1757 179.084 155.0729 144.1964 109.7046 190.2391 187.3925 144.7576 158.9415 66.5556 60.3703 91.5577 130.1911 196.2361 197.0854 151.8582 143.2223 138.8648 169.2282 184.4892 186.9767 150.7533 165.0922 135.4553 154.2986 188.2361 197.6981 211.845 162.4409 164.6162 145.185 166.5705 179.2364 85.0861 45.737 109.1789 151.2048 203.9697 189.8029 191.2888 137.9947 66.2658 150.6653 114.573 196.3416 212.2294 211.4113 48.4005 16.4225 55.0695 106.55 132.7458 94.7629 185.7046 166.5064 239.8253 208.0108 167.2831 153.4293 0 0 0 146.189 153.4352 147.2765 155.409 73.6296 158.8477 236.8132 188.5493 156.7035 163.4299 224.9851 184.6328 190.1333 185.8201 157.6689 161.2641 179.2796 153.2607 65.1767 151.2803 201.8043 232.0735 132.5302 208.9847 152.8756 128.6547 211.1993 120.1646 99.2582 117.0074 205.0354 171.1686 199.026 245.9322 224.7998 157.4503 133.3213 137.8286 99.3412 25.987 37.6984 101.8426 138.0419 151.7424 159.2933 204.7848 222.6858 202.9911 164.6444 191.0844 246.9625 203.7756 233.429 203.3388 215.6183 0
164.473 235.4473 320.6582 331.5423 137.8435 167.7609 142.3289 284.2201 289.3481 230.9101 284.9215 271.1629 230.3489 249.3302 232.8358 240.4607 123.9539 277.1197 247.181 144.2729 143.1401 271.9352 0 31.4753 259.0572 286.3451 263.2499 314.0682 264.6512 219.6831 150.0023 345.2864 259.7287 286.3843 238.0358 211.9932 76.4916 57.1504 70.5912 194.1082 233.4741 179.7683 127.4516 46.1554 133.5148 182.4137 226.8768 106.7539 114.2795 241.3155 154.9855 200.8348 280.8026 276.4485 179.6278 83.8303 68.7197 234.3409 210.4443 132.0983 143.4562 125.7852 115.51 135.0039 191.8017 73.7959 118.4942 230.9337 271.8834 283.6199 297.1184 150.3464 276.9867 248.3992 326.1888 270.7221 286.6763 241.542 251.6028 193.9351 156.3423 78.1334 91.2478 220.4134 294.1067 300.3532 323.0778 195.8228 166.0393 338.8433 331.0163 776.0522 1395.1932 691.0577 321.3786 384.8729 328.3198 242.5249 306.7805 308.6458 225.7797 159.3156 142.7051 220.7308 301.5415 216.4658 108.7209 129.38 158.9208 256.0436 238.232 135.817 122.5858 96.5917 88.8284 103.766 237.8494 135.2202 184.443 206.6778 179.0688 189.3981 181.5212 130.0657 193.4514 180.0589 245.2119 224.9149 272.7784 142.6976 193.5091 174.2428 115.2604 156.7385 275.1443 158.1569 91.5559 110.4173 100.7964 148.9187 221.2307 204.8929 191.865 195.6233 167.0965 53.897 61.7232 62.9193 111.0712 162.8867 164.4131 222.0808 122.3664 222.5243 133.8658 208.8793 247.7373 215.881 173.3764 116.9701 238.9191 219.5744 178.9537 191.8398 107.7876 89.4269 0 144.3249 222.7821 248.5782 180.4821 178.6291 144.3993 180.8663 203.1112 186.4967 173.1266 204.3253 146.6003 179.4619 239.4376 253.2472 285.4048 195.8033 223.8703 183.3807 199.0981 212.532 82.2183 52.2278 136.6573 207.5899 254.7954 258.3933 216.0804 179.2562 99.1423 211.1155 158.5947 224.3659 258.784 270.6696 60.9445 0 51.4643 121.7605 149.1325 104.4092 197.6769 182.1835 277.9804 252.3553 196.7421 223.3568 0 0 0 184.8144 183.9647 156.5809 205.076 87.5165 188.6741 314.5172 234.1722 223.7097 172.7646 255.9876 212.0826 220.4508 206.9108 196.2036 221.9371 227.3689 196.5406 77.0778 206.3198 238.2214 278.1209 183.8561 296.8197 171.3431 134.132 279.8174 110.1928 110.187 153.3379 232.7446 228.1977 236.2386 267.1942 264.2092 187.9214 122.6091 169.5285 104.1902 28.2802 38.2281 104.9443 165.0454 202.136 212.7035 264.7331 305.6068 254.6866 184.6236 253.3541 321.368 256.0402 325.3805 275.311 267.1213 19.5829
138.2806 218.5974 274.5238 290.0388 127.7159 185.4513 134.6467 240.5694 259.6047 228.0213 213.9528 217.8964 241.8793 218.4326 208.4662 188.281 134.1912 234.9149 218.2392 128.4835 131.5271 252.9525 0 29.6864 227.6423 237.5642 226.8826 262.7676 243.0153 172.2797 135.0198 319.4845 244.325 245.8142 221.9452 207.6253 65.7842 52.6734 73.0349 167.4468 215.8928 177.2808 109.9734 41.9687 116.7525 205.1982 199.1475 122.9954 111.3514 223.3349 152.4248 198.5568 268.0477 244.6161 180.2588 96.2248 63.3585 197.8478 201.9592 117.1128 107.1781 113.3101 113.1917 111.3659 180.9077 81.3954 102.9119 223.0065 252.7224 284.0605 258.7423 125.4719 232.8491 206.9426 267.8607 235.4487 234.3715 216.2892 234.3082 176.8272 132.8554 68.3549 73.3242 216.1019 282.9025 273.1222 281.5837 188.1728 141.833 296.9721 277.7502 325.5813 691.0577 2002.6196 961.5628 369.6999 310.6553 251.2781 302.0907 271.2872 199.4387 188.2579 129.3718 190.3809 298.6179 221.2053 94.2848 117.2488 143.8129 227.82 189.6352 127.0365 119.2995 86.3777 91.22 102.9658 230.1056 132.6605 170.3671 188.4181 178.3084 179.2803 169.5279 113.9495 178.8184 183.4211 214.4591 206.2773 221.3951 138.6582 171.9449 169.8683 113.8244 146.4214 238.3265 139.3465 91.4226 118.3233 109.2187 146.1863 229.9515 182.1001 177.8798 195.4648 165.5289 58.8072 61.1483 56.1981 109.5285 148.7357 146.5079 215.2001 136.6043 191.1328 116.4501 191.8068 207.7625 212.6664 144.6512 106.5206 200.0431 200.465 173.3366 203.2539 86.1824 69.0527 95.2628 149.5868 210.2919 228.2456 165.5516 153.9603 140.2114 164.7253 183.0613 186.0827 163.7141 167.5358 140.7671 170.937 208.2749 234.3924 262.111 189.5657 175.9258 166.2495 172.8728 191.3653 64.6018 55.6677 121.2073 183.755 248.246 250.9841 226.9379 159.3388 104.3251 192.2611 125.5407 211.5342 256.4878 234.6474 59.442 0 48.057 108.5359 140.353 91.4885 178.3674 191.6965 244.9143 241.0252 185.4441 209.8027 0 0 0 177.6808 146.9955 127.3803 159.5028 75.9918 185.1758 261.3766 220.114 217.307 150.6261 225.588 196.5936 202.7117 195.8139 188.015 212.8284 186.8598 196.8801 68.7439 166.0061 223.071 246.7732 149.4598 263.9412 148.8355 109.7701 254.2795 110.0859 108.9456 137.3261 212.7785 222.9776 223.5827 266.2958 236.9704 185.4814 138.7642 152.2168 112.5879 31.7646 40.509 109.5557 150.2295 191.6957 183.7219 231.2632 287.5906 254.9422 155.3254 230.0002 258.0059 220.4513 237.8893 239.0342 239.1127 26.0511
156.4275 203.5108 236.0974 243.9549 122.0521 158.3119 122.6601 228.2476 238.5049 188.9161 202.2293 203.9382 217.7481 182.4817 202.966 184.5203 123.2603 216.6452 207.383 129.5161 121.8511 225.2152 0 22.159 232.327 228.8222 217.6022 216.5636 232.6909 166.965 130.0505 247.4799 226.8894 204.3759 208.1116 166.4915 68.8056 72.4816 68.5743 153.8269 212.4156 159.6494 99.2967 31.3682 106.3578 179.6776 193.3681 94.1208 104.5138 188.1144 143.8413 199.4496 234.7814 181.2205 168.3249 91.063 61.5318 175.9129 166.7842 113.2527 85.5839 105.4983 105.2485 102.327 157.7559 79.3741 86.9868 192.7751 213.8613 247.2424 223.1684 153.6473 216.354 191.207 236.3568 216.3899 193.6861 211.7201 178.9938 160.9864 139.8353 82.2112 66.89 167.278 244.3379 254.0098 257.9561 184.7718 148.9189 289.0314 267.9162 268.0536 321.3786 961.5628 794.5766 1143.4723 362.6018 264.7397 296.9955 256.8889 199.3597 143.2891 132.6245 174.4715 236.3293 187.4198 87.8421 99.4687 118.8609 202.8948 195.1012 128.4577 94.8511 82.1368 73.7553 98.9102 185.6684 126.5173 145.6721 212.5547 149.8403 176.608 171.5101 123.9963 182.232 179.0406 202.0378 182.86 217.9728 146.3327 160.6079 165.2015 115.7409 132.8912 228.2225 139.1104 92.5219 98.4155 112.4004 137.3099 184.9549 169.0136 170.6924 163.1958 130.58 51.8942 44.9515 47.0633 97.9346 134.9436 148.6303 179.0828 118.6668 188.3993 134.1631 179.508 192.7558 146.4785 133.3032 130.9966 186.907 178.9339 164.2258 191.7132 75.1989 68.7949 78.4722 141.7013 181.42 233.6199 162.3231 155.1052 131.1157 153.289 156.6485 187.7494 169.6574 156.2381 142.453 151.7242 164.3162 216.3035 229.9118 169.0831 175.4335 146.9697 151.4447 188.5507 91.3534 41.5595 106.4015 166.8983 224.8617 198.6451 178.1609 117.747 79.2618 194.0913 122.9371 172.5507 229.8305 219.1176 0 27.4831 57.0014 111.1723 129.4001 101.9108 174.2815 198.6724 245.2675 204.405 153.2169 178.8513 0 0 0 128.6836 122.3915 138.4919 190.2965 71.1036 178.8551 209.7861 180.1806 192.4749 148.0049 208.4449 171.823 163.6172 198.0234 159.0516 177.8109 182.1902 172.578 66.0513 179.2821 214.0026 241.3673 149.9134 234.5112 162.8536 122.1132 213.6478 106.5645 107.0204 134.5569 195.7559 193.5802 195.5201 241.7937 255.1284 169.9093 129.82 161.4669 110.1525 31.0725 37.8505 101.6518 135.0945 187.7234 188.8149 216.602 228.5511 237.2319 169.5053 200.2439 227.853 207.5588 216.3469 230.0924 239.354 20.7549
133.871 188.9783 317.5743 275.2159 116.4394 171.7918 123.7117 257.7741 254.5303 194.7472 215.6005 219.1569 204.4241 208.7299 205.0746 192.3608 113.5634 225.2023 203.8481 124.506 0 221.1176 0 23.0185 228.7428 231.6819 275.5572 280.397 234.2624 185.096 143.8723 291.785 247.7808 248.3193 222.5216 171.3934 73.3122 55.1142 61.1527 149.8735 215.386 158.7625 108.466 35.9864 124.8712 160.7973 224.5466 98.0163 98.7072 210.2829 146.1941 199.1405 279.0017 204.147 164.27 84.9297 57.7589 205.3873 181.3958 127.9858 111.5066 115.4038 97.7851 117.8423 163.6101 85.3535 107.2137 185.9605 212.2564 264.9832 260.521 146.5793 218.1402 208.7696 279.7832 258.6855 233.2884 222.2156 208.1975 200.633 159.9362 68.0501 64.797 178.8051 243.0575 252.327 269.5624 175.6854 139.0645 274.4572 266.8637 273.7437 384.8729 369.6999 1143.4723 1579.6641 1200.2188 268.992 321.8963 271.0042 248.4598 189.2876 134.9196 174.9456 290.0159 216.1616 103.6475 108.2015 136.813 214.8817 187.8807 122.8373 117.2261 106.1663 100.09 92.8712 211.3314 126.9313 147.8046 206.5001 177.2411 180.5819 149.193 98.6093 176.9167 194.3837 234.5115 181.5923 250.9885 155.1605 158.9372 162.7069 100.1814 151.8829 239.4146 123.2043 92.6862 112.9724 105.7987 121.9653 217.4102 179.9728 170.4817 187.5807 152.5892 53.3303 58.6376 66.6417 103.6258 155.9077 140.6219 224.3596 111.8362 176.4792 141.703 184.5241 200.8147 170.318 152.2687 112.3327 217.8106 192.4936 155.1138 199.5646 76.981 85.8989 99.0597 154.8987 197.1855 218.5451 171.2489 171.0326 144.5383 181.9828 192.4349 189.27 171.4711 164.0414 142.0848 154.3256 212.4559 219.3249 202.9037 206.2829 160.5314 151.1997 172.9767 200.1592 89.5811 46.1522 119.1522 178.0698 236.7414 221.1811 190.4853 155.478 99.1574 192.2575 145.5136 225.9958 232.6578 229.1611 58.2657 23.1865 58.6567 103.8121 147.7732 86.7418 197.6902 193.178 251.8534 201.9527 183.4664 199.3369 0 0 0 160.433 172.5984 152.0871 184.2867 82.4027 196.5059 288.8565 194.2128 203.8945 194.4915 261.0738 181.8624 217.2784 167.5524 177.8269 206.0321 198.8364 194.833 87.9531 172.5389 208.4957 239.9959 161.5912 285.4278 161.6841 129.2248 214.2691 122.4574 106.4244 154.4556 219.7659 237.348 244.8591 263.225 276.3064 164.2564 141.1405 151.5022 107.7479 30.4959 33.3855 93.1696 151.372 198.3812 205.4784 227.2007 258.769 193.1245 158.0486 196.3072 251.7942 245.7925 291.8758 245.4484 226.3517 23.8886
133.7806 207.793 282.8096 285.369 140.4285 158.0987 161.7371 240.5202 280.6576 194.4215 225.1123 232.4371 265.1361 225.6622 220.7853 190.8993 110.1148 251.6031 220.6163 141.7295 116.0735 237.6338 0 28.9921 228.9646 252.4024 252.0164 245.812 239.4675 193.1943 151.1962 300.6899 242.1895 209.3569 199.5587 180.5574 76.0183 67.6122 74.8841 164.4269 251.3105 184.4659 101.7064 43.2795 113.9952 183.0559 240.5709 103.3877 108.2773 203.2862 151.7986 188.2663 294.563 226.3843 197.9905 95.5782 72.4242 201.412 183.9445 97.802 116.1593 88.8034 115.1358 115.1246 173.0071 87.2618 104.33 205.998 266.754 262.1748 262.022 145.0491 211.8351 232.7851 287.1425 255.8942 226.5041 228.3309 235.6064 183.1428 161.1301 76.2186 63.8887 193.5471 253.7498 250.5916 297.8028 170.8346 171.5076 301.5054 270.1772 278.1813 328.3198 310.6553 362.6018 1200.2188 1089.8433 727.624 376.5996 303.6018 244.8084 203.7052 155.4329 217.2384 305.3932 208.7726 113.0164 137.763 147.4019 257.6814 210.0071 133.7904 130.2383 97.6412 85.7583 92.3861 202.0868 126.8324 169.5862 223.5981 183.0145 191.9512 172.6426 112.845 196.9831 193.3597 243.407 209.4135 252.4203 181.3324 186.1018 171.215 111.3962 158.287 270.8829 137.2149 101.2628 123.7042 103.616 131.3903 207.82 173.3868 171.135 194.0593 154.9151 59.4087 66.1531 53.4212 103.2171 160.6402 156.6006 233.2607 123.9334 225.7647 150.501 185.2814 228.2853 186.4703 151.4116 122.1014 210.3756 229.2049 183.2201 184.5266 92.7815 84.8214 92.9194 142.8275 224.4195 222.2825 173.2359 177.2553 126.6332 194.9474 190.2094 203.0355 156.5555 170.9127 147.261 158.5093 220.1482 231.3477 236.056 192.2813 186.9937 172.8855 161.5103 193.4527 71.9931 46.3324 124.1978 184.221 233.4291 225.072 214.222 147.288 97.7834 224.9371 128.9536 188.0324 243.9869 224.124 56.7871 26.4769 48.952 117.8945 138.6782 93.0044 209.6127 198.2525 249.6021 246.8872 190.6954 226.3613 0 0 0 154.3117 173.1244 168.1699 197.2435 82.3742 168.894 242.8285 207.8325 210.4618 175.9257 216.7592 201.2361 210.5656 208.3385 185.8502 230.1758 213.3352 184.4872 80.5703 174.0296 211.2447 246.5384 163.8904 269.2708 167.6539 117.5519 236.933 122.747 107.8308 132.5248 204.4925 217.8978 221.5823 289.6472 274.1144 187.9512 143.0366 185.0349 85.1439 20.7619 39.8037 108.6188 154.5686 179.6444 184.4368 244.9173 285.5231 238.1767 166.618 207.4302 260.9785 234.2839 269.0747 241.6261 248.7866 25.4939
123.5235 176.5097 218.8524 210.5103 132.4431 151.3656 149.3574 188.7006 198.7531 184.1913 171.6399 182.552 187.2726 177.2178 191.2478 162.5596 107.6634 192.6732 173.7773 118.7025 137.7979 208.0557 0 27.0489 205.2736 225.8685 211.468 189.6419 200.5403 152.9266 137.8052 241.8716 213.4582 190.4276 192.4483 161.2566 77.0476 70.3912 50.0414 162.3791 198.7702 141.6595 98.3208 34.202 111.2738 147.1242 168.0006 93.7332 0 184.48 151.7545 186.3202 233.9086 228.0654 143.967 88.4434 56.7153 163.8002 149.8154 95.359 74.7911 79.71 74.5532 81.8557 126.158 58.233 85.2496 164.1035 211.9018 208.6172 204.8179 123.1956 167.8225 185.7996 196.3035 194.0332 212.1771 182.4971 168.9375 173.4321 151.2243 73.4144 54.9778 168.9334 202.308 217.6677 210.651 151.3024 124.4585 184.4291 212.4091 200.716 242.5249 251.2781 264.7397 268.992 727.624 452.4459 591.7463 273.4788 229.2289 154.6918 150.7087 188.5046 230.6346 173.8194 103.027 100.1053 139.2757 196.4761 167.4205 108.8817 110.8733 78.5697 90.0642 75.2428 196.9963 120.56 130.4201 202.3669 158.6954 181.7797 164.5545 127.5205 183.2491 159.5127 205.3343 165.7974 212.0958 145.8709 145.4261 161.2276 98.5203 128.1249 202.9573 135.5098 71.2816 98.4798 103.7919 113.8861 175.8476 183.5335 169.1229 156.7234 134.4037 52.0405 45.4114 46.9487 95.3546 134.7862 160.7011 167.9059 113.4954 191.0619 126.5724 180.8723 181.1774 151.7714 148.3485 107.0094 168.9514 209.0624 149.8738 164.5317 80.8847 50.2541 79.8907 117.5317 186.2775 195.9581 165.9252 141.3343 120.4452 154.6487 153.3293 171.7378 129.4371 141.0191 137.5776 164.0615 153.2785 197.9614 207.4597 176.4835 148.7089 144.8279 147.2231 157.2448 66.1545 40.4149 104.4313 137.9208 206.629 171.7371 170.8476 127.633 83.7519 182.1894 98.5881 159.8272 190.7355 201.3062 47.9218 26.4436 51.3147 100.2224 118.9906 83.7559 178.3328 184.6619 199.4221 168.7217 147.3913 173.2572 0 0 0 132.101 126.0583 152.7459 187.6711 66.9619 153.4558 213.0577 161.362 173.7327 164.2647 194.4433 182.6924 158.6401 170.9458 164.0611 205.2889 174.9935 157.97 80.2766 155.4095 186.2133 228.4749 143.7804 226.2378 144.019 113.792 180.9526 109.1946 97.6464 130.0041 170.6462 193.5903 187.9427 225.4806 235.2701 160.5206 138.8622 128.7166 92.5082 25.8857 36.3411 99.5982 144.8448 168.3156 151.9261 207.4727 230.7016 221.9348 140.5062 170.731 211.3961 199.9493 176.5477 207.9631 206.4707 21.968
158.2586 207.3076 270.807 261.5438 138.4095 157.7531 133.7176 246.2607 257.0847 213.6634 244.4261 210.5298 216.4078 210.7622 232.9443 174.4132 120.2266 248.4936 208.4667 119.558 128.3321 244.8516 0 29.3262 206.8259 249.4093 214.7855 264.8453 220.7137 163.9365 130.4324 332.3436 252.5227 232.784 227.4495 190.544 84.6725 65.2214 60.1398 177.9764 240.6826 176.9824 110.6174 0 144.0279 171.3599 206.9908 95.9693 124.8775 205.8634 154.214 204.6476 267.5265 245.0805 174.1278 97.7037 64.0232 185.5439 169.7919 126.2792 106.8555 104.7521 98.8979 83.4735 156.9974 74.0678 88.3651 200.352 250.843 249.4926 265.1504 147.1839 219.24 222.0905 262.0876 281.8972 229.6505 204.8052 213.9228 202.8106 142.1673 85.1489 67.3754 193.5018 243.0184 253.9833 259.3262 166.5982 138.1677 261.514 231.4201 221.7635 306.7805 302.0907 296.9955 321.8963 376.5996 591.7463 1357.1129 722.249 257.5858 203.0387 145.0767 216.207 290.0384 224.3194 100.841 115.61 147.9039 243.1332 191.0931 122.8753 117.1987 96.6953 89.3796 80.8786 242.9383 146.0768 164.9774 202.3119 175.6963 177.2223 153.2018 112.4074 184.5011 182.9512 214.5822 215.8782 258.2289 155.5649 197.9947 183.156 108.9371 158.484 235.1553 138.2539 83.0478 100.029 103.4528 136.6474 218.6966 201.9179 179.2407 185.6488 159.1358 58.7674 61.934 59.2063 110.9446 128.6615 148.244 206.8857 128.3918 178.7655 157.4431 193.2856 220.9267 168.7829 175.0662 124.4583 224.4143 207.6581 153.8314 183.3316 82.6194 0 95.1317 156.794 213.8591 235.8403 175.8927 165.378 132.6737 181.8362 194.295 190.6151 149.5195 195.0141 148.8136 171.1332 224.9863 235.1817 233.6403 199.4335 173.4215 152.2072 161.2251 207.5183 93.6719 0 121.5464 186.9058 219.2905 232.0097 201.2491 130.4071 79.5486 186.1629 125.5785 224.1015 222.0503 229.9911 53.4703 23.8006 60.1332 118.6192 135.7253 92.8313 197.5094 186.8337 228.3185 217.6003 189.4147 193.1146 0 0 0 182.3873 173.1662 165.1836 196.0093 68.4006 175.0915 273.7848 192.1111 191.939 167.4642 248.2594 207.5306 181.4949 200.5654 186.9218 196.1312 203.5534 175.1682 85.599 178.8481 210.7553 255.3988 160.2524 237.4184 166.168 126.8713 235.2165 126.1457 102.5299 144.3485 208.7092 225.9048 214.3345 250.2918 280.9024 170.2457 138.3228 170.7747 99.8179 27.3566 32.8256 91.3607 150.1572 186.4299 169.4197 241.5347 277.1107 243.2805 177.6876 209.6061 229.1348 231.3987 274.4902 237.7905 247.4968 24.062
132.7053 193.6291 265.5157 248.459 120.963 160.7281 138.1608 215.2503 224.5004 216.0136 208.8972 203.2858 208.1098 187.3601 204.053 156.4848 112.9155 209.9464 205.1454 134.4656 133.902 217.2222 0 27.5345 218.6822 240.091 215.8739 236.5606 218.6845 178.2668 130.1419 271.0332 224.8481 216.3632 203.0314 182.6881 74.5854 57.5916 47.7656 148.961 198.4011 145.4807 98.6609 34.9946 108.8685 164.5735 201.0016 106.6491 95.5698 188.1821 139.2235 181.9186 241.0977 205.5937 155.4696 84.4544 63.1934 201.9051 194.4217 123.8131 95.9795 95.0631 97.502 91.7567 162.5417 83.074 99.4312 208.4436 227.0213 207.4801 242.4055 149.7623 207.5638 212.2776 260.7494 238.3286 217.8279 190.6048 188.6853 181.7163 145.0965 66.4948 59.8114 196.3278 252.6275 250.4697 230.1838 152.1459 120.6166 202.9401 199.8209 217.5894 308.6458 271.2872 256.8889 271.0042 303.6018 273.4788 722.249 1051.8687 709.4605 244.1681 154.4282 228.6667 283.0954 227.0589 98.4001 117.6406 141.6489 212.8891 201.7369 116.5478 140.4888 95.0937 87.7852 76.9922 235.1265 131.6014 170.041 205.8044 194.3321 173.8135 174.3815 117.1431 184.073 181.6355 233.9852 198.9472 228.6082 141.5366 160.8333 163.9946 100.3515 140.0846 256.6409 130.4791 74.9201 109.5419 92.6491 138.391 203.6298 173.2776 155.7412 176.2499 148.3861 53.3712 60.1716 66.5993 114.9199 150.725 124.9245 172.0187 131.186 191.7317 129.8272 206.7774 175.8066 165.7341 170.1694 120.2363 222.9153 192.6979 167.9864 163.4153 73.8736 56.7207 77.8876 150.3943 186.8241 211.4317 181.5539 148.9127 127.7622 158.0527 161.1946 174.2361 152.1366 181.7755 137.3825 133.8208 181.854 213.0325 217.6893 192.0227 174.4355 121.1081 167.2171 194.7162 79.0888 0 103.3029 164.0178 242.7853 225.9162 194.4453 130.4368 89.174 175.8758 138.7867 183.7653 221.8315 226.3364 62.3005 23.9927 52.6957 99.0363 107.0482 92.6032 173.9006 175.5672 235.5287 223.637 160.7182 202.4622 0 0 0 142.9723 141.8739 140.6643 164.8473 86.1733 190.4747 229.2362 178.6987 205.7372 179.5658 208.7574 180.3486 195.7896 194.7674 171.6338 209.6153 202.5081 179.7839 81.3235 165.6825 179.0467 262.9314 142.1387 221.9304 129.6827 100.964 228.0434 110.9368 99.78 147.6425 197.7669 189.6601 207.8737 253.7423 263.013 175.822 135.9883 124.7136 94.4672 27.3564 33.8448 92.137 131.3314 182.0348 174.4992 205.7194 239.0885 264.5639 159.5454 206.3978 260.3577 220.2603 259.307 259.3994 231.8796 27.1889
120.1521 150.1027 218.2865 193.5982 106.6668 142.2734 126.1515 198.8162 195.3348 185.4487 167.5448 189.0177 168.5149 154.055 167.8932 136.3633 93.1753 158.7037 171.3122 135.4322 117.0453 176.9748 0 19.8084 172.1589 204.5451 200.0992 187.105 177.3395 158.0542 122.6809 197.1438 171.3918 160.0101 165.8176 137.9606 68.0133 60.6252 40.7192 124.376 201.4403 148.292 79.6446 20.2096 95.3467 137.3838 159.4233 88.945 93.9912 174.9444 120.8372 144.77 197.9057 189.0988 119.7057 75.4248 53.651 147.2155 148.6708 94.3698 87.7479 72.2333 78.6409 81.3297 131.2768 53.7592 66.9141 156.9666 198.6937 203.3904 169.6102 119.7939 172.4716 165.0267 193.8639 200.712 191.3643 182.9351 165.1753 156.8739 130.3231 76.5875 45.1274 141.6017 178.4441 178.424 199.9493 149.018 102.7479 182.5456 200.9885 184.8929 225.7797 199.4387 199.3597 248.4598 244.8084 229.2289 257.5858 709.4605 598.497 563.2118 148.1891 177.3871 249.4162 204.9108 92.475 95.7831 127.9146 202.387 169.9731 118.9765 95.0185 66.0222 67.7969 0 189.3365 120.9627 134.1623 160.8482 157.1917 161.4131 156.9272 110.9344 154.9225 154.4323 179.3189 145.0851 179.3005 122.0726 144.8031 133.8525 103.3833 132.9377 180.2642 118.1368 77.7722 97.858 96.1849 126.5498 167.4224 146.2243 151.6333 156.5582 112.1411 47.7931 38.2343 44.1405 102.7928 124.9777 119.0501 167.5646 108.6288 140.688 125.3315 163.3712 185.5087 161.6417 142.3932 122.4807 165.2384 162.6056 136.7782 163.5914 74.0436 67.1084 58.8693 121.6497 172.5885 176.1743 124.7454 118.6299 121.5213 156.088 162.6659 160.8879 120.4902 131.0571 135.6183 140.3899 149.9405 171.801 184.5977 170.1135 122.7782 128.6007 140.3981 141.4688 59.9642 0 87.7003 130.6381 182.5361 197.4263 139.1042 120.9581 73.8118 178.1853 96.7761 166.8617 180.2884 187.2489 38.0299 13.994 48.806 91.7188 101.0703 75.2749 148.7946 145.6014 207.1197 183.1917 156.137 164.8733 0 0 0 99.2447 129.9958 123.0035 142.3492 69.2331 136.962 207.9796 176.891 144.3891 126.6477 197.9946 178.5437 170.2433 156.503 161.485 152.7288 142.905 127.5827 71.5414 154.7331 165.9733 219.892 120.3894 180.4563 109.5355 97.0453 169.964 122.8808 100.3169 107.0465 158.1242 166.6481 169.7364 218.8071 218.6723 142.4112 105.1059 107.9641 92.6523 26.8613 35.4572 94.9355 132.6407 144.3271 135.2711 175.7944 205.1761 200.5983 157.3296 179.7153 208.9901 166.8711 172.0674 181.2757 179.654 17.5104
116.519 123.6301 177.1755 177.0376 117.1077 112.0402 103.8089 144.3856 173.3645 138.0815 125.4328 145.6163 141.6566 144.5984 142.5203 126.6323 100.9004 152.1866 154.3812 95.295 96.1264 162.413 0 14.3922 150.6381 169.9384 158.1215 167.0038 159.7902 141.3005 103.4572 191.8753 144.7798 158.9024 155.6358 127.4872 69.2916 55.4074 38.5341 90.5099 169.3013 145.9135 78.093 24.6375 83.2638 126.401 140.1442 76.9964 103.1558 149.2191 136.7013 142.3238 179.2636 160.2404 112.7606 78.2403 44.8391 134.5167 100.3573 78.9916 66.0252 65.3936 67.3208 81.7532 104.2802 56.5076 84.9599 131.8125 163.7588 163.6782 189.9352 108.3931 115.9174 121.1408 171.0232 158.9246 146.6446 138.6373 146.3773 138.0307 116.731 51.6358 39.8532 118.0693 164.3003 170.7914 172.7128 143.2138 119.9257 157.6483 172.3711 149.0271 159.3156 188.2579 143.2891 189.2876 203.7052 154.6918 203.0387 244.1681 563.2118 412.3777 456.668 0 218.7917 181.6349 89.2624 99.5904 117.4294 151.4414 153.017 113.9332 109.8116 83.6436 53.219 65.5688 167.3059 106.1053 102.1175 134.7227 148.6385 118.4565 130.6395 118.0706 136.6425 134.4355 159.1463 132.8733 161.7123 110.8697 116.7405 122.1853 86.2032 124.6206 157.291 117.3302 66.4372 92.683 77.3743 108.882 139.9697 111.5415 139.3768 138.9021 103.503 41.5789 34.3602 38.8365 89.2642 129.3546 144.2516 128.046 102.0456 141.023 118.5287 143.4007 161.3214 138.7409 119.9342 84.8675 146.3667 144.3604 122.915 130.194 55.6899 60.1541 58.5429 122.5226 124.6388 134.6691 120.2572 128.0119 115.2192 135.3388 139.1765 126.6066 109.3803 122.2434 119.4436 117.1759 130.1528 143.9757 160.3221 140.2492 116.2147 99.6605 92.5468 126.3893 50.3527 23.2082 76.1875 110.8818 156.673 145.5584 128.3737 104.5809 66.3015 126.46 83.1093 149.7639 138.7582 166.1089 39.3885 14.5246 46.8721 90.7287 98.1124 86.1367 120.5918 131.8665 187.1601 164.2484 133.3628 139.6731 0 0 0 92.6116 117.9081 135.2615 142.9407 81.654 143.1979 168.3096 147.095 133.6611 126.2221 162.2811 129.9036 140.6312 132.2287 144.5427 139.6176 141.7387 132.7135 77.022 122.264 137.3567 184.0258 122.0971 172.0346 102.7267 98.22 167.3485 103.0957 80.5095 103.8342 131.5178 155.1957 142.9669 165.6268 188.5668 133.4237 106.1081 108.6819 84.5473 23.4286 31.9405 84.696 103.3755 142.2577 127.6858 157.1684 176.9445 178.7244 112.104 152.1503 166.7008 156.2684 143.4893 173.3683 164.4643 22.5176
99.8901 105.0316 130.2628 135.5812 85.1592 106.199 83.6916 132.1361 115.2946 113.0066 109.1546 97.9416 96.6903 124.1464 97.005 98.2689 80.4703 105.0295 101.2175 84.0513 82.1574 111.1506 0 16.3572 107.3757 137.774 107.5316 124.0363 117.7946 89.9484 86.2923 130.7628 106.0756 121.0353 117.262 88.2394 64.0418 51.4041 34.3688 75.9808 133.3227 108.0846 60.5051 13.2801 64.3594 99.4252 109.585 69.9822 77.1857 115.5467 95.5508 110.5573 138.2146 106.0391 108.7639 57.0986 31.082 101.4652 89.5877 69.3085 53.2233 36.3168 35.8869 44.1687 82.0185 45.8279 68.596 102.0554 130.0477 116.6991 128.3376 91.3962 104.3679 113.1097 111.6896 133.7023 121.5836 98.5169 109.2345 90.3356 96.1805 57.5712 26.3748 88.2469 99.0468 107.127 123.7804 97.5672 85.8589 111.6959 138.1668 127.0157 142.7051 129.3718 132.6245 134.9196 155.4329 150.7087 145.0767 154.4282 148.1891 456.668 71.6002 395.0071 147.899 139.0777 80.666 72.1546 95.3595 115.2655 104.7568 96.1635 78.0352 56.8915 42.792 54.9261 121.4662 94.703 82.2755 101.8392 109.1177 112.1992 102.8267 95.9452 116.2721 108.8255 101.2543 95.5662 114.9218 81.966 94.0025 97.3332 72.2403 93.6664 133.825 91.6101 66.2629 66.3305 68.84 83.0678 101.7703 107.4172 97.167 112.3173 80.5358 37.4771 22.9428 25.0614 80.7993 110.6577 99.3991 94.2298 76.859 96.2155 86.8227 106.9279 95.2326 102.5681 97.3022 82.9404 113.4248 105.8896 106.569 106.8573 47.6818 42.2324 48.4318 95.3439 102.7824 100.3071 95.2215 91.3822 83.9967 102.7771 103.2498 111.9407 90.8234 96.0112 91.6056 93.0599 96.727 112.8264 117.6967 106.3117 77.0048 81.0391 78.4731 106.4776 49.7621 23.3562 63.9958 104.2256 121.322 106.8309 104.827 84.5607 53.8597 101.1733 62.4518 105.8535 101.4125 112.3297 20.4153 10.4424 42.8546 77.6037 74.2221 70.2644 109.6526 109.549 119.6926 117.102 103.1887 95.9821 0 0 0 61.7282 97.6539 104.7987 126.4698 64.3742 101.3069 113.3286 97.3656 115.5298 97.2702 111.73 99.2979 108.9949 94.5941 102.4116 97.5169 111.3657 94.379 64.6016 104.7898 97.3148 138.572 82.4214 125.3671 92.994 77.0932 131.9142 93.5174 75.8668 92.4268 113.5949 96.3173 108.2193 115.2789 124.8486 101.0092 89.3877 100.4763 87.4415 25.9408 28.4502 75.4025 87.6355 115.1383 89.5209 104.135 137.4924 123.9957 125.4419 107.7493 130.2546 107.9764 94.0499 132.2073 117.1774 15.0783
106.5495 174.4108 211.4735 224.154 109.1219 122.2981 103.0122 179.23 230.623 164.427 179.9514 188.5635 166.7388 162.8227 164.0283 155.7082 97.7989 195.0089 182.4783 114.4729 103.2731 197.0234 0 21.0017 173.89 184.8639 205.3929 204.9631 176.915 141.3501 113.4847 214.5694 186.7878 194.0939 162.5448 129.7423 61.557 53.4487 52.2602 136.7455 176.9956 133.5015 99.5628 24.8578 95.3307 149.7278 164.6491 97.939 95.291 167.6677 113.2175 165.4342 218.3085 196.6384 115.2197 72.0248 47.0234 140.0227 138.8549 99.2021 83.4576 77.395 70.8135 98.876 141.4471 66.1747 81.463 166.5978 184.0221 201.2754 185.266 115.8575 155.8519 195.0809 198.2147 204.8586 190.6437 164.8613 171.0265 168.5353 119.1685 61.9383 53.2837 150.8318 200.0221 203.5788 200.35 126.0396 124.6733 196.7706 166.8218 193.7686 220.7308 190.3809 174.4715 174.9456 217.2384 188.5046 216.207 228.6667 177.3871 0 395.0071 587.894 743.405 208.7509 113.8986 109.3647 131.5652 188.9423 170.2723 117.9851 116.023 67.7315 80.1995 84.1826 188.5761 121.7005 139.4465 184.6436 165.279 182.773 146.97 101.2722 151.3683 140.0175 184.1569 161.8608 211.6067 121.0026 139.5855 150.3971 105.4431 117.1559 195.9035 132.6619 77.2831 101.7709 99.3249 106.6927 172.6157 172.3331 141.6241 147.2261 131.1922 52.408 37.4322 49.3215 107.4977 139.4503 136.8653 162.4061 115.0554 184.9429 113.4702 154.399 185.7508 151.79 125.9244 88.4592 151.3997 164.6498 131.5346 166.8773 58.1508 51.6128 65.3313 132.067 166.9324 175.8553 131.8502 134.4574 105.5964 132.593 157.3595 127.3794 124.4543 139.2583 121.9805 144.5832 143.6795 197.8262 169.9087 182.6635 122.2589 118.7324 118.6557 153.4983 62.8202 39.9335 83.9092 147.2971 213.3739 191.1349 162.7071 114.2777 72.004 162.8157 111.7111 148.9074 199.7615 168.2214 45.5324 23.2322 45.7435 84.8419 111.3346 81.2162 165.6383 156.79 192.9529 183.9506 150.6024 156.5137 0 0 0 112.7802 137.3647 141.0889 133.0862 64.9144 151.2349 208.3685 131.4911 154.8296 138.432 185.3676 174.6297 176.5583 176.3637 148.2326 183.8985 141.692 156.7814 68.8041 152.484 175.2021 187.6581 94.9028 187.9489 123.0077 101.3593 167.2139 90.5538 80.8341 111.1884 170.6548 167.4277 152.0729 231.3921 187.5765 122.4476 103.2464 138.6685 90.3774 24.7009 31.4357 86.8652 129.3566 149.8009 161.9781 178.3084 203.3901 191.5079 151.8035 175.9667 211.1102 210.0588 206.17 185.3645 189.0171 19.8719
155.6282 209.4004 312.2385 299.078 117.1284 184.776 130.9929 241.3452 264.9194 237.8084 273.0185 268.653 228.2635 201.0737 190.2175 214.3962 116.5783 256.8041 260.1008 144.6001 134.8123 257.6524 0 25.672 237.7434 297.9386 241.8248 264.6941 245.1875 175.3335 134.8503 285.4607 257.5792 236.1233 245.6352 190.1115 77.4423 59.1017 68.2767 170.7777 230.6846 160.1257 105.6377 49.7493 122.119 168.8742 202.5531 111.414 116.2864 227.5746 160.762 188.9069 261.3597 253.2112 172.4406 92.8653 80.6971 231.2757 201.1812 127.2659 114.6478 102.2846 114.6735 99.5743 168.6701 62.2045 94.1278 196.6652 232.448 252.7924 260.9569 128.1716 219.1514 214.9971 274.758 236.9205 247.3545 245.1417 253.8934 198.7991 138.1877 72.1253 65.3984 203.0418 237.8059 265.53 265.9249 160.2597 133.1423 270.4241 226.2721 219.8457 301.5415 298.6179 236.3293 290.0159 305.3932 230.6346 290.0384 283.0954 249.4162 218.7917 147.899 743.405 1409.8351 708.4781 138.0612 139.7381 153.4628 249.5207 245.529 150.5379 154.6207 109.2322 103.4378 108.8189 238.3495 143.7239 174.1239 224.1416 179.4689 210.0831 171.7321 136.5867 194.5785 199.8243 231.4406 254.8687 274.0465 144.2019 171.7959 184.0265 119.0752 172.6462 269.1246 141.178 94.6051 120.0065 123.438 149.8761 218.1492 202.1887 189.9807 206.7778 171.1936 72.8517 56.018 66.0181 108.1152 142.3116 150.3573 224.3398 121.303 215.6829 134.9244 206.7564 218.511 202.2028 168.6199 121.3182 220.7148 224.8405 176.412 205.9643 90.2575 68.4398 98.3799 150.5523 246.9057 222.7356 184.4825 175.3282 135.46 182.6892 188.7712 176.2385 171.2809 186.2859 138.9982 175.3289 216.1262 246.6784 251.7139 203.5012 174.5386 154.7781 170.2036 195.2391 89.2272 55.6481 123.3625 195.4871 246.5079 216.4407 203.5229 146.2983 99.7765 207.912 140.6328 218.3833 278.0971 237.3741 70.9713 27.7201 60.8326 126.2475 135.3603 93.3065 192.0892 209.3121 305.7022 254.1829 176.2235 217.7989 0 0 0 150.926 159.2071 161.0954 196.747 64.7614 177.2539 286.1978 240.0451 198.906 177.6903 259.2768 195.9657 212.0481 184.5627 201.2763 212.0605 189.9611 182.2878 80.4062 196.6366 230.0318 310.7649 144.1546 258.7115 176.7085 122.2491 244.0229 123.4929 103.329 131.191 226.9305 200.624 246.8028 276.076 325.6632 174.7638 118.7654 145.9997 88.2384 23.9834 36.9986 102.2784 157.0774 195.1932 176.543 259.6497 266.4858 256.4163 163.6486 231.599 255.6045 228.8832 255.8798 283.5143 252.9452 22.8773
127.2246 169.9584 234.672 211.6451 115.9764 144.9895 102.5277 206.2195 213.5828 168.5133 193.2789 200.5256 171.1825 148.7211 195.7232 160.4154 104.2825 184.644 159.6271 116.631 120.9296 195.1266 0 21.6932 189.4724 210.2859 198.2608 217.0702 187.0622 159.2616 131.7784 250.6974 204.3458 168.6707 187.5981 172.5531 82.202 64.5134 59.5195 148.7309 190.7902 148.2224 89.2323 34.0934 107.3196 160.1095 154.4994 87.9956 97.9047 167.5957 126.2548 134.1516 208.1288 182.179 148.9021 75.4327 66.3811 153.324 147.743 101.27 95.1206 77.5495 74.0858 115.4195 139.367 80.2743 85.9949 169.2554 222.3686 195.1376 211.6051 132.3142 176.8271 178.1073 208.7267 197.8068 209.87 169.6134 183.1482 160.887 105.3241 65.1885 51.203 155.0876 212.9076 202.2679 207.8616 127.6737 121.1524 205.1764 207.1046 188.8101 216.4658 221.2053 187.4198 216.1616 208.7726 173.8194 224.3194 227.0589 204.9108 181.6349 139.0777 208.7509 708.4781 927.1846 419.0419 0 158.1607 236.6386 198.7379 139.7325 126.6904 70.4096 90.4342 95.8218 229.0183 135.7222 141.6013 187.2023 150.8744 175.2734 132.3298 108.6594 165.5615 154.7736 213.6074 165.5777 197.6747 133.2659 154.4611 148.1631 112.1297 143.77 220.2077 119.0799 80.8304 112.4842 99.179 118.2359 172.5141 172.7334 163.3209 158.5028 153.6277 57.6188 50.0949 43.2269 94.5524 138.214 132.3602 172.1448 107.3782 170.6529 116.2055 167.041 190.512 180.0587 139.7716 118.0324 180.4624 167.1047 151.1617 159.8441 59.6426 67.2101 88.5928 127.2873 184.6667 187.4583 123.1087 142.9244 145.1674 142.9348 159.9917 180.5392 143.092 144.7765 133.5147 130.0909 147.4311 207.5359 202.9688 172.4436 149.1707 142.3963 124.6714 167.8533 64.266 40.0378 101.7551 167.032 183.7128 207.4046 180.2518 117.2576 82.1221 142.6765 103.9723 162.7307 210.4458 189.1504 0 17.3094 46.385 105.7156 115.9785 85.6264 156.9796 177.838 217.757 201.9455 170.138 157.8473 0 0 0 147.936 143.243 147.0478 170.2727 86.0065 147.6201 192.129 163.2492 146.4594 154.2192 203.7675 169.1367 165.4866 176.0476 172.2307 150.3143 161.2789 150.256 74.581 135.3443 199.9412 234.6063 139.4234 221.1454 161.6107 111.0081 209.2087 124.9816 103.822 134.8298 172.7013 167.838 196.1366 206.5748 232.1487 151.3464 129.1563 150.0386 96.9021 25.3111 33.306 90.6298 125.7639 161.7132 159.5681 201.2141 214.8323 197.7711 174.2911 197.6759 218.413 180.6958 206.1624 199.7595 202.8368 15.3405
76.5795 95.6414 109.3751 88.3559 83.0372 80.6475 75.47 93.3201 91.7322 86.6944 87.323 107.7922 89.3279 87.6736 102.0332 83.8542 50.0254 105.7128 94.9375 71.7315 66.1145 94.5935 0 9.0205 99.4264 94.9148 109.1758 109.0996 105.3094 81.6282 84.6891 111.0195 92.0997 84.2797 95.4287 81.223 47.0775 37.5563 25.2388 74.8652 91.4842 63.6785 36.1262 9.43 51.8809 83.3703 80.9567 65.5053 60.0556 89.7303 82.3964 84.3161 88.3375 90.4885 75.3644 41.6633 18.1476 76.1174 82.9397 49.4403 39.5916 37.6954 27.4986 45.2998 62.0195 37.8637 39.1887 81.7464 99.338 86.7794 92.1161 67.898 87.4301 94.9142 91.2163 85.9122 97.3803 77.0425 85.0285 87.2163 68.1525 53.2576 21.0579 71.3795 94.3335 91.8001 84.7528 82.5035 79.2995 93.9454 91.701 101.2235 108.7209 94.2848 87.8421 103.6475 113.0164 103.027 100.841 98.4001 92.475 89.2624 80.666 113.8986 138.0612 419.0419 46.4805 189.1063 90.2344 100.9025 103.9163 74.2075 72.7294 46.1943 29.6173 42.9992 87.3325 68.5721 74.263 86.545 83.7189 103.2408 81.0314 69.3356 77.2889 86.5827 87.5334 66.1841 87.528 69.4841 73.5639 81.3686 66.2503 70.7953 105.2481 67.7218 45.094 57.8521 59.2502 64.5924 87.4451 82.2957 82.9128 73.7712 82.0646 28.9095 23.7016 18.0923 57.4374 69.7329 80.0424 89.1312 71.9305 84.658 78.0834 66.7682 87.0041 82.3886 75.2671 73.8721 86.7503 89.0991 83.3742 78.938 32.2496 38.2275 57.3367 79.5933 100.9753 86.5555 72.0017 63.74 65.0123 80.1181 77.4032 73.4508 72.6737 73.555 89.9613 85.797 73.9239 82.9673 86.5879 89.0384 68.6851 68.8537 67.9646 78.4939 41.8958 0 55.6021 81.2816 99.466 99.1353 93.2136 72.2233 53.8548 89.6264 50.0198 68.9499 81.3797 78.4798 14.0343 7.8021 34.3928 67.2835 71.8285 70.7986 85.5057 81.638 98.176 88.5126 81.8999 89.033 0 0 0 70.1391 81.4437 81.2667 82.3841 61.0466 78.9568 87.1957 90.3028 81.7208 90.6598 102.601 99.9888 93.3367 87.1424 92.4086 90.715 88.823 75.8894 56.1907 95.1017 86.3727 104.5471 88.8134 106.1989 80.0863 68.9355 99.9918 71.1695 55.5348 62.8164 83.2785 87.7379 92.8474 96.8207 87.2841 96.7602 82.3786 86.8748 69.8206 20.2204 20.6373 56.9923 87.8967 87.9724 85.3701 94.8795 98.2228 107.3057 87.1262 99.703 75.5961 84.7312 77.9506 104.354 95.8835 11.6552
77.2268 76.4599 115.3238 122.4059 0 93.8102 73.9746 117.3972 101.2313 95.5715 91.8007 106.3895 116.0081 101.4627 101.8215 0 59.7055 111.0474 113.1045 64.9986 54.8125 95.4746 0 13.5863 122.2241 106.019 121.842 128.554 112.0994 94.0155 73.5314 135.3018 120.7794 99.0245 97.7132 89.1512 0 42.8728 36.3466 93.8558 109.8304 85.366 59.0683 12.6724 52.457 89.6817 78.6327 55.2325 68.086 113.1181 67.0689 100.8808 140.0031 101.0476 91.6019 41.9919 32.5517 79.1411 85.3043 0 60.0413 47.1579 43.1676 46.8352 90.2724 0 43.3787 89.6541 103.4678 95.0853 126.6734 78.6921 100.4564 92.2369 127.4496 118.1714 108.6466 99.9901 110.9305 108.4109 84.0461 54.3558 30.6342 84.1591 107.9157 95.7374 98.8821 80.1897 78.2468 107.2086 98.4568 116.2702 129.38 117.2488 99.4687 108.2015 137.763 100.1053 115.61 117.6406 95.7831 99.5904 72.1546 109.3647 139.7381 0 189.1063 359.1181 348.2646 134.2607 129.4179 88.9115 84.873 53.7758 35.5358 41.8059 101.5077 77.6367 74.9744 95.7054 96.252 90.8713 99.759 68.2103 76.0523 78.6151 91.3803 94.7832 117.2071 66.9505 90.191 97.5804 58.4657 73.0778 118.1419 76.8344 61.0093 72.2733 0 57.2484 74.9796 91.8506 90.4107 95.4256 86.7266 33.1699 0 31.7643 58.718 85.5968 77.5086 92.5815 75.0513 91.5153 69.4997 104.3335 111.7252 83.9307 73.9468 70.4377 106.5163 108.3869 78.2927 82.797 44.7882 59.82 43.5953 83.6067 111.9006 105.0567 78.065 79.3491 64.1322 83.787 93.4941 76.0359 73.3644 73.3319 77.4849 87.7455 92.0504 95.8888 107.2596 91.3904 70.537 88.9647 79.8385 86.3495 33.8928 0 74.1008 95.8599 103.6083 116.1383 111.8564 73.2731 49.9311 102.826 62.5827 89.839 112.1421 92.8144 22.2255 18.2431 0 66.8989 77.5598 61.3065 106.6057 93.2819 122.6717 103.0126 74.9969 84.8608 0 0 0 73.5169 79.1084 84.1377 91.3045 0 88.5263 116.3795 116.9836 89.6759 81.19 109.3358 95.716 114.275 96.0589 92.5475 100.1045 92.5964 81.7451 55.5685 88.6923 85.9002 126.7289 93.5244 102.5009 70.409 64.0989 118.1177 73.1488 0 74.5784 89.3193 85.4514 99.6148 125.1468 118.6901 89.4541 79.5233 87.4283 64.3152 18.8366 20.8643 0 0 90.1652 93.3696 115.3006 134.7475 130.878 90.6924 0 115.6945 114.374 118.3637 119.2968 114.8199 13.2194
85.7826 136.1363 162.8264 169.7739 98.0504 122.686 95.9342 154.5365 149.8953 137.7831 122.2842 138.7326 134.8478 101.6832 129.9802 95.979 84.1557 144.9051 137.0162 100.3903 87.2196 137.5621 0 14.7034 120.2571 139.108 133.9572 152.6854 127.1632 120.0136 98.1038 158.3028 130.2889 142.9681 137.0419 126.6564 78.55 49.3485 33.8731 108.6256 132.3558 103.3956 59.4788 0 61.137 105.9567 118.4067 69.0168 69.6553 132.1858 94.2099 114.057 163.7204 131.28 96.7074 56.7956 31.3629 123.6114 102.7477 65.5535 64.7393 53.1541 59.4035 54.3648 97.2243 49.6989 80.4675 110.6414 150.8985 146.9643 128.6033 95.4415 109.2911 138.0819 144.3532 119.4391 128.9155 115.5585 122.0099 121.9895 88.8039 58.6505 0 108.1319 129.6439 152.7372 148.9078 107.3993 87.7725 150.3622 129.8084 133.175 158.9208 143.8129 118.8609 136.813 147.4019 139.2757 147.9039 141.6489 127.9146 117.4294 95.3595 131.5652 153.4628 158.1607 90.2344 348.2646 316.9136 338.68 199.4588 115.5606 99.9951 72.1707 45.4466 65.7728 155.6163 100.1326 115.7237 155.2982 108.9625 132.8513 120.5239 100.3827 129.0843 114.7781 134.8404 147.3891 147.5596 105.8639 122.1852 132.5613 89.9818 99.0423 155.7877 98.3152 78.6 75.7176 77.6157 97.8708 136.467 142.4171 107.8449 128.0538 92.0042 30.9633 35.0668 43.1087 73.5573 99.2289 84.5096 103.3359 100.8066 126.6871 97.0126 118.6591 137.2846 121.2445 110.3101 83.4511 123.1212 128.064 111.2671 125.8996 42.5976 35.1069 62.4201 100.4607 123.1332 135.6922 109.215 103.058 95.1853 118.1094 127.1038 124.568 112.3149 126.2869 102.0968 125.9859 114.3085 121.6062 127.6133 135.2092 110.0799 90.2898 106.8665 111.6925 50.2155 0 73.2958 120.0293 148.727 149.4286 134.1129 91.0235 58.0288 120.1934 73.2975 107.4117 132.5786 133.9341 32.5179 13.9598 45.4794 85.0921 104.5657 62.7072 114.0402 114.421 150.6206 127.8497 116.8216 102.4761 0 0 0 82.7912 109.4716 113.1968 111.5957 71.1497 110.0315 166.2556 131.6823 132.4521 118.4209 146.2457 154.7183 150.6647 115.9027 113.6964 119.8173 111.3339 117.1101 63.6501 121.859 138.5194 140.5754 100.0783 137.4537 102.5323 79.9451 130.7811 88.9323 68.7184 89.6208 128.6529 121.5625 137.0831 157.0203 155.031 120.5768 84.7498 109.1747 88.3791 25.7661 28.4444 76.8116 104.4681 109.4617 122.3027 151.43 150.7885 122.5356 103.2106 131.7338 140.6126 139.3961 140.373 157.089 136.7078 0
131.0526 192.6854 264.7533 251.137 108.4231 160.8091 129.2588 237.8618 220.8265 199.695 181.4754 189.0608 201.4977 192.5258 223.6636 191.1035 106.024 223.5223 203.3185 121.2935 143.1492 222.6717 0 20.2265 210.8169 239.6249 221.4409 229.4351 208.8192 165.017 132.9932 284.2939 208.7765 218.1468 214.4635 178.207 80.1121 44.8246 57.946 157.9571 236.1621 171.9934 97.3775 38.4349 112.2925 154.9912 175.8885 97.5047 108.1033 196.9487 134.2535 162.9284 218.1199 205.3404 165.8679 86.3988 58.5289 160.5104 163.9175 96.6036 114.7799 98.1119 108.3099 96.9015 153.0103 75.1779 101.0999 184.1226 194.9221 202.2452 232.2663 143.5198 214.3238 184.7718 225.4818 250.1429 228.5134 204.6686 202.3977 164.709 133.6409 65.1957 60.7467 168.1168 222.8578 253.1118 221.3363 129.9265 111.7753 215.3186 195.9798 196.4069 256.0436 227.82 202.8948 214.8817 257.6814 196.4761 243.1332 212.8891 202.387 151.4414 115.2655 188.9423 249.5207 236.6386 100.9025 134.2607 338.68 1436.0233 448.8641 184.4789 123.9727 105.797 98.2884 88.1714 217.62 138.5479 179.2739 199.6545 184.7049 192.5934 164.7982 128.66 179.928 199.068 230.4225 227.6946 226.9676 143.8268 181.9545 177.7219 105.501 143.0271 255.6917 129.5773 78.8307 96.0315 104.9901 132.0425 214.0213 167.6309 169.2313 182.5729 162.5989 60.5149 54.9761 56.8255 103.2343 134.134 142.4209 194.3112 124.8281 214.6336 137.6308 187.7176 200.8534 176.493 147 106.1817 195.1283 208.5329 149.6536 177.7893 78.0388 71.7349 0 126.9082 217.6141 246.779 164.6672 147.79 144.6113 147.144 161.238 173.6644 151.2264 176.8738 130.0764 171.8448 189.2469 214.5662 219.719 186.9129 152.3939 133.807 168.8213 207.9611 84.3602 43.6623 126.554 161.3688 216.4946 243.8485 182.5177 146.6937 83.8056 196.8141 108.7387 191.2713 219.8188 227.8879 41.2864 0 51.4324 112.2561 138.8828 95.4217 169.2665 186.7348 241.5214 202.2809 166.393 220.9229 0 0 0 154.7001 154.5287 139.5825 159.3152 70.4083 160.259 230.5534 207.0776 202.068 145.4243 208.7057 181.431 202.1617 188.6466 154.8727 169.0004 205.6382 160.0113 74.8632 173.5172 195.694 284.249 137.2773 248.5819 149.2179 117.9314 226.7027 113.2789 110.345 123.3806 209.6135 230.521 221.8249 275.2781 237.3288 156.0276 113.0807 144.0301 98.7845 27.5401 33.0083 93.0856 157.5852 176.7714 181.6847 230.9749 241.4653 252.2573 158.5319 188.5063 245.385 200.2215 245.5091 245.8379 230.4352 0
110.0983 188.2744 248.8277 214.5227 132.206 136.2541 108.5993 176.5714 213.2059 180.0892 168.9906 200.2207 197.0974 191.5966 169.582 163.514 90.7033 206.0038 197.0911 119.4504 107.2451 182.7788 0 24.091 193.053 213.8354 212.9927 233.8067 185.2561 163.3276 111.8961 243.152 205.0145 191.978 187.501 165.2647 79.3672 48.7211 37.4092 134.5485 186.3598 162.4251 105.2263 28.6407 116.0841 138.7855 162.1888 90.1362 100.3731 156.1206 126.1531 174.5332 196.8824 222.76 137.3577 66.0125 47.8081 171.2045 157.3098 110.5064 112.4213 95.4816 102.9029 104.109 137.1471 65.4739 99.0459 172.7835 222.7523 194.2682 214.4962 138.1168 184.9006 173.9387 238.4933 207.1382 183.042 160.5619 181.01 146.506 119.2245 62.3423 52.7904 151.6165 218.4841 221.8931 222.6197 130.5481 105.3385 198.9271 172.0228 179.1947 238.232 189.6352 195.1012 187.8807 210.0071 167.4205 191.0931 201.7369 169.9731 153.017 104.7568 170.2723 245.529 198.7379 103.9163 129.4179 199.4588 448.8641 657.7307 516.6438 149.4059 103.3097 100.3086 93.2429 219.6643 138.923 153.7796 212.0411 153.1425 161.8552 154.4598 114.4404 185.6041 196.5062 223.0475 189.1041 218.537 140.322 166.1699 165.9555 100.7491 132.4682 236.0272 148.9477 89.2166 93.1269 93.8472 110.6029 190.5796 170.0338 151.5455 183.8318 153.3344 57.8475 49.2801 53.2856 102.7263 137.8605 127.2904 185.8974 99.5565 189.875 135.8144 178.2486 178.0402 168.2688 135.2393 122.0438 189.4697 157.996 150.8556 165.9078 75.6941 67.6677 73.6255 131.7045 225.8373 208.2742 142.6346 125.9898 127.623 158.783 153.4489 146.8827 116.0104 167.0424 126.5876 151.407 192.5946 220.3007 196.8408 178.6803 152.284 112.6604 150.4807 177.3618 64.0341 39.3743 89.096 144.4717 185.5701 172.8756 164.012 119.2627 70.5309 177.909 119.3199 181.3112 201.2722 210.1014 0 20.4832 57.5902 122.3756 107.9753 84.7411 162.676 165.9628 232.6182 214.9871 159.5635 179.3205 0 0 0 137.6403 131.1726 131.7744 148.3685 63.571 143.1609 240.0696 194.5589 170.6135 136.8759 172.9536 161.8338 137.5781 165.5099 168.678 185.1138 165.176 154.5275 75.4427 180.9957 186.8891 226.8567 122.2668 208.0919 132.0348 92.0461 187.4857 93.0945 97.211 118.3774 167.02 209.7752 171.52 217.8392 212.5187 136.8497 106.5931 109.6525 76.9623 20.7642 32.6025 87.5038 119.8098 185.7045 140.722 188.4315 238.1228 191.7788 150.6286 211.6462 221.4509 196.2314 260.8842 234.3141 189.0389 15.3885
91.1606 104.3597 136.7258 134.3389 82.8022 99.2514 81.2084 120.2262 142.0805 112.8245 106.2259 131.2961 106.7957 122.7035 116.7271 111.3888 76.4788 116.2705 121.4118 87.3135 72.6959 138.9884 0 17.9671 128.8187 136.9592 123.2057 135.9835 129.7512 98.7079 88.7002 142.0506 111.8634 118.2198 116.0232 105.8661 62.8628 46.3295 32.6286 88.9637 141.1439 198.5845 0 13.2933 75.5088 106.541 0 0 86.7635 123.7984 107.0163 107.3838 117.4499 134.3066 112.6844 71.5429 29.9937 89.9019 113.0341 83.8056 62.6822 49.1623 49.4848 58.0552 0 54.454 0 123.7526 124.233 114.6521 113.3792 93.9853 119.052 122.4829 141.8277 127.779 104.2604 115.9347 110.2233 122.2839 0 0 33.8216 95.6766 138.9627 125.6185 121.7068 101.3394 90.0976 112.9761 106.6184 120.3969 135.817 127.0365 128.4577 122.8373 133.7904 108.8817 122.8753 116.5478 118.9765 113.9332 96.1635 117.9851 150.5379 139.7325 74.2075 88.9115 115.5606 184.4789 516.6438 255.3824 408.0532 0 62.3404 0 143.0521 94.9488 98.3338 119.5596 108.1431 135.5313 106.0068 96.3121 119.4922 114.0089 146.0507 127.4175 145.3605 92.5072 74.9134 96.8728 68.7006 90.4142 130.7435 97.5786 65.2318 81.1481 70.1457 75.5074 95.1287 104.5297 111.6071 120.992 0 45.3619 42.4078 32.5902 82.3049 109.5517 97.3504 115.6436 76.9746 111.9872 87.7365 109.8932 122.8096 100.0437 92.0472 71.6432 111.0187 120.7369 98.8546 0 47.1352 40.5025 55.9555 89.1422 117.9798 117.3225 103.4159 77.6128 93.0261 90.9353 110.0362 100.1295 92.2801 104.2424 107.3725 103.8639 112.227 121.2418 132.4325 120.1705 94.2397 85.261 81.088 106.1518 41.4224 30.4805 69.3608 110.778 119.6051 115.9866 93.8433 74.7114 56.1454 120.1727 72.8343 110.7489 121.7561 117.5501 20.1521 18.7302 40.6293 0 100.3334 67.7447 120.6869 106.5334 124.8467 120.5799 124.2548 104.1303 0 0 0 89.2955 81.3425 83.4129 101.1674 68.9263 102.5168 131.0559 137.0113 104.931 80.8088 112.3396 110.982 113.9445 114.1181 109.7519 125.6213 105.4571 109.1221 69.9319 108.1318 118.1048 138.4182 78.2918 108.3929 109.1077 90.1683 126.6909 85.1112 77.6689 98.7835 125.7214 125.0093 131.6284 127.2872 139.9944 90.6818 88.2018 88.2427 63.896 18.1045 29.5148 80.9606 0 126.2575 107.7683 142.3194 134.4472 132.1144 104.1579 136.1159 122.8389 110.5292 120.0451 137.9418 126.5835 13.519
90.3554 112.6774 132.7701 126.4767 0 0 70.8262 111.594 138.5723 95.1015 116.4795 114.3719 110.3379 101.6451 126.2842 115.1125 78.1733 113.6604 97.0898 84.9733 81.4048 134.0005 0 10.9364 123.9276 116.2855 112.6131 130.4548 126.7323 92.4998 85.4667 158.9758 132.5628 133.3178 108.8637 101.9953 59.8268 47.086 33.5817 77.3247 111.7862 0 62.5347 0 77.3422 98.7825 110.0613 0 0 114.6491 82.3957 117.2406 117.1619 116.1892 0 0 0 104.6326 104.9645 75.0869 61.9331 50.3571 47.9696 49.6131 0 0 0 113.1366 125.0966 116.9917 129.9237 82.188 106.166 96.0609 113.2742 111.8316 114.8385 99.161 110.0432 98.0092 0 55.0113 28.1868 93.0193 127.5402 106.6986 115.2899 73.815 78.5895 115.3587 100.416 118.6348 122.5858 119.2995 94.8511 117.2261 130.2383 110.8733 117.1987 140.4888 95.0185 109.8116 78.0352 116.023 154.6207 126.6904 72.7294 84.873 99.9951 123.9727 149.4059 408.0532 274.3085 208.7965 0 65.8742 128.591 90.5187 105.0995 122.1009 103.4312 126.491 115.7642 92.2766 100.955 107.4664 113.9367 112.422 124.5136 76.5788 81.7759 89.1413 71.115 88.7008 135.4605 87.3057 57.2421 0 0 82.5368 118.4936 100.4546 98.972 106.1603 0 37.1389 0 35.289 65.9299 93.9352 78.4811 109.4283 75.4519 99.6137 67.3075 88.0578 120.5261 101.0682 88.9807 61.9204 112.8742 106.3393 87.2168 0 54.112 40.68 47.5557 82.603 117.9711 108.0197 92.2093 92.6383 64.8665 109.8875 96.8503 107.1324 82.2133 99.5715 87.8775 87.9478 114.9713 115.3566 103.8907 122.2062 86.5806 83.3141 83.3884 96.9949 38.1305 22.0168 76.0738 100.1444 94.6629 123.8383 101.904 80.9758 53.3217 98.6716 64.9137 101.0746 113.1936 129.3494 25.5084 14.376 0 73.2058 0 54.8367 116.8682 111.0859 117.3501 102.5359 93.9108 100.8176 0 0 0 76.39 90.267 83.5152 100.7749 63.3396 105.7855 129.8149 106.4302 122.7221 86.9702 116.8266 93.851 96.2219 94.0566 106.4996 115.7158 93.5332 102.2715 52.0837 107.1768 108.5083 134.4267 67.8804 114.1403 88.0249 66.6782 128.3762 75.4759 73.972 86.4586 101.2961 105.1393 124.0903 129.0532 113.797 91.1327 78.5073 93.0132 56.4159 16.2183 27.4705 72.4742 0 0 100.4773 148.441 136.963 126.8703 101.1839 115.387 119.154 102.3816 118.1515 130.7414 131.8399 17.3253
80.0697 98.843 110.0925 99.2203 56.7797 78.5524 47.8162 98.3007 108.0225 86.3453 91.6433 94.5177 94.1683 79.9937 91.9221 82.9168 54.1009 99.8251 79.4992 58.1387 68.8776 84.52 0 12.0936 76.7351 98.8786 97.0958 111.1243 107.8462 79.9522 78.4831 109.7482 102.7112 86.6568 71.5505 75.8003 42.9305 0 25.3407 72.8731 89.8131 81.6815 0 20.5831 51.4482 82.6753 77.4918 52.2379 55.7833 89.1947 60.6439 82.0771 95.5604 93.8815 73.2389 29.8288 0 94.4405 65.0205 50.4917 31.7879 39.8215 48.0829 42.2024 0 33.8531 52.858 0 83.9761 105.2449 93.313 54.5004 90.8478 78.8716 102.9729 96.344 93.0838 75.6338 75.2731 79.3629 72.1435 0 21.7293 86.2297 98.7433 94.3297 99.968 62.9895 58.0071 94.5581 71.3282 77.7736 96.5917 86.3777 82.1368 106.1663 97.6412 78.5697 96.6953 95.0937 66.0222 83.6436 56.8915 67.7315 109.2322 70.4096 46.1943 53.7758 72.1707 105.797 103.3097 0 208.7965 46.4168 76.4339 0 114.1229 72.8515 89.0854 80.0348 92.8889 93.4046 78.4058 64.5402 81.3592 86.1857 98.6382 86.0234 102.4185 85.7228 85.7176 79.5413 57.7066 71.5116 111.8727 73.6386 0 55.4646 51.3196 61.3001 85.235 70.5006 64.4489 79.5774 78.2669 0 21.865 26.1207 54.1635 67.0452 58.9757 80.0899 59.242 85.7649 0 82.0545 88.2477 73.3963 49.8719 37.7453 100.2366 83.7914 70.5493 104.3425 35.0668 27.9029 0 55.0128 84.9895 83.2821 79.7659 79.4911 59.1106 75.3429 73.1724 77.2206 61.3008 59.1187 63.2005 70.7195 75.3943 89.3757 92.0443 83.6485 69.1878 64.9348 62.3048 65.1616 26.3931 20.6354 49.5303 83.7014 85.1376 99.1516 79.6209 66.2832 41.6139 83.1204 50.587 74.9725 82.9278 88.0259 23.4771 0 23.931 0 69.838 52.0338 74.6497 79.9879 102.0919 87.251 72.4409 80.6038 0 0 0 67.525 62.5505 77.1603 77.1299 48.5328 75.0667 110.0975 84.2249 79.8703 72.4498 87.7723 72.6771 74.358 95.9272 0 94.5536 79.6813 62.8913 43.1949 75.7591 84.8152 109.7726 62.0406 109.338 58.6817 64.1546 94.2111 63.4815 58.4758 56.8608 87.1349 97.0868 108.1919 89.9586 97.9653 77.2335 66.85 68.764 55.0542 16.1427 16.3885 44.9816 0 79.2049 73.2727 107.1009 110.5144 103.0386 70.5679 85.9533 118.3781 88.32 114.3701 90.9655 110.2549 0
54.1313 56.8613 106.6364 96.9248 46.28 74.5289 46.0285 97.488 90.1924 71.0264 103.021 81.27 88.4873 86.1003 76.0814 89.6793 42.1663 96.0636 77.1596 48.1655 55.1627 89.0965 0 11.8524 70.7151 88.7833 87.0932 100.3641 83.3019 62.4585 55.8157 94.9105 104.8864 81.6528 0 62.0317 30.1223 22.5134 17.0611 74.2765 80.4702 67.2584 0 0 47.2879 60.9254 69.6902 33.5665 47.7172 71.3183 65.8795 66.2617 85.1843 83.1849 0 38.2407 0 0 78.9771 53.9326 40.8092 0 50.1002 0 77.6696 43.0826 0 86.1364 100.4407 95.7111 103.1617 47.0721 87.6595 78.0177 105.9642 98.1529 85.8028 65.4385 91.2066 67.7997 55.404 19.464 0 83.3346 88.1867 82.2797 76.9204 60.7502 49.906 89.8437 70.8013 79.2237 88.8284 91.22 73.7553 100.09 85.7583 90.0642 89.3796 87.7852 67.7969 53.219 42.792 80.1995 103.4378 90.4342 29.6173 35.5358 45.4466 98.2884 100.3086 62.3404 0 76.4339 159.4666 88.232 114.4887 62.8889 88.8021 88.7878 87.1077 87.1712 73.4621 0 72.1348 71.8088 100.1989 103.683 92.7035 53.8193 61.2376 73.4213 42.7672 61.1686 96.7894 60.0502 43.4105 60.0712 43.7152 47.774 104.2577 95.6284 57.5439 58.5914 58.9412 18.6294 0 0 46.6561 54.7317 52.1914 73.2116 50.9328 81.787 51.2023 70.803 65.6118 71.9595 58.4327 49.2431 80.4101 77.6437 0 79.1064 0 36.0721 32.4923 45.1515 97.3139 83.3364 67.3555 60.1948 44.6089 59.3772 70.2618 75.5164 56.7464 68.2655 49.9697 54.9805 81.5401 100.7196 74.5843 83.1443 63.5805 67.2346 72.8333 66.0848 34.4087 0 49.8607 77.9054 107.1676 91.867 68.8058 64.6721 34.9991 58.4163 52.1104 82.1232 71.9364 96.6689 0 11.7181 0 66.1869 58.3048 41.8708 73.7116 60.2441 85.6826 92.8999 62.1662 70.4124 0 0 0 68.6864 71.5146 59.3243 70.6281 33.0111 74.8656 115.5948 73.0183 77.8326 66.7785 87.4771 65.5656 82.7968 69.9318 0 88.266 59.4412 65.4962 45.7972 82.9084 77.3889 90.9019 64.3346 102.8081 61.298 44.5445 97.2279 40.8364 39.814 50.9002 95.9579 90.6792 77.1063 114.0685 101.4894 73.8237 48.338 55.2929 47.8555 14.4315 18.4054 47.5068 55.864 70.7033 61.5665 90.3427 97.7402 102.0701 71.2171 76.3611 123.0932 97.6362 118.7334 77.3661 97.6828 0
77.5233 91.0821 99.8676 77.7987 51.499 81.9654 59.0105 109.3315 85.3674 78.2132 83.0634 83.8451 90.0895 77.0085 88.2644 83.3096 50.9198 75.1101 84.6419 63.8594 67.2365 87.7151 0 0 74.7046 78.7233 86.85 98.7463 91.3271 76.0381 51.2286 101.838 81.6155 71.9369 91.5592 70.0663 42.0755 0 27.8512 58.2197 0 80.9582 0 11.3452 46.4119 70.2523 83.8514 51.5014 0 89.5246 59.072 73.1417 96.5188 72.7383 64.2267 35.1939 25.0069 69.5604 74.6376 56.5562 38.9983 38.5567 35.772 35.0523 0 33.1255 0 0 72.03 67.3774 88.9285 0 79.5415 82.1741 83.9458 92.3865 83.2922 0 75.625 71.7805 0 0 19.1853 78.1973 63.5773 81.0914 89.0521 54.0858 53.9073 78.3047 72.4505 0 103.766 102.9658 98.9102 92.8712 92.3861 75.2428 80.8786 76.9922 0 65.5688 54.9261 84.1826 108.8189 95.8218 42.9992 41.8059 65.7728 88.1714 93.2429 0 65.8742 0 88.232 61.073 911.7318 94.8233 0 107.935 90.17 97.3245 103.7156 0 0 83.8995 91.3862 91.2667 96.7622 58.9971 70.3464 79.7091 51.023 71.7314 100.2554 61.0729 0 0 0 57.2345 80.5857 88.3508 72.2661 85.6942 0 0 22.5891 23.4647 54.5587 70.2709 60.7383 81.004 52.2911 79.6007 59.8181 78.7105 83.1372 76.03 62.922 61.0131 75.9682 97.0199 78.5529 81.522 31.5145 32.7736 0 0 74.1561 78.1885 63.1465 56.3728 0 65.7866 68.0148 80.4906 72.6107 76.9883 72.9564 80.9954 84.7526 82.5877 81.2331 73.7298 63.0301 66.2532 69.8605 71.304 27.6071 17.1399 40.4693 71.9544 99.8573 93.8127 83.2517 45.4202 35.288 0 0 79.7561 81.2459 106.2181 23.3253 14.1821 31.0016 0 60.1359 45.5681 79.8364 82.4409 89.779 90.0235 67.8226 65.9909 0 0 0 67.4812 69.1663 68.8016 77.5426 48.32 82.7539 104.3217 74.3713 81.2669 52.1532 84.9472 84.6003 77.7843 85.8753 0 90.3351 69.4837 64.818 45.0824 68.7384 0 0 76.5791 82.0846 76.2216 65.9763 79.6774 51.2354 61.6573 67.4337 78.766 73.8931 81.7393 85.2987 96.8724 76.7447 62.1972 0 45.8515 12.4486 21.0184 54.9978 0 69.3641 73.4886 82.8915 87.258 91.4619 83.2797 67.6561 101.8895 80.0877 71.2701 102.8078 96.7459 0
119.0524 177.5317 275.0061 236.3898 124.5865 164.7496 129.2701 238.7883 232.2925 176.3679 200.1958 219.8574 214.8438 175.2765 194.8309 187.0422 108.0443 242.5373 202.0392 135.6261 120.8279 219.0192 0 31.0814 220.0037 219.6212 218.4675 235.1094 224.4785 167.5718 120.8611 256.6896 237.9509 210.9543 189.774 183.8289 80.3903 64.9718 63.503 130.0194 205.7413 162.5929 106.1727 33.6963 98.8097 146.2965 182.5182 95.849 96.7451 208.5213 133.3686 196.8933 242.7509 216.4326 146.5605 86.2171 57.6226 165.7602 155.5797 106.9287 98.1094 94.977 92.0496 90.6777 150.1276 73.1805 105.4322 184.4859 240.221 214.3087 197.1603 149.9839 195.4278 203.093 228.0692 208.8134 219.9213 185.5979 197.1049 167.0056 151.9645 61.0765 53.9456 184.2759 208.4575 205.9549 262.8555 134.5501 121.1657 213.3263 200.7663 190.8294 237.8494 230.1056 185.6684 211.3314 202.0868 196.9963 242.9383 235.1265 189.3365 167.3059 121.4662 188.5761 238.3495 229.0183 87.3325 101.5077 155.6163 217.62 219.6643 143.0521 128.591 114.1229 114.4887 911.7318 712.3384 575.5625 250.037 300.6348 230.2686 255.6852 208.5128 145.7927 188.6048 198.6716 244.1775 206.9314 270.3165 158.78 175.4372 168.7657 120.4597 147.6403 244.1113 160.1338 98.1005 113.581 107.2703 142.458 225.6775 200.1038 174.1646 160.9961 174.2968 46.7838 55.0766 0 127.335 150.5599 147.8636 196.32 128.8942 183.8679 126.7172 182.2531 219.7659 186.0708 158.3427 113.6501 206.566 213.0904 158.4209 188.6107 77.1347 0 94.0825 143.5493 180.005 205.571 179.579 137.0591 145.5172 146.8961 162.3046 164.2908 180.8759 198.2349 152.2886 163.6083 180.03 206.2616 212.294 196.8398 183.9905 140.0676 149.6254 175.1767 64.567 54.133 111.2481 157.4508 241.6251 194.5533 193.413 134.3452 90.4977 179.5303 117.0402 194.2686 206.0214 229.4174 63.0319 29.3453 0 97.6308 0 80.4627 197.5785 189.2999 243.4573 237.5907 167.8263 194.387 0 0 0 168.1777 143.803 140.7432 174.3962 72.7883 166.1895 219.7108 223.59 191.676 152.9602 218.5223 176.3949 177.3914 192.5786 179.9626 188.9971 170.1344 165.8365 68.771 150.6468 186.4482 272.1203 147.8154 221.1757 144.4601 98.4449 215.6961 104.1318 100.4976 150.0292 169.1966 192.3194 208.2484 259.7885 260.5701 176.3201 123.6949 150.9623 92.9691 24.2175 35.564 98.147 155.1997 189.6057 167.9168 228.4219 245.1212 206.361 167.9474 202.8601 252.1437 199.5227 232.6602 223.1957 193.6607 17.0617
103.1155 125.7281 131.6177 136.1548 89.757 114.1075 96.3268 128.6602 145.9721 125.4294 132.2727 136.7123 132.8366 122.9697 123.1481 119.0853 91.1606 125.673 120.791 88.2081 74.0591 119.4414 0 15.411 121.7377 115.653 123.766 148.066 135.7903 127.7177 99.7236 147.0803 142.25 140.5718 128.9092 121.5167 79.0204 58.9272 35.7985 94.2718 128.1502 103.9306 69.7737 18.0462 58.6758 109.9111 132.4985 78.8962 90.9185 123.2945 93.8837 143.9661 143.121 123.9975 97.1733 57.1158 40.0441 114.5046 99.6685 75.1052 60.8105 50.6244 50.6572 80.9643 82.8543 56.9214 65.4895 107.272 128.9007 153.8244 145.0184 85.6997 137.3331 120.4254 134.3918 126.6101 126.1316 122.9585 112.3454 114.8677 102.3055 56.4595 29.8315 101.4325 109.5893 123.5592 131.3756 92.4038 99.1611 115.2193 127.7788 142.7213 135.2202 132.6605 126.5173 126.9313 126.8324 120.56 146.0768 131.6014 120.9627 106.1053 94.703 121.7005 143.7239 135.7222 68.5721 77.6367 100.1326 138.5479 138.923 94.9488 90.5187 72.8515 62.8889 94.8233 575.5625 277.5537 597.2168 205.6426 152.2688 159.9497 142.5498 110.8812 138.1177 125.2778 142.628 126.5744 146.7774 122.5259 115.4754 118.3834 81.945 104.5488 146.1069 98.6892 71.0574 79.1276 75.2011 98.6151 118.3882 130.9411 115.713 122.7962 94.7717 34.0831 27.1137 33.6507 84.2571 109.3507 110.4309 121.6532 93.0886 108.5824 103.8143 110.8591 120.8138 112.7293 102.1989 76.8623 118.6886 100.7697 114.4177 112.2745 50.0079 55.522 54.7722 105.8918 116.295 123.0997 111.1565 97.5284 95.7376 111.8493 102.8008 118.6369 84.0424 110.6413 106.3762 112.237 115.2658 125.4173 135.3627 135.6223 120.194 98.9743 87.1161 116.0893 47.4807 34.0517 77.3198 109.0888 141.4953 111.0706 130.607 81.083 60.0271 115.5888 65.7412 122.1191 121.7676 117.5503 33.6418 9.2076 41.7583 77.3593 89.0856 68.3895 123.2524 108.9426 140.8927 123.7262 105.2081 103.2532 0 0 0 85.4891 109.4324 103.811 107.2995 67.4371 114.9203 130.7039 137.7295 129.9308 111.9244 125.3986 127.7064 138.4349 113.2663 109.803 132.8588 121.0815 117.7245 62.0524 110.7011 113.2759 137.3098 110.7944 120.9088 89.1676 92.0763 131.6694 86.0995 81.0352 99.2178 134.0526 141.481 130.3687 140.7088 144.2345 118.6165 99.0597 99.0777 72.3255 20.2661 31.7021 85.5793 107.4992 125.3579 118.0791 139.5612 141.3336 146.7678 108.5477 139.2593 132.9293 138.4781 117.1275 130.1311 144.0092 13.7895
132.2799 144.268 198.1351 174.4229 89.1189 118.8364 104.3394 158.5334 191.8661 158.9097 155.125 158.8095 163.262 154.2049 158.3182 137.3132 86.5609 161.6064 153.3466 111.0764 105.6466 173.3572 0 18.6535 150.7147 182.3568 145.6744 167.6058 165.4708 137.6556 119.8841 200.146 160.2774 186.2324 165.8205 144.5359 68.3803 53.1935 46.2974 109.32 147.461 111.3411 76.7994 27.4726 77.4547 128.5816 154.0321 78.0982 95.2118 137.909 106.6334 169.0536 182.6728 179.0293 122.3229 61.3284 52.4957 150.9412 129.6039 89.2407 77.4949 72.2441 71.308 85.678 105.8025 50.0131 91.0917 137.9727 163.436 158.9555 191.4083 101.0385 164.2402 126.8825 178.3716 171.7662 157.6138 151.7635 146.7452 136.2957 96.4675 49.8058 39.0836 128.0956 169.7763 158.8421 157.0328 116.9117 114.192 165.0365 159.6341 170.7927 184.443 170.3671 145.6721 147.8046 169.5862 130.4201 164.9774 170.041 134.1623 102.1175 82.2755 139.4465 174.1239 141.6013 74.263 74.9744 115.7237 179.2739 153.7796 98.3338 105.0995 89.0854 88.8021 0 250.037 597.2168 413.0083 386.2589 214.7419 202.6315 179.6432 124.8707 153.4395 145.897 192.0382 167.6419 198.0645 139.2873 155.7902 131.7677 90.3802 126.1055 206.8932 119.0597 63.6165 98.2864 91.642 114.5152 156.9284 168.4978 145.8617 156.5928 120.0188 42.783 43.4345 50.112 73.143 114.464 119.163 150.5543 96.6233 142.4539 108.3792 136.2746 160.6058 158.4607 121.1862 102.28 157.7116 154.61 111.6075 132.0665 67.3174 58.5568 68.8186 119.2638 163.1462 161.7046 118.4325 126.5102 90.7687 129.6311 134.9592 134.8263 111.2167 121.1564 124.5649 115.1797 142.4315 159.5577 166.6323 158.8352 123.1916 108.4109 133.7216 147.4442 55.3791 36.4388 74.6657 138.6706 182.9176 165.689 159.4378 100.6933 60.2897 149.264 91.4385 162.146 170.0546 169.6232 44.8824 18.4655 42.6869 79.5374 112.4358 84.2278 134.0326 132.3516 187.2858 148.9912 122.1322 144.6914 0 0 0 114.8353 117.1245 110.8571 146.8487 74.6603 116.3444 181.834 152.2359 149.7441 125.6 171.9538 148.2233 155.329 141.3349 134.7433 143.002 134.0972 150.2118 74.2565 140.5974 144.5185 193.0321 110.9417 184.0603 110.7509 94.2426 158.7085 91.9211 92.9018 102.3225 187.8703 160.5781 149.2577 191.5517 180.9142 122.6475 100.0037 114.1606 73.2487 19.9223 29.6802 83.0519 124.1597 137.0739 141.5844 179.8192 182.1111 167.6121 144.1079 151.9823 217.3069 156.3051 187.2458 206.8771 174.0937 14.527
132.7342 171.0305 239.2866 213.5163 143.9548 155.5882 117.7365 206.7819 228.4021 179.5431 160.2528 208.1976 209.2672 180.3066 190.8188 150.1412 118.233 193.2721 171.7919 108.6754 115.6394 219.8124 0 30.2956 183.3718 202.1163 195.0185 215.5786 223.3259 150.6895 117.3649 226.0528 214.3531 212.4957 167.9399 148.5664 74.0845 43.5366 62.8454 151.4526 203.6821 145.3639 88.5798 34.1791 111.3424 164.2173 192.9731 95.9402 108.3417 195.5732 119.7613 168.1839 226.7666 191.5279 139.5316 67.4432 53.8304 153.1096 161.9127 95.8924 95.3526 96.516 98.4362 92.7401 129.1495 69.6183 88.0961 167.8746 204.9443 181.4982 216.3761 124.0882 193.0898 192.9038 199.9168 205.1693 190.7764 194.0444 183.4265 190.4336 113.0456 59.5374 41.0264 150.0904 211.3006 222.2962 206.2245 123.3192 107.2659 188.3285 194.9127 166.2432 206.6778 188.4181 212.5547 206.5001 223.5981 202.3669 202.3119 205.8044 160.8482 134.7227 101.8392 184.6436 224.1416 187.2023 86.545 95.7054 155.2982 199.6545 212.0411 119.5596 122.1009 80.0348 88.7878 107.935 300.6348 205.6426 386.2589 719.9238 414.9439 290.1414 210.9872 161.0739 187.0336 187.7154 252.2997 209.4221 255.9292 140.5094 175.3727 174.3138 114.9906 157.7948 222.6943 131.3426 97.8143 113.1914 102.9287 146.2854 187.1361 184.2211 163.689 178.1532 137.5255 59.1988 0 54.9894 92.6472 144.8283 159.5042 207.4429 115.4112 176.9256 118.8619 184.9076 193.3931 177.0419 152.8759 104.4346 202.9858 166.9249 155.9764 164.0145 78.5362 61.3575 97.4526 142.2037 197.6627 204.9703 147.0271 128.3393 140.9456 165.0171 143.7537 169.8528 143.5869 187.5474 158.0707 166.0532 177.8313 201.2676 221.9609 192.0271 176.7247 159.1938 152.439 169.8701 73.829 31.2477 97.7229 161.5451 200.0386 185.4135 192.4912 126.5652 74.6541 182.2374 121.3217 176.4573 188.3599 227.995 42.0172 0 47.2355 99.8724 112.8632 89.5275 144.1368 147.7255 211.5797 210.3489 137.895 175.1722 0 0 0 116.1533 145.3851 128.5521 170.328 67.0137 154.9189 210.6183 173.9693 167.9137 127.488 212.687 160.67 170.6438 168.689 171.8266 176.7902 184.2132 153.1196 80.0468 186.6636 191.5696 212.104 123.1349 213.1091 130.405 102.3394 196.6401 110.5347 86.0887 116.0992 171.1352 171.1927 173.175 215.7249 228.8725 146.9852 100.5132 132.7652 102.1225 29.4945 31.1464 88.8448 146.039 170.856 160.1786 193.1406 241.0851 224.1109 164.1513 194.1479 224.7523 202.6205 199.8639 223.8561 191.7682 18.8472
140.2111 188.5148 199.7107 200.3867 99.0693 144.3207 119.7432 176.254 193.6933 152.6339 151.6105 175.3615 192.7666 154.4851 169.2956 157.2673 95.6211 167.9562 175.2349 107.2264 93.9066 189.4099 0 17.6366 176.2214 175.8311 161.9509 204.1212 175.5279 160.3145 94.2696 215.4497 168.186 177.9114 156.2003 158.7956 67.4005 47.6759 51.2655 144.5524 182.6806 126.0391 85.3303 21.4923 98.5356 133.3494 130.4126 78.2893 100.4212 176.7656 125.3061 159.5897 192.5334 186.0098 155.9152 92.0863 57.7229 137.361 137.3666 89.7322 75.0801 83.9994 76.0887 86.2157 123.6111 61.2676 89.6385 155.9204 140.4729 195.6953 182.745 115.526 172.2045 166.6777 196.7534 188.8127 155.3944 149.6012 175.5615 137.1604 124.3913 54.0908 48.5806 151.5976 161.7941 185.7386 164.0018 129.6184 93.3186 188.7917 156.3086 161.326 179.0688 178.3084 149.8403 177.2411 183.0145 158.6954 175.6963 194.3321 157.1917 148.6385 109.1177 165.279 179.4689 150.8744 83.7189 96.252 108.9625 184.7049 153.1425 108.1431 103.4312 92.8889 87.1077 90.17 230.2686 152.2688 214.7419 414.9439 875.3424 607.3479 240.8175 149.3922 216.9538 196.3989 226.9874 164.2803 207.4588 154.6355 177.7141 155.4878 103.0159 142.6237 222.9501 123.1415 80.3335 100.8502 94.3574 132.373 177.9261 171.0403 161.0336 155.276 128.3397 63.6107 63.961 47.3517 96.7757 127.6159 133.2432 176.8909 96.1874 155.1172 117.8903 163.7981 176.9856 149.9713 148.7978 116.0542 174.5517 182.8034 136.5939 146.2708 63.6165 54.2755 78.4758 137.5117 180.9028 164.0127 144.4769 134.3112 98.2273 140.1271 142.7461 146.1891 135.2224 133.4384 120.1655 131.1478 137.9015 191.5131 177.3266 165.6538 123.7969 144.1918 133.3729 167.8434 61.3911 33.43 96.8487 148.6675 182.5948 182.9079 149.6261 112.8101 74.1021 155.3595 104.293 164.4351 187.3824 177.5384 0 22.4566 40.7676 92.0959 106.3436 86.9184 134.8214 147.3112 183.4995 172.1404 128.3514 179.9291 0 0 0 137.0247 140.9974 135.6829 124.6881 79.236 152.7379 229.3016 164.492 153.4017 135.7294 158.657 154.0878 165.4581 154.5059 143.7273 160.3764 162.8868 139.711 61.813 141.7462 143.8395 206.607 123.8089 214.1656 133.259 94.0329 171.073 105.2865 105.2264 128.2172 155.1427 162.8313 164.121 199.2801 211.5581 127.9429 121.1969 130.2585 83.2482 22.7813 31.6626 85.8321 115.8991 148.2593 131.23 199.4594 221.7651 198.671 139.2827 155.6393 173.3714 188.6166 173.4173 178.2477 180.2427 18.7944
127.8151 175.3404 229.9655 202.5618 114.3935 145.5923 101.0788 171.365 194.5006 156.6079 147.9489 186.9762 180.5312 153.0845 180.1518 170.234 92.2967 199.9775 161.7166 107.531 93.1295 208.7723 0 21.2247 175.6106 178.1627 194.985 210.2811 197.1011 157.75 124.951 216.1238 188.5929 174.4997 144.0747 161.232 77.7447 65.4657 61.7934 133.5027 165.6184 145.4266 83.4054 30.8056 92.588 140.0217 157.1653 83.6946 99.6802 171.7603 121.6949 179.6362 210.2728 186.1446 128.632 70.1231 47.32 163.0892 139.3412 90.1519 79.2389 77.6874 72.7694 95.835 112.9438 53.3211 79.98 170.2355 176.8733 199.9118 183.7624 135.805 169.9744 170.6874 195.558 184.2647 176.9977 161.9986 168.4753 144.5032 110.0187 64.5844 37.8747 142.7952 178.7955 216.1027 196.5056 124.3747 118.2852 193.7806 163.787 161.2264 189.3981 179.2803 176.608 180.5819 191.9512 181.7797 177.2223 173.8135 161.4131 118.4565 112.1992 182.773 210.0831 175.2734 103.2408 90.8713 132.8513 192.5934 161.8552 135.5313 126.491 93.4046 87.1712 97.3245 255.6852 159.9497 202.6315 290.1414 607.3479 829.924 643.808 172.1862 217.5755 218.3003 238.5811 201.6637 237.4987 155.017 171.1233 192.4262 128.511 157.7719 224.0841 133.2304 103.1255 124.5749 106.1958 139.4161 198.7374 176.2152 136.0605 173.9965 149.7009 48.7992 37.966 54.3928 99.7294 149.7159 148.6406 171.6135 107.3228 169.7988 124.677 180.3869 178.9836 142.4271 145.8525 111.327 184.1906 172.0873 142.8649 155.3277 65.3178 69.1926 85.5564 128.9606 162.0561 184.7932 161.5682 136.0471 123.6558 158.5662 156.7837 153.4764 137.1783 149.3475 143.7471 148.9971 151.2955 196.1011 191.7688 165.7934 130.188 138.7278 125.315 191.0777 60.0341 34.4957 89.9754 157.5094 203.0106 173.7065 153.1922 119.8861 71.1227 178.7247 80.7967 170.254 182.6707 164.8713 36.8246 25.3615 40.2465 102.5542 135.114 76.1555 147.7337 157.0549 199.5795 212.4713 141.0274 159.5526 0 0 0 126.1174 136.3042 126.6859 146.0681 59.3226 147.472 183.8865 154.9405 134.6675 143.3027 166.1745 149.8541 174.3828 137.1752 164.9712 151.9932 163.9486 152.5726 67.4728 136.4244 154.7345 210.0504 133.9926 190.7822 131.0563 107.2551 184.0525 112.4259 105.0733 123.94 160.0257 153.3086 167.1419 193.0064 205.9755 140.9134 113.792 115.3789 85.0931 23.7306 31.7791 87.1514 122.3848 149.4454 144.6097 206.6371 202.4833 194.8969 157.0985 189.2343 183.4892 197.8975 169.4308 204.2661 183.0813 19.1175
134.986 152.337 202.0682 186.8491 118.7755 128.8281 102.0764 168.5848 192.2264 164.606 131.1737 174.5372 170.5469 151.9331 164.7839 126.7697 98.0147 170.938 172.0128 111.7108 111.5942 164.6233 0 19.8567 159.6388 188.9524 171.3501 188.6605 172.5744 133.9425 94.2188 214.8272 187.3403 175.7077 166.0942 137.0043 86.5413 62.0042 44.5413 115.3138 165.2576 132.4247 83.216 25.0522 78.5404 127.7066 150.2008 78.0189 79.696 157.8258 123.5224 151.6063 186.2625 157.4492 121.9623 76.4012 47.861 135.5211 119.6413 95.9936 70.2497 58.9502 70.1311 75.6113 117.809 58.8696 79.0448 168.5834 175.7655 160.6008 163.6699 140.8779 134.3828 155.196 170.7588 195.2667 153.199 144.7071 159.5288 142.6414 126.0718 55.0962 41.9972 113.431 143.3235 181.4387 176.3428 128.146 102.8481 170.994 148.1077 149.7165 181.5212 169.5279 171.5101 149.193 172.6426 164.5545 153.2018 174.3815 156.9272 130.6395 102.8267 146.97 171.7321 132.3298 81.0314 99.759 120.5239 164.7982 154.4598 106.0068 115.7642 78.4058 73.4621 103.7156 208.5128 142.5498 179.6432 210.9872 240.8175 643.808 266.9451 555.4941 0 202.6505 235.1782 179.5462 208.0772 140.4676 173.2476 185.6419 123.3496 140.2972 206.5059 122.4429 84.2217 102.9966 108.9777 127.6531 156.9702 188.613 159.1141 156.5946 130.1238 46.7824 37.5954 43.7968 89.3706 141.0796 142.435 158.5897 112.9015 153.1568 114.6735 167.6255 175.728 160.1241 136.7507 116.7987 152.9033 134.9559 138.7232 135.1411 58.7233 80.185 69.2577 120.9085 174.9498 174.4677 131.3612 115.506 128.4716 142.8482 136.6435 142.164 130.2225 146.5787 136.6077 132.0056 129.6334 184.4623 159.9972 160.7621 123.7747 118.8381 113.7702 155.5174 64.808 36.9797 70.7504 140.5626 172.0962 181.9439 151.0478 117.6749 74.5558 149.2331 83.8297 153.0932 155.9952 156.5114 37.5726 18.7256 45.1904 102.6688 101.0087 100.2514 158.7653 156.4531 181.336 146.5683 133.3368 161.157 0 0 0 127.4964 109.6486 120.4381 152.0869 66.0866 148.5964 160.4249 136.6775 152.4218 135.4682 190.7261 161.0975 149.9549 130.0813 135.3849 137.2659 146.1429 123.6041 74.4003 133.437 141.7855 179.1244 134.9039 182.8064 121.7339 110.9369 187.2167 114.7938 100.6064 117.5161 148.0471 155.1155 162.8287 172.4794 197.3794 133.9343 0 114.293 86.4299 25.0753 28.3124 82.1965 140.983 128.6113 146.3809 174.9354 195.0485 191.6154 148.1215 167.7806 188.2998 163.1537 165.8676 177.9302 184.5025 20.2146
93.0317 115.0496 125.7285 138.3396 86.298 89.0901 90.0625 127.709 130.3107 127.6543 107.6755 121.5725 135.8013 102.2048 120.4248 117.9606 84.4464 128.6436 109.7686 84.57 81.1919 121.329 0 15.5432 117.6754 123.1825 131.978 137.0588 115.8085 112.7227 87.5709 137.7936 118.6444 118.4077 123.4542 107.1656 64.9599 44.2679 31.4167 86.0357 120.5538 117.1406 76.6484 20.538 57.64 110.1677 123.4198 79.3742 84.9892 119.2975 108.0325 111.7751 127.1459 140.7708 92.1938 67.9396 37.0803 90.0473 106.9741 87.0403 53.2951 44.0464 52.2007 55.2316 90.143 46.7039 45.0511 114.7236 132.6304 125.5045 120.7099 104.0176 108.1497 124.4247 113.1293 133.9127 103.4033 106.8006 113.2619 97.5507 89.3191 45.8061 27.7018 86.3696 108.1865 130.6035 133.5141 107.179 84.1106 139.0913 120.7753 126.1629 130.0657 113.9495 123.9963 98.6093 112.845 127.5205 112.4074 117.1431 110.9344 118.0706 95.9452 101.2722 136.5867 108.6594 69.3356 68.2103 100.3827 128.66 114.4404 96.3121 92.2766 64.5402 0 0 145.7927 110.8812 124.8707 161.0739 149.3922 172.1862 555.4941 125.4533 488.635 149.3183 144.2183 128.4151 153.4259 106.2382 123.6415 138.2366 95.5824 112.0291 143.788 105.3081 67.0981 76.352 81.7324 91.8038 129.6585 127.1002 114.8175 121.0376 113.6323 39.553 25.7496 34.113 84.7861 103.5197 101.7262 126.4342 90.984 104.8696 91.4284 109.2342 117.7914 106.5567 89.6441 98.2212 115.5041 98.4589 105.4313 106.3762 40.4007 44.3316 53.0926 84.9252 122.3523 123.3246 94.758 96.7066 110.5293 100.6329 107.7906 115.4534 101.0242 90.2088 103.6577 94.2078 101.0274 129.8069 111.071 104.9942 102.3306 94.7435 79.5698 101.6855 49.8316 30.2386 60.9225 103.9905 125.3475 131.4425 117.541 80.9685 54.197 116.4989 69.0234 106.5507 124.2745 119.0638 19.4871 8.8643 31.1162 77.3845 82.9706 79.3993 106.11 118.4983 127.1504 113.6898 95.2407 121.8489 0 0 0 93.6046 87.8501 92.9375 113.2637 68.1293 116.6218 122.551 111.9649 106.2241 112.3352 125.3541 119.0085 116.6873 120.4754 109.2707 122.7401 118.0279 105.376 71.8996 102.075 107.1339 130.9622 100.9605 129.239 96.1937 85.062 118.9509 92.3542 80.9828 88.5162 108.2852 104.3098 118.7585 123.3685 159.5043 102.223 91.9779 87.0622 70.168 20.9172 29.9069 82.1448 111.2644 109.6567 118.2375 112.0557 145.1388 153.0091 106.6622 127.4658 123.6349 121.5781 110.7184 127.8233 133.9356 15.6399
128.1068 164.0066 235.0878 209.4271 116.37 132.5243 107.9085 190.178 193.8252 189.4706 175.9811 182.2554 172.1107 157.1761 164.8931 143.3148 92.2601 187.4763 171.5984 111.5795 96.6872 176.8855 0 19.6581 176.6114 191.6166 189.1041 186.1071 182.6089 148.3217 129.8172 207.709 185.0828 167.6725 174.6693 149.5705 83.1347 58.3918 0 128.6438 167.0416 140.3063 101.4943 29.083 92.1494 136.9585 164.9738 91.7124 113.7567 194.5309 144.0295 154.5202 201.1444 176.2106 132.0396 70.1646 54.4436 141.9441 139.0265 120.6127 82.5161 84.0443 78.5091 124.0815 115.604 72.5356 88.6935 166.2433 189.578 171.5879 201.1774 127.7823 162.223 155.7239 195.8958 172.4564 162.9967 161.9687 145.3401 144.4138 121.5758 67.2024 46.1632 163.0159 177.8091 191.0122 187.1749 115.457 112.5186 196.7865 165.4154 157.5697 193.4514 178.8184 182.232 176.9167 196.9831 183.2491 184.5011 184.073 154.9225 136.6425 116.2721 151.3683 194.5785 165.5615 77.2889 76.0523 129.0843 179.928 185.6041 119.4922 100.955 81.3592 72.1348 0 188.6048 138.1177 153.4395 187.0336 216.9538 217.5755 0 488.635 698.1295 604.7751 286.0339 226.0739 268.4297 178.005 185.0228 197.8764 126.0189 150.5144 230.7133 148.2117 89.1464 108.2716 105.0576 142.5312 185.8057 197.6388 158.9144 189.9793 158.0652 56.4539 54.8529 56.991 109.2188 121.9085 140.978 164.7298 124.0225 172.2826 118.9776 169.1919 185.4683 166.9204 136.767 131.5231 183.6331 183.8191 144.1417 159.0205 65.5285 63.2251 82.7613 123.8016 208.6283 189.5283 148.4773 115.9873 144.4045 148.3863 162.4745 150.1129 131.7113 131.322 133.4656 145.545 172.5538 176.8517 200.935 171.2508 152.8216 116.6031 128.0262 163.6785 66.1658 36.3624 87.4812 134.4928 181.5814 173.3365 165.6745 91.3163 72.9679 163.6678 89.3675 165.5054 193.1472 197.3814 36.7049 0 36.6871 112.998 102.586 96.2279 185.736 164.0481 210.0731 182.1702 146.548 146.5391 0 0 0 137.676 135.6487 120.866 152.9552 78.0978 155.3225 192.6225 149.3745 160.3179 156.8315 181.2848 154.4813 169.2181 193.8439 151.524 170.7192 177.9119 157.2708 77.016 160.1372 173.0642 211.7942 128.2373 190.7125 114.6375 111.9762 170.9487 126.8321 105.4499 105.0488 168.2998 162.3226 148.6721 182.1173 223.9008 137.7676 108.0635 110.6706 85.6689 24.5155 31.184 88.7878 157.7805 141.3618 137.5966 181.8571 206.8685 202.4317 139.4018 169.7484 212.4954 169.9343 183.8971 192.9704 205.0477 21.4652
127.3684 176.9421 227.7767 213.6794 117.7092 128.2282 124.7443 194.1586 200.2735 167.5384 161.768 200.6392 187.0633 156.1079 161.6155 154.5501 97.4655 182.1483 177.8014 118.2222 108.2582 186.848 0 16.006 178.6096 214.7824 181.1368 220.7839 205.518 143.7271 111.6582 247.6001 185.4167 165.8457 158.725 145.4776 70.1047 54.3733 48.87 135.4883 168.8323 141.3147 86.5753 26.3458 82.1557 128.6055 144.5371 86.0317 94.1684 153.628 129.6517 157.1096 194.5785 198.3462 133.9682 72.1584 60.5296 165.1116 144.8219 98.1835 91.6352 90.0163 66.9221 94.6638 109.2968 62.001 78.7218 155.0278 183.3193 177.8182 205.4048 111.6808 192.8965 178.4539 215.6624 187.7942 169.9445 146.2221 159.2482 146.7716 121.3934 67.6994 47.9165 125.9714 171.7746 202.6165 198.9578 106.8543 108.5372 189.1918 181.9184 148.8177 180.0589 183.4211 179.0406 194.3837 193.3597 159.5127 182.9512 181.6355 154.4323 134.4355 108.8255 140.0175 199.8243 154.7736 86.5827 78.6151 114.7781 199.068 196.5062 114.0089 107.4664 86.1857 71.8088 83.8995 198.6716 125.2778 145.897 187.7154 196.3989 218.3003 202.6505 149.3183 604.7751 638.0028 790.9008 247.9856 294.7431 176.3074 176.2855 181.7697 114.2224 157.2046 252.9407 154.0728 94.4157 125.865 113.5987 133.7358 178.347 202.2306 150.6448 160.0401 176.9073 49.0817 57.0135 56.5564 82.5028 127.9905 135.6802 175.0906 109.3038 148.3294 126.9707 155.035 200.7993 146.5275 150.6754 110.0996 173.0798 184.2688 152.9094 150.622 67.0836 0 75.3703 148.9119 193.4423 197.6738 151.856 139.8124 113.9922 132.1545 165.1504 152.3516 131.6299 147.5824 139.8817 150.9387 179.7636 192.5157 174.7968 146.0062 145.0884 129.1566 138.4951 166.3128 67.7621 41.1203 94.8651 160.1191 186.8113 179.6286 186.8324 121.4661 70.9349 148.0016 100.3747 181.2895 195.7888 177.0561 42.2526 21.8034 45.7304 101.2655 113.6803 80.8193 157.1543 147.7844 213.5605 179.5391 139.9672 154.4397 0 0 0 109.2482 126.6661 124.0778 151.2233 65.9847 140.7593 187.2005 165.9883 170.4449 147.9038 175.1967 165.1869 164.9281 144.9699 145.0122 165.9375 146.0142 156.9775 78.4835 175.1216 175.5236 219.2129 138.3983 196.391 119.0157 100.4634 150.0798 97.7449 83.7262 120.9776 159.5709 158.5196 167.1095 222.1772 213.9646 136.2842 124.3999 127.2992 85.7763 22.6592 33.5901 0 115.189 153.4165 146.1438 194.2895 230.6849 208.0942 139.1066 180.0191 244.6355 196.233 206.9163 203.8653 190.8408 18.4357
151.3469 191.4694 307.7941 226.2058 119.6036 168.5993 133.2544 236.5093 263.1187 220.1596 219.2039 219.0411 233.3793 191.9652 241.0565 181.9084 103.1733 241.6812 216.2171 129.1193 133.8824 243.0054 0 25.739 212.0089 251.0071 213.2523 243.6376 257.8321 177.6613 140.8507 284.2536 250.6636 220.5312 222.4061 160.1834 63.2607 48.8986 50.8313 155.3462 240.1287 179.4329 96.6354 30.9876 116.8789 153.0678 205.667 87.686 89.2424 192.1903 173.2572 203.3708 267.7332 226.7644 165.4135 90.0405 72.5212 194.0976 196.0267 98.6726 105.885 107.555 113.9553 107.7646 170.1276 69.9358 105.7277 198.2401 220.4572 227.395 250.8131 123.2461 187.3588 211.4432 252.7611 236.0062 225.2033 208.945 209.5641 178.1422 132.9972 70.0335 70.3941 189.3264 253.2354 261.5233 223.1111 129.8707 122.2417 223.8769 184.8971 189.6624 245.2119 214.4591 202.0378 234.5115 243.407 205.3343 214.5822 233.9852 179.3189 159.1463 101.2543 184.1569 231.4406 213.6074 87.5334 91.3803 134.8404 230.4225 223.0475 146.0507 113.9367 98.6382 100.1989 91.3862 244.1775 142.628 192.0382 252.2997 226.9874 238.5811 235.1782 144.2183 286.0339 790.9008 1482.5838 735.8271 412.1298 214.9832 208.5935 220.4344 122.0949 174.6114 306.3681 170.7304 92.2397 136.598 131.026 144.2689 259.3765 210.9693 180.889 197.5188 160.4615 79.228 0 79.0684 121.5049 162.0437 152.0004 214.0402 115.7412 199.7658 122.8088 182.8654 246.3372 200.3873 161.4719 131.9946 229.9035 204.8989 171.2161 198.4147 84.7637 78.6288 92.8208 147.5738 206.3921 231.0911 151.7467 168.0138 124.5422 157.6376 170.7627 184.9897 160.1548 168.4286 126.51 155.0963 208.7602 237.0645 253.723 194.0487 162.3796 151.1318 152.9035 197.6335 94.2875 0 136.421 167.467 225.4224 234.4584 229.5432 160.3179 79.01 179.4822 117.7234 194.2814 252.1175 239.6694 54.9079 21.5472 42.5793 103.3742 117.1004 90.0948 190.93 181.5579 267.9285 220.4739 160.8876 194.0736 0 0 0 164.413 144.3545 137.1598 161.1225 69.1103 161.0935 246.313 185.3312 205.7043 158.5031 219.7745 189.144 185.1944 190.3455 171.1428 200.0999 179.154 177.5489 78.4205 190.0874 203.632 241.4498 146.9086 248.7126 134.9145 118.0464 220.9352 112.44 85.6688 120.1657 175.6785 220.1576 198.1768 256.7195 257.4795 172.373 125.4749 132.5887 93.6669 25.1398 40.2184 106.0223 131.0592 182.8162 167.1405 243.8066 307.8986 229.6864 170.0378 206.2867 303.8265 249.3211 251.029 246.4037 228.7978 19.0006
148.9423 186.5713 286.4126 228.81 134.9814 129.6971 113.162 192.6592 203.618 166.7511 217.1447 191.9565 182.8535 190.5542 187.1391 157.9405 97.2756 222.9831 190.3673 124.8141 126.2437 250.3813 0 21.4826 201.663 247.9061 200.5234 231.3883 225.112 136.0102 114.2904 238.8468 205.2945 197.2659 194.579 176.0334 60.6091 56.1654 47.9631 155.8421 210.5737 142.6549 90.5484 42.5607 115.7846 153.4294 185.0233 98.038 92.2787 196.2821 142.1795 165.5369 237.5414 201.8359 132.4778 68.1017 60.888 188.4209 151.4712 97.1251 104.9995 92.8546 100.5047 85.1826 144.0196 69.0575 79.6608 175.2732 212.6682 222.8293 251.3155 119.3559 212.4672 184.0078 282.5029 204.3039 202.1349 182.3408 173.9556 151.0065 115.0467 60.5109 69.1983 158.1962 220.1563 234.1012 209.8843 134.913 109.7544 188.2942 186.4877 187.9915 224.9149 206.2773 182.86 181.5923 209.4135 165.7974 215.8782 198.9472 145.0851 132.8733 95.5662 161.8608 254.8687 165.5777 66.1841 94.7832 147.3891 227.6946 189.1041 127.4175 112.422 86.0234 103.683 91.2667 206.9314 126.5744 167.6419 209.4221 164.2803 201.6637 179.5462 128.4151 226.0739 247.9856 735.8271 649.3552 636.4724 221.7145 256.6537 208.0264 111.79 179.9637 277.9727 138.9278 93.4674 123.6302 106.6965 132.3639 251.6686 199.5251 175.2238 177.5462 137.4732 60.3145 64.0778 61.9762 104.1655 137.7889 139.7198 191.8554 104.5499 206.7196 126.6541 178.0367 187.7267 184.8437 149.9163 102.2536 201.3826 190.8548 150.7641 191.1383 73.4517 76.369 89.9015 137.2965 194.2732 216.3421 152.015 148.3339 106.2802 156.8602 183.7288 165.1309 123.5503 140.1575 117.4794 129.4611 191.4532 206.6262 192.1295 177.14 148.0726 135.7031 156.9888 189.1509 72.9794 43.7683 107.088 166.9688 238.4453 241.7032 197.2572 137.3013 79.1787 152.3398 122.4375 172.9267 208.3731 220.5168 51.2302 29.9894 48.7441 88.9897 129.5167 82.5106 148.6687 161.728 247.3946 227.378 158.7691 158.9748 0 0 0 147.947 152.7483 130.119 153.909 73.4068 151.3682 245.9692 168.1254 193.0504 149.3902 210.4337 159.8158 185.8671 173.2092 165.6053 164.2711 173.1901 138.7779 75.6605 155.1524 170.5004 253.9378 139.6871 240.5508 123.3127 105.5369 199.6413 95.716 88.6382 102.5169 186.4085 238.139 181.2487 229.6116 227.0882 154.5254 108.5124 143.8424 80.6544 21.4461 27.5469 78.569 152.7697 189.047 158.3661 191.2616 242.7006 220.4014 153.0187 170.8565 257.1271 230.7775 278.6586 254.1122 207.5169 0
144.3091 205.5869 310.7121 275.9996 126.7336 181.7839 140.1565 267.9267 260.4457 212.9716 230.3426 204.4562 227.1982 202.7381 215.6326 175.2882 120.4192 258.7925 217.2726 129.0423 120.2822 281.0446 0 24.7955 226.5779 258.2947 262.2986 280.2111 235.216 192.3441 128.2521 292.1226 227.5949 247.7034 232.9758 212.6327 73.3829 53.329 63.2397 165.2384 235.9297 157.2846 116.9332 0 117.7459 173.076 204.9332 98.3365 110.6988 207.8884 146.2963 203.6693 250.1102 242.0968 180.2086 86.1002 50.037 183.6062 173.1843 101.8126 99.6335 107.8919 119.2986 107.9848 165.2048 0 114.9555 217.1604 231.9836 246.2908 289.2911 124.5154 224.309 199.2372 262.4892 243.3721 258.4151 220.6269 213.4656 199.6951 149.1869 73.8849 73.437 176.8613 225.3867 213.802 242.8799 162.5102 139.3895 217.3441 243.0987 223.0959 272.7784 221.3951 217.9728 250.9885 252.4203 212.0958 258.2289 228.6082 179.3005 161.7123 114.9218 211.6067 274.0465 197.6747 87.528 117.2071 147.5596 226.9676 218.537 145.3605 124.5136 102.4185 92.7035 96.7622 270.3165 146.7774 198.0645 255.9292 207.4588 237.4987 208.0772 153.4259 268.4297 294.7431 412.1298 636.4724 1470.0472 404.6024 274.3579 281.6547 146.5948 200.5865 298.8071 187.394 101.0167 143.0818 124.4039 162.2047 250.3038 244.0893 225.9036 237.4203 197.2977 62.083 67.3863 67.3016 113.1756 173.6942 159.4609 231.2308 139.3589 244.4414 152.8435 224.5397 197.7752 192.6412 166.835 126.3699 241.9354 230.3842 160.251 201.6744 85.2 79.3903 86.5488 156.2838 231.6626 245.8617 192.1979 170.9365 154.211 186.2011 184.9526 201.8037 156.5174 180.3195 140.9046 168.3264 218.1171 214.6739 229.8452 206.361 166.4515 141.8204 181.6024 209.704 72.0907 43.8852 135.6365 185.7125 259.3006 269.3351 215.3389 143.4971 81.1812 200.49 135.3253 191.6244 264.7572 249.0016 60.6168 35.5498 59.2228 126.6626 133.8015 102.6263 204.4725 185.0264 286.2647 242.0339 193.2608 205.7428 0 0 0 178.7209 162.145 156.0136 179.0833 75.2523 180.3528 283.6979 202.4049 221.4079 159.182 240.4853 203.3023 201.2374 203.2498 176.1289 213.0677 184.156 197.0566 76.0978 190.3228 210.3953 271.3217 152.9369 300.9073 162.4337 118.5562 245.9729 108.702 91.4623 141.7027 212.7362 236.9365 220.2382 297.7666 268.69 164.9208 118.0205 137.6907 97.647 26.6068 36.5378 100.6997 156.2954 195.666 188.3546 230.1212 292.2999 254.8093 178.46 209.1274 311.705 269.6274 292.6601 242.2873 221.3223 0
112.1726 128.5108 169.974 163.9287 90.3623 113.0229 88.4394 173.2277 149.204 146.1075 133.0947 155.5143 143.1086 127.5784 151.0092 120.6562 92.2148 152.9739 146.1758 100.554 84.5787 152.5354 0 12.1929 134.0621 149.911 142.1511 155.7796 166.799 126.8202 96.8151 170.5827 155.1744 143.4778 143.8988 136.2974 66.8306 43.7484 36.9782 112.498 160.2198 134.2315 80.6246 29.4687 88.1726 118.9386 139.2989 83.4615 76.7539 131.4495 112.7248 129.5438 188.3143 157.1879 123.6776 0 49.2142 133.1511 127.9716 78.7969 70.5028 55.1498 69.465 72.529 99.1865 61.3493 61.4778 161.4877 168.5603 153.0977 143.9235 115.3729 145.398 136.6241 144.5777 137.0406 143.4955 130.2581 148.8398 136.0371 99.4727 46.8944 36.5217 117.5992 122.4285 152.6344 147.3609 115.7242 98.5722 158.4438 120.9922 123.4308 142.6976 138.6582 146.3327 155.1605 181.3324 145.8709 155.5649 141.5366 122.0726 110.8697 81.966 121.0026 144.2019 133.2659 69.4841 66.9505 105.8639 143.8268 140.322 92.5072 76.5788 85.7228 53.8193 58.9971 158.78 122.5259 139.2873 140.5094 154.6355 155.017 140.4676 106.2382 178.005 176.3074 214.9832 221.7145 404.6024 466.5831 377.6581 201.5646 124.6972 144.6093 221.3338 114.2617 88.8606 105.7721 93.8227 113.5022 153.1774 167.1992 145.1608 135.7469 113.3013 56.3384 0 43.7897 96.3912 124.314 125.4079 142.0232 90.331 148.186 104.3443 153.4189 156.0579 144.3539 112.1046 104.847 157.5442 150.2297 118.4593 113.4643 57.3187 52.4398 54.4419 119.2723 158.1377 163.366 132.1181 129.424 122.9015 113.8957 123.8015 145.6631 108.831 123.4908 108.7988 127.2003 143.9053 118.8669 159.5321 131.3506 117.9166 102.0226 128.4083 136.6052 49.7562 28.9835 89.1629 101.8255 154.5942 166.3637 137.8535 100.2188 65.445 121.2717 74.9077 125.006 158.2949 160.4149 34.7281 24.3586 45.0531 92.455 115.6579 67.6005 124.9687 131.4788 157.1632 139.5757 116.1179 132.8148 0 0 0 110.2469 104.992 117.3211 139.1973 61.069 135.7411 157.9626 141.6998 150.053 130.7313 155.3829 146.8789 141.2505 137.615 116.0997 136.2038 146.2116 133.9073 73.799 134.1965 131.5847 164.733 118.9478 143.68 114.0089 92.0248 153.4269 97.6102 82.9417 92.2116 148.1087 129.1338 151.8691 185.3744 168.0169 125.2654 112.2617 109.9727 76.478 22.3833 32.3143 86.3907 105.02 126.6062 138.3543 178.9359 195.7035 181.4281 140.9162 145.5272 159.59 133.3277 151.4003 162.782 168.7177 17.497
110.7721 141.5469 202.5915 175.7374 106.1503 124.1911 104.9816 176.0609 189.7746 155.7105 159.0076 184.2099 174.9366 165.6048 170.7027 124.7201 88.6709 177.3948 157.1767 101.5158 97.6109 171.0491 0 16.8009 157.569 197.6429 167.4152 190.7685 170.8406 128.9989 91.1124 205.8112 168.8326 178.4668 146.0471 134.736 53.2331 41.666 60.4575 125.964 164.4762 133.8618 76.14 34.8473 84.2701 131.6404 158.8771 78.3753 86.4024 146.3298 113.1477 147.584 180.9045 162.1247 128.6305 54.1471 54.2672 145.2419 129.3019 89.0619 86.6039 75.9116 79.8303 65.1694 122.5875 56.8415 71.8537 145.5263 182.1792 163.6651 177.1865 94.427 166.1164 163.9714 187.141 167.0997 186.9921 152.6448 150.0174 129.7036 101.776 50.8861 47.8164 136.887 161.9613 184.2778 171.0357 120.8503 97.6912 178.2308 156.7095 139.475 193.5091 171.9449 160.6079 158.9372 186.1018 145.4261 197.9947 160.8333 144.8031 116.7405 94.0025 139.5855 171.7959 154.4611 73.5639 90.191 122.1852 181.9545 166.1699 74.9134 81.7759 85.7176 61.2376 70.3464 175.4372 115.4754 155.7902 175.3727 177.7141 171.1233 173.2476 123.6415 185.0228 176.2855 208.5935 256.6537 274.3579 377.6581 272.219 563.9929 152.6484 176.2257 255.8553 129.682 92.6067 105.0129 97.0193 120.4083 177.3034 147.5252 159.1347 166.5676 114.8251 58.6167 40.9848 59.3362 96.3395 118.4623 128.8557 152.0853 94.7558 171.6046 115.0246 154.7569 167.5731 171.644 130.8944 105.4619 178.441 163.5088 139.3807 139.2343 66.7574 61.9064 72.1841 122.8414 166.532 159.067 138.4852 121.4898 104.9939 124.193 125.1381 141.2851 118.0565 160.1036 114.2311 130.3879 157.1256 158.8995 174.2318 154.6934 125.872 107.1746 126.9769 149.124 54.6653 28.9599 111.4221 131.0401 186.6577 179.6191 167.2595 95.7228 65.3969 126.7221 93.216 155.6833 170.7016 171.7326 27.1593 26.6665 46.0319 96.6601 103.9581 86.5699 152.3967 135.6642 182.6936 183.3909 133.0831 151.4041 0 0 0 115.2689 112.49 115.7309 128.6415 58.5613 123.3136 192.6533 135.9164 151.5566 138.969 168.9446 145.8416 161.2588 144.7049 133.7233 152.4704 139.109 140.5927 71.462 151.1358 158.1477 192.2176 120.2044 191.6073 114.8923 84.5791 161.5895 104.1202 84.8709 114.4989 151.5095 152.0313 160.0177 214.2071 204.2222 138.319 104.2649 105.1941 75.6249 20.8483 28.5692 80.5882 0 137.2297 120.9046 175.1261 217.3584 191.5409 127.5213 161.4722 206.5163 190.9375 185.3037 191.4546 158.8436 13.2514
131.7949 158.0314 202.7492 191.9321 115.3466 142.4741 116.8211 188.2347 188.7276 151.1457 147.1348 185.0616 184.9362 144.8078 149.8212 144.9569 94.2463 183.9359 170.0676 109.649 101.1114 184.2292 0 19.6119 167.5741 178.6937 155.6562 189.094 200.3246 145.2616 110.6198 195.9344 180.2909 172.2951 166.0287 139.503 71.6365 61.3546 55.5657 123.4232 176.6137 140.6482 74.4409 28.5748 90.925 136.9737 155.9029 91.1271 100.378 143.3406 133.5166 154.4052 182.3255 162.4301 132.461 64.4289 56.1312 155.4797 149.989 90.5269 87.0618 71.5771 60.0802 87.2899 141.8019 60.8595 79.9359 150.8543 155.9656 179.6776 182.4101 112.5337 156.3869 157.8829 174.5085 177.722 156.1204 151.6047 161.5924 150.1944 116.4577 61.5484 43.474 126.5007 147.7446 170.1045 179.7085 126.7829 100.3526 163.8581 158.8011 160.4412 174.2428 169.8683 165.2015 162.7069 171.215 161.2276 183.156 163.9946 133.8525 122.1853 97.3332 150.3971 184.0265 148.1631 81.3686 97.5804 132.5613 177.7219 165.9555 96.8728 89.1413 79.5413 73.4213 79.7091 168.7657 118.3834 131.7677 174.3138 155.4878 192.4262 185.6419 138.2366 197.8764 181.7697 220.4344 208.0264 281.6547 201.5646 563.9929 716.8815 361.5024 0 293.1032 146.513 94.11 107.829 109.2921 120.2148 176.556 157.9414 163.6684 185.9883 142.6836 60.7638 48.3157 52.5297 99.5389 140.5757 122.2081 199.537 100.7362 155.2575 107.6078 147.1074 175.6114 148.523 126.5233 112.8067 168.6885 156.74 133.4572 161.3331 69.4459 74.1541 67.0655 128.5911 170.9426 144.2868 136.1641 126.6651 112.8509 149.8775 160.4226 165.9653 126.4204 148.2442 117.2995 126.9342 153.2868 157.8954 169.9591 175.9371 130.1324 125.8898 122.3453 162.8174 59.7252 33.7434 115.0302 160.5756 201.0182 170.4216 153.6631 114.6526 71.8206 145.8735 99.1973 156.286 174.2519 170.2605 34.8871 25.0215 49.7383 84.3779 100.5027 92.113 166.3011 156.2465 192.2793 165.7668 128.3056 166.1229 0 0 0 118.1206 122.2447 122.0076 150.0586 77.5581 128.3264 201.7704 139.0873 140.7895 125.3478 178.0884 145.2579 166.4787 154.7512 145.4788 150.7521 151.0271 131.4566 81.7881 148.1249 179.0076 204.3383 116.7639 175.1033 132.464 109.3177 195.6066 108.558 93.3303 117.3875 151.4541 158.205 162.3442 203.9994 178.3284 139.0995 99.5619 115.7988 76.7029 20.665 30.0852 85.3601 138.8017 136.3739 142.0931 164.9805 205.8387 192.8841 142.3561 180.2115 183.5644 176.3314 179.6978 193.279 171.1588 20.8295
82.9628 100.059 129.0009 125.2355 68.8725 95.1334 89.2987 121.5393 130.4871 94.9861 107.6749 123.9302 116.3945 117.8302 111.8688 100.3853 77.9731 108.7628 104.2518 75.8012 76.5171 133.0676 0 16.4343 121.8312 112.18 117.7871 123.0256 118.1145 92.7026 77.1034 124.0328 106.4909 112.5862 111.5831 102.0406 63.4866 44.8582 28.5988 97.3252 115.6777 109.8278 52.9818 13.7485 53.4941 88.4717 88.6634 70.6424 77.6653 101.5681 73.7717 113.4653 111.7942 111.8697 85.8836 51.4487 35.3443 87.7711 97.7383 61.8886 45.422 44.7288 44.2751 52.6587 87.0195 44.3002 50.6189 98.8982 127.523 101.8419 108.42 85.1129 101.4037 101.2703 110.1154 119.4084 93.446 98.2989 88.2275 93.6078 89.0399 40.1467 26.2039 84.1239 118.1438 104.5651 116.6027 89.8166 74.2965 96.2889 105.2236 100.1478 115.2604 113.8244 115.7409 100.1814 111.3962 98.5203 108.9371 100.3515 103.3833 86.2032 72.2403 105.4431 119.0752 112.1297 66.2503 58.4657 89.9818 105.501 100.7491 68.7006 71.115 57.7066 42.7672 51.023 120.4597 81.945 90.3802 114.9906 103.0159 128.511 123.3496 95.5824 126.0189 114.2224 122.0949 111.79 146.5948 124.6972 152.6484 361.5024 41.9055 312.3542 0 111.2096 77.5397 80.3799 83.4287 77.5121 104.0232 120.1375 102.2294 118.3133 104.1074 35.1688 0 29.4014 66.4467 91.5743 86.7297 106.8856 87.5353 108.4533 85.0006 112.8669 122.6392 111.3586 88.087 67.3013 103.5425 109.8751 93.9686 109.8756 46.1421 39.5722 46.3165 80.6073 104.7619 111.2073 105.4976 87.3974 83.6671 83.0176 100.4092 95.4174 87.6696 92.2142 95.9529 98.7917 85.8337 106.8232 117.9149 96.5764 87.8634 85.7773 84.0172 99.4726 40.2188 22.3164 62.7211 100.9573 114.412 96.3322 104.7855 79.7346 52.059 97.0766 66.193 104.6981 111.5844 101.6766 25.6683 6.8622 35.3762 55.5679 71.0468 69.6186 108.5485 105.4268 106.239 109.2888 85.5 118.4637 0 0 0 74.0303 90.4955 82.6503 103.3043 64.1543 107.1218 118.9482 103.2786 106.1472 90.075 116.4861 104.4661 105.276 103.9126 101.2584 106.1413 101.1297 103.3001 64.2921 96.4125 105.6968 123.9318 85.4223 100.3394 99.2506 81.5378 110.0279 81.2646 70.7044 75.1351 103.3768 103.7068 107.3119 125.6519 134.2872 93.77 79.0114 89.3621 70.4893 20.8156 26.5481 70.7664 85.1056 90.2869 104.6095 104.6474 135.5141 136.0142 102.1371 115.4307 118.6134 106.8914 94.228 117.0042 112.3583 11.7709
107.8855 142.5093 162.7629 171.5979 96.0848 110.2922 90.0559 161.3756 165.6825 145.8962 154.4972 149.9622 130.9131 150.7588 158.136 122.0719 97.994 143.662 154.8058 102.1862 89.5954 155.9685 0 20.5518 163.051 161.4621 161.2331 193.2168 152.7486 114.2304 90.5264 148.1629 141.2324 145.4934 142.9104 120.0453 70.771 46.2874 35.1885 129.4866 149.2593 136.5254 73.718 19.1658 79.6895 124.969 120.1846 0 77.2831 134.0921 101.837 135.6135 156.4698 153.5629 102.4267 69.208 43.4353 115.2194 119.1189 77.5449 65.8387 65.0361 65.1762 70.0516 112.9517 51.983 72.4444 127.5726 149.1042 122.3175 152.0672 101.6457 142.1156 139.7416 154.8363 166.692 121.9441 139.098 140.711 141.3756 96.4482 54.2207 36.3369 109.8874 155.3755 139.8336 140.9536 107.2922 98.8285 124.7347 137.7572 127.2093 156.7385 146.4214 132.8912 151.8829 158.287 128.1249 158.484 140.0846 132.9377 124.6206 93.6664 117.1559 172.6462 143.77 70.7953 73.0778 99.0423 143.0271 132.4682 90.4142 88.7008 71.5116 61.1686 71.7314 147.6403 104.5488 126.1055 157.7948 142.6237 157.7719 140.2972 112.0291 150.5144 157.2046 174.6114 179.9637 200.5865 144.6093 176.2257 0 312.3542 690.1196 801.2977 171.4724 99.3792 114.7642 111.2424 107.5969 142.0054 155.5489 136.6116 161.2172 133.2528 41.1746 0 35.3016 87.6599 119.1906 115.6646 151.9849 113.8244 141.7809 116.3658 145.6652 150.8894 147.1281 125.4126 82.8361 155.6283 145.9762 105.9866 127.4985 56.7462 42.9547 60.4211 106.7463 149.7158 147.7864 130.5522 114.4585 105.0229 116.4376 112.9072 122.4527 130.0247 108.5079 118.7365 127.3889 126.4052 149.5068 145.6643 127.8972 117.5667 109.4922 102.9662 120.2523 52.3678 0 74.7813 118.0895 141.5374 122.394 126.4079 103.4307 64.1488 116.6742 86.4454 145.2037 140.6179 134.6603 33.2065 11.798 47.7837 82.5465 92.3409 87.2618 134.5133 139.3455 145.2458 149.3364 112.0379 146.8416 0 0 0 113.2692 112.2832 104.2786 127.4472 64.3706 125.0202 154.443 134.4659 132.48 115.3758 156.7396 133.0004 136.8067 117.9734 140.6983 134.4184 119.1359 124.4844 69.8749 128.3258 123.5762 162.4291 96.2325 154.0896 109.0139 95.6412 161.0531 98.1885 77.3387 98.7591 136.0875 134.7771 142.0124 171.4084 178.0154 123.5017 98.9532 116.2477 81.6935 23.3601 29.8502 80.2475 0 131.4981 124.6314 155.0827 171.6233 172.2065 141.3179 151.235 167.5471 155.7071 139.0958 179.4866 155.5964 15.9253
155.6337 240.8744 328.2414 250.4245 129.7508 165.8032 129.3768 255.2974 252.7303 224.6508 243.0271 257.3098 256.4814 220.4108 225.3167 221.4162 119.878 246.8369 239.111 140.4275 131.2174 262.252 0 27.2644 221.456 283.824 228.3852 288.1279 254.1098 175.9481 138.4843 307.1919 255.8679 251.8616 231.2491 206.0523 80.2395 59.8647 75.0983 185.1725 223.564 188.9161 138.0474 38.0725 107.9663 194.9388 196.7568 104.4889 113.5635 222.8525 143.189 220.7447 286.3045 243.2013 173.3333 86.7152 73.4616 193.1217 190.9882 116.828 113.8924 109.3082 115.2641 119.1989 172.9668 87.7054 110.7795 201.6112 253.9636 278.5787 257.8709 138.5379 236.9498 205.7851 280.8518 254.1989 246.8994 213.8142 196.4905 200.7446 135.3809 68.811 70.0396 214.4105 243.1483 243.4732 253.8691 163.1142 115.8053 249.2802 243.9162 199.8486 275.1443 238.3265 228.2225 239.4146 270.8829 202.9573 235.1553 256.6409 180.2642 157.291 133.825 195.9035 269.1246 220.2077 105.2481 118.1419 155.7877 255.6917 236.0272 130.7435 135.4605 111.8727 96.7894 100.2554 244.1113 146.1069 206.8932 222.6943 222.9501 224.0841 206.5059 143.788 230.7133 252.9407 306.3681 277.9727 298.8071 221.3338 255.8553 293.1032 0 801.2977 1769.9744 875.9426 0 163.3349 146.4191 156.6631 275.0565 236.0041 234.0562 240.0165 216.4932 68.8032 60.921 64.6485 148.7719 170.9756 186.5003 235.7082 134.0428 253.9398 179.9654 220.1585 253.7237 209.9002 184.9652 137.4973 224.9545 223.2815 184.677 213.7085 93.2633 78.13 110.5228 162.619 254.7379 273.8121 184.6726 173.9026 135.8144 208.1929 202.9664 193.7885 162.4469 174.3048 172.2856 184.3436 213.0532 258.8435 235.2 218.677 192.9352 160.0914 169.5876 219.6281 100.4696 0 126.3702 192.8732 273.602 220.7625 189.811 154.7278 93.4995 218.3654 130.1012 212.2678 278.0108 239.5763 59.1877 31.5747 66.7381 117.9746 152.8501 96.6848 200.9797 208.8457 261.3265 254.7355 194.5702 227.5445 0 0 0 192.2468 180.0823 187.7816 190.9211 82.6806 191.5103 278.4926 205.1489 204.9369 168.2661 265.9212 195.7347 207.4234 172.7819 202.7627 213.3316 192.7978 182.7116 83.438 182.9511 215.1622 309.4812 157.222 273.618 165.1616 134.5898 242.3038 117.9323 101.8619 136.7876 221.9749 212.9144 221.8747 280.0473 297.4461 186.7027 149.761 163.1421 96.6992 25.0803 37.4246 101.5966 150.3255 202.1552 172.0211 252.3177 287.9446 265.3885 194.0887 238.4017 282.8832 234.3908 282.6366 311.6069 254.3155 24.3131
96.3831 135.9488 173.4398 139.6483 97.2599 115.2239 96.5502 152.9753 153.1003 120.8289 154.8328 139.1932 134.7599 137.6277 156.3201 118.53 92.4986 130.8249 146.1764 96.2507 87.0108 173.5236 0 18.1381 151.2972 169.838 133.7606 150.4181 140.7113 124.989 95.3899 176.3063 131.2068 154.6334 122.3559 126.2267 63.1243 42.0558 34.3264 101.3254 147.9108 118.5788 75.7559 22.4306 68.0266 106.3672 130.5256 83.2759 93.6568 149.2518 107.538 131.3976 155.6467 145.6073 105.5946 72.2147 37.3676 127.2646 125.9307 78.5858 66.0693 62.5271 54.4193 71.5537 107.8097 46.3947 62.6981 111.1578 150.7443 153.0179 156.1188 92.0187 138.2311 126.3195 147.9569 131.7754 131.2823 129.4777 126.8674 115.1149 100.5843 46.1588 0 114.8978 134.9388 148.6297 143.5667 0 70.491 138.7953 158.3908 128.8394 158.1569 139.3465 139.1104 123.2043 137.2149 135.5098 138.2539 130.4791 118.1368 117.3302 91.6101 132.6619 141.178 119.0799 67.7218 76.8344 98.3152 129.5773 148.9477 97.5786 87.3057 73.6386 60.0502 61.0729 160.1338 98.6892 119.0597 131.3426 123.1415 133.2304 122.4429 105.3081 148.2117 154.0728 170.7304 138.9278 187.394 114.2617 129.682 146.513 111.2096 171.4724 875.9426 572.3336 352.7176 0 119.3445 123.2721 141.5478 144.3742 153.186 136.0377 125.6795 47.1662 0 45.4899 97.4831 110.0013 110.0005 147.1832 92.2305 138.8121 97.2343 126.8131 153.4974 144.4825 110.8986 105.3499 154.3893 141.0327 129.0724 144.0128 54.3117 60.3654 81.2269 112.5883 151.517 139.0495 129.5859 110.8916 95.8007 114.2284 130.5165 114.4996 117.4226 134.5645 106.8411 115.4045 136.1321 156.7461 153.5604 135.4228 102.724 94.2225 106.336 129.5459 59.9351 0 77.5034 126.0506 151.6863 135.7186 129.6527 108.0557 54.6211 121.4458 69.4486 108.0485 154.0747 163.6279 36.5104 18.0493 42.1203 0 96.8841 64.8224 135.3576 132.4056 149.6968 137.6046 119.0717 128.1437 0 0 0 113.4909 116.0754 98.5068 114.9792 66.232 119.7117 136.2858 138.7584 115.6936 116.8301 138.7844 110.7859 133.4263 132.3134 111.4243 132.8029 139.3831 130.1358 58.5271 123.5676 124.6948 168.6418 82.1833 141.8194 105.415 97.4686 145.4329 89.7689 78.3708 102.9792 116.6566 138.5417 138.4656 177.6597 169.7476 136.4998 101.5146 107.9702 83.7938 23.9524 30.7943 84.9052 0 110.9183 135.0174 159.6966 174.0796 158.7262 114.6462 142.8322 164.1116 134.6446 152.7251 149.1099 165.4821 18.9966
66.7245 83.7965 84.8193 94.3225 68.9585 75.6031 71.6951 85.7705 91.8089 78.8963 94.8906 104.1585 75.9664 89.9838 103.5452 82.9382 61.5593 93.4506 89.0295 68.7183 63.5549 112.5452 0 10.9713 98.4806 103.158 83.5474 107.6949 92.8361 83.081 62.5702 100.4677 88.4337 88.5918 75.3776 79.0313 49.153 0 27.9935 69.9058 85.8292 72.237 42.9057 13.5048 53.5589 80.809 84.132 60.3502 66.9383 99.2672 73.2408 76.2283 84.6889 101.0039 71.3355 42.957 18.2051 67.1687 76.9483 59.262 38.7254 29.278 31.3522 50.5781 71.2158 33.8169 52.2586 86.6916 86.0367 70.7597 93.9624 67.6584 91.7024 80.5891 80.7038 94.6392 87.7738 82.3647 83.6365 76.4548 68.3787 0 0 63.8299 80.2065 101.6408 85.727 68.9485 59.0661 99.4794 81.9017 89.1109 91.5559 91.4226 92.5219 92.6862 101.2628 71.2816 83.0478 74.9201 77.7722 66.4372 66.2629 77.2831 94.6051 80.8304 45.094 61.0093 78.6 78.8307 89.2166 65.2318 57.2421 0 43.4105 0 98.1005 71.0574 63.6165 97.8143 80.3335 103.1255 84.2217 67.0981 89.1464 94.4157 92.2397 93.4674 101.0167 88.8606 92.6067 94.11 77.5397 99.3792 0 352.7176 123.1428 436.5784 90.1937 96.1423 100.5504 105.0966 104.6721 100.7979 88.2851 0 30.9984 30.5073 64.9718 82.2981 78.9654 91.0538 76.462 80.1608 65.9006 91.5823 101.6692 92.9022 89.6019 67.3644 84.6286 90.9196 88.0749 92.5921 32.4587 30.8651 54.3079 73.0056 101.5437 87.1038 87.8798 69.2349 72.4262 75.9471 71.4636 74.4977 71.5709 71.7269 78.5988 77.8076 81.7151 86.5171 107.146 89.4437 78.2615 67.7015 68.0121 75.2907 36.4481 0 47.0683 91.0341 105.2164 99.962 82.8091 68.7653 48.3733 0 47.0327 73.4187 93.591 101.7265 21.5701 11.3694 28.1778 0 65.6496 53.9528 87.1793 83.6999 89.4574 83.21 93.38 68.0929 0 0 0 58.8786 80.2961 71.4887 74.2775 42.9144 74.1617 85.7303 89.7361 89.502 79.1892 90.1913 74.3737 78.29 88.1593 83.0672 86.6909 95.6601 74.5925 42.4556 77.8293 87.7526 103.5356 65.1548 104.1685 60.6295 51.1823 105.3988 66.401 66.2713 78.7379 81.4472 81.2706 91.3355 101.7912 102.0819 77.5967 64.0573 78.369 55.4531 15.4092 22.2339 58.7765 0 82.3163 90.9993 101.3507 106.781 87.5266 79.1975 85.5884 111.8477 83.8978 90.9627 83.9709 97.3224 11.9581
95.4558 112.6519 114.9513 143.7429 0 0 76.7227 137.3688 116.4906 111.8514 103.4612 132.0259 118.5906 104.6108 119.6563 91.9561 76.8017 117.7686 111.313 81.4225 75.8139 138.7127 0 15.2988 121.9384 123.8975 136.2444 128.8876 114.6196 94.2105 92.6406 149.5172 117.8446 117.3237 99.2054 95.3499 62.7836 42.7857 29.7747 85.9813 112.7493 89.7253 0 13.7803 66.4703 105.6712 0 0 0 121.2579 91.5315 112.879 110.7183 115.3989 92.4115 47.7436 32.0456 102.1159 102.1177 67.784 51.2524 48.0818 56.0073 48.59 0 42.5392 65.4879 124.9414 119.8133 113.4386 116.0879 86.6471 109.1124 94.6729 114.3101 97.2274 105.4729 90.0801 102.5599 92.5856 71.3455 51.3031 26.7857 83.105 108.5249 110.7669 118.9691 87.7952 84.9756 121.9827 104.5658 116.6845 110.4173 118.3233 98.4155 112.9724 123.7042 98.4798 100.029 109.5419 97.858 92.683 66.3305 101.7709 120.0065 112.4842 57.8521 72.2733 75.7176 96.0315 93.1269 81.1481 0 55.4646 60.0712 0 113.581 79.1276 98.2864 113.1914 100.8502 124.5749 102.9966 76.352 108.2716 125.865 136.598 123.6302 143.0818 105.7721 105.0129 107.829 80.3799 114.7642 163.3349 0 436.5784 178.7409 352.7219 0 150.4917 132.0998 141.0175 127.9034 113.1975 49.3428 39.807 35.8107 77.085 109.0431 112.3024 112.8819 89.5796 129.788 98.1208 127.2859 132.7067 117.2283 110.8568 92.1697 115.5004 127.9888 98.9977 107.5203 47.6205 47.1891 56.8952 96.513 130.1139 118.8125 114.0464 83.8267 94.6055 113.3251 110.5402 112.79 98.0847 100.2653 98.559 102.5168 110.3298 117.5028 126.7106 111.0212 93.3355 90.5472 90.8785 99.4926 51.5555 0 69.8812 104.9146 128.3286 115.186 120.9279 88.0108 53.6776 106.7656 87.2356 103.3694 113.6358 119.9818 22.689 11.4155 0 0 83.0349 80.4724 92.729 94.0443 118.5319 120.8635 99.1322 101.6494 0 0 0 81.2803 89.2916 86.6765 102.9589 52.3424 101.125 111.0322 110.8965 102.673 111.3082 125.4236 100.7614 104.8651 114.7978 103.0819 112.6777 110.4377 113.6522 63.9528 90.7548 113.0454 135.2695 75.2745 132.8019 90.5184 77.3321 129.0429 85.626 74.0314 86.3845 104.1427 108.8117 106.0282 152.291 137.3427 88.1286 76.257 96.6319 67.608 19.3341 0 0 0 0 103.7298 116.0729 137.9629 138.8479 98.0484 122.6684 137.4081 120.79 126.4057 142.3388 151.2928 18.4634
82.7333 108.0541 109.4075 123.2571 0 113.0496 65.0937 122.3698 125.2393 103.0552 109.6484 132.1495 104.8392 102.0383 0 90.9229 0 120.7418 115.3781 75.81 72.02 110.8672 0 13.3481 108.0574 114.2143 118.9481 126.9882 133.8131 89.6671 88.7654 132.616 115.7198 110.9472 104.8209 103.5596 0 44.9727 36.6443 83.2198 112.2719 92.2044 0 18.4907 52.8408 100.7 0 0 0 112.0935 90.7536 112.7638 107.584 118.3029 91.1632 0 32.7472 90.5037 88.1897 0 41.7601 44.7234 40.4782 45.3921 83.5539 37.8528 53.2295 111.0594 121.1127 103.0083 96.4876 86.2741 93.8728 100.5321 108.0388 89.9424 108.5978 89.7428 95.0803 100.4097 79.8693 52.3368 26.4708 69.6644 105.8871 113.2974 108.8115 0 78.6997 122.9711 106.2015 105.8873 100.7964 109.2187 112.4004 105.7987 103.616 103.7919 103.4528 92.6491 96.1849 77.3743 68.84 99.3249 123.438 99.179 59.2502 0 77.6157 104.9901 93.8472 70.1457 0 51.3196 43.7152 0 107.2703 75.2011 91.642 102.9287 94.3574 106.1958 108.9777 81.7324 105.0576 113.5987 131.026 106.6965 124.4039 93.8227 97.0193 109.2921 83.4287 111.2424 146.4191 119.3445 90.1937 352.7219 169.8954 682.5471 172.4995 155.4018 149.9751 139.1738 114.8145 48.8365 33.7872 36.4735 70.6978 102.8382 102.4503 108.5539 80.0542 113.1905 96.7137 117.8973 130.6133 117.6963 98.0023 0 129.8584 119.237 106.0543 112.9549 46.793 0 0 99.3128 112.1444 124.6269 99.1013 77.7114 85.7555 100.8728 106.9833 91.7693 101.5039 90.6893 107.2529 103.3342 98.7532 115.9456 120.5758 101.9063 76.6697 75.9616 73.6034 93.6718 46.2235 0 71.9156 96.9296 126.0791 114.459 98.9208 71.9699 51.7037 106.3621 70.5948 106.2293 110.9282 118.3751 23.6025 12.9948 31.6808 0 77.7746 68.3862 103.9494 95.332 121.3287 117.4846 92.1294 98.961 0 0 0 82.4597 79.4938 87.2299 103.2881 0 112.3721 115.2227 105.7436 91.9387 93.2863 128.6641 100.5289 97.3992 109.8922 106.904 103.5431 91.4006 99.1158 62.8019 105.0193 106.8477 113.0923 78.7733 134.1561 87.3135 82.9343 128.1949 69.3168 0 81.966 95.418 96.7723 119.2553 143.3578 113.4633 97.3538 81.3404 0 72.2871 0 0 0 0 95.5327 86.8226 107.4908 143.3187 120.3791 106.7583 0 141.8411 114.3813 102.8246 119.7659 134.1953 15.1627
102.545 120.9972 172.2489 168.1335 97.6275 115.3728 91.7254 136.1368 135.1149 132.8695 123.3735 136.8509 149.6955 138.5303 137.957 124.9381 84.3804 146.6649 115.7914 96.9403 95.0932 143.743 0 19.1954 156.047 139.646 141.5158 152.5831 130.4202 113.576 97.4622 145.9 147.6909 128.3668 139.0501 111.6563 67.894 54.8377 40.3682 102.7824 150.4708 109.4515 68.7838 25.3396 76.5053 108.921 118.5311 73.6911 85.8017 129.3986 107.9298 132.1326 135.7442 147.4993 120.8293 53.5632 38.097 115.4275 113.149 88.9919 60.2904 50.4247 51.4983 60.7375 92.0273 53.8865 53.7093 123.8416 137.7949 157.8079 116.376 100.9992 140.0024 127.1453 130.0811 130.8646 138.2573 146.6876 134.4076 106.2831 99.3086 49.5271 28.6998 108.0329 127.0458 154.0141 104.7948 113.2487 98.898 134.7245 131.5987 118.6956 148.9187 146.1863 137.3099 121.9653 131.3903 113.8861 136.6474 138.391 126.5498 108.882 83.0678 106.6927 149.8761 118.2359 64.5924 57.2484 97.8708 132.0425 110.6029 75.5074 82.5368 61.3001 47.774 57.2345 142.458 98.6151 114.5152 146.2854 132.373 139.4161 127.6531 91.8038 142.5312 133.7358 144.2689 132.3639 162.2047 113.5022 120.4083 120.2148 77.5121 107.5969 156.6631 123.2721 96.1423 0 682.5471 487.5011 580.025 205.8984 182.6287 171.8982 133.3418 51.123 0 51.719 106.0598 125.1959 103.751 142.5499 105.2162 130.1154 96.5529 142.8761 171.9228 131.7304 129.1565 111.7405 139.1775 148.2959 117.6055 115.3547 56.0734 55.0543 61.5943 118.5797 142.1725 146.2466 134.4271 111.5011 94.2856 119.709 144.0567 107.5014 109.9275 110.1632 111.1244 123.2893 117.4244 145.6456 146.553 130.0376 103.0811 101.6614 82.1662 124.11 56.628 25.3973 70.618 112.6976 152.6215 144.2711 114.6563 86.6982 70.551 129.118 82.5113 134.7029 145.3258 138.9374 30.7188 0 38.1841 90.2446 87.6082 80.494 135.1688 124.2904 153.8902 142.5482 101.0793 125.4894 0 0 0 98.5091 100.6621 102.1818 109.6326 66.9874 121.2792 120.9246 104.1671 136.3665 93.2718 147.5389 131.4586 131.5661 127.6367 113.9323 130.2496 143.231 121.683 72.1821 114.2918 126.4 154.9281 110.4423 150.928 118.9488 84.601 133.3773 87.0416 74.5955 103.9547 123.1847 116.0981 140.9583 147.2166 158.667 126.3327 100.0399 114.7591 70.3823 19.2688 28.2814 77.7103 121.3295 127.8383 126.9926 160.0045 159.347 153.7869 111.1254 149.7282 152.0515 139.9662 122.1005 138.1782 161.5934 18.885
155.7853 196.4831 278.8638 256.1979 134.7675 142.074 100.4844 228.7834 239.5046 191.4005 213.5114 192.7643 206.9437 208.6205 208.1614 167.7842 94.6942 222.2884 196.5389 140.0049 141.8936 218.9237 0 28.5833 226.4099 238.2816 235.8888 262.465 222.0308 145.3918 123.4137 278.1281 226.9799 202.7777 226.0799 179.1147 64.8825 58.3391 57.5978 153.0451 196.144 149.8583 104.8526 36.0632 122.2366 147.399 190.1709 94.6185 107.1862 170.0898 143.572 202.7939 245.9167 205.2995 151.3 81.1084 75.0612 186.3812 176.3313 105.7167 87.4762 91.7958 99.8759 92.6566 134.4494 70.4102 79.9031 190.1956 219.0945 217.0884 248.8152 128.5102 193.9545 188.2917 254.9341 237.4328 202.0368 193.0174 229.0056 162.2628 126.491 60.1736 60.4037 180.9688 207.6774 222.4893 216.8675 155.7154 128.2792 206.5188 193.0511 177.3224 221.2307 229.9515 184.9549 217.4102 207.82 175.8476 218.6966 203.6298 167.4224 139.9697 101.7703 172.6157 218.1492 172.5141 87.4451 74.9796 136.467 214.0213 190.5796 95.1287 118.4936 85.235 104.2577 80.5857 225.6775 118.3882 156.9284 187.1361 177.9261 198.7374 156.9702 129.6585 185.8057 178.347 259.3765 251.6686 250.3038 153.1774 177.3034 176.556 104.0232 142.0054 275.0565 141.5478 100.5504 150.4917 172.4995 580.025 1367.9642 597.2535 260.7321 276.8842 204.895 69.2831 81.347 80.8942 121.78 156.9692 151.4118 228.3279 131.7944 223.7286 172.7385 198.723 241.7286 204.4717 151.516 127.4692 218.2493 220.1862 172.8453 185.679 84.4818 91.2995 95.9782 149.1448 244.7389 226.8899 172.3629 164.1259 136.5929 181.3371 210.3394 205.0107 138.5182 174.7611 141.2798 145.8175 202.8214 227.2222 216.4035 199.0211 175.6388 144.5351 154.7643 196.1562 75.7951 40.3539 117.93 181.6829 230.7208 226.4702 171.823 144.3952 88.4921 190.9119 130.8608 186.2048 220.3437 227.7806 55.7777 0 0 96.3979 127.3783 97.4412 172.8617 191.1325 241.5518 185.9394 165.2231 197.1821 0 0 0 172.1078 153.2552 143.5291 174.5174 80.3754 164.5595 274.9865 175.6913 201.509 163.2869 222.4284 174.4026 188.4577 198.7435 170.8246 176.2915 191.7734 175.9955 81.0954 187.2265 196.4478 258.3471 161.4789 220.8557 151.916 109.3043 211.7061 92.0296 95.4123 124.4759 200.336 227.2038 219.9322 251.9696 251.2375 158.8981 115.5145 127.343 93.2796 27.0051 31.9371 87.7308 134.2835 172.5515 187.0924 219.845 233.0058 216.9307 159.9313 203.7961 258.4261 245.056 240.2906 222.5878 215.4766 20.0697
127.0464 177.6649 227.6684 223.7012 114.5643 141.8645 114.0338 226.26 193.3959 220.7086 188.8007 196.0216 221.6642 182.2215 171.0342 156.946 108.1666 200.5524 184.7442 119.4266 112.4158 218.6091 0 25.2781 188.8112 218.5199 219.1466 213.536 207.5871 162.9256 105.2333 254.8612 182.8187 192.4204 188.7997 172.3513 72.1007 59.4887 63.8164 138.5999 184.4253 153.9388 107.9151 41.3085 105.2043 158.8656 184.5221 92.148 102.728 191.7057 107.4063 170.0255 241.2664 222.2514 133.7014 78.8365 66.8963 174.5795 168.1445 103.1743 96.716 78.4929 73.1005 98.9757 128.186 71.3403 85.1956 182.3231 187.9869 200.9926 218.884 125.5011 192.9617 169.0086 216.8426 186.8946 191.8428 188.4816 188.1349 153.0874 124.0091 60.1608 44.4924 152.2083 193.7633 223.7531 188.7677 150.5281 99.4946 202.9548 156.8716 175.3841 204.8929 182.1001 169.0136 179.9728 173.3868 183.5335 201.9179 173.2776 146.2243 111.5415 107.4172 172.3331 202.1887 172.7334 82.2957 91.8506 142.4171 167.6309 170.0338 104.5297 100.4546 70.5006 95.6284 88.3508 200.1038 130.9411 168.4978 184.2211 171.0403 176.2152 188.613 127.1002 197.6388 202.2306 210.9693 199.5251 244.0893 167.1992 147.5252 157.9414 120.1375 155.5489 236.0041 144.3742 105.0966 132.0998 155.4018 205.8984 597.2535 731.3196 732.0537 324.0601 221.5372 83.6628 66.3842 72.7268 126.9097 145.9248 142.0182 211.8265 131.9801 212.0549 144.787 177.7884 206.0767 192.547 157.9418 101.0038 196.7429 201.7901 166.3888 204.4636 98.6597 0 86.6185 127.4125 193.3902 209.7246 169.0228 128.1413 123.3208 158.5473 184.6048 169.6012 148.8442 177.6778 147.3651 158.6791 160.7995 203.0509 218.0714 177.6894 163.1056 128.7923 137.9765 170.0665 84.7541 41.1793 88.4835 160.6813 221.7009 194.4324 168.4901 124.5582 64.8888 178.8352 109.7224 195.2808 192.3287 209.2916 40.7866 19.7754 53.2065 116.2615 106.1103 81.0705 161.3461 158.8929 215.1511 205.5581 162.6394 180.9944 0 0 0 185.8372 136.4802 130.42 160.9701 61.8195 176.8359 243.9565 174.8975 159.9583 150.399 207.853 173.8568 175.0347 175.5351 154.4608 172.757 177.6106 159.4909 81.7162 162.0049 176.1004 228.5219 137.606 206.6659 133.6358 107.1539 206.4144 101.7704 99.2504 131.44 167.6064 176.4733 183.0336 219.5077 232.576 164.4388 135.9131 145.2939 86.425 23.3821 32.7935 89.4007 127.5921 148.0061 143.8858 188.2353 223.5418 190.5614 153.979 190.4664 216.1339 186.1177 231.1385 214.4881 218.0939 17.6147
109.1808 180.0547 204.6795 206.3521 99.411 131.8234 115.156 207.0603 188.3351 166.7368 165.4926 206.0224 179.9614 151.6519 147.0083 160.5175 105.232 189.9306 191.2301 117.9859 110.93 177.6426 0 25.264 176.5001 204.092 196.1237 192.4032 189.3569 143.9264 122.1999 207.0169 198.5606 169.0355 159.5397 130.2733 78.9422 53.1282 42.5256 125.446 179.3464 147.3642 90.567 27.1806 101.2209 139.374 147.7811 92.2856 104.8536 182.7642 130.6093 159.1596 206.6883 205.2027 132.8592 78.9024 53.5834 151.6518 139.7619 101.7821 73.7247 79.01 75.1355 90.657 124.5451 63.7305 73.2086 145.0069 188.8623 168.6876 186.1122 127.5794 157.0909 154.9237 179.0765 174.1109 160.0247 160.1279 155.1027 145.4845 126.1728 64.4998 41.7717 128.6463 146.6169 174.1526 179.6417 117.1689 108.7888 178.5625 140.5128 168.6789 191.865 177.8798 170.6924 170.4817 171.135 169.1229 179.2407 155.7412 151.6333 139.3768 97.167 141.6241 189.9807 163.3209 82.9128 90.4107 107.8449 169.2313 151.5455 111.6071 98.972 64.4489 57.5439 72.2661 174.1646 115.713 145.8617 163.689 161.0336 136.0605 159.1141 114.8175 158.9144 150.6448 180.889 175.2238 225.9036 145.1608 159.1347 163.6684 102.2294 136.6116 234.0562 153.186 104.6721 141.0175 149.9751 182.6287 260.7321 732.0537 715.5779 547.2231 215.8042 63.91 68.1782 48.8463 112.1498 152.5937 144.8152 180.3016 125.2337 182.4458 133.7321 196.5526 197.6017 189.3274 140.2814 118.9011 185.5058 179.6367 155.4981 168.6868 77.3071 65.2715 87.071 147.767 185.3848 196.7583 153.6321 131.0863 116.3937 144.9214 141.9594 140.0895 148.7324 138.8747 144.619 150.5115 158.0422 184.63 179.3219 161.7773 141.1249 113.893 138.8473 137.7182 70.1671 30.1459 108.7858 143.6733 196.2247 180.7067 138.2609 109.8263 70.6692 156.7713 90.8475 160.2864 175.1344 189.6345 38.6305 24.9088 57.8034 92.6703 106.613 84.7636 144.4134 167.3055 179.8004 172.5978 154.8786 165.9257 0 0 0 137.7204 126.1909 129.7286 133.0618 75.7575 160.6972 182.7852 162.7401 131.5849 130.0915 188.3113 159.8791 157.684 162.1303 159.4975 179.4531 170.7512 134.2128 78.3984 171.7788 150.659 186.2207 125.0731 198.92 122.6293 98.6616 174.6472 109.5516 91.6443 116.1734 151.9324 143.5142 176.4043 204.0816 193.1221 131.0775 109.2074 129.7474 101.2601 27.6263 34.8185 93.2676 119.3903 128.2385 150.0127 169.0812 179.2296 184.1526 129.9115 170.4562 200.5871 170.664 177.1266 186.9543 196.2181 19.9435
122.7479 189.8843 233.2762 211.1665 123.3749 140.7847 117.4023 214.2371 231.1713 198.1467 191.1715 210.0644 214.6069 187.0426 197.3912 173.9701 107.4541 191.3401 189.8274 118.9675 114.6957 175.3497 0 28.3258 181.9907 205.2001 209.8531 222.1235 213.126 177.5427 111.962 253.9505 225.2045 173.446 205.7168 165.81 80.403 57.9508 47.3265 125.3673 210.3817 145.3943 104.3449 34.016 99.2387 135.9695 172.7231 92.4321 97.0317 183.5024 150.8916 166.8056 212.3912 203.8012 146.3714 72.2328 55.0029 160.4498 157.3306 87.4646 81.5131 86.6871 90.8868 93.1122 137.1623 58.5325 85.4655 169.8294 191.245 190.2644 213.3036 121.8562 188.4065 177.3227 239.5049 206.0167 169.775 173.8258 182.0906 167.2451 129.3343 58.0229 47.0403 139.9038 187.0795 207.9196 216.3194 123.8782 104.2703 199.2062 155.0995 163.346 195.6233 195.4648 163.1958 187.5807 194.0593 156.7234 185.6488 176.2499 156.5582 138.9021 112.3173 147.2261 206.7778 158.5028 73.7712 95.4256 128.0538 182.5729 183.8318 120.992 106.1603 79.5774 58.5914 85.6942 160.9961 122.7962 156.5928 178.1532 155.276 173.9965 156.5946 121.0376 189.9793 160.0401 197.5188 177.5462 237.4203 135.7469 166.5676 185.9883 118.3133 161.2172 240.0165 136.0377 100.7979 127.9034 139.1738 171.8982 276.8842 324.0601 547.2231 849.1949 657.6208 95.7308 77.8697 71.4298 141.7717 186.0024 170.7161 200.8239 110.7214 195.8341 141.6584 188.9727 238.7945 205.4208 157.7597 126.2372 239.1792 214.5957 191.4488 172.8401 80.5355 72.8345 78.4795 149.8482 194.4437 219.8369 152.5945 124.4188 128.0911 154.1322 176.2365 178.2196 131.7028 163.8717 133.8536 142.7426 195.3991 216.2323 210.9935 188.8156 153.4912 127.001 145.5744 163.3203 81.5171 38.2009 98.3897 154.9523 201.3776 186.0895 177.9732 127.0841 81.0707 175.3541 111.8563 183.7675 186.9635 182.4879 55.8095 31.1167 36.9004 104.4248 134.5797 100.8741 149.0416 177.7477 206.8597 191.1882 152.9432 159.9811 0 0 0 131.0477 131.805 135.351 129.7072 75.7767 158.0427 224.0265 171.0475 168.0201 147.2505 196.8626 180.1715 191.4838 171.1969 150.9902 192.0716 156.8405 166.4437 73.1804 182.2318 186.2262 213.6264 127.7692 235.8712 131.0608 103.5528 198.4697 104.0568 98.2046 125.0958 186.6219 176.9667 201.1128 221.0833 217.9143 141.0738 107.6231 135.2679 90.7869 24.9389 33.782 91.0167 140.555 173.6785 161.1591 218.5722 229.2141 204.1257 135.1849 169.2937 226.5391 189.2967 229.9652 216.1055 211.6568 23.8138
103.0863 146.4496 205.4009 199.1795 115.5932 129.2235 107.074 154.385 175.2413 141.719 157.6439 168.5823 157.8575 152.2629 142.3759 146.0588 103.9031 155.9589 151.2587 102.5315 90.4891 167.1945 0 20.8602 165.6468 170.8983 181.4416 201.9325 174.0657 151.5614 116.5214 216.462 180.6924 142.0915 137.4849 119.0405 58.9785 40.3288 37.357 126.2763 162.5332 0 89.6267 28.8678 98.9875 127.8459 149.8438 94.4294 94.8963 169.6311 110.5982 126.2876 165.9586 157.5171 135.0919 66.1382 33.6558 141.2126 124.0503 96.0871 72.69 66.1311 88.874 77.1143 0 57.0489 0 129.8675 175.064 173.5761 162.672 96.293 135.4704 129.3406 158.9484 168.0801 150.1551 125.2643 151.979 113.8699 0 0 41.5605 133.8269 163.8707 173.3829 156.2182 123.1738 96.2946 148.7407 134.0803 130.3822 167.0965 165.5289 130.58 152.5892 154.9151 134.4037 159.1358 148.3861 112.1411 103.503 80.5358 131.1922 171.1936 153.6277 82.0646 86.7266 92.0042 162.5989 153.3344 0 0 78.2669 58.9412 0 174.2968 94.7717 120.0188 137.5255 128.3397 149.7009 130.1238 113.6323 158.0652 176.9073 160.4615 137.4732 197.2977 113.3013 114.8251 142.6836 104.1074 133.2528 216.4932 125.6795 88.2851 113.1975 114.8145 133.3418 204.895 221.5372 215.8042 657.6208 790.3402 487.6928 0 55.5976 115.4327 133.2718 139.6374 176.9286 102.9028 160.4549 112.8699 169.2259 176.9472 148.64 128.1818 101.3008 164.1182 159.1445 144.0016 0 65.6629 68.8813 77.8467 110.218 152.577 159.0255 121.0928 114.608 119.143 139.2665 141.401 161.0484 125.1273 126.5663 119.0894 135.3911 145.2992 160.2243 166.3435 158.7457 126.8473 114.1433 115.5411 109.4042 60.5072 32.0758 85.8242 148.44 180.0885 173.0628 154.1824 117.0185 73.8188 134.5781 94.9306 162.3165 169.6091 180.956 40.8181 0 48.9857 0 120.9542 81.7075 113.9301 130.7608 188.7657 174.8163 120.9494 125.9307 0 0 0 115.3447 107.6651 110.5095 127.2481 66.6552 126.4197 166.5837 158.0204 144.2022 135.6472 166.2505 145.3572 144.2611 145.2042 129.6549 158.5499 142.342 114.2421 64.1658 140.5613 142.4531 150.7686 116.6825 194.8022 122.9073 95.7739 149.8335 98.8891 94.352 106.6802 147.0417 150.7538 148.2237 177.0979 193.7987 128.1361 117.4299 121.9702 94.1046 25.5522 30.4274 84.9615 131.9016 143.9991 124.3742 175.0338 197.4946 178.9709 99.8264 182.5827 172.6355 183.0193 168.7726 176.4954 172.6798 19.0924
26.9991 45.9337 63.467 64.8994 37.1089 46.2999 42.2816 57.8577 57.6158 49.6501 56.5581 54.7567 57.379 51.1259 44.6701 48.0862 35.5907 60.7012 56.2045 37.9012 41.7895 62.8785 0 7.8184 58.0337 55.0202 71.816 58.2461 58.5177 41.9586 34.3353 68.6675 50.0893 57.8748 51.1101 46.5629 26.7963 0 12.2336 49.2342 53.6456 41.3576 32.8074 13.8272 31.991 57.0251 56.2615 32.7616 39.5229 52.854 50.2563 71.2646 64.2431 44.4674 41.8277 24.1677 9.9526 48.2653 35.4725 31.8778 28.7847 0 0 30.7528 36.6837 0 34.1081 60.9628 70.5972 53.2711 62.5891 41.6759 51.4496 44.1769 47.5211 51.6782 56.1635 48.6028 42.0339 50.1978 42.8646 0 12.8317 45.162 69.6889 65.4805 61.6267 34.3063 27.262 54.4432 44.7699 0 53.897 58.8072 51.8942 53.3303 59.4087 52.0405 58.7674 53.3712 47.7931 41.5789 37.4771 52.408 72.8517 57.6188 28.9095 33.1699 30.9633 60.5149 57.8475 45.3619 37.1389 0 18.6294 0 46.7838 34.0831 42.783 59.1988 63.6107 48.7992 46.7824 39.553 56.4539 49.0817 79.228 60.3145 62.083 56.3384 58.6167 60.7638 35.1688 41.1746 68.8032 47.1662 0 49.3428 48.8365 51.123 69.2831 83.6628 63.91 95.7308 487.6928 27.5057 27.179 28.2272 60.8493 65.0772 50.7885 58.3298 43.0479 71.7489 45.869 56.8243 62.7679 65.7115 56.9756 42.1316 52.7107 54.5576 43.2626 60.2728 23.7099 0 22.9958 45.0111 44.7726 61.0822 48.5505 37.8696 46.6446 50.4368 43.2653 46.4722 42.5465 44.5039 44.3932 48.6133 68.8638 68.0121 63.7617 50.8358 42.1146 37.716 36.7969 29.5521 0 11.3679 35.3737 45.8155 54.9489 59.131 45.887 46.3028 21.6282 61.6572 39.1672 54.2198 72.6483 52.3282 12.8 0 0 0 38.9619 31.9831 54.8526 62.7212 61.398 72.3565 54.4666 53.0005 0 0 0 38.3935 51.6523 53.8605 53.9807 25.8257 41.2377 46.5536 51.6513 58.6683 55.3109 63.4168 52.8158 54.0505 51.8943 49.787 43.9718 57.6581 51.6515 28.6052 49.0244 52.5372 67.9077 41.8933 61.8448 45.7309 42.0435 57.8039 40.2359 32.2072 36.0282 58.3353 78.0569 66.3884 79.4355 72.422 52.7206 36.4627 45.3627 31.3908 9.5039 17.2532 45.2097 47.7628 45.8857 45.5947 59.0842 65.4839 72.4027 57.3812 55.8774 67.0913 63.7726 56.4212 72.9183 70.1021 11.2006
40.8156 56.6522 60.9779 82.4741 0 38.5485 44.492 58.6556 50.5832 48.2862 55.1496 64.3401 56.9025 57.1994 46.6109 59.5096 31.7861 51.1999 48.1311 39.2469 39.8529 59.0437 0 8.4722 53.6084 67.3963 51.9866 51.8861 56.1973 55.2782 41.5702 84.2215 61.9997 60.3208 42.3759 34.9507 17.747 17.7348 0 35.478 60.4003 36.5196 18.6761 0 0 0 0 0 0 51.9553 39.9551 50.0907 71.5815 64.5863 39.647 21.712 0 50.1314 38.2452 0 27.4876 25.0855 0 0 32.4515 20.8233 0 58.1267 60.9014 69.4586 0 35.3054 39.5548 60.7109 73.511 53.953 57.4911 53.746 56.3037 0 36.9419 16.7405 0 0 0 59.1885 0 42.4599 32.1287 49.8283 0 46.5956 61.7232 61.1483 44.9515 58.6376 66.1531 45.4114 61.934 60.1716 38.2343 34.3602 22.9428 37.4322 56.018 50.0949 23.7016 0 35.0668 54.9761 49.2801 42.4078 0 21.865 0 22.5891 55.0766 27.1137 43.4345 0 63.961 37.966 37.5954 25.7496 54.8529 57.0135 0 64.0778 67.3863 0 40.9848 48.3157 0 0 60.921 0 30.9984 39.807 33.7872 0 81.347 66.3842 68.1782 77.8697 0 27.179 52.3011 41.2781 51.6773 57.697 42.2937 55.1173 29.3442 66.5909 43.3633 55.9093 65.5249 50.225 43.7885 0 63.7355 67.7388 0 54.2076 27.1873 0 0 38.6857 58.0802 55.2826 51.4055 46.838 31.1643 37.2645 39.9548 45.8079 34.4765 46.0739 43.5513 49.2784 53.7754 59.4829 67.3611 57.0778 0 44.4779 34.5333 51.1982 0 0 38.7311 47.4906 59.9328 0 51.5258 38.5952 22.2351 50.7191 0 56.6463 52.1086 55.7998 0 3.5721 0 39.3123 37.6864 17.6477 47.24 48.9103 60.5 54.3881 0 56.0395 0 0 0 45.9837 42.7322 42.6742 44.2471 25.6631 40.6528 64.3306 37.6095 50.5677 52.6095 64.7771 56.1882 41.006 48.1719 43.9129 0 55.1506 42.3156 21.4737 49.7785 60.9058 64.3447 33.9014 60.3397 40.7787 30.1824 0 37.2778 34.5344 41.8085 53.3315 52.3467 55.1425 74.544 58.2657 36.9786 0 46.5981 33.7845 8.9826 9.5493 25.1691 0 52.8043 39.1187 56.9211 69.8868 68.749 35.9767 61.6015 65.8723 61.983 68.0286 56.564 68.7553 0
31.2998 46.6662 77.0095 89.0969 32.1338 48.5801 31.9725 63.6296 65.6077 57.0706 58.1048 55.8911 57.7476 49.9038 64.3187 44.9341 28.5231 56.425 51.362 38.8683 39.5029 69.3587 0 7.0654 53.6072 71.5198 65.0526 69.4413 66.5468 46.1139 38.1238 78.2274 60.6072 58.4088 48.1858 48.45 0 14.8263 17.9257 0 68.6548 47.5462 0 0 36.0803 36.9245 51.9826 0 0 0 36.7994 46.5486 58.3138 61.6829 40.2519 0 0 0 45.7656 34.8408 0 0 23.5441 0 38.9857 16.9586 27.8148 51.6777 60.5955 63.9793 62.3222 28.9831 53.2334 54.6622 79.2168 68.145 58.9675 52.9628 59.8629 55.4441 34.0351 0 0 54.6384 54.0556 67.19 73.8206 32.7653 30.9662 61.0884 52.3346 50.1023 62.9193 56.1981 47.0633 66.6417 53.4212 46.9487 59.2063 66.5993 44.1405 38.8365 25.0614 49.3215 66.0181 43.2269 18.0923 31.7643 43.1087 56.8255 53.2856 32.5902 35.289 26.1207 0 23.4647 0 33.6507 50.112 54.9894 47.3517 54.3928 43.7968 34.113 56.991 56.5564 79.0684 61.9762 67.3016 43.7897 59.3362 52.5297 29.4014 35.3016 64.6485 45.4899 30.5073 35.8107 36.4735 51.719 80.8942 72.7268 48.8463 71.4298 55.5976 28.2272 41.2781 44.5039 65.464 55.2293 52.6541 83.711 38.4366 80.069 51.8936 79.7399 81.8076 61.9042 55.0281 36.5774 82.2685 66.9966 64.7879 52.0902 0 30.6221 22.4646 48.2628 55.9875 63.895 43.978 48.0992 38.5345 46.0349 46.4952 63.238 47.15 56.4671 44.2373 47.1592 50.7867 59.7917 56.405 62.3883 47.2645 47.8255 41.9611 63.0715 25.939 17.9717 0 57.4316 60.8159 69.4671 60.0789 40.8165 30.3298 56.0931 39.994 52.0948 66.0137 62.788 0 6.0451 20.1381 31.1602 38.9723 30.9804 53.7678 51.2005 67.2573 71.082 38.0186 58.9785 0 0 0 48.5606 50.1335 35.0776 52.0692 17.4822 43.8089 75.1611 52.4189 63.8266 42.7444 71.6869 52.1068 46.2313 41.6516 43.6195 42.8148 54.7507 43.7447 23.9784 58.7217 54.2497 77.924 38.6973 61.9121 42.5916 30.5439 58.891 30.3279 26.1474 31.5306 54.3126 46.2587 40.9309 85.0506 81.9778 46.2435 29.0932 36.2694 22.7051 6.0711 8.9023 23.6767 33.9939 45.8983 44.4271 58.03 63.6867 61.723 46.5814 57.4299 69.7251 66.0352 74.7481 64.0622 65.1524 5.2195
98.4976 107.764 128.4715 131.1295 81.3369 113.2103 84.9067 138.0986 119.1027 98.2256 99.318 116.3054 125.0806 118.1138 115.2742 103.1487 86.5374 107.555 117.3708 85.812 81.508 130.9375 0 14.978 121.7458 111.5719 129.404 116.3767 121.6054 122.4732 93.9044 140.3184 116.3812 121.8495 108.4404 103.2682 64.9462 50.7355 37.8426 91.4085 116.4529 101.8261 56.7964 13.8844 54.4327 91.7771 108.9933 73.2443 68.2666 109.6716 95.1371 104.3077 123.7278 102.0303 84.8161 49.6516 26.5699 87.5106 102.1152 65.4427 42.7366 42.0272 47.4503 55.5091 79.7265 43.4782 58.6573 105.7456 121.6627 119.452 120.6721 79.7868 100.1698 98.9894 105.6567 107.9389 102.4494 94.1132 93.37 110.0358 92.9698 50.8485 31.3825 0 114.7748 106.9943 128.1147 85.8215 77.2825 107.3146 113.5029 98.3915 111.0712 109.5285 97.9346 103.6258 103.2171 95.3546 110.9446 114.9199 102.7928 89.2642 80.7993 107.4977 108.1152 94.5524 57.4374 58.718 73.5573 103.2343 102.7263 82.3049 65.9299 54.1635 46.6561 54.5587 127.335 84.2571 73.143 92.6472 96.7757 99.7294 89.3706 84.7861 109.2188 82.5028 121.5049 104.1655 113.1756 96.3912 96.3395 99.5389 66.4467 87.6599 148.7719 97.4831 64.9718 77.085 70.6978 106.0598 121.78 126.9097 112.1498 141.7717 115.4327 60.8493 51.6773 65.464 50.6579 332.1231 0 148.3524 99.8169 158.8633 97.4275 119.543 151.9059 115.6901 103.2454 93.4089 128.0932 134.7618 102.1557 115.4967 45.5239 57.6387 51.3051 100.4138 110.2741 116.8333 96.7228 95.3705 91.4805 103.6622 114.5326 107.8357 99.7447 88.1513 99.8359 127.0692 93.2724 121.5382 123.5979 118.5742 95.3456 85.822 80.3461 93.1162 53.3493 25.7913 63.1654 100.9881 126.5769 124.0875 104.6818 76.1674 49.2073 108.9117 70.3894 96.8957 104.723 140.1351 21.9099 13.7301 37.172 71.2495 69.2109 68.2331 116.8635 112.9593 112.969 114.6479 100.3961 99.4389 0 0 0 80.1881 85.6588 85.3578 103.6031 65.4523 102.9686 107.6472 94.9794 111.3524 95.5259 98.2493 110.437 117.9548 112.9316 109.8478 94.6669 92.1415 90.9538 60.2158 91.525 114.4784 139.8518 86.3847 101.1806 92.7264 80.3464 125.8648 81.5892 70.0721 86.2645 91.4131 110.0788 106.4553 120.5185 122.2937 94.0662 83.5625 94.7529 72.9533 20.6686 23.0062 64.4793 93.9755 88.6122 101.9639 111.1984 127.4672 123.4904 107.4199 105.3284 120.193 109.5311 94.2982 106.7867 133.7672 11.4313
116.7972 153.4893 185.7995 182.503 102.5876 126.7409 113.8078 178.6007 164.8148 139.7659 122.1385 168.3107 147.4792 152.4578 156.9938 136.8807 116.7512 162.5998 139.5168 110.8756 105.7506 180.2273 0 21.7481 175.0507 147.266 160.9978 168.7445 176.5089 127.5442 110.7336 191.0454 163.8642 161.6719 138.8981 149.1564 79.969 70.7814 46.4991 118.1853 147.0259 138.8019 70.371 21.1335 79.422 135.5912 163.2295 89.9122 98.4208 144.5026 114.4826 153.4465 162.5352 159.4595 108.6575 60.8153 45.206 126.7889 137.5668 92.7358 67.6979 62.6927 69.8256 70.7829 119.7457 62.8991 64.2851 149.5388 152.0803 167.8508 147.4233 116.5587 137.7954 143.962 154.2337 155.5455 149.0783 130.8228 135.4948 149.2688 122.6108 55.4976 36.8494 107.312 151.8725 154.4687 139.1166 94.6332 97.5076 143.0759 149.5141 132.8274 162.8867 148.7357 134.9436 155.9077 160.6402 134.7862 128.6615 150.725 124.9777 129.3546 110.6577 139.4503 142.3116 138.214 69.7329 85.5968 99.2289 134.134 137.8605 109.5517 93.9352 67.0452 54.7317 70.2709 150.5599 109.3507 114.464 144.8283 127.6159 149.7159 141.0796 103.5197 121.9085 127.9905 162.0437 137.7889 173.6942 124.314 118.4623 140.5757 91.5743 119.1906 170.9756 110.0013 82.2981 109.0431 102.8382 125.1959 156.9692 145.9248 152.5937 186.0024 133.2718 65.0772 57.697 55.2293 332.1231 429.4276 643.3298 0 164.8562 217.9376 148.2409 174.8027 204.3438 151.0514 129.5573 120.1417 174.8313 178.327 141.3552 163.1874 58.084 60.9409 73.8252 125.397 168.2834 168.7686 138.7765 113.5532 119.4402 134.7166 160.3073 0 0 120.2828 123.9279 129.9293 141.4319 177.1963 191.4907 144.4063 124.75 105.0771 109.0098 148.4231 65.5333 34.5777 86.472 134.7204 0 162.1459 158.0586 100.826 63.8422 143.6275 90.3774 143.0965 176.545 172.7838 27.6626 17.9981 49.8625 95.6291 93.9513 0 155.8507 149.7941 175.1769 168.5757 129.0904 133.1708 0 0 0 108.3813 112.8748 118.032 139.7625 77.4102 147.1268 160.243 146.3701 142.7204 128.2974 154.1063 152.9693 149.6315 157.2219 137.019 136.4044 141.0187 134.6831 77.7481 125.609 152.1054 188.8725 116.3036 167.1775 116.9716 105.3331 165.4222 98.8733 86.7962 118.981 132.3516 149.4782 140.4771 168.7961 174.9866 118.4922 112.1773 127.8514 89.6147 25.4458 28.5332 79.808 122.4382 118.4953 133.3596 148.9116 195.4335 172.43 135.8489 157.0178 173.4687 152.5699 147.1341 168.473 188.7613 20.697
125.4709 138.9671 146.6071 183.4922 102.196 126.7503 109.1408 167.5578 176.3603 144.0812 119.7128 166.6426 149.0956 126.5848 140.6525 139.1526 99.1969 164.8977 138.8945 104.914 88.726 161.5224 0 18.3155 147.2234 145.7056 170.1765 157.6893 174.5301 124.5189 106.4828 175.6332 153.746 143.1712 159.2707 130.6544 70.6518 63.4099 46.2575 116.3859 144.4424 137.4165 65.5561 20.7842 78.5533 131.2716 151.3139 91.1343 99.922 123.6103 124.4652 146.8368 157.9961 150.673 115.2371 67.2103 37.0796 130.6578 132.0786 89.4935 65.9727 62.9827 51.31 61.2628 104.0929 52.8605 67.2593 120.711 155.8549 157.5105 133.3329 116.4837 128.6725 147.4295 151.3831 154.1222 134.33 143.3574 120.834 128.6646 109.4652 62.0586 39.5649 100.4397 150.1985 130.7665 143.5861 107.7844 95.9163 134.078 153.4481 130.2674 164.4131 146.5079 148.6303 140.6219 156.6006 160.7011 148.244 124.9245 119.0501 144.2516 99.3991 136.8653 150.3573 132.3602 80.0424 77.5086 84.5096 142.4209 127.2904 97.3504 78.4811 58.9757 52.1914 60.7383 147.8636 110.4309 119.163 159.5042 133.2432 148.6406 142.435 101.7262 140.978 135.6802 152.0004 139.7198 159.4609 125.4079 128.8557 122.2081 86.7297 115.6646 186.5003 110.0005 78.9654 112.3024 102.4503 103.751 151.4118 142.0182 144.8152 170.7161 139.6374 50.7885 42.2937 52.6541 0 643.3298 441.7657 759.5346 160.4653 203.2117 141.1194 187.0357 178.2966 200.1553 165.2741 122.6992 179.8005 179.7678 148.8745 132.8904 55.9727 49.8365 57.4488 123.1747 177.3132 150.516 133.4581 115.6746 115.7563 159.591 159.223 150.0708 123.269 135.0994 130.7971 135.9498 156.2584 183.6786 164.1788 152.4442 117.1544 107.7751 108.9082 143.1182 62.9861 30.8683 91.2811 145.1908 190.3299 164.1454 127.9419 99.1176 61.7019 157.7516 88.0779 145.6792 162.938 167.0932 38.2755 20.2225 0 86.6326 105.5952 82.6679 144.5798 143.0923 157.5889 159.0564 139.489 147.4686 0 0 0 94.3646 116.2024 129.7575 147.8407 75.6871 142.788 157.8336 126.0234 143.0781 124.5788 150.8936 135.3895 134.9555 140.1932 115.8237 145.4764 134.6505 114.9631 63.2991 120.9971 140.2472 163.1327 112.08 185.7052 110.13 93.8409 157.6076 81.65 73.5113 105.1993 144.9557 138.4014 160.6511 169.5756 165.8973 131.9713 110.6184 113.4257 88.3469 26.1536 30.1392 83.0003 121.0009 133.6589 129.9188 152.3021 181.0135 175.1848 150.0223 153.4985 157.3242 154.4639 125.4516 148.8895 173.8045 23.4827
134.1955 196.1595 246.739 251.1173 113.81 140.1244 117.7581 207.5426 229.5513 177.6947 210.947 217.9927 208.6001 174.0732 174.653 163.6495 93.0217 202.77 175.1716 119.3779 119.7703 233.1135 0 23.8513 197.4858 233.9109 208.0011 240.5566 216.9111 179.0051 127.6604 286.5366 222.3121 197.2484 209.171 176.8343 68.8459 59.487 55.1063 165.3723 202.5075 151.0041 93.3495 30.1359 113.1918 174.3047 202.6995 102.5225 103.242 180.2827 146.0903 177.2209 213.4429 203.5569 136.3964 74.6846 59.3657 177.4787 149.4368 98.8917 91.0132 93.1373 90.6361 94.0627 145.7674 60.0598 80.7125 160.5709 202.1439 231.8288 241.384 121.9629 201.2524 183.9507 227.2875 219.3045 209.1345 160.0173 170.7737 152.7964 118.8008 62.9908 56.2448 149.2129 204.7248 212.2144 199.5694 127.1416 99.8895 188.85 201.2202 165.4423 222.0808 215.2001 179.0828 224.3596 233.2607 167.9059 206.8857 172.0187 167.5646 128.046 94.2298 162.4061 224.3398 172.1448 89.1312 92.5815 103.3359 194.3112 185.8974 115.6436 109.4283 80.0899 73.2116 81.004 196.32 121.6532 150.5543 207.4429 176.8909 171.6135 158.5897 126.4342 164.7298 175.0906 214.0402 191.8554 231.2308 142.0232 152.0853 199.537 106.8856 151.9849 235.7082 147.1832 91.0538 112.8819 108.5539 142.5499 228.3279 211.8265 180.3016 200.8239 176.9286 58.3298 55.1173 83.711 148.3524 0 759.5346 1349.0054 462.0494 0 191.9494 224.9101 245.7428 235.7949 210.4853 165.3156 248.4957 244.9662 178.9208 203.5335 71.7392 80.0194 96.5576 166.9499 215.4088 236.3878 167.9486 178.5141 137.807 176.9956 184.9984 192.1046 148.8074 164.3851 151.8182 168.0243 195.8741 232.7851 214.0953 192.0701 170.9127 149.0675 145.0888 182.6506 81.8651 31.5998 109.3746 203.9647 215.46 218.7305 186.4336 140.4497 90.1713 202.6259 112.8265 215.1502 212.2685 238.1086 45.9159 22.7246 54.1258 95.479 123.7457 90.9742 184.0132 203.4565 228.9781 208.5536 169.7246 190.7637 0 0 0 144.9688 150.1619 117.1352 152.4191 60.5988 158.7607 226.1862 155.8056 182.4704 160.4529 228.8807 179.644 191.8485 186.1371 161.8586 175.2153 187.3305 152.8666 71.7117 172.3277 205.864 244.4714 124.1413 219.4612 148.9301 105.7933 197.8475 110.3992 97.7785 128.2169 207.5206 179.9782 169.4485 252.4785 236.2806 177.9075 134.7055 145.3284 97.2726 26.6847 36.3601 97.2395 126.4061 177.3068 159.2884 217.4887 251.6362 233.7121 174.454 189.4135 252.3539 198.6164 236.5017 241.4663 218.7827 19.1839
106.895 117.6945 141.6383 138.7932 79.0303 114.4999 88.7095 138.616 145.4099 110.2733 112.9808 121.9772 111.8505 124.2684 114.0526 104.8215 72.4871 121.1768 138.6126 95.4924 84.2045 140.2725 0 14.0847 122.9931 121.8845 140.9781 131.8706 130.924 104.7929 92.1811 148.2142 119.0289 128.4885 130.7243 86.482 54.3642 43.1882 44.0499 99.6649 123.3429 101.4679 62.5886 0 63.3503 112.0602 122.3717 86.8995 88.7512 127.8601 95.5186 118.679 151.8118 135.01 87.9808 53.9131 30.6911 107.4971 116.6407 71.3266 57.4161 51.5938 60.7302 54.0737 85.4465 52.6212 59.9492 120.1837 116.0504 130.9127 135.2225 96.5719 117.0694 105.2121 113.3691 125.9105 130.6963 131.5987 103.0575 100.8654 87.4858 55.3647 27.6912 94.5866 109.1742 122.5286 141.8065 89.7094 74.9313 129.8408 119.3726 103.8549 122.3664 136.6043 118.6668 111.8362 123.9334 113.4954 128.3918 131.186 108.6288 102.0456 76.859 115.0554 121.303 107.3782 71.9305 75.0513 100.8066 124.8281 99.5565 76.9746 75.4519 59.242 50.9328 52.2911 128.8942 93.0886 96.6233 115.4112 96.1874 107.3228 112.9015 90.984 124.0225 109.3038 115.7412 104.5499 139.3589 90.331 94.7558 100.7362 87.5353 113.8244 134.0428 92.2305 76.462 89.5796 80.0542 105.2162 131.7944 131.9801 125.2337 110.7214 102.9028 43.0479 29.3442 38.4366 99.8169 164.8562 160.4653 462.0494 211.878 453.3066 140.092 146.5065 157.6616 136.9381 124.0767 115.2511 161.7349 150.696 131.0823 126.7978 49.7229 51.6197 56.7916 102.1134 131.8764 130.3071 116.1549 106.7235 120.6664 131.3696 118.3033 126.2104 127.0835 127.0898 121.2667 108.394 116.7293 123.6375 136.2844 120.5901 99.9705 96.8854 97.3335 111.9011 60.6089 17.8608 62.3131 148.3636 141.9369 119.4586 106.109 89.8081 64.8983 132.8949 76.7119 136.7323 128.1248 127.9758 28.6105 19.066 33.1227 87.393 81.0039 77.0096 107.3134 105.7071 124.2937 116.9238 125.8366 112.8411 0 0 0 88.8319 101.2181 108.2269 108.9861 58.0567 107.5319 124.2597 114.7871 111.5141 110.3697 121.7712 118.6555 133.2327 118.0417 114.2565 119.9747 106.6256 96.3614 55.8178 114.1805 122.4822 132.8618 88.405 132.8056 97.1299 82.1601 133.9026 96.0564 67.8714 87.9422 121.3681 118.0602 138.512 135.5399 118.1637 105.8157 107.232 87.9149 87.644 26.6527 23.4664 65.8445 103.0496 112.4565 108.2077 106.8903 140.7583 134.1856 126.0606 139.2623 149.8985 138.2087 111.2022 143.3136 152.8634 16.3207
166.0381 205.7094 281.53 222.0088 122.7333 163.0228 133.7019 241.2581 227.9343 189.7618 203.9877 202.1696 215.321 185.9117 173.6714 170.5123 106.1632 213.279 234.6653 125.782 115.9642 227.7406 0 28.5495 236.0458 227.1307 212.4986 242.282 205.0095 164.6132 128.978 251.5875 229.1401 210.6664 196.5049 170.9671 64.259 57.3154 57.4573 146.1243 195.5278 154.6505 89.8556 36.6252 111.2785 157.379 178.5448 100.445 117.0513 193.4361 150.2546 187.9812 233.7315 208.639 155.4918 80.9845 60.686 178.1124 160.3364 102.9743 87.7361 92.4691 100.5722 97.6821 129.6288 58.553 91.1268 192.3389 189.6805 213.3809 230.0572 125.8176 226.4821 188.3671 243.9444 209.8098 176.3383 174.4477 169.3604 153.8484 126.6666 66.1118 64.1223 158.4431 205.6742 223.6915 222.7385 129.6338 123.0667 218.153 175.6826 181.5912 222.5243 191.1328 188.3993 176.4792 225.7647 191.0619 178.7655 191.7317 140.688 141.023 96.2155 184.9429 215.6829 170.6529 84.658 91.5153 126.6871 214.6336 189.875 111.9872 99.6137 85.7649 81.787 79.6007 183.8679 108.5824 142.4539 176.9256 155.1172 169.7988 153.1568 104.8696 172.2826 148.3294 199.7658 206.7196 244.4414 148.186 171.6046 155.2575 108.4533 141.7809 253.9398 138.8121 80.1608 129.788 113.1905 130.1154 223.7286 212.0549 182.4458 195.8341 160.4549 71.7489 66.5909 80.069 158.8633 217.9376 203.2117 0 453.3066 958.6839 567.052 260.006 286.7831 256.5466 195.9491 150.3023 241.6205 240.908 187.018 204.6268 84.941 79.5815 96.3314 157.6743 226.8436 208.1904 167.8763 173.6499 131.9218 168.6488 204.0029 199.3232 150.1537 183.727 162.3829 169.9059 204.3028 232.3594 215.245 176.6115 164.7193 150.6511 165.0112 196.7751 75.9099 0 123.5834 187.4392 219.0513 233.3715 164.7131 147.285 81.7042 176.6456 108.3946 194.0137 222.3375 222.9052 47.8293 25.0433 59.6817 120.9016 120.664 101.9985 167.2523 173.9308 213.8643 234.825 158.9253 176.4531 0 0 0 162.0655 150.2892 152.4763 165.1312 79.6748 161.5438 242.7132 186.0267 182.4472 155.628 220.6312 173.4843 196.1497 168.5131 136.8069 175.7041 191.153 171.6673 66.6798 183.3761 213.7706 261.1394 130.2112 255.6048 143.7896 100.9686 199.4024 98.2153 93.0014 128.3595 204.2271 207.6527 211.8553 235.4746 232.3892 162.4832 140.2034 130.182 94.7811 26.9348 36.5608 100.5195 154.0854 168.8088 161.5248 201.9128 249.7321 202.8596 143.1569 224.7475 271.5577 226.7609 270.9988 252.9279 245.0354 21.535
101.9734 143.855 150.9583 155.6024 94.4271 116.8542 104.8769 136.4027 145.3413 114.1241 145.349 135.156 162.2214 118.8437 150.5039 130.8539 85.7567 165.4533 147.1284 97.3114 84.4643 134.9538 0 17.2984 143.4436 138.4858 156.6451 158.6284 124.0882 109.4058 99.8643 173.7103 153.0097 129.5954 129.5547 121.8687 66.3034 58.0447 43.5457 110.8952 143.4263 118.658 74.3986 23.2558 81.02 125.9383 129.6122 69.1584 73.0548 138.3863 109.3074 129.9737 172.0044 132.2577 99.0238 69.2 37.1174 124.1651 120.7985 82.9918 51.1912 67.8279 44.0582 74.5656 110.5692 65.6689 56.6105 139.3463 144.4841 157.2594 143.9058 95.0268 129.8928 134.1192 156.8261 142.0079 123.3043 129.1164 131.3408 128.4565 104.4253 60.2909 33.9724 111.9856 164.4831 132.8727 133.7284 95.4045 93.4631 118.9074 150.681 127.6572 133.8658 116.4501 134.1631 141.703 150.501 126.5724 157.4431 129.8272 125.3315 118.5287 86.8227 113.4702 134.9244 116.2055 78.0834 69.4997 97.0126 137.6308 135.8144 87.7365 67.3075 0 51.2023 59.8181 126.7172 103.8143 108.3792 118.8619 117.8903 124.677 114.6735 91.4284 118.9776 126.9707 122.8088 126.6541 152.8435 104.3443 115.0246 107.6078 85.0006 116.3658 179.9654 97.2343 65.9006 98.1208 96.7137 96.5529 172.7385 144.787 133.7321 141.6584 112.8699 45.869 43.3633 51.8936 97.4275 148.2409 141.1194 191.9494 140.092 567.052 353.1835 509.3073 232.3297 186.4642 180.0136 113.4496 171.4416 180.8539 131.1721 155.5953 58.8621 48.0593 71.2529 122.1002 146.8916 171.0569 135.3691 126.8476 106.695 136.0709 127.5773 139.165 106.4347 115.1577 111.9208 127.1937 138.25 148.8504 142.9342 140.8425 128.7778 111.0219 105.7614 123.1881 60.1109 30.457 87.7023 123.7341 153.3165 149.5898 129.8478 94.0877 59.7927 137.6251 79.4471 121.4408 142.8006 144.5247 31.4163 20.2451 0 85.894 106.4438 76.3851 118.9145 125.6088 159.1848 137.5361 116.3347 122.1498 0 0 0 91.757 117.9938 117.7354 127.3149 69.535 126.857 166.9076 136.2049 134.144 114.7146 147.5345 143.971 115.491 129.052 127.688 125.3452 115.7692 115.4782 56.3045 118.3938 122.467 193.8382 122.9431 159.6477 113.2163 83.2737 129.7633 82.6792 79.122 90.9718 122.7753 148.9401 157.7414 153.2761 158.0769 116.5094 90.2032 99.5011 76.2587 22.0012 27.1677 74.5785 109.917 120.0869 126.6617 135.2965 165.2028 160.6061 137.6093 167.1636 171.7567 149.5717 147.767 163.4446 170.8317 17.0609
142.5131 200.4066 251.7345 219.9486 113.7306 148.8429 114.6292 215.9375 232.6494 167.1755 179.7183 196.5553 195.8843 155.9752 194.142 172.6068 108.499 206.8344 183.0038 111.5102 127.3155 198.9141 0 22.0458 206.5509 228.6556 219.8111 248.926 190.7639 148.3289 123.0403 261.2822 212.8916 194.7607 195.2001 176.2985 79.6634 66.5772 52.8939 146.8977 180.3945 133.6977 77.0267 25.9905 105.2615 155.3833 177.0974 79.5053 72.7909 171.214 138.0129 172.9788 248.7519 194.1002 126.6419 88.1916 50.1395 173.9273 147.6039 120.5915 85.5368 73.5257 110.8 92.4289 136.0665 80.0032 104.0749 178.7238 193.1787 210.6662 214.257 112.0425 201.9393 178.1777 223.8743 201.6542 206.1037 181.7547 168.4271 163.9788 100.8438 69.9871 37.7257 162.5669 182.5691 202.1289 226.1073 108.2995 110.5151 188.6668 181.4358 171.1757 208.8793 191.8068 179.508 184.5241 185.2814 180.8723 193.2856 206.7774 163.3712 143.4007 106.9279 154.399 206.7564 167.041 66.7682 104.3335 118.6591 187.7176 178.2486 109.8932 88.0578 82.0545 70.803 78.7105 182.2531 110.8591 136.2746 184.9076 163.7981 180.3869 167.6255 109.2342 169.1919 155.035 182.8654 178.0367 224.5397 153.4189 154.7569 147.1074 112.8669 145.6652 220.1585 126.8131 91.5823 127.2859 117.8973 142.8761 198.723 177.7884 196.5526 188.9727 169.2259 56.8243 55.9093 79.7399 119.543 174.8027 187.0357 224.9101 146.5065 260.006 509.3073 689.3564 498.0151 296.1922 228.1032 151.1702 248.3614 246.6992 172.1541 179.0752 87.9012 72.4018 80.8004 153.2622 217.0469 249.6472 161.7044 147.5159 132.3194 174.4748 177.5889 152.5038 162.006 158.3444 145.1778 158.3462 178.311 211.217 208.0563 214.7805 163.2053 153.5816 149.7372 166.5732 76.5599 40.0706 115.6825 177.2725 215.9456 218.3583 198.0222 117.4068 80.2133 188.1643 110.8304 187.8512 253.6515 211.708 62.9687 18.5718 0 99.0348 144.229 82.8885 162.0622 170.5361 229.612 204.8217 165.9778 182.543 0 0 0 135.4709 143.8513 147.4794 152.2766 66.4891 158.2182 233.5289 186.2916 188.3919 157.0531 216.3864 171.2143 171.2949 178.1648 149.7377 160.2658 172.4862 163.4102 63.8361 179.4716 181.6813 213.3445 126.4518 224.3943 112.8229 96.0395 190.3939 107.8713 102.6502 110.5123 190.1754 170.1762 179.2999 230.5638 238.8831 162.7556 108.629 141.6582 90.0778 24.4834 26.8385 76.7692 142.6257 165.6479 163.8212 221.6134 228.1881 212.893 163.5478 178.521 261.9916 218.3807 251.73 223.6079 209.2973 18.165
155.7566 227.6388 260.4586 260.3978 131.7414 176.1772 138.8023 248.32 231.4263 163.6397 193.1919 223.4607 235.8767 195.2127 207.8512 187.1689 105.8006 247.0022 222.2689 139.7579 122.9682 267.7797 0 28.4734 220.325 253.5431 240.5928 230.8482 197.197 152.9773 123.602 293.7757 233.5038 229.4907 213.8528 175.8291 64.2302 67.1091 68.8748 163.3816 232.3495 156.9276 108.4906 38.1393 122.6162 174.9656 196.2796 95.4958 114.8314 200.5133 140.8886 188.8323 269.6016 215.5912 168.3587 94.3582 41.2284 185.2101 153.5401 113.3651 96.2042 94.4481 96.9829 106.1785 145.5025 90.236 94.7978 181.3948 236.2595 225.836 234.3099 150.2773 197.7269 191.2623 229.7673 228.5709 210.2111 173.0162 193.1693 162.6703 138.64 67.7912 58.3036 163.7075 207.5984 222.7904 220.4624 147.3537 103.8141 216.924 188.2976 179.084 247.7373 207.7625 192.7558 200.8147 228.2853 181.1774 220.9267 175.8066 185.5087 161.3214 95.2326 185.7508 218.511 190.512 87.0041 111.7252 137.2846 200.8534 178.0402 122.8096 120.5261 88.2477 65.6118 83.1372 219.7659 120.8138 160.6058 193.3931 176.9856 178.9836 175.728 117.7914 185.4683 200.7993 246.3372 187.7267 197.7752 156.0579 167.5731 175.6114 122.6392 150.8894 253.7237 153.4974 101.6692 132.7067 130.6133 171.9228 241.7286 206.0767 197.6017 238.7945 176.9472 62.7679 65.5249 81.8076 151.9059 204.3438 178.2966 245.7428 157.6616 286.7831 232.3297 498.0151 766.6311 917.0928 309.2386 189.9316 321.5137 286.7967 228.7469 226.2251 98.8337 102.0494 119.2195 177.3637 235.1996 253.6738 188.4211 172.8619 157.4822 204.1846 208.2978 205.7117 173.4987 187.7055 176.8139 185.2266 229.6801 247.2689 217.8392 227.5456 186.9045 159.3096 152.5177 198.0502 81.537 53.5119 114.8667 180.5824 229.328 255.5287 188.4168 144.2473 91.4454 203.4048 117.1553 211.9967 234.1108 240.9354 55.5579 32.0764 74.4793 140.9301 153.6932 113.2649 201.421 201.8918 243.1155 237.0164 175.7756 192.1033 0 0 0 140.9109 147.2777 155.0306 179.6053 75.5968 186.3448 242.6808 186.4186 179.9281 164.0827 210.7602 203.8575 212.2412 202.1229 199.0798 191.8271 189.5654 168.0022 85.4372 197.0101 211.2242 285.2323 131.2198 220.4158 147.203 107.6574 235.1813 116.1876 113.0605 132.9508 190.9788 188.5857 226.3622 257.166 234.0057 161.5712 130.519 174.9316 95.7053 24.7547 34.7056 98.0473 159.7525 172.4815 156.6716 245.2434 242.3948 248.1371 175.5163 258.4222 282.445 237.5698 268.1953 236.5422 244.7099 25.3847
130.5613 215.5279 248.4802 246.6269 99.7167 170.4943 112.2149 229.1423 233.2595 168.267 156.0056 185.1206 192.5952 183.0987 177.3759 158.6756 112.1978 194.8285 178.5571 134.3322 120.4968 228.3545 0 30.9815 201.3458 197.8029 201.0983 214.7452 197.2036 152.9287 136.7984 224.1445 194.566 195.2248 201.0442 184.0577 62.2178 59.7282 57.6545 156.9272 191.9168 148.3106 101.3103 32.01 78.3728 133.3355 176.2495 87.0093 101.749 184.7513 141.2142 171.1653 223.7261 214.9688 153.2141 79.7402 45.1289 143.937 143.601 99.6363 102.1067 91.1258 79.8532 98.6199 155.6946 57.8491 89.3496 178.7754 207.5792 204.3597 214.2259 131.0836 165.2411 173.9416 192.4204 192.4873 193.1816 156.3124 180.1849 150.5828 120.8291 57.9254 52.1418 153.3948 196.0697 203.8052 189.0368 137.0294 103.5896 174.6424 176.7455 155.0729 215.881 212.6664 146.4785 170.318 186.4703 151.7714 168.7829 165.7341 161.6417 138.7409 102.5681 151.79 202.2028 180.0587 82.3886 83.9307 121.2445 176.493 168.2688 100.0437 101.0682 73.3963 71.9595 76.03 186.0708 112.7293 158.4607 177.0419 149.9713 142.4271 160.1241 106.5567 166.9204 146.5275 200.3873 184.8437 192.6412 144.3539 171.644 148.523 111.3586 147.1281 209.9002 144.4825 92.9022 117.2283 117.6963 131.7304 204.4717 192.547 189.3274 205.4208 148.64 65.7115 50.225 61.9042 115.6901 151.0514 200.1553 235.7949 136.9381 256.5466 186.4642 296.1922 917.0928 1284.0062 755.6696 193.2395 298.7699 255.2839 206.953 193.2788 73.7046 81.0921 100.5012 167.0804 235.0771 232.2489 192.5032 160.2801 154.1882 175.9575 198.3517 191.1927 153.0333 161.1879 152.4319 149.8934 165.5502 213.0378 223.5365 200.1521 156.0043 159.109 156.4526 180.5249 83.5544 45.0959 110.13 168.2754 214.5056 205.685 193.0559 116.0079 86.1779 160.7501 107.5034 186.5492 202.1343 213.5165 40.3587 25.0613 46.7559 135.9805 125.3995 121.5037 163.6674 176.9528 228.6458 206.0486 192.6436 184.1131 0 0 0 120.7423 143.8682 140.6848 149.488 71.422 177.3132 206.2052 173.4408 166.5328 159.3593 208.757 171.0179 185.8144 174.2376 164.8235 171.5235 149.2823 165.9308 76.2977 171.8112 181.4504 228.7358 151.4226 206.366 168.7194 132.5219 187.439 90.4608 94.1732 132.9234 157.3719 183.7681 189.876 215.1616 234.4373 185.7828 116.7903 135.3347 106.1212 30.1814 35.2204 97.7489 142.2145 149.7106 156.9036 198.1869 241.0974 225.8442 157.7867 186.7295 222.7718 202.2129 204.252 232.7769 213.0521 19.295
115.2153 176.0292 194.8021 199.9843 106.9993 150.0728 91.074 183.5005 179.4243 163.2176 156.7702 151.5813 171.4862 162.1409 142.9755 137.2054 102.4934 157.655 162.0172 115.2493 107.0817 194.9966 0 18.4107 158.7484 195.1001 190.0779 200.6697 167.2723 133.4836 108.0149 204.5854 159.0647 156.0367 157.6918 133.9913 69.3666 46.9142 45.626 116.8227 163.8882 120.0358 83.675 33.6787 88.5485 139.8292 152.989 81.8497 98.9238 143.9086 123.0628 154.2034 173.4405 156.4228 96.5606 80.3614 53.7455 124.3604 146.9327 94.3072 62.5798 56.5176 55.9952 71.1633 110.2875 57.398 70.2392 150.1923 175.5134 162.7662 206.3259 117.2979 147.4519 147.0032 166.2955 174.6316 159.3347 147.9755 150.9441 115.5478 107.5567 62.2774 44.1589 132.7227 167.5521 186.514 182.9786 120.5641 104.2208 152.7604 141.6555 144.1964 173.3764 144.6512 133.3032 152.2687 151.4116 148.3485 175.0662 170.1694 142.3932 119.9342 97.3022 125.9244 168.6199 139.7716 75.2671 73.9468 110.3101 147 135.2393 92.0472 88.9807 49.8719 58.4327 62.922 158.3427 102.1989 121.1862 152.8759 148.7978 145.8525 136.7507 89.6441 136.767 150.6754 161.4719 149.9163 166.835 112.1046 130.8944 126.5233 88.087 125.4126 184.9652 110.8986 89.6019 110.8568 98.0023 129.1565 151.516 157.9418 140.2814 157.7597 128.1818 56.9756 43.7885 55.0281 103.2454 129.5573 165.2741 210.4853 124.0767 195.9491 180.0136 228.1032 309.2386 755.6696 492.661 455.1804 266.4766 231.7878 188.4418 187.7628 82.7086 71.4515 95.8054 137.7958 199.1384 181.3317 143.8351 126.2133 126.9268 135.3195 166.2745 160.7722 125.8864 147.0771 137.3357 130.3275 151.329 183.2188 196.8445 166.4688 127.2313 133.2778 141.1265 148.6264 72.4062 34.855 87.839 154.8431 168.4555 173.2087 161.8356 119.6543 74.7289 147.584 108.3695 163.7914 150.097 189.1657 39.1047 19.8347 0 104.9064 109.32 93.0969 152.4559 144.4991 178.6013 176.3313 130.0929 165.9139 0 0 0 122.2375 125.053 134.5501 135.2541 67.6588 152.7247 175.8511 168.2113 148.0587 114.7253 150.3559 137.0428 152.52 120.8694 149.7424 149.7641 152.397 144.9488 71.8096 137.5894 164.0629 173.4736 121.4408 186.2257 130.3434 114.7937 163.3428 105.9887 90.6737 116.1066 154.1901 148.2974 164.4322 173.0446 186.4187 126.8053 107.5473 127.1871 72.3733 17.4691 28.6683 80.6756 137.3068 142.5895 132.6838 178.3802 184.5119 171.1585 122.5861 164.8156 188.7324 156.4503 166.2874 190.2007 179.289 17.75
99.9886 141.7136 148.8245 123.8723 90.562 119.8574 100.1325 162.079 141.6781 122.956 117.5939 158.6661 111.9979 104.841 126.8823 98.7473 82.6436 126.9418 126.167 87.28 83.1667 146.9924 0 14.6937 108.2977 126.1399 139.7887 148.8602 141.6436 102.3276 107.159 146.2947 139.9566 127.927 118.5431 112.7855 67.5415 45.2573 38.6682 108.2043 134.7831 122.2275 62.0971 21.8152 81.3512 90.9531 132.5274 73.7872 75.9244 124.3957 84.9442 116.2847 131.8533 121.8633 93.63 66.5072 39.7688 101.0121 115.8748 73.6124 61.2101 46.3856 41.5497 73.0263 84.5839 49.0762 63.6649 122.7324 115.0884 135.187 115.3304 94.0831 123.7261 123.2904 122.9477 120.8265 109.1394 110.1431 111.0551 119.2965 96.5116 73.7842 35.193 89.9145 134.4167 113.3224 137.3346 99.3557 91.3671 123.0089 126.2406 109.7046 116.9701 106.5206 130.9966 112.3327 122.1014 107.0094 124.4583 120.2363 122.4807 84.8675 82.9404 88.4592 121.3182 118.0324 73.8721 70.4377 83.4511 106.1817 122.0438 71.6432 61.9204 37.7453 49.2431 61.0131 113.6501 76.8623 102.28 104.4346 116.0542 111.327 116.7987 98.2212 131.5231 110.0996 131.9946 102.2536 126.3699 104.847 105.4619 112.8067 67.3013 82.8361 137.4973 105.3499 67.3644 92.1697 0 111.7405 127.4692 101.0038 118.9011 126.2372 101.3008 42.1316 0 36.5774 93.4089 120.1417 122.6992 165.3156 115.2511 150.3023 113.4496 151.1702 189.9316 193.2395 455.1804 98.6537 519.4218 201.0296 145.8579 157.4562 60.9865 48.6271 69.4109 97.4129 127.6836 131.6242 127.868 93.8412 116.2053 123.6728 122.6666 131.9644 116.7892 109.9673 113.6605 122.7977 122.2401 147.433 126.4096 132.2997 92.7332 82.5894 103.7132 131.7909 50.9504 37.5037 68.7556 121.9455 139.1882 113.6375 105.479 75.8405 47.6481 137.979 78.0128 138.2544 138.146 126.1942 27.842 14.8922 34.9232 74.3264 105.5389 85.3693 128.5741 135.3083 143.3734 122.0846 108.7635 128.8484 0 0 0 84.7621 99.4285 104.5447 104.6659 65.6524 119.1394 131.002 106.4581 126.6836 104.6757 135.5246 113.1406 124.3279 121.5371 97.8534 120.7462 122.9439 120.2386 70.6328 122.7183 105.1615 148.5794 100.153 148.9088 100.8904 86.4182 135.4975 85.7831 73.5148 98.248 105.0371 121.8614 120.0999 147.0381 128.894 117.67 85.2801 91.0724 86.3421 24.9509 31.2215 81.9517 0 112.5928 111.269 122.0636 133.4482 165.0597 117.9171 143.7165 149.1176 122.4776 129.1174 139.6351 149.7408 20.7962
161.2413 214.8158 295.8307 255.7198 145.8822 161.2292 115.7988 239.8097 240.9757 216.5887 207.2987 220.0522 206.4037 185.1838 216.462 192.0932 102.9411 214.2882 214.7371 136.1358 122.3219 263.7244 0 28.4063 233.8921 224.3604 235.4324 253.7742 242.111 172.2101 131.4365 280.1823 215.4046 209.9512 195.1103 168.4759 74.9304 66.495 68.0106 166.5441 209.187 172.4245 104.904 29.7698 123.0878 185.5354 202.3145 97.1153 111.1677 187.8731 138.8372 225.7887 249.5993 229.603 136.1158 77.0743 57.4121 181.5337 161.5632 122.7127 109.8002 96.0954 93.8419 85.9839 131.6702 66.6588 93.1795 187.9341 223.5874 219.4246 237.6622 139.5469 220.3646 170.4236 209.8198 231.2348 237.2508 174.6202 185.8479 157.6313 132.8401 62.2211 64.5169 181.4534 201.9677 210.5927 219.4429 148.3855 136.645 212.4524 186.8497 190.2391 238.9191 200.0431 186.907 217.8106 210.3756 168.9514 224.4143 222.9153 165.2384 146.3667 113.4248 151.3997 220.7148 180.4624 86.7503 106.5163 123.1212 195.1283 189.4697 111.0187 112.8742 100.2366 80.4101 75.9682 206.566 118.6886 157.7116 202.9858 174.5517 184.1906 152.9033 115.5041 183.6331 173.0798 229.9035 201.3826 241.9354 157.5442 178.441 168.6885 103.5425 155.6283 224.9545 154.3893 84.6286 115.5004 129.8584 139.1775 218.2493 196.7429 185.5058 239.1792 164.1182 52.7107 63.7355 82.2685 128.0932 174.8313 179.8005 248.4957 161.7349 241.6205 171.4416 248.3614 321.5137 298.7699 266.4766 519.4218 878.6876 826.0675 0 293.1418 112.1142 110.7991 112.2462 191.4035 279.1459 258.8291 213.6555 194.0489 149.7888 176.1994 242.0492 223.5118 179.8306 181.7956 173.1938 176.5355 225.4765 247.266 208.4493 230.1513 199.156 183.2265 180.4288 208.1225 89.3669 52.9824 122.1474 196.943 248.9178 239.6586 209.4984 142.1148 96.598 207.9759 142.8558 231.2862 235.5141 248.6574 59.8681 21.8354 43.4347 104.388 146.8617 84.8732 198.4323 215.0305 253.0617 232.1374 188.7606 205.7124 0 0 0 174.0419 158.7345 132.1275 172.2951 75.5732 159.7089 236.7378 203.3451 190.5101 164.6874 219.0837 187.1518 180.553 197.7193 195.9377 210.5741 178.4336 176.482 75.3115 176.8425 209.1364 269.4328 175.151 276.4099 153.972 124.0406 223.4 117.4673 99.2313 129.6345 208.842 200.2838 211.4468 281.9436 248.3197 160.0609 137.3681 151.3558 103.3063 29.1354 40.0809 108.3142 149.7452 195.9027 179.434 252.3936 258.6211 237.8886 187.0068 225.2387 269.6297 201.664 257.0491 258.7817 241.5612 23.4358
138.7881 212.7456 268.2535 251.1693 137.2021 176.1889 116.7749 243.8459 237.6586 209.4242 193.4066 217.6938 204.285 166.7315 210.8601 186.823 121.2359 214.03 204.1145 130.444 124.0721 242.4946 0 25.5634 220.5093 221.8608 246.2319 227.6759 237.6947 164.8091 135.9042 282.2473 221.0271 221.0073 198.4246 193.8144 86.4891 64.7129 60.8063 158.0114 212.3313 162.0059 111.5999 27.9611 103.1686 161.3119 201.9061 90.3392 116.836 215.7595 141.0084 173.8767 211.6321 219.3279 146.0753 95.5044 56.3289 173.9439 182.7189 99.8717 110.1022 103.3875 104.8507 101.9734 134.1924 67.0948 97.7487 180.4984 234.1998 244.5 217.9249 149.8154 188.9606 185.3754 252.2683 227.0922 192.0677 169.3241 170.4849 160.3345 127.6742 57.6793 49.6943 174.931 201.4954 204.0143 210.4648 118.9575 128.9972 195.9454 180.7743 187.3925 219.5744 200.465 178.9339 192.4936 229.2049 209.0624 207.6581 192.6979 162.6056 144.3604 105.8896 164.6498 224.8405 167.1047 89.0991 108.3869 128.064 208.5329 157.996 120.7369 106.3393 83.7914 77.6437 97.0199 213.0904 100.7697 154.61 166.9249 182.8034 172.0873 134.9559 98.4589 183.8191 184.2688 204.8989 190.8548 230.3842 150.2297 163.5088 156.74 109.8751 145.9762 223.2815 141.0327 90.9196 127.9888 119.237 148.2959 220.1862 201.7901 179.6367 214.5957 159.1445 54.5576 67.7388 66.9966 134.7618 178.327 179.7678 244.9662 150.696 240.908 180.8539 246.6992 286.7967 255.2839 231.7878 201.0296 826.0675 1371.9733 663.5765 291.3791 111.0696 105.283 118.2602 208.4456 277.415 277.3077 201.7154 160.1671 135.0321 180.3544 226.8769 180.8367 150.0593 165.1892 158.8789 170.8306 221.8492 238.7914 237.6124 220.2612 169.7213 153.2329 155.23 191.2035 87.1223 43.8813 115.2396 188.3211 256.8416 228.3811 195.702 145.3354 102.829 207.3407 117.2569 183.6094 209.9843 238.3701 47.4794 23.8374 57.2294 122.4709 119.3676 101.3702 176.4603 196.7952 260.7875 230.3536 186.6442 217.1971 0 0 0 157.4013 157.5467 155.0582 155.7124 71.1998 175.7879 228.0356 198.293 191.684 171.4647 230.5634 200.5166 174.5059 186.7655 176.6169 195.1153 197.7976 165.2443 65.8716 145.4628 170.8578 237.3035 156.6886 246.0785 141.723 109.3106 214.4997 101.1068 97.419 126.5881 218.584 225.1088 211.5468 239.1982 256.9376 144.1721 125.1447 137.4729 89.6399 25.1551 35.8373 100.3518 152.69 191.9645 173.6783 225.3463 251.4686 233.6247 149.2496 202.526 253.4622 210.8167 266.3531 242.7407 232.2631 22.9944
117.9385 175.98 216.995 220.5031 99.994 132.6956 105.4266 173.86 196.0043 173.1095 176.7003 173.0601 176.9496 174.8113 181.2593 161.654 103.8961 160.9901 159.1021 119.0512 112.5945 175.3183 0 22.3066 176.8744 172.1484 169.9623 215.1959 209.8935 143.7487 110.5751 198.74 189.0936 191.3595 183.7195 134.8241 62.6131 53.3919 39.9587 127.7506 182.7908 143.5013 77.6929 20.2384 85.4535 132.1003 169.196 99.6802 108.4309 169.9633 122.1514 151.3976 191.8435 171.3867 135.1917 77.1538 61.7698 121.1809 151.5866 89.0528 98.7609 58.6504 64.6724 69.9573 117.1467 72.5866 83.3545 159.39 187.7849 184.404 178.9929 114.8549 162.1479 173.4992 173.3731 177.1081 148.5599 144.0334 131.3766 146.2703 121.7916 58.2511 36.6416 128.9607 174.566 170.4085 170.3723 123.1711 110.075 176.4581 148.2864 144.7576 178.9537 173.3366 164.2258 155.1138 183.2201 149.8738 153.8314 167.9864 136.7782 122.915 106.569 131.5346 176.412 151.1617 83.3742 78.2927 111.2671 149.6536 150.8556 98.8546 87.2168 70.5493 0 78.5529 158.4209 114.4177 111.6075 155.9764 136.5939 142.8649 138.7232 105.4313 144.1417 152.9094 171.2161 150.7641 160.251 118.4593 139.3807 133.4572 93.9686 105.9866 184.677 129.0724 88.0749 98.9977 106.0543 117.6055 172.8453 166.3888 155.4981 191.4488 144.0016 43.2626 0 64.7879 102.1557 141.3552 148.8745 178.9208 131.0823 187.018 131.1721 172.1541 228.7469 206.953 188.4418 145.8579 0 663.5765 721.2931 714.5966 114.7326 69.4377 89.9238 172.2695 197.7211 196.3394 181.1689 157.7849 124.4908 138.3283 176.8107 162.5398 156.1721 131.326 157.1468 153.4729 167.3086 169.6928 202.4342 196.7255 154.2842 148.1265 129.1429 162.8216 74.8125 35.8744 111.1776 144.2568 181.4219 185.8367 164.7124 110.4494 66.2495 142.6586 87.8818 158.1941 185.3238 203.6617 44.0542 17.2465 53.2226 101.8539 106.8491 85.5645 153.6969 162.6504 197.2641 184.3866 150.4193 160.5579 0 0 0 124.7331 156.8847 142.8015 167.482 83.3925 145.861 183.6277 154.7959 144.832 140.0128 187.5502 148.5 143.1871 147.1997 150.2528 149.7364 160.5499 141.7619 63.9448 144.8951 183.0144 185.7781 117.8651 173.5299 127.7872 109.049 181.6486 102.975 106.4707 124.1385 152.495 154.9342 176.0726 186.9769 207.5122 132.4508 123.8156 134.7825 90.6197 25.7603 37.2415 98.7729 115.813 130.3408 139.707 152.283 206.6299 178.745 157.5638 159.7772 164.149 171.1163 164.1326 165.3622 196.7252 16.005
123.567 196.9355 259.6149 220.3024 102.6184 162.0274 118.8116 200.3964 230.6453 188.3531 195.6659 191.9325 186.4085 193.7248 205.2394 189.8623 114.9853 207.0139 197.9333 132.3224 130.3823 211.8612 0 29.5193 201.2671 201.7227 200.5157 201.3103 193.4839 143.0881 115.3442 261.3953 208.6457 212.3868 200.9754 163.9077 73.0381 64.9373 52.658 151.013 220.6623 163.8799 109.1157 43.5216 102.8574 156.7856 166.4027 95.897 110.1988 199.1472 127.2899 163.4218 235.597 193.867 165.6946 88.5524 51.8736 187.5941 146.4044 121.1387 91.4072 75.6478 99.7479 91.0076 0 64.9823 0 175.6745 204.652 186.8725 209.3381 107.5023 176.3978 178.2585 209.2129 189.5987 181.1039 174.1134 171.9821 130.8752 0 44.7133 56.8015 156.4987 204.6708 192.4564 203.1332 133.1167 117.2015 194.1307 168.7727 158.9415 191.8398 203.2539 191.7132 199.5646 184.5266 164.5317 183.3316 163.4153 163.5914 130.194 106.8573 166.8773 205.9643 159.8441 78.938 82.797 125.8996 177.7893 165.9078 0 0 104.3425 79.1064 81.522 188.6107 112.2745 132.0665 164.0145 146.2708 155.3277 135.1411 106.3762 159.0205 150.622 198.4147 191.1383 201.6744 113.4643 139.2343 161.3331 109.8756 127.4985 213.7085 144.0128 92.5921 107.5203 112.9549 115.3547 185.679 204.4636 168.6868 172.8401 0 60.2728 54.2076 52.0902 115.4967 163.1874 132.8904 203.5335 126.7978 204.6268 155.5953 179.0752 226.2251 193.2788 187.7628 157.4562 293.1418 291.3791 714.5966 1196.5599 243.1557 99.9667 109.5312 188.7796 270.1375 224.1667 176.6311 150.7749 143.5631 179.9754 186.6506 189.8321 161.4096 187.9677 144.6691 155.4724 187.8263 208.6444 224.9754 190.9447 168.5869 156.7732 156.61 171.6755 95.5267 43.3943 124.3691 185.8921 226.9765 222.4134 167.2208 138.4511 83.3492 160.5196 124.1832 177.5833 202.4623 210.8209 44.9703 18.1398 46.0436 92.1004 122.987 84.3232 178.4456 189.9055 249.4382 200.1303 157.615 177.4974 0 0 0 132.4054 147.5281 126.5044 180.5048 77.1035 152.0087 194.0349 174.8814 168.4593 149.7086 210.0714 162.6889 200.3409 163.102 174.1798 161.912 179.2137 148.5997 79.1281 171.0355 174.6262 238.2321 144.553 236.7438 127.4419 105.3794 229.1201 115.7992 101.8084 126.0089 189.4757 181.6605 184.6603 225.3898 246.179 153.1049 124.6699 113.7568 93.5688 26.3769 36.0693 100.0732 148.1851 186.6415 168.5815 190.3116 263.7144 231.2399 152.6427 212.7243 253.2999 202.189 218.0082 214.5369 206.029 19.4939
55.4996 90.8767 107.4905 91.07 57.1886 69.3156 50.7405 85.6409 87.0004 82.3492 85.4244 97.6779 77.2743 73.477 83.9251 77.507 43.728 75.0638 75.1007 52.2701 63.4183 75.699 0 8.9688 74.0107 95.4092 95.5684 90.1451 79.9595 66.0581 55.7334 117.2779 93.7927 71.8169 74.1374 71.3324 26.9305 22.3326 0 0 85.8649 79.5536 0 0 39.9405 68.3157 76.9171 42.1808 48.5614 75.6219 69.4398 71.7103 97.0827 83.5596 70.8957 34.4706 0 77.4015 50.1757 44.8874 41.7742 0 38.5256 0 74.7125 31.7266 36.3409 73.6425 85.6012 80.9897 91.5827 45.7908 79.2609 69.5127 103.2384 100.9948 76.5561 71.2906 80.26 68.8667 55.4171 21.9445 0 88.502 76.3339 80.0378 91.0987 46.2256 57.1955 95.83 70.3875 66.5556 107.7876 86.1824 75.1989 76.981 92.7815 80.8847 82.6194 73.8736 74.0436 55.6899 47.6818 58.1508 90.2575 59.6426 32.2496 44.7882 42.5976 78.0388 75.6941 47.1352 54.112 35.0668 0 31.5145 77.1347 50.0079 67.3174 78.5362 63.6165 65.3178 58.7233 40.4007 65.5285 67.0836 84.7637 73.4517 85.2 57.3187 66.7574 69.4459 46.1421 56.7462 93.2633 54.3117 32.4587 47.6205 46.793 56.0734 84.4818 98.6597 77.3071 80.5355 65.6629 23.7099 27.1873 0 45.5239 58.084 55.9727 71.7392 49.7229 84.941 58.8621 87.9012 98.8337 73.7046 82.7086 60.9865 112.1142 111.0696 114.7326 243.1557 74.6681 118.9975 56.8175 86.56 111.4613 91.4768 72.4393 70.3163 57.9073 74.7056 92.9763 77.5101 71.5054 73.2555 57.9165 71.6532 86.0774 94.4835 83.4884 89.8111 70.9094 70.1224 67.0443 84.5466 36.6514 0 0 86.4612 110.0531 95.9562 64.9088 59.6354 36.9142 75.0251 43.6789 70.2118 98.2111 91.0372 0 9.2128 27.5756 40.4442 54.6148 36.9484 82.6629 82.0378 100.993 108.2381 62.1454 68.4775 0 0 0 60.9539 74.8115 58.543 79.4152 30.8223 61.7889 133.8273 82.299 75.1255 56.3851 90.2728 74.115 74.8757 67.6427 73.4674 78.0133 80.3534 65.2492 42.0608 73.6721 79.1229 98.8972 51.9269 98.0293 56.1237 47.184 82.3352 45.188 38.4504 47.5753 79.0226 79.1553 82.1683 107.6467 97.1679 63.4628 48.6179 65.8182 44.9566 13.4027 12.6365 36.2463 62.3631 75.0075 72.1125 88.1753 89.9681 92.4909 69.5423 91.1693 114.0233 90.1093 113.4281 95.1998 85.4726 5.9929
60.0825 80.0039 83.9114 87.5072 0 56.7597 44.9938 0 88.8898 73.6728 83.5309 99.9056 79.6552 73.3118 78.4786 70.2244 37.9395 84.461 79.7914 45.4907 50.546 84.6414 0 8.1684 74.9829 84.1685 82.3666 91.6748 74.3505 68.6887 41.9418 107.897 75.8277 84.8596 85.1574 66.8024 25.1573 0 21.1923 61.0688 81.6462 60.0996 33.2276 0 48.4149 76.6241 63.6362 0 0 70.1102 67.2147 61.2547 92.5161 81.3882 59.3946 0 29.8172 83.403 54.2936 44.486 0 52.3596 36.54 39.2786 55.5438 0 39.3185 0 73.4012 79.8053 88.2517 38.4473 71.2432 73.3834 80.9419 88.7976 84.9834 80.7285 73.4724 67.6306 58.7964 27.0224 0 65.7698 82.6162 72.7407 81.5826 49.2744 48.0376 93.2962 63.4083 60.3703 89.4269 69.0527 68.7949 85.8989 84.8214 50.2541 0 56.7207 67.1084 60.1541 42.2324 51.6128 68.4398 67.2101 38.2275 59.82 35.1069 71.7349 67.6677 40.5025 40.68 27.9029 36.0721 32.7736 0 55.522 58.5568 61.3575 54.2755 69.1926 80.185 44.3316 63.2251 0 78.6288 76.369 79.3903 52.4398 61.9064 74.1541 39.5722 42.9547 78.13 60.3654 30.8651 47.1891 0 55.0543 91.2995 0 65.2715 72.8345 68.8813 0 0 30.6221 57.6387 60.9409 49.8365 80.0194 51.6197 79.5815 48.0593 72.4018 102.0494 81.0921 71.4515 48.6271 110.7991 105.283 69.4377 99.9667 118.9975 225.2205 69.7156 81.7978 104.2038 0 82.0828 82.2748 0 85.4302 74.9009 0 70.1982 81.3835 57.0086 59.9929 69.9497 112.4294 85.9514 86.5516 61.6452 0 54.1341 91.8801 0 0 40.8779 62.9402 66.0245 89.5981 70.3435 54.2779 33.8671 68.6157 0 76.4822 93.9635 70.6167 0 0 0 47.9224 44.3593 27.5748 69.6173 86.4754 81.1304 100.2966 69.0552 77.6741 0 0 0 56.5574 73.6127 64.5483 67.5679 0 47.3985 0 76.3821 71.3775 55.3913 67.0447 0 73.0879 58.6821 70.7975 80.893 83.604 60.9976 33.0555 66.4511 75.5311 119.3599 51.01 93.7932 59.7136 47.0178 82.9294 42.39 37.4826 47.348 69.3837 83.3643 62.0016 93.2383 101.4845 55.1776 42.571 52.8202 34.0943 9.1335 10.4485 0 0 77.1409 67.3734 92.179 94.2385 81.5838 61.8561 65.2513 104.7191 107.9827 93.9584 83.2996 89.8123 8.9481
0 92.4784 111.311 113.2418 58.3046 71.711 67.7634 115.4564 93.8804 0 95.8461 109.435 104.8046 81.4834 95.3273 84.2101 45.0548 102.0068 88.8924 69.1423 67.6681 123.1822 0 12.0961 96.6688 113.6244 100.0436 116.8549 100.5569 81.133 66.5974 132.3304 108.5856 82.4509 92.613 69.2416 32.0955 22.5921 0 64.711 99.9782 87.2424 50.9008 19.9035 0 72.8896 97.7298 50.8153 54.7543 109.2262 74.128 84.0204 90.4235 94.1936 84.5553 50.551 30.05 77.017 81.2019 47.051 36.6482 31.8386 0 47.7812 71.1417 48.4993 0 82.2422 89.7543 88.5743 95.6516 58.0822 90.3914 79.2348 107.4786 92.504 98.7327 97.7972 78.3499 78.6915 66.2796 0 0 78.0622 77.4868 92.6171 98.9406 74.8694 58.705 104.4446 81.5184 91.5577 0 95.2628 78.4722 99.0597 92.9194 79.8907 95.1317 77.8876 58.8693 58.5429 48.4318 65.3313 98.3799 88.5928 57.3367 43.5953 62.4201 0 73.6255 55.9555 47.5557 0 32.4923 0 94.0825 54.7722 68.8186 97.4526 78.4758 85.5564 69.2577 53.0926 82.7613 75.3703 92.8208 89.9015 86.5488 54.4419 72.1841 67.0655 46.3165 60.4211 110.5228 81.2269 54.3079 56.8952 0 61.5943 95.9782 86.6185 87.071 78.4795 77.8467 22.9958 0 22.4646 51.3051 73.8252 57.4488 96.5576 56.7916 96.3314 71.2529 80.8004 119.2195 100.5012 95.8054 69.4109 112.2462 118.2602 89.9238 109.5312 56.8175 69.7156 256.3816 299.8985 147.6414 144.0937 94.6365 75.7644 66.7428 88.9463 117.7098 107.9309 77.4399 83.9044 84.6264 80.9055 91.5386 99.7932 106.2714 81.0074 76.0347 73.9355 81.1433 92.9672 38.835 0 56.5198 94.8366 98.9555 95.3753 92.4608 59.3573 40.3349 82.0588 53.0525 90.4282 101.6307 98.7034 27.1226 0 0 58.618 71.3191 49.6115 91.6661 89.5184 128.3542 93.4358 83.6181 98.8674 0 0 0 70.717 74.3782 70.9144 82.4104 38.2012 85.8374 114.0836 85.6379 72.6316 72.7432 98.406 81.7045 90.4401 96.6614 86.3329 92.2031 94.6402 81.5719 43.0174 72.8829 94.7712 122.0155 78.3612 107.7502 65.4563 44.3869 101.7534 51.0221 49.147 66.984 80.5167 86.0237 89.0712 103.2105 120.718 69.2698 58.4936 60.5754 41.9039 11.425 16.782 47.0499 72.6239 70.9831 84.0406 93.2132 97.9382 113.919 67.4302 89.8255 121.0313 90.9222 107.0032 91.0915 107.0355 0
118.9689 139.8167 204.1219 199.497 99.0093 120.6686 97.0267 159.7533 158.5827 148.8838 153.9164 153.5585 170.993 138.3645 164.4695 135.1003 106.7624 191.3987 162.7555 106.6733 104.4309 187.4242 0 19.3614 162.7895 163.4959 167.026 166.2445 167.171 133.3773 112.1021 183.0619 162.9416 150.3825 151.533 138.7708 72.4244 53.5856 44.7424 107.2049 152.5637 124.3379 82.6577 26.5303 83.9588 131.7442 153.8186 80.3278 95.7383 149.5338 122.6621 141.4589 161.2748 159.4569 119.3209 67.4281 42.5293 129.0917 137.516 81.4559 67.9996 63.3445 61.9825 77.3484 108.257 65.5236 68.1528 141.6494 139.3322 155.7149 144.8189 115.2462 147.7297 146.3106 170.1708 138.3065 134.5231 141.3985 135.6971 129.2256 104.7879 51.24 36.1639 125.7825 146.1635 158.5849 152.0258 112.6619 92.491 143.9497 138.5077 130.1911 144.3249 149.5868 141.7013 154.8987 142.8275 117.5317 156.794 150.3943 121.6497 122.5226 95.3439 132.067 150.5523 127.2873 79.5933 83.6067 100.4607 126.9082 131.7045 89.1422 82.603 55.0128 45.1515 0 143.5493 105.8918 119.2638 142.2037 137.5117 128.9606 120.9085 84.9252 123.8016 148.9119 147.5738 137.2965 156.2838 119.2723 122.8414 128.5911 80.6073 106.7463 162.619 112.5883 73.0056 96.513 99.3128 118.5797 149.1448 127.4125 147.767 149.8482 110.218 45.0111 38.6857 48.2628 100.4138 125.397 123.1747 166.9499 102.1134 157.6743 122.1002 153.2622 177.3637 167.0804 137.7958 97.4129 191.4035 208.4456 172.2695 188.7796 86.56 81.7978 299.8985 356.2446 568.4074 0 173.4174 133.2871 134.4674 171.6429 147.1812 166.0898 137.8076 165.5605 129.8773 141.8959 159.8299 179.7886 199.366 160.3706 134.8077 128.5219 121.5923 159.3028 78.3277 0 91.759 136.723 176.8869 157.1325 155.5033 112.1303 71.436 135.7311 88.4525 155.6316 173.0723 156.8853 30.9441 15.7701 52.9529 0 107.2222 72.0656 149.2526 155.0713 185.7984 151.5437 141.2273 145.5104 0 0 0 115.354 130.1881 128.5016 146.1458 80.4959 116.1012 152.238 144.9549 144.4757 133.7867 171.4111 152.4966 162.1898 145.2765 140.4426 160.999 146.7813 140.8599 69.6017 137.8606 160.6268 168.5176 111.6552 188.4261 112.5866 93.0357 163.914 89.8894 0 107.9155 138.9624 154.8474 147.1011 184.2834 190.2695 113.0717 102.3611 122.064 79.6933 22.2156 28.5252 78.9683 117.796 114.9674 132.5838 155.1673 180.6025 179.8474 122.4081 175.7953 174.2701 156.3328 157.837 151.2753 173.9969 17.7349
143.7033 217.9144 315.7648 255.5312 127.893 165.9748 120.9603 224.6101 249.252 211.2605 235.3883 225.9862 219.8228 211.8368 207.9014 199.1704 120.2679 228.751 202.3241 136.8121 135.5817 241.232 0 22.1259 222.6623 259.4888 265.2843 275.9318 245.8793 164.1947 130.7745 294.3804 246.9294 257.4421 236.721 184.4621 87.2991 64.961 61.0146 176.17 201.3458 193.588 122.8482 35.3817 130.6253 161.31 208.5172 103.6969 119.1307 216.1258 156.3395 191.5622 236.4876 229.9972 171.5579 82.0527 57.5425 205.4219 182.7622 101.7001 110.5156 110.049 114.8688 101.6132 147.8496 77.7508 122.5077 201.2126 228.3815 244.4091 221.1287 138.2594 190.107 185.3577 262.2909 226.7639 226.166 182.3016 206.2866 169.0343 129.4943 64.7873 70.3144 200.7432 226.5479 260.5147 232.376 159.6342 121.4293 233.7906 202.5268 196.2361 222.7821 210.2919 181.42 197.1855 224.4195 186.2775 213.8591 186.8241 172.5885 124.6388 102.7824 166.9324 246.9057 184.6667 100.9753 111.9006 123.1332 217.6141 225.8373 117.9798 117.9711 84.9895 97.3139 74.1561 180.005 116.295 163.1462 197.6627 180.9028 162.0561 174.9498 122.3523 208.6283 193.4423 206.3921 194.2732 231.6626 158.1377 166.532 170.9426 104.7619 149.7158 254.7379 151.517 101.5437 130.1139 112.1444 142.1725 244.7389 193.3902 185.3848 194.4437 152.577 44.7726 58.0802 55.9875 110.2741 168.2834 177.3132 215.4088 131.8764 226.8436 146.8916 217.0469 235.1996 235.0771 199.1384 127.6836 279.1459 277.415 197.7211 270.1375 111.4613 104.2038 147.6414 568.4074 1880.7319 1065.4442 287.0583 227.9746 177.1889 215.3335 229.9183 226.9589 167.874 193.2918 185.3089 193.6702 227.1187 274.5353 306.6043 224.2719 192.4473 184.6806 174.2774 234.533 101.8231 52.0949 117.9223 188.9173 272.2104 267.8022 228.8409 153.5287 83.2501 213.0158 136.9927 220.3739 289.1673 231.8488 52.9387 38.9993 65.2207 102.2374 130.5423 103.3657 199.4674 187.2983 264.1178 244.8926 182.5688 203.4789 0 0 0 159.9563 153.5354 150.4945 187.4723 92.3015 169.1964 244.403 212.495 209.271 179.9783 259.7319 209.0318 182.5011 180.6555 181.5444 218.5081 197.1946 195.1989 81.571 179.1615 216.1095 246.179 162.6189 290.6383 158.9372 115.8966 235.438 113.2474 115.1743 152.0258 186.2235 227.2714 209.635 270.1533 269.1964 159.8225 131.8934 155.0123 92.6488 24.9507 32.2902 88.8247 140.0128 188.8547 194.4548 228.9115 290.1534 246.9735 175.5537 233.5327 279.9546 235.5471 276.8586 266.6662 235.0758 22.8939
170.8908 210.0096 306.9995 287.304 148.5151 170.5119 116.3351 252.9714 263.0791 197.8893 245.9191 220.4404 258.6372 195.5919 205.2882 193.5286 113.7645 233.3045 220.2871 132.367 132.5013 222.2252 0 24.3819 208.5236 247.8004 268.9807 290.9761 249.7634 178.9662 135.6713 287.5098 237.6614 204.4655 224.1293 187.9624 85.0242 57.1705 65.2609 188.6378 226.6979 199.0186 122.0042 39.1738 131.6789 175.4582 198.9816 89.5824 99.8741 206.3542 144.4048 191.0382 302.8085 246.4193 171.1202 92.7087 70.0781 204.916 170.3356 115.3152 92.0038 91.318 122.1173 97.104 158.196 75.5869 111.6291 199.9103 250.2235 247.0804 269.4488 130.0533 216.2433 220.1013 250.8421 234.5373 228.7043 226.4333 204.6759 175.5953 147.9099 64.8943 67.6174 173.6564 231.5093 226.6293 225.6081 144.5482 124.8778 185.453 206.9294 197.0854 248.5782 228.2456 233.6199 218.5451 222.2825 195.9581 235.8403 211.4317 176.1743 134.6691 100.3071 175.8553 222.7356 187.4583 86.5555 105.0567 135.6922 246.779 208.2742 117.3225 108.0197 83.2821 83.3364 78.1885 205.571 123.0997 161.7046 204.9703 164.0127 184.7932 174.4677 123.3246 189.5283 197.6738 231.0911 216.3421 245.8617 163.366 159.067 144.2868 111.2073 147.7864 273.8121 139.0495 87.1038 118.8125 124.6269 146.2466 226.8899 209.7246 196.7583 219.8369 159.0255 61.0822 55.2826 63.895 116.8333 168.7686 150.516 236.3878 130.3071 208.1904 171.0569 249.6472 253.6738 232.2489 181.3317 131.6242 258.8291 277.3077 196.3394 224.1667 91.4768 0 144.0937 0 1065.4442 1281.4024 402.0294 260.9244 205.7961 261.822 245.8682 252.9174 196.0202 219.2766 183.8891 211.5039 233.3934 282.0317 255.432 236.7736 209.4469 152.721 179.4463 218.1254 112.9969 0 128.4051 221.0988 251.6214 254.9286 222.8329 187.9187 89.4383 231.5751 130.832 208.748 258.8143 252.5328 57.5522 0 61.0994 104.0421 145.7103 111.926 194.1906 211.8712 275.2238 235.1203 191.3969 202.8045 0 0 0 169.3122 161.3568 170.7708 185.1463 71.9964 182.4389 260.0777 210.7664 181.6492 181.7994 255.9645 191.7768 199.3454 211.2041 203.2035 214.0707 196.3956 186.9767 83.0677 194.9857 234.2256 268.672 159.0955 260.726 178.3135 119.3437 247.3422 129.4715 107.8753 135.1152 226.5953 218.3809 205.7084 278.3947 269.3153 178.6086 126.2273 139.995 101.2126 27.0363 33.4292 92.2426 147.7577 188.7867 208.5226 215.4934 262.6226 263.5704 170.0629 220.9345 293.2599 242.6136 252.8945 261.4073 253.332 21.872
116.6377 174.5907 211.6589 188.1531 121.7944 145.12 106.9131 190.7414 198.5597 168.3234 172.6041 196.4815 194.423 148.1845 180.2378 153.1537 100.9586 184.5093 156.4645 108.4167 103.5677 196.6001 0 21.7923 167.0534 189.3815 176.7948 205.5899 180.8289 143.5797 114.0607 235.9503 183.9552 180.3733 191.3221 162.8896 80.9321 71.407 52.7135 146.4024 190.3947 135.5906 88.524 35.9782 90.9461 142.2333 151.8372 93.0179 99.4956 166.731 122.9886 167.2956 195.8543 184.1977 137.0514 82.0827 52.0301 132.4738 148.1406 93.693 78.0831 60.2515 68.8203 90.7783 117.3137 55.9853 76.7712 146.6783 177.845 186.061 192.3947 122.2866 168.4322 152.8202 177.1937 187.0128 157.094 154.2479 148.1868 161.7612 132.9149 55.2554 54.1362 123.8271 161.2146 180.8067 193.9642 147.987 109.6158 178.9902 158.9449 151.8582 180.4821 165.5516 162.3231 171.2489 173.2359 165.9252 175.8927 181.5539 124.7454 120.2572 95.2215 131.8502 184.4825 123.1087 72.0017 78.065 109.215 164.6672 142.6346 103.4159 92.2093 79.7659 67.3555 63.1465 179.579 111.1565 118.4325 147.0271 144.4769 161.5682 131.3612 94.758 148.4773 151.856 151.7467 152.015 192.1979 132.1181 138.4852 136.1641 105.4976 130.5522 184.6726 129.5859 87.8798 114.0464 99.1013 134.4271 172.3629 169.0228 153.6321 152.5945 121.0928 48.5505 51.4055 43.978 96.7228 138.7765 133.4581 167.9486 116.1549 167.8763 135.3691 161.7044 188.4211 192.5032 143.8351 127.868 213.6555 201.7154 181.1689 176.6311 72.4393 82.0828 94.6365 173.4174 287.0583 402.0294 478.6753 374.941 202.1929 206.6495 217.9667 198.4206 173.5163 184.3156 164.9116 166.0415 185.6495 238.7598 197.5815 188.8913 137.8449 140.3092 148.9655 169.0363 70.3002 37.9991 85.6312 150.3527 217.5393 215.7568 171.3032 118.579 69.9659 176.2942 95.277 162.8689 165.6403 172.8613 40.1561 15.8117 57.1184 96.9617 123.807 76.9719 149.2515 183.4087 218.6902 176.8027 138.9855 158.4717 0 0 0 129.4473 125.6016 130.1876 150.2007 72.0838 147.2709 155.2716 171.14 160.2254 149.9133 201.8113 151.1354 193.3731 168.7524 145.5859 136.0454 160.4803 163.082 73.3216 158.6445 185.465 225.9917 124.8463 212.8156 144.8553 111.7949 185.7338 108.9308 103.5706 135.2281 172.6212 165.4084 159.2495 214.1185 215.9275 123.2884 113.5565 126.9994 93.767 25.4563 37.3528 100.2799 130.6133 138.1842 141.822 180.7631 206.7949 206.6251 153.4841 177.6799 184.4915 184.5859 181.1549 181.1191 170.7527 17.6644
122.9785 176.4486 215.2297 206.111 106.3117 143.7533 101.2341 199.072 181.7224 163.3129 164.2015 162.497 174.2189 129.4404 165.65 139.058 94.0345 193.6971 173.4661 95.4547 93.307 166.2826 0 20.4782 157.9045 178.0299 183.4521 201.0278 164.2719 128.7264 102.8105 225.9042 171.1163 163.7074 193.3474 141.7682 61.2243 57.4392 40.6841 127.3629 176.9668 127.7129 89.9644 0 84.8204 126.1679 135.8384 75.5722 71.6064 160.8176 121.0756 154.6017 190.6863 163.349 110.5364 70.2506 50.093 123.2209 124.4636 74.9935 88.9871 74.522 84.6036 80.309 101.8923 58.2107 69.2608 138.5316 179.066 173.2933 173.1287 105.7 166.0804 141.8615 192.4202 187.0049 156.6905 139.1882 155.9779 150.3176 101.2518 48.6217 45.8686 123.0008 151.7694 167.8874 175.5872 121.7223 98.8014 173.4801 137.2488 143.2223 178.6291 153.9603 155.1052 171.0326 177.2553 141.3343 165.378 148.9127 118.6299 128.0119 91.3822 134.4574 175.3282 142.9244 63.74 79.3491 103.058 147.79 125.9898 77.6128 92.6383 79.4911 60.1948 56.3728 137.0591 97.5284 126.5102 128.3393 134.3112 136.0471 115.506 96.7066 115.9873 139.8124 168.0138 148.3339 170.9365 129.424 121.4898 126.6651 87.3974 114.4585 173.9026 110.8916 69.2349 83.8267 77.7114 111.5011 164.1259 128.1413 131.0863 124.4188 114.608 37.8696 46.838 48.0992 95.3705 113.5532 115.6746 178.5141 106.7235 173.6499 126.8476 147.5159 172.8619 160.2801 126.2133 93.8412 194.0489 160.1671 157.7849 150.7749 70.3163 82.2748 75.7644 133.2871 227.9746 260.9244 374.941 593.0267 2991.4401 201.3277 216.2688 180.5713 139.1927 174.8637 147.2591 151.3711 155.2342 188.2745 197.5169 174.6682 133.6927 118.4312 126.7127 173.7033 75.8032 35.5018 81.1735 154.2615 189.1809 185.1149 178.6896 120.5434 76.6544 150.6417 88.5446 154.6509 185.5026 170.1797 42.7228 24.8033 48.8862 93.3344 98.051 73.4355 154.4497 159.6487 188.4407 194.9196 134.476 161.3615 0 0 0 121.5444 132.0689 120.1115 143.9854 78.0659 134.101 195.5342 141.716 152.8374 157.2005 169.1844 161.9381 142.2579 141.6256 141.1724 145.1765 140.8346 133.6611 75.5261 141.0218 148.4191 200.4963 118.3955 174.3977 126.1536 92.5046 181.0869 101.1152 74.7807 98.6041 151.548 169.7544 148.7567 187.7516 212.2746 123.5935 101.6183 121.6793 72.9045 21.3632 24.4796 69.996 114.7936 142.5214 146.3901 171.1951 220.5514 179.7951 142.2195 169.7085 223.4697 189.6998 176.8163 221.2913 172.2394 16.2678
109.0515 137.3161 178.4114 138.2722 98.8263 103.6744 100.4284 151.2108 168.1878 137.6401 124.94 153.0392 144.9188 124.7021 140.0037 113.6168 97.0463 140.7548 136.8073 94.4643 94.0507 157.3792 0 16.4763 144.1775 152.205 165.228 156.9875 137.4627 108.7671 93.2604 145.482 137.1624 152.4543 147.6966 111.1452 58.4331 52.3079 33.7682 108.7975 165.564 119.8611 0 16.5199 64.7652 115.463 140.743 86.668 93.8003 129.5067 108.9985 142.0209 164.3878 149.9197 123.627 58.7594 0 113.5553 120.8895 70.565 71.8401 53.2764 54.2412 67.647 108.4655 59.046 67.6892 127.4057 148.0493 137.2772 136.3797 112.8026 135.8765 118.1287 118.6005 138.8655 139.0993 125.5553 104.0988 114.5028 97.4144 43.85 0 101.1999 123.1011 125.6852 128.8522 103.1613 89.1723 129.225 134.0933 138.8648 144.3993 140.2114 131.1157 144.5383 126.6332 120.4452 132.6737 127.7622 121.5213 115.2192 83.9967 105.5964 135.46 145.1674 65.0123 64.1322 95.1853 144.6113 127.623 93.0261 64.8665 59.1106 44.6089 0 145.5172 95.7376 90.7687 140.9456 98.2273 123.6558 128.4716 110.5293 144.4045 113.9922 124.5422 106.2802 154.211 122.9015 104.9939 112.8509 83.6671 105.0229 135.8144 95.8007 72.4262 94.6055 85.7555 94.2856 136.5929 123.3208 116.3937 128.0911 119.143 46.6446 31.1643 38.5345 91.4805 119.4402 115.7563 137.807 120.6664 131.9218 106.695 132.3194 157.4822 154.1882 126.9268 116.2053 149.7888 135.0321 124.4908 143.5631 57.9073 0 66.7428 134.4674 177.1889 205.7961 202.1929 2991.4401 1232.6061 670.9245 215.8257 178.8814 156.8429 139.6356 142.415 151.3019 146.9225 169.6576 163.9208 147.6327 120.894 119.0358 116.3798 132.7289 60.4084 40.3747 94.8173 132.2875 166.9907 184.2177 147.3847 94.5942 72.2699 149.695 70.9174 131.3746 147.3404 168.0424 35.7173 11.2661 0 88.3074 116.5971 80.8893 124.8488 138.0654 160.3477 146.2079 140.1094 143.3082 0 0 0 100.0542 122.3435 110.7758 106.8511 82.982 143.1826 134.6268 139.339 121.0422 137.874 147.6677 139.9168 135.7122 132.4447 109.0468 174.8875 123.607 118.4055 82.5488 139.1662 142.3037 145.0118 103.632 157.1765 121.0945 98.1003 148.6953 92.143 87.9828 102.8757 131.7802 147.561 140.9914 176.2982 153.4047 127.6476 105.5678 97.3497 90.2847 27.5272 29.4612 79.2279 101.6668 108.6527 114.2849 152.0031 161.4618 145.2595 129.0234 144.6852 155.9329 150.5994 149.425 158.7892 142.1055 12.6932
133.1181 176.7927 230.512 210.993 109.1236 148.6258 103.0038 176.0424 178.3401 163.538 191.3355 190.3442 189.1108 142.2221 183.0352 148.0305 105.8124 185.222 169.9105 116.8791 100.9828 212.9898 0 19.5753 170.9489 200.6617 188.5008 215.7563 187.6044 167.0741 124.1781 245.7054 175.6424 191.4767 162.7146 147.7344 79.0887 52.1824 43.9654 130.9087 201.1296 152.1074 83.4112 27.2937 92.3778 118.7228 174.8489 95.071 92.0307 153.921 130.2474 179.7513 203.9481 178.9915 123.285 79.0506 49.2806 145.8303 153.6345 104.3414 86.7397 85.3054 73.9827 96.9699 143.8546 65.4842 86.2073 167.6509 200.8333 183.7877 180.4347 131.1192 178.936 170.8755 164.581 176.0373 168.8995 160.6125 155.3869 146.1133 120.1519 53.3351 36.5108 121.4505 154.2473 178.0725 171.3985 125.9456 119.5989 180.0296 147.1309 169.2282 180.8663 164.7253 153.289 181.9828 194.9474 154.6487 181.8362 158.0527 156.088 135.3388 102.7771 132.593 182.6892 142.9348 80.1181 83.787 118.1094 147.144 158.783 90.9353 109.8875 75.3429 59.3772 65.7866 146.8961 111.8493 129.6311 165.0171 140.1271 158.5662 142.8482 100.6329 148.3863 132.1545 157.6376 156.8602 186.2011 113.8957 124.193 149.8775 83.0176 116.4376 208.1929 114.2284 75.9471 113.3251 100.8728 119.709 181.3371 158.5473 144.9214 154.1322 139.2665 50.4368 37.2645 46.0349 103.6622 134.7166 159.591 176.9956 131.3696 168.6488 136.0709 174.4748 204.1846 175.9575 135.3195 123.6728 176.1994 180.3544 138.3283 179.9754 74.7056 85.4302 88.9463 171.6429 215.3335 261.822 206.6495 201.3277 670.9245 936.9248 809.8459 264.4155 216.7112 190.4269 162.514 181.87 187.923 220.8548 221.0719 184.6672 161.8099 142.0746 142.6263 181.1717 79.6016 54.4465 113.7227 184.1494 202.4627 194.0038 204.6682 120.9266 75.2141 142.979 91.7744 180.8823 214.4297 208.0981 49.1473 16.9218 59.8239 130.1438 126.8719 105.1775 170.3282 161.309 188.4831 174.7917 152.9581 168.6002 0 0 0 134.4784 134.7757 133.8754 161.871 69.98 138.75 200.5464 152.6648 152.1639 136.3758 196.9137 161.4254 185.7546 166.587 160.1788 183.1897 155.4007 133.8185 71.1604 166.1831 171.8861 226.7403 127.5641 187.9668 138.8613 109.3288 197.7475 128.4101 100.7699 115.2461 187.7689 181.2334 172.6214 220.2044 225.4051 142.9282 116.6417 137.1183 96.9717 26.3726 36.7185 98.8515 127.3127 156.8927 162.7038 181.6664 229.8297 200.6578 145.3528 168.2621 191.2872 208.2929 205.1894 205.9221 195.2196 17.2193
122.5981 160.6404 230.3274 226.5931 125.7608 154.0629 137.0638 193.6155 196.0693 169.319 205.8508 196.5232 209.7891 159.9932 182.6823 145.2502 105.9015 211.7309 197.0222 126.9141 115.9205 216.7311 0 27.0024 198.5215 220.8824 210.8722 189.2861 173.9599 162.8735 133.1065 260.3437 204.1058 197.3322 193.7496 168.3346 84.3616 60.9379 51.9093 175.0123 187.9288 161.1353 87.6899 0 103.6043 141.8127 188.1846 97.4378 102.6752 189.4574 146.6949 189.4728 222.8226 194.2655 119.2384 78.9129 63.3152 159.2584 137.4194 98.3775 100.4799 90.2433 88.8517 101.7456 150.0727 79.9726 96.9609 158.0754 202.1509 203.523 239.7281 148.7727 186.3025 176.7934 236.7097 187.0287 183.9419 172.402 154.2081 161.5171 131.983 55.7618 47.263 161.4365 178.7706 195.2806 221.2674 124.4292 104.9402 179.3022 165.1843 184.4892 203.1112 183.0613 156.6485 192.4349 190.2094 153.3293 194.295 161.1946 162.6659 139.1765 103.2498 157.3595 188.7712 159.9917 77.4032 93.4941 127.1038 161.238 153.4489 110.0362 96.8503 73.1724 70.2618 68.0148 162.3046 102.8008 134.9592 143.7537 142.7461 156.7837 136.6435 107.7906 162.4745 165.1504 170.7627 183.7288 184.9526 123.8015 125.1381 160.4226 100.4092 112.9072 202.9664 130.5165 71.4636 110.5402 106.9833 144.0567 210.3394 184.6048 141.9594 176.2365 141.401 43.2653 39.9548 46.4952 114.5326 160.3073 159.223 184.9984 118.3033 204.0029 127.5773 177.5889 208.2978 198.3517 166.2745 122.6666 242.0492 226.8769 176.8107 186.6506 92.9763 74.9009 117.7098 147.1812 229.9183 245.8682 217.9667 216.2688 215.8257 809.8459 656.944 748.8811 197.7549 217.0926 195.6967 200.1249 213.064 231.4692 246.0057 219.916 179.1743 173.8099 150.7288 195.6496 88.0873 43.7551 102.6844 188.1628 225.9271 218.0047 189.9388 123.1439 74.9169 163.9212 121.6244 179.1684 222.0944 212.1037 53.6444 28.097 53.7025 113.754 130.2748 94.2268 183.0835 196.8724 229.6449 189.1464 162.3167 197.0783 0 0 0 148.1551 140.2045 154.3552 154.3788 71.2785 168.1444 213.7457 174.2119 191.1131 155.1973 219.6759 191.9935 179.0337 182.9088 165.1739 172.6974 172.9572 155.4808 81.7633 171.6877 189.0887 221.5198 130.7643 220.6029 151.2056 117.8802 206.9009 100.2745 94.3901 130.1501 183.2857 203.7296 190.6329 252.9973 223.0418 174.7046 118.9175 139.8083 93.9861 26.8021 38.4322 103.9737 138.7365 148.9033 154.7679 216.8212 230.6702 189.2478 127.4138 178.6533 227.492 189.591 199.6648 221.6931 200.6757 0
144.0478 179.684 230.9421 224.491 127.574 149.0929 117.3555 214.9174 244.1902 176.5972 191.915 216.8323 194.9365 184.6029 158.2992 152.3382 101.3659 205.4183 173.8771 125.5549 117.2322 203.3086 0 27.0667 181.2796 218.0075 199.1707 206.3072 198.1557 173.3541 128.9265 275.8701 221.3731 199.5591 184.5602 166.0113 76.3459 62.5955 60.8787 153.211 202.3687 147.5223 97.8958 42.2369 106.2876 140.7924 178.2231 81.1996 91.194 170.1942 112.5641 161.7564 223.5491 184.473 134.6204 85.1369 68.8003 180.7142 146.7772 93.0023 82.3781 76.2132 80.8619 99.4106 123.9857 58.202 77.8945 163.0356 189.7935 194.2787 207.8438 140.8714 166.2825 160.2505 193.3146 207.5953 196.2735 161.1935 180.748 154.1721 111.1713 57.5095 56.1694 147.9879 213.0602 196.1156 198.1334 128.553 115.1238 182.9529 171.0284 186.9767 186.4967 186.0827 187.7494 189.27 203.0355 171.7378 190.6151 174.2361 160.8879 126.6066 111.9407 127.3794 176.2385 180.5392 73.4508 76.0359 124.568 173.6644 146.8827 100.1295 107.1324 77.2206 75.5164 80.4906 164.2908 118.6369 134.8263 169.8528 146.1891 153.4764 142.164 115.4534 150.1129 152.3516 184.9897 165.1309 201.8037 145.6631 141.2851 165.9653 95.4174 122.4527 193.7885 114.4996 74.4977 112.79 91.7693 107.5014 205.0107 169.6012 140.0895 178.2196 161.0484 46.4722 45.8079 63.238 107.8357 0 150.0708 192.1046 126.2104 199.3232 139.165 152.5038 205.7117 191.1927 160.7722 131.9644 223.5118 180.8367 162.5398 189.8321 77.5101 0 107.9309 166.0898 226.9589 252.9174 198.4206 180.5713 178.8814 264.4155 748.8811 780.4913 687.9386 0 0 185.4379 245.6082 220.5636 242.6218 209.9558 170.3528 169.5635 160.96 186.6494 80.1256 56.9927 146.4736 173.1583 227.3474 231.1625 192.9073 142.8567 80.0658 186.3079 110.5886 173.8242 230.5606 209.5013 54.0774 21.0907 48.3666 129.7402 130.7089 102.7982 167.1395 188.4595 236.5999 195.5906 183.9478 173.2441 0 0 0 138.818 135.926 138.2543 158.4707 88.4047 169.8148 215.8625 194.6017 157.9203 152.3421 186.6926 158.9584 172.1217 162.4551 199.0874 188.2263 173.8664 143.8442 79.1498 185.2868 184.1235 237.4243 144.6622 222.1104 138.6865 106.092 191.4902 127.3064 109.1907 154.5562 184.7722 201.3316 216.4262 242.3892 225.4546 165.782 121.8304 149.4488 81.2816 20.3935 35.7532 98.6233 143.806 172.0214 157.2913 228.4754 216.8539 180.6637 145.8366 181.49 209.2423 185.1175 209.8985 210.4853 191.7385 0
[truncated: 216,832 more chars]
