# Supplementary material for: Defined chromosome structure in the genome-reduced bacterium Mycoplasma pneumoniae
Source: Nat Commun. 2017 Mar 8;8:14665. doi: 10.1038/ncomms14665 (PMC5344976; doi:10.1038/ncomms14665)
Supplement: Supplementary Software — We provide a folder containing all the data and scripts used to reproduce the analysis of identification of chromosomal interactions domains (CIDs). 1. Matrices_for_TADbit: contains the input raw and normalized matrices of the sum of the five HpaII replicates described in Figure 4a, of the HpaII with novobiocin described in Figure 5a, and of each of the five HpaII replicates, to calculate the CIDs borders. 2. Script_TADbit: contains the python script, iPython notebook script and html version, used in TADbit to detect the CIDs borders, and is saved in the Output_CIDs_detected/ directory. 3. Coexpression_Data: contains the two co-expression matrices (basal and Pearson) with their corresponding genes, as well as the co-expression for all genes pairs to compute the coexpression per CIDs. 4. Script_coexpression_CIDs: contains the R script used to compute the absolute mean coexpression of pairs of genes within and between CIDs. [file ncomms14665-s6.zip › 2017_Trussart_et_al_Coexpression_CIDs_borders/1.Matrices_for_TADbit/HpaII5_Stat_norm_filt_3kb.txt]

418.6272 334.9017 232.7435 192.7932 197.5444 193.0756 158.8006 169.5969 183.0588 170.894 146.1353 184.8561 174.2888 158.191 160.7906 187.0352 202.0271 165.9664 155.9223 172.4572 159.0885 172.4278 170.5775 181.0026 174.477 146.595 147.6883 156.3606 152.1286 160.0575 184.3311 140.9278 156.0689 151.6021 162.5085 160.0222 182.3092 164.879 154.4896 159.249 155.1175 156.4465 166.6175 0 179.6698 164.67 157.5138 209.9268 194.2687 183.5659 161.3893 163.38 151.7205 163.4966 144.8779 139.3614 163.6975 150.2482 143.4391 151.7965 124.4278 132.1176 119.3363 169.127 142.4067 180.9674 190.9879 163.8817 176.2819 140.4548 133.8916 152.9595 140.189 167.1093 134.1895 149.8104 158.2681 134.965 168.3482 157.7567 148.8051 170.9258 0 154.7658 146.0014 146.915 144.978 152.1859 162.1022 131.3992 165.8775 158.1381 142.8605 124.2559 142.9633 142.1803 146.1376 152.5771 156.7091 138.165 146.237 152.548 180.8564 155.5756 154.5947 169.8168 174.9723 136.0634 172.6769 128.3365 146.0316 146.9522 172.1145 198.0374 139.3378 171.024 146.6234 157.6284 148.2423 132.3734 163.5226 140.825 138.0817 149.2325 172.613 163.1676 149.3588 152.8869 152.497 175.4152 164.4234 163.1112 169.8778 154.567 138.6603 138.9128 158.569 157.8768 178.6149 186.2651 153.926 144.4417 153.2734 145.0182 148.9751 127.3791 112.881 137.4167 190.0603 166.8045 160.4937 144.9684 174.7282 128.9235 165.1643 146.6429 139.366 171.3119 154.2084 163.9147 154.4094 152.3257 150.6316 144.3382 126.1019 152.1235 0 147.957 144.6054 138.5709 120.017 157.5609 148.0127 160.7116 134.9266 153.1674 169.4137 152.0209 149.4023 164.974 137.6211 144.6928 152.9736 141.2028 149.0942 143.7902 122.9061 147.4714 160.672 0 165.6286 148.7374 142.1277 154.4872 161.4758 168.5426 0 163.67 149.452 143.0512 143.1182 146.0153 165.2103 0 0 172.5505 172.5077 171.1608 169.7927 165.4138 158.5703 143.7278 167.5654 148.6084 146.3979 0 0 142.4621 163.9587 158.3275 132.5875 189.3678 163.6918 150.8657 148.0804 141.1851 167.1061 142.4457 180.9938 175.622 180.4739 171.5598 149.9858 159.9427 165.0054 163.4423 186.5953 174.6474 156.6286 172.6973 147.5868 149.1755 154.4698 164.3998 190.652 184.4376 206.5699 174.5861 167.7488 124.8798 154.6459 149.0875 172.3207 157.9271 182.9313 178.4176 184.3458 192.2681 202.6737 202.4158 186.5391 188.1413 164.1397 167.3275 183.4299 172.5301 199.5036 180.4842 183.9425 168.2855 208.7236 0 418.6272
334.9017 418.6272 334.9017 270.2241 217.7274 224.6236 197.1497 217.4645 213.9151 200.4932 196.9549 195.4737 192.0355 199.7867 199.9212 196.5827 183.9404 196.113 209.3257 171.9687 191.2561 196.6674 194.557 208.2065 200.0823 193.8201 203.6804 207.5325 183.6754 192.8499 199.8821 194.0177 190.109 191.611 181.9455 205.3741 184.883 159.027 205.6525 190.0079 184.4198 181.4409 180.2197 180.4409 168.1065 170.2446 199.0491 170.6638 177.961 190.6938 156.596 178.0629 0 162.5537 159.8597 144.3911 200.9947 160.3197 168.5674 170.5098 149.5064 197.8111 171.1908 166.6915 178.6902 164.1063 184.2296 178.2533 187.6742 166.7129 190.7157 176.1303 174.7514 196.0568 192.3531 177.5449 190.33 172.6488 174.6432 172.8252 179.7576 160.757 171.5085 191.6414 162.9554 175.1766 182.6157 182.7202 164.2863 161.445 162.2589 164.6042 178.8631 168.2718 161.5879 166.8246 163.6574 170.1581 190.0399 186.664 160.5536 172.3744 157.672 172.411 175.9649 154.0452 161.4706 164.2981 166.0635 186.2673 167.8071 151.4018 181.5867 153.592 180.0419 159.7468 159.2191 152.3214 177.3548 183.6009 177.6324 170.2597 154.0296 158.9749 164.2315 172.9152 158.9447 174.6548 148.6669 157.9509 161.9558 168.0447 171.3689 164.0238 164.2413 176.0238 182.9776 175.2533 174.7822 186.5054 190.9755 183.9093 170.1829 154.0011 192.0687 150.9025 142.3578 156.385 152.5292 179.3601 153.789 165.2596 159.5361 187.0709 177.1015 197.9314 160.8328 181.0964 175.0286 171.9272 183.7653 164.7682 179.9709 164.5856 184.2114 161.9375 184.7505 171.9834 167.9822 172.7817 155.6502 163.3694 161.6925 184.122 174.2084 173.6401 168.7394 164.4081 160.0999 171.5766 169.7171 170.7416 172.9612 167.887 167.8343 143.2989 173.4287 163.9894 186.6178 0 176.2227 187.4339 193.8379 192.4438 178.5712 172.9781 155.5738 160.6724 157.8323 175.7469 168.2085 205.1091 201.6867 184.2208 208.7049 188.3693 169.1107 156.1513 161.3344 190.7545 187.0457 182.8993 186.14 208.7747 205.6692 0 0 208.6584 179.5311 176.6461 174.8081 162.2924 180.1795 187.5014 169.7275 186.8108 180.1812 172.1412 187.5988 174.3299 180.2764 174.3912 218.8927 179.2155 182.4233 180.6952 213.2644 193.4355 186.504 183.8763 194.4179 160.3265 166.8914 184.2539 175.8201 169.1648 193.2971 186.1917 203.9815 167.4057 171.5658 186.2452 185.4542 146.1007 180.1256 159.7718 164.2752 172.8368 183.3799 196.0522 208.4738 182.9164 211.2458 205.9086 188.6803 206.0851 212.8626 213.41 228.192 229.733 243.3463 306.1057 260.9102
232.7435 334.9017 418.6272 334.9017 222.3585 229.9539 199.7014 224.0145 217.9617 202.3808 226.4648 214.3459 209.4031 209.5522 216.4129 215.8666 168.0508 210.5033 230.958 164.1523 169.739 192.4601 190.3949 212.882 214.7882 228.7471 198.3747 216.047 183.4881 186.713 192.2133 208.6394 194.6692 169.4892 199.1529 175.9945 129.6342 126.7969 189.909 188.1615 203.3405 179.7716 214.9924 254.9972 198.4392 175.7649 190.6192 139.9371 154.2163 171.5618 175.0024 168.0998 194.4042 190.2507 181.0892 159.6822 169.8677 183.6604 181.2794 162.424 194.0975 201.045 217.0097 165.2865 171.3245 154.9014 174.8169 178.1942 179.6942 188.7986 187.6792 167.0542 190.4063 181.1828 199.9013 186.7409 194.6511 180.8581 193.4556 154.3147 157.3442 128.6467 163.9917 196.1704 175.0363 186.0311 197.7395 173.881 166.3065 185.0185 165.6574 178.7876 195.0394 180.0411 170.1773 168.6749 177.5314 139.3971 162.8361 184.1775 168.5835 160.3474 149.6795 178.166 183.9439 167.3083 136.5779 171.9127 147.3338 186.8335 181.7761 132.5611 163.1177 152.4435 192.4511 158.6533 170.7764 159.1017 163.6106 171.5828 155.8492 165.0519 145.6588 140.5038 167.7882 175.6717 186.6761 182.8818 186.3442 158.0552 182.1274 168.2881 152.5414 151.0375 182.5441 160.2424 134.6518 151.9185 160.3737 158.0273 195.356 164.7442 157.818 166.7341 153.6836 153.959 160.548 179.9821 165.3367 167.0135 161.3468 181.071 155.3074 167.8696 182.4834 162.763 168.3423 154.0147 176.598 151.6377 172.8631 174.2442 163.2255 163.423 163.6746 166.7962 162.3428 166.4041 167.7107 171.8261 165.2247 189.1101 149.1245 162.9931 162.4281 169.7653 155.3675 182.5038 153.8634 165.9662 203.6198 183.3189 191.6131 177.5959 165.6685 164.5667 177.7636 161.0228 178.9578 160.0014 158.3695 179.2355 194.6223 182.9517 164.1648 158.0492 170.3976 177.4493 204.9311 184.5752 202.0706 182.5497 199.033 242.329 167.5182 160.2331 181.0721 135.3684 162.2797 172.4402 194.1193 194.8877 171.7857 201.546 198.5481 0 0 195.8765 154.2301 153.2037 181.2023 135.2106 166.6292 190.7382 173.7443 194.1885 175.1339 169.5131 197.4247 183.0281 170.5127 186.3088 193.8373 171.7904 184.1617 182.4171 196.3659 207.937 209.9466 181.9079 222.995 162.2843 162.2334 191.822 155.5882 153.7832 164.7222 202.9517 216.9486 184.1861 211.6247 217.87 185.7136 166.6432 199.3868 140.4862 137.5696 142.3338 147.059 189.32 197.7537 203.4071 221.3537 218.9316 203.8518 190.3682 216.4939 234.3132 218.1979 256.4835 258.9344 262.3142 229.3891
192.7932 270.2241 334.9017 418.6272 334.9017 240.6122 213.0213 252.1178 216.7465 211.6224 231.2151 237.915 208.3437 207.002 209.3731 209.3344 192.273 211.3041 196.6183 171.7601 177.1246 208.9939 206.7512 205.0453 206.039 201.9178 214.5312 210.7422 210.6365 181.6663 164.3547 210.1533 196.9365 173.4761 198.1139 194.094 142.0079 149.3082 196.3566 205.6896 191.6217 183.2209 185.0688 159.0867 178.6391 177.7585 187.8399 151.5313 169.94 191.1515 168.3895 179.6627 206.3781 190.422 189.7774 155.8171 179.1081 192.6577 201.4823 188.1679 191.9031 180.0608 188.1324 171.4559 201.213 167.1858 156.8532 173.1835 190.1139 188.801 188.0189 171.1412 183.8888 175.8162 177.6868 204.4906 183.882 198.24 171.0715 176.2946 157.3234 156.7604 176.2275 167.3938 196.6315 180.9703 176.1036 147.8173 165.8733 168.1499 170.7102 176.9216 176.6472 185.1919 173.0888 168.8434 163.4864 171.0991 170.6378 169.4278 166.1709 156.6502 141.8206 184.8622 179.585 175.4983 134.7751 146.527 139.3612 172.957 166.4677 142.068 163.8517 156.8571 165.4217 156.7457 175.2884 166.9392 180.3446 158.8228 158.5633 163.5113 154.7863 143.4735 153.53 168.9715 158.3825 206.2996 178.9431 169.7603 173.7429 158.814 165.9513 172.2005 185.2581 168.3337 161.5585 156.0728 160.6517 170.9141 185.162 148.2541 166.7779 170.1506 157.584 169.1548 153.4984 166.2885 145.0543 152.0898 161.5691 182.7719 151.0186 194.046 191.2262 191.9592 171.0125 157.3139 164.7114 144.281 162.6818 168.6395 155.2153 156.5668 166.9918 148.3097 204.9402 157.4793 174.1882 170.5456 168.0524 184.5764 155.1106 152.7859 164.7542 165.8703 158.625 185.6318 151.0965 159.5013 185.7545 160.8878 173.1914 161.2418 176.3645 164.9734 173.972 193.0981 157.904 194.5144 182.0523 184.6271 187.1193 183.572 164.2285 178.6076 147.3397 165.303 185.2331 189.0516 190.1052 180.991 181.7237 161.9625 137.0047 171.4663 175.6361 158.6589 169.3942 169.9003 199.0354 176.28 166.4544 205.7971 202.7359 0 0 189.1245 200.8052 174.3861 188.6044 156.8004 181.9886 206.118 194.1203 195.4394 184.2071 180.122 164.787 167.1847 182.8387 172.1517 185.4846 163.0888 196.4647 194.6035 184.8458 189.4004 201.6641 187.5982 222.7766 174.4322 177.2309 190.4807 176.7668 182.6642 179.5608 189.6088 209.4209 192.8252 195.1611 206.4657 210.2106 171.4222 188.7955 154.6624 155.4521 164.623 169.4411 183.9048 202.6825 203.7262 205.5448 206.0056 204.3556 192.9204 216.3688 221.486 223.2532 226.2566 215.5998 237.3035 213.8424
197.5444 217.7274 222.3585 334.9017 418.6272 334.9017 251.2971 207.1072 224.171 217.6254 225.6163 226.5979 199.0466 210.2464 216.7529 215.7786 211.5525 190.7708 171.5954 222.4018 180.5681 194.9606 0 194.3519 189.9396 176.8545 188.1781 181.7845 177.3846 209.0051 183.8446 169.1013 181.2812 180.9288 176.76 184.6783 0 0 146.0434 192.0733 187.0134 178.5654 0 169.9607 165.3773 192.4171 187.3193 0 0 185.4 173.3859 180.5361 151.6394 193.5025 0 0 150.8661 176.7295 176.9384 193.2449 192.3387 163.1649 171.6349 176.5248 0 211.6575 164.545 181.7538 155.0368 167.0047 159.8759 182.0912 183.6166 169.7344 145.4035 0 139.3861 167.7939 172.6172 180.1455 165.8929 199.9136 117.5319 0 142.5022 158.6989 150.2513 169.6067 186.6414 167.1457 200.595 179.7597 148.3083 161.3333 200.7347 190.6161 187.248 198.7852 169.879 182.8197 186.1872 166.0899 181.0493 171.5624 168.4118 185.4151 219.8646 0 188.2498 163.7065 150.9355 185.9223 0 204.2865 167.7318 207.1738 154.0076 194.0141 186.4603 173.5541 169.097 162.5317 179.1972 187.2741 134.7337 136.7706 161.6672 152.8898 152.2682 183.053 149.1783 181.9064 195.2567 153.0631 158.5521 190.2098 202.1919 0 0 180.7288 139.876 177.1022 179.9819 141.7157 175.7894 224.083 0 172.6809 185.7047 184.5101 173.0002 159.8339 190.4924 169.4131 155.1279 147.1032 163.6232 161.2976 140.7223 202.9753 142.6032 149.5736 179.7918 154.7717 143.5893 0 166.7118 189.0474 161.2957 149.3662 178.1347 168.2365 186.717 186.8559 185.4366 174.4585 204.4172 167.0962 168.4177 179.0282 156.2857 153.8237 162.6675 163.9182 169.0518 147.1952 156.1994 164.3731 167.7831 0 167.411 175.8506 158.3671 143.5018 169.7051 162.1354 191.474 165.6042 0 153.5691 160.6673 159.1833 157.0169 0 0 190.4211 0 233.921 0 186.4293 153.5093 174.9985 171.8386 197.9583 195.0137 0 0 197.5119 178.9716 200.9957 196.2804 240.7024 217.4888 168.431 202.3307 189.2259 187.1421 165.0788 174.0691 184.1696 193.904 177.6404 198.5963 162.3949 150.1606 148.7381 123.382 177.0206 159.8923 192.4501 160.0408 202.6299 206.7627 162.7177 0 0 192.3627 161.6294 179.6379 195.0091 150.3073 184.7349 183.5112 203.7759 214.046 0 0 0 0 0 185.3985 184.9994 195.1218 187.0037 171.9264 200.8196 174.7996 179.7822 195.6385 152.3824 178.469 191.9992 173.2829
193.0756 224.6236 229.9539 240.6122 334.9017 418.6272 334.9017 274.8713 230.2446 233.4801 215.9819 220.9265 219.0336 223.5691 197.7872 217.2787 222.3325 212.5549 184.0771 198.4619 194.5974 205.6174 203.411 221.3302 191.5653 179.8488 167.7314 190.812 187.3183 186.6286 184.653 184.5333 169.3181 199.2377 168.7674 190.5925 172.2065 192.0018 182.4994 175.9375 200.354 174.7549 163.3255 140.6325 154.9643 180.0054 189.1638 192.1337 193.3618 189.3589 209.8835 178.9168 183.6564 184.4502 182.0671 168.7494 177.7936 187.4932 181.026 169.9601 191.3636 168.4826 142.7242 166.9285 0 174.9476 170.8444 190.9104 171.7018 163.923 174.2646 189.2032 178.4929 197.0804 178.8971 186.2665 167.7753 173.1615 188.1254 170.4469 152.0092 174.1006 193.1083 174.4729 149.4764 163.4121 157.684 182.2944 176.6117 159.0759 168.7637 161.4616 149.6247 167.581 174.5061 167.9001 166.4972 164.8976 156.1629 176.7678 155.4416 165.9423 173.0627 160.6206 162.2039 172.4696 191.2806 197.5401 183.3549 170.1817 178.7361 193.4409 0 184.4334 181.1022 164.3944 144.2601 172.0204 148.9288 157.0033 158.2516 176.176 176.3718 174.42 182.0477 154.1414 161.4846 161.5738 161.5921 173.2194 167.9998 167.6582 179.7704 196.2832 166.0411 154.8129 173.2791 0 161.3904 189.175 153.5651 168.3929 166.6889 148.0628 199.3218 174.9577 166.9431 134.8249 160.5799 164.9821 186.7122 172.7761 183.1155 154.0422 163.918 181.6867 172.2522 165.3697 167.6878 178.5874 154.4828 154.8983 174.5606 160.8757 166.2413 193.586 137.3047 165.7233 165.6981 162.7791 168.0398 171.7758 177.6228 175.488 167.3976 169.3784 168.4442 167.7464 177.1875 178.0532 164.1021 160.0678 165.6042 182.1576 157.9181 161.9273 185.4655 174.8919 177.1324 206.1225 203.4397 177.5311 167.715 161.9287 175.1412 167.1368 172.0175 175.6226 182.9594 192.0624 178.1961 171.1439 185.9661 142.461 186.0266 178.9754 162.5546 195.6699 146.3964 155.3496 175.9826 154.1062 180.1889 180.9339 178.2426 0 0 168.0297 171.3505 179.7507 193.3125 218.5779 194.5867 164.1223 172.9402 191.0242 193.4766 194.5957 183.3108 211.8637 204.3846 192.3512 184.7669 203.6937 191.4603 189.6466 165.3602 184.9401 174.2206 189.9739 184.8531 191.1667 188.5944 175.6747 175.1255 190.7303 197.4385 198.2621 194.3091 197.8282 161.9157 171.9596 206.6618 202.1554 202.6749 204.1444 205.8152 207.3619 208.045 198.9823 0 188.454 196.7879 198.5833 172.0752 201.7842 201.2563 175.648 202.3874 186.2688 190.0227 211.048 160.4484
158.8006 197.1497 199.7014 213.0213 251.2971 334.9017 418.6272 334.9017 253.4478 236.6516 232.6511 202.8628 214.7272 218.0664 220.4591 187.6815 252.4335 200.8122 212.1208 194.0781 185.2866 191.8704 189.8114 219.617 180.9028 176.1369 167.4189 172.941 216.32 201.308 197.9065 170.8781 175.0801 166.5468 172.606 193.2778 245.0754 180.5405 184.9563 185.4324 165.51 181.0621 166.884 201.4451 175.2655 178.5119 176.4148 218.7567 217.6966 176.0253 197.5729 171.489 169.269 164.9538 195.5891 198.9595 180.6529 158.7515 151.8872 177.3259 171.5685 132.5731 158.4716 163.2696 193.3941 195.749 177.826 195.2683 157.449 168.8204 158.7264 209.5739 169.8708 183.9812 147.7258 130.0687 165.2605 174.31 191.1031 195.7224 160.5896 174.5419 132.2746 160.699 161.9601 163.0361 171.0375 171.4958 210.9003 175.4693 166.1665 154.5478 148.7452 136.7842 167.0294 146.4185 167.3211 171.8923 143.1438 195.0423 181.1366 175.7448 234.861 183.8513 149.2551 155.0199 203.3827 191.4309 171.7274 167.8139 163.9002 198.4813 168.3033 180.8193 188.9545 187.4167 156.8105 181.7495 167.5307 148.519 177.3651 146.8858 176.6253 189.6964 160.4205 174.5306 174.0059 151.0999 149.0993 191.69 163.3562 163.6416 182.8229 172.4824 152.0293 201.0077 207.5656 171.5074 208.7893 175.2843 138.8698 164.7169 163.6066 182.1279 183.7966 210.6157 188.2448 174.7712 190.703 164.7406 174.4152 158.8579 198.0824 168.7038 160.6926 158.4767 158.9443 163.9277 157.3208 198.3774 159.8079 179.4945 168.6954 177.8502 204.4809 171.1746 170.4461 165.3917 146.5474 166.1592 154.2433 177.0862 192.9002 183.0086 173.7659 162.2047 200.6561 164.4422 191.3378 204.5598 158.7395 150.0774 158.6909 170.9753 160.0183 159.8483 160.4567 184.0002 175.4826 185.0124 160.4595 154.9286 152.6623 179.3393 184.5319 168.3983 203.3398 167.4393 155.1143 150.6017 165.0154 164.9389 140.8816 121.5434 169.2429 197.1015 179.1252 224.4702 179.1916 206.0401 172.4511 165.3398 171.4414 180.26 177.5787 0 0 179.2192 186.6819 181.8221 172.3817 216.4183 174.1476 176.3062 193.0688 166.2809 175.8552 160.6607 194.7992 205.8568 191.5995 176.7997 178.4821 160.3928 193.1543 191.3246 191.319 173.3084 192.2558 192.2968 174.6226 190.4987 212.5506 157.5129 199.6724 218.628 196.3729 161.0823 169.4815 189.6762 180.7143 195.1775 184.3174 207.3651 207.4856 244.3356 236.7383 222.2901 209.0742 195.7471 186.4707 180.7032 180.4236 157.8925 191.6062 197.3691 188.1311 199.9135 183.5241 162.5391 160.3622 162.9036 203.2193
169.5969 217.4645 224.0145 252.1178 207.1072 274.8713 334.9017 418.6272 334.9017 259.2704 253.0613 243.6121 236.9129 213.6882 203.2613 210.4728 205.1309 201.9196 229.6132 207.4404 200.5976 189.5449 187.5109 208.802 210.3942 183.4104 190.3993 209.9945 185.8867 180.9236 182.3864 192.3527 199.7589 189.4441 184.8478 179.9203 149.0271 157.7088 208.4203 193.388 191.1886 171.6979 179.626 175.9326 192.4681 174.3724 186.3021 185.7449 184.4585 166.9103 175.4295 163.473 180.7602 199.1937 176.6479 169.9167 195.6092 191.4256 181.2631 172.6817 198.2093 191.3476 166.8557 171.4465 183.6169 146.5035 194.0197 177.6589 175.2253 182.0655 170.5429 189.5321 188.1382 175.36 176.3199 178.3433 187.7821 171.3218 189.5849 165.8011 165.6004 156.1269 179.6441 159.1855 167.0727 159.4437 166.0858 184.6983 170.8434 166.5533 165.6941 175.4094 155.2881 186.7255 185.1946 172.2082 166.7237 175.1462 175.6653 168.3306 188.9753 170.56 175.5325 184.6218 162.2724 163.2025 151.5957 167.6067 170.9191 179.3057 160.9669 182.8849 167.7506 154.6976 165.8432 178.228 165.2807 168.9166 161.6354 163.7116 164.1488 158.679 166.5883 173.4165 172.8478 161.7081 155.3563 160.3587 178.1 161.4865 165.2413 169.2361 146.5312 166.8114 178.2009 162.7653 171.3639 160.5411 174.5528 177.7398 176.9511 178.5319 149.0284 160.7201 180.9654 134.2671 174.5468 160.4557 167.0164 170.9957 178.3147 178.1644 155.7025 152.2733 144.8846 161.5237 173.2177 171.3795 154.7662 194.9008 171.2611 162.0579 158.5267 168.018 175.8358 0 193.741 195.1777 180.4845 158.7633 180.6613 163.5196 161.0024 184.9354 163.4296 173.395 164.4846 169.8077 165.1294 179.8865 166.3582 176.1523 156.1294 181.9122 161.8346 161.2179 183.2807 180.0988 192.5854 147.603 150.7497 157.8372 174.3231 177.8145 162.8912 167.8326 157.4532 188.2752 183.7095 191.3605 181.6416 181.9637 178.2299 224.0206 131.2111 177.1996 164.8892 172.004 181.3212 188.5242 179.5329 194.8292 170.9804 173.0358 170.462 0 0 184.3903 178.8812 165.7492 187.584 176.9468 189.6477 180.0705 186.9732 182.0829 186.9639 197.1343 196.0133 183.0901 182.9172 189.5667 167.1528 182.8097 187.8995 186.1195 171.0904 187.6302 174.462 171.1854 190.7736 191.8807 193.5067 191.9627 181.3824 197.723 187.4238 196.2323 201.7985 196.7152 206.4415 201.8591 200.9206 179.7324 182.9167 168.8438 167.0584 175.7065 187.8229 195.3653 193.6262 174.5656 206.3215 181.6285 214.4343 187.4532 208.6222 216.954 204.1627 187.0631 190.0512 199.8971 0
183.0588 213.9151 217.9617 216.7465 224.171 230.2446 253.4478 334.9017 418.6272 334.9017 291.6676 268.6111 263.6491 204.9459 232.8128 217.6022 186.7503 221.4852 215.43 193.6226 186.5749 199.3669 197.2275 200.1089 208.5522 207.1602 206.4066 207.6704 201.7957 190.919 191.1561 199.2327 185.9405 217.4493 181.4399 182.5573 167.9103 173.4609 169.0581 179.5477 184.8335 180.8909 179.154 199.6941 200.9956 182.4051 176.4101 165.4379 170.2087 200.3012 188.2496 175.6375 177.7449 176.4902 185.0486 175.4987 202.4363 178.5908 186.4347 153.3643 172.137 189.3999 201.4735 203.2522 181.93 172.5503 142.3567 175.632 180.7948 177.7137 195.0427 167.1051 201.1744 182.4196 207.0187 192.8085 183.7646 182.3468 171.7123 181.0788 183.213 175.3638 169.6279 180.4018 162.8924 185.8817 157.5292 173.4206 167.0043 193.6278 176.7127 170.7945 173.3029 171.4062 177.5792 174.3153 170.161 168.3696 170.2347 177.4286 165.1191 166.1946 160.4703 170.9449 177.8917 169.7842 148.9358 156.3995 169.9698 173.5844 175.5248 160.6666 175.0424 156.658 177.5049 157.1635 173.5222 164.9957 164.4372 177.695 183.6113 169.3539 140.7225 155.5812 172.245 161.4384 178.4621 176.6087 166.5751 177.7793 176.5736 174.0971 165.4806 174.4833 166.1467 162.9291 167.4767 164.2795 156.0385 160.8263 175.1924 159.197 183.5981 167.8643 169.0991 152.7454 148.78 150.2885 157.9597 152.8783 168.9347 165.42 156.9033 187.1788 146.7394 169.5074 172.8861 178.7161 152.9131 158.9647 169.8797 174.0763 182.0531 168.6199 153.5311 132.1332 165.215 158.3253 163.6412 157.173 157.2364 181.2985 182.9741 167.6223 169.5036 173.8427 165.2263 170.4266 175.064 168.9438 169.4782 178.5401 184.6902 154.7317 173.9466 186.3552 175.9442 179.5076 183.6651 169.9086 158.7702 171.9008 165.3475 171.907 171.583 176.7574 179.9695 183.1635 189.3607 174.1288 185.9339 160.5601 147.7877 0 146.8281 136.4689 180.1684 150.826 155.7058 185.638 197.7757 192.6983 169.9439 162.6729 160.2532 0 0 174.924 166.0527 188.121 193.9376 137.4882 165.1723 184.8093 181.4168 190.341 185.38 190.2986 187.3385 181.8866 197.7915 178.3231 196.9733 199.1498 199.1233 197.237 184.106 189.8696 173.9175 183.3595 193.118 185.1097 181.5562 180.9592 185.8514 183.3354 172.3212 189.7175 190.4011 200.891 209.729 196.6764 186.4954 159.8845 193.2764 173.9385 164.0394 156.6989 152.8187 174.0323 198.5054 186.4993 206.6565 196.9555 198.7478 181.6936 193.0892 205.5898 195.3576 223.442 195.3335 204.8248 205.0989
170.894 200.4932 202.3808 211.6224 217.6254 233.4801 236.6516 259.2704 334.9017 418.6272 334.9017 255.8163 256.2547 242.1249 233.0148 209.094 188.8326 203.3791 202.9394 194.9918 194.9807 210.6035 208.3436 199.6922 204.633 191.1788 201.0751 203.6932 202.0376 196.7415 191.7774 201.664 183.9456 189.558 196.3648 179.9677 168.1102 177.9497 148.9268 180.4924 184.8606 171.2964 185.5175 192.313 202.7456 193.7086 175.9172 160.5167 161.8493 175.4552 186.3406 182.2068 166.6359 168.4109 169.9527 174.8443 147.6696 175.4119 195.2841 192.1573 198.533 205.5946 181.0169 166.3251 175.7028 167.1693 175.1197 177.0348 170.3964 176.4205 186.6833 175.7616 169.8169 173.3771 189.5871 177.113 183.6096 180.7638 172.5002 171.9658 165.6155 164.9349 205.5667 166.8968 164.9838 185.3519 189.3135 159.8082 158.8869 188.2256 167.7877 172.7943 190.8326 178.5761 167.5523 176.7798 170.0137 179.1658 171.1329 194.2414 166.8874 171.9968 194.9095 170.7293 177.7053 195.1413 182.6806 171.8063 213.4432 182.2706 177.7797 174.4609 170.3076 140.6045 191.728 183.3931 169.0794 163.2637 204.0923 191.7006 157.788 158.0373 153.3062 144.0428 164.1912 155.5188 193.2001 189.2717 158.9903 203.0842 178.9864 162.2236 159.3304 183.214 157.963 167.605 160.6837 161.1583 143.5373 169.7348 168.793 156.5126 175.5477 169.7435 169.4213 160.8686 139.4054 148.1613 146.3038 158.4463 161.4303 156.1948 167.082 166.5797 172.1201 153.0594 150.4234 173.2619 166.0975 151.6137 167.8545 179.4138 164.1831 158.6076 164.3191 147.2203 0 169.3764 166.4542 150.0551 160.2037 178.5927 174.7474 161.9233 169.4337 193.0005 159.6428 180.4413 178.8936 164.6124 162.6932 172.8055 187.0997 168.5994 170.189 178.0833 168.9275 180.7371 159.5258 160.883 179.5477 177.992 162.1838 167.1032 169.7266 177.5981 171.3976 183.7255 186.9551 174.6064 181.0752 191.076 197.4333 199.0186 165.5391 186.7246 180.912 184.4454 160.8264 176.3805 179.4188 163.8326 163.1462 170.3443 167.8105 0 0 192.4265 181.4438 182.0263 163.3694 181.9137 158.2086 196.8578 205.617 184.778 188.4767 178.7943 172.0911 175.7698 193.4265 179.0949 179.7884 163.8894 183.0365 181.3026 199.5668 172.5612 196.4579 183.0448 190.9476 190.1855 178.495 185.1746 178.219 165.9178 189.1773 197.6611 194.9208 210.4089 193.5663 188.7368 209.9434 189.2652 186.1509 204.664 189.454 178.3927 169.6751 176.0837 176.5048 204.6103 201.2177 206.8465 199.7922 183.9492 187.3461 199.6465 209.5407 219.6713 202.4824 184.8671 134.441
146.1353 196.9549 226.4648 231.2151 225.6163 215.9819 232.6511 253.0613 291.6676 334.9017 418.6272 334.9017 275.9402 219.7195 224.1719 226.3778 184.2839 204.5961 191.2777 183.0302 176.2644 205.1266 202.9254 158.8902 181.8652 204.1229 193.0339 203.6087 207.31 184.15 171.2771 202.0292 208.3535 201.2107 203.1657 185.2555 170.405 166.4499 204.0586 179.3032 179.5729 184.9835 174.3368 206.3191 188.9588 154.6739 163.856 154.2978 160.0465 175.0283 166.2428 151.3308 170.4172 186.4045 173.8041 182.8899 213.0624 207.4627 201.8676 182.0118 165.9772 169.9541 234.3787 170.7966 187.3311 154.6748 195.5717 166.5946 167.1718 187.4808 199.197 154.8989 180.5359 174.9815 209.5953 172.1569 193.8533 178.5717 177.2065 159.2329 157.4116 159.383 181.7725 190.7854 192.6122 175.2808 181.8349 173.0702 168.6227 195.6414 190.436 204.1921 219.9158 177.6362 162.3004 171.1401 195.9654 162.7551 178.7162 171.7721 185.2632 153.175 133.4536 170.8037 180.9502 154.4823 181.4825 146.7835 186.8528 173.4993 174.6689 148.9305 155.4889 155.4631 180.8909 152.8414 194.2779 131.7021 172.428 178.1373 175.0014 152.1205 170.5004 150.5866 178.6864 174.3516 185.6704 192.1972 189.2542 149.3446 174.3457 165.5357 145.1206 139.997 149.9397 176.944 172.7203 161.005 164.7765 137.1687 188.0628 167.1171 165.5076 186.2071 168.1569 175.6102 159.3126 164.9023 134.1507 145.7688 145.5816 165.7336 146.2795 169.5723 170.3583 166.6304 167.6799 162.9428 161.1667 170.9384 169.3031 174.1545 168.5182 183.2945 190.0098 167.2628 173.6813 172.7163 181.1617 180.2421 168.8437 179.6079 170.9806 157.4019 184.7659 159.7586 158.2982 155.7947 152.001 163.8539 177.9829 193.6614 174.8971 162.2306 176.1133 168.1892 177.9855 167.7021 162.178 207.3526 180.1079 196.9591 173.9895 165.9446 185.2159 185.0693 166.0582 165.9859 192.5248 169.565 191.0876 177.2743 211.0073 231.3526 170.4582 175.0938 163.3524 156.9409 193.5607 159.3222 192.0656 167.7409 171.4314 184.1584 181.4191 0 0 183.7756 193.6283 172.1382 159.6159 163.3584 179.8854 196.4626 189.5459 201.0085 177.8915 190.9923 176.9993 193.8858 187.1289 169.0144 186.4625 172.4714 170.138 168.5263 170.718 181.8998 208.1326 178.7671 201.4528 182.4461 164.0648 186.7413 171.0281 172.7966 172.3389 202.694 182.952 191.5508 220.7213 197.3533 194.0193 158.2458 175.2704 171.8131 177.7689 171.6035 156.9754 172.6622 182.1645 182.9265 199.6039 207.0177 212.2571 176.7906 193.7756 220.4775 203.9242 216.7824 196.2679 191.7748 178.3729
184.8561 195.4737 214.3459 237.915 226.5979 220.9265 202.8628 243.6121 268.6111 255.8163 334.9017 418.6272 334.9017 258.2653 246.9681 225.1917 181.4926 203.4575 221.0089 184.5275 190.4872 214.0574 211.7604 203.4738 192.3432 204.2513 204.1696 198.4971 196.0599 178.8379 188.3271 187.8012 214.3915 189.1195 206.7142 182.9562 171.9299 168.351 207.3577 178.9562 193.9125 169.6208 165.82 213.4152 177.6977 182.4643 206.1046 176.4766 172.5453 176.1176 189.9523 175.7978 175.7687 176.9337 164.6715 168.0063 206.9185 171.248 188.5064 188.5436 186.5592 151.379 178.5398 167.5174 189.0199 194.8529 164.3122 178.7865 167.5629 190.4088 169.3688 177.7074 193.4444 180.0208 172.71 174.8642 162.726 180.0483 176.6868 191.7229 174.6236 144.9906 150.2429 157.0288 168.5923 170.1871 166.8091 165.6429 163.2086 161.9066 172.0091 187.3951 182.0213 189.1357 172.6143 184.5444 176.0301 190.0984 191.0167 192.5793 162.85 159.3702 169.1277 176.9624 165.4375 167.0709 167.5231 145.6198 145.303 191.8229 170.1014 169.1938 156.9621 157.1318 164.3907 171.9866 157.6339 158.7723 172.7434 165.122 153.8274 157.8718 141.0974 170.9411 155.4499 183.1685 167.3897 168.4505 181.9844 162.5836 177.5524 171.4041 165.9706 163.2904 162.8602 168.5313 153.7458 159.6824 152.8158 168.9451 178.7411 170.8147 166.8165 163.7336 144.6585 151.3316 187.1445 162.2915 162.5641 176.2329 159.1533 178.832 191.7748 166.1235 162.4605 166.9941 163.5479 168.5925 176.869 156.8697 164.5275 169.846 165.7952 184.8169 174.3882 181.8447 151.8692 179.8179 174.3457 165.5337 180.6626 153.1829 157.4 168.8919 175.9436 162.4996 156.8136 146.5784 168.6031 151.9259 165.5098 183.8919 183.8534 171.2458 158.3597 180.7143 178.8104 180.158 184.8567 165.8296 181.6813 174.1226 177.2268 186.9045 195.1333 174.0661 174.7025 194.521 172.1703 192.1568 171.93 175.7706 165.675 221.1388 160.229 169.6529 171.3061 183.3215 188.9657 174.2431 186.4579 192.9486 159.9198 178.9889 176.3265 0 0 178.9148 177.5806 187.2681 173.1638 179.8831 183.6614 174.3277 188.6466 186.2086 176.5434 194.8632 197.4903 176.4969 178.2588 178.8474 191.5431 156.2754 169.0474 167.446 170.3639 209.9487 192.0479 165.3801 182.5485 177.1029 192.9496 181.868 179.0915 176.6392 189.9828 175.4767 206.0343 203.84 200.1918 201.8038 181.9653 177.2155 183.0592 200.4544 175.8497 163.9888 170.1458 203.9411 185.9337 197.6535 198.0902 203.4926 198.165 199.6217 211.4714 211.5426 209.3092 182.31 196.8111 196.2087 165.6723
174.2888 192.0355 209.4031 208.3437 199.0466 219.0336 214.7272 236.9129 263.6491 256.2547 275.9402 334.9017 418.6272 334.9017 249.0512 225.185 212.403 206.273 209.5505 184.6809 185.8558 217.3565 215.0241 235.5045 199.5623 202.0847 214.4898 208.9278 206.8567 186.8341 192.283 208.1734 216.7559 216.9102 200.2624 179.0847 164.299 157.0395 184.369 205.9691 179.2398 179.2519 193.1762 219.697 203.3819 201.5331 194.3657 204.4389 153.7355 172.4666 200.2766 172.1425 175.9327 173.1214 168.7434 149.3901 215.36 187.6239 196.873 164.4504 183.7281 188.8448 194.3827 163.9663 177.7886 153.4612 167.8725 173.462 171.4391 180.3512 172.1751 172.7145 181.7604 171.5096 172.7292 168.6667 189.6189 176.3264 175.4046 190.3895 165.7488 124.5282 178.31 160.7887 152.9345 172.4089 175.7625 195.5231 151.6288 176.0758 178.8906 171.691 171.4156 182.7469 182.1025 163.3694 182.584 178.0089 180.2021 154.4647 164.7783 171.0647 164.9477 177.2953 174.5037 166.9348 174.4153 149.087 194.7961 180.7149 153.2589 169.1564 149.7618 155.3496 184.194 155.4598 161.8577 175.8247 167.2381 155.6636 158.3169 166.6003 174.7139 165.461 180.8412 169.4217 163.0022 168.2081 187.8529 167.4142 163.9193 149.033 150.998 157.263 152.8417 162.6165 170.3779 166.383 153.8849 184.3048 194.9468 171.9922 161.1811 159.9384 173.0116 148.5866 164.2518 158.8415 142.8557 163.9102 157.3309 160.2857 166.7 179.7825 159.9861 165.8819 156.7092 193.5814 175.4637 175.8416 167.7786 158.764 167.6173 150.1351 150.7439 173.0008 155.9384 164.9509 195.2593 183.1172 159.5401 164.6461 163.4705 178.1433 163.6851 161.5416 159.6994 171.9263 179.5764 168.2399 154.284 163.9376 157.1222 163.8532 183.0479 168.8317 196.1259 198.5637 165.3751 159.0136 179.1796 186.6366 183.6109 171.6925 170.2822 177.9372 166.1 161.0925 163.0056 180.28 193.7998 186.5971 217.4712 157.4379 162.3465 149.6289 139.8733 174.6742 167.3688 170.445 194.4476 176.5013 182.8476 174.2173 171.6259 0 0 173.3771 179.513 162.5797 177.0874 164.6769 196.3506 194.9199 196.5178 185.1912 188.0976 190.9167 195.2844 185.5018 173.0743 180.3696 186.4081 176.851 178.5375 176.8462 177.4301 192.8192 205.4917 186.8289 199.7938 174.4344 167.5388 196.3748 174.6216 193.9684 189.6017 199.2896 196.2363 208.3021 201.2747 202.9136 180.2218 174.8838 183.1209 181.6072 172.8133 173.4303 175.2584 187.2419 190.6111 190.7976 219.2583 192.8409 198.1467 190.7907 194.0381 206.1192 194.0549 188.59 196.494 209.8838 179.669
158.191 199.7867 209.5522 207.002 210.2464 223.5691 218.0664 213.6882 204.9459 242.1249 219.7195 258.2653 334.9017 418.6272 334.9017 0 202.5825 198.7194 186.1614 191.1421 173.7845 200.9123 198.7563 214.2577 195.5359 203.8481 193.2777 183.0532 201.9532 191.1578 195.5493 191.5044 196.7948 178.451 198.9379 182.5317 182.3723 168.2346 170.9792 180.7711 179.26 183.9361 184.3249 201.2437 183.9182 186.6832 173.6712 166.5529 162.9971 174.1697 190.7966 183.6297 174.1631 162.5465 160.6067 194.0599 190.4199 170.7297 170.0039 178.2124 211.5433 175.8962 167.5429 174.6911 168.9736 177.7646 180.6009 163.6459 170.6081 190.3003 178.9993 177.2759 167.8976 175.306 196.961 172.0422 178.23 181.9351 161.6143 191.0929 188.7877 210.9275 176.9362 187.7052 194.8658 175.7733 175.8511 167.4695 158.3483 172.667 175.2749 183.8207 186.5122 177.6448 166.3793 169.1952 180.8533 168.6142 171.8124 163.9055 179.5865 165.4708 178.6059 157.6548 187.1705 165.5144 185.6949 177.2485 150.0635 173.6281 172.4559 181.0635 155.1437 156.9644 190.413 163.0994 158.6744 177.9404 148.9586 175.1948 169.678 180.3214 180.1186 168.6085 174.8046 182.2695 177.3561 174.5465 170.143 169.3638 174.4429 148.4883 164.2597 162.4222 161.3518 172.0204 154.3823 147.3009 180.1591 181.0546 184.24 175.8947 185.0218 154.575 155.5768 174.3072 157.5024 165.7736 188.1701 173.1703 156.0788 175.4267 170.8927 168.5616 179.5336 170.1866 180.1416 175.5737 171.9791 188.8948 173.8555 177.7019 165.7807 163.6657 158.1472 155.8879 144.2105 172.7295 180.0625 163.7354 158.8353 218.1853 163.4604 162.7094 181.2641 181.8864 180.526 164.8986 170.9882 171.6868 187.0626 173.6236 176.5208 155.0388 158.6673 170.9547 173.2878 173.528 166.8262 174.6693 171.5859 185.7862 180.3796 198.7595 182.1931 168.1624 171.1318 167.3681 178.8674 187.4503 192.8819 160.6733 194.9079 152.4719 152.9185 162.0811 165.7011 168.2635 175.6621 191.0217 181.9148 181.9017 172.7697 184.5473 181.8022 0 0 183.6401 176.2171 188.3531 169.9323 180.1038 189.1726 187.3356 189.6951 188.86 196.1366 174.8446 177.1903 177.2952 184.9121 196.0881 181.0593 200.1822 162.4602 160.9212 183.9837 184.5314 186.4665 195.9016 198.9794 168.5156 176.8309 177.5689 204.4944 192.7564 181.5404 176.5914 185.0163 198.7811 196.3105 186.6368 181.9147 206.5767 180.0303 191.4464 187.5675 195.6128 204.2974 175.4197 202.4895 181.2957 202.5589 194.6429 184.0741 199.7721 192.7653 199.7621 190.0062 197.1013 185.6953 171.4014 148.376
160.7906 199.9212 216.4129 209.3731 216.7529 197.7872 220.4591 203.2613 232.8128 233.0148 224.1719 246.9681 249.0512 334.9017 418.6272 334.9017 0 224.6451 212.2509 201.2126 201.5382 206.0288 203.818 165.9867 202.2038 193.096 194.6775 198.1107 196.8457 201.7317 195.4545 191.7904 176.3174 189.3897 185.4157 191.3061 174.8918 171.7083 189.6022 202.1277 174.4088 183.724 171.0374 225.7362 185.211 191.1292 197.8968 170.7263 0 167.5473 175.6253 167.027 187.0578 168.96 157.0591 174.8723 189.8901 186.5127 187.1015 189.25 170.6204 219.793 172.651 184.5795 171.3583 199.9161 184.5462 164.7958 177.8898 170.7634 182.5207 178.3504 176.0659 182.6768 166.5498 172.9775 159.1993 167.6881 171.4621 169.7432 167.335 171.0498 157.3024 170.6684 163.5201 189.4614 158.2929 174.4996 169.6055 164.66 168.3694 171.2 183.2184 177.0218 171.6925 172.8702 180.295 162.402 171.2195 179.9392 167.3237 155.7531 182.2345 156.0449 164.3844 172.7334 177.2003 181.5876 163.2348 179.3946 189.1016 176.9165 177.1539 175.1953 168.9297 163.6785 171.3369 172.3286 184.5693 170.7559 144.2525 169.155 165.4025 135.93 164.8026 184.4127 181.0864 169.3282 190.5297 142.4588 159.7873 162.6639 160.6723 164.3763 157.321 172.3233 177.0792 158.0758 0 163.8453 165.2218 165.809 178.9275 194.7201 157.9604 154.8692 160.9342 163.3059 157.2213 157.4947 169.9123 162.3197 182.0841 168.4127 169.5831 151.0941 167.9174 162.0256 158.9295 157.6354 160.028 176.7933 180.9237 179.4518 147.3783 147.0751 184.1113 161.6404 146.3603 164.699 165.3297 179.9445 152.9588 170.454 200.4991 167.3028 171.5919 171.2793 175.1699 172.452 167.3442 176.6143 173.9055 183.5343 178.1942 177.822 174.7201 163.0698 173.7098 153.2321 185.5531 168.3925 167.4375 165.5753 192.2214 175.2756 172.2578 163.9246 173.9565 178.0186 178.0046 177.9576 194.6962 270.4567 193.0134 180.29 190.3528 179.4806 165.8514 181.2792 183.8224 181.9169 204.3155 174.3162 171.7233 0 0 177.2632 186.8914 183.4612 162.7357 155.3991 196.8036 196.8216 176.0186 189.1729 188.3478 182.4186 187.1063 193.4218 177.6364 196.6017 200.1048 175.1423 176.5509 174.8784 184.146 180.6337 191.9662 192.046 198.6246 179.6851 188.7733 191.1709 193.4137 189.1407 183.6633 172.2972 186.6881 189.8382 184.2812 209.3773 200.7402 181.2996 191.9299 168.892 162.6879 169.9719 178.4403 188.1213 184.3736 207.9673 204.3638 204.5479 187.131 178.1469 186.8496 194.5531 189.4656 197.305 196.7488 192.8183 187.7798
187.0352 196.5827 215.8666 209.3344 215.7786 217.2787 187.6815 210.4728 217.6022 209.094 226.3778 225.1917 225.185 0 334.9017 418.6272 334.9017 0 236.4617 206.5092 203.4513 195.9741 193.8711 210.0767 218.5141 200.0467 197.6279 191.1937 189.8563 186.2145 184.5221 187.7991 178.8785 186.3065 165.5723 193.4553 179.5477 168.1009 187.9948 159.529 185.0878 181.6348 160.2191 211.466 192.7503 184.0964 199.9841 185.816 190.1859 177.1821 180.396 174.595 190.0442 170.8614 180.9174 176.611 206.8809 145.0012 180.6409 0 169.5416 186.4434 164.6331 182.6495 172.5969 194.2659 168.1277 150.468 157.743 151.6107 189.7012 176.7287 160.5279 167.5485 177.7136 175.364 177.7289 171.4682 191.966 162.4881 181.6511 171.7489 0 189.9106 162.7507 163.0994 163.9203 195.7935 171.3221 179.2366 146.5929 169.1755 185.3938 191.0666 161.4054 167.5992 175.7636 180.3025 180.618 157.3602 174.7051 179.3325 183.2793 163.304 174.6194 166.5847 172.8938 0 173.2936 160.4565 176.6593 144.5177 164.212 173.9142 185.1326 158.4102 186.9061 161.3106 161.3845 167.0658 158.2467 159.7331 173.9901 166.7106 174.3678 185.8857 188.2698 176.3196 183.4479 169.4192 167.9462 156.4463 159.8641 154.3814 181.4602 166.0994 159.5251 166.0023 164.7445 165.4282 161.7875 167.0913 178.0178 166.8919 162.5418 190.4186 145.4613 146.7505 166.9348 156.1857 171.0369 170.7556 162.0908 171.0008 176.2866 156.1058 167.6989 151.5754 159.7916 168.4381 172.8098 155.9957 177.8766 174.1583 190.8993 172.2928 165.0778 180.0438 173.5897 170.4771 181.3953 174.8476 179.1152 174.0035 159.6597 177.9517 164.7757 183.5365 155.2698 158.0142 181.7699 169.8259 184.0328 182.8019 175.5924 181.85 200.9361 184.4828 162.949 159.6842 157.9507 184.5279 172.8063 178.9035 177.2168 155.6898 183.1943 173.9006 176.6109 183.3626 169.5741 170.6998 149.879 140.1609 163.0483 188.5766 165.0147 205.4102 164.3701 177.8894 171.104 160.3326 175.5037 169.586 167.0634 0 0 181.6075 177.8062 173.8729 176.0692 155.9124 184.824 202.068 175.9744 184.2498 182.6151 181.3035 175.9396 175.5294 189.6949 187.1787 190.4959 170.1857 184.3243 182.5781 204.6887 183.0603 187.3347 170.9423 198.3898 184.3428 173.3805 204.9719 190.3117 169.2619 159.4879 207.3043 179.4406 196.1885 179.85 180.135 185.412 199.5515 163.5754 185.2235 197.6848 203.1639 199.1578 186.153 190.2018 180.1603 188.4123 176.4358 191.1202 196.3892 0 189.0756 196.9285 187.6597 184.7499 199.8939 179.9342
202.0271 183.9404 168.0508 192.273 211.5525 222.3325 252.4335 205.1309 186.7503 188.8326 184.2839 181.4926 212.403 202.5825 0 334.9017 418.6272 334.9017 223.6222 244.1022 202.3194 193.0531 190.9815 186.0867 204.4741 178.6894 179.7172 181.4632 181.0251 200.0858 220.346 180.0404 161.5985 183.1838 158.5067 177.4562 235.4153 256.5466 207.2266 168.606 190.2468 193.0969 182.999 179.6276 173.8115 192.2393 177.5128 244.3168 239.8692 172.7939 199.1954 181.7057 164.0339 169.5827 191.1433 203.0698 159.3962 141.7399 184.2978 202.7328 158.1927 159.3321 140.8495 172.9077 174.0129 219.3544 191.6521 171.4842 160.7626 161.3612 150.5531 212.3047 148.2334 155.5174 128.5385 152.4013 161.2038 164.0945 158.4889 179.0476 206.6072 211.9164 133.5487 163.2132 151.6034 147.2336 152.4393 191.0631 193.3043 163.2635 170.9954 149.0741 155.7436 151.9935 152.0126 167.9649 146.7337 188.6069 166.3978 167.1377 187.1736 197.6247 223.7185 152.7261 155.6305 173.6877 216.724 174.0577 168.4537 145.8584 166.9188 210.2792 200.5493 180.3962 155.4618 180.3263 166.7259 194.3894 189.2205 163.8015 163.8539 157.888 185.8974 199.9783 187.5808 177.3404 160.2213 151.3727 150.6974 180.2611 155.5268 160.8063 198.1337 164.8872 155.5915 170.5499 190.8597 193.7826 0 184.2949 136.1371 172.9367 175.1345 158.4427 166.0931 196.4705 137.08 155.2165 194.916 171.3838 188.2716 160.0168 210.0492 164.9701 192.5527 154.7628 160.6903 157.5585 162.4872 213.7293 163.4943 182.6783 191.1232 156.5562 185.0385 150.2984 151.439 194.058 170.1837 168.7044 183.548 177.9238 190.081 177.8442 166.4737 166.4094 203.8141 180.2947 191.9141 173.5327 155.7716 149.9433 154.4914 176.4097 155.1655 167.1752 168.4923 153.3561 174.9823 167.118 178.4947 164.3368 155.0353 146.2009 174.8673 170.4682 186.4144 161.6858 151.5884 174.4144 160.8494 170.5642 131.3582 110.2437 167.8873 193.7447 200.3175 226.0973 186.6913 183.5045 162.0561 182.1212 181.9524 174.7079 172.1092 0 0 170.6158 179.9078 209.6451 179.4897 236.546 179.1052 163.3632 204.8537 183.8707 203.9931 170.1239 202.3314 186.0833 172.5715 203.2834 184.5603 184.2129 177.3843 175.7039 181.5151 159.7643 158.068 189.6408 155.9951 218.2508 224.7251 191.1088 222.0451 209.3062 183.2285 181.1036 178.7652 182.1918 155.0331 180.3366 172.2213 210.2469 201.4701 244.1836 249.7904 252.0304 251.4649 200.8095 175.744 182.3571 176.149 142.5887 177.9748 222.9081 189.5144 165.9689 158.5083 123.8567 180.3542 188.8305 161.3768
165.9664 196.113 210.5033 211.3041 190.7708 212.5549 200.8122 201.9196 221.4852 203.3791 204.5961 203.4575 206.273 198.7194 224.6451 0 334.9017 418.6272 334.9017 230.4937 202.7521 233.9008 231.3908 225.8467 197.4177 223.7014 215.7773 204.9997 192.6222 199.7003 177.4649 204.5575 206.7991 190.8473 197.5302 200.1744 171.2725 182.3655 232.8433 196.9751 185.7644 184.3578 187.5032 157.0898 208.2806 188.2164 198.4301 160.047 161.8749 179.7599 164.6671 186.4474 204.2929 205.2552 183.4964 173.0392 182.3544 204.4757 175.0035 171.0261 180.6378 203.2799 204.718 180.3074 196.8986 155.0064 181.2967 164.917 192.7372 186.4666 191.5473 181.1104 182.2926 183.8806 190.1354 177.3877 188.2888 182.3459 190.0848 166.5601 161.2997 144.4302 190.0312 172.021 184.5594 182.2064 174.561 159.9096 169.2168 178.0852 190.7589 153.7146 186.6708 187.2818 155.1672 191.857 185.6966 151.1238 170.9558 166.3365 172.6871 176.958 153.6717 178.7607 174.7865 160.4851 141.6717 157.9785 171.2946 182.6662 150.2214 162.9473 175.9372 174.9801 185.8149 151.4437 177.6045 159.6476 189.4586 170.8639 168.0101 161.1922 162.1884 150.3326 167.9619 171.9351 169.0533 191.3059 172.593 162.0989 170.7887 167.3818 157.2746 160.5244 164.1537 169.6055 151.317 149.3999 150.5353 169.1211 165.9871 167.9401 163.4779 175.4017 175.3338 162.8636 172.7812 206.8369 150.1723 159.3858 166.2152 175.9388 159.8919 182.1647 150.9367 191.9336 176.8536 175.5972 150.4384 153.3955 174.1478 164.5684 163.5844 178.8761 198.0475 182.4167 160.1273 156.7552 157.6292 179.5967 159.5774 171.7773 160.0939 172.9713 179.5953 166.3922 160.3596 166.4271 166.8688 172.243 170.329 176.6021 147.3298 177.5885 179.7349 163.3719 202.382 183.5807 164.7761 149.8226 178.5984 177.3972 186.3729 165.6347 179.4432 179.3379 151.0295 171.6967 179.7809 183.6748 195.7686 179.8379 165.791 0 153.8245 157.7808 176.9612 140.4179 185.1395 166.3492 187.1908 180.1972 169.389 195.0435 192.1423 0 0 178.376 174.565 177.3556 165.7096 167.5874 164.4077 186.7279 179.8933 169.7645 170.2236 188.2962 181.7825 166.9359 173.3253 170.016 184.176 164.0464 210.4827 208.4887 197.6266 189.0327 195.4057 166.397 198.3588 197.8526 165.2277 188.1388 176.4082 177.6338 178.222 195.14 175.158 183.5585 209.9557 176.8586 169.7323 163.2024 170.0563 155.7424 157.2021 162.3678 168.8394 181.548 173.2694 190.528 193.0569 196.1745 208.6997 187.1061 181.8131 212.9171 192.4516 199.9748 207.7032 208.6981 178.1933
155.9223 209.3257 230.958 196.6183 171.5954 184.0771 212.1208 229.6132 215.43 202.9394 191.2777 221.0089 209.5505 186.1614 212.2509 236.4617 223.6222 334.9017 418.6272 334.9017 0 235.856 233.325 222.808 209.3374 213.2874 204.2922 206.3393 203.715 185.937 188.1791 208.9592 194.4914 186.2 216.3691 184.9438 168.776 148.0586 197.0739 180.974 188.7131 192.6104 175.8381 203.1155 194.8926 163.579 187.4262 179.8115 175.0393 162.8294 184.9685 165.1081 187.7462 183.7809 183.3169 155.9752 167.194 187.7396 197.9959 201.9312 173.6035 211.195 191.2423 161.7736 177.3182 154.4709 165.0982 175.7085 188.4415 188.8372 209.384 158.4489 203.8132 180.4657 173.197 173.537 178.5422 161.5484 180.7256 160.9985 175.4967 164.9699 166.9355 172.6128 198.6776 192.1192 175.9973 176.9762 174.9843 173.0185 168.5049 180.3078 170.1353 193.6917 183.8576 178.3507 188.0934 165.754 180.3963 167.4005 182.8641 167.8381 173.6791 147.9326 184.7427 173.4278 158.037 183.2186 187.3828 172.6694 171.3333 148.237 174.3346 164.522 179.1046 155.9597 170.6551 159.0631 160.2544 162.7804 167.5644 183.3855 167.908 149.5758 152.231 162.8022 161.9598 173.8612 170.5352 180.8174 149.6305 163.237 167.9312 172.1893 186.5079 171.4885 165.0993 172.2773 164.0195 169.7828 175.284 160.2025 187.252 159.2417 168.0069 164.9672 149.2798 192.6239 146.9627 159.1065 180.6417 163.69 162.0879 158.8512 182.4993 174.337 175.2842 165.0679 152.2619 151.784 158.3595 167.235 161.305 164.5571 176.2886 150.6068 181.9325 163.3254 177.0745 183.936 180.6323 163.5374 150.415 164.3201 172.7558 181.5382 171.3217 157.4189 151.867 170.187 177.302 175.6234 182.6043 172.055 167.8944 164.0288 182.5572 177.5555 185.2213 137.7797 177.6202 172.3106 170.6031 172.0168 183.9952 186.2063 175.5361 172.3416 173.9272 176.4864 184.8013 180.9158 173.135 210.4921 145.4372 165.9042 172.2992 173.7109 177.8971 173.8343 185.8025 171.3572 177.014 178.6178 175.9609 0 0 191.2797 193.1415 172.4402 181.6949 178.3073 178.5228 193.9678 174.0448 181.2621 184.7902 192.8034 202.266 199.9798 173.2321 180.9731 174.0596 164.8012 190.777 188.9698 182.9077 184.4614 197.1278 175.199 202.7923 182.1284 175.1416 193.1109 173.5274 163.2304 175.4457 188.4405 198.7893 168.7904 187.1338 201.9593 188.8356 180.1351 184.6558 193.4869 172.4501 169.3859 178.8951 176.6975 190.8644 198.3799 194.3737 211.1734 205.1491 165.7645 194.7798 205.0593 191.3753 198.8954 193.737 213.7792 193.8787
172.4572 171.9687 164.1523 171.7601 222.4018 198.4619 194.0781 207.4404 193.6226 194.9918 183.0302 184.5275 184.6809 191.1421 201.2126 206.5092 244.1022 230.4937 334.9017 418.6272 334.9017 239.9297 237.3551 193.7206 191.194 167.6811 192.9594 184.9678 192.7225 192.5091 197.6743 180.1448 181.2799 197.0736 188.0057 181.0533 223.8822 227.4618 155.6317 192.0518 190.7802 197.3735 164.1844 172.2101 164.1963 195.2571 182.3252 201.6534 195.7414 183.6419 210.2679 179.1625 164.6059 178.4458 178.2892 190.103 175.7637 168.0003 184.1348 202.6264 182.86 160.3742 148.4153 176.482 173.1478 185.3047 189.2833 180.9603 164.5487 158.465 165.4119 206.3054 162.9094 179.0474 146.1294 163.1228 152.6106 160.3432 164.6374 158.2117 186.4348 201.5143 134.0435 157.3367 172.7496 171.6016 159.4964 194.8494 191.7463 173.9295 174.7032 176.673 152.201 167.9595 165.0611 144.3364 162.935 174.6619 169.3257 163.9196 179.142 172.6978 204.1743 156.0862 182.8957 169.5214 229.058 209.1141 211.3812 164.411 156.6401 174.9671 193.4421 175.9106 187.6814 197.4089 169.566 178.4842 159.0681 147.8797 179.4817 171.2198 194.2112 196.1193 175.1363 173.6056 159.6392 157.3082 147.9234 190.5131 150.537 162.422 193.9853 194.5032 161.8273 174.824 195.0824 181.1205 172.6915 187.3809 148.4842 179.4935 177.8675 169.7035 179.5488 180.2508 165.1731 157.7338 195.0692 176.7074 191.7835 164.4493 185.7037 149.1727 180.3839 162.5731 178.5507 162.0438 163.4356 179.1948 163.0306 172.302 168.8518 173.0569 168.6215 149.2355 153.2005 179.0842 174.316 171.8569 170.9814 165.7783 173.5247 181.0727 173.0911 174.2917 173.944 164.1336 191.0629 186.1612 142.6093 163.7715 170.298 190.3417 175.5804 161.3194 165.6129 160.6058 192.1698 173.0872 165.9068 181.8619 161.2823 161.3055 172.2584 160.9424 196.454 176.9974 147.4469 177.9452 164.9268 156.4476 148.1259 159.9881 146.8931 192.1674 193.741 222.0347 171.54 172.3712 159.5473 167.8433 169.2807 163.0028 160.5782 0 0 183.7169 179.7532 191.0176 185.3478 216.8515 184.5592 159.4562 174.6082 164.9788 182.8232 186.2147 190.0687 192.5867 193.1754 190.133 198.4708 167.1903 179.5111 177.8106 166.5035 172.8546 193.1493 208.6066 188.7155 198.0205 206.1503 185.9345 220.1038 202.1298 193.4205 187.013 167.8549 166.6122 172.0877 175.4919 198.2767 213.2086 183.7612 206.4879 214.9575 220.1653 228.5112 220.6381 183.7293 205.7491 181.1145 190.9151 183.4251 194.4151 192.2691 166.6386 184.5739 164.603 187.9021 190.4655 210.0153
159.0885 191.2561 169.739 177.1246 180.5681 194.5974 185.2866 200.5976 186.5749 194.9807 176.2644 190.4872 185.8558 173.7845 201.5382 203.4513 202.3194 202.7521 0 334.9017 418.6272 334.9017 748.3464 163.7107 190.8847 178.7275 189.2455 179.9247 190.7175 194.6715 215.3922 183.2721 171.5755 190.3138 190.4881 189.728 207.5471 193.5202 190.4519 185.7889 160.1928 203.1637 198.431 185.5773 166.0151 191.1293 194.7236 198.5118 191.3758 178.3798 183.4133 187.7168 159.7183 185.3692 164.0403 174.8418 137.7414 170.9086 174.708 178.0568 186.91 141.3049 175.2488 175.0124 176.2005 170.7768 182.371 184.4074 168.1539 174.2592 162.1984 187.0218 177.8377 157.505 159.7663 150.9638 157.0595 182.0575 180.267 175.7865 174.7627 205.0121 151.8844 180.8569 164.5544 163.0821 168.7676 189.6008 184.2679 165.7745 176.0233 189.9783 189.5643 170.3251 162.1473 0 162.5648 172.2838 185.7592 172.9457 185.5773 197.5342 186.5458 162.3062 180.8131 176.4394 192.4729 201.596 208.2977 160.6829 156.4895 165.2655 171.132 172.4744 174.3819 168.5891 167.5089 167.5272 169.8982 148.3251 179.6413 166.1099 192.8495 194.7279 179.6721 178.1528 160.5669 163.364 148.6423 176.3273 152.9207 152.8897 189.9795 177.749 155.358 178.786 171.9371 173.5258 174.7894 179.3528 169.5547 177.0814 172.5271 170.3011 200.2102 152.462 177.8752 118.3217 205.1616 182.7527 196.5496 159.4873 189.6272 162.2284 158.3974 154.0834 171.5476 165.009 136.8251 182.7362 158.5292 182.9991 160.8886 171.9352 154.7097 158.894 164.3614 165.7328 167.1257 169.0963 169.1586 165.112 168.3312 162.003 182.4797 173.1931 165.435 166.0911 192.4667 176.5717 168.2697 161.5316 151.6125 194.1061 167.9607 166.0656 167.8179 162.6124 138.3154 169.8627 160.128 176.6673 163.4862 174.7474 175.0641 165.7224 192.5071 176.214 181.4334 170.3105 169.0731 160.9049 182.3667 179.7112 172.4256 178.2536 186.7736 217.0303 175.0515 156.0251 172.5357 172.1786 165.7513 156.2089 153.8853 0 0 160.1128 194.0357 187.2261 186.9448 204.9556 181.3589 181.5355 178.9007 168.6297 200.3316 172.9303 168.4022 175.9283 196.0046 174.5735 183.5246 162.7452 190.5984 188.7928 188.4888 180.2187 174.1013 199.6084 181.9902 201.3681 209.9765 168.1121 218.6389 215.5462 182.1337 187.7804 191.2116 186.5884 186.2036 190.0257 169.5531 193.1572 164.9417 192.1385 197.8491 204.0462 214.0447 195.0116 167.1989 201.7377 187.3799 177.1504 163.6679 175.9801 184.6035 175.7313 201.7887 182.4029 207.5578 207.5069 195.8534
172.4278 196.6674 192.4601 208.9939 194.9606 205.6174 191.8704 189.5449 199.3669 210.6035 205.1266 214.0574 217.3565 200.9123 206.0288 195.9741 193.0531 233.9008 235.856 239.9297 334.9017 418.6272 334.9017 0 228.8872 240.8292 230.795 250.8632 214.3038 205.9386 189.7518 202.6807 203.6141 216.2134 194.1228 200.572 184.042 188.0366 181.2489 193.4846 183.3534 171.0198 194.5227 172.8124 202.0834 191.6411 194.7455 184.3173 182.9907 199.281 177.5311 185.712 179.0506 181.6339 157.9163 177.0008 179.0054 171.2706 189.6979 162.7271 181.122 165.0565 190.1612 182.1494 194.7722 186.8687 185.7353 173.2377 206.3985 159.5659 176.2814 173.5713 181.9998 172.841 170.7226 185.9615 179.8246 169.8567 165.5041 173.2686 167.7976 153.033 200.3138 177.207 187.2056 163.8786 157.9483 196.88 151.0886 164.4191 181.1671 173.6904 181.393 170.7265 164.2131 189.4475 169.8907 161.9678 163.1538 155.5072 162.8383 166.6854 143 170.5008 174.7658 171.0478 170.9544 162.6272 173.341 178.9053 178.8613 169.0998 178.0626 186.3775 189.5601 144.4022 161.0809 143.9179 155.0489 172.1208 160.5899 154.9873 159.8407 170.2856 175.4891 151.8314 165.6567 171.4366 167.9953 159.2004 183.5568 160.6266 155.4854 164.0162 188.6355 154.14 157.5562 156.301 177.5362 173.7272 161.3079 169.3039 169.2784 165.6142 149.073 157.4002 182.7744 205.2957 158.7783 162.2655 154.9493 172.6348 169.6813 191.0359 162.2719 158.1125 162.8983 174.4711 158.4711 155.4361 167.8449 174.8248 159.1479 180.0277 158.4855 184.1156 153.345 170.5817 157.8772 175.0378 171.9956 165.7312 169.1771 183.5623 160.1656 177.3643 165.0821 169.9512 164.0658 165.5359 184.9256 168.3332 166.1296 186.5761 173.3543 177.9719 167.2717 193.1429 172.6246 200.9097 182.7404 181.7029 178.2119 183.3273 168.9363 160.2547 165.645 182.3137 173.8392 177.6652 171.5675 178.6126 163.3067 0 169.8825 171.2042 162.9827 155.8262 182.9206 187.4198 187.3585 182.5093 175.2739 184.7346 181.9867 0 0 192.4136 191.6185 181.376 177.8409 144.7843 189.4198 169.7576 182.2887 198.4081 187.7468 192.6189 175.6221 178.967 170.1303 193.7263 176.4957 181.195 181.9916 180.2676 198.2765 194.1599 205.7095 181.6774 171.4125 175.3056 172.4254 175.8773 185.5013 185.6759 176.5309 192.1491 178.1853 178.7158 202.9418 203.8529 209.4985 199.4237 203.5722 176.2668 163.0328 164.7836 167.4991 164.9007 188.0337 204.0346 198.3975 200.9994 201.4415 197.3313 201.8956 184.6688 192.8221 196.8901 200.45 212.5654 179.4895
170.5775 194.557 190.3949 206.7512 0 203.411 189.8114 187.5109 197.2275 208.3436 202.9254 211.7604 215.0241 198.7563 203.818 193.8711 190.9815 231.3908 233.325 237.3551 748.3464 334.9017 418.6272 334.9017 0 238.2449 228.3183 248.1712 212.0042 203.7287 187.7156 200.5058 201.4291 213.8932 192.0397 198.4196 0 186.0188 179.3039 191.4083 181.3859 169.1846 192.4353 170.958 199.9149 189.5846 192.6557 0 0 197.1425 175.6261 183.7192 177.1292 179.6848 156.2218 175.1014 177.0845 169.4327 187.6623 160.9809 179.1784 163.2853 188.1206 180.1947 192.6821 184.8634 0 171.3787 204.1837 157.8536 174.3897 171.7087 180.0468 170.9862 168.8906 183.9659 177.8949 168.034 163.7281 171.4093 165.997 151.3908 198.1642 175.3054 185.1967 162.12 156.2533 194.7673 149.4673 162.6548 179.223 171.8265 179.4465 168.8945 162.4509 187.4146 168.0676 160.2297 161.403 153.8384 161.0909 164.8967 141.4655 168.6712 172.8904 169.2123 169.1199 0 171.4809 176.9854 176.942 167.2852 176.1518 184.3774 187.526 0 159.3524 142.3735 153.3851 170.2738 158.8666 153.3241 158.1254 168.4583 173.6059 150.2022 163.8791 169.597 166.1926 157.4921 181.5871 158.9029 153.8169 162.2561 186.6113 152.486 155.8655 154.6237 0 171.8629 159.5769 167.4872 167.4619 163.837 147.4733 155.7111 180.813 203.0927 157.0745 160.5242 153.2866 170.7823 167.8605 188.9859 160.5306 156.4158 161.1503 172.5989 156.7706 153.7682 166.0438 172.9487 157.4401 178.0958 156.7848 182.1399 151.6995 168.7512 156.1831 173.1595 170.1499 163.9527 167.3617 181.5925 158.4469 175.4611 163.3107 168.1275 162.3052 163.7595 182.9412 166.5269 164.3469 184.574 171.494 176.0621 165.4767 191.0703 170.7722 198.7537 180.7795 179.7531 176.2995 181.36 167.1235 158.535 163.8675 180.3573 171.9738 175.7587 169.7264 176.696 161.5543 0 0 169.367 161.2338 154.154 180.9577 185.4086 185.348 180.5508 173.393 182.7522 180.0338 0 0 190.3489 189.5622 179.4297 175.9325 0 187.3871 167.936 180.3326 196.279 185.7321 190.5519 173.7375 177.0465 168.3046 191.6475 174.6018 179.2506 180.0387 178.3332 196.1488 192.0764 203.5021 179.7278 169.5731 173.4244 170.5751 173.9899 183.5107 0 174.6366 190.0871 176.2732 176.7981 200.7641 201.6654 207.2504 197.2837 201.3876 174.3753 161.2833 163.0154 165.7017 0 186.0159 201.8451 196.2685 198.8425 199.2798 195.2137 199.7291 182.6871 190.753 194.7773 198.299 210.2844 177.5634
181.0026 208.2065 212.882 205.0453 194.3519 221.3302 219.617 208.802 200.1089 199.6922 158.8902 203.4738 235.5045 214.2577 165.9867 210.0767 186.0867 225.8467 222.808 193.7206 163.7107 0 334.9017 418.6272 334.9017 298.417 267.6342 281.041 206.7986 218.8559 205.2124 194.0331 200.0052 211.0163 218.0117 207.7308 0 172.7877 231.2091 182.5703 212.2574 171.6152 168.7863 172.9849 191.0993 203.2198 185.9916 153.7294 174.2941 198.7977 175.2122 183.5676 180.0787 173.5183 167.9468 156.2413 215.3674 162.8777 144.6792 163.2789 189.2207 181.2909 172.4859 153.2607 192.9076 157.2822 169.9663 169.462 182.9734 190.7229 157.7137 170.6846 189.3279 195.3189 187.7633 189.7065 198.0519 189.5242 166.3791 178.3284 173.2404 211.5515 193.913 154.1959 192.8001 177.6913 188.094 170.8887 168.5553 133.1283 172.0562 175.4438 181.7565 185.5826 165.551 169.4589 189.8178 172.9451 154.0453 143.6235 157.8767 176.3363 193.7473 207.0113 172.1608 182.8661 146.3294 166.0425 159.9182 169.4725 188.1699 184.8268 168.8747 179.3208 138.4696 0 170.1826 204.056 177.5063 169.3442 154.1103 140.3786 179.2081 163.4117 164.3701 157.2313 186.4771 146.3045 157.6493 140.1409 179.5466 160.6679 140.7273 150.5539 161.4281 116.9018 128.4538 170.407 168.0062 201.305 156.2308 177.1536 174.1113 148.2341 160.1968 145.5151 222.3302 207.4639 161.9998 167.9136 210.4192 177.1825 160.2134 181.7607 161.0437 170.2251 191.9439 170.9052 197.6161 162.269 209.3267 172.6075 212.1765 124.8773 172.8108 203.1264 134.5927 144.7147 181.1642 169.9751 148.0546 171.536 148.7825 177.3247 151.2128 134.1157 148.4838 161.9153 174.7314 161.8593 190.047 210.4113 195.1836 163.28 130.3663 175.1524 164.3489 194.4043 202.1679 113.8501 128.8685 175.9774 171.839 163.2387 180.2596 157.9572 159.5977 202.5514 163.2081 192.0359 165.3777 177.7819 171.3161 0 0 159.3788 166.0036 169.7176 177.7407 181.9676 197.5796 184.2448 158.4561 183.8417 181.1071 0 0 197.749 185.2435 167.6457 212.6013 154.7512 187.9598 203.8763 199.3325 185.8179 175.429 189.8789 176.3811 144.7948 163.4165 183.449 195.9895 161.4059 199.8798 197.9863 206.535 212.8083 187.5628 156.3134 191.3623 172.7661 173.2529 167.9491 170.932 163.4168 203.3064 210.3651 186.8327 174.6915 218.3824 217.8353 214.4851 213.8486 174.1377 209.2466 184.5406 0 0 0 177.4232 246.6726 209.4369 200.1516 193.8299 187.1216 169.2847 218.9426 171.9886 176.2898 184.9775 189.0951 167.2137
174.477 200.0823 214.7882 206.039 189.9396 191.5653 180.9028 210.3942 208.5522 204.633 181.8652 192.3432 199.5623 195.5359 202.2038 218.5141 204.4741 197.4177 209.3374 191.194 190.8847 228.8872 0 334.9017 418.6272 334.9017 264.6131 257.3782 244.9336 219.2203 199.2 206.663 202.939 192.795 201.8332 210.8927 0 181.3653 228.901 183.1733 191.9406 184.0021 178.4877 221.5017 184.8317 186.4217 188.3165 163.8107 162.6792 174.4791 165.513 189.7125 174.7852 179.37 185.5474 180.4128 153.0373 176.5612 187.9509 171.2182 188.676 186.2657 179.4595 155.5514 181.8361 189.1092 161.1553 175.7636 185.6742 170.1576 164.2539 177.6951 164.6079 177.518 174.0143 180.3435 189.6955 187.2048 184.6295 172.118 185.5217 174.9199 166.1013 170.8767 157.3235 184.5118 176.9677 161.1521 170.9243 165.791 173.4643 178.3609 186.5203 176.1621 159.7702 186.4838 168.9927 167.5523 160.5512 169.5139 162.0604 175.9763 166.5777 191.9306 174.4197 182.5728 170.8485 183.2969 176.2008 150.7743 195.2101 174.8643 178.066 179.715 140.5908 157.633 169.5144 191.4058 168.1089 171.7841 157.6673 167.7082 150.4082 161.11 176.6245 176.4043 169.48 157.4626 171.5223 163.5266 173.7025 179.7925 168.3613 182.1854 185.2421 180.3006 164.8679 161.7472 151.9502 172.6878 172.8412 162.798 163.4895 163.8034 158.0321 178.3713 169.9322 167.4329 178.9722 168.7404 168.7662 178.6959 158.3723 167.7228 173.2869 172.0868 184.742 164.5858 190.5678 154.9939 173.1721 171.1581 168.7891 172.4259 195.9045 174.2182 141.9516 154.767 168.2368 168.1149 178.4026 173.0436 153.4156 151.9466 173.2947 163.4218 171.5799 150.1972 160.392 189.9936 170.9004 177.3799 168.3795 168.8776 187.8403 164.3986 161.3163 170.6584 149.6735 0 155.6362 162.1645 161.9083 175.4496 192.1084 176.6572 177.867 185.3581 193.249 175.0333 175.5235 179.6526 223.0021 212.7823 156.7354 157.8135 175.5663 179.3416 168.1588 186.7016 190.3638 177.4363 168.1584 164.5171 162.0699 0 0 179.9543 176.5137 160.4748 181.967 187.9376 173.1967 189.9536 178.5011 185.5918 188.3452 175.7238 166.6259 188.8656 168.0479 185.9027 183.0547 189.2848 181.8511 180.1284 189.795 208.5081 194.1054 168.9998 181.2952 192.764 186.7033 191.8951 184.6486 178.5689 178.352 203.0649 195.1453 186.1936 199.8711 201.5982 197.0683 188.3463 190.6707 196.4125 182.1419 182.0758 188.6111 169.4493 188.0789 179.2139 195.3791 192.163 185.7436 188.76 181.0774 191.9893 196.9052 194.5761 193.5378 204.5001 188.6096
146.595 193.8201 228.7471 201.9178 176.8545 179.8488 176.1369 183.4104 207.1602 191.1788 204.1229 204.2513 202.0847 203.8481 193.096 200.0467 178.6894 223.7014 213.2874 167.6811 178.7275 240.8292 238.2449 298.417 334.9017 418.6272 334.9017 274.8104 242.6719 227.1548 207.6425 249.7005 215.0482 214.3515 224.1792 212.9059 148.747 154.4444 210.6816 200.7864 206.7522 182.8959 191.2976 214.7487 206.7213 192.8699 199.436 150.2893 156.306 179.639 169.7445 191.3596 193.2303 184.1433 156.404 170.0453 191.9953 200.5845 182.2991 161.6996 198.9436 179.0952 224.5391 188.5811 186.4516 134.7768 181.1187 179.6916 171.5453 196.2215 179.5828 155.075 188.1865 171.528 221.1792 167.7105 211.1057 193.4146 185.2776 173.5681 174.9542 165.1496 215.3315 196.3372 180.3073 196.6497 177.6545 163.5649 150.5476 196.1452 169.0105 179.5873 193.2966 179.1007 158.6214 182.7884 177.9579 150.7669 183.0911 185.3173 174.5215 154.5553 154.9124 168.4706 183.2973 163.0122 143.0108 153.5115 144.6083 175.4256 196.3094 134.9208 150.9686 194.12 146.8304 173.4463 177.141 156.7856 193.1378 171.3535 136.4639 172.0454 157.7917 156.3559 159.3 167.6534 181.7041 202.8891 192.3948 151.9092 165.1758 156.4792 154.2286 164.4216 182.3737 171.2107 147.6659 137.2993 146.2602 158.9507 187.2676 163.4508 150.4332 172.3799 169.7961 157.1971 174.8879 162.3199 157.3343 161.1885 170.4059 178.3732 149.0795 170.7749 167.5269 168.097 177.1811 173.5238 154.3267 146.2077 175.8815 163.7518 162.9277 183.9582 161.1226 198.7628 152.6537 163.1678 164.6191 176.1595 173.3303 173.5013 155.8698 158.8184 171.0148 181.4434 154.6546 170.4673 155.5664 158.7296 171.6915 192.8749 187.1971 171.6527 192.8787 180.0442 179.5909 178.3587 147.8809 174.2802 175.3844 168.2367 183.4101 200.8623 171.3378 178.5957 167.4467 189.0297 199.2309 171.7988 180.9776 187.7657 188.9028 185.1344 159.853 154.8771 169.063 137.6982 167.5487 172.5679 187.4603 181.1274 167.2293 191.0972 188.2547 0 0 189.1601 174.3773 159.0384 168.8703 138.6824 166.6851 201.405 183.1193 200.1381 175.9356 180.3327 181.9493 185.2581 174.62 188.0027 208.2635 213.2973 182.1381 180.4126 210.8564 204.2996 213.2443 176.1504 192.7127 177.6778 157.4255 171.6395 168.3843 166.4035 179.3963 186.0635 178.1568 193.3899 204.7497 200.645 206.7886 174.9289 163.6662 152.6534 139.8873 136.3664 138.9133 162.3842 186.7798 187.5553 208.3873 210.7644 192.7684 173.2092 184.9828 207.9991 205.9376 235.0464 194.4809 189.6511 181.664
147.6883 203.6804 198.3747 214.5312 188.1781 167.7314 167.4189 190.3993 206.4066 201.0751 193.0339 204.1696 214.4898 193.2777 194.6775 197.6279 179.7172 215.7773 204.2922 192.9594 189.2455 230.795 228.3183 267.6342 264.6131 334.9017 418.6272 334.9017 286.8869 258.3664 228.4805 236.0414 241.6904 240.78 225.5804 227.7486 178.3109 176.7786 244.782 201.4221 196.2834 191.6365 188.5266 166.4339 217.6237 184.667 195.2413 164.546 169.8357 194.3799 161.5131 189.1749 188.7903 206.3527 185.8884 178.762 182.2261 198.3985 181.0833 188.1879 160.8792 199.1414 207.9593 176.3966 172.0554 155.5038 193.7998 186.1032 165.4504 188.1617 180.4791 163.02 171.7223 181.1536 176.0192 163.6975 197.8995 172.1678 178.5215 180.1408 171.3091 151.7823 191.5517 187.5766 190.1211 184.0325 184.1284 159.1355 162.9475 172.3177 168.9484 186.0072 175.5555 173.0277 180.4283 178.9862 179.2713 171.7756 178.0942 174.8891 181.2026 158.4905 136.7402 169.8349 189.86 167.1924 132.8123 152.8226 180.9554 201.7484 167.5137 152.0678 169.0179 179.1484 135.5238 159.4216 166.6906 158.949 174.0632 171.9529 176.3754 189.9407 171.9018 158.8953 164.6332 180.1704 163.3581 176.3675 167.997 157.739 178.0348 156.2027 167.5476 173.0145 165.8005 165.8216 169.9718 141.6878 153.7794 151.6733 159.3936 154.8787 159.6307 166.6866 162.121 134.9034 194.3825 152.0994 143.5097 163.4471 151.1736 169.2956 156.2641 172.2852 161.293 182.6233 174.9404 161.9433 164.432 148.7528 161.322 175.3315 168.443 174.7445 200.4651 148.6982 140.5639 181.5899 162.7534 171.3847 169.2654 170.4097 146.2041 163.6582 157.9238 168.1492 172.9634 181.8382 169.3675 164.3808 167.0847 174.6442 179.3993 186.4566 179.9229 185.5509 173.8715 179.285 180.9825 148.9921 162.3471 173.5297 185.5254 170.9798 164.0083 186.2643 172.15 165.5726 174.7768 169.236 183.8163 174.1174 166.5013 161.9072 135.9909 178.2324 191.815 162.3266 175.7421 173.2708 181.2345 192.8681 178.0698 170.4039 167.8691 0 0 171.3713 168.2903 185.5567 183.1214 163.9441 177.0481 178.5618 166.4396 171.1136 180.9028 199.835 185.8282 180.987 182.0971 184.0634 188.4626 191.5899 184.9241 183.1723 187.7172 181.3984 187.3357 192.9012 204.6615 204.3564 180.7421 203.0181 182.3614 180.5676 175.5125 188.2561 210.1859 193.1082 209.3663 196.5018 204.4976 181.0824 175.8307 166.1077 166.2717 160.8867 151.1197 176.378 186.2153 172.1487 206.2773 206.5681 200.6266 187.4032 203.0255 193.2651 197.3876 184.4887 185.6724 182.9847 158.7498
156.3606 207.5325 216.047 210.7422 181.7845 190.812 172.941 209.9945 207.6704 203.6932 203.6087 198.4971 208.9278 183.0532 198.1107 191.1937 181.4632 204.9997 206.3393 184.9678 179.9247 250.8632 248.1712 281.041 257.3782 274.8104 334.9017 418.6272 334.9017 271.0301 213.4322 237.696 248.5852 214.4347 246.2599 201.2649 165.7175 157.6822 214.4061 215.3573 214.302 191.1131 194.9264 0 201.4106 191.2704 210.4909 190.0858 168.9163 170.2111 167.0988 171.7449 190.3954 191.1246 185.5845 154.9967 181.1451 173.3987 168.7994 194.7174 170.5536 218.6269 193.4683 186.7963 181.2165 190.6762 197.8219 165.1673 161.7111 185.4187 188.396 172.3146 166.9418 154.5253 184.1464 197.2846 180.4219 187.8423 174.1217 187.5379 157.8723 140.8293 175.5986 192.3978 166.2451 180.4945 179.8194 154.6593 158.5819 161.5387 175.7599 174.5143 173.2143 172.7888 182.6438 165.3146 178.6073 172.9931 173.2145 177.7006 194.9714 172.3012 139.0646 190.5718 186.925 180.5729 159.4137 169.8331 184.2731 171.5273 150.2713 160.5889 162.9826 184.7069 152.6311 155.6422 171.0791 155.613 183.0531 137.09 158.359 181.8562 153.233 145.2249 153.0415 159.8482 162.4215 150.1005 173.003 160.7692 181.2093 160.4475 152.0088 167.386 188.3565 168.981 151.3629 152.9026 151.5386 160.2184 178.5443 172.3623 156.5857 162.1614 171.3449 150.1866 130.69 151.4751 170.9703 158.246 171.3877 171.8706 163.1112 169.0438 168.7984 177.8215 160.5639 156.5544 164.5341 154.4728 173.8075 177.8085 159.9498 181.1328 158.6683 174.3693 178.4092 172.179 173.5951 166.5086 167.3829 155.2399 142.3971 172.4924 175.747 165.5593 154.4353 166.1691 143.451 164.7517 172.5566 185.3229 177.4917 167.5858 172.3452 178.6897 167.0216 177.5128 162.6079 169.1179 150.3592 151.0325 176.0348 195.5599 163.2164 179.0986 157.6015 151.9116 152.5402 169.6477 175.2633 193.7998 210.7915 172.8812 151.1187 171.5302 173.1395 139.2863 168.859 181.8806 184.6038 181.4304 178.3707 186.8779 184.0981 0 0 186.3738 196.0858 171.8008 189.7693 170.6822 183.923 191.6801 177.44 172.0689 182.5826 193.8742 197.0807 184.2857 179.6294 182.3691 194.1578 184.5598 195.8237 193.9686 203.736 188.1615 196.7021 183.3295 208.4343 179.282 184.9752 210.6253 178.0965 178.6923 197.7679 177.9947 195.8324 200.1128 191.1999 213.8683 215.8528 186.9337 165.0164 161.6578 157.7268 158.1748 157.6816 171.0556 189.0762 166.5697 200.3985 185.2813 206.7169 175.6292 191.0076 193.2901 192.5175 213.7813 202.7807 189.8251 161.7575
152.1286 183.6754 183.4881 210.6365 177.3846 187.3183 216.32 185.8867 201.7957 202.0376 207.31 196.0599 206.8567 201.9532 196.8457 189.8563 181.0251 192.6222 203.715 192.7225 190.7175 214.3038 212.0042 206.7986 244.9336 242.6719 286.8869 334.9017 418.6272 334.9017 241.973 235.4408 235.4296 201.1834 229.8011 199.2689 169.4018 187.8321 195.4499 204.4281 195.7642 197.2655 187.1691 216.5842 185.6697 203.0138 188.8611 189.824 190.8971 188.7295 185.603 182.5605 184.4604 200.0253 176.9308 189.2579 187.5068 182.5959 188.904 163.0347 162.1283 172.7182 159.8297 186.1416 185.3077 173.7478 180.092 188.7886 190.6932 172.2599 175.2338 175.2399 182.1118 170.7414 176.3292 185.8132 169.3317 183.637 182.0166 189.1719 171.0328 161.92 159.7691 173.9039 163.4656 195.0285 190.886 167.1508 189.2119 153.0861 162.9423 162.1752 170.7062 173.3966 183.6528 179.9945 180.2751 174.5157 184.7627 194.314 171.4434 175.8472 178.6676 169.0499 180.4389 164.4763 166.8013 167.0613 155.0333 151.5377 150.2145 179.4156 172.8571 184.4327 168.444 149.6045 175.5699 156.176 173.6655 175.3043 165.1905 175.0024 168.3691 148.8951 172.5318 183.4407 162.6258 179.2733 171.274 159.1619 170.8004 169.133 159.4481 195.4131 186.3407 167.0476 146.2001 179.8384 191.5048 151.0723 142.2391 166.9375 165.0519 178.1756 155.5964 168.1641 168.8822 147.007 168.4469 165.3848 158.0549 169.5251 155.4618 165.137 140.5485 170.8755 169.6145 159.2876 163.5917 185.7121 161.2538 184.366 189.6756 168.7118 155.9546 141.1151 186.4151 171.7677 160.2852 185.1635 183.7496 160.8828 139.5035 162.1935 170.5643 162.2207 165.2307 183.2786 166.8182 194.1567 184.8998 175.9996 162.7936 177.0373 181.0322 182.4473 181.16 183.4942 178.5742 0 154.7345 172.5129 184.142 180.7798 196.331 171.6388 182.5815 183.0278 170.6963 168.1854 184.5799 182.8195 160.5716 191.8478 183.8023 165.2139 159.3961 165.7556 186.4981 172.4953 183.0518 195.0437 168.016 186.3863 183.6138 0 0 177.0597 166.3798 169.1961 173.4592 168.7955 183.7231 192.9929 191.1425 185.8777 161.1424 178.5913 183.2288 181.8807 182.3526 188.2624 180.6509 196.8022 177.2534 175.5743 180.4664 174.8256 210.8286 174.9046 194.9066 182.5931 180.1405 208.9177 188.9318 177.829 177.6489 195.8548 181.442 186.5188 209.2667 175.5011 191.3157 182.414 175.9188 152.2104 162.3613 163.52 159.6444 184.8427 196.3751 182.7689 189.6588 201.8152 184.4446 194.4702 192.194 181.9962 185.7904 196.0171 191.1247 186.0478 153.0747
160.0575 192.8499 186.713 181.6663 209.0051 186.6286 201.308 180.9236 190.919 196.7415 184.15 178.8379 186.8341 191.1578 201.7317 186.2145 200.0858 199.7003 185.937 192.5091 194.6715 205.9386 203.7287 218.8559 219.2203 227.1548 258.3664 271.0301 334.9017 418.6272 334.9017 264.6663 227.6907 222.77 192.705 198.6275 203.0677 215.9393 202.74 201.7648 186.5921 185.5074 173.4726 147.9909 175.4676 184.5115 179.8051 190.019 182.8061 204.9974 196.4156 172.789 171.8296 202.2235 197.0677 193.4592 164.5078 189.0703 182.0413 171.404 180.3046 188.4546 173.968 158.5558 171.9846 159.7991 182.8976 158.8868 186.3166 153.1423 174.7247 196.694 186.6448 174.4198 167.0499 162.8044 176.2412 174.8697 183.863 180.839 177.8711 176.4161 169.0794 165.7775 164.0493 169.1674 165.3668 155.5375 170.084 163.8019 189.1694 173.6972 172.4609 171.5595 177.9675 158.7263 182.8022 190.2374 180.1058 180.4827 169.3523 185.757 201.2549 175.3117 163.5392 162.9081 176.3332 164.8872 178.0267 166.4888 184.7699 176.182 174.8844 198.1397 169.562 178.2851 159.4948 171.3633 179.1761 159.781 159.1424 195.0202 159.3793 159.3192 168.8251 146.5153 161.2921 169.1841 174.4121 187.8931 166.4672 175.8042 174.2107 186.1516 177.467 172.3629 172.0752 166.0401 192.1001 160.2622 161.2017 153.8029 177.845 161.6963 169.2974 175.1777 176.7259 139.6356 150.6528 170.1243 161.937 161.0839 175.993 154.9033 174.3009 157.2498 181.2661 169.4142 167.1682 172.0931 160.9823 159.3823 181.0681 168.0858 171.5291 168.5816 168.942 171.167 167.0142 181.2685 181.0776 181.9727 188.0072 167.0826 169.6 162.4629 169.5328 158.9494 176.6212 175.5362 168.5594 162.308 153.5679 169.9352 181.0189 183.3286 191.5937 157.2945 165.936 156.2591 179.8603 164.6221 175.664 168.6973 193.7081 172.949 179.0111 184.1776 171.0795 161.0619 171.631 157.7464 175.5736 149.8116 191.1589 178.0273 189.4557 182.3045 176.0056 167.9932 167.4327 167.1223 167.8065 183.6019 180.8708 0 0 161.5334 169.2667 174.2978 188.7139 173.9321 161.9209 174.2957 183.1305 188.1335 180.6939 181.9608 190.6545 202.7985 174.6588 188.824 217.8131 180.9037 197.6559 195.7835 200.2609 182.8914 178.1295 179.0021 176.2951 177.3228 192.6232 189.1481 203.0006 182.2969 192.9819 170.8186 181.237 196.7783 196.1626 181.3667 185.6143 197.6285 186.9961 189.3316 185.6076 186.9233 196.9923 211.7243 188.4535 200.8964 200.9714 187.3781 189.0407 206.6734 184.0957 181.7475 190.0144 165.1054 183.6307 182.1278 175.1808
184.3311 199.8821 192.2133 164.3547 183.8446 184.653 197.9065 182.3864 191.1561 191.7774 171.2771 188.3271 192.283 195.5493 195.4545 184.5221 220.346 177.4649 188.1791 197.6743 215.3922 189.7518 187.7156 205.2124 199.2 207.6425 228.4805 213.4322 241.973 334.9017 418.6272 334.9017 215.0945 216.8508 215.9883 201.8786 233.1771 231.6045 174.92 183.2683 175.2032 201.6412 170.9238 147.3778 176.7391 199.2617 188.7018 220.8619 206.7432 208.9479 204.3308 179.482 162.4158 172.0508 171.6855 162.8394 156.8442 162.9324 186.5478 212.6719 144.2688 169.0286 141.7935 166.6954 174.5905 160.3072 203.5786 169.9192 157.3053 147.4215 167.4304 206.7349 160.2271 176.4308 163.7378 157.3233 165.6118 163.2759 170.4995 197.547 198.0241 245.0308 140.4669 171.2152 178.0861 154.6234 158.5312 180.233 193.3968 162.9098 180.607 165.2973 154.603 149.6653 163.8474 140.8881 165.3206 172.0671 171.1692 165.0553 183.6322 188.4317 178.2545 168.6044 153.3297 156.2356 213.551 171.3556 189.6124 164.2096 165.9303 194.8689 194.1283 179.4717 150.0564 170.0677 159.8257 207.5829 157.7971 157.6534 167.8394 196.0891 179.8985 197.2636 181.4238 166.9804 152.6356 154.6643 167.0715 194.5054 157.8427 184.1564 177.2561 198.0095 160.3185 184.5624 192.1515 190.6642 200.8545 175.7728 156.7341 146.3144 160.9306 174.9264 179.3905 174.1614 138.1606 164.4863 185.5532 172.1735 177.9689 154.5668 189.1382 160.7004 182.8819 164.7807 174.646 157.4053 185.9008 199.3517 154.6151 169.7773 188.7761 177.8741 163.2475 189.9165 158.2417 188.5032 161.7879 165.3827 197.7759 194.7895 201.1163 184.2789 166.264 188.6327 182.2977 169.6686 178.1356 169.9489 150.983 147.8566 176.0502 170.6653 177.3726 165.8366 168.533 140.1347 170.6931 176.328 175.3432 166.6848 163.0109 177.6623 184.3579 180.7442 195.5543 171.8464 179.1989 175.8003 171.1971 167.8794 167.0581 140.7026 171.4608 203.2734 210.9592 239.015 190.4798 188.4444 172.0341 179.2743 186.3294 176.4688 173.8439 0 0 165.3896 155.2461 192.3708 182.4972 217.8167 183.6136 162.4475 182.7342 185.1746 176.1373 151.9477 192.4708 192.6569 177.6638 176.5033 199.2311 176.5096 194.2489 192.4088 176.5481 182.5008 166.9845 184.9001 168.5662 189.3535 209.3887 188.7862 213.7023 176.4194 188.4122 171.0431 164.124 179.6058 165.1574 175.1916 180.9281 221.694 183.2247 194.7841 201.3432 213.8059 226.4619 210.0994 192.4257 201.8565 185.2632 175.8089 177.9954 182.6353 187.2225 156.5803 184.9002 154.4791 173.1502 180.1448 152.6302
140.9278 194.0177 208.6394 210.1533 169.1013 184.5333 170.8781 192.3527 199.2327 201.664 202.0292 187.8012 208.1734 191.5044 191.7904 187.7991 180.0404 204.5575 208.9592 180.1448 183.2721 202.6807 200.5058 194.0331 206.663 249.7005 236.0414 237.696 235.4408 264.6663 334.9017 418.6272 334.9017 284.3688 265.0383 219.9924 147.4983 147.3914 199.7688 203.3273 201.862 203.1596 182.2955 209.7656 224.2355 181.8636 176.153 156.1385 158.1503 188.7601 185.6967 192.4107 201.5157 191.9527 196.765 146.0858 220.4394 208.4706 188.7519 172.3285 188.2754 217.3914 243.7539 195.1427 156.7983 153.4309 181.2577 177.7223 164.5757 199.7186 204.4597 148.6022 182.0045 182.9612 190.1409 181.4682 195.7954 182.7631 212.4371 179.0839 152.6694 148.1678 240.9835 192.1486 187.7336 184.7183 172.5946 147.3764 161.0602 182.6239 187.4916 173.5137 212.3052 186.2438 170.0229 177.3944 185.4877 165.9781 178.1347 182.7751 175.6673 164.9631 128.7011 168.2142 189.625 158.1878 159.8094 159.9908 168.527 178.3184 184.2502 147.9927 162.4934 173.3207 163.682 153.5355 189.3031 146.5935 173.1511 148.5975 156.95 161.6605 153.9821 148.3888 166.939 179.999 168.8826 196.2552 176.9102 153.6359 174.4785 173.2185 133.9901 160.0958 182.1356 156.9641 133.4369 167.4383 139.5942 155.0239 173.3935 177.5582 166.7938 181.0765 155.8936 167.5233 185.4968 205.1145 149.7783 160.8213 159.1299 164.3891 152.8811 183.0204 149.016 166.1005 171.9574 166.0514 165.3419 139.5255 173.9602 170.5773 150.9081 175.7075 192.4626 130.2596 163.9935 164.4101 181.1624 180.7517 161.1927 176.9816 148.7216 178.0041 157.1415 178.5662 151.5527 190.5635 162.011 173.1039 172.3465 194.1834 183.2422 173.5177 174.8332 173.9693 174.1948 170.1433 150.4185 159.3658 179.2254 174.5264 188.5507 193.5914 183.9997 190.6881 155.1658 168.4878 171.2802 186.7412 180.145 186.7092 212.9263 195.3391 148.3407 158.9421 163.6875 164.4053 182.8122 181.5559 215.2709 189.065 158.7435 191.8673 189.0134 0 0 212.352 202.1035 179.0957 192.0022 132.895 185.91 224.392 187.3976 184.6154 160.3247 202.6208 180.286 173.2005 181.5379 188.382 194.6359 177.7426 191.4105 189.5972 198.7939 187.817 183.1926 162.5779 209.0972 170.2366 156.1406 193.9387 169.2163 163.6818 176.3462 199.3871 207.307 199.5096 211.2599 202.2327 190.9889 165.1144 156.4219 133.2697 122.8028 134.933 156.2648 174.1833 174.7063 188.0011 188.0101 194.8285 188.7007 176.0281 181.0249 200.1515 200.9697 224.5276 189.6396 168.9173 149.9503
156.0689 190.109 194.6692 196.9365 181.2812 169.3181 175.0801 199.7589 185.9405 183.9456 208.3535 214.3915 216.7559 196.7948 176.3174 178.8785 161.5985 206.7991 194.4914 181.2799 171.5755 203.6141 201.4291 200.0052 202.939 215.0482 241.6904 248.5852 235.4296 227.6907 215.0945 334.9017 418.6272 334.9017 276.6895 245.2705 160.7522 158.5518 210.4443 200.9219 197.2996 170.1025 186.1258 213.4555 214.2568 185.5699 203.4967 156.3732 166.3887 193.657 173.1933 168.5696 185.757 190.4696 173.5034 157.8985 207.5497 184.4823 188.1247 192.0625 188.6452 226.2846 218.9696 209.2428 194.7678 181.7284 201.8873 193.1295 181.7128 205.6007 194.4805 166.0284 181.9525 184.3866 199.6261 189.2053 192.6943 186.8771 167.144 170.6363 168.5628 168.7674 205.6981 201.3284 184.8554 181.9178 174.7665 148.2912 140.1685 184.2873 168.8115 169.39 201.7082 194.6163 179.4358 195.6938 186.6169 186.483 182.0701 199.0639 158.8561 177.1828 149.0395 169.4858 161.3663 147.8061 143.3953 155.0529 161.1812 186.1329 185.8856 153.051 139.9515 159.0953 168.9952 171.7035 171.1598 163.2938 179.4681 166.4943 156.4297 168.1127 160.6152 158.333 165.4314 180.5527 176.7014 183.9644 169.9954 151.4506 182.4908 162.2431 149.4244 158.6505 179.9229 168.807 144.7825 136.1877 156.0272 138.9933 174.2038 163.3938 172.8874 172.6713 159.4983 155.5426 155.639 177.0313 160.7785 169.0338 150.9638 160.0374 151.9022 165.0137 150.5359 185.0277 165.9876 159.4289 166.8332 144.7345 172.6469 158.8039 159.0144 176.6134 186.1677 180.7342 180.5498 168.4225 177.78 174.7434 160.7254 141.0717 153.0344 152.5245 187.7474 173.259 158.3594 169.2849 171.8564 167.8118 182.2696 190.7363 180.0837 172.3276 158.8027 182.2116 177.1078 197.9848 189.8011 172.402 165.7493 177.4583 182.6828 179.8616 172.0591 180.2019 160.8702 167.7376 179.2787 181.9753 186.0515 178.7297 180.1462 200.2022 184.9463 171.7916 171.4196 164.5046 175.3196 180.2706 168.5614 181.2647 173.2265 169.132 166.6162 0 0 204.2119 182.8882 170.5002 163.3911 149.0216 174.4653 192.5435 186.6898 187.1051 195.2676 187.5757 171.369 167.4119 184.5761 186.6585 184.2972 188.6725 194.6495 192.8055 218.1361 195.4357 200.9192 187.3208 221.8764 177.861 172.2536 199.0441 161.5673 165.596 202.0559 195.0124 202.9297 192.9733 205.4367 192.568 193.3104 164.5963 184.7039 163.7978 165.1454 166.6444 160.8219 173.9672 187.4841 183.3732 195.0957 202.6862 184.0438 176.0414 197.2075 195.8415 192.162 212.2406 190.7128 172.7498 150.28
151.6021 191.611 169.4892 173.4761 180.9288 199.2377 166.5468 189.4441 217.4493 189.558 201.2107 189.1195 216.9102 178.451 189.3897 186.3065 183.1838 190.8473 186.2 197.0736 190.3138 216.2134 213.8932 211.0163 192.795 214.3515 240.78 214.4347 201.1834 222.77 216.8508 284.3688 334.9017 418.6272 334.9017 253.9961 198.019 165.1143 180.3092 194.7783 178.0526 184.3563 201.2208 212.835 204.867 190.1237 186.0385 185.6923 168.7238 201.4308 182.3114 178.61 206.762 172.6928 184.4397 161.2203 206.6767 215.9259 181.7785 174.6523 191.8325 176.6311 168.8261 188.9946 191.5577 158.2879 196.9901 176.2077 176.8406 198.0378 209.0164 160.5682 186.2095 177.0044 197.2571 180.9571 194.8851 179.6692 184.6051 193.3394 170.3669 177.0723 195.7795 176.351 177.4035 186.3534 171.2753 157.056 174.042 193.5283 181.875 175.1542 165.8546 168.8649 175.9988 165.7084 177.8724 181.0199 170.4894 175.7546 175.2569 177.2013 145.7437 161.3454 169.1462 163.0218 152.7894 159.3369 163.7143 190.7589 165.1002 170.2347 156.8238 178.8179 169.4075 152.608 167.9795 170.523 160.6424 164.6488 166.6788 167.1505 146.0008 169.2381 152.374 163.7008 173.0446 174.7061 196.0148 144.8021 164.8754 174.1185 172.13 156.7457 180.5896 175.068 171.8504 156.3884 194.0082 159.3439 177.6323 174.532 154.6791 167.5349 177.1104 185.9602 196.9456 170.2133 181.0485 162.9566 161.9322 169.4418 167.5832 164.1522 144.9501 162.6036 164.8006 168.3752 158.0523 146.85 169.2366 153.3292 158.8985 161.1991 168.4428 176.4574 164.615 165.9859 169.633 167.6289 180.5337 184.8276 167.1626 162.9351 154.3662 189.2982 155.9376 150.9092 164.8486 189.0164 173.7634 170.3802 188.9195 163.3966 153.0081 182.3996 171.6398 174.4726 180.6908 0 155.1415 166.7047 176.7625 206.1792 183.1137 195.9799 162.9949 165.2644 147.7032 169.0878 191.4966 197.9895 164.5178 138.1495 178.6073 183.2493 165.7455 167.619 186.8805 194.334 170.9283 186.8222 170.9534 178.6104 175.9536 0 0 179.3085 174.7834 185.0542 179.5676 172.3004 173.3388 215.2974 172.3433 193.278 174.8267 185.0603 191.7814 205.2301 191.0221 195.0543 171.2897 189.6914 181.8721 180.1492 187.4356 196.9607 178.659 179.1301 217.1191 177.6986 164.2897 202.6524 186.7149 190.2218 189.4788 191.6327 174.8886 170.8037 197.4567 190.529 196.7739 184.4487 187.3977 171.3947 173.0141 171.6005 167.4492 189.0762 193.1373 183.732 190.237 198.2982 198.1201 165.3402 192.8001 200.0399 207.158 205.8977 183.3166 187.348 171.7715
162.5085 181.9455 199.1529 198.1139 176.76 168.7674 172.606 184.8478 181.4399 196.3648 203.1657 206.7142 200.2624 198.9379 185.4157 165.5723 158.5067 197.5302 216.3691 188.0057 190.4881 194.1228 192.0397 218.0117 201.8332 224.1792 225.5804 246.2599 229.8011 192.705 215.9883 265.0383 276.6895 334.9017 418.6272 334.9017 205.3899 202.3513 203.9657 200.878 208.7975 199.0689 218.7665 158.196 191.1825 190.3087 192.6754 191.5185 186.5032 187.3396 177.6274 175.0192 201.5928 187.2731 193.4998 154.1887 181.8371 168.2464 196.9808 173.5903 208.7469 190.4963 218.3663 165.5741 184.8311 170.5324 183.5422 184.6929 174.7377 195.4612 193.3193 159.4534 185.04 196.7963 189.3695 177.1578 189.1491 171.3627 179.5907 172.3004 161.7928 155.1651 195.6109 186.4799 180.2657 188.6208 187.9054 162.8085 179.7404 182.3833 182.7471 177.4384 175.8092 168.7225 168.7986 184.9923 194.3047 165.7876 183.6452 169.0651 175.619 179.1829 164.173 178.4125 178.2542 151.36 127.153 166.9015 194.9313 165.3942 157.0908 161.7758 151.4414 142.6316 0 157.0624 168.0576 157.5312 169.9901 155.9619 156.1148 174.6353 153.5287 143.012 172.9313 164.7939 176.107 183.3585 175.339 175.9449 184.9358 182.5079 164.7154 158.1655 168.2963 156.4373 162.155 143.672 182.1312 163.6006 184.3115 172.9904 182.8505 175.5413 169.0002 144.7587 211.0492 202.1227 185.9137 179.7773 161.5927 178.821 140.4735 171.6104 166.1768 175.4852 158.9329 147.3344 167.2485 156.165 170.2436 171.6112 167.1754 156.2342 157.9289 159.31 187.3878 179.6167 170.7931 166.3611 165.5807 163.335 169.7467 182.2904 175.2411 181.1283 155.604 181.1373 171.648 162.5023 198.0156 165.317 175.9041 154.4732 157.6895 162.8368 171.2962 188.5108 186.1049 0 159.9901 148.385 181.9772 184.4912 167.1431 166.4581 178.6575 167.3364 168.078 184.5691 180.8338 201.5614 191.3441 196.8169 151.6899 173.9055 183.9269 159.2583 172.961 165.9931 190.4141 176.1899 183.0063 189.6293 186.8086 0 0 193.5449 183.9985 175.8382 175.5146 153.6639 174.6939 206.3159 170.5316 200.1431 182.7417 190.1154 191.7927 193.2102 182.0568 175.7456 172.6885 159.2387 161.6103 160.0794 191.2252 196.5437 196.1008 191.6763 186.7212 162.1162 152.9384 200.6544 162.0403 181.6026 186.4427 195.411 197.6381 216.0891 178.6978 192.2247 195.3511 174.6173 186.3961 172.8209 160.2544 168.0818 182.0044 163.2965 192.9924 187.1149 194.0666 193.4821 178.2071 177.6973 204.7776 189.4178 197.3909 196.159 209.4146 203.0649 183.2949
160.0222 205.3741 175.9945 194.094 184.6783 190.5925 193.2778 179.9203 182.5573 179.9677 185.2555 182.9562 179.0847 182.5317 191.3061 193.4553 177.4562 200.1744 184.9438 181.0533 189.728 200.572 198.4196 207.7308 210.8927 212.9059 227.7486 201.2649 199.2689 198.6275 201.8786 219.9924 245.2705 253.9961 334.9017 418.6272 334.9017 0 247.1779 222.297 209.845 209.2761 198.1667 226.7856 180.5929 170.9239 194.4464 191.7192 195.767 192.7323 186.1011 210.8144 194.3339 183.1714 195.3872 182.1417 176.4973 170.119 175.163 174.5098 174.5595 179.1813 179.7015 197.8928 174.721 185.0802 208.7295 192.4511 183.5676 193.2658 186.9815 173.7006 179.8847 171.186 187.6653 187.7692 168.5929 171.5068 177.9192 181.0277 161.4962 178.0181 168.223 186.9655 178.4546 179.0243 162.3197 170.8571 174.5564 155.3089 174.4558 172.4663 183.3534 179.9658 165.2796 176.1733 166.3477 184.8277 176.7956 174.9904 163.7286 162.9883 177.6452 172.7368 186.2031 173.2013 163.0548 153.515 168.3592 174.0899 156.816 168.9152 163.0297 187.0346 176.2498 161.9793 169.4156 174.8614 172.8889 185.1724 147.3939 167.7468 165.9678 174.965 162.5178 169.9577 171.1052 177.09 166.7926 158.79 182.8849 180.3697 181.7499 171.6856 148.8088 163.3066 161.8187 183.608 183.8833 156.437 179.2967 169.3814 173.3997 164.5076 162.2025 150.724 144.5235 171.7161 170.9449 169.1439 172.5069 170.4566 163.3841 176.8917 170.9697 168.5649 161.1812 157.9179 171.9733 154.6862 161.6886 172.0966 178.5443 161.8031 143.089 156.2686 164.4796 163.1153 191.8636 189.8959 190.6947 179.7117 148.7471 172.183 173.042 174.5466 167.8785 172.7332 183.6437 166.4257 192.518 175.2374 162.2228 166.5185 174.8985 177.9887 176.8994 179.7513 185.5642 0 182.1964 167.3202 165.6563 174.7943 180.3373 183.7578 195.2443 169.9625 166.1376 182.3752 174.2174 185.0981 165.39 167.7418 150.5177 171.5668 202.8351 160.9993 173.7453 156.1189 175.983 171.2099 190.1079 174.8901 172.2886 0 0 191.7112 184.7189 169.4757 192.8534 164.7453 171.6524 193.678 171.0836 183.9374 173.4181 177.9584 163.6888 187.3923 180.2166 179.42 184.9894 174.5886 164.0974 162.5428 159.2907 206.3005 179.1196 183.3998 203.4431 165.2568 173.1089 166.2306 172.8101 176.9915 178.1502 182.873 185.8937 171.7149 173.5453 190.9975 178.6447 191.2481 194.0264 197.2286 185.2163 176.2575 171.0208 195.1262 178.3948 163.5238 177.9289 186.0705 183.1723 194.3229 198.8379 188.9525 182.9512 194.8689 189.2802 191.5057 176.2609
182.3092 184.883 129.6342 142.0079 0 172.2065 245.0754 149.0271 167.9103 168.1102 170.405 171.9299 164.299 182.3723 174.8918 179.5477 235.4153 171.2725 168.776 223.8822 207.5471 184.042 0 0 0 148.747 178.3109 165.7175 169.4018 203.0677 233.1771 147.4983 160.7522 198.019 205.3899 334.9017 418.6272 334.9017 350.1153 0 195.8425 208.1314 184.5554 0 170.6422 224.8811 171.7468 0 0 181.2494 208.5905 204.2913 162.0085 175.1081 171.2604 213.4429 129.59 140.641 178.2942 195.5062 140.9278 137.3612 112.9591 149.2337 172.1565 203.194 209.2999 182.5129 152.6122 137.1404 140.1015 207.8302 151.827 169.8266 108.8085 158.9989 132.5557 149.5687 162.5816 175.6308 193.205 272.4308 0 142.1965 171.7771 134.3455 151.3879 187.9824 223.4174 150.487 165.6974 155.936 118.1316 151.6825 170.1749 146.5672 151.9975 181.9479 147.5712 159.515 193.8544 217.2924 254.0744 168.0212 163.821 180.244 241.7753 0 230.482 168.2314 148.0848 214.9096 196.9247 197.7821 196.7126 211.0001 146.8491 200.6585 175.4818 188.6118 171.5604 163.1246 185.7645 233.5439 171.4134 180.3054 143.5702 142.7417 132.9064 190.0537 142.5765 186.004 244.7122 203.3865 131.5273 200.4914 231.3321 238.0704 0 215.8893 168.8438 147.1308 177.5029 150.8465 203.5826 201.4762 159.7393 0 210.7042 190.8765 224.1043 159.7073 198.6396 152.7539 212.2365 154.819 154.5146 157.5981 198.5187 229.4923 166.4673 149.2097 196.5092 162.0125 157.73 139.137 177.0545 203.2628 165.0605 164.0916 203.6102 166.071 214.0592 172.3693 164.0053 176.6602 219.6616 193.8894 222.0542 184.1899 159.7549 147.3555 155.0541 164.4566 190.79 160.5924 146.3017 155.4271 187.0002 0 146.4413 190.9838 146.7968 142.757 170.6158 169.8699 199.1075 177.6018 160.1279 167.7756 139.9668 162.0921 111.1371 135.2856 0 222.735 0 260.0875 177.3164 172.8332 129.7764 166.3399 0 175.501 172.8905 0 0 179.4497 199.7989 216.7512 180.5307 295.6584 179.3323 142.2688 176.2595 176.4712 197.7108 154.2681 177.3866 210.863 178.5735 170.7872 182.3815 177.0702 179.6919 177.9897 133.8025 177.8524 144.1767 236.0906 153.1033 228.6143 247.9178 163.6333 221.8052 0 220.717 175.1858 161.2265 179.5634 139.0076 154.4527 202.0464 238.8186 208.017 0 0 0 0 0 178.1544 185.4838 157.1928 151.1378 169.4483 213.6011 205.3672 142.568 155.833 121.515 158.7377 173.2431 0
164.879 159.027 126.7969 149.3082 0 192.0018 180.5405 157.7088 173.4609 177.9497 166.4499 168.351 157.0395 168.2346 171.7083 168.1009 256.5466 182.3655 148.0586 227.4618 193.5202 188.0366 186.0188 172.7877 181.3653 154.4444 176.7786 157.6822 187.8321 215.9393 231.6045 147.3914 158.5518 165.1143 202.3513 0 334.9017 418.6272 334.9017 206.7133 219.2648 201.1991 200.398 0 147.6481 192.3926 181.8919 238.7157 223.8954 188.7785 207.0745 185.1312 132.5419 132.3937 189.865 173.5201 145.0145 143.0768 176.8741 208.9517 138.9817 158.251 136.9697 174.234 163.5359 231.9266 222.1556 177.6752 166.8945 160.9488 146.5473 196.3197 161.1871 181.7174 119.8239 145.0997 145.3726 181.0116 155.635 168.3658 223.5138 0 121.7831 157.4276 165.7727 154.5018 176.568 182.7362 200.9193 172.5168 169.4573 189.5776 126.7308 152.1247 160.8751 156.5554 147.0516 164.9436 160.2935 149.0775 196.5691 197.0243 208.2274 141.5411 155.8678 189.9272 248.6041 202.9172 208.8801 155.0245 161.9885 205.9003 192.2196 0 177.9911 0 133.4983 194.2542 162.8346 157.9807 178.7225 175.561 204.6955 239.8963 153.7362 154.1852 154.0987 146.865 122.696 186.3861 160.2954 170.6994 244.02 204.9655 151.0093 192.1368 0 201.1782 204.0242 220.3661 148.8477 166.4829 190.446 150.9851 174.4628 0 186.5862 109.2355 200.7701 206.6777 220.1621 157.6547 218.5122 137.7954 196.3891 170.1528 133.6931 186.9086 206.7042 209.7206 160.3207 155.7482 170.8212 172.1096 200.8932 0 192.8054 199.6692 160.3064 149.2489 173.3191 167.8833 201.6726 172.4358 170.6947 150.9296 215.6391 155.9026 203.6281 205.2068 170.4824 159.0321 156.5864 180.7351 186.989 178.7232 157.6844 167.4136 199.3004 0 152.7121 167.893 152.4423 153.5564 155.9794 196.1563 200.1506 174.787 180.3549 167.8905 136.8312 155.6854 129.921 0 198.6545 249.8738 227.3378 219.5077 198.7595 191.6497 136.7667 155.2493 164.0814 184.6114 181.8654 0 0 176.904 209.4631 206.1954 192.7743 259.2923 193.0213 135.9479 181.6599 193.7571 208.3864 159.2654 176.2542 219.4278 204.8216 159.482 153.0673 182.9879 170.9475 169.3281 149.9382 168.6318 158.2363 184.4436 164.6378 213.3055 215.3538 169.0977 210.0417 206.3076 204.8102 191.9074 179.1278 175.9527 134.874 165.7688 203.7007 201.6623 205.104 255.6593 0 260.2359 284.339 0 164.4122 163.7805 164.2652 154.5621 150.4464 202.9273 182.4576 167.0465 172.531 137.5786 162.0925 186.833 0
154.4896 205.6525 189.909 196.3566 146.0434 182.4994 184.9563 208.4203 169.0581 148.9268 204.0586 207.3577 184.369 170.9792 189.6022 187.9948 207.2266 232.8433 197.0739 155.6317 190.4519 181.2489 179.3039 231.2091 228.901 210.6816 244.782 214.4061 195.4499 202.74 174.92 199.7688 210.4443 180.3092 203.9657 247.1779 350.1153 334.9017 418.6272 334.9017 302.7326 293.1942 229.1887 178.8943 0 188.9578 207.9028 195.6777 198.8166 227.8506 192.263 189.7734 206.1178 197.2813 0 138.4864 0 210.2741 182.6725 215.295 186.9962 180.555 0 195.7616 167.8698 148.78 0 183.0797 162.2544 197.5656 166.7963 196.17 182.0717 178.3685 170.2073 162.6973 190.3295 171.6471 170.6945 183.3344 157.3541 178.8385 0 188.9043 168.3244 160.2063 169.024 156.8849 129.52 205.0166 211.5184 170.7799 200.5671 174.1105 180.4521 173.1688 173.0174 154.5504 161.5271 149.1833 175.6 170.9343 165.1081 155.8311 155.9738 152.5303 112.7367 136.5471 183.3368 161.5024 146.0922 173.0523 184.4993 178.0292 152.0061 167.9396 142.9594 141.88 182.3193 159.7548 174.5935 192.3155 177.7243 163.2947 0 196.1016 229.9486 189.4699 142.0265 150.742 177.086 145.295 154.9345 169.2792 167.1669 144.7701 155.602 166.4087 158.1123 179.7106 158.5054 203.3767 158.1445 198.5631 153.9928 157.6781 0 191.0819 174.4589 183.5868 155.1906 156.2602 161.637 158.7894 168.4437 163.2738 149.8718 162.3331 185.8958 186.396 189.9634 185.0858 189.9706 197.919 0 190.1997 0 162.7958 143.36 150.587 155.8931 170.797 151.9152 203.0955 172.4688 130.0646 157.7861 179.3852 174.0958 173.3618 156.3191 188.9096 176.2956 165.5337 183.3383 215.0196 188.8864 185.3669 177.3348 0 157.3764 236.8433 206.8647 169.7847 150.5729 176.5655 153.7521 147.5514 184.4675 152.652 176.6882 201.1372 0 0 0 170.1759 170.5608 170.3405 178.9603 148.2791 161.5526 188.4445 132.9967 172.1304 169.57 0 0 191.9014 151.3789 180.2867 162.9799 0 191.5629 182.7881 205.3743 182.7619 167.1455 190.7003 187.2102 217.6938 195.0857 237.9358 113.1802 167.174 164.9504 163.3878 165.9544 0 184.6821 156.9109 188.6872 185.0763 167.1362 174.3825 173.1599 158.5539 164.7134 152.35 231.1347 183.6033 171.6008 191.3686 180.512 176.0934 166.8127 145.8759 140.672 146.2396 0 0 159.2293 172.2997 195.2271 174.6215 184.1519 202.9537 210.4851 208.8625 204.8591 205.4957 199.4207 169.7489 146.7013
159.249 190.0079 188.1615 205.6896 192.0733 175.9375 185.4324 193.388 179.5477 180.4924 179.3032 178.9562 205.9691 180.7711 202.1277 159.529 168.606 196.9751 180.974 192.0518 185.7889 193.4846 191.4083 182.5703 183.1733 200.7864 201.4221 215.3573 204.4281 201.7648 183.2683 203.3273 200.9219 194.7783 200.878 222.297 0 206.7133 334.9017 418.6272 334.9017 269.2785 0 252.6064 239.4602 211.803 218.1911 192.1837 181.9595 192.4784 174.5054 213.6339 190.7153 192.2726 194.0528 155.6377 0 197.5847 181.5246 220.7085 181.6176 0 0 0 152.0957 167.8337 191.9284 204.1604 201.5509 212.6882 176.9752 187.376 200.7525 177.9015 181.109 167.7934 195.1 175.7732 191.9101 167.5324 149.3683 161.0337 0 183.1978 183.8278 175.3431 179.2546 180.3731 170.7045 183.8062 176.9537 172.3104 145.1591 208.7288 158.0032 169.0333 162.0183 183.0762 155.332 181.5664 170.6927 159.5604 155.5434 162.2008 155.5184 160.5425 167.6461 157.1649 152.9721 164.0358 165.5136 169.1184 173.2768 174.5714 181.5231 141.1581 185.885 154.5927 183.0678 158.7235 163.2226 156.719 161.8773 166.4981 168.5249 145.1445 158.813 178.4273 190.537 163.9663 164.245 169.0255 171.5186 157.2597 177.1003 169.4026 169.8323 150.5022 164.9415 158.8749 162.2449 176.1499 151.5871 177.6924 174.8133 158.4926 190.3181 0 139.0822 151.3152 181.2349 161.4274 149.7679 170.6008 148.1032 183.4572 175.247 172.9387 153.2301 168.4622 198.4871 175.7525 166.4799 175.1859 0 189.4996 158.3154 155.151 201.6375 172.7801 177.1223 173.2347 171.2033 172.5282 171.2428 174.5729 157.6129 176.7147 164.4873 151.7496 186.6393 176.7846 161.7065 178.8162 179.1308 171.2224 200.8906 179.6691 175.9114 0 0 188.3971 169.222 178.5055 163.7061 176.917 174.7415 163.4016 198.2596 179.2083 183.4022 182.954 0 240.0146 179.8301 163.2178 150.9623 176.9645 174.5787 176.0663 208.8897 162.9796 181.3539 179.5373 176.8668 0 0 219.0663 170.681 159.1795 173.0009 193.724 175.3608 187.4109 193.0222 204.9346 168.0645 168.036 155.7391 177.0426 179.1266 177.1978 172.6691 173.0029 183.3701 181.633 201.986 190.99 187.9018 179.3583 175.864 190.4409 183.9977 171.8347 156.224 179.1562 165.0919 195.214 184.7817 182.5375 196.0889 200.0458 188.8999 171.2619 177.4307 170.1703 168.7394 165.6033 165.2169 185.2534 185.3132 169.0424 180.7265 181.5656 209.4085 189.1889 179.2511 199.9261 180.7639 200.515 191.3718 187.7162 160.1461
155.1175 184.4198 203.3405 191.6217 187.0134 200.354 165.51 191.1886 184.8335 184.8606 179.5729 193.9125 179.2398 179.26 174.4088 185.0878 190.2468 185.7644 188.7131 190.7802 160.1928 183.3534 181.3859 212.2574 191.9406 206.7522 196.2834 214.302 195.7642 186.5921 175.2032 201.862 197.2996 178.0526 208.7975 209.845 195.8425 219.2648 302.7326 334.9017 418.6272 334.9017 275.4814 230.5325 247.2033 220.0538 228.9822 208.1941 189.3342 206.8721 187.0046 201.6205 189.9807 185.4003 173.0521 193.0625 169.4383 207.9831 215.6307 174.013 193.0025 171.269 201.7098 198.6418 166.7197 159.3139 190.6262 194.8553 189.9834 188.3835 175.6526 165.3585 179.2254 157.1145 168.8634 199.6061 192.7746 189.3196 165.617 179.6015 174.6065 143.7995 171.6606 185.024 186.639 176.1398 177.3558 162.2583 162.9651 174.3283 171.0579 177.5029 172.5288 170.0495 159.0209 179.9325 168.8413 186.5147 157.6581 158.0369 167.3508 158.4639 165.2008 188.6199 175.2097 173.5391 162.5992 182.6903 179.6141 165.5881 171.0891 165.6323 173.6311 173.2674 173.7473 0 187.3074 176.6445 188.5014 177.7502 165.1068 179.2534 175.9766 167.6058 167.3432 161.6646 167.295 183.3172 181.9791 169.6385 166.9751 170.5278 148.1868 152.4468 184.442 161.281 168.5022 155.3794 139.8035 164.844 170.0666 179.603 178.518 152.2708 163.3612 187.5154 151.906 171.8413 152.4766 154.2596 157.194 170.8872 163.7736 168.31 174.6851 170.5419 176.6052 177.0263 175.885 160.1097 178.2082 166.3234 172.4142 158.5235 151.8921 166.8894 151.3 175.4319 169.994 171.6259 177.7661 160.8011 165.0558 177.4456 172.8066 162.4128 187.6595 166.7363 169.5939 168.3073 171.7883 181.2766 176.1922 169.9305 169.1054 160.3806 202.1507 177.4246 192.3016 148.4754 166.6095 164.0048 182.225 169.6096 164.5991 174.3435 161.8261 179.4155 171.9561 174.6072 170.8416 167.9785 213.2082 293.1236 187.9853 182.8954 187.4983 183.7442 166.8016 172.0592 192.0546 168.7227 156.2075 194.4655 191.5728 0 0 172.7537 188.8353 169.47 185.7642 163.3264 182.414 183.1637 185.9408 169.4746 181.6018 179.9485 173.7331 167.1038 181.9932 210.5964 166.4223 186.6883 194.714 192.8694 204.3289 197.3494 189.8078 174.5995 196.4246 193.8254 180.0198 182.5776 168.4916 171.6302 176.9184 180.1042 185.9572 207.4401 177.1863 196.5487 186.9327 175.3716 178.2256 160.5479 165.4377 170.9139 172.4795 179.8561 176.6691 175.8295 177.2861 200.9798 186.0698 204.8522 183.8952 192.1449 200.9869 192.601 173.3361 181.7201 140.2031
156.4465 181.4409 179.7716 183.2209 178.5654 174.7549 181.0621 171.6979 180.8909 171.2964 184.9835 169.6208 179.2519 183.9361 183.724 181.6348 193.0969 184.3578 192.6104 197.3735 203.1637 171.0198 169.1846 171.6152 184.0021 182.8959 191.6365 191.1131 197.2655 185.5074 201.6412 203.1596 170.1025 184.3563 199.0689 209.2761 208.1314 201.1991 293.1942 269.2785 334.9017 418.6272 334.9017 213.3485 233.3403 213.4261 206.7001 209.2026 213.4893 193.9588 187.4557 186.7528 186.3367 185.4078 181.1218 198.3596 194.518 190.0086 177.6339 181.9483 179.9901 168.8817 174.4385 182.0449 0 185.3411 0 191.9712 185.1287 167.4434 171.7541 171.3201 181.4656 176.4053 184.6503 168.9272 209.2115 166.5744 162.0977 181.3835 0 175.873 177.1 183.5796 171.207 187.5904 171.7415 181.492 189.0532 156.0336 177.0135 187.115 165.8634 169.5159 188.4602 171.3343 184.6138 186.2091 169.5346 181.2383 177.4874 171.0572 190.8692 180.3984 191.9308 181.9408 193.0122 171.4488 182.5704 167.5294 166.5176 286.2199 0 186.2423 174.1106 204.0015 172.7954 179.4879 171.7598 155.8556 189.8183 175.1751 175.0218 180.6444 159.6581 166.3307 164.7381 189.1783 175.5194 182.084 180.7132 174.5068 193.7454 193.3412 165.5969 172.6996 163.2784 158.0096 170.4941 162.579 161.5223 186.5583 161.6068 177.4846 0 192.1932 156.8312 168.3053 175.9568 177.1045 182.087 162.2464 169.6263 162.7178 177.1564 166.6562 169.3186 177.0365 162.9012 172.9562 157.8459 171.7933 159.6862 162.9472 155.5432 170.305 155.0039 181.3417 163.658 162.3357 161.9354 188.7868 189.0991 184.5711 162.8498 169.5567 191.0228 171.0649 183.2411 174.8731 171.4341 171.9394 180.5948 169.0836 176.4079 166.5426 189.5732 168.0243 156.0745 102.4091 175.894 160.9928 169.6546 173.9955 168.1919 165.9399 187.2072 167.0729 170.8657 179.4326 160.7881 170.7126 151.9068 239.0726 179.8163 224.9481 181.2405 184.6133 175.298 194.3418 167.6576 183.903 186.1298 177.658 175.0154 0 0 179.3806 187.2572 183.9143 178.3615 199.737 186.455 168.7419 189.1433 174.3967 179.2777 162.3188 178.0332 179.8827 161.9051 172.3335 170.2452 189.6971 180.5389 178.8286 194.0252 160.082 187.6787 179.6873 181.3412 178.6625 174.0828 172.5057 172.1666 211.1214 184.1897 195.3531 180.7468 191.7656 161.1651 165.444 159.6746 177.2151 196.9942 172.8112 181.9848 194.2753 203.1775 188.6244 180.1203 182.8421 168.6284 166.0019 174.4477 204.1818 189.31 177.5468 194.5136 191.5981 175.9398 168.7817 146.6007
166.6175 180.2197 214.9924 185.0688 0 163.3255 166.884 179.626 179.154 185.5175 174.3368 165.82 193.1762 184.3249 171.0374 160.2191 182.999 187.5032 175.8381 164.1844 198.431 194.5227 192.4353 168.7863 178.4877 191.2976 188.5266 194.9264 187.1691 173.4726 170.9238 182.2955 186.1258 201.2208 218.7665 198.1667 184.5554 200.398 229.1887 0 275.4814 334.9017 418.6272 334.9017 229.3709 236.6756 218.5006 180.564 177.8018 186.1351 206.4664 218.1901 189.6343 185.8235 179.2063 188.3345 0 191.3547 174.1449 201.6115 214.5554 0 166.935 0 165.0972 184.6106 202.0874 0 173.6931 181.1978 186.8365 152.7187 179.4726 211.5163 180.2547 184.4603 198.2611 187.9753 169.8386 178.9943 180.3985 0 0 213.709 171.6656 180.8623 187.1842 168.3357 165.4104 187.2389 180.879 168.1713 174.9588 177.4671 178.3165 167.1807 184.1556 175.7492 155.0243 177.5988 195.7004 171.2857 154.0312 136.7674 166.9665 174.2263 169.4359 207.2453 188.9194 187.5773 196.3751 0 157.5166 0 0 0 171.5029 158.1103 158.2098 174.0069 178.7212 188.3833 172.6908 156.9258 161.8428 178.4279 174.8431 190.4924 187.5129 182.1298 151.2565 180.3416 160.0203 163.9182 166.0298 182.3348 161.514 0 0 185.135 189.2414 194.8893 178.6929 162.2065 154.833 151.6969 129.7196 0 170.1211 181.138 180.9008 180.6487 178.886 170.8326 159.7456 178.3069 164.7717 154.0693 166.4221 171.6387 163.7071 182.6234 153.4067 181.0415 0 196.6717 159.7205 154.2882 175.7136 183.4949 188.2689 199.9514 0 183.3307 172.0503 186.9808 193.8808 187.8439 202.5964 187.1932 175.3953 182.4788 161.3129 147.1936 206.8071 142.0056 198.1894 159.5459 142.2735 159.2694 0 124.958 156.0024 170.0653 157.4216 175.5533 181.7748 152.1516 181.9122 167.7922 175.7864 178.9839 0 201.6071 141.5507 0 159.929 141.078 155.0447 175.5139 191.48 181.1841 182.2518 203.9341 200.9007 0 0 166.0505 187.6128 174.2777 171.2724 155.576 171.326 176.6544 214.0638 172.9331 174.4904 170.2635 190.9376 184.867 177.7174 176.5517 188.6951 175.0883 196.6882 194.825 219.0617 184.3114 176.4738 183.9321 160.9655 171.0475 163.9794 151.0239 154.222 165.4369 175.6708 190.9058 184.1027 206.1868 199.9789 176.7936 159.154 168.6003 162.0607 157.2779 189.1745 190.3879 171.5501 171.1116 171.9979 162.8849 182.1884 187.5112 184.0641 163.1119 186.6736 166.0823 210.6978 198.3528 188.3573 186.9036 164.7931
0 180.4409 254.9972 159.0867 169.9607 140.6325 201.4451 175.9326 199.6941 192.313 206.3191 213.4152 219.697 201.2437 225.7362 211.466 179.6276 157.0898 203.1155 172.2101 185.5773 172.8124 170.958 172.9849 221.5017 214.7487 166.4339 0 216.5842 147.9909 147.3778 209.7656 213.4555 212.835 158.196 226.7856 0 0 178.8943 252.6064 230.5325 213.3485 334.9017 418.6272 334.9017 233.7759 288.7095 242.8712 150.5247 0 147.8843 0 233.3867 0 163.0702 0 0 168.0865 177.4298 173.7155 0 115.1815 256.8201 307.6396 208.18 148.2621 0 197.6168 251.5222 165.8849 222.0695 144.0162 0 170.8478 236.5362 200.6391 0 214.1787 178.0847 0 181.2006 179.0682 0 0 163.38 171.1505 177.0262 0 154.2427 174.5372 163.8637 175.0475 189.824 211.1663 170.33 183.2049 116.3702 184.7948 0 142.6177 130.9551 213.727 114.0739 170.5907 223.526 168.1475 128.1341 181.0001 0 186.6033 168.4762 110.3291 0 118.6719 0 141.3382 158.7543 115.0567 111.2481 161.3547 132.8056 168.0969 167.4764 180.0722 165.6711 228.4001 190.1678 183.1482 0 134.0185 207.9986 176.5855 149.6681 157.6378 153.4592 134.6062 114.3072 199.8807 162.6495 138.6907 181.3061 127.3557 127.0295 148.0793 140.8475 192.5933 0 0 151.4943 165.8883 112.1076 149.7575 0 176.8596 160.5571 143.5342 211.5545 184.0953 158.9492 118.1475 186.3172 138.4374 182.8565 142.8357 0 0 217.6533 136.7489 188.9381 184.9912 177.0103 0 173.1269 155.588 0 176.5599 155.6345 153.378 180.5259 183.5269 201.0469 207.8308 180.5342 171.432 154.8966 192.9125 173.0768 155.7749 0 0 168.2481 152.0755 130.7064 170.9943 197.178 157.328 143.9128 169.9748 221.6915 140.234 243.6028 184.7816 0 0 0 0 217.3885 0 143.255 130.967 172.3901 219.6528 140.8586 156.0691 153.7477 0 0 179.4014 154.1304 169.5705 168.3327 116.7159 189.1931 0 207.3367 171.8063 0 211.6164 155.983 173.8637 178.08 201.3489 186.1107 194.4577 200.8252 198.9227 177.2586 145.3873 231.8918 169.4526 286.4513 162.9342 143.2556 148.2091 176.715 200.58 165.4335 208.4895 177.6185 202.573 182.3451 185.0976 193.3836 174.1749 124.9208 106.7182 107.4242 116.9778 133.9147 156.1256 174.3325 0 264.854 230.3252 0 195.0935 169.5064 235.2351 212.6852 233.6534 0 0 0
179.6698 168.1065 198.4392 178.6391 165.3773 154.9643 175.2655 192.4681 200.9956 202.7456 188.9588 177.6977 203.3819 183.9182 185.211 192.7503 173.8115 208.2806 194.8926 164.1963 166.0151 202.0834 199.9149 191.0993 184.8317 206.7213 217.6237 201.4106 185.6697 175.4676 176.7391 224.2355 214.2568 204.867 191.1825 180.5929 170.6422 147.6481 0 239.4602 247.2033 233.3403 229.3709 334.9017 418.6272 334.9017 276.6075 181.454 202.431 220.7536 199.9387 212.2478 214.5229 209.1769 204.5233 190.2788 200.0856 216.515 197.7977 174.4557 159.9424 156.3904 0 199.0737 211.3788 0 0 192.6916 197.7231 175.9675 203.2475 173.7255 203.9731 196.4023 202.2827 194.9126 199.6076 205.3364 167.8926 174.5501 167.1452 163.2675 163.0756 189.8832 198.7955 200.0141 178.7289 160.2179 148.1818 184.5403 158.3899 168.0095 183.5123 180.0906 180.959 179.5276 166.9807 151.4881 192.3523 172.8294 180.9746 164.1737 131.3977 164.0605 186.5477 170.7305 148.4015 175.1622 174.3702 189.6881 171.2789 131.5115 156.8824 170.8057 188.3773 184.0643 169.2244 149.6133 195.341 163.5692 158.732 174.0885 167.6097 140.9093 140.3699 159.1056 174.5242 192.5166 172.8603 182.3273 171.938 184.506 174.7951 172.6692 173.1627 160.3269 152.8766 156.2107 166.2206 159.9647 173.5629 194.0946 160.306 176.7637 184.6767 164.7885 0 167.1684 149.9927 149.765 160.1169 173.7592 153.1188 175.5864 158.3631 190.9856 182.2111 157.9131 159.524 134.7951 156.9802 170.0578 173.7843 183.6701 170.9745 186.3078 0 145.0826 151.1224 167.8994 151.1015 167.3188 156.4406 171.895 182.9964 171.5203 165.1912 178.886 148.6199 158.1349 192.7399 192.1537 180.3191 177.3051 170.1626 182.9001 225.9056 202.9812 188.6243 0 178.2309 168.545 169.8877 166.0048 155.1679 164.9867 178.2355 181.1122 170.3921 179.585 213.6732 173.4752 175.8988 0 0 180.5866 156.1785 133.099 190.3097 180.4497 192.6551 195.3097 166.5026 178.049 175.4006 0 0 197.7301 182.2978 198.8903 196.381 152.7805 178.1266 201.8045 188.0706 198.8003 161.331 205.1988 202.1153 172.6899 162.3323 182.2739 174.0025 222.7322 184.8283 183.0774 193.0949 174.3579 170.9766 167.6235 177.6072 174.8055 162.5328 208.6075 155.7419 183.9434 177.3015 204.4919 192.2295 179.0276 175.2995 199.2144 190.9127 156.782 172.1484 166.5425 176.6027 165.1378 136.5984 161.8331 181.3204 156.7964 169.2798 213.4356 193.742 175.0562 161.7684 195.0941 184.648 204.7325 182.9733 181.1013 138.2763
164.67 170.2446 175.7649 177.7585 192.4171 180.0054 178.5119 174.3724 182.4051 193.7086 154.6739 182.4643 201.5331 186.6832 191.1292 184.0964 192.2393 188.2164 163.579 195.2571 191.1293 191.6411 189.5846 203.2198 186.4217 192.8699 184.667 191.2704 203.0138 184.5115 199.2617 181.8636 185.5699 190.1237 190.3087 170.9239 224.8811 192.3926 188.9578 211.803 220.0538 213.4261 236.6756 233.7759 334.9017 418.6272 334.9017 240.7062 0 214.2604 206.371 187.1475 199.818 195.4318 189.9231 209.578 204.794 180.0694 189.8268 201.4369 176.9353 147.06 168.3631 201.455 196.2872 186.1417 0 211.7298 189.9118 159.5104 176.3448 191.8341 182.1283 160.385 166.3619 199.3026 196.4078 175.1795 156.1304 168.9588 188.6799 185.2444 179.4846 153.2252 190.9564 156.5767 171.6296 167.3237 187.848 159.4728 184.9725 176.9368 173.5269 171.6322 171.6729 184.9043 188.6781 157.8129 172.5614 190.573 175.8689 192.2934 190.4215 198.2571 170.7385 184.6771 169.7548 184.5249 159.3746 166.2588 167.4613 181.7156 167.5211 152.4124 189.6703 186.0393 174.0251 173.0286 172.4211 171.137 161.1728 175.4225 170.0277 169.7359 170.1512 152.9093 165.1034 160.8261 163.5943 166.2214 161.1883 175.8285 179.4707 175.7181 175.962 176.1542 161.0028 190.1554 182.8056 161.8175 166.3368 168.0743 165.0497 182.2018 171.6102 175.4582 0 170.6023 202.8278 179.8491 173.1947 171.041 183.8573 156.7737 172.8759 174.8552 193.1732 183.5688 176.1581 164.7114 159.9226 155.9553 183.919 170.0871 152.6684 144.2714 163.765 156.4794 149.3024 165.0032 182.1372 148.1544 176.1668 155.5437 179.5859 176.0634 166.3238 194.0705 181.7099 170.9317 190.9856 175.799 161.6751 194.6999 165.6309 177.878 175.0843 182.2245 197.92 175.2164 168.4399 181.6584 173.3985 166.2385 186.3236 156.0263 174.8376 176.2148 174.5604 165.9078 178.4609 169.7021 184.8557 175.4509 0 176.5534 184.708 190.0355 196.1074 184.4018 156.8324 182.5469 165.7336 184.0561 181.3183 0 0 169.6126 175.4609 171.6989 171.5667 192.5711 190.4821 165.6746 184.3615 184.7365 181.2316 178.5089 199.3501 188.5829 162.2798 188.1777 197.3164 189.6174 177.8128 176.1283 174.5222 163.0439 150.8748 174.5047 175.309 178.7072 169.9695 184.7308 199.0541 203.7707 198.8621 183.3533 183.3042 184.2677 170.3597 170.4088 177.0057 187.9168 181.2458 192.8751 202.2546 191.7798 175.2292 181.9137 173.9256 178.6526 190.9319 198.8788 193.3129 189.9222 187.5348 169.8022 186.8998 159.2263 171.6193 184.7087 161.3444
157.5138 199.0491 190.6192 187.8399 187.3193 189.1638 176.4148 186.3021 176.4101 175.9172 163.856 206.1046 194.3657 173.6712 197.8968 199.9841 177.5128 198.4301 187.4262 182.3252 194.7236 194.7455 192.6557 185.9916 188.3165 199.436 195.2413 210.4909 188.8611 179.8051 188.7018 176.153 203.4967 186.0385 192.6754 194.4464 171.7468 181.8919 207.9028 218.1911 228.9822 206.7001 218.5006 288.7095 276.6075 334.9017 418.6272 334.9017 0 232.8086 202.7638 210.9801 218.0968 197.6421 205.2058 188.8163 221.1432 204.9521 193.678 182.6299 174.6865 198.4849 208.2067 206.5251 188.3744 186.2508 179.4364 210.3378 177.4119 180.2218 205.7549 184.7479 193.6175 167.016 196.3991 201.4896 184.4215 176.9961 177.7615 185.2697 175.6075 159.5358 188.4446 195.6165 183.6988 169.2622 186.926 180.387 163.6271 155.4826 186.2372 153.6371 186.9323 175.6548 157.5838 187.2274 184.7982 155.2614 174.9379 178.9873 180.1209 167.5385 182.0562 181.314 196.095 180.2735 144.3267 152.5749 166.4675 150.1097 178.5844 0 186.841 151.3395 154.415 163.8759 167.8553 182.0269 164.749 142.6396 180.28 152.9404 147.9879 155.3532 178.3959 186.6375 177.6529 168.2442 175.1558 170.3626 168.7459 162.3594 152.5321 161.8404 178.4873 168.8162 153.7568 0 0 168.7314 172.9592 172.2512 152.8881 154.8502 169.4016 172.131 0 177.6373 164.5645 163.0078 150.2867 165.2493 168.2181 175.8564 157.7597 169.9112 164.6255 169.2111 158.3717 165.9987 159.6093 165.7975 163.5924 171.8933 193.4244 176.7744 146.767 166.5207 170.8323 165.0754 169.339 165.2477 167.3941 147.733 170.2552 157.8149 182.615 163.4618 157.7826 166.1978 155.1404 178.0082 168.4902 166.1737 175.4808 190.2989 165.1778 160.2859 178.3896 0 171.1037 169.3375 179.8 194.9832 168.5396 177.738 174.886 185.0216 181.9803 167.4744 180.0646 161.0019 159.6847 196.2676 179.6698 172.529 166.3181 178.5379 187.1862 187.7591 179.3175 154.0672 166.2311 206.9942 203.9152 0 0 174.6963 190.7745 185.164 169.6516 152.6344 187.8797 195.8237 173.6307 172.4751 176.4239 186.6102 165.3049 190.0982 171.2485 174.0371 176.1211 168.8007 183.231 181.4953 170.632 187.0214 179.6691 193.2595 186.8821 181.7061 165.2242 196.2929 168.6373 190.5827 196.5863 182.9637 194.9465 180.6204 176.5072 208.9468 180.8195 184.4326 166.4065 172.3543 169.4524 0 190.1132 182.23 169.5472 191.9444 162.1485 177.9064 187.021 171.0828 168.9393 182.5494 177.2121 200.4947 179.4691 181.0022 173.6932
209.9268 170.6638 139.9371 151.5313 0 192.1337 218.7567 185.7449 165.4379 160.5167 154.2978 176.4766 204.4389 166.5529 170.7263 185.816 244.3168 160.047 179.8115 201.6534 198.5118 184.3173 0 153.7294 163.8107 150.2893 164.546 190.0858 189.824 190.019 220.8619 156.1385 156.3732 185.6923 191.5185 191.7192 0 238.7157 195.6777 192.1837 208.1941 209.2026 180.564 242.8712 181.454 240.7062 334.9017 418.6272 334.9017 0 196.2377 215.6978 187.9343 186.0981 197.2023 227.9549 156.1001 186.9339 183.3318 193.9273 168.4613 156.1937 157.6179 175.6558 173.4237 215.1377 210.2729 192.2748 168.3151 140.5984 161.8711 197.4994 153.7969 160.6169 149.9799 149.0936 178.9711 177.3782 169.6284 179.6342 212.605 250.3288 0 169.4008 158.8883 142.1696 157.4548 197.6992 239.2973 149.1964 175.8625 184.5416 131.2321 154.7603 156.3987 166.7845 157.9752 166.8247 164.9175 177.2658 174.386 168.4995 198.1287 179.4136 156.7148 180.9063 221.2777 190.1702 170.8022 163.8751 144.8156 0 0 189.7708 175.0668 204.8879 155.8704 225.9493 176.6075 166.872 160.7339 168.6079 180.6534 209.0993 187.4764 172.0509 155.6411 157.3729 143.0973 175.1947 165.7361 188.8285 207.682 0 155.9085 209.7481 190.367 0 0 210.0358 145.9243 170.1991 158.8202 161.0971 162.8965 175.7656 0 0 210.5512 197.3948 186.462 160.2872 228.6261 150.6521 194.8405 167.2715 152.5992 173.4944 184.9742 194.6838 162.0484 176.9798 200.0536 182.4205 172.3296 0 174.0384 195.14 170.8081 150.4549 169.1193 150.8597 203.6807 160.4335 168.0649 160.989 193.7083 171.9555 181.7098 190.7759 173.5427 162.3819 166.7088 164.3621 148.2079 166.2338 143.5183 160.2956 180.8333 123.7675 185.7206 169.4128 185.9556 165.2572 165.252 192.7193 186.9605 165.1262 158.0314 168.8845 136.6585 153.7324 120.7926 0 0 0 198 226.2019 173.0952 194.0949 156.658 161.925 172.2649 175.7696 173.155 0 0 156.6328 186.7142 213.5813 172.3626 236.5983 169.994 131.3357 189.4279 165.0018 179.4753 182.7109 172.8484 192.2634 190.1665 187.9257 190.859 174.8869 188.4751 186.6897 151.3263 165.166 156.0722 194.5976 132.6189 210.2716 246.2003 166.5387 233.7951 214.1556 184.0936 178.8341 182.8376 183.0261 133.8275 173.8215 187.1094 228.1864 212.6044 227.7512 228.8827 229.7073 0 0 183.4314 180.2283 155.0251 145.0594 179.3672 187.3807 180.0209 153.6173 156.3566 137.9114 154.4312 171.6592 0
194.2687 177.961 154.2163 169.94 0 193.3618 217.6966 184.4585 170.2087 161.8493 160.0465 172.5453 153.7355 162.9971 0 190.1859 239.8692 161.8749 175.0393 195.7414 191.3758 182.9907 0 174.2941 162.6792 156.306 169.8357 168.9163 190.8971 182.8061 206.7432 158.1503 166.3887 168.7238 186.5032 195.767 0 223.8954 198.8166 181.9595 189.3342 213.4893 177.8018 150.5247 202.431 0 0 334.9017 418.6272 334.9017 249.3709 222.1258 180.2574 198.2774 181.7796 235.7292 145.4272 179.3548 190.0112 215.5131 160.2756 149.6993 147.9588 166.5113 173.0531 0 205.9442 182.0287 176.9841 146.5945 165.2753 195.8438 156.3506 166.3932 136.6257 143.191 146.4443 153.7667 172.2481 188.8006 205.2591 0 0 172.0527 167.746 168.8705 154.6742 197.1626 216.7566 180.7624 179.7807 189.4814 151.2562 158.4095 171.3204 166.4587 157.473 0 156.0746 170.7948 172.3907 167.0162 231.8826 164.1822 151.4516 177.5704 214.5236 178.8589 179.0884 177.41 162.9001 223.6439 0 170.439 191.7019 0 149.6151 208.0959 168.3524 173.6808 178.7055 164.8368 183.9865 233.1294 166.7486 167.7992 133.7044 141.0612 162.7056 190.8603 153.1276 181.5009 203.4107 185.8308 151.2222 217.6773 206.4006 0 0 205.8719 157.1703 169.1286 170.9271 145.5351 180.6494 197.8011 0 0 201.7115 190.0181 173.2844 163.4025 194.3681 158.7565 192.9041 172.0451 176.9263 158.9364 168.7439 221.3412 163.0739 147.0368 173.1359 187.5462 169.1123 0 220.3212 191.4978 170.9024 158.7923 176.7266 173.8413 178.9082 184.7964 182.2344 177.735 191.0071 168.1557 181.4427 171.9443 164.8163 167.9309 145.1055 171.2976 158.2765 144.0038 153.3102 152.5877 158.7219 165.4406 170.3575 167.3195 179.1926 162.903 166.5567 196.2417 190.1006 149.0528 163.5377 172.6404 151.133 173.8354 158.4874 179.44 0 0 205.9921 239.2027 178.1307 179.9296 151.1979 161.2631 173.1055 189.2375 186.4227 0 0 202.739 171.7192 188.3624 193.4488 259.1173 184.8048 140.8867 198.8158 169.0697 189.5003 175.0807 182.7045 210.634 203.272 180.5995 160.5164 173.9525 192.6032 190.7786 158.2001 154.3567 171.4372 187.7511 146.0366 204.7241 219.9999 171.3031 189.7625 217.5533 208.1245 163.5791 180.1359 171.818 157.9731 166.327 169.8199 205.7833 203.2396 209.1768 222.9526 0 234.5741 0 174.5356 181.6242 173.2159 155.4832 158.8742 187.412 183.4071 144.2933 164.246 151.7245 164.8904 179.6076 170.167
183.5659 190.6938 171.5618 191.1515 185.4 189.3589 176.0253 166.9103 200.3012 175.4552 175.0283 176.1176 172.4666 174.1697 167.5473 177.1821 172.7939 179.7599 162.8294 183.6419 178.3798 199.281 197.1425 198.7977 174.4791 179.639 194.3799 170.2111 188.7295 204.9974 208.9479 188.7601 193.657 201.4308 187.3396 192.7323 181.2494 188.7785 227.8506 192.4784 206.8721 193.9588 186.1351 0 220.7536 214.2604 232.8086 0 334.9017 418.6272 334.9017 0 255.7768 204.9811 217.0794 207.174 185.2283 212.6913 210.4866 220.8938 225.1807 166.4479 212.2802 164.6696 165.9158 179.7435 164.2927 197.1138 201.7196 182.6463 189.716 174.2301 175.2764 182.2129 172.3682 198.3472 162.4949 163.2549 173.028 175.8513 199.1482 182.3725 167.0423 184.6174 199.3933 189.9441 166.8229 179.4714 171.825 172.4828 166.092 174.4007 185.2254 157.8755 165.4495 188.1905 189.9019 170.8836 186.2591 169.0227 177.2074 169.9206 181.0738 165.3532 182.9466 165.887 182.9471 188.6642 184.4282 175.9579 149.1078 172.1118 148.2815 168.4411 191.8846 169.4867 148.8495 175.3734 163.1934 163.6073 175.9315 162.9307 185.0643 192.6719 178.0553 161.0866 154.4997 171.0762 176.6744 143.0164 159.5887 166.4652 164.2091 177.8418 162.099 169.9417 156.7507 188.4555 177.1757 182.9465 177.2248 179.2722 163.5464 139.7618 169.1405 191.5987 149.4116 0 168.4702 167.0078 169.7926 174.5474 168.0054 164.3444 197.7207 164.2794 157.0349 191.803 198.4112 163.043 153.1507 162.152 168.5619 181.2897 156.4872 157.5114 184.7171 190.8093 179.8878 183.9935 165.7979 146.5887 163.2868 157.3993 166.0906 179.7393 172.0674 174.5275 163.6193 177.248 170.836 168.6516 179.7391 174.3558 160.0678 158.1795 157.6332 180.5129 164.9616 0 198.3942 178.6271 163.6065 168.2136 181.8608 171.4652 179.5519 173.2059 181.5191 192.9728 161.712 167.0336 0 240.3308 188.1097 198.3723 200.8497 158.1772 177.6564 179.9858 166.2297 174.9509 176.0308 181.9831 179.2761 0 0 202.5815 185.4862 184.6386 177.2293 156.5266 190.9628 180.5039 185.2189 174.2014 187.5296 163.4809 190.6313 194.1416 171.2615 160.968 178.6965 179.6329 175.3207 173.6599 191.6034 190.5152 184.201 178.8488 183.9334 190.726 180.0418 177.2922 180.7499 178.6762 186.8244 185.7814 193.4475 193.6119 173.2359 184.7046 169.2282 165.425 169.5778 179.3811 171.4 168.8154 165.0298 160.8784 192.3375 188.363 183.7677 179.6939 164.3551 171.4245 177.6443 169.1412 178.3881 176.0855 178.9986 203.7874 170.8583
161.3893 156.596 175.0024 168.3895 173.3859 209.8835 197.5729 175.4295 188.2496 186.3406 166.2428 189.9523 200.2766 190.7966 175.6253 180.396 199.1954 164.6671 184.9685 210.2679 183.4133 177.5311 175.6261 175.2122 165.513 169.7445 161.5131 167.0988 185.603 196.4156 204.3308 185.6967 173.1933 182.3114 177.6274 186.1011 208.5905 207.0745 192.263 174.5054 187.0046 187.4557 206.4664 147.8843 199.9387 206.371 202.7638 196.2377 249.3709 334.9017 418.6272 334.9017 271.3364 232.5942 198.242 202.1039 226.8448 186.333 202.7571 203.3602 186.4424 189.4402 189.9475 205.9241 199.7773 203.2203 181.4482 191.9291 196.0259 186.6213 163.5267 193.832 179.1512 181.0274 159.6245 164.1473 167.7669 173.7552 179.517 172.6347 198.9916 218.3118 187.9103 156.0153 187.2656 176.7237 171.3828 187.0816 190.205 155.9354 182.5374 162.2745 150.8645 163.8026 168.233 178.4247 184.1258 213.0501 174.1163 151.6147 187.1163 197.8963 191.3074 162.2209 164.0147 185.1294 228.4753 180.6524 158.8683 161.7449 169.3524 199.1042 193.4926 189.3343 176.7555 193.6631 165.1516 173.5516 194.6962 174.4781 181.919 169.5769 188.9279 201.7718 164.5214 165.6421 176.9574 167.4366 174.2075 182.0483 179.3888 154.7206 195.2431 200.8052 165.7128 180.3473 171.3708 187.2726 149.7451 169.0278 160.2734 170.3386 173.8892 161.1537 154.5129 182.3581 170.3283 141.6915 206.5269 191.7394 167.3884 161.3322 189.9455 168.4174 196.503 154.1946 173.4423 169.3559 185.5795 184.0493 178.8654 176.8362 183.1421 177.3662 175.0303 174.3011 157.207 179.9398 178.5894 156.985 176.5852 165.7485 181.4545 162.7038 162.7065 160.324 158.348 159.1992 170.2879 169.6969 183.1548 169.6823 156.5045 173.9003 173.6105 159.7097 179.3018 155.0717 221.7007 200.5023 192.5338 168.1318 165.3686 173.1081 183.0148 158.1229 181.1267 170.7713 152.8006 165.2064 161.4669 158.0384 166.9798 0 193.0356 191.3373 186.334 182.125 185.4082 166.1777 156.0891 163.8317 173.054 186.8867 184.1068 0 0 173.3283 165.7086 177.2919 209.9712 231.7153 188.5035 175.3167 177.3779 161.8286 196.333 172.2013 184.8924 177.5188 180.0833 192.2881 198.2957 173.4826 182.2226 180.4963 176.2791 194.5183 170.9055 190.6218 171.4888 178.8318 186.5348 173.544 195.6012 183.0388 181.7688 192.3575 155.098 182.2999 162.0037 173.0306 177.3777 205.1443 174.9781 217.4617 188.9606 184.0834 197.8537 165.5908 176.5239 176.4509 159.3837 165.611 172.0341 191.41 168.8997 168.6286 172.6553 170.6624 177.8683 180.9426 166.6891
163.38 178.0629 168.0998 179.6627 180.5361 178.9168 171.489 163.473 175.6375 182.2068 151.3308 175.7978 172.1425 183.6297 167.027 174.595 181.7057 186.4474 165.1081 179.1625 187.7168 185.712 183.7192 183.5676 189.7125 191.3596 189.1749 171.7449 182.5605 172.789 179.482 192.4107 168.5696 178.61 175.0192 210.8144 204.2913 185.1312 189.7734 213.6339 201.6205 186.7528 218.1901 0 212.2478 187.1475 210.9801 215.6978 222.1258 0 334.9017 418.6272 334.9017 274.9567 224.1698 215.5821 226.5217 197.7456 212.699 208.5711 229.707 193.2303 216.0151 214.1953 214.392 191.14 200.2873 211.7516 200.686 186.3448 188.8498 173.9566 188.9584 200.848 182.224 174.9478 176.759 179.4479 175.2295 199.7407 188.6776 194.3168 204.284 179.3776 171.2777 179.5586 195.8565 168.5588 197.6289 176.2103 173.3896 174.9688 168.0502 183.8091 183.2699 174.1932 206.3679 170.1503 169.8635 165.4767 190.6516 159.8986 171.987 146.0582 179.1003 160.4095 186.4467 162.8857 169.0769 170.4805 162.8245 195.7088 167.2368 171.1176 172.6689 193.5572 162.0718 163.1217 160.6612 195.8184 145.2092 150.8481 171.4008 171.6202 179.0789 162.321 166.8401 162.6974 158.2124 161.0187 185.2974 162.9602 157.0039 188.5832 164.8927 164.2952 165.374 185.5558 174.1458 166.1703 155.0518 174.3582 162.0097 158.6565 191.3415 179.7424 175.4993 173.3644 175.752 167.9107 145.9221 162.3641 189.8329 180.8512 176.3535 161.5629 179.8209 167.8587 159.9756 192.8618 185.9902 177.2292 188.8943 161.74 184.9109 177.4242 191.9842 190.2126 168.221 165.422 164.0643 170.287 199.2272 188.9761 158.6393 163.7969 163.2786 187.1345 157.8673 175.2304 174.9459 159.5094 149.7496 159.6018 161.139 168.3757 173.6914 157.0293 178.5349 169.3384 186.4023 179.6369 169.5507 180.5172 176.3357 170.2015 184.2167 166.7743 146.9234 193.0961 172.863 171.0839 195.7208 159.9419 168.3958 188.3303 165.7119 193.5933 179.0914 179.7623 178.0602 184.5064 187.0494 195.5853 192.6761 0 0 177.7302 192.2981 187.8461 180.1193 178.5292 195.0442 198.0322 168.5416 175.9194 172.7658 175.2688 178.2666 197.5047 162.0734 182.3752 167.8727 171.1731 177.6977 176.0144 183.8016 159.2906 180.0915 197.0608 177.7976 158.4657 166.9447 174.8459 185.1901 179.234 181.8882 198.3896 173.434 185.5327 171.4152 195.0123 195.6817 201.6673 184.6504 162.9543 177.7853 183.3041 182.0827 182.4261 177.0745 183.7511 162.8429 177.1687 177.1844 183.7744 172.4332 171.5132 176.3819 173.5741 191.1837 165.5336 158.1982
151.7205 0 194.4042 206.3781 151.6394 183.6564 169.269 180.7602 177.7449 166.6359 170.4172 175.7687 175.9327 174.1631 187.0578 190.0442 164.0339 204.2929 187.7462 164.6059 159.7183 179.0506 177.1292 180.0787 174.7852 193.2303 188.7903 190.3954 184.4604 171.8296 162.4158 201.5157 185.757 206.762 201.5928 194.3339 162.0085 132.5419 206.1178 190.7153 189.9807 186.3367 189.6343 233.3867 214.5229 199.818 218.0968 187.9343 180.2574 255.7768 271.3364 334.9017 418.6272 334.9017 271.4207 207.8514 260.197 220.7049 235.2183 210.772 208.128 217.043 241.6498 214.4374 192.1942 175.3487 187.5538 189.9263 211.9498 213.9032 195.3632 195.8364 199.6064 215.2354 208.4669 229.0121 201.4691 191.7202 175.1733 201.4651 179.1421 160.2388 183.7855 205.2843 198.8211 212.9265 208.9298 184.8629 178.9395 188.8967 168.4401 196.007 206.9202 200.2362 191.3549 168.256 192.19 172.9732 181.4104 177.0448 170.238 165.3682 136.5175 185.3915 193.3456 160.6075 150.2419 169.3707 160.5477 173.5691 177.1422 168.3269 160.2266 175.6408 186.9376 149.6884 182.6859 161.9168 167.0921 178.6215 150.7477 174.6371 163.1192 152.0569 189.0994 170.5517 177.8236 172.9164 181.0058 157.9638 176.6213 188.1096 153.0723 177.9411 194.0349 162.5036 155.9521 146.2487 145.3004 167.1748 173.3841 165.6708 163.2997 159.6942 159.562 189.0873 188.1177 188.9287 159.2286 165.4327 148.8038 161.9728 159.0191 178.6138 155.2949 184.3724 177.0086 167.9267 176.9014 164.9393 183.3258 171.5254 155.4918 160.6135 187.2986 177.1113 149.957 171.4683 180.8165 180.3722 169.8864 158.6581 142.1039 167.1942 161.565 169.7397 165.4855 176.2587 159.3069 150.0992 191.0674 175.737 166.4117 149.4691 182.7062 163.4441 180.2088 182.6644 197.3971 126.7615 156.6323 185.5616 185.3692 190.2222 196.3008 141.9311 154.3412 181.7177 156.429 192.0339 202.581 182.7506 191.7175 178.3699 167.8051 161.4164 155.0997 168.2451 190.6242 171.9471 189.6317 197.5508 181.0624 192.6063 189.7413 0 0 174.0796 183.9611 170.856 173.5793 153.4699 165.2695 203.7994 177.0066 183.5811 176.993 207.0835 172.2872 181.9204 181.9077 178.2199 191.8575 162.5929 179.8989 178.1946 189.7151 200.1673 188.1807 149.7487 178.7427 156.4636 153.1119 187.9805 149.7693 158.8073 172.0101 193.5067 191.0375 176.3591 193.3535 183.1482 180.5133 171.5049 181.7574 153.9002 143.3355 140.2194 140.9932 168.3184 163.1317 168.8429 179.8375 212.5036 184.5428 169.4093 186.0354 190.5111 192.0919 192.9294 191.1455 186.452 151.0733
163.4966 162.5537 190.2507 190.422 193.5025 184.4502 164.9538 199.1937 176.4902 168.4109 186.4045 176.9337 173.1214 162.5465 168.96 170.8614 169.5827 205.2552 183.7809 178.4458 185.3692 181.6339 179.6848 173.5183 179.37 184.1433 206.3527 191.1246 200.0253 202.2235 172.0508 191.9527 190.4696 172.6928 187.2731 183.1714 175.1081 132.3937 197.2813 192.2726 185.4003 185.4078 185.8235 0 209.1769 195.4318 197.6421 186.0981 198.2774 204.9811 232.5942 274.9567 334.9017 418.6272 334.9017 274.9369 265.1419 236.1272 215.9794 213.3973 227.9152 242.9974 217.2994 214.1084 197.4464 187.2304 200.9096 210.9445 203.0015 194.6428 197.6502 185.8658 201.3553 197.4981 197.1116 209.7591 193.5679 193.752 198.4457 191.0125 169.726 163.3165 158.1753 189.813 188.1399 193.2613 175.9505 175.4588 166.2348 191.4657 183.8021 171.3669 196.0609 182.746 177.8639 199.8624 169.2771 181.6951 185.4649 171.2578 170.4209 163.4833 161.3441 179.0163 179.2688 144.7865 144.7402 152.1078 160.2312 187.5044 160.5106 157.7021 147.9747 162.7933 176.7146 175.7165 183.9608 172.9675 155.255 192.1176 178.288 191.4178 165.4622 167.4255 173.2946 179.0729 190.2794 194.1465 192.7542 163.824 153.598 165.4612 164.9991 163.8131 165.7192 162.0909 161.7762 172.9828 147.1242 175.4206 189.6986 178.2632 185.9897 175.7747 185.5179 147.7536 172.018 159.038 159.3052 169.8699 143.3821 170.6859 161.3074 163.5631 159.2535 177.0045 177.4968 180.7906 162.0126 163.3344 183.472 161.6764 160.8339 171.8987 161.0129 183.8424 162.7383 158.9979 177.0274 167.9438 161.881 175.4353 171.2396 182.4525 179.8772 192.8681 170.8781 181.5535 156.902 153.3404 210.2973 183.7835 169.7857 166.8665 176.1061 188.1279 189.4104 178.2962 179.6813 159.0875 178.4904 165.0437 169.0988 185.0595 168.2523 167.3162 167.8395 180.2539 181.1142 192.3665 175.7819 190.1072 145.0458 0 155.8207 170.0427 174.1402 0 188.765 194.5966 179.4824 178.3706 172.5641 186.7113 183.934 0 0 180.8089 162.1603 165.4575 159.5743 171.5282 198.5785 193.8716 182.1819 189.0022 177.2446 189.1003 179.6635 176.8055 167.5753 178.7849 186.238 168.8888 177.1962 175.5176 179.9237 179.7742 185.9337 177.2866 172.2455 164.1976 162.2138 169.2632 169.7904 165.2284 177.8199 184.1913 183.2227 167.2139 184.8016 166.9099 175.3702 180.7038 182.4187 172.3297 155.5223 152.329 155.6509 179.3924 181.1569 172.4493 179.8645 180.6644 210.0256 172.2024 184.88 181.1613 198.631 188.3639 182.7811 183.8367 164.1066
144.8779 159.8597 181.0892 189.7774 0 182.0671 195.5891 176.6479 185.0486 169.9527 173.8041 164.6715 168.7434 160.6067 157.0591 180.9174 191.1433 183.4964 183.3169 178.2892 164.0403 157.9163 156.2218 167.9468 185.5474 156.404 185.8884 185.5845 176.9308 197.0677 171.6855 196.765 173.5034 184.4397 193.4998 195.3872 171.2604 189.865 0 194.0528 173.0521 181.1218 179.2063 163.0702 204.5233 189.9231 205.2058 197.2023 181.7796 217.0794 198.242 224.1698 271.4207 334.9017 418.6272 334.9017 277.4416 241.1402 238.7923 0 232.1867 210.9995 246.6243 197.1538 220.2843 169.8518 0 192.338 189.4952 184.2504 198.5003 181.1565 173.524 199.5415 192.9333 197.2712 190.126 185.7784 183.5383 183.7809 178.9607 187.564 152.4874 182.7514 184.7762 189.4935 173.9759 170.5931 179.8351 218.5031 192.2414 167.9245 169.934 183.6355 186.6 165.1373 170.098 168.1735 159.9498 172.1322 175.0177 175.2315 156.3096 181.5963 162.9576 166.6511 160.2635 165.1491 180.015 164.3117 189.9776 211.5717 0 196.9643 0 183.2276 178.6893 185.1283 176.4793 172.9998 167.5126 168.13 156.3542 175.8112 179.9297 184.8662 160.2919 181.0233 184.6345 170.1664 162.7492 171.2099 160.4379 150.8496 178.6845 168.4386 170.515 176.7713 153.2397 156.3725 179.0429 176.5834 157.5568 153.1276 151.5593 138.2626 157.1538 158.2444 171.3686 169.4378 180.0458 172.3358 187.0227 178.0715 176.8964 163.1102 184.1098 167.2309 156.3739 165.195 169.1339 153.3922 159.2179 172.2724 185.4162 196.6497 171.1201 159.9433 167.3544 184.1674 183.8773 155.0429 165.7092 169.5533 192.634 179.0163 159.7237 171.3389 171.2683 173.5286 171.7295 156.1117 158.5546 176.2288 155.2998 173.7258 172.0249 167.8129 176.8136 0 192.3033 180.8137 172.6207 189.6619 171.5479 165.1759 155.1765 199.6969 166.6802 173.0732 161.4029 174.3224 156.7567 0 169.8342 165.2153 167.5878 161.2545 166.1971 188.2932 193.5003 168.4565 195.0854 182.2022 179.492 0 0 172.2717 170.4149 178.2199 161.1321 205.2059 174.58 167.7632 179.6794 167.4401 171.4368 200.3431 179.8433 168.8879 175.139 174.5787 166.6161 145.6374 170.6045 168.9884 164.4356 211.0568 170.083 169.2903 165.3141 185.9873 178.0842 171.6898 182.2319 184.3147 164.7776 169.1936 174.3562 157.9111 200.9697 182.6858 170.9504 168.3627 185.2584 159.5334 159.4047 160.0453 162.1485 187.3287 166.4659 168.4958 176.3424 184.3029 172.1881 198.3187 166.6212 169.8748 171.4265 174.3994 169.6554 167.5585 151.6485
139.3614 144.3911 159.6822 155.8171 0 168.7494 198.9595 169.9167 175.4987 174.8443 182.8899 168.0063 149.3901 194.0599 174.8723 176.611 203.0698 173.0392 155.9752 190.103 174.8418 177.0008 175.1014 156.2413 180.4128 170.0453 178.762 154.9967 189.2579 193.4592 162.8394 146.0858 157.8985 161.2203 154.1887 182.1417 213.4429 173.5201 138.4864 155.6377 193.0625 198.3596 188.3345 0 190.2788 209.578 188.8163 227.9549 235.7292 207.174 202.1039 215.5821 207.8514 274.9369 334.9017 418.6272 334.9017 249.8266 232.7285 0 0 199.5868 208.8358 222.2171 211.109 0 194.1092 175.5682 186.6057 210.7562 163.8272 203.6496 183.5339 188.0876 156.8823 170.0676 154.5878 186.3383 183.1159 199.322 196.6375 216.9559 148.5439 152.6187 147.9797 187.5529 160.2446 199.0341 172.1911 185.6161 189.8343 151.4188 153.8744 162.5947 170.1836 156.261 168.3751 167.7638 173.9275 173.8442 186.8292 167.0904 197.2708 181.2494 144.7096 151.0943 198.1852 153.7143 193.4306 155.8053 154.4588 217.907 0 185.0679 212.308 204.5232 177.095 197.3654 192.2263 150.2454 171.942 162.6291 189.3136 191.9687 163.1685 174.0398 129.2529 167.7825 165.9604 0 147.8917 172.6392 202.8868 159.0617 150.8694 179.0542 182.4361 172.9722 0 165.2134 139.4557 142.5981 198.7758 187.501 159.5152 167.4747 180.7726 0 168.5384 163.5957 176.6708 161.9894 195.6636 166.3213 171.9316 171.9357 167.2162 172.1335 175.5027 184.1938 167.9106 165.645 178.8517 179.5386 178.696 0 167.6617 189.1031 153.2785 146.9432 173.0014 176.1379 200.7129 179.3539 155.8434 170.4065 165.634 164.9523 169.4023 182.5219 158.3895 182.5258 171.2797 182.4243 200.9574 159.9823 130.1606 159.2192 0 0 0 158.4289 165.026 131.6723 180.2084 183.893 187.524 193.7354 166.3387 165.5875 168.4289 149.6891 182.4183 0 202.1894 197.9733 167.6164 188.1182 169.6158 180.4873 155.3881 165.6442 162.4899 172.3867 169.8225 0 0 148.1543 187.9521 169.2604 167.0093 0 189.864 140.6724 161.8586 163.8418 190.5936 183.2695 171.9799 157.7133 208.2746 194.2902 192.7273 154.2521 135.9271 134.6395 149.7998 178.0896 163.932 183.3031 166.8789 181.8726 173.2029 147.0851 181.1362 184.534 168.0706 173.4242 169.1322 145.5089 173.1222 160.5859 182.7172 191.1218 210.4985 202.3883 191.6088 182.1977 170.5188 176.3734 170.1629 210.0468 162.7377 189.9791 179.3824 210.1719 171.2369 174.9895 156.8213 143.7909 188.0275 181.211 131.5211
163.6975 200.9947 169.8677 179.1081 150.8661 177.7936 180.6529 195.6092 202.4363 147.6696 213.0624 206.9185 215.36 190.4199 189.8901 206.8809 159.3962 182.3544 167.194 175.7637 137.7414 179.0054 177.0845 215.3674 153.0373 191.9953 182.2261 181.1451 187.5068 164.5078 156.8442 220.4394 207.5497 206.6767 181.8371 176.4973 129.59 145.0145 0 0 169.4383 194.518 0 0 200.0856 204.794 221.1432 156.1001 145.4272 185.2283 226.8448 226.5217 260.197 265.1419 277.4416 334.9017 418.6272 334.9017 327.5478 0 212.825 0 211.7983 0 252.5717 0 0 187.4675 207.1523 225.8775 192.0898 152.9136 164.7943 184.3713 195.3313 195.3904 0 217.7511 199.9145 194.5298 161.3267 0 0 162.0741 184.0993 195.8976 176.1139 184.4666 163.6632 195.9017 211.6751 192.2737 193.1274 164.7214 196.7094 171.3868 172.1141 193.5789 181.0308 185.1344 153.7112 161.8993 171.3905 166.0292 145.553 190.9763 150.1813 158.1139 184.2028 182.7962 192.8354 160.4347 0 0 0 159.4264 170.8171 149.9147 160.3557 173.1394 174.5696 202.9234 158.3588 151.5361 174.0598 175.9401 161.1028 175.4561 174.5506 192.182 184.3809 172.6453 122.1782 127.7249 148.8178 177.0686 168.6032 133.8575 142.0779 165.7206 198.9253 155.6442 169.0609 181.181 158.0734 222.928 0 0 200.0782 192.851 166.0419 179.7822 171.899 180.2896 169.7801 147.5266 134.6402 216.6059 192.5139 200.1513 183.3575 163.6075 175.1392 172.9253 0 144.5012 167.9084 170.8461 196.9281 172.6895 155.9961 146.5587 0 156.4016 169.3336 172.1296 157.9217 161.8199 156.2294 180.1007 187.5856 175.0319 174.5878 143.8376 194.7218 185.7585 203.362 161.7594 178.3091 0 0 174.5228 159.2194 184.3316 173.8832 159.8338 164.9804 183.6519 177.6783 180.1694 193.7473 171.5081 0 226.223 0 176.0767 178.1823 138.5314 169.7814 193.0535 164.434 173.6451 156.2125 167.4573 164.9664 0 0 200.8961 185.3251 161.996 177.2124 151.5617 188.0414 191.4925 143.3636 164.6089 168.4234 182.8698 164.2931 190.7851 191.4524 159.2627 168.1265 159.7143 134.5668 133.2921 175.5194 197.4344 162.9429 190.3642 178.2598 157.1138 144.8982 181.0575 163.7727 142.0861 163.018 151.1813 161.3921 195.3898 162.9021 196.9632 154.2036 158.3784 194.0595 138.0646 137.9304 151.5689 165.9492 175.1746 175.7322 163.9078 162.1862 184.7793 192.7832 210.0015 160.605 166.0597 169.1337 207.2968 176.7817 167.0556 137.5096
150.2482 160.3197 183.6604 192.6577 176.7295 187.4932 158.7515 191.4256 178.5908 175.4119 207.4627 171.248 187.6239 170.7297 186.5127 145.0012 141.7399 204.4757 187.7396 168.0003 170.9086 171.2706 169.4327 162.8777 176.5612 200.5845 198.3985 173.3987 182.5959 189.0703 162.9324 208.4706 184.4823 215.9259 168.2464 170.119 140.641 143.0768 210.2741 197.5847 207.9831 190.0086 191.3547 168.0865 216.515 180.0694 204.9521 186.9339 179.3548 212.6913 186.333 197.7456 220.7049 236.1272 241.1402 249.8266 334.9017 418.6272 334.9017 258.3497 245.5035 0 273.8658 223.4731 219.8387 186.5969 204.2609 209.7247 199.9999 217.0406 206.2514 159.8308 189.8127 210.8736 219.7887 216.4709 200.7552 199.0341 190.2633 178.2559 169.6031 169.1112 0 169.8598 198.909 221.6939 210.9768 176.5518 180.3458 187.407 178.3567 182.018 193.8504 179.0687 166.8431 177.0481 168.3776 175.1121 194.5791 162.4834 160.8937 143.5299 165.2009 185.1529 199.8175 168.105 147.7277 185.1221 146.9825 170.4126 194.5839 150.2186 166.0438 155.7695 0 179.1741 189.3982 157.0953 176.0476 168.6744 164.8685 167.5795 167.4905 155.5543 160.4265 186.6595 187.5067 194.2793 187.9482 165.7609 179.6563 169.2496 143.1375 158.4819 195.9636 158.7528 155.5142 138.1381 140.1373 156.711 167.6794 172.1746 166.4958 189.3514 163.4153 140.2056 159.5112 0 158.2162 150.9143 177.2347 183.1042 150.3253 187.9529 162.0741 166.5969 142.6815 153.4005 156.7107 165.3328 174.9911 181.4159 155.7259 166.9451 192.975 201.1289 169.584 159.4771 190.6989 198.2212 150.1978 184.8958 159.6411 169.0501 193.187 176.1168 164.1347 176.3384 151.5804 167.0449 195.2744 200.628 181.4671 187.805 197.0549 175.0986 190.7264 174.8881 135.1341 190.829 148.6564 168.8757 176.6383 164.3356 176.966 170.5015 166.6336 182.9975 184.0552 164.5695 194.9674 205.2774 0 216.703 173.6378 163.9735 185.2964 164.5236 167.36 153.7538 189.7368 169.5055 177.1221 180.8325 178.1427 0 0 184.3073 158.6898 177.9784 180.2471 144.5657 175.5036 198.4831 177.5492 165.9782 174.4539 191.1082 164.5163 166.6169 164.2797 183.735 175.5208 167.9112 170.5691 168.9532 176.5638 182.9492 172.3631 147.2923 194.5212 165.7255 159.6796 181.6374 152.3237 155.291 181.7164 176.3777 182.3302 176.2166 195.9776 198.4849 162.4053 154.6417 175.1644 150.6523 142.103 147.6071 154.5615 172.8948 179.8921 161.5047 177.1421 181.8864 182.3995 154.9432 151.3011 175.2973 190.883 210.285 199.3996 178.2136 0
143.4391 168.5674 181.2794 201.4823 176.9384 181.026 151.8872 181.2631 186.4347 195.2841 201.8676 188.5064 196.873 170.0039 187.1015 180.6409 184.2978 175.0035 197.9959 184.1348 174.708 189.6979 187.6623 144.6792 187.9509 182.2991 181.0833 168.7994 188.904 182.0413 186.5478 188.7519 188.1247 181.7785 196.9808 175.163 178.2942 176.8741 182.6725 181.5246 215.6307 177.6339 174.1449 177.4298 197.7977 189.8268 193.678 183.3318 190.0112 210.4866 202.7571 212.699 235.2183 215.9794 238.7923 232.7285 327.5478 334.9017 418.6272 334.9017 269.386 240.8501 238.4568 200.8959 212.8579 207.6012 199.9328 197.543 203.4075 184.2919 186.9765 188.066 197.463 156.5745 184.046 170.5155 217.8533 201.1733 183.7271 206.6852 188.8093 186.9357 201.8381 186.9992 172.427 203.0657 177.4818 181.1361 184.276 187.1251 171.565 174.1641 187.6184 161.919 145.6952 155.5902 183.69 171.8662 188.5054 192.2443 166.4329 159.3445 178.3223 195.4961 170.1315 180.7767 159.8999 150.7242 164.301 189.0087 183.2359 178.9054 169.2624 172.3464 173.6361 171.7186 163.8187 183.3382 160.9846 161.8025 174.573 164.9641 177.1438 150.3343 148.9938 169.3845 171.8057 188.0797 181.6369 174.4829 164.0061 180.9633 168.3744 162.7224 178.8475 161.9234 174.7753 157.3365 162.7073 155.0216 169.5203 165.4211 167.0405 175.9543 179.9954 125.3327 194.6184 181.1234 195.6944 175.0719 171.8607 174.625 151.7768 167.2278 162.8988 173.1384 155.6538 187.401 161.2145 180.8077 184.9138 177.5988 174.1055 164.3127 157.7348 192.9936 149.3334 178.9258 175.1073 179.273 159.288 174.6323 174.0702 162.6225 174.9661 166.4472 179.2699 174.4447 163.2451 161.9369 169.8409 194.5441 162.0451 187.0506 174.423 176.4777 190.8034 163.3191 187.3243 168.7153 170.0527 180.6041 171.4404 182.1587 168.3418 179.5196 170.7946 172.7604 202.5952 181.4678 173.682 171.5941 154.4554 174.5675 174.9588 184.5521 197.625 169.7134 151.8103 178.0118 179.5595 168.9087 178.6162 161.4418 159.0404 0 0 171.6833 171.7626 189.7872 161.4611 185.0373 170.2668 171.8763 171.358 186.0304 181.9397 180.6766 171.4098 184.3192 170.1647 178.0565 159.4794 181.2091 167.9562 166.3651 178.3597 185.2131 183.8954 181.9607 181.8555 164.6613 172.4381 204.0466 189.6448 173.9753 178.8092 171.317 183.891 197.3745 190.3804 187.3229 182.1407 163.4804 187.4384 176.5147 180.2547 176.1927 165.7347 157.7579 172.9607 193.4102 175.6286 186.1244 190.5929 185.7177 158.6908 179.6103 177.0558 196.2991 196.943 187.74 174.3921
151.7965 170.5098 162.424 188.1679 193.2449 169.9601 177.3259 172.6817 153.3643 192.1573 182.0118 188.5436 164.4504 178.2124 189.25 0 202.7328 171.0261 201.9312 202.6264 178.0568 162.7271 160.9809 163.2789 171.2182 161.6996 188.1879 194.7174 163.0347 171.404 212.6719 172.3285 192.0625 174.6523 173.5903 174.5098 195.5062 208.9517 215.295 220.7085 174.013 181.9483 201.6115 173.7155 174.4557 201.4369 182.6299 193.9273 215.5131 220.8938 203.3602 208.5711 210.772 213.3973 0 0 0 258.3497 334.9017 418.6272 334.9017 252.4972 226.3411 220.6431 0 196.5435 183.9674 203.9859 189.3873 186.7342 174.8503 178.0772 186.7817 177.2279 166.8442 184.9283 177.1851 196.8955 176.0217 198.7352 186.1921 205.0915 197.4214 179.2484 148.5108 190.5428 174.868 200.2454 201.9525 171.4533 182.4912 158.9727 169.7323 154.3847 171.5047 136.7047 170.7571 180.8186 164.4777 163.8677 196.9064 171.4816 179.9491 152.1932 174.3094 172.5367 198.779 0 203.1379 165.0727 180.9523 196.8215 162.7759 193.9693 154.8961 212.482 177.524 198.3657 165.1187 168.5739 149.713 168.0057 186.7796 179.3499 173.3253 169.5848 179.2219 173.5273 173.0764 194.7487 155.787 161.8847 168.6826 187.6201 160.7437 171.7751 203.3362 197.4395 0 189.7861 172.1197 166.7039 194.0669 171.5661 181.572 198.7884 0 139.8933 186.8265 175.1325 151.7914 166.6714 144.3105 160.739 187.4363 180.4934 177.509 178.4983 154.8957 196.0777 167.9795 172.7131 164.8141 158.7928 171.841 205.2679 171.1162 186.7594 156.6244 152.4186 177.0446 157.5477 168.3231 175.6379 177.5478 160.8265 0 171.9031 167.8579 181.7266 163.1444 157.2343 164.4224 181.1107 183.4638 162.5892 144.5797 158.5477 151.6769 243.4 213.2093 173.3923 195.1489 167.9778 174.4473 172.4843 190.3794 165.1093 161.5934 192.173 185.6755 175.7216 170.271 119.0268 153.795 154.9359 203.7734 218.2334 179.3821 183.4074 164.5738 177.5364 157.5976 183.3337 180.6067 0 0 179.1852 169.1216 194.0738 154.7618 220.1577 174.9293 147.0713 172.0997 162.4067 193.0127 169.7089 207.5557 158.5549 177.5698 191.1293 176.624 158.3463 192.0094 190.1905 189.9382 140.9397 161.4178 191.9566 143.222 219.602 197.5579 169.84 194.1143 180.3583 182.5057 172.9838 170.5314 165.8847 166.4568 176.4887 177.6013 186.1777 183.442 196.0369 210.3493 197.6431 169.5598 152.4541 174.1042 168.8043 160.4881 174.4313 175.4735 179.0089 0 145.8167 175.9208 164.9967 183.2758 178.0147 191.0673
124.4278 149.5064 194.0975 191.9031 192.3387 191.3636 171.5685 198.2093 172.137 198.533 165.9772 186.5592 183.7281 211.5433 170.6204 169.5416 158.1927 180.6378 173.6035 182.86 186.91 181.122 179.1784 189.2207 188.676 198.9436 160.8792 170.5536 162.1283 180.3046 144.2688 188.2754 188.6452 191.8325 208.7469 174.5595 140.9278 138.9817 186.9962 181.6176 193.0025 179.9901 214.5554 0 159.9424 176.9353 174.6865 168.4613 160.2756 225.1807 186.4424 229.707 208.128 227.9152 232.1867 0 212.825 245.5035 269.386 334.9017 418.6272 334.9017 270.2592 296.9772 259.9393 168.072 170.3261 209.1478 235.2734 225.2246 225.2787 190.1233 212.2007 188.508 223.6543 192.3438 217.1368 183.9895 197.0742 189.075 176.6805 165.5965 206.0178 0 206.4812 185.4472 207.4686 172.2415 151.5533 186.7209 169.2968 177.1238 207.2149 173.3485 160.5788 184.2263 175.4578 183.4353 176.0391 197.9434 168.6386 186.1045 204.0311 165.188 186.1727 169.6012 152.5013 169.4193 173.9142 173.0366 191.7937 154.5048 136.3199 126.6708 146.0852 139.8091 177.8266 168.9764 186.285 197.8151 159.4408 173.6336 186.1368 154.7607 172.3889 147.4342 168.9245 171.0482 174.7464 163.8108 153.932 140.6641 140.6498 160.422 201.7063 161.5319 172.3582 156.3089 179.6199 162.4934 186.7025 173.3065 163.8305 177.5779 182.0529 122.3186 218.2552 0 157.4308 180.8055 163.4002 180.7765 170.061 185.7356 178.7286 186.47 154.9001 184.9393 163.4236 153.2895 181.5039 159.8177 147.4468 174.1826 198.1573 0 167.654 156.3625 183.9941 192.045 180.8601 161.9266 161.3191 168.4939 191.3235 161.8197 149.381 193.158 158.206 192.9773 179.3317 160.8865 164.9535 182.2841 172.6494 182.0631 190.0967 146.1871 0 173.6584 189.4633 191.3032 205.2363 162.8648 178.7559 203.3628 174.7033 167.5862 184.4953 169.1486 180.5209 211.6497 200.9664 0 160.7002 167.9404 158.1209 145.9632 167.8121 190.19 176.9707 189.5538 170.8474 183.8378 181.1033 0 0 169.2061 157.4071 188.9874 176.7648 152.183 180.7205 178.8727 184.446 182.5682 194.8724 199.4883 166.4577 163.2695 186.3335 181.9998 170.9418 171.3204 203.4301 201.5029 146.9082 160.5088 183.7509 175.7909 192.3016 189.3714 189.4473 181.7602 158.5031 151.4829 162.4187 179.1236 191.5878 176.5791 185.8034 177.9219 162.1026 163.1867 190.039 169.9492 165.6041 169.5218 174.3104 168.0006 166.5397 165.1704 212.2158 174.3888 171.5743 186.4275 191.0426 188.1034 203.9482 176.1747 158.8471 168.7426 184.2689
132.1176 197.8111 201.045 180.0608 163.1649 168.4826 132.5731 191.3476 189.3999 205.5946 169.9541 151.379 188.8448 175.8962 219.793 186.4434 159.3321 203.2799 211.195 160.3742 141.3049 165.0565 163.2853 181.2909 186.2657 179.0952 199.1414 218.6269 172.7182 188.4546 169.0286 217.3914 226.2846 176.6311 190.4963 179.1813 137.3612 158.251 180.555 0 171.269 168.8817 0 115.1815 156.3904 147.06 198.4849 156.1937 149.6993 166.4479 189.4402 193.2303 217.043 242.9974 210.9995 199.5868 0 0 240.8501 252.4972 334.9017 418.6272 334.9017 0 310.9438 157.5593 231.9469 198.5429 215.8237 216.6482 214.8186 188.08 193.538 187.8502 205.0744 196.6811 208.4219 169.5962 199.2612 181.1742 188.376 143.6163 0 179.53 230.9962 202.5982 186.1363 164.8093 177.4473 164.8371 157.3441 191.6696 227.0002 167.2535 183.0913 168.6364 208.4309 179.5252 186.7379 192.7701 141.3391 161.3059 152.1132 168.6703 169.2713 178.9094 171.4777 207.6423 187.2098 199.3247 192.6884 124.4127 146.2345 153.6478 0 161.4609 188.7577 150.5367 161.6283 164.633 181.5734 148.0614 148.3709 130.3063 161.7079 145.3635 234.9714 207.9643 171.3608 134.4849 193.2174 158.4347 140.3052 165.9576 193.2479 143.4319 107.4389 166.6491 137.8563 153.4005 176.6 162.3004 157.5491 159.2106 180.0174 0 170.5084 0 156.2357 160.8475 157.3091 184.8615 167.3404 174.6455 138.4743 174.7754 140.8334 138.8038 190.5638 151.6211 182.5735 163.299 164.0083 183.8325 0 175.8749 191.1354 157.5138 182.2326 191.0187 180.0253 179.7651 153.9765 174.2081 178.252 179.8555 174.8583 172.2993 133.8821 167.4392 203.742 214.3705 201.9479 182.7351 183.7137 137.5037 208.9135 192.3546 166.4763 206.3218 0 178.4673 174.5358 207.5267 156.8164 156.3019 192.4809 192.1925 194.3054 177.7198 204.0008 208.9573 0 231.1697 126.6959 158.5237 147.2634 139.3561 179.1852 165.8108 202.4156 185.2508 179.5188 196.9909 194.0607 0 0 184.0042 145.3826 144.3754 157.1186 134.8362 177.427 192.6838 182.5871 178.4877 190.2494 206.6418 154.994 192.4513 180.9194 185.6083 160.9268 190.5692 171.7009 170.0743 175.2839 201.9171 213.5372 192.887 207.8618 159.1394 156.7595 181.0653 142.4888 164.9023 171.3806 224.169 207.6869 180.741 175.7098 187.6546 153.6578 157.3409 186.519 155.7955 131.9994 128.2466 128.6909 141.5802 179.2054 157.7395 205.4986 189.3134 175.1363 172.021 176.2807 192.6723 195.9566 216.2514 189.1975 196.8945 198.4934
119.3363 171.1908 217.0097 188.1324 171.6349 142.7242 158.4716 166.8557 201.4735 181.0169 234.3787 178.5398 194.3827 167.5429 172.651 164.6331 140.8495 204.718 191.2423 148.4153 175.2488 190.1612 188.1206 172.4859 179.4595 224.5391 207.9593 193.4683 159.8297 173.968 141.7935 243.7539 218.9696 168.8261 218.3663 179.7015 112.9591 136.9697 0 0 201.7098 174.4385 166.935 256.8201 0 168.3631 208.2067 157.6179 147.9588 212.2802 189.9475 216.0151 241.6498 217.2994 246.6243 208.8358 211.7983 273.8658 238.4568 226.3411 270.2592 334.9017 418.6272 334.9017 289.4526 0 0 241.4929 210.1764 220.8427 228.4701 171.5159 191.1564 178.7796 240.7832 201.2902 215.0808 194.2787 202.1225 167.8328 143.3959 0 251.4736 216.2887 224.7646 209.693 195.9358 117.2709 174.4788 203.0732 168.1309 182.2078 222.2973 210.0102 192.7632 176.5999 192.6835 163.2187 181.2924 182.5788 145.4611 157.8769 169.7952 168.7136 220.2584 199.3508 140.7539 188.8663 166.6476 240.8549 237.3844 138.0505 162.9641 167.1351 183.2858 154.2514 192.7868 148.4761 184.5645 161.3366 158.0649 158.264 144.8389 118.4293 170.2414 183.5661 207.0723 200.9565 240.649 165.8897 210.3749 190.6867 135.9322 144.8941 171.4879 160.5195 164.4808 135.6453 127.9038 128.2259 213.5729 185.2719 159.71 178.624 171.8148 0 0 188.1503 144.8023 138.0136 135.8312 169.0959 147.0369 178.4738 188.1779 225.5871 178.5511 179.0325 144.7 142.9813 194.0736 173.1346 149.1716 192.5629 166.7404 192.0742 0 173.2512 194.1447 216.3944 167.8875 164.8393 122.6466 159.8764 175.7081 189.1471 160.2628 173.918 160.3057 167.6732 185.7974 212.2888 183.6361 180.2437 170.3747 162.097 175.3976 205.0314 159.3727 0 190.6738 160.7594 198.965 198.5294 206.6355 180.9838 150.9682 203.2788 184.2888 214.5151 228.562 169.6355 225.8209 0 142.9432 153.6009 138.4637 108.508 156.7227 172.7183 205.0996 206.8598 163.4516 178.9193 176.258 0 0 202.2718 162.2222 131.3686 161.3271 90.7614 153.9991 228.3414 160.7969 162.5169 169.388 190.2733 139.2467 177.1608 176.5747 148.7658 174.1717 172.9717 186.6823 184.9138 184.6412 205.0228 202.6222 137.8561 237.8484 131.1108 132.3805 190.1799 119.4342 139.9218 133.4266 188.6167 196.4669 149.7731 193.4064 207.6244 188.6939 138.8987 157.7198 126.606 112.3131 107.6465 109.8706 152.3916 214.3854 145.4289 189.4405 203.0387 172.1456 167.6502 173.0141 229.5742 222.8699 262.5446 207.1742 173.3276 142.2748
169.127 166.6915 165.2865 171.4559 176.5248 166.9285 163.2696 171.4465 203.2522 166.3251 170.7966 167.5174 163.9663 174.6911 184.5795 182.6495 172.9077 180.3074 161.7736 176.482 175.0124 182.1494 180.1947 153.2607 155.5514 188.5811 176.3966 186.7963 186.1416 158.5558 166.6954 195.1427 209.2428 188.9946 165.5741 197.8928 149.2337 174.234 195.7616 0 198.6418 182.0449 0 307.6396 199.0737 201.455 206.5251 175.6558 166.5113 164.6696 205.9241 214.1953 214.4374 214.1084 197.1538 222.2171 0 223.4731 200.8959 220.6431 296.9772 0 334.9017 418.6272 334.9017 230.0537 208.9708 227.9559 232.8046 200.4366 214.8881 202.0561 197.648 212.4573 218.3216 214.0634 181.2991 228.6685 210.1573 170.8069 167.9483 182.7341 0 187.8958 206.6862 174.9033 213.9236 167.3437 162.1431 193.4291 206.8464 212.357 222.1874 189.3708 164.528 216.28 186.1282 182.1957 177.4692 171.4091 175.7944 161.689 180.6166 149.4074 178.668 159.2364 176.1531 187.5486 179.8032 170.9942 167.8461 144.2958 190.6852 185.8576 0 174.5739 187.6513 166.0237 177.9869 171.9754 161.4254 201.4495 173.8946 164.6237 210.3414 182.991 186.542 185.8652 198.7208 131.6151 163.697 153.9083 167.3909 189.4126 160.9443 133.3492 160.4318 183.336 159.1242 161.1042 197.5445 160.71 146.4511 129.1982 177.2467 191.1187 0 0 124.143 144.2891 156.2427 184.0225 146.9699 168.7 160.2686 166.1814 168.6223 164.0223 169.7886 156.0761 183.8568 140.2391 163.9748 180.6865 0 142.9298 164.4208 156.1431 187.7508 171.2475 166.6683 163.1695 137.2196 150.0194 141.8294 198.1696 202.7846 177.9244 177.6726 155.6673 164.4154 152.2488 160.7392 194.1295 184.07 172.538 171.062 202.4358 180.2023 156.3241 0 171.4631 174.2326 197.8603 172.8018 182.2975 216.9038 161.461 223.4002 208.1493 204.0595 179.3359 0 0 185.3132 161.4324 180.8309 148.619 201.0662 193.4871 188.8531 179.8875 182.2712 198.3607 195.4102 0 0 188.5994 180.1469 145.4688 169.04 141.5914 171.2581 210.6567 159.8139 170.6136 134.9886 179.2915 184.8407 156.4952 164.0136 177.6404 177.2354 195.5997 180.1487 178.4422 190.9065 203.4013 175.9581 166.6063 206.0852 166.534 165.2557 193.6945 166.3814 155.342 172.3799 177.7461 181.5901 177.0205 162.3415 181.7329 180.9872 169.6192 174.9956 159.9014 151.4617 161.9791 178.5062 158.1334 162.7243 180.7039 167.2155 177.4999 177.1433 179.4095 193.5382 176.8029 185.9631 210.6912 189.2209 161.6877 171.29
142.4067 178.6902 171.3245 201.213 0 0 193.3941 183.6169 181.93 175.7028 187.3311 189.0199 177.7886 168.9736 171.3583 172.5969 174.0129 196.8986 177.3182 173.1478 176.2005 194.7722 192.6821 192.9076 181.8361 186.4516 172.0554 181.2165 185.3077 171.9846 174.5905 156.7983 194.7678 191.5577 184.8311 174.721 172.1565 163.5359 167.8698 152.0957 166.7197 0 165.0972 208.18 211.3788 196.2872 188.3744 173.4237 173.0531 165.9158 199.7773 214.392 192.1942 197.4464 220.2843 211.109 252.5717 219.8387 212.8579 0 259.9393 310.9438 289.4526 334.9017 418.6272 334.9017 0 219.1701 206.7646 228.9174 218.1309 182.8682 198.4017 199.9483 194.4695 229.3918 200.1273 183.4338 198.8679 207.4556 0 164.6842 241.1003 194.5596 194.6252 201.4299 185.173 194.9112 203.7814 176.712 179.4344 180.0575 197.1287 169.1348 172.0263 187.6568 193.56 168.623 177.9399 180.5879 175.7568 168.2088 176.6078 172.9479 175.5523 163.2193 156.8974 181.5171 175.4926 184.497 194.928 0 0 0 158.4819 0 180.2426 162.8945 179.3359 178.5281 163.3196 184.2098 173.1189 177.3414 172.3958 182.6357 196.7103 198.1181 186.1601 164.3424 194.1968 154.9805 149.9093 168.3948 190.9554 173.9183 179.9122 0 158.9295 171.1887 174.1115 172.6608 164.1291 152.2601 0 138.6307 140.3513 179.1136 152.7338 153.5622 174.0967 160.7654 156.0792 180.6587 169.8386 186.3002 179.4523 177.911 200.3446 154.9864 182.031 157.1822 139.6693 0 180.5 156.1946 188.6394 177.8665 190.1076 181.6811 167.7496 146.273 138.3713 168.7578 170.8013 179.0807 158.7391 154.1129 175.4403 174.5267 203.7692 186.7927 161.6719 184.2489 185.451 169.3692 175.3212 174.6151 152.7728 158.3331 167.3939 166.371 184.8122 189.5294 167.6032 174.6872 165.1618 152.2905 173.5252 186.5197 169.1637 157.4139 202.1531 166.7925 0 0 171.6776 166.3016 177.3143 169.8349 194.425 183.7128 180.144 164.3903 161.945 0 0 178.7832 175.8971 170.6531 164.9804 158.462 153.6073 198.4331 174.9196 182.1568 163.7358 171.9213 180.5487 164.5541 164.2448 189.4246 172.9717 172.0984 189.5879 187.7919 187.9317 185.1223 197.5598 190.264 159.8601 165.4205 173.4223 162.4588 168.873 173.721 180.871 190.4521 167.291 184.1989 185.15 188.5035 160.6628 179.4046 160.7677 177.5749 166.6183 153.7506 149.6253 194.9318 169.5612 178.3231 171.8277 188.1811 157.6017 184.0252 185.0602 197.0183 190.1122 191.6804 183.2006 179.7854 0
180.9674 164.1063 154.9014 167.1858 211.6575 174.9476 195.749 146.5035 172.5503 167.1693 154.6748 194.8529 153.4612 177.7646 199.9161 194.2659 219.3544 155.0064 154.4709 185.3047 170.7768 186.8687 184.8634 157.2822 189.1092 134.7768 155.5038 190.6762 173.7478 159.7991 160.3072 153.4309 181.7284 158.2879 170.5324 185.0802 203.194 231.9266 148.78 167.8337 159.3139 185.3411 184.6106 148.2621 0 186.1417 186.2508 215.1377 0 179.7435 203.2203 191.14 175.3487 187.2304 169.8518 0 0 186.5969 207.6012 196.5435 168.072 157.5593 0 230.0537 334.9017 418.6272 334.9017 243.8963 211.7521 188.6048 191.1967 205.0294 195.0337 211.4977 197.9628 186.6028 165.488 173.9172 204.7464 185.406 209.6178 203.161 177.2226 187.9141 172.2034 192.8643 180.4003 160.8788 203.1556 173.5754 173.0386 161.4267 169.4414 174.8133 178.7501 176.5821 197.7692 182.1674 165.0495 182.0765 183.3349 173.5898 178.4088 182.1167 192.6511 203.7884 188.2465 0 194.5081 181.5177 192.0002 204.3413 0 170.9791 144.3537 157.956 179.8183 173.0169 165.8359 166.196 146.8499 165.5 176.8262 218.9285 175.4316 151.8863 167.5499 149.4419 0 214.7199 164.1854 165.9688 179.5658 171.5127 199.3242 161.0467 189.5396 191.4828 166.6185 190.4713 178.635 147.7976 181.5499 167.1869 159.7114 0 173.7238 169.0923 185.988 178.7041 162.2636 135.6654 168.7185 174.8376 183.7033 179.6263 160.958 180.1249 171.6546 167.2506 157.7887 157.7083 157.9978 198.092 194.1754 0 268.8149 203.5987 183.096 165.8177 166.448 167.7228 183.6829 193.2901 191.127 173.4808 209.8454 165.0967 160.7797 196.886 170.3762 157.7897 154.1674 128.7487 167.928 185.8095 170.1712 162.0311 0 0 190.0107 177.0664 155.8676 166.6562 163.5085 176.3039 204.4554 163.6924 193.3476 173.7573 141.7862 134.9069 152.9171 0 0 177.8855 203.6033 208.2047 172.8469 181.4755 166.0182 144.6945 173.6913 172.6443 170.0763 0 0 155.4177 175.7905 185.1188 171.8479 235.1739 176.5473 157.8047 185.5558 166.7501 146.9252 155.7717 194.75 174.414 175.9349 195.4032 166.3377 165.6336 179.6718 177.9698 167.8478 0 153.8853 207.0465 158.0372 175.6532 203.7041 162.7239 191.7722 204.7579 215.8307 219.6853 158.5544 159.3318 170.1754 172.3889 161.5593 174.8242 184.318 195.2559 190.8713 194.9028 210.6855 221.7094 169.0719 175.2311 160.4764 155.3479 177.8182 180.2277 160.8555 179.7396 195.9823 191.5612 148.0618 175.5609 0
190.9879 184.2296 174.8169 156.8532 164.545 170.8444 177.826 194.0197 142.3567 175.1197 195.5717 164.3122 167.8725 180.6009 184.5462 168.1277 191.6521 181.2967 165.0982 189.2833 182.371 185.7353 0 169.9663 161.1553 181.1187 193.7998 197.8219 180.092 182.8976 203.5786 181.2577 201.8873 196.9901 183.5422 208.7295 209.2999 222.1556 0 191.9284 190.6262 0 202.0874 0 0 0 179.4364 210.2729 205.9442 164.2927 181.4482 200.2873 187.5538 200.9096 0 194.1092 0 204.2609 199.9328 183.9674 170.3261 231.9469 0 208.9708 0 334.9017 418.6272 334.9017 227.03 226.4147 222.2126 202.2164 207.4367 200.646 220.8167 194.0106 161.223 212.6973 181.1993 217.3229 0 213.0229 0 216.3882 200.3116 185.3572 201.1972 204.3831 181.3746 192.9195 151.801 173.4551 145.2536 183.3802 170.5947 165.0599 168.3417 177.7713 169.4434 148.3085 184.5152 147.6393 194.5645 165.279 183.8126 186.5374 175.7737 179.3979 149.9252 171.5001 195.9136 0 0 197.4045 0 0 158.7149 176.8597 160.7715 163.184 186.059 167.0831 163.4251 161.6471 176.005 164.4583 168.6663 169.9067 161.2756 172.1322 142.397 156.8511 161.3205 154.1328 146.2097 168.649 198.3093 155.2667 175.0425 168.2772 196.1295 160.3513 158.0671 154.7563 0 192.8867 0 154.9238 200.3511 180.1968 155.2589 152.9107 198.4823 144.9349 169.435 147.677 198.9396 183.1846 176.0731 182.9243 159.1623 190.2661 189.7999 0 160.206 164.0596 0 175.5966 188.5955 139.4656 158.5626 170.5512 187.0113 159.2379 183.6597 152.4777 185.3144 147.1124 184.7017 179.669 160.7024 146.1811 151.9185 161.5625 176.1988 182.4657 169.1949 170.2185 177.5008 0 212.5755 167.3226 170.6721 188.3281 164.1883 162.9341 149.5292 201.0638 176.8245 171.7222 185.8174 157.3009 154.8594 159.155 0 178.4943 187.086 139.0354 176.658 176.1159 157.8055 165.479 172.4603 169.0163 166.5022 0 0 140.8311 190.2767 177.0071 177.8515 185.356 178.439 184.1031 157.1486 173.2546 156.5093 176.8801 170.9902 159.1102 193.838 197.8328 190.1629 203.221 163.2773 161.7306 170.7486 166.9632 185.72 187.6687 164.7938 168.6626 172.1566 147.4983 173.1581 185.8561 186.2444 197.4169 187.5431 202.6992 178.8159 162.8426 212.8232 165.9578 205.1482 155.6083 173.9207 192.1391 203.8972 206.0705 179.865 169.2735 191.0883 168.7705 171.9645 194.5581 204.5054 171.2071 180.83 173.5402 181.4859 185.159 151.5776
163.8817 178.2533 178.1942 173.1835 181.7538 190.9104 195.2683 177.6589 175.632 177.0348 166.5946 178.7865 173.462 163.6459 164.7958 150.468 171.4842 164.917 175.7085 180.9603 184.4074 173.2377 171.3787 169.462 175.7636 179.6916 186.1032 165.1673 188.7886 158.8868 169.9192 177.7223 193.1295 176.2077 184.6929 192.4511 182.5129 177.6752 183.0797 204.1604 194.8553 191.9712 0 197.6168 192.6916 211.7298 210.3378 192.2748 182.0287 197.1138 191.9291 211.7516 189.9263 210.9445 192.338 175.5682 187.4675 209.7247 197.543 203.9859 209.1478 198.5429 241.4929 227.9559 219.1701 243.8963 334.9017 418.6272 334.9017 261.676 237.9607 200.2611 203.4152 204.292 204.9042 235.3855 195.9523 192.85 202.032 208.0672 173.4706 0 192.3775 181.2569 208.0208 187.3148 199.2893 174.2116 176.5694 181.9983 181.0066 190.7699 186.4891 177.9902 186.1919 169.9625 181.5741 170.6546 180.7013 185.4761 170.902 174.1685 169.0823 191.9905 171.0481 177.1002 155.273 164.4911 180.9207 191.0148 194.3829 175.9203 168.9572 0 172.9279 0 180.1026 182.4231 157.4136 179.7332 188.4373 153.1617 190.9401 177.6598 187.9375 182.0609 176.2779 173.279 182.0956 170.6369 179.2588 161.0366 170.7625 171.9497 171.647 161.584 170.7473 158.3653 158.6256 172.2733 167.2421 169.3138 178.8337 155.0762 192.6099 197.4699 202.0696 183.2351 187.2293 187.612 189.9676 170.2049 190.1739 169.2756 154.1881 169.5493 166.1514 165.1761 171.2551 168.5555 163.0697 162.5632 169.4186 163.1665 179.0191 0 174.7637 168.3854 174.4807 185.8261 176.2718 192.2157 187.7733 163.6592 178.6823 178.8359 169.2779 165.3949 172.4789 178.1884 166.8353 158.7188 187.1405 170.3863 170.0797 162.2648 175.9928 172.6446 168.8783 157.6544 180.0407 201.9734 165.1433 177.1591 173.0792 149.2496 185.5535 184.3297 177.7681 191.6617 169.6367 159.8326 165.1519 0 200.7233 0 173.773 167.786 178.9288 165.7768 176.2936 177.7155 190.5806 167.853 165.3562 0 0 160.5559 177.4908 186.5245 173.8113 154.7321 182.039 179.3427 183.2962 169.2109 170.4486 185.8882 182.6196 172.0339 179.6562 193.5063 183.958 190.8498 165.2942 163.7284 182.9731 187.6168 179.7651 164.0558 179.3582 167.6349 163.0249 164.7487 163.6493 176.7885 205.5344 189.1645 170.5317 196.1845 180.6865 156.2392 163.5425 182.331 194.4555 178.0602 164.0035 159.9036 162.6262 0 168.2995 205.3646 171.8332 169.9146 158.708 185.5068 174.4988 180.8918 184.2529 189.4139 168.2132 168.6046 162.7007
176.2819 187.6742 179.6942 190.1139 155.0368 171.7018 157.449 175.2253 180.7948 170.3964 167.1718 167.5629 171.4391 170.6081 177.8898 157.743 160.7626 192.7372 188.4415 164.5487 168.1539 206.3985 204.1837 182.9734 185.6742 171.5453 165.4504 161.7111 190.6932 186.3166 157.3053 164.5757 181.7128 176.8406 174.7377 183.5676 152.6122 166.8945 162.2544 201.5509 189.9834 185.1287 173.6931 251.5222 197.7231 189.9118 177.4119 168.3151 176.9841 201.7196 196.0259 200.686 211.9498 203.0015 189.4952 186.6057 207.1523 199.9999 203.4075 189.3873 235.2734 215.8237 210.1764 232.8046 206.7646 211.7521 227.03 334.9017 418.6272 334.9017 265.0947 220.497 246.5938 248.7063 232.4749 236.2763 226.924 202.1797 200.8944 181.1843 187.1896 181.798 194.0377 211.2929 198.2606 185.2505 199.6162 208.2363 180.5842 197.7977 189.6923 187.4728 182.5194 185.825 175.9811 190.3228 190.6474 180.5365 189.0595 177.1127 180.8858 170.5731 163.4661 196.9739 197.8756 180.8309 160.548 154.4856 190.5037 175.5623 178.5043 166.0119 159.9813 174.2852 155.9064 175.9351 171.9846 159.9806 161.9602 157.425 174.8774 171.1179 171.4261 175.2421 184.9514 183.7555 172.2866 183.6639 202.9102 165.7169 181.6625 170.2334 160.2289 156.7813 182.4255 180.7158 169.1871 160.3482 163.0687 161.5943 165.9099 167.6205 153.2661 170.0033 201.9965 146.9239 193.132 199.9291 155.2534 192.7819 166.5412 168.3842 181.5567 170.2156 157.6553 177.961 187.8676 154.8476 172.2893 169.3592 185.3032 179.7303 174.4097 165.5386 181.0287 172.7087 175.7994 157.9017 180.9613 179.6218 171.9495 181.0154 163.4398 173.9371 168.9261 179.0171 192.4246 167.9518 166.6376 144.9103 176.3039 188.4532 184.886 188.3566 178.1456 174.3712 161.1862 172.2232 194.5601 167.5508 162.0541 182.3361 183.9433 188.6383 181.723 165.5571 145.6846 174.8269 156.5286 186.4188 182.5869 176.0916 185.4563 0 167.3529 172.8127 179.4103 140.24 179.6869 182.0139 191.8448 194.3361 184.6489 196.508 193.585 0 0 177.6395 171.8671 159.1256 164.6815 131.8954 156.4578 189.1967 182.8075 171.144 166.8351 179.0738 176.492 166.7483 185.2263 187.6923 183.3422 177.5365 181.6698 179.9488 184.4385 193.6494 186.5967 163.1856 186.3501 162.7637 154.3068 171.8466 153.4802 177.3465 165.6857 187.5397 187.0072 196.5957 159.2607 179.3929 175.039 177.6139 192.8221 188.1308 166.2156 160.7976 160.2527 142.6653 182.3876 172.1117 183.0943 171.5243 182.3804 171.7265 158.8812 182.1681 177.1356 170.1306 185.8734 178.5824 150.2305
140.4548 166.7129 188.7986 188.801 167.0047 163.923 168.8204 182.0655 177.7137 176.4205 187.4808 190.4088 180.3512 190.3003 170.7634 151.6107 161.3612 186.4666 188.8372 158.465 174.2592 159.5659 157.8536 190.7229 170.1576 196.2215 188.1617 185.4187 172.2599 153.1423 147.4215 199.7186 205.6007 198.0378 195.4612 193.2658 137.1404 160.9488 197.5656 212.6882 188.3835 167.4434 181.1978 165.8849 175.9675 159.5104 180.2218 140.5984 146.5945 182.6463 186.6213 186.3448 213.9032 194.6428 184.2504 210.7562 225.8775 217.0406 184.2919 186.7342 225.2246 216.6482 220.8427 200.4366 228.9174 188.6048 226.4147 261.676 334.9017 418.6272 334.9017 276.9189 252.477 255.9215 220.068 237.0024 234.4512 209.9123 217.8648 194.5949 179.1479 189.6858 235.8919 218.6767 211.4253 199.4888 209.2164 164.0466 170.2974 198.0337 208.317 185.575 209.6115 195.4073 172.3965 193.331 191.0826 195.8741 187.3064 190.2596 185.893 153.1316 176.4538 181.2692 202.0434 179.107 126.9226 159.0519 173.5748 207.6077 170.2288 147.8297 150.3068 161.116 187.3146 163.7465 189.2198 165.9202 166.766 173.261 157.3495 164.8986 161.7702 149.2474 160.66 189.0628 199.2064 190.155 192.3948 174.4779 190.329 157.5008 153.0288 178.5325 191.2434 191.4132 169.5398 153.5384 142.9774 163.9221 184.3287 164.1254 162.2662 182.0904 165.3085 140.793 170.6031 174.9639 139.7024 158.0869 158.9633 161.9078 139.9695 182.872 161.5234 183.0786 180.7716 185.8363 185.2224 154.9411 181.9272 175.5562 180.827 173.5028 194.8363 181.5697 164.1197 174.7216 172.8082 177.0377 186.725 185.5225 170.1956 168.1935 176.729 156.1467 153.402 161.6874 170.1262 165.5507 181.9401 197.3258 184.475 178.071 191.195 201.0852 199.3994 196.2059 168.2841 156.6296 185.54 188.5921 178.5361 184.3725 159.1955 191.5182 165.0914 176.0527 184.0794 185.5253 174.8205 199.6153 208.5284 245.1151 168.3634 149.0783 140.6741 145.0274 167.9849 173.4909 199.373 193.4282 183.5842 204.7917 201.7454 0 0 201.5902 169.7566 149.5364 177.0521 147.1351 177.307 210.1802 168.3439 167.1926 173.9012 183.5272 168.4636 162.2981 148.2058 172.4383 172.4749 182.811 178.7163 177.0233 195.4493 180.7604 205.5992 159.4276 183.1289 147.6521 139.706 171.7312 169.4903 153.5333 152.8007 183.7211 179.625 184.018 190.4538 192.1489 163.253 155.1229 173.7776 160.3572 148.2576 141.5126 140.2456 164.1085 172.2006 168.5037 202.7359 190.3179 168.3181 178.915 163.6315 214.4095 179.2715 185.965 180.3055 182.7628 157.3654
133.8916 190.7157 187.6792 188.0189 159.8759 174.2646 158.7264 170.5429 195.0427 186.6833 199.197 169.3688 172.1751 178.9993 182.5207 189.7012 150.5531 191.5473 209.384 165.4119 162.1984 176.2814 174.3897 157.7137 164.2539 179.5828 180.4791 188.396 175.2338 174.7247 167.4304 204.4597 194.4805 209.0164 193.3193 186.9815 140.1015 146.5473 166.7963 176.9752 175.6526 171.7541 186.8365 222.0695 203.2475 176.3448 205.7549 161.8711 165.2753 189.716 163.5267 188.8498 195.3632 197.6502 198.5003 163.8272 192.0898 206.2514 186.9765 174.8503 225.2787 214.8186 228.4701 214.8881 218.1309 191.1967 222.2126 237.9607 265.0947 334.9017 418.6272 334.9017 286.1364 224.7736 251.2545 242.3675 235.9085 214.1104 227.5588 190.0316 179.6013 150.9357 237.2498 209.1245 214.3003 215.6398 225.6706 159.0456 167.8756 203.66 191.0562 173.5237 200.3316 205.4931 184.5462 194.9766 192.9324 181.4492 189.1307 176.4745 169.9567 152.1892 151.2642 196.8881 212.6948 174.4217 126.9592 192.362 181.8978 193.9797 184.0981 147.7866 170.1056 159.1801 190.7714 157.7302 184.1304 178.2048 195.4343 177.254 163.6394 178.3715 153.0262 163.9128 173.1939 169.1456 203.2808 197.077 186.8507 167.3764 191.3752 180.795 163.5477 177.0687 201.8793 164.1207 144.2754 160.1432 149.7052 182.501 188.475 198.5401 171.4756 169.2539 176.8707 164.1259 0 234.3111 158.7296 157.7704 162.422 167.6463 158.6943 196.6292 171.9393 175.6267 202.587 171.142 184.7084 162.7934 173.3149 179.1577 159.358 180.2146 197.203 197.7435 164.5318 166.9221 173.0114 189.5669 159.1833 172.2034 148.4764 165.5455 167.8647 175.4644 146.3556 163.4716 146.7034 157.2449 187.446 192.7278 181.4743 177.141 171.6747 189.7043 181.6282 186.9965 149.2171 195.609 165.1767 177.7491 189.5429 193.3817 190.3472 174.8618 137.0191 162.7651 197.0182 190.1513 191.7858 192.748 212.1761 282.6078 132.3567 143.4751 177.2701 136.1671 161.4047 160.0634 184.4436 171.5921 161.7614 188.678 185.8715 0 0 191.6959 179.8281 146.7468 177.3393 141.9766 163.1401 209.0001 172.8571 186.5128 168.6796 183.8354 178.8788 169.0174 168.7738 171.9855 170.3574 176.4235 156.8615 155.3755 182.6161 174.3864 190.7279 162.3411 178.1701 160.3421 146.9477 169.3796 145.3901 145.6017 150.5216 183.9033 173.2429 190.6773 193.7104 182.0623 165.9814 140.6789 171.6881 156.6012 139.1076 128.8944 122.4238 153.6216 168.6547 171.6261 172.6687 201.5253 181.349 173.4004 169.3694 187.7338 185.5336 247.0422 195.9979 165.5093 141.1315
152.9595 176.1303 167.0542 171.1412 182.0912 189.2032 209.5739 189.5321 167.1051 175.7616 154.8989 177.7074 172.7145 177.2759 178.3504 176.7287 212.3047 181.1104 158.4489 206.3054 187.0218 173.5713 171.7087 170.6846 177.6951 155.075 163.02 172.3146 175.2399 196.694 206.7349 148.6022 166.0284 160.5682 159.4534 173.7006 207.8302 196.3197 196.17 187.376 165.3585 171.3201 152.7187 144.0162 173.7255 191.8341 184.7479 197.4994 195.8438 174.2301 193.832 173.9566 195.8364 185.8658 181.1565 203.6496 152.9136 159.8308 188.066 178.0772 190.1233 188.08 171.5159 202.0561 182.8682 205.0294 202.2164 200.2611 220.497 276.9189 334.9017 418.6272 334.9017 240.506 191.9543 196.8131 213.0584 214.7694 219.646 191.6644 226.0228 221.9868 190.8264 200.743 213.5414 181.3742 171.5343 185.8841 180.8221 175.1496 175.3172 187.1357 184.9526 174.4947 184.7786 184.7735 177.5655 152.1277 172.26 184.6859 198.0275 191.5182 200.7229 194.3691 183.7597 193.157 221.5343 180.8349 173.5348 182.9214 159.0584 204.1316 207.2004 198.504 181.1279 0 184.0073 220.9846 173.7472 170.0249 186.2342 165.3439 197.3227 186.8971 178.3667 175.3556 173.9697 163.7873 176.9679 169.2842 195.913 171.0389 206.0589 189.2257 163.2135 171.6286 192.6227 178.4564 205.5567 209.3542 153.7885 181.141 196.9387 194.4766 201.5244 168.2642 160.3472 166.5002 207.9896 185.636 205.2328 174.1405 199.3272 154.5032 178.8893 154.9941 165.6243 140.8607 150.7765 211.2042 167.5813 181.8056 150.2845 157.49 150.596 156.124 176.427 208.7228 179.2451 161.7437 167.6211 193.2101 192.1672 177.0741 188.4229 175.4375 169.1713 180.67 207.16 191.02 152.2687 145.429 167.7913 186.4216 172.6393 163.73 169.4855 176.1201 181.848 213.7058 192.7942 170.3085 182.6671 130.2803 189.3691 166.2353 160.9175 187.5679 201.2516 158.9118 170.3649 162.123 121.6168 109.4866 0 192.6746 194.1555 227.0708 188.7088 180.0176 155.8511 185.2303 171.9525 169.1213 166.6057 0 0 148.0086 188.591 212.806 166.0145 220.726 174.5543 138.2975 173.6034 168.6841 200.7761 156.3047 192.6448 182.1093 186.7248 188.6671 193.5021 153.3169 149.9548 148.5343 168.8472 174.1067 180.6238 191.4761 142.8704 205.8775 212.3276 165.5916 176.075 165.2921 173.2078 170.9764 153.4329 176.0826 171.123 171.4555 178.4711 199.6627 178.7841 175.1795 190.2017 203.6151 215.081 184.7734 182.7988 175.4615 173.5941 144.809 174.6707 196.3859 149.2672 159.4815 159.4418 142.1011 150.9855 166.1352 160.5129
140.189 174.7514 190.4063 183.8888 183.6166 178.4929 169.8708 188.1382 201.1744 169.8169 180.5359 193.4444 181.7604 167.8976 176.0659 160.5279 148.2334 182.2926 203.8132 162.9094 177.8377 181.9998 180.0468 189.3279 164.6079 188.1865 171.7223 166.9418 182.1118 186.6448 160.2271 182.0045 181.9525 186.2095 185.04 179.8847 151.827 161.1871 182.0717 200.7525 179.2254 181.4656 179.4726 0 203.9731 182.1283 193.6175 153.7969 156.3506 175.2764 179.1512 188.9584 199.6064 201.3553 173.524 183.5339 164.7943 189.8127 197.463 186.7817 212.2007 193.538 191.1564 197.648 198.4017 195.0337 207.4367 203.4152 246.5938 252.477 286.1364 334.9017 418.6272 334.9017 287.6962 258.8145 240.7538 224.6589 214.8802 216.4251 196.1266 188.2928 245.8373 226.7946 206.8587 188.5127 220.8979 184.7973 169.7874 187.1016 189.9986 189.6926 218.0244 188.3385 181.2535 193.889 177.6673 190.5619 181.3651 186.4668 161.0799 171.3655 184.6194 162.6898 193.0921 201.806 183.5647 177.5027 183.6088 195.5007 185.0711 178.254 162.3804 178.7219 163.8007 178.372 182.8052 152.6656 172.7745 165.537 162.5943 155.6021 153.6061 165.3713 165.4034 177.2532 202.5807 202.1432 166.667 181.2106 169.2045 191.7174 156.7474 173.9719 187.7202 172.9594 174.7784 162.0822 162.9258 179.0857 182.1292 181.8783 180.1156 192.3225 173.5526 166.5115 148.6734 194.6939 155.9791 165.262 162.1416 163.649 177.3778 176.2198 181.3676 168.5913 162.5936 175.1773 162.427 186.6299 162.5048 176.3321 170.1744 165.2135 155.0656 175.4611 192.8781 169.5195 180.6135 196.3917 156.8329 184.9396 158.8329 168.0086 169.7931 188.5716 154.074 164.5202 160.97 171.3092 182.3069 178.2617 182.6844 179.9113 178.8898 170.5857 172.9456 179.3097 172.2535 0 178.6301 177.1155 197.9019 184.6805 179.4671 176.589 177.6335 168.2456 198.3783 181.1618 168.9839 163.6702 196.3097 178.3681 176.7029 165.0151 161.7502 149.185 175.2214 164.6544 189.8556 185.2724 168.6916 161.8979 159.4898 0 0 167.2996 159.3565 155.3589 179.5259 149.5978 162.3228 212.0991 181.5978 167.916 178.4185 197.5089 174.117 174.9587 174.4123 174.2435 167.2559 183.4861 166.9087 165.3275 175.8371 160.1192 182.2178 172.0613 178.9959 174.3039 173.7181 169.7172 156.1988 159.5935 159.596 168.5882 189.0184 182.581 185.1766 184.0386 178.9821 168.8593 161.3904 153.8336 159.8856 158.3844 148.3694 159.3118 178.7529 181.5315 177.6321 184.3537 192.2256 162.1223 159.5717 200.9528 184.2681 210.4266 176.043 179.0722 170.9754
167.1093 196.0568 181.1828 175.8162 169.7344 197.0804 183.9812 175.36 182.4196 173.3771 174.9815 180.0208 171.5096 175.306 182.6768 167.5485 155.5174 183.8806 180.4657 179.0474 157.505 172.841 170.9862 195.3189 177.518 171.528 181.1536 154.5253 170.7414 174.4198 176.4308 182.9612 184.3866 177.0044 196.7963 171.186 169.8266 181.7174 178.3685 177.9015 157.1145 176.4053 211.5163 170.8478 196.4023 160.385 167.016 160.6169 166.3932 182.2129 181.0274 200.848 215.2354 197.4981 199.5415 188.0876 184.3713 210.8736 156.5745 177.2279 188.508 187.8502 178.7796 212.4573 199.9483 211.4977 200.646 204.292 248.7063 255.9215 224.7736 240.506 334.9017 418.6272 334.9017 290.5846 251.0131 222.5352 248.6694 238.7862 215.3917 176.6432 149.3644 205.7798 204.5002 213.5769 204.4086 190.4881 193.9713 219.0141 188.3611 197.096 192.2928 194.9532 176.3387 194.6828 194.3394 191.1442 188.814 182.5452 167.876 171.7309 155.3982 175.3168 200.5107 207.2235 178.9862 166.6659 173.9616 170.8461 168.7899 173.4315 176.1665 162.5952 186.6481 183.3408 171.0101 153.4245 172.5435 198.043 178.7967 181.2531 181.3946 190.3812 207.0616 191.6892 178.1206 168.0186 170.0183 168.5457 175.1794 168.5103 165.3924 164.9577 176.7077 149.8366 178.1046 192.147 178.0783 150.2673 167.8646 180.494 172.7425 191.3157 156.346 145.9063 174.0084 147.2061 163.9704 181.2205 174.8268 173.218 169.9171 164.4649 170.6095 181.8482 157.981 159.9026 185.1736 168.9357 190.1461 176.5489 188.5306 175.3168 169.3628 168.0668 163.4108 183.6017 192.198 186.5996 184.8822 184.3587 179.7161 169.9605 174.6706 187.3567 153.4673 170.6261 150.4343 165.1761 174.4053 171.4799 190.0593 174.2148 164.2275 155.9907 169.0294 158.2711 182.3915 153.1631 178.6897 150.6269 168.0491 174.3285 180.4586 160.6488 177.2925 178.0353 174.197 158.4959 194.0801 200.5869 187.7239 165.1726 147.6516 157.6571 172.1042 147.6705 170.3376 182.7353 183.4783 183.4943 199.8837 194.4364 191.5442 0 0 195.3108 169.5212 177.8745 173.4895 160.2663 165.0528 190.2447 194.198 190.9822 182.7452 182.3193 188.877 166.1712 169.472 165.2664 184.7673 163.5209 186.0973 184.3343 199.1496 197.4351 172.5805 164.4525 178.4077 150.5374 174.5682 170.0883 163.8051 165.9346 169.8083 177.009 180.0424 168.5084 176.0938 179.8691 160.8174 175.6684 171.8271 179.8411 174.4386 163.874 149.9483 169.1834 197.2688 174.6373 193.0295 195.278 174.6461 174.2372 188.4612 179.8402 160.9967 199.9412 194.8931 157.5681 137.4304
134.1895 192.3531 199.9013 177.6868 145.4035 178.8971 147.7258 176.3199 207.0187 189.5871 209.5953 172.71 172.7292 196.961 166.5498 177.7136 128.5385 190.1354 173.197 146.1294 159.7663 170.7226 168.8906 187.7633 174.0143 221.1792 176.0192 184.1464 176.3292 167.0499 163.7378 190.1409 199.6261 197.2571 189.3695 187.6653 108.8085 119.8239 170.2073 181.109 168.8634 184.6503 180.2547 236.5362 202.2827 166.3619 196.3991 149.9799 136.6257 172.3682 159.6245 182.224 208.4669 197.1116 192.9333 156.8823 195.3313 219.7887 184.046 166.8442 223.6543 205.0744 240.7832 218.3216 194.4695 197.9628 220.8167 204.9042 232.4749 220.068 251.2545 191.9543 287.6962 334.9017 418.6272 334.9017 310.105 236.1448 244.0173 221.7541 194.6458 171.4857 240.6026 219.5774 201.0302 206.7093 225.8942 167.1099 159.4391 211.4365 195.3545 174.9351 209.2701 191.1944 188.4066 206.0011 199.7094 168.0238 193.5165 178.3042 177.7743 168.5902 161.9594 169.1737 205.5359 197.8894 150.9498 152.9408 192.5445 197.0223 188.0735 141.3102 170.1043 177.0919 211.5328 158.2729 180.8377 147.4313 179.5361 187.1965 184.9105 172.0043 172.4709 151.549 198.159 171.8297 220.4285 205.6285 205.7726 181.2188 195.3552 162.6758 153.1543 174.0123 191.3366 171.312 133.3513 156.051 152.5012 145.1641 196.4435 180.544 170.3452 181.9355 166.5054 132.5381 178.1518 188.6671 147.8045 170.0698 149.3401 177.7068 148.8693 185.1504 180.5643 183.2915 180.9172 158.9538 161.3479 139.6612 195.0124 175.4888 166.7498 197.697 182.3112 166.7554 165.0112 160.3332 201.0318 185.8587 171.2801 177.2729 167.5038 171.3464 167.1008 189.6769 160.0315 185.1928 143.6879 183.2267 178.0722 170.5774 183.2136 186.8536 193.9773 171.1148 183.2994 191.7487 174.714 198.5823 196.6262 176.4467 194.5373 223.6682 196.0564 190.6094 153.8503 173.0474 193.77 188.5094 187.8365 177.7463 212.1792 222.4623 129.4713 158.7901 169.0261 133.7401 179.879 161.6702 192.9574 184.7975 167.5656 185.2648 182.509 0 0 197.475 189.2779 154.8951 165.3808 121.2799 154.4157 204.4072 171.6122 183.727 166.7535 188.1951 148.1231 171.0073 162.6024 160.263 165.6055 169.8648 161.4255 159.8963 192.7087 168.8912 194.1356 169.7418 193.8834 150.4615 156.3716 185.7527 142.1053 156.2006 141.1826 192.3818 188.3847 163.5707 191.0445 194.4346 156.0944 142.5324 166.2211 157.3957 137.9927 127.3384 118.1905 156.1113 194.1602 182.0017 191.7703 186.6757 182.4784 153.7852 169.1256 212.7561 190.5942 238.4192 188.881 163.3713 168.9569
149.8104 177.5449 186.7409 204.4906 0 186.2665 130.0687 178.3433 192.8085 177.113 172.1569 174.8642 168.6667 172.0422 172.9775 175.364 152.4013 177.3877 173.537 163.1228 150.9638 185.9615 183.9659 189.7065 180.3435 167.7105 163.6975 197.2846 185.8132 162.8044 157.3233 181.4682 189.2053 180.9571 177.1578 187.7692 158.9989 145.0997 162.6973 167.7934 199.6061 168.9272 184.4603 200.6391 194.9126 199.3026 201.4896 149.0936 143.191 198.3472 164.1473 174.9478 229.0121 209.7591 197.2712 170.0676 195.3904 216.4709 170.5155 184.9283 192.3438 196.6811 201.2902 214.0634 229.3918 186.6028 194.0106 235.3855 236.2763 237.0024 242.3675 196.8131 258.8145 290.5846 334.9017 418.6272 334.9017 296.9006 269.6882 219.2067 232.4405 177.4183 239.1132 201.5861 211.3863 202.5043 206.7506 197.1676 167.3487 183.2372 208.0255 178.1295 202.2388 200.5644 196.2601 198.9751 188.1304 185.5722 203.2875 207.6575 161.9539 166.3989 178.3676 164.4949 195.1861 180.4537 153.5073 187.051 181.1978 177.1747 188.4491 169.3252 138.2717 165.9941 164.7332 213.6726 196.8619 165.1472 164.4472 177.9304 171.4509 166.3059 177.2282 160.5578 196.3023 179.8296 200.2951 205.6132 193.0384 158.8171 187.0533 190.8591 163.5242 147.6219 193.2166 153.4908 165.381 174.4808 152.8279 149.4494 164.7207 177.1717 179.2143 175.3976 161.9944 178.9968 174.3457 170.6424 164.4458 150.1387 155.3906 173.5451 137.0464 172.0869 156.3417 186.1281 165.54 169.6955 188.3659 145.7016 176.4592 174.9292 168.1277 193.4595 166.1067 176.9783 167.5152 181.2834 169.7443 176.1734 168.8318 186.3181 181.9488 167.0415 176.2758 186.3865 163.9634 169.5218 164.7701 170.5634 183.8991 180.7488 197.6376 174.8385 172.0839 161.8049 178.4755 178.7927 167.2295 193.911 167.715 176.1633 184.988 190.5594 180.5182 173.9518 151.3639 180.0123 181.4492 165.7602 180.9644 200.7842 196.0193 194.6324 160.7914 169.7201 169.7732 143.0246 176.8446 189.1627 191.8635 181.5315 156.9036 175.6077 172.9956 0 0 192.9907 163.1858 160.6379 156.4096 159.6286 192.4549 204.6693 173.9502 179.8501 174.2096 187.5572 171.3377 172.303 152.7839 177.4291 178.4901 174.2672 183.1854 181.4501 173.1131 178.1896 185.5613 164.7149 204.6936 165.1882 144.9049 175.9459 152.9562 158.4753 149.7662 166.3114 185.7356 171.4263 211.3967 169.4894 176.1079 181.2514 172.277 131.6793 133.6724 139.403 140.8591 151.8455 175.9375 184.1298 177.8679 192.0252 185.4018 165.1113 178.2737 178.5418 198.4911 211.6059 182.4265 194.7453 0
158.2681 190.33 194.6511 183.882 139.3861 167.7753 165.2605 187.7821 183.7646 183.6096 193.8533 162.726 189.6189 178.23 159.1993 177.7289 161.2038 188.2888 178.5422 152.6106 157.0595 179.8246 177.8949 198.0519 189.6955 211.1057 197.8995 180.4219 169.3317 176.2412 165.6118 195.7954 192.6943 194.8851 189.1491 168.5929 132.5557 145.3726 190.3295 195.1 192.7746 209.2115 198.2611 0 199.6076 196.4078 184.4215 178.9711 146.4443 162.4949 167.7669 176.759 201.4691 193.5679 190.126 154.5878 0 200.7552 217.8533 177.1851 217.1368 208.4219 215.0808 181.2991 200.1273 165.488 161.223 195.9523 226.924 234.4512 235.9085 213.0584 240.7538 251.0131 310.105 334.9017 418.6272 334.9017 286.8347 241.1905 257.6524 201.7682 227.1134 213.2165 234.0817 198.6271 214.7107 190.6176 194.8756 188.1682 178.2017 222.2001 193.4103 195.4582 213.9688 215.4996 205.4822 186.0318 178.0658 210.2625 210.9829 192.4675 164.0957 197.3337 187.2941 184.2268 161.822 173.8595 162.7065 176.0283 182.1221 156.1278 197.5999 183.4474 192.0389 194.7643 204.1164 145.8392 181.8649 184.1982 180.2937 161.7697 177.66 171.8072 192.0508 188.305 214.9408 187.1728 174.4599 169.2483 185.9781 170.9144 144.5567 132.3275 176.0867 175.3027 149.4513 168.8561 151.1476 169.5926 177.5042 164.2841 170.5353 184.0941 164.3964 156.9228 158.38 193.3852 149.7788 168.4777 157.9484 166.4752 135.3739 175.8254 190.7288 187.8316 188.2491 167.2799 177.8431 142.256 174.4295 164.9135 162.5219 171.4599 157.3668 137.6726 192.3872 180.2365 160.5129 192.4683 165.5181 192.2192 179.0585 176.027 166.2454 168.9069 149.1262 177.3693 158.2396 155.7677 179.9294 183.8364 188.6487 167.2213 171.3783 164.9644 179.2968 189.5603 169.4787 163.8997 161.1292 173.1833 189.0583 184.909 183.2993 190.4639 203.6264 186.2916 178.7627 180.2415 191.0018 193.8831 208.2682 192.3129 150.5019 159.3961 154.2173 107.2245 178.6055 150.6805 188.6319 189.2747 148.884 176.9616 174.3293 0 0 183.2673 158.3839 167.5396 158.5922 149.7635 169.0092 186.1865 178.6631 194.163 175.7208 173.8316 163.8028 165.8808 157.0796 165.751 181.3555 196.2534 158.5882 157.0859 190.8769 173.1248 194.3708 167.5868 206.8983 178.2641 162.7951 179.1025 162.8312 150.4641 149.3059 170.3664 174.8334 167.5275 204.4803 189.4934 171.7212 150.3903 159.6108 134.9629 131.7477 139.5701 147.6387 157.8163 159.8411 164.1875 175.9298 189.5146 172.2516 180.7883 179.8907 188.2489 187.3308 189.3308 182.665 189.8148 0
134.965 172.6488 180.8581 198.24 167.7939 173.1615 174.31 171.3218 182.3468 180.7638 178.5717 180.0483 176.3264 181.9351 167.6881 171.4682 164.0945 182.3459 161.5484 160.3432 182.0575 169.8567 168.034 189.5242 187.2048 193.4146 172.1678 187.8423 183.637 174.8697 163.2759 182.7631 186.8771 179.6692 171.3627 171.5068 149.5687 181.0116 171.6471 175.7732 189.3196 166.5744 187.9753 214.1787 205.3364 175.1795 176.9961 177.3782 153.7667 163.2549 173.7552 179.4479 191.7202 193.752 185.7784 186.3383 217.7511 199.0341 201.1733 196.8955 183.9895 169.5962 194.2787 228.6685 183.4338 173.9172 212.6973 192.85 202.1797 209.9123 214.1104 214.7694 224.6589 222.5352 236.1448 296.9006 334.9017 418.6272 334.9017 250.5027 221.6849 227.4304 209.7231 219.0581 208.4858 209.7195 201.8854 198.4145 178.9278 194.5766 202.5719 215.714 194.1641 197.1757 200.258 204.1053 191.9543 205.8964 197.1634 187.3756 189.6869 176.9563 178.3607 164.8447 184.6564 176.9595 171.6996 168.9751 175.5493 170.1441 189.3255 151.592 182.0179 163.6514 179.0678 0 179.5821 160.9304 185.0364 191.034 194.8819 187.5121 177.3243 177.6882 180.7292 177.0009 196.8387 178.2879 174.8818 160.1581 173.7627 172.312 161.5343 159.257 174.4662 193.421 168.6955 159.8754 165.0138 167.6659 181.0596 186.2939 167.4671 173.9114 162.3452 142.5437 180.2551 149.6889 160.6287 171.3712 154.485 176.0742 165.057 181.2381 169.0982 178.6117 156.4761 180.4925 169.8201 144.2561 169.6232 179.7641 167.4701 177.9838 175.5713 148.6544 160.538 166.5963 183.1125 182.169 175.1008 178.6725 168.0932 158.6829 175.4935 166.4624 172.1056 176.9809 149.2951 153.3268 174.1981 167.5018 173.9651 171.723 191.4849 176.4004 171.5757 160.4843 221.2054 172.1124 168.2922 187.2306 186.925 185.6083 176.6586 164.098 175.3888 209.0443 195.0298 193.1557 171.1954 184.0846 201.4484 250.7239 200.1072 159.2776 163.7726 152.6301 175.404 174.5343 190.9623 195.8152 174.3188 156.3863 154.0601 0 0 192.7806 169.5837 190.9402 183.425 163.1708 186.4491 194.1542 160.7179 174.7536 180.1219 191.0552 157.81 159.6858 175.4624 187.2334 181.9143 154.0286 169.5663 167.96 177.8734 184.4091 181.3222 165.6283 203.8504 178.625 160.4905 176.8666 148.9347 176.9664 167.2469 177.4897 184.8718 171.3885 202.7005 183.7804 175.7915 156.9055 170.0065 157.0834 165.6657 163.584 154.926 175.8394 165.3105 180.3998 182.8189 173.0092 180.3201 176.9542 181.0087 180.5458 160.2809 176.2876 184.6831 160.0784 152.7208
168.3482 174.6432 193.4556 171.0715 172.6172 188.1254 191.1031 189.5849 171.7123 172.5002 177.2065 176.6868 175.4046 161.6143 171.4621 191.966 158.4889 190.0848 180.7256 164.6374 180.267 165.5041 163.7281 166.3791 184.6295 185.2776 178.5215 174.1217 182.0166 183.863 170.4995 212.4371 167.144 184.6051 179.5907 177.9192 162.5816 155.635 170.6945 191.9101 165.617 162.0977 169.8386 178.0847 167.8926 156.1304 177.7615 169.6284 172.2481 173.028 179.517 175.2295 175.1733 198.4457 183.5383 183.1159 199.9145 190.2633 183.7271 176.0217 197.0742 199.2612 202.1225 210.1573 198.8679 204.7464 181.1993 202.032 200.8944 217.8648 227.5588 219.646 214.8802 248.6694 244.0173 269.6882 286.8347 334.9017 418.6272 334.9017 259.4388 225.2443 190.6576 235.3926 213.9989 210.0586 216.2687 180.5823 186.2679 201.0127 189.5655 178.6027 209.831 210.0428 201.001 186.1351 189.5264 184.5424 202.812 183.2221 172.0637 180.8537 183.908 196.625 191.18 169.5761 162.9627 201.36 177.663 186.2269 182.9865 149.3061 174.6125 166.7376 196.567 188.9934 192.8094 155.3532 188.7408 198.0364 171.804 176.1321 176.4775 190.6926 177.9692 169.8496 202.2214 176.1052 198.4098 174.6034 190.734 172.0052 175.6803 177.9267 166.0068 172.0638 140.4845 144.9496 161.1797 163.3799 171.5331 164.0155 175.8947 174.1661 146.9443 178.1933 207.033 179.2849 159.8638 167.3545 141.1338 180.1012 156.5346 171.0293 173.4998 189.8333 174.335 178.4228 156.0507 125.4378 163.7967 178.8748 188.1283 183.8738 181.5087 175.3331 177.197 171.1618 165.0467 172.5172 165.2707 196.4778 162.6679 177.2453 169.3614 156.2036 164.6408 173.073 149.8725 186.8521 177.9804 188.9329 173.9309 207.0875 166.4732 177.9617 168.9407 170.8612 177.4639 174.6101 171.4611 165.4254 196.8836 204.5083 185.6374 180.7241 184.9045 177.7952 184.2553 160.859 179.4648 203.2702 202.4139 224.8201 144.5884 135.7297 172.0409 150.998 182.1867 183.5139 204.4689 171.1352 173.1678 171.3822 168.8329 0 0 183.9106 165.0885 176.5178 179.0217 160.7608 174.4779 168.0303 180.0232 191.8048 170.1282 183.4586 169.0865 174.7418 153.2212 165.7698 168.4124 174.6049 187.0919 185.3195 169.7355 177.023 184.263 159.4721 179.3948 162.3138 152.157 181.9027 169.7422 185.5681 160.2879 181.842 183.1593 163.1611 169.9649 185.827 169.2086 163.3797 159.9058 161.3358 159.1816 163.1072 168.1292 178.485 182.0564 180.9903 178.0288 156.0683 202.2108 176.8216 161.0198 195.6445 188.979 183.6965 181.0316 168.5235 131.6004
157.7567 172.8252 154.3147 176.2946 180.1455 170.4469 195.7224 165.8011 181.0788 171.9658 159.2329 191.7229 190.3895 191.0929 169.7432 162.4881 179.0476 166.5601 160.9985 158.2117 175.7865 173.2686 171.4093 178.3284 172.118 173.5681 180.1408 187.5379 189.1719 180.839 197.547 179.0839 170.6363 193.3394 172.3004 181.0277 175.6308 168.3658 183.3344 167.5324 179.6015 181.3835 178.9943 0 174.5501 168.9588 185.2697 179.6342 188.8006 175.8513 172.6347 199.7407 201.4651 191.0125 183.7809 199.322 194.5298 178.2559 206.6852 198.7352 189.075 181.1742 167.8328 170.8069 207.4556 185.406 217.3229 208.0672 181.1843 194.5949 190.0316 191.6644 216.4251 238.7862 221.7541 219.2067 241.1905 250.5027 334.9017 418.6272 334.9017 234.2585 262.458 217.53 209.8436 215.7591 208.4375 191.6648 220.4204 200.7262 210.1057 206.8063 183.6952 198.6112 197.6858 189.8955 185.5305 201.9641 201.4142 194.2792 194.6457 186.7405 180.1759 175.5792 182.9886 166.686 176.987 206.2492 182.0792 189.441 173.8564 199.0106 157.5252 161.7061 175.5493 203.5593 159.1122 181.9125 178.5442 184.5563 194.5071 190.4023 179.902 168.4034 184.2734 168.5242 166.9425 171.3526 179.2295 188.1311 185.8017 195.5087 183.3344 182.0425 165.8049 172.7787 182.9442 189.0164 190.4807 176.1099 165.6802 170.5455 172.4539 175.0573 157.8762 175.9531 0 156.6526 167.2512 183.9392 161.8231 174.6266 188.2705 178.8645 173.0398 153.388 179.336 175.601 163.2841 165.2496 176.8399 192.9883 166.0037 156.6967 165.0886 193.5794 175.2509 175.1566 188.3092 178.3272 192.5065 187.668 172.0941 175.5943 191.2514 200.0803 166.4201 188.6746 179.8976 177.5905 182.8769 184.2039 171.1258 156.5054 157.704 154.1105 179.0145 147.0972 161.9162 0 176.8891 181.7354 194.6506 158.6914 193.7636 180.5483 160.3635 156.9491 191.7319 174.8352 156.5335 175.9711 155.9641 192.4759 177.7908 153.329 162.6919 185.5677 171.3051 183.3016 159.9501 156.2825 158.1952 173.9246 171.3375 0 0 154.3894 158.7794 172.334 171.4651 189.73 183.1923 167.7654 178.637 174.6238 183.0803 162.0515 192.6727 181.4517 186.0837 186.2706 175.2529 153.6172 189.2076 187.4152 153.9083 192.2809 172.0362 189.3794 172.6587 174.7923 167.6312 160.0717 177.5018 174.1126 186.2303 168.1546 156.567 163.9794 195.4161 150.5477 156.2939 173.5283 178.8918 204.4002 196.651 195.9104 195.6072 167.6862 178.0464 182.9666 175.6704 172.5093 170.5608 189.808 175.2616 155.6385 173.4318 145.7186 160.2452 157.221 119.6896
148.8051 179.7576 157.3442 157.3234 165.8929 152.0092 160.5896 165.6004 183.213 165.6155 157.4116 174.6236 165.7488 188.7877 167.335 181.6511 206.6072 161.2997 175.4967 186.4348 174.7627 167.7976 165.997 173.2404 185.5217 174.9542 171.3091 157.8723 171.0328 177.8711 198.0241 152.6694 168.5628 170.3669 161.7928 161.4962 193.205 223.5138 157.3541 149.3683 174.6065 0 180.3985 181.2006 167.1452 188.6799 175.6075 212.605 205.2591 199.1482 198.9916 188.6776 179.1421 169.726 178.9607 196.6375 161.3267 169.6031 188.8093 186.1921 176.6805 188.376 143.3959 167.9483 0 209.6178 0 173.4706 187.1896 179.1479 179.6013 226.0228 196.1266 215.3917 194.6458 232.4405 257.6524 221.6849 259.4388 334.9017 418.6272 334.9017 192.1007 197.4595 192.7353 183.3516 203.4061 218.1911 239.3305 206.5269 219.6649 199.2009 175.581 199.8862 192.0683 180.262 170.3733 216.3588 201.8326 180.4002 176.1157 201.1144 217.0364 171.5661 172.2559 186.7547 211.5755 220.6118 177.5477 177.7883 181.4041 0 0 202.1432 194.946 0 189.9569 172.678 179.6894 169.3474 172.3861 173.261 191.5428 192.9024 180.4396 176.937 162.4302 188.8706 151.2043 206.409 172.9786 169.2445 175.0115 196.8856 153.8076 199.3716 201.7039 184.6338 193.7745 169.8562 151.7159 186.5859 153.7959 167.6781 0 144.3882 160.9585 155.6337 171.3002 180.2721 194.3354 163.7247 174.1279 157.1973 208.8073 175.7152 164.4107 168.7627 186.9363 216.9712 165.0778 176.8152 159.5247 0 149.6964 150.0426 173.5361 205.4963 147.3273 167.8814 189.6409 176.953 183.9049 195.9952 184.3889 183.5751 190.2741 203.486 218.7412 197.2497 181.6359 162.3674 169.1419 183.7596 178.5062 202.5017 168.5975 179.0823 187.267 116.3867 150.83 184.0429 175.8514 160.9668 162.1338 181.7195 187.2303 170.7914 155.7743 164.6382 154.7075 171.5223 146.8037 0 191.9145 0 192.4684 214.6773 168.3225 181.9328 164.5316 148.9453 173.0468 161.3758 158.9754 0 0 176.6558 200.5995 199.4345 183.5489 208.4155 185.066 146.1204 165.9315 184.6096 160.3952 153.7441 212.8345 201.0228 180.4456 168.7376 164.8358 172.1078 190.3399 188.5368 160.6275 159.4173 155.9615 201.9895 180.1832 188.1944 191.6502 188.8009 200.0385 201.7702 167.7375 169.7194 180.1526 146.5601 155.2233 180.5936 169.6688 211.7298 204.5132 198.5373 184.7147 185.2745 194.8663 190.2038 159.6379 175.9849 161.9895 174.9424 167.9517 185.9241 183.8351 148.1561 157.3394 136.0691 162.8255 153.208 163.2572
170.9258 160.757 128.6467 156.7604 199.9136 174.1006 174.5419 156.1269 175.3638 164.9349 159.383 144.9906 124.5282 210.9275 171.0498 171.7489 211.9164 144.4302 164.9699 201.5143 205.0121 153.033 151.3908 211.5515 174.9199 165.1496 151.7823 140.8293 161.92 176.4161 245.0308 148.1678 168.7674 177.0723 155.1651 178.0181 272.4308 0 178.8385 161.0337 143.7995 175.873 0 179.0682 163.2675 185.2444 159.5358 250.3288 0 182.3725 218.3118 194.3168 160.2388 163.3165 187.564 216.9559 0 169.1112 186.9357 205.0915 165.5965 143.6163 0 182.7341 164.6842 203.161 213.0229 0 181.798 189.6858 150.9357 221.9868 188.2928 176.6432 171.4857 177.4183 201.7682 227.4304 225.2443 234.2585 334.9017 418.6272 334.9017 172.1974 190.5324 197.6739 190.4822 218.2018 247.0656 194.936 212.1911 187.0796 155.0739 173.026 218.4776 145.2921 174.5698 205.8003 181.4811 149.9079 206.5136 202.481 226.6961 184.6305 169.2838 188.1682 237.2995 187.5094 167.8912 140.8424 153.4804 0 186.4606 0 163.5995 0 187.0887 222.7412 188.1799 160.2071 201.0408 145.2121 184.4984 201.7818 178.7441 159.0267 144.15 156.7688 159.4997 203.784 176.268 177.9557 219.4185 196.5923 158.497 209.7601 0 183.9428 164.8329 215.3528 169.8535 165.7064 182.7025 173.8694 0 0 182.0678 0 214.3583 186.6493 221.3957 181.8189 184.375 151.771 215.4282 170.685 146.9275 150.1283 167.9591 238.5756 179.3269 169.7352 185.6273 180.5736 178.1341 156.0197 0 185.9727 125.3938 154.1812 165.6209 159.3956 251.7125 163.2887 158.2313 153.3898 193.9456 183.9032 229.9617 209.8939 170.2912 179.5835 146.2506 160.1122 172.0665 173.7678 175.7219 139.1919 158.1099 185.0757 227.8397 166.6562 147.4394 134.3051 165.8015 205.0291 239.2745 185.7372 168.6641 157.2418 144.4759 148.7379 131.5669 98.2909 0 0 188.8356 240.873 174.5761 187.6602 155.2253 156.2942 186.6066 154.5065 152.2082 0 0 157.0267 174.5325 179.4186 152.6055 228.2704 185.8364 148.1426 146.843 166.1855 166.2134 166.6617 146.7623 193.7499 190.2964 173.1882 146.514 164.3795 170.2922 168.679 132.6527 154.4495 156.2449 188.5002 128.6467 210.0283 214.4331 176.7708 212.7004 210.1286 177.4865 157.9662 150.7871 148.1783 150.8145 172.6024 181.9641 216.8005 184.5898 220.3044 216.3628 215.9729 227.0067 187.3238 160.0731 194.6805 152.9371 169.835 183.5438 178.2342 187.1025 159.3366 159.7874 144.3692 173.434 149.7125 137.7891
0 171.5085 163.9917 176.2275 117.5319 193.1083 132.2746 179.6441 169.6279 205.5667 181.7725 150.2429 178.31 176.9362 157.3024 0 133.5487 190.0312 166.9355 134.0435 151.8844 200.3138 198.1642 193.913 166.1013 215.3315 191.5517 175.5986 159.7691 169.0794 140.4669 240.9835 205.6981 195.7795 195.6109 168.223 0 121.7831 0 0 171.6606 177.1 0 0 163.0756 179.4846 188.4446 0 0 167.0423 187.9103 204.284 183.7855 158.1753 152.4874 148.5439 0 0 201.8381 197.4214 206.0178 0 251.4736 0 241.1003 177.2226 0 192.3775 194.0377 235.8919 237.2498 190.8264 245.8373 149.3644 240.6026 239.1132 227.1134 209.7231 190.6576 262.458 192.1007 334.9017 418.6272 334.9017 256.8315 256.2444 245.2537 196.1903 204.2087 219.2754 231.9772 210.5007 218.3924 206.93 219.0526 216.0209 200.5632 183.5643 180.1309 207.7578 175.8327 154.8678 94.5754 200.2105 230.9963 191.2317 165.364 155.7279 0 167.2598 192.3391 195.8425 152.2918 167.7216 0 131.0036 196.984 104.6289 181.0946 168.6979 189.6017 152.0065 147.312 161.2165 155.7279 191.3325 191.88 186.0162 194.408 158.5722 150.1625 137.6081 154.1258 138.5189 176.6135 0 0 147.4169 141.5112 129.329 168.5058 172.4917 150.2549 170.423 147.8984 154.1759 0 0 142.2789 143.7149 133.4322 193.4837 140.7945 217.1708 149.7731 164.0835 168.9874 206.5331 137.3361 127.4762 199.7872 172.4841 204.3273 185.6215 0 0 0 193.0625 205.7582 187.5918 129.624 210.1422 0 167.5244 160.6932 153.0882 148.5967 161.277 128.6855 162.2341 142.3672 176.2431 182.0715 163.7637 215.5939 204.6074 179.4941 222.6563 178.8306 0 285.6581 174.3965 199.2811 173.7217 148.524 142.303 147.8717 170.1882 213.5644 173.1023 189.9752 160.0965 0 201.7151 131.9857 123.7156 197.0308 162.473 135.3346 167.1478 224.3544 181.5309 179.9253 163.1041 160.678 0 0 217.5076 171.4589 144.6795 165.6604 91.7675 162.7317 196.379 195.4317 168.7561 162.3283 177.7024 145.1514 141.6561 174.5738 184.0389 177.0627 169.564 189.0387 187.2479 200.4645 183.3043 169.5644 125.2292 171.6319 113.5056 140.1684 150.6376 131.9499 136.6555 126.7535 205.4025 206.379 172.4629 0 157.5743 177.6736 131.3765 185.9518 114.7483 129.9363 134.3527 127.2664 143.2791 191.5514 0 198.3391 208.5712 150.5241 160.6572 151.3385 197.0534 164.8684 225.7169 196.7029 187.4768 189.6784
154.7658 191.6414 196.1704 167.3938 0 174.4729 160.699 159.1855 180.4018 166.8968 190.7854 157.0288 160.7887 187.7052 170.6684 189.9106 163.2132 172.021 172.6128 157.3367 180.8569 177.207 175.3054 154.1959 170.8767 196.3372 187.5766 192.3978 173.9039 165.7775 171.2152 192.1486 201.3284 176.351 186.4799 186.9655 142.1965 157.4276 188.9043 183.1978 185.024 183.5796 213.709 0 189.8832 153.2252 195.6165 169.4008 172.0527 184.6174 156.0153 179.3776 205.2843 189.813 182.7514 152.6187 162.0741 169.8598 186.9992 179.2484 0 179.53 216.2887 187.8958 194.5596 187.9141 216.3882 181.2569 211.2929 218.6767 209.1245 200.743 226.7946 205.7798 219.5774 201.5861 213.2165 219.0581 235.3926 217.53 197.4595 172.1974 334.9017 418.6272 334.9017 295.6975 267.0595 239.9178 222.0323 240.0475 222.0188 191.7004 226.1958 210.0876 195.5123 231.1301 217.5969 181.0772 211.2605 193.501 189.8082 164.1821 159.3556 190.9889 182.5898 195.9591 169.0902 201.4043 193.9928 207.5746 201.507 170.8613 168.5126 169.0703 164.9747 162.9143 175.3042 152.2411 187.3718 217.184 186.1208 167.8801 159.0019 133.2626 176.3364 189.4481 205.5238 219.5033 186.4523 152.0953 166.5686 171.1124 140.4799 161.5168 197.8416 185.0403 174.7676 153.3341 158.6949 169.6449 197.4098 199.522 169.9084 161.875 177.6722 184.2989 0 197.0611 0 173.3732 137.5271 182.9563 154.9031 180.3831 168.6378 209.1381 185.9125 159.1687 168.6769 146.1413 193.1286 183.3489 154.0348 180.3766 157.0906 184.6 193.541 146.487 190.0737 190.9027 180.7967 155.6842 165.1453 185.6435 188.6159 171.2481 149.5561 164.7954 169.1196 180.2888 181.4097 179.2618 166.769 169.6327 172.202 180.9563 190.9119 177.7484 0 0 161.7192 179.6566 173.9675 193.9675 191.4774 192.7289 156.5239 168.4894 193.8715 169.6393 191.968 168.5787 186.7144 0 103.0863 172.8095 167.5042 156.4042 164.1143 171.9642 175.2568 165.644 174.9612 183.0241 180.3017 0 0 174.0061 176.4092 155.58 167.9141 169.6117 179.8208 185.0284 172.1624 171.4935 174.2397 181.1231 158.4709 163.0804 164.2795 153.9284 157.9063 186.4067 198.4295 196.5498 193.0805 193.497 203.3001 178.558 171.819 163.4913 156.1715 185.6541 151.7773 176.3273 146.6375 160.868 169.5118 170.6049 196.5691 197.7616 160.6082 144.1098 165.6511 160.44 152.4475 154.2789 164.8733 173.072 192.0519 200.4015 186.1355 174.7325 153.7576 169.7187 161.2038 201.898 165.0315 195.664 167.06 178.6882 137.2706
146.0014 162.9554 175.0363 196.6315 142.5022 149.4764 161.9601 167.0727 162.8924 164.9838 192.6122 168.5923 152.9345 194.8658 163.5201 162.7507 151.6034 184.5594 198.6776 172.7496 164.5544 187.2056 185.1967 192.8001 157.3235 180.3073 190.1211 166.2451 163.4656 164.0493 178.0861 187.7336 184.8554 177.4035 180.2657 178.4546 171.7771 165.7727 168.3244 183.8278 186.639 171.207 171.6656 163.38 198.7955 190.9564 183.6988 158.8883 167.746 199.3933 187.2656 171.2777 198.8211 188.1399 184.7762 147.9797 184.0993 198.909 172.427 148.5108 206.4812 230.9962 224.7646 206.6862 194.6252 172.2034 200.3116 208.0208 198.2606 211.4253 214.3003 213.5414 206.8587 204.5002 201.0302 211.3863 234.0817 208.4858 213.9989 209.8436 192.7353 190.5324 256.8315 334.9017 418.6272 334.9017 300.4011 222.0143 244.6591 220.0609 230.9658 226.7567 216.0753 210.3038 217.6228 222.2349 219.9125 172.5135 205.6597 211.1273 197.1976 189.9056 177.9445 206.2382 206.3774 183.7966 163.8431 162.3631 191.1553 206.6406 188.5711 175.439 163.5547 173.3922 159.0708 178.8094 184.7226 170.7583 169.5961 183.3697 188.2258 169.4978 172.0831 150.6861 164.8711 181.8789 201.9778 197.7598 192.9597 179.9999 186.4051 191.6437 156.7192 181.4776 187.9861 176.7362 171.0936 158.3666 164.6154 157.1458 196.4829 184.0304 177.3564 191.8914 175.8563 180.8421 0 186.6672 148.4716 159.9735 186.4797 180.9554 168.474 162.8305 181.6391 186.3997 162.8919 167.4218 174.0015 151.8561 174.0966 183.5037 171.2169 200.5166 146.0165 180.5388 200.2535 158.1624 178.7783 158.8861 163.9908 194.3364 179.2379 197.1967 177.2892 184.5406 148.8865 193.31 170.6924 164.4747 189.8797 204.3501 186.4668 166.0184 177.5454 170.2401 180.4715 184.0849 184.1572 171.7065 184.9674 173.1331 179.089 188.6672 185.2625 187.2324 175.2256 183.2878 180.8128 166.2021 194.0531 191.2653 225.3552 178.1802 164.4264 146.4041 148.8332 140.6583 179.044 162.615 165.6137 185.0975 167.5327 176.3889 173.7651 0 0 167.2134 163.4577 154.015 160.8331 149.9697 173.5017 173.5399 172.8959 192.6471 158.7815 181.8136 172.5491 161.2829 165.5615 176.5276 168.6261 169.7779 172.5936 170.9586 173.8802 159.3127 156.1209 147.1865 199.0916 159.9356 163.7783 171.8703 157.1095 158.318 158.5766 169.3596 170.8489 164.8194 175.0806 185.5364 193.1148 170.2293 162.5775 144.2919 143.1912 145.8398 148.9997 163.4328 191.1257 187.4206 189.3943 181.9136 174.2533 171.8182 176.2021 174.4066 173.1883 189.9424 170.9236 180.589 164.1057
146.915 175.1766 186.0311 180.9703 158.6989 163.4121 163.0361 159.4437 185.8817 185.3519 175.2808 170.1871 172.4089 175.7733 189.4614 163.0994 147.2336 182.2064 192.1192 171.6016 163.0821 163.8786 162.12 177.6913 184.5118 196.6497 184.0325 180.4945 195.0285 169.1674 154.6234 184.7183 181.9178 186.3534 188.6208 179.0243 134.3455 154.5018 160.2063 175.3431 176.1398 187.5904 180.8623 171.1505 200.0141 156.5767 169.2622 142.1696 168.8705 189.9441 176.7237 179.5586 212.9265 193.2613 189.4935 187.5529 195.8976 221.6939 203.0657 190.5428 185.4472 202.5982 209.693 174.9033 201.4299 192.8643 185.3572 187.3148 185.2505 199.4888 215.6398 181.3742 188.5127 213.5769 206.7093 202.5043 198.6271 209.7195 210.0586 215.7591 183.3516 197.6739 256.2444 295.6975 334.9017 418.6272 334.9017 265.1827 191.9375 245.4875 242.2635 221.0102 251.356 227.3334 205.8275 229.5712 213.6464 203.7816 189.5902 194.6989 192.7547 181.3681 187.2459 202.7887 192.5984 182.5077 159.95 176.5563 165.2055 191.6092 218.6841 172.0713 162.3448 165.7702 193.3845 153.3719 188.6635 159.5766 163.708 185.1295 178.5785 206.3927 187.3505 157.9209 190.7817 186.2293 197.0339 200.4858 184.8004 152.2794 186.1643 188.995 180.2044 181.6495 168.1815 176.0196 162.8104 149.3263 165.6458 192.7486 198.9336 167.271 163.1667 182.1749 151.4571 146.0205 165.5773 198.546 172.9001 154.4619 161.6187 187.0493 173.936 177.6693 169.3408 189.4312 189.163 151.0675 150.2705 150.5229 196.4115 169.5971 181.7027 184.0654 173.9693 169.9672 189.6395 150.5066 175.3665 191.8136 176.466 174.9352 163.5614 184.046 178.9466 170.9495 166.8931 175.0115 165.9218 184.8599 178.8155 150.8954 186.2915 173.3335 183.3675 166.4568 188.2595 173.3233 189.4102 156.3216 167.4371 179.8036 173.6759 180.7193 181.7219 167.9916 151.2444 166.3864 161.6252 173.5434 173.7918 193.0303 191.5872 215.2044 158.5756 177.4109 151.2683 170.9395 185.6981 191.0156 187.9182 173.2042 168.3083 175.3052 172.6976 0 0 181.4956 169.0768 169.5191 152.3905 138.375 160.8276 185.8807 190.3394 161.18 159.1304 184.7598 183.4188 185.9202 170.3087 192.1089 172.6486 155.3958 172.6386 171.0032 178.5214 191.1475 176.4131 158.1142 184.6348 160.0202 165.3627 184.5539 158.3715 157.2798 153.1442 194.5622 168.9198 177.916 175.9136 169.4982 157.8092 146.0206 162.558 140.6991 162.9257 174.3633 177.0851 173.4106 166.468 180.3634 187.6885 193.3333 184.4287 177.7684 181.435 187.3893 180.4651 203.1748 172.3492 169.909 135.6666
144.978 182.6157 197.7395 176.1036 150.2513 157.684 171.0375 166.0858 157.5292 189.3135 181.8349 166.8091 175.7625 175.8511 158.2929 163.9203 152.4393 174.561 175.9973 159.4964 168.7676 157.9483 156.2533 188.094 176.9677 177.6545 184.1284 179.8194 190.886 165.3668 158.5312 172.5946 174.7665 171.2753 187.9054 162.3197 151.3879 176.568 169.024 179.2546 177.3558 171.7415 187.1842 177.0262 178.7289 171.6296 186.926 157.4548 154.6742 166.8229 171.3828 195.8565 208.9298 175.9505 173.9759 160.2446 176.1139 210.9768 177.4818 174.868 207.4686 186.1363 195.9358 213.9236 185.173 180.4003 201.1972 199.2893 199.6162 209.2164 225.6706 171.5343 220.8979 204.4086 225.8942 206.7506 214.7107 201.8854 216.2687 208.4375 203.4061 190.4822 245.2537 267.0595 300.4011 334.9017 418.6272 334.9017 245.3617 254.1868 236.4649 219.5531 230.9965 232.5936 220.6806 221.5957 231.8491 209.8365 217.2065 223.3954 217.1393 183.387 194.7184 219.6426 221.1154 174.0607 171.0784 176.8908 156.7565 196.0976 194.4665 164.757 163.6275 212.608 177.6889 155.9175 192.1174 160.5453 172.2841 200.5294 177.7518 191.3602 173.915 161.1995 155.5987 189.4056 186.9104 196.4754 193.3654 186.4863 201.4281 180.5681 159.2181 156.3122 172.8848 148.5617 162.77 167.6735 167.9782 164.5806 189.1414 174.8914 169.1984 163.4535 145.3095 180.9496 0 186.7974 151.7415 161.0823 149.7807 181.4985 158.0048 181.1322 170.2538 176.1981 168.7454 166.3507 179.7819 172.2061 181.9226 171.5805 174.1622 171.9376 163.0565 176.7152 200.0651 157.6513 190.9709 179.9372 163.5546 188.7363 190.2832 164.5262 166.3159 183.566 182.3113 176.0826 168.6284 176.3324 162.376 190.9202 175.4312 181.7992 184.6793 162.7192 170.7512 175.1987 205.3206 0 155.4645 161.4771 168.7806 175.2352 154.9125 184.9805 159.967 165.6742 181.5961 181.2085 180.2705 199.4419 200.4187 203.0308 178.6888 145.5894 154.845 165.6644 186.3223 184.4572 196.0146 193.7313 172.6018 188.6034 185.798 0 0 193.4997 166.6341 158.2257 163.6534 132.9346 152.0309 194.5477 175.565 182.2259 172.6817 168.7403 169.2576 173.8418 170.7918 171.607 186.4815 181.2136 177.5504 175.8684 181.6838 171.5737 182.9377 167.8451 197.8675 170.3538 145.6616 165.1746 147.5172 148.833 153.6069 187.9946 185.7634 178.9953 184.2878 180.2983 169.773 157.1174 170.987 151.4021 159.9698 158.8057 142.1443 144.1318 172.4575 170.6514 174.7169 179.1952 177.3464 175.1432 166.4896 175.2401 166.0009 193.1062 178.1122 179.5571 171.2425
152.1859 182.7202 173.881 147.8173 169.6067 182.2944 171.4958 184.6983 173.4206 159.8082 173.0702 165.6429 195.5231 167.4695 174.4996 195.7935 191.0631 159.9096 176.9762 194.8494 189.6008 196.88 194.7673 170.8887 161.1521 163.5649 159.1355 154.6593 167.1508 155.5375 180.233 147.3764 148.2912 157.056 162.8085 170.8571 187.9824 182.7362 156.8849 180.3731 162.2583 181.492 168.3357 0 160.2179 167.3237 180.387 197.6992 197.1626 179.4714 187.0816 168.5588 184.8629 175.4588 170.5931 199.0341 184.4666 176.5518 181.1361 200.2454 172.2415 164.8093 117.2709 167.3437 194.9112 160.8788 204.3831 174.2116 208.2363 164.0466 159.0456 185.8841 184.7973 190.4881 167.1099 197.1676 190.6176 198.4145 180.5823 191.6648 218.1911 218.2018 196.1903 239.9178 222.0143 265.1827 334.9017 418.6272 334.9017 280.936 247.7565 240.3544 193.2098 231.2813 215.4285 188.9763 208.7421 203.7297 190.8632 171.7357 215.3267 205.2742 212.0609 192.5603 174.959 176.356 218.1927 183.2348 204.0777 181.4594 181.4216 180.8192 202.681 178.7419 156.7385 217.6809 184.7724 166.2882 175.1012 177.8734 191.736 197.3552 189.5882 187.1874 170.3789 167.4303 176.7203 157.7631 176.7418 192.7631 180.1175 190.5703 225.8092 195.5769 172.1888 0 212.4415 158.8205 0 183.0346 165.2384 181.6285 202.8666 180.6178 183.5249 193.0409 154.4718 174.8768 211.9578 188.0823 192.0984 175.1701 191.4242 161.4225 186.8518 178.1683 169.0599 172.3303 165.452 181.637 172.3188 165.2585 162.4772 166.947 162.1474 162.8518 161.7684 182.4858 164.1573 157.9056 181.6407 177.724 190.4942 182.3645 162.8627 181.1708 183.6909 204.1637 175.6894 151.3565 140.7995 179.3871 160.1874 173.4613 148.3717 173.4803 193.7204 166.9453 201.4899 167.4329 158.4797 172.1739 199.5289 173.3875 178.1744 171.5204 179.6697 182.9901 174.9016 184.199 154.5771 179.5079 137.5774 0 188.4373 202.1998 187.5328 197.2771 159.699 187.0488 173.9784 171.2311 179.9057 163.324 160.8946 0 0 184.1347 161.5151 177.4546 185.2529 194.0566 165.8648 165.7491 170.2805 185.3111 160.5618 167.5141 184.2466 193.3233 195.7156 179.5799 174.7556 171.0178 164.5874 163.0283 158.8672 159.4991 162.8629 169.3746 175.7634 184.4094 183.3966 167.1624 192.9265 191.4657 185.6518 177.1671 173.8515 166.2003 146.5477 173.0086 178.3415 177.736 163.2458 190.0266 202.3401 209.9148 216.9332 202.3241 168.8159 171.8019 178.5682 158.1858 161.7821 194.7311 175.4409 173.9149 166.644 157.5052 150.4033 175.0535 161.5136
162.1022 164.2863 166.3065 165.8733 186.6414 176.6117 210.9003 170.8434 167.0043 158.8869 168.6227 163.2086 151.6288 158.3483 169.6055 171.3221 193.3043 169.2168 174.9843 191.7463 184.2679 151.0886 149.4673 168.5553 170.9243 150.5476 162.9475 158.5819 189.2119 170.084 193.3968 161.0602 140.1685 174.042 179.7404 174.5564 223.4174 200.9193 129.52 170.7045 162.9651 189.0532 165.4104 154.2427 148.1818 187.848 163.6271 239.2973 216.7566 171.825 190.205 197.6289 178.9395 166.2348 179.8351 172.1911 163.6632 180.3458 184.276 201.9525 151.5533 177.4473 174.4788 162.1431 203.7814 203.1556 181.3746 176.5694 180.5842 170.2974 167.8756 180.8221 169.7874 193.9713 159.4391 167.3487 194.8756 178.9278 186.2679 220.4204 239.3305 247.0656 204.2087 222.0323 244.6591 191.9375 245.3617 334.9017 418.6272 334.9017 263.608 243.2325 224.0749 230.2131 196.2631 195.2562 174.633 190.9405 198.8165 186.0033 205.351 220.9555 203.6684 187.0723 158.3621 176.0547 200.2507 172.6892 208.3436 168.9199 178.8325 188.0096 192.2172 173.8951 188.6435 207.29 152.5006 207.3577 190.9849 188.2249 182.7403 194.9868 188.3143 198.0302 181.3309 165.0179 175.4017 164.6373 170.7669 187.648 176.6861 192.1324 206.4249 188.6497 161.8199 174.5383 216.7846 164.3301 176.6793 193.6168 175.3661 160.076 189.0211 182.4319 177.2479 165.427 157.6446 129.7594 192.4822 202.4739 181.1856 171.3672 192.8287 163.6155 187.8239 192.6519 188.5266 158.4014 189.9738 183.8009 159.3123 155.5629 172.3827 174.1026 174.5962 142.9403 165.9101 183.475 177.235 166.0405 163.7873 190.8315 198.171 184.2763 157.6335 180.1817 181.5273 184.589 194.609 175.9903 153.1554 155.6063 158.4891 174.4655 166.7061 169.2686 163.7452 165.4047 168.1939 190.2187 180.4977 162.5936 154.7727 173.8213 169.7596 192.4243 215.9186 168.8459 159.8264 173.734 138.5864 166.9707 187.0735 0 179.5604 210.1884 193.3783 194.8716 160.8661 168.0624 159.1245 178.156 163.3603 155.4228 153.1109 0 0 166.9472 194.9005 191.2063 195.2523 217.6907 192.9038 161.8771 184.8484 188.0936 160.9721 165.6442 158.7268 181.7049 186.3522 160.541 181.2907 192.6264 177.8316 176.1469 180.4662 179.7391 164.1879 217.7184 164.1564 198.5007 199.4194 169.5089 192.1712 184.8087 167.6993 162.0699 183.0528 173.5976 150.7512 168.2721 168.438 200.2986 191.5828 201.0355 220.6099 221.5844 211.3504 194.3548 162.3671 188.7052 178.0233 151.7693 155.5523 167.8968 164.3939 172.4072 173.9361 152.9089 166.3368 171.2504 138.3794
131.3992 161.445 185.0185 168.1499 167.1457 159.0759 175.4693 166.5533 193.6278 188.2256 195.6414 161.9066 176.0758 172.667 164.66 179.2366 163.2635 178.0852 173.0185 173.9295 165.7745 164.4191 162.6548 133.1283 165.791 196.1452 172.3177 161.5387 153.0861 163.8019 162.9098 182.6239 184.2873 193.5283 182.3833 155.3089 150.487 172.5168 205.0166 183.8062 174.3283 156.0336 187.2389 174.5372 184.5403 159.4728 155.4826 149.1964 180.7624 172.4828 155.9354 176.2103 188.8967 191.4657 218.5031 185.6161 195.9017 187.407 187.1251 171.4533 186.7209 164.8371 203.0732 193.4291 176.712 173.5754 192.9195 181.9983 197.7977 198.0337 203.66 175.1496 187.1016 219.0141 211.4365 183.2372 188.1682 194.5766 201.0127 200.7262 206.5269 194.936 219.2754 240.0475 220.0609 245.4875 254.1868 280.936 334.9017 418.6272 334.9017 291.0381 274.3802 231.1418 228.9459 218.5105 219.4629 214.1426 226.4267 202.1999 206.1864 176.1059 199.0427 198.9867 207.5633 192.5447 200.6742 183.9756 177.7069 202.2095 202.0686 181.2748 162.8999 198.5247 225.8571 176.6304 186.8168 167.9618 180.8005 174.2866 163.9616 174.2972 178.0221 170.6424 181.9486 194.7023 182.8881 182.5212 199.9257 172.1036 161.8183 172.278 155.9285 161.3251 163.244 169.16 153.7487 175.3716 162.862 176.7528 201.3841 174.8667 175.1811 184.4796 185.7 192.485 118.0115 168.7619 145.3425 167.4813 173.0986 188.6229 161.7979 184.6728 176.6982 184.8107 173.536 173.5815 152.3082 157.3049 176.7463 171.8829 162.9201 169.7142 173.7163 202.5635 166.3613 163.8938 187.0103 191.0804 159.017 167.9717 163.4593 176.8711 169.6844 178.3983 172.6526 188.8202 165.5177 178.389 185.5107 165.2956 195.0038 181.9813 172.7042 176.4566 201.6985 191.8384 192.7231 199.1964 188.7822 163.3762 172.4643 194.0262 175.332 176.0994 175.532 183.0109 183.9052 169.4382 195.6464 177.608 218.6073 139.5919 177.2648 164.7239 179.7273 165.5241 169.0907 165.1487 175.7211 187.8858 169.0311 186.5739 183.7986 0 0 170.1895 153.5929 166.0971 178.4751 159.6446 174.8215 194.4908 195.0667 172.7492 173.9077 166.5855 167.2813 165.4164 170.2117 166.5014 176.6276 171.3635 164.0938 162.5393 180.2437 177.4146 185.8611 174.3627 183.2881 164.4416 156.2994 175.7283 157.5586 166.9747 157.726 167.7724 191.7166 168.5171 200.9743 196.9052 170.735 174.0597 165.2149 158.3905 162.3007 157.7521 150.4605 165.4485 187.2176 181.1099 160.8572 187.0491 185.5699 153.558 163.4701 172.4679 167.2965 185.2823 176.3677 161.572 148.2077
165.8775 162.2589 165.6574 170.7102 200.595 168.7637 166.1665 165.6941 176.7127 167.7877 190.436 172.0091 178.8906 175.2749 168.3694 146.5929 170.9954 190.7589 168.5049 174.7032 176.0233 181.1671 179.223 172.0562 173.4643 169.0105 168.9484 175.7599 162.9423 189.1694 180.607 187.4916 168.8115 181.875 182.7471 174.4558 165.6974 169.4573 211.5184 176.9537 171.0579 177.0135 180.879 163.8637 158.3899 184.9725 186.2372 175.8625 179.7807 166.092 182.5374 173.3896 168.4401 183.8021 192.2414 189.8343 211.6751 178.3567 171.565 182.4912 169.2968 157.3441 168.1309 206.8464 179.4344 173.0386 151.801 181.0066 189.6923 208.317 191.0562 175.3172 189.9986 188.3611 195.3545 208.0255 178.2017 202.5719 189.5655 210.1057 219.6649 212.1911 231.9772 222.0188 230.9658 242.2635 236.4649 247.7565 263.608 334.9017 418.6272 334.9017 281.0604 262.3084 239.8105 243.4325 254.7797 221.349 224.8371 213.1798 233.8339 198.9125 188.6894 195.3332 193.897 203.7757 193.1739 202.1639 179.1567 212.8628 192.6912 185.4216 172.7342 182.6678 162.9475 168.7836 178.038 176.1915 173.6001 186.3586 197.1658 180.2291 166.5039 155.0719 173.0126 179.1579 183.3776 169.1295 186.0253 179.0244 190.2077 169.6936 182.4878 174.0561 171.892 171.3638 177.5873 185.0914 172.0773 194.2769 162.579 178.4097 188.0881 200.5326 188.4659 217.4849 0 156.0672 149.8774 174.5782 174.8059 183.6479 190.2008 187.2089 186.4865 168.4486 187.6097 185.4844 156.4023 167.0239 186.2156 167.0055 160.637 179.0257 157.0905 180.1225 164.8625 171.6812 179.9025 174.2471 182.5553 164.5658 179.789 182.0352 165.5921 167.9794 147.8194 167.5903 175.4651 188.5802 166.6474 165.5223 178.903 175.3158 187.1239 168.717 157.7037 164.4997 151.7157 187.8669 162.909 156.204 185.405 177.4715 177.1127 178.0188 188.8491 167.4333 161.1562 171.9833 172.6382 169.6814 166.5511 99.5777 156.2234 183.3455 185.8826 200.8323 182.4417 195.8529 177.4342 187.9182 177.3193 171.4542 168.9039 0 0 158.3719 167.1929 174.4406 183.4963 178.4042 175.9323 171.6327 174.1501 180.36 195.75 179.3483 175.8885 156.7485 176.5852 184.5254 166.1506 181.7856 172.4023 170.7691 147.565 184.0863 171.0975 170.2387 161.0582 175.0079 166.3618 172.4376 171.8993 175.0221 183.5435 170.9835 177.4244 179.0607 162.0974 162.5231 160.0332 184.1773 169.0853 143.7951 156.6104 159.6725 159.0996 174.673 164.2164 176.0861 178.8522 191.7776 170.6519 144.6639 170.603 177.5894 170.8925 178.1649 153.4138 165.1738 166.0874
158.1381 164.6042 178.7876 176.9216 179.7597 161.4616 154.5478 175.4094 170.7945 172.7943 204.1921 187.3951 171.691 183.8207 171.2 169.1755 149.0741 153.7146 180.3078 176.673 189.9783 173.6904 171.8265 175.4438 178.3609 179.5873 186.0072 174.5143 162.1752 173.6972 165.2973 173.5137 169.39 175.1542 177.4384 172.4663 155.936 189.5776 170.7799 172.3104 177.5029 187.115 168.1713 175.0475 168.0095 176.9368 153.6371 184.5416 189.4814 174.4007 162.2745 174.9688 196.007 171.3669 167.9245 151.4188 192.2737 182.018 174.1641 158.9727 177.1238 191.6696 182.2078 212.357 180.0575 161.4267 173.4551 190.7699 187.4728 185.575 173.5237 187.1357 189.6926 197.096 174.9351 178.1295 222.2001 215.714 178.6027 206.8063 199.2009 187.0796 210.5007 191.7004 226.7567 221.0102 219.5531 240.3544 243.2325 291.0381 334.9017 418.6272 334.9017 299.633 287.009 247.0872 241.1246 228.208 229.7646 217.6421 226.6643 204.5259 162.2904 180.9661 188.3709 203.5636 212.7541 219.5499 197.0716 184.1395 191.309 201.9118 191.1812 190.3649 162.4777 0 185.5653 208.8675 204.2173 178.8092 183.0682 213.0069 184.4054 194.9535 185.101 181.8336 185.5061 204.6683 184.4781 197.2294 192.7787 172.7503 169.566 165.691 182.5673 173.2013 165.0741 169.9396 168.6481 143.8385 183.927 185.0514 191.0186 202.7363 171.0966 0 172.1376 172.5267 161.8013 155.1288 172.5532 174.9403 168.7223 178.806 164.5361 176.8295 171.6798 175.8848 157.2844 181.1243 178.5358 175.2945 173.3567 160.6682 158.1941 195.9737 159.3944 152.4124 182.1201 166.6846 173.5631 159.8178 168.4533 167.8881 174.9194 164.8202 154.6888 185.5966 174.5689 169.2284 178.6567 174.2973 179.4853 185.1526 189.7951 174.448 172.3212 182.1446 167.6942 151.2661 167.8036 149.3914 175.0576 170.4305 186.1047 171.1121 161.5084 160.8 182.2342 180.1506 170.6626 168.8741 181.4521 183.51 132.3533 179.7695 179.6954 161.6662 186.7007 186.394 165.3814 190.2278 175.5903 179.666 176.9936 0 0 150.7427 184.8113 168.7989 173.7863 156.3123 166.654 182.704 164.2882 180.7949 171.61 175.296 158.455 185.1489 176.0293 150.0825 174.4751 178.053 193.6508 191.8163 179.4674 168.3261 187.0592 171.3256 166.1084 181.9702 171.4511 185.5993 186.2789 174.6803 165.5802 168.1379 173.5207 179.871 188.2585 179.5951 176.0365 171.6448 157.1449 164.2292 162.5956 160.0953 163.154 185.0246 172.2936 171.6633 169.7463 170.1371 176.4931 173.4866 167.2983 176.9028 178.398 173.779 162.4729 162.6347 0
142.8605 178.8631 195.0394 176.6472 148.3083 149.6247 148.7452 155.2881 173.3029 190.8326 219.9158 182.0213 171.4156 186.5122 183.2184 185.3938 155.7436 186.6708 170.1353 152.201 189.5643 181.393 179.4465 181.7565 186.5203 193.2966 175.5555 173.2143 170.7062 172.4609 154.603 212.3052 201.7082 165.8546 175.8092 183.3534 118.1316 126.7308 200.5671 145.1591 172.5288 165.8634 174.9588 189.824 183.5123 173.5269 186.9323 131.2321 151.2562 185.2254 150.8645 168.0502 206.9202 196.0609 169.934 153.8744 193.1274 193.8504 187.6184 169.7323 207.2149 227.0002 222.2973 222.1874 197.1287 169.4414 145.2536 186.4891 182.5194 209.6115 200.3316 184.9526 218.0244 192.2928 209.2701 202.2388 193.4103 194.1641 209.831 183.6952 175.581 155.0739 218.3924 226.1958 216.0753 251.356 230.9965 193.2098 224.0749 274.3802 281.0604 334.9017 418.6272 334.9017 293.59 275.7523 247.3075 210.0697 233.355 251.6383 212.592 182.9835 196.4968 205.9604 217.4371 211.7818 151.7075 171.9728 182.3393 198.9406 211.4604 175.9191 188.6463 180.2826 173.0423 156.4567 202.7494 166.154 203.0756 184.6238 179.5882 184.0373 161.3418 148.6508 181.9943 193.3919 188.1239 193.7665 210.3597 174.5867 193.1516 176.0848 160.3837 162.7409 195.8723 170.642 147.0456 159.7337 154.0762 171.7204 194.2085 179.9758 172.9401 184.1012 181.9777 193.3587 150.5534 183.2974 128.8005 152.0725 169.2134 174.8361 138.4556 192.5519 170.4533 173.8333 165.5501 159.755 156.4288 150.114 176.0233 183.9756 148.6643 169.3538 191.1283 202.0775 0 147.1938 188.086 190.8674 164.6957 191.7611 153.3291 158.5994 171.2542 197.9356 173.622 199.6996 155.4494 172.5624 186.1602 180.9379 190.9216 188.741 177.9577 195.4619 188.1681 196.0989 173.9938 187.8145 179.371 181.6723 184.9645 199.3503 163.1547 188.5869 157.0098 172.0937 207.988 166.6831 190.5976 187.3411 229.2571 0 140.4969 151.498 162.6833 141.4073 165.1322 186.6043 190.0379 169.2537 160.1061 186.9918 184.2103 0 0 190.4638 163.9366 152.9159 164.8204 124.7794 163.6685 202.3403 181.3104 178.4952 159.5972 184.1868 151.6996 160.8358 175.8765 161.1431 158.0368 169.4922 168.0685 166.4763 186.1029 166.4779 175.9733 182.4225 198.3777 157.0252 142.9357 183.2913 152.2561 173.213 169.1153 188.7533 184.3005 198.9111 195.6137 173.5752 155.4367 146.0114 153.3023 132.5953 125.9439 129.1632 136.8003 162.7235 179.8151 165.4518 171.5872 174.3619 184.323 144.765 164.4508 199.0263 189.8912 193.7236 182.3001 168.3834 162.3459
124.2559 168.2718 180.0411 185.1919 161.3333 167.581 136.7842 186.7255 171.4062 178.5761 177.6362 189.1357 182.7469 177.6448 177.0218 191.0666 151.9935 187.2818 193.6917 167.9595 170.3251 170.7265 168.8945 185.5826 176.1621 179.1007 173.0277 172.7888 173.3966 171.5595 149.6653 186.2438 194.6163 168.8649 168.7225 179.9658 151.6825 152.1247 174.1105 208.7288 170.0495 169.5159 177.4671 211.1663 180.0906 171.6322 175.6548 154.7603 158.4095 157.8755 163.8026 183.8091 200.2362 182.746 183.6355 162.5947 164.7214 179.0687 161.919 154.3847 173.3485 167.2535 210.0102 189.3708 169.1348 174.8133 183.3802 177.9902 185.825 195.4073 205.4931 174.4947 188.3385 194.9532 191.1944 200.5644 195.4582 197.1757 210.0428 198.6112 199.8862 173.026 206.93 210.0876 210.3038 227.3334 232.5936 231.2813 230.2131 231.1418 262.3084 299.633 334.9017 418.6272 334.9017 295.6988 284.3666 228.6108 235.4378 239.4236 220.4525 200.5571 202.7136 213.4185 227.8504 220.7473 169.5187 177.6747 198.2411 206.3954 205.7592 174.413 207.7474 195.5057 195.8315 165.8097 182.0729 163.1018 174.6234 195.788 167.3124 199.4906 190.5994 153.3128 170.9054 188.4866 193.1541 197.5592 200.4504 199.6192 201.2182 191.575 172.6894 178.8117 176.9437 169.249 157.5928 181.4701 169.22 161.341 173.2699 175.8878 182.7486 180.7268 170.2361 207.6634 163.6601 197.1063 142.9061 168.3601 191.5031 155.1558 163.3477 199.3442 178.2994 184.4596 174.5516 182.7548 186.729 150.7018 170.4869 180.976 146.2906 163.0411 175.1826 170.76 185.4997 172.5906 170.0631 166.0842 164.1539 182.5773 162.4692 193.954 190.7635 175.7708 178.1306 158.2201 161.7544 161.3426 168.2436 183.0101 184.664 191.8908 154.8307 161.4939 185.4344 175.2278 163.3441 159.4659 182.293 171.3358 189.778 177.7981 180.8273 169.6094 139.207 164.4232 194.1308 170.6421 192.6639 184.3002 207.3644 0 158.6957 164.1722 167.82 166.5829 157.4471 158.9613 191.2373 185.2894 190.8845 175.8268 173.2115 0 0 176.651 171.3165 155.1188 185.1545 136.4641 166.4603 179.0421 180.5997 180.6316 177.4016 176.4358 155.3332 171.4827 181.0902 165.785 159.4609 180.5275 169.1999 167.5971 176.8482 188.8399 176.7806 177.9936 180.4691 145.7265 141.4536 179.3119 152.9276 158.6449 165.6345 175.0873 184.553 164.2511 179.5586 178.879 181.2005 170.1437 175.0002 156.6434 139.1626 143.5686 157.8223 168.5892 173.9769 173.6339 180.1728 183.6522 171.2309 171.639 154.0294 175.9989 163.4221 173.5333 176.8827 173.0931 142.3511
142.9633 161.5879 170.1773 173.0888 200.7347 174.5061 167.0294 185.1946 177.5792 167.5523 162.3004 172.6143 182.1025 166.3793 171.6925 161.4054 152.0126 155.1672 183.8576 165.0611 162.1473 164.2131 162.4509 165.551 159.7702 158.6214 180.4283 182.6438 183.6528 177.9675 163.8474 170.0229 179.4358 175.9988 168.7986 165.2796 170.1749 160.8751 180.4521 158.0032 159.0209 188.4602 178.3165 170.33 180.959 171.6729 157.5838 156.3987 171.3204 165.4495 168.233 183.2699 191.3549 177.8639 186.6 170.1836 196.7094 166.8431 145.6952 171.5047 160.5788 183.0913 192.7632 164.528 172.0263 178.7501 170.5947 186.1919 175.9811 172.3965 184.5462 184.7786 181.2535 176.3387 188.4066 196.2601 213.9688 200.258 201.001 197.6858 192.0683 218.4776 219.0526 195.5123 217.6228 205.8275 220.6806 215.4285 196.2631 228.9459 239.8105 287.009 293.59 334.9017 418.6272 334.9017 312.6558 273.4149 254.6779 233.3578 229.9488 202.2321 203.9318 237.228 210.6082 226.4199 197.9834 182.7647 186.2831 195.7398 187.6192 196.1576 189.4082 146.8868 202.2807 234.0552 183.3089 184.7129 167.3787 169.8496 201.5506 170.9361 159.7047 171.4505 200.8862 191.8845 190.6333 180.4941 176.0748 191.2115 193.0487 210.5733 179.8301 188.2407 187.2456 191.2654 182.1199 175.9002 171.3786 193.1788 186.6645 163.9366 183.4395 177.7114 177.3788 173.2473 163.8067 208.995 174.3376 190.4588 193.997 178.774 156.1781 164.8742 186.9608 165.2638 199.1946 197.7939 159.0546 148.448 176.3805 163.3277 173.8037 187.1383 157.3508 174.3224 206.5277 179.6394 158.7708 186.8927 165.6645 160.5197 168.3531 163.2058 179.7823 197.0303 159.0812 188.612 180.1772 189.5134 182.8722 179.7395 162.6997 187.033 195.9644 179.2696 142.717 174.0619 182.6397 189.5555 178.8302 161.5015 178.4103 174.0205 159.8911 180.5774 200.6711 191.1362 170.0693 174.9169 172.9332 160.7994 0 239.9743 147.7509 185.3986 155.8711 166.1066 161.0877 172.905 167.0586 185.5314 178.5108 154.6242 152.3242 0 0 181.3483 163.6509 169.9537 174.0654 151.577 195.0493 179.0884 179.947 166.7834 172.1064 189.8731 162.5975 153.8885 188.3392 169.949 178.3189 171.0722 149.1501 147.7371 178.1474 188.0796 160.8059 169.0739 184.3396 167.2295 163.0837 159.964 144.1144 153.821 166.9161 195.6667 170.8477 184.6437 160.398 168.0295 167.2846 191.8925 177.8426 156.5741 169.3433 173.4516 167.765 158.5086 162.5126 162.9306 170.5415 174.616 165.6365 164.6591 179.1342 170.6947 165.1177 167.956 161.5348 168.5056 169.2773
142.1803 166.8246 168.6749 168.8434 190.6161 167.9001 146.4185 172.2082 174.3153 176.7798 171.1401 184.5444 163.3694 169.1952 172.8702 167.5992 167.9649 191.857 178.3507 144.3364 0 189.4475 187.4146 169.4589 186.4838 182.7884 178.9862 165.3146 179.9945 158.7263 140.8881 177.3944 195.6938 165.7084 184.9923 176.1733 146.5672 156.5554 173.1688 169.0333 179.9325 171.3343 167.1807 183.2049 179.5276 184.9043 187.2274 166.7845 166.4587 188.1905 178.4247 174.1932 168.256 199.8624 165.1373 156.261 171.3868 177.0481 155.5902 136.7047 184.2263 168.6364 176.5999 216.28 187.6568 176.5821 165.0599 169.9625 190.3228 193.331 194.9766 184.7735 193.889 194.6828 206.0011 198.9751 215.4996 204.1053 186.1351 189.8955 180.262 145.2921 216.0209 231.1301 222.2349 229.5712 221.5957 188.9763 195.2562 218.5105 243.4325 247.0872 275.7523 295.6988 334.9017 418.6272 334.9017 304.9161 256.9065 235.0282 249.4233 235.6796 190.1016 217.3939 193.5888 183.3454 169.2431 186.1309 194.7742 198.6317 177.7153 176.2234 195.7234 180.887 203.3841 206.0467 194.9282 182.9792 182.0564 190.1411 196.6807 207.0833 187.9214 168.0214 186.2516 189.9402 177.1723 199.5171 190.7918 175.2973 177.5207 183.5792 185.9327 189.7476 194.5155 198.9255 185.9043 180.1129 175.2181 172.932 185.3841 180.1515 180.2442 175.6616 165.1514 164.9989 181.164 164.2895 173.1461 167.246 164.664 185.5334 181.0955 174.7959 171.6813 176.721 183.2737 197.0935 178.231 176.4772 180.8556 181.0229 156.6936 169.7638 163.5799 189.4354 175.161 162.0898 172.0414 182.9767 170.4824 180.5325 172.8437 179.4769 188.1978 197.0666 168.8528 174.3377 178.4483 166.3515 179.517 185.7641 184.5871 174.9602 203.8258 167.7687 198.2946 177.0345 174.3871 173.6528 171.4195 178.1283 187.8469 189.419 172.0528 174.6228 156.9421 159.8944 167.9976 178.2174 191.7798 161.2668 152.1805 151.0772 167.3601 167.2304 166.0288 167.7108 196.0725 164.8979 184.7289 167.9263 165.1502 161.0638 158.668 0 0 188.3099 178.2996 172.4121 174.744 172.4508 175.9069 180.3535 180.3267 160.7985 159.9302 181.4217 161.8034 166.9209 180.1555 162.1732 165.6724 161.3326 178.5643 176.8727 168.001 187.4425 177.6675 176.3509 160.7096 163.2535 151.6739 171.9687 155.7838 169.8934 166.7515 169.9946 171.6746 160.8387 198.9137 163.3791 185.5656 158.2806 157.7638 167.7549 174.7098 168.0445 155.8288 167.9134 167.3524 162.7767 183.9703 170.2158 168.0917 167.9135 180.0289 165.728 176.2564 198.8446 183.0467 150.925 133.8558
146.1376 163.6574 177.5314 163.4864 187.248 166.4972 167.3211 166.7237 170.161 170.0137 195.9654 176.0301 182.584 180.8533 180.295 175.7636 146.7337 185.6966 188.0934 162.935 162.5648 169.8907 168.0676 189.8178 168.9927 177.9579 179.2713 178.6073 180.2751 182.8022 165.3206 185.4877 186.6169 177.8724 194.3047 166.3477 151.9975 147.0516 173.0174 162.0183 168.8413 184.6138 184.1556 116.3702 166.9807 188.6781 184.7982 157.9752 157.473 189.9019 184.1258 206.3679 192.19 169.2771 170.098 168.3751 172.1141 168.3776 183.69 170.7571 175.4578 208.4309 192.6835 186.1282 193.56 197.7692 168.3417 181.5741 190.6474 191.0826 192.9324 177.5655 177.6673 194.3394 199.7094 188.1304 205.4822 191.9543 189.5264 185.5305 170.3733 174.5698 200.5632 217.5969 219.9125 213.6464 231.8491 208.7421 174.633 219.4629 254.7797 241.1246 247.3075 284.3666 312.6558 334.9017 418.6272 334.9017 296.2992 261.1391 224.0616 200.6473 172.3659 241.784 217.311 218.1599 174.5777 191.3404 192.3238 213.8295 198.8367 192.522 162.6456 150.7299 154.7358 169.9036 206.3423 184.7026 174.909 183.4742 183.6636 198.5264 186.0179 187.3456 181.6422 203.1332 196.9845 185.1552 186.2109 174.8184 186.6501 207.927 172.2112 189.7184 192.0346 188.5835 197.1951 180.4598 173.4148 162.9236 188.0798 185.6457 179.5841 186.0313 201.676 146.4802 192.5617 192.2611 157.4928 166.464 193.1147 192.4474 166.4281 170.8264 169.3259 193.2699 184.3133 180.6946 154.2809 158.7587 160.9794 192.54 167.0924 186.414 161.094 134.5468 200.5865 187.2895 172.5326 172.4595 169.0443 179.567 155.0381 156.6738 176.787 172.5731 166.6345 189.4157 170.4698 177.7214 181.1222 177.2733 162.1836 177.268 188.5864 170.8397 187.0142 181.8293 169.2436 169.8683 191.4263 159.8627 172.4744 173.5598 180.0127 162.4181 161.1721 166.9417 175.3687 160.6433 162.4669 163.5659 151.3598 181.5407 187.8263 178.7559 172.6878 153.3144 158.4495 164.0083 189.7279 181.7793 167.7715 165.2686 162.8103 0 0 179.4973 158.8277 172.602 168.3175 179.5567 175.4609 181.5925 173.1137 164.5963 165.1339 161.9836 168.0419 168.1071 160.1372 179.3588 200.9657 167.9732 145.8446 144.463 179.8822 182.4229 179.6671 176.3643 175.2107 160.9498 160.0749 188.7468 165.4247 170.8358 163.019 175.9023 168.7862 201.0478 192.8918 183.831 175.5247 151.956 161.8839 157.8594 172.1819 172.7727 164.3561 176.4472 169.6776 154.7917 172.4341 174.6405 179.3911 145.9783 166.8901 190.4654 164.8068 168.3107 192.8736 157.9164 156.2047
152.5771 170.1581 139.3971 171.0991 198.7852 164.8976 171.8923 175.1462 168.3696 179.1658 162.7551 190.0984 178.0089 168.6142 162.402 180.3025 188.6069 151.1238 165.754 174.6619 172.2838 161.9678 160.2297 172.9451 167.5523 150.7669 171.7756 172.9931 174.5157 190.2374 172.0671 165.9781 186.483 181.0199 165.7876 184.8277 181.9479 164.9436 154.5504 183.0762 186.5147 186.2091 175.7492 184.7948 151.4881 157.8129 155.2614 166.8247 0 170.8836 213.0501 170.1503 172.9732 181.6951 168.1735 167.7638 193.5789 175.1121 171.8662 180.8186 183.4353 179.5252 163.2187 182.1957 168.623 182.1674 177.7713 170.6546 180.5365 195.8741 181.4492 152.1277 190.5619 191.1442 168.0238 185.5722 186.0318 205.8964 184.5424 201.9641 216.3588 205.8003 183.5643 181.0772 172.5135 203.7816 209.8365 203.7297 190.9405 214.1426 221.349 228.208 210.0697 228.6108 273.4149 304.9161 334.9017 418.6272 334.9017 299.2288 274.956 236.6176 194.0239 220.9926 211.504 217.5319 195.3999 213.7537 186.9852 177.7188 185.2886 204.1483 197.9522 162.8946 200.3623 186.0699 198.9257 204.5984 187.023 178.8721 190.9511 203.8932 177.5185 200.7951 192.2571 187.8117 192.9288 199.9125 194.3251 181.9712 202.1045 185.9238 187.38 192.825 214.587 178.1893 197.9512 175.2609 174.3147 196.5228 167.8941 201.1445 177.7685 170.6764 180.49 159.439 208.0091 176.4677 191.0666 200.1207 190.8028 186.1497 186.1654 190.7113 170.6316 171.1183 161.1839 188.0686 177.023 201.9788 170.5223 183.1456 189.3898 172.0941 159.2419 166.0382 173.2216 170.6141 173.4263 182.9962 170.4693 174.65 175.5514 170.5075 182.2574 177.7103 194.4097 165.1606 164.8131 155.5175 168.529 188.6413 191.1645 175.9519 172.9287 182.3862 164.5423 183.189 177.9794 177.1631 165.3441 175.3937 158.5608 171.8017 183.3936 177.4272 162.8793 172.0429 155.4404 168.4652 186.5533 170.1866 179.769 158.8195 187.0141 173.9336 180.2434 157.8525 174.9448 184.3147 173.1785 155.7119 165.4179 167.9152 165.4175 0 0 190.8188 171.3841 180.0328 163.1948 147.8417 175.5333 162.8862 164.7411 160.6133 156.0884 172.3362 176.6738 179.2774 168.5232 190.03 172.2697 148.9159 169.0635 167.4619 157.6858 157.1182 165.7239 181.0622 183.3803 171.7035 173.8193 179.9786 181.3353 176.9205 157.6316 173.6466 170.9232 170.4277 183.2814 168.628 181.3626 194.6499 171.6487 178.1364 181.0385 175.1047 164.3922 168.1411 163.7302 148.9744 173.0758 144.1257 172.2386 158.2547 168.655 170.8688 164.1749 160.2132 167.0198 171.1258 141.3953
156.7091 190.0399 162.8361 170.6378 169.879 156.1629 143.1438 175.6653 170.2347 171.1329 178.7162 191.0167 180.2021 171.8124 171.2195 180.618 166.3978 170.9558 180.3963 169.3257 185.7592 163.1538 161.403 154.0453 160.5512 183.0911 178.0942 173.2145 184.7627 180.1058 171.1692 178.1347 182.0701 170.4894 183.6452 176.7956 147.5712 160.2935 161.5271 155.332 157.6581 169.5346 155.0243 0 192.3523 172.5614 174.9379 164.9175 156.0746 186.2591 174.1163 169.8635 181.4104 185.4649 159.9498 173.9275 181.0308 194.5791 188.5054 164.4777 176.0391 186.7379 181.2924 177.4692 177.9399 165.0495 169.4434 180.7013 189.0595 187.3064 189.1307 172.26 181.3651 188.814 193.5165 203.2875 178.0658 197.1634 202.812 201.4142 201.8326 181.4811 180.1309 211.2605 205.6597 189.5902 217.2065 190.8632 198.8165 226.4267 224.8371 229.7646 233.355 235.4378 254.6779 256.9065 296.2992 334.9017 418.6272 334.9017 274.8897 248.8741 190.0247 226.8904 241.6356 230.7102 177.1633 198.73 196.9877 207.084 206.6465 189.4907 210.1049 203.8795 174.7456 177.718 210.0977 182.0389 191.5637 214.2449 196.4539 213.1829 190.7431 165.9251 180.1165 188.0881 186.9186 198.8972 208.9521 160.8664 185.5148 175.2503 189.2157 189.9058 203.6629 188.775 202.6083 182.7335 171.9125 164.1096 181.8537 189.1692 191.9822 173.1503 161.5748 163.3259 166.1634 177.5652 166.4578 192.0762 175.1391 184.6651 176.8343 179.6834 171.7465 173.4943 181.6241 162.0143 140.6799 162.7501 167.9493 184.8834 168.9098 180.4129 185.0859 0 173.8364 181.1192 182.3657 185.0853 169.0037 177.8368 158.2094 165.6373 187.5015 181.9942 179.3321 176.7428 180.0442 172.8906 172.3344 185.7072 194.2021 162.118 171.5371 163.9551 189.0433 195.3426 157.5672 0 174.1905 193.5499 158.7695 183.9716 201.432 186.1057 181.5326 175.7921 193.1187 168.9556 170.3272 186.0762 187.8587 186.6748 188.2183 178.4917 155.6407 153.0826 166.5925 169.3364 168.5648 184.145 163.1623 172.9872 170.4141 0 0 142.5764 169.793 168.3852 160.3591 133.703 175.1929 185.2071 176.5311 160.8021 180.9883 182.7966 165.6629 189.9337 162.9107 178.037 172.9623 175.8657 176.6989 175.025 158.1305 164.0565 183.982 139.6682 158.7459 165.2002 166.3581 200.1405 172.1437 151.3786 160.8861 190.1673 158.3011 170.7392 189.4189 174.1378 168.8705 159.8132 160.8026 158.9124 165.7385 163.1684 154.0765 162.7332 165.6921 182.9865 182.9535 174.625 164.2216 156.4877 178.102 180.2884 183.999 174.7477 158.2038 167.0644 130.889
138.165 186.664 184.1775 169.4278 182.8197 176.7678 195.0423 168.3306 177.4286 194.2414 171.7721 192.5793 154.4647 163.9055 179.9392 157.3602 167.1377 166.3365 167.4005 163.9196 172.9457 155.5072 153.8384 143.6235 169.5139 185.3173 174.8891 177.7006 194.314 180.4827 165.0553 182.7751 199.0639 175.7546 169.0651 174.9904 159.515 149.0775 149.1833 181.5664 158.0369 181.2383 177.5988 142.6177 172.8294 190.573 178.9873 177.2658 170.7948 169.0227 151.6147 165.4767 177.0448 171.2578 172.1322 173.8442 185.1344 162.4834 192.2443 163.8677 197.9434 192.7701 182.5788 171.4091 180.5879 182.0765 148.3085 185.4761 177.1127 190.2596 176.4745 184.6859 186.4668 182.5452 178.3042 207.6575 210.2625 187.3756 183.2221 194.2792 180.4002 149.9079 207.7578 193.501 211.1273 194.6989 223.3954 171.7357 186.0033 202.1999 213.1798 217.6421 251.6383 239.4236 233.3578 235.0282 261.1391 299.2288 334.9017 418.6272 334.9017 253.6233 245.0089 241.6222 238.8116 222.527 169.9341 181.9943 197.1106 215.8551 202.1535 209.0066 170.7771 176.5197 173.9626 221.4543 205.9623 173.6025 198.3554 209.5864 190.3703 180.1235 199.7701 172.0961 181.5133 193.5486 191.9728 188.1899 197.2852 187.8536 167.7469 211.1695 197.5249 188.4579 193.0185 187.7704 192.136 171.8712 197.475 174.1496 187.387 182.431 162.8355 170.3719 160.7833 171.9794 185.056 174.1687 168.8965 155.7962 165.2398 181.4802 169.2872 187.7928 162.8971 180.9673 174.5187 171.1234 165.9799 176.4449 169.0012 191.623 162.4525 162.5555 192.8333 179.8245 180.4002 162.6691 182.2979 182.5275 189.8679 161.7523 175.9879 178.0425 186.4614 182.1077 151.4349 170.3503 178.4754 182.9077 174.5699 180.7661 178.3079 187.645 194.718 191.6079 185.0393 163.2951 151.5291 0 199.3206 167.3077 173.9844 164.0793 192.3173 178.9108 171.4397 179.4268 184.8731 186.5511 187.0529 170.3602 175.5222 166.7442 202.4069 172.6154 163.7864 157.9146 171.6833 162.052 174.5625 162.0103 185.1109 187.7793 184.9861 0 0 156.9479 182.7876 167.1875 174.6321 171.509 170.2994 180.6566 159.4316 186.8269 180.2442 169.5931 164.0819 193.354 158.4855 141.2856 153.0442 166.2868 178.3844 176.6945 166.7066 160.7985 174.2055 167.7001 169.2065 177.526 169.4063 173.3409 156.8476 178.5314 177.1626 181.9539 175.5722 168.8868 152.7198 176.9869 177.8179 163.6199 159.396 172.8869 159.9038 160.9029 177.6069 194.4425 158.9151 161.5066 172.7045 175.8725 174.1531 169.8234 190.2278 189.4766 163.4996 169.6334 170.7586 167.235 173.5351
146.237 160.5536 168.5835 166.1709 186.1872 155.4416 181.1366 188.9753 165.1191 166.8874 185.2632 162.85 164.7783 179.5865 167.3237 174.7051 187.1736 172.6871 182.8641 179.142 185.5773 162.8383 161.0909 157.8767 162.0604 174.5215 181.2026 194.9714 171.4434 169.3523 183.6322 175.6673 158.8561 175.2569 175.619 163.7286 193.8544 196.5691 175.6 170.6927 167.3508 177.4874 195.7004 130.9551 180.9746 175.8689 180.1209 174.386 172.3907 177.2074 187.1163 190.6516 170.238 170.4209 175.0177 186.8292 153.7112 160.8937 166.4329 196.9064 168.6386 141.3391 145.4611 175.7944 175.7568 183.3349 184.5152 170.902 180.8858 185.893 169.9567 198.0275 161.0799 167.876 177.7743 161.9539 210.9829 189.6869 172.0637 194.6457 176.1157 206.5136 175.8327 189.8082 197.1976 192.7547 217.1393 215.3267 205.351 206.1864 233.8339 226.6643 212.592 220.4525 229.9488 249.4233 224.0616 274.956 274.8897 334.9017 418.6272 334.9017 231.1195 212.3634 217.8035 205.9322 214.8092 228.5916 199.882 189.9452 209.749 223.9233 201.7895 212.9211 200.6508 0 209.3263 189.6764 172.121 204.7684 175.2735 205.3107 224.8652 196.8129 202.28 191.1611 181.7424 196.6549 171.7184 217.1705 198.4031 185.0682 176.9295 178.1845 197.7193 178.95 187.9312 178.8385 190.6221 194.6035 181.1111 162.2306 183.0397 198.344 168.3055 157.4432 159.4032 152.8034 173.3199 176.03 179.7608 172.0283 180.5712 189.3834 182.7658 173.0562 176.7782 166.8321 191.9757 186.4729 165.3319 158.0445 173.6885 201.2536 188.2742 183.9737 160.0505 172.4923 170.4267 176.6493 175.2127 174.3585 156.703 173.5303 156.0413 164.0023 206.7497 181.3191 198.8095 197.612 188.0579 178.7739 178.5423 166.53 185.3372 170.9102 157.3709 164.2206 184.3965 0 136.8171 165.6051 162.5235 159.1974 168.0985 164.3676 173.5886 160.3027 226.0634 170.7456 154.9093 178.4172 111.466 176.1152 197.8573 196.187 170.4667 157.3468 196.1447 188.949 165.3221 166.0148 187.4544 163.8867 161.4489 0 0 173.0276 165.3826 171.9758 168.6981 194.133 176.0029 158.0943 166.8557 163.5912 162.8421 159.7124 167.8585 184.7895 173.2423 202.7149 161.3053 181.7745 192.0284 190.2093 177.6953 160.571 162.6981 202.8661 157.893 177.4152 163.4044 174.0981 166.2149 173.0852 157.4476 161.6 179.943 155.6879 167.6267 165.2593 177.9726 174.1945 169.4343 170.25 174.6198 183.2268 191.1108 167.1435 156.1335 159.7957 172.637 174.3926 177.258 163.1612 184.593 151.9662 176.8867 161.1795 181.1477 178.8891 150.0205
152.548 172.3744 160.3474 156.6502 166.0899 165.9423 175.7448 170.56 166.1946 171.9968 153.175 159.3702 171.0647 165.4708 155.7531 179.3325 197.6247 176.958 167.8381 172.6978 197.5342 166.6854 164.8967 176.3363 175.9763 154.5553 158.4905 172.3012 175.8472 185.757 188.4317 164.9631 177.1828 177.2013 179.1829 162.9883 217.2924 197.0243 170.9343 159.5604 158.4639 171.0572 171.2857 213.727 164.1737 192.2934 167.5385 168.4995 167.0162 169.9206 197.8963 159.8986 165.3682 163.4833 175.2315 167.0904 161.8993 143.5299 159.3445 171.4816 186.1045 161.3059 157.8769 161.689 168.2088 173.5898 147.6393 174.1685 170.5731 153.1316 152.1892 191.5182 171.3655 171.7309 168.5902 166.3989 192.4675 176.9563 180.8537 186.7405 201.1144 202.481 154.8678 164.1821 189.9056 181.3681 183.387 205.2742 220.9555 176.1059 198.9125 204.5259 182.9835 200.5571 202.2321 235.6796 200.6473 236.6176 248.8741 253.6233 334.9017 418.6272 334.9017 0 227.6246 239.2046 274.924 223.1135 197.811 205.3437 185.566 221.2353 212.2643 200.4452 170.3771 191.0702 225.8863 234.8558 189.0504 197.2782 175.9769 186.3825 207.0172 199.9439 175.733 170.1009 177.9104 174.782 185.1773 190.7865 185.9584 214.8202 199.5133 179.0388 165.2156 160.0247 192.7844 191.1239 200.1473 182.3745 171.0006 173.7732 204.19 187.4624 188.4434 212.2933 187.665 157.9956 190.5565 161.4619 175.793 167.6313 166.5185 184.0223 189.8335 177.1563 167.8631 188.3509 177.2412 175.2182 158.9835 153.5873 184.2672 184.777 178.8125 149.8248 182.898 187.6076 180.4044 160.0676 184.8834 187.3598 176.541 167.022 196.027 190.6782 171.9099 162.833 198.8073 195.6701 188.5947 174.3193 153.6923 191.8312 182.2577 193.9559 168.7495 165.8585 208.2276 173.6638 163.7233 190.1501 174.4195 170.4044 166.6862 200.2914 190.1999 167.4228 170.2354 168.6822 168.3764 169.1833 157.7668 185.2792 195.9537 176.1878 187.6393 199.6596 171.6212 170.8565 160.9724 164.3149 178.905 164.3985 161.9531 0 0 178.3765 169.0626 173.6835 180.794 224.577 189.2558 153.5563 182.5341 169.4192 188.3307 174.4604 192.3889 174.9933 185.2564 170.2598 181.011 183.6805 158.3906 156.8902 157.4049 153.1782 157.07 183.0381 152.9223 179.3872 188.4994 166.9392 198.493 188.2018 184.0063 167.0927 161.8185 169.5497 164.2891 165.4444 205.904 200.5439 167.2487 189.8733 180.0846 182.9137 199.8322 209.6932 169.5597 175.9283 168.5261 170.9551 178.3723 162.1222 159.1603 144.6408 161.9931 154.3908 147.8573 160.2003 163.3443
180.8564 157.672 149.6795 141.8206 181.0493 173.0627 234.861 175.5325 160.4703 194.9095 133.4536 169.1277 164.9477 178.6059 182.2345 183.2793 223.7185 153.6717 173.6791 204.1743 186.5458 143 141.4655 193.7473 166.5777 154.9124 136.7402 139.0646 178.6676 201.2549 178.2545 128.7011 149.0395 145.7437 164.173 177.6452 254.0744 208.2274 165.1081 155.5434 165.2008 190.8692 154.0312 114.0739 131.3977 190.4215 182.0562 198.1287 231.8826 181.0738 191.3074 171.987 136.5175 161.3441 156.3096 197.2708 171.3905 165.2009 178.3223 179.9491 204.0311 152.1132 169.7952 180.6166 176.6078 178.4088 194.5645 169.0823 163.4661 176.4538 151.2642 200.7229 184.6194 155.3982 161.9594 178.3676 164.0957 178.3607 183.908 180.1759 217.0364 226.6961 94.5754 159.3556 177.9445 187.2459 194.7184 212.0609 203.6684 199.0427 188.6894 162.2904 196.4968 202.7136 203.9318 190.1016 172.3659 194.0239 190.0247 245.0089 231.1195 334.9017 418.6272 334.9017 217.7264 224.6846 246.7987 225.8974 197.9134 190.9021 197.1757 205.1334 233.7642 196.3599 187.5725 187.3049 165.9294 223.3638 187.9421 211.2587 191.6063 186.6493 215.8668 199.1645 163.4396 179.882 171.5118 177.1327 159.4065 198.3473 153.6017 173.1104 196.4848 193.0927 159.3995 186.688 212.884 196.5835 185.3571 201.1902 171.7454 194.9022 207.8499 176.0011 163.584 177.008 170.2972 149.984 214.0365 219.5474 212.6433 177.1486 208.6156 190.9049 199.9713 180.6784 165.7284 168.1707 170.8299 184.3893 168.8373 180.4988 201.894 186.3282 204.3597 175.709 163.3269 198.5199 144.0922 164.0159 199.9081 177.8784 191.1172 200.8348 189.4174 163.6703 182.6925 193.5834 208.6679 194.59 170.5472 137.5806 149.3784 181.5762 160.529 159.4946 128.9833 189.5171 169.502 136.5098 209.5624 167.9454 158.5747 170.6442 198.1993 195.9303 200.3802 180.6969 173.5774 197.0465 140.9758 172.1422 123.114 157.633 154.2037 199.0695 177.2198 221.941 170.6427 201.8043 149.1585 157.1355 210.0273 170.6094 168.0717 0 0 155.5254 166.2287 199.54 169.2034 261.3868 195.6489 134.212 160.9074 158.0017 205.4773 155.4812 186.1046 191.5375 189.5109 176.4025 181.6566 184.2622 200.0757 198.1803 174.6391 147.2211 161.56 203.1746 163.5651 196.7421 218.4301 167.0406 226.0926 212.4999 213.5948 162.2291 158.4775 169.1367 138.5637 169.1776 177.2538 219.1829 197.9034 191.1864 201.1906 205.5601 213.1466 226.2569 160.1018 177.3889 150.543 166.9627 167.9973 175.66 169.1128 148.3397 153.1405 124.575 140.7304 142.8039 119.4547
155.5756 172.411 178.166 184.8622 171.5624 160.6206 183.8513 184.6218 170.9449 170.7293 170.8037 176.9624 177.2953 157.6548 156.0449 163.304 152.7261 178.7607 147.9326 156.0862 162.3062 170.5008 168.6712 207.0113 191.9306 168.4706 169.8349 190.5718 169.0499 175.3117 168.6044 168.2142 169.4858 161.3454 178.4125 172.7368 168.0212 141.5411 155.8311 162.2008 188.6199 180.3984 136.7674 170.5907 164.0605 198.2571 181.314 179.4136 164.1822 165.3532 162.2209 146.0582 185.3915 179.0163 181.5963 181.2494 166.0292 185.1529 195.4961 152.1932 165.188 168.6703 168.7136 149.4074 172.9479 182.1167 165.279 191.9905 196.9739 181.2692 196.8881 194.3691 162.6898 175.3168 169.1737 164.4949 197.3337 164.8447 196.625 175.5792 171.5661 184.6305 200.2105 190.9889 206.2382 202.7887 219.6426 192.5603 187.0723 198.9867 195.3332 180.9661 205.9604 213.4185 237.228 217.3939 241.784 220.9926 226.8904 241.6222 212.3634 0 334.9017 418.6272 334.9017 245.0083 202.9002 231.9563 197.6826 241.4987 231.783 221.683 202.1815 207.5179 179.4897 184.5955 182.1033 213.49 216.2866 188.0194 199.5116 199.7773 180.8578 182.7709 185.8694 197.2788 188.2363 196.8491 192.0821 169.8613 178.4639 189.0417 177.1519 183.6006 201.3105 197.7364 164.8031 150.8989 166.0511 197.479 188.6916 196.1588 172.5866 195.948 192.0818 172.869 155.1275 208.5509 181.6537 176.1411 174.4959 167.5026 154.5735 183.2552 181.4495 179.1053 178.4152 180.2973 165.9807 195.3058 170.7908 171.6369 201.6195 156.4872 181.3799 182.051 165.2107 180.0346 195.4291 161.5255 177.6934 171.6353 175.3008 163.7136 190.7027 178.3741 174.2895 197.7779 171.0473 179.7463 180.4501 168.3202 163.7277 182.3847 169.7807 176.35 180.3815 170.8049 153.2917 152.7295 187.8093 186.1407 178.1237 179.169 180.1341 174.218 163.2873 189.9916 185.7042 173.7134 164.7327 173.8567 166.7829 220.4468 192.1047 178.5743 170.8242 192.9711 184.353 177.5733 173.7223 175.8528 177.1303 167.2851 164.7968 0 0 167.7835 171.9623 179.6999 152.2961 149.4195 168.7857 185.1106 177.8256 197.6249 179.8486 169.6748 178.3939 193.5466 184.4177 174.1749 174.2257 157.9772 188.1275 186.3453 158.8024 158.0312 192.3328 180.9148 176.5428 176.5046 163.9262 174.1119 191.9586 185.2227 165.0562 182.7101 175.702 167.0281 168.3196 168.9056 186.6375 182.3647 183.5313 139.3935 158.2016 161.2577 147.4957 154.3965 175.3776 176.4665 179.8586 172.0452 160.8734 185.6202 166.3297 171.8611 167.8564 188.6151 157.6943 160.1054 157.48
154.5947 175.9649 183.9439 179.585 168.4118 162.2039 149.2551 162.2724 177.8917 177.7053 180.9502 165.4375 174.5037 187.1705 164.3844 174.6194 155.6305 174.7865 184.7427 182.8957 180.8131 174.7658 172.8904 172.1608 174.4197 183.2973 189.86 186.925 180.4389 163.5392 153.3297 189.625 161.3663 169.1462 178.2542 186.2031 163.821 155.8678 155.9738 155.5184 175.2097 191.9308 166.9665 223.526 186.5477 170.7385 196.095 156.7148 151.4516 182.9466 164.0147 179.1003 193.3456 179.2688 162.9576 144.7096 145.553 199.8175 170.1315 174.3094 186.1727 169.2713 220.2584 178.668 175.5523 192.6511 183.8126 171.0481 197.8756 202.0434 212.6948 183.7597 193.0921 200.5107 205.5359 195.1861 187.2941 184.6564 191.18 182.9886 172.2559 169.2838 230.9963 182.5898 206.3774 192.5984 221.1154 174.959 158.3621 207.5633 193.897 188.3709 217.4371 227.8504 210.6082 193.5888 217.311 211.504 241.6356 238.8116 217.8035 227.6246 217.7264 334.9017 418.6272 334.9017 244.876 219.4086 205.1034 248.1865 242.4704 181.4 195.4951 183.868 212.0466 163.7899 205.8007 158.011 196.0193 199.6223 190.5426 163.0201 173.0252 174.8726 191.8358 180.1337 206.8974 204.3864 203.6428 190.944 208.8944 184.9269 169.1104 196.0413 221.7708 183.5529 164.1119 165.9588 169.5272 199.6502 224.2198 176.8297 171.1702 175.6417 176.9035 166.6575 199.578 204.4607 172.4653 162.3814 164.8374 183.2715 157.219 187.3431 181.7113 188.154 178.0021 171.4154 169.4372 162.7364 190.6577 208.8462 181.7062 176.0218 187.9071 194.014 164.0185 177.5202 205.7747 178.3732 177.4598 184.0134 159.4216 176.4954 193.0374 167.111 183.757 179.6559 166.525 170.4118 186.2364 182.8763 166.7037 173.0535 185.4345 184.0974 177.9352 170.8133 166.7253 165.5213 157.473 174.9302 170.3623 196.8695 179.5322 183.8677 166.0155 174.9719 187.0957 169.9483 195.3152 165.6098 217.1199 286.6912 131.8759 157.233 171.911 144.8377 171.4157 178.5502 179.3273 169.774 166.5536 167.5996 165.1066 0 0 186.9829 170.9088 152.3248 162.7577 153.7981 186.1582 185.3245 160.6496 173.7059 169.1223 186.5704 168.9027 158.6454 166.0046 180.4202 165.5833 166.2525 149.5856 148.1686 173.1556 180.0054 176.7242 164.0827 184.6712 165.6239 141.8108 163.4574 152.8986 165.3898 145.2829 163.6473 166.1145 162.22 183.7899 175.8721 165.4095 148.6057 183.3388 160.9688 153.7778 143.2228 132.4421 164.7446 175.6962 171.7711 173.7666 190.1129 157.32 168.8722 167.1011 197.5028 167.901 195.6052 165.8921 162.3863 148.5928
169.8168 154.0452 167.3083 175.4983 185.4151 172.4696 155.0199 163.2025 169.7842 195.1413 154.4823 167.0709 166.9348 165.5144 172.7334 166.5847 173.6877 160.4851 173.4278 169.5214 176.4394 171.0478 169.2123 182.8661 182.5728 163.0122 167.1924 180.5729 164.4763 162.9081 156.2356 158.1878 147.8061 163.0218 151.36 173.2013 180.244 189.9272 152.5303 160.5425 173.5391 181.9408 174.2263 168.1475 170.7305 184.6771 180.2735 180.9063 177.5704 165.887 185.1294 160.4095 160.6075 144.7865 166.6511 151.0943 190.9763 168.105 180.7767 172.5367 169.6012 178.9094 199.3508 159.2364 163.2193 203.7884 186.5374 177.1002 180.8309 179.107 174.4217 193.157 201.806 207.2235 197.8894 180.4537 184.2268 176.9595 169.5761 166.686 186.7547 188.1682 191.2317 195.9591 183.7966 182.5077 174.0607 176.356 176.0547 192.5447 203.7757 203.5636 211.7818 220.7473 226.4199 183.3454 218.1599 217.5319 230.7102 222.527 205.9322 239.2046 224.6846 245.0083 334.9017 418.6272 334.9017 0 218.2835 249.5648 219.2497 215.0005 204.413 167.8413 214.9688 225.1756 197.4727 203.3793 193.3369 195.3356 192.1487 168.6046 187.7467 174.3535 202.4058 194.5612 180.032 191.0471 176.7472 197.2927 187.0519 190.5379 187.3766 186.4509 182.8327 203.5055 196.3654 210.213 198.5759 211.2805 184.0707 176.4183 192.8684 201.4632 194.5199 214.8861 175.5181 183.5359 157.3666 162.9252 188.9117 189.8265 163.8468 184.2952 189.1022 180.6111 166.3031 177.3338 185.6225 181.0733 178.2304 181.0797 188.3968 168.1378 167.4374 196.6412 181.2491 197.4079 177.323 178.9958 188.5081 176.0743 196.297 175.1938 173.9437 145.9937 180.62 189.8492 176.0109 174.5758 171.0519 167.4159 191.144 181.5883 178.2683 164.2812 181.3566 170.8007 145.8274 173.3091 181.3753 172.0682 177.6619 173.8141 170.7757 178.556 168.0166 160.7801 176.8038 184.4799 167.723 176.3776 0 193.2735 161.1073 178.0267 179.6954 184.6554 176.3061 193.3317 165.6881 154.4004 156.0887 171.1252 168.5797 0 0 184.4009 171.9046 182.9139 175.8401 169.9532 178.3537 167.9173 167.2253 174.9208 162.9332 182.8362 163.0995 174.1615 174.9698 173.7977 179.6591 184.8513 163.6819 162.1313 188.411 167.5418 180.2533 166.8667 170.1174 188.6912 160.5221 172.0857 176.3446 175.1897 175.6117 172.9579 174.209 165.5915 170.207 165.3997 180.4479 172.6408 182.2357 175.2857 174.7156 168.1064 153.5438 162.9906 140.7897 170.6739 173.5445 175.1308 172.5635 158.6001 170.6802 187.6102 180.2363 166.6495 164.8392 175.2552 133.4377
174.9723 161.4706 136.5779 134.7751 219.8646 191.2806 203.3827 151.5957 148.9358 182.6806 181.4825 167.5231 174.4153 185.6949 177.2003 172.8938 216.724 141.6717 158.037 229.058 192.4729 170.9544 169.1199 146.3294 170.8485 143.0108 132.8123 159.4137 166.8013 176.3332 213.551 159.8094 143.3953 152.7894 127.153 163.0548 241.7753 248.6041 112.7367 167.6461 162.5992 193.0122 169.4359 128.1341 148.4015 169.7548 144.3267 221.2777 214.5236 182.9471 228.4753 186.4467 150.2419 144.7402 160.2635 198.1852 150.1813 147.7277 159.8999 198.779 152.5013 171.4777 140.7539 176.1531 156.8974 188.2465 175.7737 155.273 160.548 126.9226 126.9592 221.5343 183.5647 178.9862 150.9498 153.5073 161.822 171.6996 162.9627 176.987 211.5755 237.2995 165.364 169.0902 163.8431 159.95 171.0784 218.1927 200.2507 200.6742 193.1739 212.7541 151.7075 169.5187 197.9834 169.2431 174.5777 195.3999 177.1633 169.9341 214.8092 274.924 246.7987 202.9002 244.876 334.9017 418.6272 334.9017 255.3065 195.7006 209.9156 253.053 221.7405 224.4657 171.7941 239.3403 195.6558 252.5921 183.5007 206.4765 165.8582 213.4637 207.0714 265.8386 209.3071 212.0959 151.0841 162.3175 149.0388 207.4048 192.6923 191.22 223.7574 219.9629 150.852 215.7874 232.4816 225.7537 208.4154 195.8143 194.1475 168.2722 181.6166 161.0942 208.7048 191.2523 163.1793 150.5208 219.4709 191.9605 200.4299 163.1901 232.8135 161.9985 203.8511 158.0497 181.0938 169.066 191.4759 184.1754 163.6786 163.8458 203.2485 174.3731 170.6082 168.7468 165.1735 184.4577 148.1785 159.6492 161.9473 188.3574 235.8246 195.1246 160.9918 158.9865 207.8237 179.9276 179.1503 160.8664 175.5359 137.1181 157.6041 160.4306 163.6303 167.2165 160.5869 163.2385 150.9351 0 205.2743 172.5556 153.877 142.7665 144.5815 167.5435 210.5903 164.3675 147.8637 179.7461 150.5626 180.703 112.8706 150.7076 197.7666 219.6988 208.0858 229.5035 191.2074 190.4413 133.7933 141.3071 174.4234 185.3789 182.6214 0 0 186.1881 185.2022 177.8425 182.0123 276.5411 170.0355 158.2073 202.5877 187.4581 193.6775 159.9071 181.4198 175.5173 168.2068 153.847 172.7147 161.0313 176.2471 174.5774 160.6699 139.1123 150.4015 185.6125 129.2822 193.6927 224.5271 157.5583 237.8858 220.5306 208.8718 162.2849 164.8772 197.4518 151.9942 137.1759 195.945 212.432 190.0448 219.3438 220.2228 207.4643 201.2192 200.3935 170.7598 189.033 149.7362 155.8274 165.1204 202.1079 157.9659 142.9916 138.9657 131.3865 163.6247 167.2505 155.9581
136.0634 164.2981 171.9127 146.527 0 197.5401 191.4309 167.6067 156.3995 171.8063 146.7835 145.6198 149.087 177.2485 181.5876 0 174.0577 157.9785 183.2186 209.1141 201.596 162.6272 0 166.0425 183.2969 153.5115 152.8226 169.8331 167.0613 164.8872 171.3556 159.9908 155.0529 159.3369 166.9015 153.515 0 202.9172 136.5471 157.1649 182.6903 171.4488 207.2453 181.0001 175.1622 184.5249 152.5749 190.1702 178.8589 188.6642 180.6524 162.8857 169.3707 152.1078 165.1491 153.7143 158.1139 185.1221 150.7242 0 169.4193 207.6423 188.8663 187.5486 181.5171 0 179.3979 164.4911 154.4856 159.0519 192.362 180.8349 177.5027 166.6659 152.9408 187.051 173.8595 168.9751 201.36 206.2492 220.6118 187.5094 155.7279 201.4043 162.3631 176.5563 176.8908 183.2348 172.6892 183.9756 202.1639 219.5499 171.9728 177.6747 182.7647 186.1309 191.3404 213.7537 198.73 181.9943 228.5916 223.1135 225.8974 231.9563 219.4086 0 334.9017 418.6272 334.9017 250.1966 246.4774 235.6669 205.2461 188.5309 225.223 216.293 186.3948 205.7934 205.7052 228.2883 203.4844 169.2088 220.1418 212.7233 209.2636 197.5951 185.585 174.6594 196.147 180.6904 177.7068 206.3473 174.2254 192.4113 192.1071 185.6419 212.288 195.6852 0 177.2432 193.7827 177.3157 181.7426 172.907 160.5279 181.2239 0 170.3799 192.7024 177.1977 195.3624 163.3079 202.3823 173.0562 187.004 181.4511 146.3975 178.6445 168.4907 209.3743 155.7051 181.1254 175.2137 180.0004 192.5175 177.7341 182.5146 215.8822 182.317 172.82 148.6622 180.7529 182.8404 170.943 149.5272 176.3998 163.1235 180.152 171.8625 164.7414 166.5134 163.4392 188.964 179.3005 169.615 170.6785 172.6365 159.2203 179.3619 0 184.2118 193.9777 164.8385 176.5105 165.5824 172.3102 182.3665 169.5669 161.3679 180.5013 162.526 170.5141 190.8575 205.0112 0 182.4017 170.1033 183.3246 177.8432 163.4561 134.0534 175.1098 184.4271 188.0077 185.2112 0 0 172.8197 163.3411 173.9999 183.757 0 177.8059 162.0401 185.1514 178.7124 167.1312 148.6041 161.2543 151.6737 142.0206 172.8943 161.5122 139.6561 151.7512 150.3136 179.1322 161.8362 189.3662 182.2005 142.0249 156.3599 174.6661 163.8363 203.1313 0 187.6496 155.0775 174.891 154.333 178.2802 170.9346 174.1126 153.1667 175.6578 203.1148 180.2563 176.7051 0 0 175.8661 176.2756 150.9533 151.3029 176.2454 182.9235 0 162.2626 153.8857 152.3196 168.2051 161.9624 194.9481
172.6769 166.0635 147.3338 139.3612 188.2498 183.3549 171.7274 170.9191 169.9698 213.4432 186.8528 145.303 194.7961 150.0635 163.2348 173.2936 168.4537 171.2946 187.3828 211.3812 208.2977 173.341 171.4809 159.9182 176.2008 144.6083 180.9554 184.2731 155.0333 178.0267 189.6124 168.527 161.1812 163.7143 194.9313 168.3592 230.482 208.8801 183.3368 152.9721 179.6141 182.5704 188.9194 0 174.3702 159.3746 166.4675 170.8022 179.0884 184.4282 158.8683 169.0769 160.5477 160.2312 180.015 193.4306 184.2028 146.9825 164.301 203.1379 173.9142 187.2098 166.6476 179.8032 175.4926 194.5081 149.9252 180.9207 190.5037 173.5748 181.8978 173.5348 183.6088 173.9616 192.5445 181.1978 162.7065 175.5493 177.663 182.0792 177.5477 167.8912 0 193.9928 191.1553 165.2055 156.7565 204.0777 208.3436 177.7069 179.1567 197.0716 182.3393 198.2411 186.2831 194.7742 192.3238 186.9852 196.9877 197.1106 199.882 197.811 197.9134 197.6826 205.1034 218.2835 255.3065 334.9017 418.6272 334.9017 281.5921 250.0671 196.9256 244.213 213.3527 193.4863 217.4534 202.8282 189.6781 215.3387 217.344 217.6849 207.965 224.1702 225.9201 210.438 196.3449 181.5548 177.0194 195.1052 200.4579 199.1904 192.3503 185.8642 188.6017 229.3568 215.5584 207.4769 204.8311 199.4821 179.9552 187.2563 214.7224 176.3098 209.6052 164.0641 197.8877 168.6338 165.361 178.9168 191.5113 181.0925 201.2161 189.8727 184.9883 165.7569 175.7788 163.5501 187.4328 223.3962 160.6886 180.6294 199.1372 153.8425 159.2096 167.7711 197.4107 191.2576 169.7268 182.4823 174.2449 156.7818 145.8369 181.8702 158.4549 175.1211 184.7567 165.6602 185.1831 184.6239 179.4121 160.9847 155.6158 168.8276 156.2292 149.0656 145.7 173.2218 168.4393 0 178.8909 154.2875 151.392 175.258 178.6609 170.6 186.9053 185.7189 149.8136 163.9973 181.3288 165.8378 121.9209 218.0949 209.3213 173.8812 171.5582 170.7508 167.4064 143.1877 165.3599 159.1516 178.7604 164.9828 162.5287 0 0 170.5842 181.2083 165.415 168.0261 223.9171 155.7758 149.9247 173.8091 152.8628 167.2241 160.6701 190.8924 194.8038 161.3354 164.2275 152.959 194.5481 186.1344 184.3711 144.2434 179.3306 151.4871 173.0039 149.3135 178.9667 190.9369 172.506 221.2215 194.4155 171.9458 167.5651 174.8219 196.0271 144.6878 157.0397 170.8041 176.9053 171.6101 226.07 211.9738 191.8423 178.0669 188.1392 188.1446 171.9526 164.2669 158.3387 138.7662 180.0552 161.9216 170.6555 155.6794 166.7506 176.9171 161.2497 0
128.3365 186.2673 186.8335 172.957 163.7065 170.1817 167.8139 179.3057 173.5844 182.2706 173.4993 191.8229 180.7149 173.6281 179.3946 160.4565 145.8584 182.6662 172.6694 164.411 160.6829 178.9053 176.9854 169.4725 150.7743 175.4256 201.7484 171.5273 151.5377 166.4888 164.2096 178.3184 186.1329 190.7589 165.3942 174.0899 168.2314 155.0245 161.5024 164.0358 165.5881 167.5294 187.5773 186.6033 189.6881 166.2588 150.1097 163.8751 177.41 175.9579 161.7449 170.4805 173.5691 187.5044 164.3117 155.8053 182.7962 170.4126 189.0087 165.0727 173.0366 199.3247 240.8549 170.9942 184.497 181.5177 171.5001 191.0148 175.5623 207.6077 193.9797 182.9214 195.5007 170.8461 197.0223 177.1747 176.0283 170.1441 186.2269 189.441 177.7883 140.8424 167.2598 207.5746 206.6406 191.6092 196.0976 181.4594 168.9199 202.2095 212.8628 184.1395 198.9406 206.3954 195.7398 198.6317 213.8295 177.7188 207.084 215.8551 189.9452 205.3437 190.9021 241.4987 248.1865 249.5648 195.7006 250.1966 334.9017 418.6272 334.9017 266.4244 239.4749 228.5043 223.9005 220.5455 219.4557 194.088 221.2165 219.0964 203.5044 183.852 195.8701 165.5209 203.8827 207.6185 211.865 198.9034 214.7655 182.6427 196.7729 191.1379 163.0824 183.6963 196.9479 184.4802 184.5459 187.9486 181.1808 168.0292 196.8554 181.938 167.1547 184.431 170.3258 151.7246 162.6276 225.2314 159.5222 174.9841 177.8181 178.7904 185.5608 196.9785 173.7342 207.059 204.0076 189.5018 162.7179 182.3943 185.8524 181.6201 174.0853 176.7914 199.6336 180.3312 0 157.3003 180.4092 183.131 188.8928 193.2511 171.6838 187.1337 184.6619 193.1677 189.0716 172.6267 187.2096 182.4633 181.1719 181.6986 182.913 169.714 164.0153 165.726 159.4006 185.4372 189.1778 115.4753 159.5306 174.9131 176.0765 184.5008 181.7251 188.0284 177.8254 171.3681 177.6755 191.6553 183.1868 190.9134 175.4967 0 155.5413 141.7356 160.2922 127.1098 168.7666 163.8385 184.2323 183.4218 165.9243 171.2876 168.7397 0 0 159.2752 172.2817 156.3392 173.8016 158.7129 162.5628 173.9498 180.2075 165.8322 157.7338 190.329 179.3508 177.0671 178.6183 161.6554 170.1479 170.3209 165.8704 164.299 175.6336 190.7989 167.6198 164.845 172.4761 171.6717 155.1479 165.7066 139.243 172.4429 174.9645 177.7887 170.4572 176.5467 201.2958 184.5452 160.2036 158.9751 168.0973 145.2832 157.1881 162.0423 161.5723 174.5178 176.259 178.2693 173.3234 174.8938 167.502 155.3344 158.6951 178.0628 175.9489 181.5082 185.0094 168.7655 0
146.0316 167.8071 181.7761 166.4677 150.9355 178.7361 163.9002 160.9669 175.5248 177.7797 174.6689 170.1014 153.2589 172.4559 189.1016 176.6593 166.9188 150.2214 171.3333 156.6401 156.4895 178.8613 176.942 188.1699 195.2101 196.3094 167.5137 150.2713 150.2145 184.7699 165.9303 184.2502 185.8856 165.1002 157.0908 156.816 148.0848 161.9885 146.0922 165.5136 171.0891 166.5176 196.3751 168.4762 171.2789 167.4613 178.5844 144.8156 162.9001 149.1078 169.3524 162.8245 177.1422 160.5106 189.9776 154.4588 192.8354 194.5839 183.2359 180.9523 191.7937 192.6884 237.3844 167.8461 194.928 192.0002 195.9136 194.3829 178.5043 170.2288 184.0981 159.0584 185.0711 168.7899 188.0735 188.4491 182.1221 189.3255 182.9865 173.8564 181.4041 153.4804 192.3391 201.507 188.5711 218.6841 194.4665 181.4216 178.8325 202.0686 192.6912 191.309 211.4604 205.7592 187.6192 177.7153 198.8367 185.2886 206.6465 202.1535 209.749 185.566 197.1757 231.783 242.4704 219.2497 209.9156 246.4774 281.5921 334.9017 418.6272 334.9017 235.1631 210.8598 201.3175 208.9284 212.5929 206.5211 221.7348 209.3261 203.9669 223.7918 195.6791 209.0938 205.6958 202.964 192.5384 208.6492 191.7689 172.156 214.6595 190.2892 198.3536 193.0317 204.8188 170.8702 181.0354 185.7786 178.9453 169.9239 211.4444 165.3948 178.9069 207.8304 188.4902 179.1387 153.1659 200.1891 179.0336 171.6812 176.1877 179.4508 184.1545 201.3005 166.1737 207.6639 185.1787 193.063 160.8284 174.6051 193.2498 175.6144 177.8113 196.0854 176.5744 187.54 227.4553 180.7244 176.8015 192.9209 177.4471 193.6007 173.3371 166.961 158.2894 166.8927 161.6115 170.8915 153.488 163.1986 185.3031 188.3138 179.1808 182.5293 172.1195 189.2723 185.4606 176.6163 166.3134 181.1571 183.9139 155.4539 190.1085 170.774 193.0841 159.6215 169.0843 165.2891 181.4251 175.8503 166.7631 145.5273 0 183.6305 180.0481 158.9104 167.34 180.0009 167.9644 183.932 180.075 181.924 169.9281 176.0272 173.4088 0 0 171.2896 179.5002 161.6419 169.4238 169.6471 170.7399 173.6225 170.8157 165.518 157.9545 179.5545 178.9248 165.1945 170.7717 165.6433 167.6937 169.5694 187.8654 186.0857 183.1069 189.3943 190.1604 153.1869 181.9129 161.8502 169.0136 163.3975 161.1196 173.9656 146.8186 167.9104 169.2024 162.7113 189.8317 169.3868 165.6647 177.1718 137.2145 168.3327 148.0486 145.3684 155.1415 164.7281 181.5036 165.1293 174.629 177.81 172.8637 169.9815 164.1361 195.8742 185.4418 188.5124 176.0774 151.1188 103.2759
146.9522 151.4018 132.5611 142.068 185.9223 193.4409 198.4813 182.8849 160.6666 174.4609 148.9305 169.1938 169.1564 181.0635 176.9165 144.5177 210.2792 162.9473 148.237 174.9671 165.2655 169.0998 167.2852 184.8268 174.8643 134.9208 152.0678 160.5889 179.4156 176.182 194.8689 147.9927 153.051 170.2347 161.7758 168.9152 214.9096 205.9003 173.0523 169.1184 165.6323 286.2199 0 110.3291 131.5115 181.7156 0 0 223.6439 172.1118 199.1042 195.7088 168.3269 157.7021 211.5717 217.907 160.4347 150.2186 178.9054 196.8215 154.5048 124.4127 138.0505 144.2958 0 204.3413 0 175.9203 166.0119 147.8297 147.7866 204.1316 178.254 173.4315 141.3102 169.3252 156.1278 151.592 149.3061 199.0106 0 0 195.8425 170.8613 175.439 172.0713 164.757 180.8192 188.0096 181.2748 185.4216 201.9118 175.9191 174.413 196.1576 176.2234 192.522 204.1483 189.4907 209.0066 223.9233 221.2353 205.1334 221.683 181.4 215.0005 253.053 235.6669 250.0671 266.4244 334.9017 418.6272 334.9017 0 210.965 0 215.4684 227.7582 211.2892 211.0428 213.804 193.6212 217.9921 219.3916 217.583 197.5134 170.8833 172.892 179.3256 205.423 189.5044 195.1149 214.6944 203.8273 191.5914 204.3123 218.7566 207.6928 206.8611 207.8383 164.2594 184.4146 188.9009 184.3096 0 213.26 178.4615 127.7607 211.068 223.6827 182.0312 175.0393 199.4278 171.77 193.7177 170.5679 189.372 183.8332 180.8735 202.9942 180.9919 172.5604 188.3077 0 154.0648 151.2354 173.6745 169.7626 164.0395 175.2507 192.292 163.7205 212.8439 170.7834 189.6539 182.5519 176.5465 176.0594 199.7702 191.9234 159.8908 173.9939 156.4834 179.0432 163.4918 191.1623 144.2011 158.9357 157.4594 142.8308 192.5363 158.7783 176.5732 161.8251 148.4499 150.5302 161.8813 171.1378 163.0305 165.3951 160.1737 154.3631 125.8899 128.0638 173.2581 0 177.0391 198.7184 168.0317 182.1983 187.6932 172.2532 171.5988 182.9578 180.2363 0 0 181.5721 183.8485 207.1097 180.9726 246.7767 180.6959 146.0983 169.9333 156.2493 164.0534 168.8869 189.5302 173.5139 190.0016 178.417 147.2233 169.3712 173.9672 172.3192 160.8949 181.3484 154.5186 164.5246 149.6234 174.8262 191.5543 159.2846 203.3589 208.0357 180.7017 169.3196 171.2636 165.7808 163.3071 147.2061 164.5275 221.6139 168.2661 204.5309 209.65 202.1183 191.7573 0 169.5385 175.2766 138.2649 155.8835 161.8851 169.4172 169.7151 142.9296 169.6782 127.3021 148.0173 143.1072 147.9183
172.1145 181.5867 163.1177 163.8517 0 0 168.3033 167.7506 175.0424 170.3076 155.4889 156.9621 149.7618 155.1437 177.1539 164.212 200.5493 175.9372 174.3346 193.4421 171.132 178.0626 176.1518 168.8747 178.066 150.9686 169.0179 162.9826 172.8571 174.8844 194.1283 162.4934 139.9515 156.8238 151.4414 163.0297 196.9247 192.2196 184.4993 173.2768 173.6311 0 157.5166 0 156.8824 167.5211 186.841 0 0 148.2815 193.4926 167.2368 160.2266 147.9747 0 0 0 166.0438 169.2624 162.7759 136.3199 146.2345 162.9641 190.6852 0 0 0 168.9572 159.9813 150.3068 170.1056 207.2004 162.3804 176.1665 170.1043 138.2717 197.5999 182.0179 174.6125 157.5252 0 186.4606 152.2918 168.5126 163.5547 162.3448 163.6275 202.681 192.2172 162.8999 172.7342 191.1812 188.6463 207.7474 189.4082 195.7234 162.6456 197.9522 210.1049 170.7771 201.7895 212.2643 233.7642 202.1815 195.4951 204.413 221.7405 205.2461 196.9256 239.4749 235.1631 334.9017 418.6272 334.9017 0 260.329 189.3911 232.3684 208.6902 203.2171 210.4275 209.9897 222.7888 207.6175 221.054 200.4473 202.043 163.1752 165.7209 198.2535 195.1776 164.7538 190.8719 199.1445 172.5842 185.7684 184.0607 0 0 181.8424 176.1906 198.9796 181.1041 210.6861 0 239.5048 0 153.6435 194.7279 206.3681 188.5127 185.4416 185.4918 176.0386 194.4513 180.1056 155.1071 152.1837 183.3105 200.264 193.6278 170.116 177.0019 0 180.1786 185.3229 183.6417 169.2902 170.4983 164.2785 164.2543 156.4398 190.5725 177.1939 152.5209 171.2413 185.7942 183.6341 178.9756 157.5734 161.2103 174.3281 153.2181 182.7553 186.699 205.9651 178.8145 161.7034 163.1514 190.1206 168.1746 170.0333 160.2652 168.4571 156.8918 164.5419 177.9503 167.5733 170.7347 176.5619 150.4508 169.9018 104.9059 137.6893 0 174.9438 0 212.3834 174.3023 167.2591 161.9984 149.5434 199.4515 167.4997 165.0082 0 0 146.1758 157.5866 190.4858 183.428 216.3212 165.0047 164.7646 176.2464 183.0258 176.4396 152.4101 168.5766 164.5657 163.5767 167.9127 139.4758 168.2642 165.3168 163.7507 143.5183 158.1082 141.3113 166.4318 146.5054 164.8787 204.314 158.0431 179.3941 188.1002 193.0929 164.2944 157.5946 176.6578 161.9769 147.2567 190.0631 201.8397 162.316 172.1553 201.4845 213.6066 211.013 0 0 185.9359 168.6129 170.9816 151.7429 186.8403 161.9336 170.278 161.1298 162.471 163.7595 170.0124 156.648
198.0374 153.592 152.4435 156.8571 204.2865 184.4334 180.8193 154.6976 156.658 140.6045 155.4631 157.1318 155.3496 156.9644 175.1953 173.9142 180.3962 174.9801 164.522 175.9106 172.4744 186.3775 184.3774 179.3208 179.715 194.12 179.1484 184.7069 184.4327 198.1397 179.4717 173.3207 159.0953 178.8179 142.6316 187.0346 197.7821 0 178.0292 174.5714 173.2674 186.2423 0 118.6719 170.8057 152.4124 151.3395 189.7708 170.439 168.4411 189.3343 171.1176 175.6408 162.7933 196.9643 185.0679 0 155.7695 172.3464 193.9693 126.6708 153.6478 167.1351 185.8576 0 170.9791 197.4045 0 174.2852 161.116 159.1801 198.504 178.7219 162.5952 177.0919 165.9941 183.4474 163.6514 166.7376 161.7061 202.1432 0 167.7216 169.0703 173.3922 165.7702 212.608 178.7419 173.8951 198.5247 182.6678 190.3649 180.2826 195.5057 146.8868 180.887 150.7299 162.8946 203.8795 176.5197 212.9211 200.4452 196.3599 207.5179 183.868 167.8413 224.4657 188.5309 244.213 228.5043 210.8598 0 334.9017 418.6272 334.9017 0 238.8641 216.4542 215.7326 215.7318 219.3958 213.9739 199.8367 234.2441 209.2941 206.3012 216.4774 195.779 215.4587 197.33 190.8559 177.3995 169.6215 206.7562 210.6042 175.7638 0 211.7565 219.9076 202.2353 188.8626 166.5474 167.7737 177.3179 179.3521 0 181.5574 182.1346 184.8712 210.7503 220.1837 187.1996 202.9551 200.0701 0 182.5045 172.6492 160.7766 187.288 170.2526 172.2068 184.2303 173.7854 190.7692 176.1093 156.0337 0 186.3622 147.6387 164.9016 162.9826 183.3766 193.9115 168.1663 141.3429 187.3063 190.7738 184.4642 176.3416 181.4451 179.487 159.9198 164.8812 178.0157 183.354 191.1741 226.2999 180.1085 162.0952 196.6429 182.2173 156.2059 172.9838 180.6466 166.4129 182.7817 201.3954 181.6762 166.0726 186.4592 171.569 170.2807 217.1223 0 178.645 0 197.2059 182.3752 163.1925 167.8058 149.2353 174.2024 171.6174 166.1211 163.6501 0 0 173.0446 186.3765 168.7121 177.7843 206.3962 166.8231 164.2205 162.0831 186.9728 166.4575 160.389 184.4184 166.7424 175.4773 0 157.412 175.3813 173.6907 172.0453 179.9803 169.3498 162.6617 145.5886 162.6739 195.5572 190.8678 148.4177 202.8983 189.7836 159.7273 160.9585 163.6993 147.7051 184.0408 156.5499 176.4438 186.8751 133.9944 184.9024 193.7238 179.3426 156.6782 0 164.651 185.3909 169.3585 166.6522 160.82 176.2252 180.9235 187.992 168.827 175.2671 200.1103 168.6542 0
139.3378 180.0419 192.4511 165.4217 167.7318 181.1022 188.9545 165.8432 177.5049 191.728 180.8909 164.3907 184.194 190.413 168.9297 185.1326 155.4618 185.8149 179.1046 187.6814 174.3819 189.5601 187.526 138.4696 140.5908 146.8304 135.5238 152.6311 168.444 169.562 150.0564 163.682 168.9952 169.4075 0 176.2498 196.7126 177.9911 152.0061 181.5231 173.7473 174.1106 0 0 188.3773 189.6703 154.415 175.0668 191.7019 191.8846 176.7555 172.6689 186.9376 176.7146 0 212.308 0 0 173.6361 154.8961 146.0852 0 183.2858 0 158.4819 144.3537 0 172.9279 155.9064 187.3146 190.7714 181.1279 163.8007 186.6481 211.5328 164.7332 192.0389 179.0678 196.567 175.5493 194.946 163.5995 0 164.9747 159.0708 193.3845 177.6889 156.7385 188.6435 225.8571 162.9475 162.4777 173.0423 195.8315 202.2807 203.3841 154.7358 200.3623 174.7456 173.9626 200.6508 170.3771 187.5725 179.4897 212.0466 214.9688 171.7941 225.223 213.3527 223.9005 201.3175 210.965 0 334.9017 418.6272 334.9017 263.5828 215.8779 211.3955 234.1218 199.8955 242.9123 196.7364 0 216.8543 218.3842 199.4196 213.5992 226.8199 199.3805 199.0802 197.7459 180.2001 164.9551 192.523 201.2362 163.2319 205.1199 175.1559 197.657 201.3479 189.827 161.295 202.4164 190.0824 185.9408 0 0 181.1494 188.2251 169.7941 169.1878 170.2764 197.5125 179.3338 141.1594 212.4596 155.8732 169.5096 190.0151 178.8739 173.0996 0 185.2231 0 151.2887 177.8459 168.0544 165.6692 191.3322 178.0256 187.1249 157.6967 165.6709 184.0227 210.2373 159.7217 165.5445 163.7174 150.7208 151.4424 168.1774 157.1003 164.3031 184.1491 184.0963 174.6361 162.976 125.4994 0 166.5656 216.0814 198.9534 194.4011 172.784 163.2034 154.6969 162.9992 183.3974 188.2775 173.9023 169.6207 0 155.6676 0 153.7323 177.7965 176.6926 151.351 160.4818 179.6856 181.9318 185.3832 159.0417 156.676 0 0 164.8132 174.4776 141.0093 171.1656 158.6533 148.183 156.6448 166.8957 181.2594 152.4508 165.1216 164.9945 187.2249 169.2771 0 160.5209 171.6043 196.6276 194.7649 171.6701 167.2174 160.4631 176.0254 178.8624 158.0942 167.9511 147.7713 163.8666 185.2301 170.6838 149.8335 200.8665 144.1346 175.2189 186.4632 173.0358 166.9207 173.6602 193.9999 172.2889 173.8319 194.3363 175.7697 191.3582 153.7414 163.4769 163.6067 149.1806 152.4722 178.8729 167.747 210.1483 193.9919 169.7821 166.6238 0
171.024 159.7468 158.6533 156.7457 207.1738 164.3944 187.4167 178.228 157.1635 183.3931 152.8414 171.9866 155.4598 163.0994 163.6785 158.4102 180.3263 151.4437 155.9597 197.4089 168.5891 144.4022 0 0 157.633 173.4463 159.4216 155.6422 149.6045 178.2851 170.0677 153.5355 171.7035 152.608 157.0624 161.9793 211.0001 0 167.9396 141.1581 0 204.0015 0 141.3382 184.0643 186.0393 163.8759 204.8879 0 169.4867 193.6631 193.5572 149.6884 175.7165 183.2276 204.5232 159.4264 179.1741 171.7186 212.482 139.8091 161.4609 154.2514 174.5739 0 157.956 0 0 175.9351 163.7465 157.7302 0 178.372 183.3408 158.2729 213.6726 194.7643 0 188.9934 203.5593 0 0 131.0036 162.9143 178.8094 153.3719 155.9175 217.6809 207.29 176.6304 168.7836 0 156.4567 165.8097 234.0552 206.0467 169.9036 186.0699 177.718 221.4543 0 191.0702 187.3049 184.5955 163.7899 225.1756 239.3403 216.293 193.4863 220.5455 208.9284 0 260.329 0 334.9017 418.6272 334.9017 300.4261 0 254.91 254.3648 252.6464 221.1013 0 0 209.0889 193.6161 197.0689 235.9648 194.8785 153.8117 209.7119 229.7124 225.3754 175.0284 213.2347 0 0 0 202.7223 193.0147 184.7233 169.3306 195.9294 0 0 154.1714 171.8905 178.2838 160.7713 169.1321 150.0827 178.2719 174.8651 182.3978 194.8895 139.168 157.2731 197.6334 186.9261 167.1478 175.6164 178.7482 146.0726 168.1381 128.7394 0 0 171.0407 189.8409 210.6889 180.648 0 174.9602 173.1705 147.673 207.5038 195.6544 204.333 195.997 172.2185 159.8404 164.0767 186.4449 159.9965 196.3325 154.1133 172.5808 167.6311 140.4913 164.7881 183.3617 171.1966 140.5713 147.2992 158.1618 164.1888 0 0 176.8518 149.5398 174.7736 147.1882 131.2939 141.7348 0 183.6878 248.0285 175.77 180.2721 146.3031 178.5822 186.7382 160.0432 157.6626 0 0 173.7736 172.5534 187.2483 166.8673 195.2357 180.5529 144.2065 147.059 158.3588 176.5426 149.9707 209.005 193.0357 173.8405 0 163.8302 153.8495 178.7103 177.0174 135.5826 0 0 170.3206 164.454 181.3292 203.5135 170.6498 194.8777 185.2214 208.4006 171.492 150.8105 167.4904 144.3798 186.8429 141.2368 190.6706 0 192.5603 192.3662 196.4574 201.3912 0 133.0537 177.4714 142.9759 175.4928 150.2382 180.6002 163.2737 148.07 172.6881 140.5334 176.9488 158.575 0
146.6234 159.2191 170.7764 175.2884 154.0076 144.2601 156.8105 165.2807 173.5222 169.0794 194.2779 157.6339 161.8577 158.6744 171.3369 186.9061 166.7259 177.6045 170.6551 169.566 167.5089 161.0809 159.3524 170.1826 169.5144 177.141 166.6906 171.0791 175.5699 159.4948 159.8257 189.3031 171.1598 167.9795 168.0576 169.4156 146.8491 133.4983 142.9594 185.885 187.3074 172.7954 171.5029 158.7543 169.2244 174.0251 167.8553 155.8704 149.6151 148.8495 165.1516 162.0718 182.6859 183.9608 178.6893 177.095 170.8171 189.3982 163.8187 177.524 177.8266 188.7577 192.7868 187.6513 180.2426 179.8183 158.7149 180.1026 171.9846 189.2198 184.1304 184.0073 182.8052 171.0101 180.8377 196.8619 204.1164 179.5821 192.8094 159.1122 189.9569 187.0887 196.984 175.3042 184.7226 188.6635 192.1174 184.7724 152.5006 186.8168 178.038 185.5653 202.7494 182.0729 183.3089 194.9282 206.3423 198.9257 210.0977 205.9623 209.3263 225.8863 165.9294 182.1033 205.8007 197.4727 195.6558 186.3948 217.4534 219.4557 212.5929 215.4684 189.3911 238.8641 263.5828 334.9017 418.6272 334.9017 298.847 281.5926 289.3872 238.8645 239.8627 213.3852 243.4626 212.0933 211.6255 242.24 236.8894 208.6197 216.7852 220.5378 209.0319 219.1719 200.5241 178.6939 222.1406 211.7262 186.8487 195.3066 203.6782 198.6418 197.0139 198.3805 194.3783 201.7229 200.4389 0 176.6177 162.738 168.1089 201.776 196.8142 181.4045 165.2525 164.4307 177.3118 201.8124 190.5742 172.1212 182.4851 179.8666 193.2548 185.0256 203.1427 0 178.7016 174.0349 163.9534 199.3593 178.4914 174.6349 164.2167 183.6931 175.0396 171.5321 178.9436 174.4923 176.3144 173.7868 181.318 164.2413 176.7586 165.1774 169.5176 176.4296 195.1775 191.039 178.4887 132.3578 149.5369 152.7373 160.1101 179.1889 184.211 168.2903 162.4383 147.2075 179.0777 169.6768 179.1543 182.2628 167.6926 184.8278 0 158.9811 0 172.2293 174.6291 172.9198 194.8893 169.9695 155.6191 189.359 186.5424 0 0 169.6701 161.5784 159.1946 182.8642 155.0872 168.049 180.3708 170.7248 178.8997 156.1909 170.4834 185.7172 165.5054 151.3425 171.4603 179.2447 171.1539 192.4788 190.6554 167.0927 162.9034 175.3889 154.6297 172.2586 151.0322 158.878 168.11 146.8139 147.9561 163.4058 168.524 179.0623 182.238 170.8736 184.4617 181.0727 173.4718 167.5143 173.0839 167.4775 159.199 146.4809 154.4463 163.7989 155.5211 174.6271 180.4467 174.2441 152.5134 187.4485 165.6268 166.0669 172.7734 179.6607 157.6953 168.1545
157.6284 152.3214 159.1017 166.9392 194.0141 172.0204 181.7495 168.9166 164.9957 163.2637 131.7021 158.7723 175.8247 177.9404 172.3286 161.3106 194.3894 159.6476 159.0631 178.4842 167.5272 143.9179 142.3735 204.056 191.4058 156.7856 158.949 155.613 156.176 171.3633 207.5829 146.5935 163.2938 170.523 157.5312 174.8614 200.6585 194.2542 141.88 154.5927 176.6445 179.4879 158.1103 115.0567 149.6133 173.0286 182.0269 225.9493 208.0959 175.3734 173.5516 163.1217 161.9168 172.9675 185.1283 197.3654 149.9147 157.0953 183.3382 198.3657 168.9764 150.5367 148.4761 166.0237 162.8945 173.0169 176.8597 182.4231 159.9806 165.9202 178.2048 220.9846 152.6656 153.4245 147.4313 165.1472 145.8392 160.9304 155.3532 181.9125 172.678 222.7412 104.6289 152.2411 170.7583 159.5766 160.5453 166.2882 207.3577 167.9618 176.1915 208.8675 166.154 163.1018 184.7129 182.9792 184.7026 204.5984 182.0389 173.6025 189.6764 234.8558 223.3638 213.49 158.011 203.3793 252.5921 205.7934 202.8282 194.088 206.5211 227.7582 232.3684 216.4542 215.8779 300.4261 334.9017 418.6272 334.9017 309.502 252.5274 241.7893 242.6135 241.4232 236.3599 216.8366 179.0862 180.6598 194.07 211.2842 191.0941 196.3817 253.688 239.8896 192.3456 209.4822 233.7392 214.947 213.4125 195.6197 162.1929 203.5107 174.5224 188.1365 203.9255 190.739 169.3845 168.2585 223.1124 216.3465 213.5123 202.3116 194.642 159.7133 183.3802 190.2334 177.9052 206.0707 204.7473 184.2652 187.4118 160.0707 192.4094 184.8361 179.0503 158.0165 192.0241 177.5903 167.0122 165.7679 191.9848 171.9805 179.2181 166.2419 166.2808 182.4392 202.6458 186.4206 199.745 184.9227 177.5117 167.9449 166.2659 191.4788 179.9249 182.9819 172.2202 165.4528 168.6749 152.8505 167.6115 161.0332 151.7968 150.8243 179.3945 169.6386 176.4465 178.7947 167.9872 185.9816 166.8239 155.9954 180.1498 119.4827 177.5333 167.0893 174.5295 219.0495 184.916 182.9799 167.1329 166.1425 177.4401 166.6794 164.2001 0 0 164.8649 160.65 170.7362 178.64 202.7983 177.3114 145.686 159.715 171.5211 179.609 165.0884 196.1057 179.6554 173.7503 159.3634 166.9771 178.386 190.3763 188.5729 143.331 194.8863 173.2306 176.9669 138.1989 155.4695 185.7856 162.1034 189.5846 190.5418 193.4819 180.9618 163.035 171.0545 137.0466 140.4955 198.2193 192.4307 177.6438 223.8625 207.4716 209.2775 225.2822 200.4368 168.7486 153.1288 168.8438 148.0068 172.4556 192.6915 185.2408 143.8141 150.5665 140.3744 156.1795 160.4429 143.6506
148.2423 177.3548 163.6106 180.3446 186.4603 148.9288 167.5307 161.6354 164.4372 204.0923 172.428 172.7434 167.2381 148.9586 184.5693 161.3845 189.2205 189.4586 160.2544 159.0681 169.8982 155.0489 153.3851 177.5063 168.1089 193.1378 174.0632 183.0531 173.6655 179.1761 157.7971 173.1511 179.4681 160.6424 169.9901 172.8889 175.4818 162.8346 182.3193 183.0678 188.5014 171.7598 158.2098 111.2481 195.341 172.4211 164.749 176.6075 168.3524 163.1934 194.6962 160.6612 167.0921 155.255 176.4793 192.2263 160.3557 176.0476 160.9846 165.1187 186.285 161.6283 184.5645 177.9869 179.3359 165.8359 160.7715 157.4136 161.9602 166.766 195.4343 173.7472 172.7745 172.5435 179.5361 164.4472 181.8649 185.0364 188.7408 178.5442 179.6894 188.1799 181.0946 187.3718 169.5961 163.708 172.2841 175.1012 190.9849 180.8005 173.6001 204.2173 203.0756 174.6234 167.3787 182.0564 174.909 187.023 191.5637 198.3554 172.121 189.0504 187.9421 216.2866 196.0193 193.3369 183.5007 205.7052 189.6781 221.2165 221.7348 211.2892 208.6902 215.7326 211.3955 0 298.847 334.9017 418.6272 334.9017 277.7004 240.4112 223.4077 225.4135 211.384 225.4614 214.4212 210.8202 227.3062 203.1021 196.536 173.5108 219.6787 217.3208 210.5884 196.3077 194.8508 163.7719 200.3687 192.8917 202.7856 185.8275 182.741 193.1925 202.6681 154.0745 161.3603 173.3182 171.8739 177.3042 174.2479 196.9713 163.0685 183.6395 158.1155 211.3058 158.0851 173.2004 198.6542 188.7931 190.0835 173.0268 178.0435 185.5541 185.3184 180.582 215.589 189.8039 174.1399 167.3071 173.3124 169.7711 177.8255 193.0393 169.8823 160.8081 155.3531 188.9317 186.3391 179.1841 174.2326 174.4247 190.3158 185.0992 161.1443 181.23 197.5812 174.7128 142.0895 173.3672 177.5383 171.2089 164.8971 173.9341 174.2687 169.9635 166.5023 179.0393 162.853 166.2797 190.3394 189.6289 198.5331 224.0246 178.2912 154.4775 175.3638 187.9862 195.2005 159.7316 176.2985 174.1986 201.0631 150.4138 148.1764 0 0 171.7626 197.518 195.4193 187.8942 174.3522 162.082 188.0755 160.1401 180.7801 180.8671 174.5142 171.8212 191.7158 169.5224 168.7527 176.877 166.755 168.7392 167.1407 180.1045 166.1859 185.2334 163.4238 181.4627 166.2219 168.8675 179.3242 189.1817 180.9465 191.3133 169.3222 175.7511 165.2254 176.8035 175.8037 191.0341 151.7507 163.7162 168.1959 176.0684 179.3436 174.8112 159.8982 166.8779 180.0843 175.6808 164.8704 162.1327 169.5808 172.4805 179.1092 169.762 163.4915 165.6574 165.2696 152.816
132.3734 183.6009 171.5828 158.8228 173.5541 157.0033 148.519 163.7116 177.695 191.7006 178.1373 165.122 155.6636 175.1948 170.7559 167.0658 163.8015 170.8639 162.7804 147.8797 148.3251 172.1208 170.2738 169.3442 171.7841 171.3535 171.9529 137.09 175.3043 159.781 157.6534 148.5975 166.4943 164.6488 155.9619 185.1724 188.6118 157.9807 159.7548 158.7235 177.7502 155.8556 174.0069 161.3547 163.5692 171.137 142.6396 166.872 173.6808 163.6073 174.4781 195.8184 178.6215 192.1176 172.9998 150.2454 173.1394 168.6744 161.8025 168.5739 197.8151 164.633 161.3366 171.9754 178.5281 166.196 163.184 179.7332 157.425 173.261 177.254 170.0249 165.537 198.043 187.1965 177.9304 184.1982 191.034 198.0364 184.5563 169.3474 160.2071 168.6979 217.184 183.3697 185.1295 200.5294 177.8734 188.2249 174.2866 186.3586 178.8092 184.6238 195.788 169.8496 190.1411 183.4742 178.8721 214.2449 209.5864 204.7684 197.2782 211.2587 188.0194 199.6223 195.3356 206.4765 228.2883 215.3387 219.0964 209.3261 211.0428 203.2171 215.7318 234.1218 254.91 281.5926 309.502 334.9017 418.6272 334.9017 325.6691 285.4264 222.7334 227.7802 226.6366 224.431 223.29 237.6272 212.6266 209.788 218.9041 208.3203 197.1906 204.6374 236.5233 199.5667 208.3489 197.6242 203.8134 197.2285 203.6515 207.651 192.0618 191.1009 157.5356 0 153.5333 184.832 199.6453 189.6451 198.8922 192.5042 186.7607 173.4501 186.1351 198.9932 163.1888 204.1953 178.3103 194.9131 195.8376 163.7562 197.7194 158.5087 147.1844 162.1646 189.426 191.4104 181.9502 191.429 180.2197 184.513 196.7281 195.71 183.5913 192.3869 189.2974 192.8159 169.5691 186.2055 173.3457 162.4747 186.4107 193.8295 169.5023 169.8627 175.2834 169.3029 167.1033 170.0368 180.0398 166.0762 159.5171 174.7372 173.7619 177.4931 181.0466 149.2201 161.6603 180.4967 176.7148 187.0416 0 164.3893 178.7429 162.193 188.2244 174.3166 177.7483 188.452 167.7856 165.1254 161.0077 158.6127 0 0 155.2153 166.7084 175.7759 173.2807 166.4705 161.6025 167.8792 169.2549 186.586 177.9252 161.9361 172.5055 162.5653 170.1813 142.323 175.336 178.4632 155.6139 154.1398 194.331 164.0676 166.7229 163.7702 171.2274 155.0579 144.8002 170.1253 157.3983 157.7374 159.3719 169.7123 177.6232 189.5527 175.4479 164.9815 171.2036 172.8852 174.1848 168.7612 163.7222 167.1669 174.4952 159.0317 162.2074 156.4137 180.7547 164.8892 164.2754 164.001 149.3821 177.4827 178.8179 170.8862 172.2237 168.5858 160.7429
163.5226 177.6324 155.8492 158.5633 169.097 158.2516 177.3651 164.1488 183.6113 157.788 175.0014 153.8274 158.3169 169.678 144.2525 158.2467 163.8539 168.0101 167.5644 179.4817 179.6413 160.5899 158.8666 154.1103 157.6673 136.4639 176.3754 158.359 165.1905 159.1424 167.8394 156.95 156.4297 166.6788 156.1148 147.3939 171.5604 178.7225 174.5935 163.2226 165.1068 189.8183 178.7212 132.8056 158.732 161.1728 180.28 160.7339 178.7055 175.9315 181.919 145.2092 150.7477 178.288 167.5126 171.942 174.5696 164.8685 174.573 149.713 159.4408 181.5734 158.0649 161.4254 163.3196 146.8499 186.059 188.4373 174.8774 157.3495 163.6394 186.2342 162.5943 178.7967 184.9105 171.4509 180.2937 194.8819 171.804 194.5071 172.3861 201.0408 189.6017 186.1208 188.2258 178.5785 177.7518 191.736 182.7403 163.9616 197.1658 183.0682 179.5882 167.3124 201.5506 196.6807 183.6636 190.9511 196.4539 190.3703 175.2735 175.9769 191.6063 199.5116 190.5426 192.1487 165.8582 203.4844 217.344 203.5044 203.9669 213.804 210.4275 219.3958 199.8955 254.3648 289.3872 252.5274 277.7004 334.9017 418.6272 334.9017 314.3411 250.8877 234.5151 225.6237 254.3451 216.2772 220.0538 232.1723 205.9976 219.5194 217.0702 211.2002 200.1014 221.2608 214.9125 205.669 201.3788 174.525 188.387 195.8548 204.287 205.1613 195.3255 185.0807 191.0018 186.9509 193.3275 199.8836 205.6213 181.0838 186.4372 192.2552 189.9728 212.3422 173.1304 175.6979 177.0545 211.6792 178.4567 187.074 183.9225 195.9351 177.2418 152.2109 184.9333 189.1032 185.3214 180.8518 193.9088 178.3689 206.3369 175.6815 170.8003 177.5446 159.4315 181.1957 187.2314 191.637 176.2781 191.0843 172.2999 164.188 165.4048 177.7227 180.383 162.2263 195.3744 196.2655 174.7539 184.7479 171.2472 167.2618 183.6692 171.1558 176.9535 172.5496 167.6728 177.0448 174.6761 170.7393 0 235.338 158.5401 163.626 176.5454 168.4745 164.3419 172.0364 151.7665 161.476 169.7331 163.3435 160.9139 0 0 164.7446 193.9696 170.5319 156.0645 197.832 167.7081 178.9112 173.221 146.4495 174.3941 185.6052 156.3751 182.2283 179.2536 183.786 164.3038 156.9109 156.0812 154.6026 178.5632 164.1998 170.9077 167.8486 170.7441 164.4378 173.3104 167.6983 160.3558 181.6482 180.5606 187.9823 164.588 170.96 169.2217 184.4217 170.9364 163.8217 170.56 177.9203 185.4932 190.1255 185.1258 164.6623 168.9491 170.9529 159.7164 162.61 155.8865 190.7172 162.2006 173.3341 182.5163 157.7498 165.8039 167.9614 119.1013
140.825 170.2597 165.0519 163.5113 162.5317 176.176 146.8858 158.679 169.3539 158.0373 152.1205 157.8718 166.6003 180.3214 169.155 159.7331 157.888 161.1922 183.3855 171.2198 166.1099 154.9873 153.3241 140.3786 167.7082 172.0454 189.9407 181.8562 175.0024 195.0202 196.0891 161.6605 168.1127 167.1505 174.6353 167.7468 163.1246 175.561 192.3155 156.719 179.2534 175.1751 188.3833 168.0969 174.0885 175.4225 152.9404 168.6079 164.8368 162.9307 169.5769 150.8481 174.6371 191.4178 168.13 162.6291 202.9234 167.5795 164.9641 168.0057 173.6336 148.0614 158.264 201.4495 184.2098 165.5 167.0831 153.1617 171.1179 164.8986 178.3715 165.3439 155.6021 181.2531 172.0043 166.3059 161.7697 187.5121 176.1321 190.4023 173.261 145.2121 152.0065 167.8801 169.4978 206.3927 191.3602 197.3552 194.9868 174.2972 180.2291 213.0069 184.0373 199.4906 170.9361 207.0833 198.5264 203.8932 213.1829 180.1235 205.3107 186.3825 186.6493 199.7773 163.0201 168.6046 213.4637 169.2088 217.6849 183.852 223.7918 193.6212 209.9897 213.9739 242.9123 252.6464 238.8645 241.7893 240.4112 325.6691 334.9017 418.6272 334.9017 263.7881 229.4731 228.0339 253.7111 227.1496 242.1808 233.9414 220.3753 213.8327 213.1688 223.6961 213.1033 211.3719 224.9313 219.977 188.3263 193.8843 192.2265 209.0917 197.3858 202.5268 182.5121 205.3307 195.6481 200.6203 186.7159 193.4162 210.8639 180.252 191.0331 178.3581 172.525 194.7598 188.753 178.2001 194.4915 175.976 187.3388 184.8851 172.7725 185.4096 189.2158 145.1316 190.2222 180.4502 186.9298 190.4368 171.2074 200.7065 198.1922 206.8304 176.1876 185.1895 169.9506 177.8272 187.0011 174.6833 164.2686 177.1412 167.0603 168.2668 176.5579 182.5953 174.5901 175.9932 207.1581 166.9527 162.2738 170.7642 175.7035 165.4987 168.2801 196.6714 196.7944 183.6677 173.8378 174.2519 152.9778 164.8727 157.1646 198.9588 167.7685 177.0428 208.9334 177.3829 164.3216 158.1052 163.4304 181.7327 148.8188 149.3141 147.0931 0 0 165.1058 167.9821 180.3928 169.9552 176.8901 178.164 182.9908 162.4537 173.9331 170.4804 168.6955 159.2035 174.45 179.7484 177.1424 167.2487 151.1774 156.7605 155.2755 154.1466 185.3233 163.0178 156.5694 167.3767 170.9004 157.8435 162.0251 165.5816 175.8996 172.4307 159.4224 160.0447 166.8385 168.8615 176.7556 162.3448 163.4089 170.1262 164.4175 163.2977 163.6432 163.8476 168.7242 144.5664 173.4864 186.2412 163.2284 170.8664 175.3457 185.5861 168.0553 161.9842 147.0266 164.0641 175.7453 173.424
138.0817 154.0296 145.6588 154.7863 179.1972 176.3718 176.6253 166.5883 140.7225 153.3062 170.5004 141.0974 174.7139 180.1186 165.4025 173.9901 185.8974 162.1884 167.908 194.2112 192.8495 159.8407 158.1254 179.2081 150.4082 157.7917 171.9018 153.233 168.3691 159.3793 179.8985 153.9821 160.6152 146.0008 153.5287 165.9678 185.7645 204.6955 177.7243 161.8773 175.9766 175.0218 172.6908 167.4764 167.6097 170.0277 147.9879 180.6534 183.9865 185.0643 188.9279 171.4008 163.1192 165.4622 156.3542 189.3136 158.3588 167.4905 177.1438 186.7796 186.1368 148.3709 144.8389 173.8946 173.1189 176.8262 163.4251 190.9401 171.4261 161.7702 153.0262 197.3227 153.6061 181.3946 172.4709 177.2282 177.66 177.3243 176.4775 179.902 191.5428 184.4984 147.312 159.0019 172.0831 187.3505 173.915 189.5882 188.3143 178.0221 166.5039 184.4054 161.3418 190.5994 159.7047 187.9214 186.0179 177.5185 190.7431 199.7701 224.8652 207.0172 215.8668 180.8578 173.0252 187.7467 207.0714 220.1418 207.965 195.8701 195.6791 217.9921 222.7888 199.8367 196.7364 221.1013 239.8627 242.6135 223.4077 285.4264 314.3411 334.9017 418.6272 334.9017 0 235.95 234.5972 209.5759 222.8293 251.5724 230.2775 242.4721 244.1177 223.8869 210.3677 198.5323 215.9203 228.5356 198.6687 203.2349 178.1435 190.2549 208.8189 190.5096 177.2274 215.7928 177.9492 194.7622 190.4453 192.3948 204.645 183.7873 203.7058 194.3976 204.1264 187.5686 180.6114 161.2176 194.7855 192.804 174.8842 192.9804 193.7826 175.2725 166.968 167.0265 188.0383 198.4896 178.3528 165.2391 174.5099 185.1649 204.4813 166.5616 175.8405 158.3337 173.2295 178.8299 185.7438 175.7237 168.0409 157.6839 160.7406 180.8252 189.7785 167.5647 182.236 171.3629 176.7768 121.5169 172.0553 174.037 167.8162 162.9347 177.554 177.6879 191.4344 191.9216 156.4643 152.129 180.6726 177.04 133.7682 150.5142 176.398 171.5784 175.7694 227.7988 191.1324 194.0399 177.4253 171.5038 171.5314 164.5036 162.0567 0 0 156.6401 165.7267 174.7477 171.7453 158.3182 161.6938 154.7489 156.6921 172.93 163.0932 161.9748 144.6251 168.9715 164.871 161.7735 173.2223 177.7775 170.7833 169.1654 146.3924 162.2259 152.3899 163.1464 143.0991 199.5554 177.712 168.8307 200.6206 179.1513 184.6772 179.7535 159.4933 148.0765 157.1792 157.1812 160.9108 0 188.1992 179.5558 191.9915 204.9988 210.8236 181.5476 148.2124 167.6749 154.7011 166.2492 173.6037 176.7319 166.7013 169.694 165.3152 156.3934 153.3407 163.7492 167.7327
149.2325 158.9749 140.5038 143.4735 187.2741 174.42 189.6964 173.4165 155.5812 144.0428 150.5866 170.9411 165.461 168.6085 135.93 166.7106 199.9783 150.3326 149.5758 196.1193 194.7279 170.2856 168.4583 163.4117 161.11 156.3559 158.8953 145.2249 148.8951 159.3192 197.2636 148.3888 158.333 169.2381 143.012 174.965 233.5439 239.8963 163.2947 166.4981 167.6058 180.6444 156.9258 180.0722 140.9093 169.7359 155.3532 209.0993 233.1294 192.6719 201.7718 171.6202 152.0569 167.4255 175.8112 191.9687 151.5361 155.5543 150.3343 179.3499 154.7607 130.3063 118.4293 164.6237 177.3414 218.9285 161.6471 177.6598 175.2421 149.2474 163.9128 186.8971 165.3713 190.3812 151.549 160.5578 171.8072 177.6882 190.6926 168.4034 192.9024 201.7818 161.2165 133.2626 150.6861 157.9209 161.1995 187.1874 198.0302 170.6424 155.0719 194.9535 148.6508 153.3128 171.4505 168.0214 187.3456 200.7951 165.9251 172.0961 196.8129 199.9439 199.1645 182.7709 174.8726 174.3535 265.8386 212.7233 224.1702 165.5209 209.0938 219.3916 207.6175 234.2441 0 0 213.3852 241.4232 225.4135 222.7334 250.8877 263.7881 334.9017 418.6272 334.9017 252.2021 227.6128 208.1998 223.11 249.4586 241.9409 228.4051 247.0365 226.6378 205.8212 229.361 216.4811 235.7087 228.5894 192.5294 168.5945 179.9862 221.1058 180.5443 181.5308 211.279 210.9378 183.2182 223.4531 208.268 211.7529 180.9844 213.0865 175.5813 215.2669 204.505 164.8339 162.5373 178.2178 238.0267 169.8218 185.3198 186.1649 182.4996 177.0448 169.4356 179.0559 200.6179 159.947 167.3624 188.801 189.1034 206.3991 165.509 155.8853 157.0065 174.3086 149.5652 175.6153 171.4074 156.5883 138.177 153.7171 168.7936 147.7186 160.5952 147.6196 163.8843 167.9617 154.7578 174.3805 175.1832 166.4543 135.4828 164.0015 176.3169 210.741 193.758 170.1212 147.6897 155.9591 156.2324 156.7095 170.0842 222.7028 214.3376 202.7597 186.4007 181.0627 193.3891 153.0452 146.1374 190.2717 185.3435 182.5866 0 0 149.1332 163.6726 207.1839 167.6069 195.6891 166.3267 148.5739 183.9707 172.0362 167.7157 163.7603 171.765 185.8419 184.1533 180.8636 164.6105 176.148 167.6714 166.083 156.3863 146.1412 169.973 205.01 129.3634 195.7967 210.474 178.2554 213.2195 211.6852 201.9634 172.4954 137.5755 155.7127 160.2201 139.0503 164.8562 190.1185 187.151 224.2943 220.3295 221.6679 226.2044 176.9804 157.279 178.938 159.3108 163.2357 172.4349 168.952 179.959 151.2973 148.1495 152.1985 147.5371 165.2702 187.2916
172.613 164.2315 167.7882 153.53 134.7337 182.0477 160.4205 172.8478 172.245 164.1912 178.6864 155.4499 180.8412 174.8046 164.8026 174.3678 187.5808 167.9619 152.231 175.1363 179.6721 175.4891 173.6059 164.3701 176.6245 159.3 164.6332 153.0415 172.5318 168.8251 181.4238 166.939 165.4314 152.374 172.9313 162.5178 171.4134 153.7362 0 168.5249 167.3432 159.6581 161.8428 165.6711 140.3699 170.1512 178.3959 187.4764 166.7486 178.0553 164.5214 179.0789 189.0994 173.2946 179.9297 163.1685 174.0598 160.4265 148.9938 173.3253 172.3889 161.7079 170.2414 210.3414 172.3958 175.4316 176.005 187.9375 184.9514 160.66 173.1939 178.3667 165.4034 207.0616 198.159 196.3023 192.0508 180.7292 177.9692 184.2734 180.4396 178.7441 155.7279 176.3364 164.8711 190.7817 155.5987 170.3789 181.3309 181.9486 173.0126 185.101 181.9943 170.9054 200.8862 186.2516 181.6422 192.2571 180.1165 181.5133 202.28 175.733 163.4396 185.8694 191.8358 202.4058 209.3071 209.2636 225.9201 203.8827 205.6958 217.583 221.054 209.2941 216.8543 0 243.4626 236.3599 211.384 227.7802 234.5151 229.4731 0 334.9017 418.6272 334.9017 297.7782 270.9855 245.0098 246.0792 240.9702 219.9994 219.4156 213.5103 213.502 192.5848 198.6579 221.5562 191.0312 185.2538 195.182 188.3899 211.3648 193.8217 185.2187 228.2967 189.9723 196.6442 191.9054 198.4339 190.4592 192.9741 192.8995 188.3018 192.9475 175.2812 194.546 176.4985 190.8669 187.5335 176.3686 179.3168 182.4085 173.3351 158.7297 174.1538 200.2676 172.6376 179.0077 187.2518 194.1875 192.6158 192.6717 182.4453 167.8139 175.0756 181.1572 181.3823 175.8839 173.3503 185.9101 167.49 164.3069 165.1974 156.9677 173.1594 164.8011 183.2784 161.0835 171.2469 166.0803 177.2204 169.5348 163.6524 169.3473 148.3933 162.2499 168.4284 163.9631 164.9733 174.1303 164.1951 175.188 0 168.5707 185.6494 169.6323 174.9679 172.9165 171.1363 153.0305 173.3196 168.8215 180.3377 177.6552 0 0 162.0391 164.0649 167.1488 156.1048 159.4015 181.5145 185.6717 168.567 167.0257 181.7637 177.806 153.2047 169.3306 167.6056 183.0206 168.9364 173.7113 164.5287 162.9701 188.4379 170.9886 173.3963 144.8074 173.7823 170.2288 180.8048 185.8703 186.1641 173.7262 159.1225 161.7515 152.5491 178.2715 179.8995 159.8459 154.2358 156.2817 160.461 187.7507 165.9218 169.0118 181.3199 146.1547 172.5958 170.0393 163.8987 167.2005 167.138 172.522 193.9044 186.2031 166.149 184.3687 161.0924 168.2545 144.8888
163.1676 172.9152 175.6717 168.9715 136.7706 154.1414 174.5306 161.7081 161.4384 155.5188 174.3516 183.1685 169.4217 182.2695 184.4127 185.8857 177.3404 171.9351 162.8022 173.6056 178.1528 151.8314 150.2022 157.2313 176.4043 167.6534 180.1704 159.8482 183.4407 146.5153 166.9804 179.999 180.5527 163.7008 164.7939 169.9577 180.3054 154.1852 196.1016 145.1445 161.6646 166.3307 178.4279 228.4001 159.1056 152.9093 186.6375 172.0509 167.7992 161.0866 165.6421 162.321 170.5517 179.0729 184.8662 174.0398 175.9401 186.6595 169.3845 169.5848 147.4342 145.3635 183.5661 182.991 182.6357 151.8863 164.4583 182.0609 183.7555 189.0628 169.1456 175.3556 177.2532 191.6892 171.8297 179.8296 188.305 177.0009 169.8496 168.5242 176.937 159.0267 191.3325 189.4481 181.8789 186.2293 189.4056 167.4303 165.0179 194.7023 179.1579 181.8336 193.3919 188.4866 191.8845 189.9402 203.1332 187.8117 188.0881 193.5486 191.1611 170.1009 179.882 197.2788 180.1337 194.5612 212.0959 197.5951 210.438 207.6185 202.964 197.5134 200.4473 206.3012 218.3842 209.0889 212.0933 216.8366 225.4614 226.6366 225.6237 228.0339 235.95 252.2021 334.9017 418.6272 334.9017 291.0322 242.3184 252.2579 261.6283 234.8432 230.9151 242.9612 248.1115 192.6628 186.4155 211.3 199.5571 198.2257 216.8327 214.2139 209.2337 203.8467 189.7602 193.726 218.3526 172.4779 209.1357 192.7806 187.3814 198.1682 210.3613 176.4815 182.4918 186.9005 195.5283 169.7354 178.2609 176.8484 181.537 194.5068 178.3279 185.8476 196.2345 0 206.1233 163.2643 179.6351 208.0515 196.1196 212.0713 181.6939 184.1732 172.379 173.4115 160.8326 176.3405 171.2277 172.0501 174.1155 163.5059 159.5305 183.3788 176.1566 169.8386 167.6923 174.9696 184.7919 173.8638 193.5599 167.2606 166.2373 179.28 193.4357 189.5538 162.4029 172.1677 172.73 159.927 180.0353 184.1542 158.8431 162.0646 115.7366 164.4747 185.6642 165.4937 167.4575 160.0838 192.5047 178.2811 132.0139 168.1588 165.6575 0 0 174.0277 160.0124 161.2115 167.1826 149.0062 165.678 177.6794 166.426 168.7993 164.4137 181.6835 160.4451 159.5957 167.5221 165.8341 169.372 167.5459 167.1429 165.5595 174.0366 165.8163 162.1504 176.5146 166.5368 162.0843 178.8274 176.4735 185.7125 176.5186 168.1527 174.2566 184.2544 167.2648 165.5199 168.2685 167.5823 155.283 174.2257 153.7611 153.3053 157.373 0 168.6059 197.1379 172.0155 149.4256 171.0311 162.1489 182.5669 173.0997 166.6233 163.4731 183.2603 173.1305 153.8516 126.2895
149.3588 158.9447 186.6761 158.3825 161.6672 161.4846 174.0059 155.3563 178.4621 193.2001 185.6704 167.3897 163.0022 177.3561 181.0864 188.2698 160.2213 169.0533 161.9598 159.6392 160.5669 165.6567 163.8791 186.4771 169.48 181.7041 163.3581 162.4215 162.6258 161.2921 152.6356 168.8826 176.7014 173.0446 176.107 171.1052 143.5702 154.0987 229.9486 158.813 167.295 164.7381 174.8431 190.1678 174.5242 165.1034 177.6529 155.6411 133.7044 154.4997 176.9574 166.8401 177.8236 190.2794 160.2919 129.2529 161.1028 187.5067 171.8057 179.2219 168.9245 234.9714 207.0723 186.542 196.7103 167.5499 168.6663 176.2779 172.2866 199.2064 203.2808 173.9697 202.5807 178.1206 220.4285 200.2951 214.9408 196.8387 202.2214 166.9425 162.4302 144.15 191.88 205.5238 201.9778 197.0339 186.9104 176.7203 175.4017 182.8881 183.3776 185.5061 188.1239 193.1541 190.6333 177.1723 196.9845 192.9288 186.9186 191.9728 181.7424 177.9104 171.5118 188.2363 206.8974 180.032 151.0841 185.585 196.3449 211.865 192.5384 170.8833 202.043 216.4774 199.4196 193.6161 211.6255 179.0862 214.4212 224.431 254.3451 253.7111 234.5972 227.6128 297.7782 334.9017 418.6272 334.9017 349.2079 265.0764 281.7856 258.8119 199.007 203.75 242.2465 204.7963 214.162 193.8543 191.2376 175.0169 201.724 221.8651 209.0183 198.2706 189.6635 194.6304 0 203.2654 167.4 187.9635 186.1732 201.6169 190.8545 202.3308 182.0702 179.6811 190.2158 194.4952 174.4068 156.5517 195.0029 155.2579 176.0221 220.9471 192.8498 217.3945 167.9019 188.84 183.7424 192.011 174.5283 176.648 144.0566 169.6527 158.8929 183.0267 161.618 176.0924 162.2097 176.4244 178.3582 182.8226 210.3899 168.5848 170.9695 188.6347 168.4225 172.4434 172.9116 0 189.7197 166.4952 188.9734 188.9771 186.2473 164.302 176.4546 168.8399 187.7168 173.996 192.6202 183.2467 146.9847 242.0529 160.7487 155.4842 145.9067 143.6587 158.285 164.9168 174.9752 175.8297 159.6948 170.482 167.9462 0 0 165.924 156.8914 166.0261 167.5862 149.3736 161.8151 205.1407 163.3354 166.2489 162.7629 178.0501 157.7594 155.9185 162.6633 146.6011 164.1393 167.2624 139.8748 138.5498 191.6261 162.9316 188.4394 159.0315 183.1176 152.1718 161.8478 167.2948 148.9575 158.7125 148.5573 159.4885 162.01 168.6037 180.8972 185.4549 185.1051 143.9537 146.2909 129.3186 141.5387 143.3185 138.3425 174.0845 171.1991 159.2723 170.7605 173.2794 157.6673 142.1079 171.2663 170.1733 172.7153 206.5505 189.9595 177.3453 130.8332
152.8869 174.6548 182.8818 206.2996 152.8898 161.5738 151.0999 160.3587 176.6087 189.2717 192.1972 168.4505 168.2081 174.5465 169.3282 176.3196 151.3727 191.3059 173.8612 157.3082 163.364 171.4366 169.597 146.3045 157.4626 202.8891 176.3675 150.1005 179.2733 169.1841 154.6643 196.2552 183.9644 174.7061 183.3585 177.09 142.7417 146.865 189.4699 178.4273 183.3172 189.1783 190.4924 183.1482 192.5166 160.8261 168.2442 157.3729 141.0612 171.0762 167.4366 162.6974 172.9164 194.1465 181.0233 167.7825 175.4561 194.2793 188.0797 173.5273 171.0482 207.9643 200.9565 185.8652 198.1181 149.4419 169.9067 173.279 183.6639 190.155 197.077 163.7873 202.1432 168.0186 205.6285 205.6132 187.1728 178.2879 176.1052 171.3526 188.8706 156.7688 186.0162 219.5033 197.7598 200.4858 196.4754 157.7631 164.6373 182.5212 169.1295 204.6683 193.7665 197.5592 180.4941 199.5171 185.1552 199.9125 198.8972 188.1899 196.6549 174.782 177.1327 196.8491 204.3864 191.0471 162.3175 174.6594 181.5548 198.9034 208.6492 172.892 163.1752 195.779 213.5992 197.0689 242.24 180.6598 210.8202 223.29 216.2772 227.1496 209.5759 208.1998 270.9855 291.0322 334.9017 418.6272 334.9017 304.9731 293.0416 251.3213 183.6273 212.074 240.4679 207.3464 190.8527 212.844 190.4958 195.3292 211.234 218.9106 197.8229 202.4775 208.2368 165.493 214.4846 207.8003 161.7815 176.2133 191.7717 187.735 162.5041 207.8051 161.3063 190.3958 190.7429 177.7011 173.447 162.4041 186.1323 173.0922 177.0251 180.595 184.31 203.6205 162.2957 173.444 172.4032 177.8799 162.4963 196.3349 152.6531 174.1516 175.0136 172.399 162.5343 172.2526 152.1825 165.5279 188.6492 160.6769 199.5136 188.1258 165.6985 181.3363 201.5631 180.2243 164.788 170.0988 174.5665 175.4078 181.2039 205.5696 167.5342 186.0758 168.5539 160.2658 185.3592 188.4287 177.1294 167.3002 188.1179 231.9257 143.2951 146.9113 144.1771 144.0777 170.585 169.0388 191.5704 175.6481 175.4053 160.612 158.223 0 0 168.136 164.2009 156.4202 185.6768 139.5325 156.3653 196.0811 174.6552 181.3098 156.6574 163.3973 181.1028 150.7227 153.039 153.6604 154.9074 169.6664 175.5956 173.9321 200.0074 176.6149 171.1622 166.7387 196.9214 155.2685 152.7285 172.6271 142.2538 154.7212 146.5416 155.9072 174.3398 173.987 178.5988 181.0377 167.0371 146.6276 154.1581 148.2032 139.2275 139.0731 135.8943 137.0313 172.7431 161.038 185.7684 184.8715 170.1497 159.6031 170.0456 186.4907 181.3467 216.2832 173.9282 166.3594 0
152.497 148.6669 186.3442 178.9431 152.2682 161.5921 149.0993 178.1 166.5751 158.9903 189.2542 181.9844 187.8529 170.143 190.5297 183.4479 150.6974 172.593 170.5352 147.9234 148.6423 167.9953 166.1926 157.6493 171.5223 192.3948 167.997 173.003 171.274 174.4121 167.0715 176.9102 169.9954 196.0148 175.339 166.7926 132.9064 122.696 142.0265 190.537 181.9791 175.5194 187.5129 0 172.8603 163.5943 175.1558 143.0973 162.7056 176.6744 174.2075 158.2124 181.0058 192.7542 184.6345 165.9604 174.5506 187.9482 181.6369 173.0764 174.7464 171.3608 240.649 198.7208 186.1601 0 161.2756 182.0956 202.9102 192.3948 186.8507 176.9679 166.667 170.0183 205.7726 193.0384 174.4599 174.8818 198.4098 179.2295 151.2043 159.4997 194.408 186.4523 192.9597 184.8004 193.3654 176.7418 170.7669 199.9257 186.0253 184.4781 210.3597 200.4504 176.0748 190.7918 186.2109 194.3251 208.9521 197.2852 171.7184 185.1773 159.4065 192.0821 203.6428 176.7472 149.0388 196.147 177.0194 214.7655 191.7689 179.3256 165.7209 215.4587 226.8199 235.9648 236.8894 194.07 227.3062 237.6272 220.0538 242.1808 222.8293 223.11 245.0098 242.3184 349.2079 334.9017 418.6272 334.9017 330.6513 284.0428 202.0473 227.1844 243.8111 245.5578 191.7443 201.3204 202.8582 185.745 208.5125 215.7293 209.4589 214.8469 188.4231 243.2086 220.6157 210.4424 166.7465 196.7005 186.0838 194.0223 170.6754 177.1798 173.796 199.0244 216.484 200.8817 164.3051 161.5132 208.8591 168.3631 165.0306 195.3037 211.8369 159.5024 164.7477 158.6666 195.5454 192.5647 170.687 192.7797 156.1474 177.2658 173.3241 172.6084 181.6143 176.0547 157.8729 161.1707 191.6857 179.4018 171.0384 172.9193 186.6255 175.85 178.9011 183.3648 170.8277 162.1746 185.7228 179.8193 169.991 197.4251 171.1669 184.2071 156.0018 155.7472 168.1678 177.025 163.8131 172.8516 194.8723 203.2982 135.3208 149.0674 150.8001 136.6223 163.2916 162.5349 183.6956 177.3329 165.2128 144.5872 142.4365 0 0 151.0316 164.2131 148.0336 158.3838 161.4198 169.9529 204.9248 164.1825 149.516 170.2065 191.4534 161.4722 146.4708 172.6941 187.1389 161.8213 180.9336 177.4991 175.8176 172.2828 163.3681 194.6537 151.1033 186.3045 150.7828 149.7207 173.6682 152.5162 163.8312 141.1992 171.685 170.1259 158.7896 186.4381 163.3069 160.5062 147.6958 170.7385 144.1057 125.9935 125.8928 134.4786 156.7646 172.7742 167.6959 167.0487 172.4747 175.4216 144.8371 170.7249 191.0959 165.5473 205.7002 160.2836 157.9147 0
175.4152 157.9509 158.0552 169.7603 183.053 173.2194 191.69 161.4865 177.7793 203.0842 149.3446 162.5836 167.4142 169.3638 142.4588 169.4192 180.2611 162.0989 180.8174 190.5131 176.3273 159.2004 157.4921 140.1409 163.5266 151.9092 157.739 160.7692 159.1619 187.8931 194.5054 153.6359 151.4506 144.8021 175.9449 158.79 190.0537 186.3861 150.742 163.9663 169.6385 182.084 182.1298 134.0185 182.3273 166.2214 170.3626 175.1947 190.8603 143.0164 182.0483 161.0187 157.9638 163.824 170.1664 0 192.182 165.7609 174.4829 194.7487 163.8108 134.4849 165.8897 131.6151 164.3424 214.7199 172.1322 170.6369 165.7169 174.4779 167.3764 169.2842 181.2106 168.5457 181.2188 158.8171 169.2483 160.1581 174.6034 188.1311 206.409 203.784 158.5722 152.0953 179.9999 152.2794 186.4863 192.7631 187.648 172.1036 179.0244 197.2294 174.5867 199.6192 191.2115 175.2973 174.8184 181.9712 160.8664 187.8536 217.1705 190.7865 198.3473 169.8613 190.944 197.2927 207.4048 180.6904 195.1052 182.6427 172.156 205.423 198.2535 197.33 199.3805 194.8785 208.6197 211.2842 203.1021 212.6266 232.1723 233.9414 251.5724 249.4586 246.0792 252.2579 265.0764 304.9731 334.9017 418.6272 334.9017 300.5434 266.4828 244.8595 228.6504 236.7407 215.8035 240.9848 230.418 178.4679 179.1225 201.6154 215.1645 183.4337 193.2839 217.5579 0 172.0796 225.0719 192.9868 204.0337 182.1859 178.6075 176.7212 180.0762 187.5239 185.2816 191.7573 181.4342 184.3042 177.644 193.7427 180.2214 172.6391 171.8318 211.9347 171.483 181.3514 177.1407 162.6624 201.0974 145.8894 172.5262 165.3692 190.987 174.3882 178.9239 170.5954 197.5059 184.8629 182.8676 171.6374 178.5219 187.1602 183.4188 191.1355 179.389 181.2687 207.9864 181.7373 154.1107 189.9066 188.2052 185.1702 173.7713 178.8447 194.459 181.6472 154.6138 176.2913 145.4983 172.1144 143.6883 126.3675 171.9675 181.1237 177.9844 235.0664 163.073 171.6451 171.1656 183.3956 160.5306 150.566 148.3264 0 0 158.5097 171.1447 161.4796 150.9911 201.7498 183.233 160.1425 179.868 166.1623 161.7115 160.462 187.4262 170.6136 192.3554 185.2861 186.7504 172.7115 169.8536 168.2445 145.3425 167.0787 175.7156 181.5475 138.4772 175.7223 185.1529 152.2088 169.7926 166.2275 167.9261 177.6251 172.4219 152.6159 145.6081 156.8863 143.2758 170.4438 199.4521 178.0764 192.9099 190.2375 175.4101 167.4083 175.1258 160.3883 171.4904 157.5246 173.2047 177.7121 184.4524 164.2068 171.2478 161.9627 157.4951 163.0924 138.0738
164.4234 161.9558 182.1274 173.7429 149.1783 167.9998 163.3562 165.2413 176.5736 178.9864 174.3457 177.5524 163.9193 174.4429 159.7873 167.9462 155.5268 170.7887 149.6305 150.537 152.9207 183.5568 181.5871 179.5466 173.7025 165.1758 178.0348 181.2093 170.8004 166.4672 157.8427 174.4785 182.4908 164.8754 184.9358 182.8849 142.5765 160.2954 177.086 164.245 166.9751 180.7132 151.2565 207.9986 171.938 161.1883 168.7459 165.7361 153.1276 159.5887 179.3888 185.2974 176.6213 153.598 162.7492 147.8917 184.3809 179.6563 164.0061 155.787 153.932 193.2174 210.3749 163.697 194.1968 164.1854 142.397 179.2588 181.6625 190.329 191.3752 195.913 169.2045 175.1794 195.3552 187.0533 185.9781 173.7627 190.734 185.8017 172.9786 176.268 150.1625 166.5686 186.4051 186.1643 201.4281 180.1175 176.6861 161.8183 190.2077 192.7787 193.1516 201.2182 193.0487 177.5207 186.6501 202.1045 185.5148 167.7469 198.4031 185.9584 153.6017 178.4639 208.8944 187.0519 192.6923 177.7068 200.4579 196.7729 214.6595 189.5044 195.1776 190.8559 199.0802 153.8117 216.7852 191.0941 196.536 209.788 205.9976 220.3753 230.2775 241.9409 240.9702 261.6283 281.7856 293.0416 330.6513 334.9017 418.6272 334.9017 263.3772 255.375 239.915 228.4959 210.7426 203.0653 185.6472 189.4186 205.0932 220.6555 178.6698 204.2987 201.2446 187.8041 196.2468 181.0685 177.8439 190.9853 187.167 205.6758 182.3687 189.2438 155.3479 184.638 194.0372 200.8398 180.999 188.1095 200.2584 167.8727 180.7301 185.392 180.6082 209.2421 200.1034 188.6899 179.1766 189.475 170.0348 167.2002 161.153 162.9059 183.1372 179.8382 166.4809 173.6243 170.351 162.925 177.1585 174.5028 171.1429 170.0951 169.5343 194.2261 181.6189 175.1618 193.6743 163.0248 167.5158 182.3451 169.0285 177.2749 169.279 147.5328 175.5782 183.3925 185.6473 183.9383 173.0659 183.583 189.0123 208.3654 168.2621 160.2065 172.8968 171.4124 188.5096 180.4577 178.3864 179.6989 149.8473 160.3 157.9156 0 0 193.9637 173.5296 167.4205 175.6924 169.5187 168.4697 181.3614 171.0222 170.4382 150.9577 178.2227 151.8166 172.4876 185.4548 175.8209 159.4082 155.3888 164.1464 162.5914 160.4962 160.5373 175.0859 166.9445 186.1643 164.9779 167.0062 185.9277 155.203 153.7913 150.9659 165.2822 163.0425 162.9507 176.5508 175.8909 166.2805 155.4426 168.6224 172.0201 182.5241 178.0352 161.0855 0 173.3319 166.1045 163.941 182.3016 150.384 163.6942 165.6003 185.7121 168.3422 177.6171 180.3889 152.9578 157.5572
163.1112 168.0447 168.2881 158.814 181.9064 167.6582 163.6416 169.2361 174.0971 162.2236 165.5357 171.4041 149.033 148.4883 162.6639 156.4463 160.8063 167.3818 163.237 162.422 152.8897 160.6266 158.9029 160.6679 179.7925 156.4792 156.2027 160.4475 169.133 175.8042 184.1564 173.2185 162.2431 174.1185 182.5079 180.3697 186.004 170.6994 145.295 169.0255 170.5278 174.5068 180.3416 176.5855 184.506 175.8285 162.3594 188.8285 181.5009 166.4652 154.7206 162.9602 188.1096 165.4612 171.2099 172.6392 172.6453 169.2496 180.9633 161.8847 140.6641 158.4347 190.6867 153.9083 154.9805 165.9688 156.8511 161.0366 170.2334 157.5008 180.795 171.0389 191.7174 168.5103 162.6758 190.8591 170.9144 172.312 172.0052 195.5087 169.2445 177.9557 137.6081 171.1124 191.6437 188.995 180.5681 190.5703 192.1324 172.278 169.6936 172.7503 176.0848 191.575 210.5733 183.5792 207.927 185.9238 175.2503 211.1695 185.0682 214.8202 173.1104 189.0417 184.9269 190.5379 191.22 206.3473 199.1904 191.1379 190.2892 195.1149 164.7538 177.3995 197.7459 209.7119 220.5378 196.3817 173.5108 218.9041 219.5194 213.8327 242.4721 228.4051 219.9994 234.8432 258.8119 251.3213 284.0428 300.5434 334.9017 418.6272 334.9017 0 262.3087 250.912 252.3098 228.4942 213.4691 222.4601 201.5961 214.6523 200.0054 196.5773 186.2173 197.0125 234.8375 191.8417 206.9449 192.0891 203.2954 188.3758 212.107 195.6903 184.2856 183.5051 199.72 193.5419 180.3248 207.7842 199.9778 198.0332 197.8363 198.6365 182.6904 211.6475 182.3029 198.0613 188.958 184.5592 173.3973 173.5723 200.6039 196.3685 176.263 203.7495 182.958 171.6847 191.8308 179.8345 163.5016 161.0424 183.5788 181.7904 183.9947 184.0574 173.7579 181.9058 170.0324 145.1563 143.2483 148.183 175.7747 167.1916 183.3276 161.4133 160.3543 161.201 171.1103 156.4818 172.6524 197.7036 155.8756 120.5511 137.0156 165.6251 177.1661 177.7901 177.2478 160.7908 157.1012 176.8511 178.0781 163.019 160.5942 0 0 151.0306 182.249 178.4857 176.3701 180.3714 174.0025 164.7726 177.1995 162.3309 155.5012 182.3699 170.6535 183.794 169.8417 162.2724 182.1962 163.9736 159.0893 157.5822 136.67 163.2614 166.9856 179.0223 163.301 162.8569 169.3535 176.1997 173.0102 174.7051 173.9227 165.4841 165.1104 176.861 166.7537 155.926 168.0722 159.0001 162.5529 185.1762 193.0725 188.643 176.323 170.1802 186.0824 179.7724 185.1685 168.3929 148.5059 176.195 163.5712 152.3 170.9431 159.0311 162.8897 170.7943 147.5352
169.8778 171.3689 152.5414 165.9513 195.2567 179.7704 182.8229 146.5312 165.4806 159.3304 145.1206 165.9706 150.998 164.2597 160.6723 159.8641 198.1337 157.2746 167.9312 193.9853 189.9795 155.4854 153.8169 140.7273 168.3613 154.2286 167.5476 152.0088 159.4481 174.2107 177.2561 133.9901 149.4244 172.13 164.7154 181.7499 244.7122 244.02 154.9345 171.5186 148.1868 193.7454 160.0203 149.6681 174.7951 179.4707 152.5321 207.682 203.4107 164.2091 195.2431 157.0039 153.0723 164.9991 160.4379 202.8868 122.1782 143.1375 168.3744 168.6826 140.6498 140.3052 135.9322 167.3909 149.9093 179.5658 161.3205 170.7625 160.2289 153.0288 163.5477 206.0589 156.7474 165.3924 153.1543 163.5242 144.5567 161.5343 175.6803 183.3344 175.0115 219.4185 154.1258 140.4799 156.7192 180.2044 159.2181 225.8092 206.4249 155.9285 182.4878 169.566 160.3837 172.6894 179.8301 185.9327 172.2112 187.38 189.2157 197.5249 176.9295 199.5133 196.4848 177.1519 169.1104 187.3766 223.7574 174.2254 192.3503 163.0824 198.3536 214.6944 190.8719 169.6215 180.2001 229.7124 209.0319 253.688 219.6787 208.3203 217.0702 213.1688 244.1177 247.0365 219.4156 230.9151 199.007 183.6273 202.0473 266.4828 263.3772 334.9017 418.6272 334.9017 0 256.2707 264.0482 247.4575 242.8673 222.9331 189.7324 199.4133 186.7063 201.341 211.7778 177.5403 0 171.0554 207.8436 204.9998 228.2308 187.5011 223.6011 176.1094 197.9819 190.3894 168.9179 181.6728 200.6079 211.9967 182.3414 190.2349 198.5702 191.6298 178.5693 169.4229 192.1347 215.1458 188.9092 139.9759 165.4902 167.2368 204.2191 200.6203 180.2974 172.8565 195.6097 170.7457 213.8083 192.709 153.3143 148.9244 173.0154 168.6466 190.5092 163.1915 175.0406 172.5429 174.7281 180.7419 153.053 164.8811 164.7461 167.4601 161.7955 166.8501 195.3323 154.1732 161.4449 176.3244 168.2494 165.5219 147.1038 123.53 206.2134 222.7358 182.2068 227.8522 167.2192 170.2854 151.5538 157.0774 186.6409 174.0372 171.4484 0 0 150.8003 192.2146 199.291 164.8517 233.6779 172.3834 145.0414 175.7255 163.4676 180.6519 184.5745 172.6294 155.8766 173.6564 176.8694 194.232 171.6468 172.1278 170.4972 145.5707 145.6577 145.8667 181.3285 152.8749 197.2156 217.3435 172.9635 237.7748 213.4449 212.4255 166.1932 153.6968 164.2151 143.7254 149.3269 181.148 203.6953 174.4921 205.9811 224.4909 223.3624 212.1498 173.1465 190.7806 166.4444 167.9775 149.9877 156.9522 189.1373 152.6158 127.7627 150.0565 142.1854 153.5896 176.944 160.5548
154.567 164.0238 151.0375 172.2005 153.0631 196.2832 172.4824 166.8114 174.4833 183.214 139.997 163.2904 157.263 162.4222 164.3763 154.3814 164.8872 160.5244 172.1893 194.5032 177.749 164.0162 162.2561 150.5539 182.1854 164.4216 173.0145 167.386 195.4131 186.1516 198.0095 160.0958 158.6505 156.7457 158.1655 171.6856 203.3865 204.9655 169.2792 157.2597 152.4468 193.3412 163.9182 157.6378 172.6692 175.7181 161.8404 0 185.8308 177.8418 200.8052 188.5832 177.9411 163.8131 150.8496 159.0617 127.7249 158.4819 162.7224 187.6201 160.422 165.9576 144.8941 189.4126 168.3948 171.5127 154.1328 171.9497 156.7813 178.5325 177.0687 189.2257 173.9719 164.9577 174.0123 147.6219 132.3275 159.257 177.9267 182.0425 196.8856 196.5923 138.5189 161.5168 181.4776 181.6495 156.3122 195.5769 188.6497 161.3251 174.0561 165.691 162.7409 178.8117 188.2407 189.7476 189.7184 192.825 189.9058 188.4579 178.1845 179.0388 193.0927 183.6006 196.0413 186.4509 219.9629 192.4113 185.8642 183.6963 193.0317 203.8273 199.1445 206.7562 164.9551 225.3754 219.1719 239.8896 217.3208 197.1906 211.2002 223.6961 223.8869 226.6378 213.5103 242.9612 203.75 212.074 227.1844 244.8595 255.375 0 334.9017 418.6272 334.9017 312.1418 263.0913 261.4792 243.7637 209.7408 200.4985 212.098 224.9842 212.3719 214.6453 201.1667 0 171.4519 211.2002 198.296 199.691 188.9736 209.4072 186.7212 200.9288 209.4577 177.3964 178.0888 193.709 194.7238 187.9031 188.0803 189.2775 186.3337 166.5491 159.0273 188.2321 215.8932 188.8154 161.0835 169.101 160.8337 188.1219 192.1763 181.467 170.098 199.3548 178.2468 199.3229 180.4203 182.5611 160.5149 180.2112 173.3186 186.0001 186.8442 166.7342 181.1679 151.7052 0 158.9738 182.8432 163.1867 164.8519 175.5261 159.7311 172.0971 163.6696 161.7534 194.0404 165.9889 170.7558 164.8485 116.8671 172.694 192.1079 183.1651 209.9318 156.655 160.0838 157.0593 176.7805 162.6222 169.309 166.7905 0 0 175.3563 178.7093 189.647 175.9379 196.6109 155.5894 156.413 174.9684 157.6479 180.8259 179.3765 188.2909 154.9571 162.3413 160.4159 186.6038 172.5248 161.9768 160.4424 168.7603 145.5783 158.7105 179.5449 156.9654 195.1902 182.6598 175.5891 191.5182 187.9863 192.2474 167.3707 152.2351 179.1304 159.2702 157.5672 170.5049 178.7511 174.2233 182.9002 196.6439 194.3627 180.8597 0 177.1198 163.0453 149.4342 163.3689 171.2042 178.083 165.1818 148.5524 158.9202 149.9921 160.328 172.5244 152.1221
138.6603 164.2413 182.5441 185.2581 158.5521 166.0411 152.0293 178.2009 166.1467 157.963 149.9397 162.8602 152.8417 161.3518 157.321 181.4602 155.5915 164.1537 186.5079 161.8273 155.358 188.6355 186.6113 161.4281 185.2421 182.3737 165.8005 188.3565 186.3407 177.467 160.3185 182.1356 179.9229 180.5896 168.2963 148.8088 131.5273 151.0093 167.1669 177.1003 184.442 165.5969 166.0298 153.4592 173.1627 175.962 178.4873 155.9085 151.2222 162.099 165.7128 164.8927 194.0349 165.7192 178.6845 150.8694 148.8178 195.9636 178.8475 160.7437 201.7063 193.2479 171.4879 160.9443 190.9554 199.3242 146.2097 171.647 182.4255 191.2434 201.8793 163.2135 187.7202 176.7077 191.3366 193.2166 176.0867 174.4662 166.0068 165.8049 153.8076 158.497 176.6135 197.8416 187.9861 168.1815 172.8848 172.1888 161.8199 163.244 171.892 182.5673 195.8723 176.9437 187.2456 194.5155 192.0346 214.587 203.6629 193.0185 197.7193 165.2156 159.3995 201.3105 221.7708 182.8327 150.852 192.1071 188.6017 196.9479 204.8188 191.5914 172.5842 210.6042 192.523 175.0284 200.5241 192.3456 210.5884 204.6374 200.1014 213.1033 210.3677 205.8212 213.502 248.1115 242.2465 240.4679 243.8111 228.6504 239.915 262.3087 0 334.9017 418.6272 334.9017 0 238.2759 229.4408 218.4823 235.6597 223.6271 208.0338 211.6301 219.5416 195.1656 219.7908 218.1855 195.2364 171.5628 179.0207 215.6075 183.1248 205.3697 196.1064 217.3946 191.0982 198.3317 179.0289 178.9536 215.34 187.3454 166.6474 205.3828 171.61 180.0615 188.5221 181.4866 202.4077 202.8491 174.835 180.5419 169.0014 183.2248 175.9949 182.7014 165.6856 189.8673 179.3244 165.6693 183.4401 197.0953 174.4103 175.6176 160.0736 173.1383 167.2446 189.8878 171.2735 0 153.0936 178.5097 194.0543 186.9513 185.2931 167.6856 172.057 166.2978 175.9221 153.0944 176.2065 184.9923 164.4126 208.8419 177.5449 159.7836 167.1422 151.1928 178.29 172.8351 190.2173 186.2018 157.8438 188.2635 185.4631 0 0 172.5684 145.2233 154.2745 160.2894 151.3566 172.8096 194.4738 163.3462 181.7037 157.7006 183.6322 170.9682 162.7143 179.5758 162.6714 173.8825 164.2036 170.74 169.1225 180.9767 183.1949 194.0167 149.8133 163.0312 153.7907 142.2511 170.5888 145.0088 160.928 186.2443 171.7502 189.0559 185.3979 182.5699 166.0772 177.2144 167.3878 146.5279 147.5693 137.8866 136.947 144.5493 168.9392 178.3111 167.8773 167.4329 173.6313 184.2416 164.728 165.259 169.9095 167.1546 179.2843 181.4785 193.7379 128.2824
138.9128 176.0238 160.2424 168.3337 190.2098 154.8129 201.0077 162.7653 162.9291 167.605 176.944 168.5313 162.6165 172.0204 172.3233 166.0994 170.5499 169.6055 171.4885 174.824 178.786 154.14 152.486 116.9018 180.3006 171.2107 165.8216 168.981 167.0476 172.3629 184.5624 156.9641 168.807 175.068 156.4373 163.3066 200.4914 192.1368 144.7701 169.4026 161.281 172.6996 182.3348 134.6062 160.3269 176.1542 168.8162 209.7481 217.6773 169.9417 180.3473 164.2952 162.5036 162.0909 168.4386 179.0542 177.0686 158.7528 161.9234 171.7751 161.5319 143.4319 160.5195 133.3492 173.9183 161.0467 168.649 161.584 180.7158 191.4132 164.1207 171.6286 172.9594 149.8366 171.312 153.4908 175.3027 193.421 172.0638 172.7787 199.3716 209.7601 0 185.0403 176.7362 176.0196 148.5617 0 174.5383 169.16 171.3638 173.2013 170.642 169.249 191.2654 198.9255 188.5835 178.1893 188.775 187.7704 178.95 160.0247 186.688 197.7364 183.5529 203.5055 215.7874 185.6419 229.3568 184.4802 170.8702 204.3123 185.7684 175.7638 201.2362 213.2347 178.6939 209.4822 196.3077 236.5233 221.2608 211.3719 198.5323 229.361 192.5848 192.6628 204.7963 207.3464 245.5578 236.7407 228.4959 250.912 256.2707 312.1418 334.9017 418.6272 334.9017 0 280.5002 254.5881 200.8464 229.8085 235.7141 229.8551 208.0501 144.8923 0 206.4273 218.797 210.9624 207.2118 195.377 204.1086 171.1301 208.4139 204.1648 181.2209 180.8662 198.8186 215.4593 169.3 193.3868 195.1286 194.2198 169.0158 166.6713 194.4427 194.4085 159.6465 177.0991 189.6009 169.2609 200.7687 173.4844 172.1001 149.4509 203.5722 161.2429 170.868 152.4459 156.7416 185.454 153.8558 186.9775 183.8464 181.6411 150.3359 164.7714 158.733 0 143.3581 171.1963 148.0757 168.1661 173.6251 181.2847 170.751 165.2557 171.8507 167.8471 170.6368 156.3182 155.9148 92.582 177.5885 0 185.8181 183.8507 174.0859 181.277 155.0292 146.1277 183.9969 162.6307 160.2116 0 0 167.4421 180.7863 179.9414 163.2826 201.6651 173.3116 145.2719 164.4824 160.9461 172.9686 162.0945 170.876 158.7104 170.4134 161.5754 173.8959 165.1665 195.1835 193.3345 168.1023 166.7717 170.4022 172.1593 148.804 164.4831 190.3887 166.5586 201.6604 186.0796 182.9254 169.6457 173.0806 175.4642 168.4938 140.0283 170.2529 195.5323 169.9198 199.1785 190.9022 186.412 193.0356 0 185.5527 179.6008 177.2003 153.8808 182.594 186.3662 168.8455 160.9716 167.2625 148.4548 154.9393 167.6762 166.436
158.569 182.9776 134.6518 161.5585 202.1919 173.2791 207.5656 171.3639 167.4767 160.6837 172.7203 153.7458 170.3779 154.3823 177.0792 159.5251 190.8597 151.317 165.0993 195.0824 171.9371 157.5562 155.8655 128.4538 164.8679 147.6659 169.9718 151.3629 146.2001 172.0752 192.1515 133.4369 144.7825 171.8504 162.155 161.8187 231.3321 0 155.602 169.8323 168.5022 163.2784 161.514 114.3072 152.8766 161.0028 153.7568 190.367 206.4006 156.7507 171.3708 165.374 155.9521 161.7762 170.515 182.4361 168.6032 155.5142 174.7753 203.3362 172.3582 107.4389 164.4808 160.4318 179.9122 189.5396 198.3093 170.7473 169.1871 169.5398 144.2754 192.6227 174.7784 178.1046 133.3513 165.381 149.4513 168.6955 140.4845 182.9442 201.7039 0 0 174.7676 171.0936 162.8104 162.77 212.4415 216.7846 153.7487 177.5873 165.0741 147.0456 157.5928 182.1199 185.9043 197.1951 197.9512 202.6083 192.136 187.9312 192.7844 212.884 164.8031 164.1119 196.3654 232.4816 212.288 215.5584 184.5459 181.0354 218.7566 184.0607 0 163.2319 0 222.1406 233.7392 194.8508 199.5667 214.9125 224.9313 215.9203 216.4811 198.6579 186.4155 214.162 190.8527 191.7443 215.8035 210.7426 252.3098 264.0482 263.0913 0 334.9017 418.6272 334.9017 290.5326 257.8153 203.1099 202.994 234.1091 219.8202 212.0878 0 235.586 189.1298 220.9344 202.1136 199.4598 200.6232 225.7937 187.3228 197.9185 189.6764 212.2309 176.1379 185.5964 209.0385 161.3487 175.0256 204.0984 184.6031 182.9349 173.3724 180.1804 176.5088 165.214 168.9666 190.1748 144.8294 184.2302 197.4711 171.7864 161.8862 211.6833 163.8079 203.37 171.4847 183.1422 171.754 167.8802 179.2551 170.0092 187.6854 142.3403 157.2776 150.4932 0 175.897 175.4143 143.2191 154.0314 179.2865 178.1655 178.5956 0 136.7571 186.8532 174.9952 143.4237 125.5776 83.0034 218.5732 0 198.3265 207.6482 180.9313 174.9165 152.5087 159.8204 176.5687 177.3719 174.7335 0 0 149.354 196.8878 197.2034 176.2903 215.6467 190.0021 139.406 158.1301 150.3422 174.9098 164.5776 177.8611 156.5713 164.8421 162.812 175.4551 171.0064 141.7718 140.4288 145.7421 154.3672 150.39 188.1101 124.7197 194.8331 198.7308 170.9575 229.3367 204.5465 194.8645 171.268 172.9765 186.2175 139.3099 132.1243 160.8956 206.113 171.1172 209.1748 219.3676 218.24 215.1411 0 190.3039 185.8005 167.8582 144.5785 187.9583 169.5915 153.2164 145.763 154.5009 130.1347 166.4261 169.6876 178.7271
157.8768 175.2533 151.9185 156.0728 0 0 171.5074 160.5411 164.2795 161.1583 161.005 159.6824 166.383 147.3009 158.0758 166.0023 193.7826 149.3999 172.2773 181.1205 173.5258 156.301 154.6237 170.407 161.7472 137.2993 141.6878 152.9026 179.8384 166.0401 190.6642 167.4383 136.1877 156.3884 143.672 183.608 238.0704 201.1782 166.4087 150.5022 155.3794 158.0096 0 199.8807 156.2107 190.1554 0 0 0 188.4555 187.2726 185.5558 146.2487 172.9828 176.7713 172.9722 133.8575 138.1381 157.3365 197.4395 156.3089 166.6491 135.6453 183.336 0 191.4828 155.2667 158.3653 160.3482 153.5384 160.1432 178.4564 162.0822 192.147 156.051 174.4808 168.8561 159.8754 144.9496 189.0164 184.6338 183.9428 147.4169 153.3341 158.3666 149.3263 167.6735 158.8205 164.3301 175.3716 185.0914 169.9396 159.7337 181.4701 175.9002 180.1129 180.4598 175.2609 182.7335 171.8712 178.8385 191.1239 196.5835 150.8989 165.9588 210.213 225.7537 195.6852 207.4769 187.9486 185.7786 207.6928 0 211.7565 205.1199 0 211.7262 214.947 163.7719 208.3489 205.669 219.977 228.5356 235.7087 221.5562 211.3 193.8543 212.844 201.3204 240.9848 203.0653 228.4942 247.4575 261.4792 238.2759 0 334.9017 418.6272 334.9017 0 239.1057 228.4992 234.7316 216.9346 216.2968 234.1509 237.9407 194.8854 246.8314 215.3307 202.9071 215.7765 227.3759 191.5746 183.0713 191.5075 198.1344 179.6444 193.1081 208.4714 167.035 171.6415 170.0132 159.7517 180.4242 221.6577 186.5011 202.8206 183.2751 164.819 194.0036 191.3303 206.3824 185.6088 192.0603 155.2215 192.945 170.6786 228.1383 177.6015 158.4681 163.1544 145.8748 166.7379 172.0318 143.7533 156.8838 133.4622 161.9231 0 177.2611 173.2416 174.6187 169.9826 182.2733 173.4767 202.8164 169.7771 167.4454 167.1947 172.8373 161.9067 164.3195 161.0456 0 0 187.198 187.8509 153.1574 177.5788 173.1514 144.1863 173.9498 180.5741 177.8881 0 0 148.7755 180.7093 174.6181 176.8224 241.8365 169.5516 145.7557 158.7156 165.8871 155.859 153.7475 178.884 166.616 181.8759 177.05 162.8529 168.8653 137.2087 135.9089 168.235 182.4033 145.6998 184.1753 137.4957 202.828 186.9881 166.8083 212.6478 195.4164 174.7905 165.6022 155.2895 157.4328 155.6421 152.8974 176.936 190.9009 177.6383 189.5748 199.6227 0 0 0 0 168.1505 165.1914 151.6056 165.7606 161.9862 158.2794 138.0473 169.5911 128.6751 163.0189 157.6596 166.0108
178.6149 174.7822 160.3737 160.6517 0 161.3904 208.7893 174.5528 156.0385 143.5373 164.7765 152.8158 153.8849 180.1591 0 164.7445 0 150.5353 164.0195 172.6915 174.7894 177.5362 0 168.0062 151.9502 146.2602 153.7794 151.5386 191.5048 192.1001 200.8545 139.5942 156.0272 194.0082 182.1312 183.8833 0 204.0242 158.1123 164.9415 139.8035 170.4941 0 162.6495 166.2206 182.8056 0 0 0 177.1757 149.7451 174.1458 145.3004 147.1242 153.2397 0 142.0779 140.1373 162.7073 0 179.6199 137.8563 127.9038 159.1242 158.9295 166.6185 175.0425 158.6256 163.0687 142.9774 149.7052 205.5567 162.9258 178.0783 152.5012 152.8279 151.1476 165.0138 161.1797 190.4807 193.7745 164.8329 141.5112 158.6949 164.6154 165.6458 167.9782 0 176.6793 162.862 172.0773 168.6481 154.0762 169.22 171.3786 175.2181 173.4148 174.3147 171.9125 197.475 190.6221 200.1473 185.3571 166.0511 169.5272 198.5759 208.4154 0 204.8311 181.1808 178.9453 206.8611 0 219.9076 175.1559 0 186.8487 213.4125 200.3687 197.6242 201.3788 188.3263 198.6687 228.5894 191.0312 199.5571 191.2376 190.4958 202.8582 230.418 185.6472 213.4691 242.8673 243.7637 229.4408 280.5002 290.5326 334.9017 418.6272 334.9017 261.1064 252.0124 234.4133 235.3706 232.9965 242.0898 238.6633 209.7568 255.5008 223.7744 222.5962 214.4485 209.4835 181.0305 208.2677 180.5686 194.2903 203.0371 205.4315 0 180.3203 190.7063 203.547 170.3128 163.7108 0 0 189.2393 186.721 164.3856 176.6528 193.6981 218.9714 200.3304 211.2881 162.4681 190.6313 177.3439 198.4868 187.413 145.3924 190.4494 159.2061 156.8672 167.4909 165.0547 155.1706 169.1284 156.4357 0 166.5196 169.5472 163.287 177.985 170.0354 166.4188 180.8876 180.8379 126.6553 170.583 170.8757 185.1264 135.5352 146.0783 197.1026 0 193.5319 205.1715 154.1262 174.0972 155.0562 148.0716 184.4088 199.4573 196.4904 0 0 164.9 186.9164 201.4228 165.6605 0 175.9006 143.2654 166.4535 173.3818 151.1054 160.0368 181.344 191.9724 168.8617 168.9462 179.7839 188.8947 168.5776 166.9807 165.8584 162.1317 153.4635 180.4991 143.2192 178.751 197.0757 166.3342 211.1952 0 183.8171 165.3457 159.6494 164.197 156.3899 145.16 169.4437 198.0009 0 183.7797 0 0 0 0 156.3733 184.6702 150.8267 159.0381 177.5729 188.4769 0 152.4272 149.348 129.8199 155.9015 168.1358 175.0968
186.2651 186.5054 158.0273 170.9141 180.7288 189.175 175.2843 177.7398 160.8263 169.7348 137.1687 168.9451 184.3048 181.0546 163.8453 165.4282 184.2949 169.1211 169.7828 187.3809 179.3528 173.7272 171.8629 201.305 172.6878 158.9507 151.6733 160.2184 151.0723 160.2622 175.7728 155.0239 138.9933 159.3439 163.6006 156.437 215.8893 220.3661 179.7106 158.8749 164.844 162.579 185.135 138.6907 159.9647 161.8175 168.7314 210.0358 205.8719 182.9465 169.0278 166.1703 167.1748 175.4206 156.3725 165.2134 165.7206 156.711 155.0216 189.7861 162.4934 153.4005 128.2259 161.1042 171.1887 190.4713 168.2772 172.2733 161.5943 163.9221 182.501 209.3542 179.0857 150.2673 145.1641 149.4494 169.5926 167.6659 163.3799 176.1099 169.8562 215.3528 129.329 169.6449 157.1458 192.7486 164.5806 183.0346 193.6168 176.7528 194.2769 143.8385 171.7204 161.341 193.1788 172.932 162.9236 196.5228 164.1096 174.1496 194.6035 182.3745 201.1902 197.479 199.6502 211.2805 195.8143 177.2432 199.4821 168.0292 169.9239 207.8383 181.8424 202.2353 197.657 202.7223 195.3066 195.6197 192.8917 203.8134 174.525 193.8843 203.2349 192.5294 185.2538 198.2257 175.0169 195.3292 185.745 178.4679 189.4186 222.4601 222.9331 209.7408 218.4823 254.5881 257.8153 0 334.9017 418.6272 334.9017 266.7502 252.4096 263.98 230.3356 238.8213 0 234.4128 241.1225 208.8531 207.9073 190.4384 201.7377 205.0314 220.8566 203.3648 214.5752 192.8992 215.3544 211.0556 199.3895 203.9315 206.8637 163.1929 148.3802 167.3632 189.8614 189.0543 187.465 159.8294 183.2356 159.1379 198.7053 182.6979 199.5642 196.2544 178.7354 182.5991 174.7743 175.1686 175.4741 180.1275 162.097 183.5356 161.5535 182.3749 164.4663 165.2186 167.4524 122.7084 168.6627 198.5955 167.9568 160.2262 183.1809 169.3877 184.2495 161.7858 156.9351 153.264 150.1788 168.0575 186.0811 0 171.3569 182.8327 184.4803 200.1102 159.8507 171.5015 157.0595 160.1925 181.6864 163.8378 161.4007 0 0 157.9723 186.5669 183.0082 164.104 201.4251 188.9177 153.6226 173.3932 177.6498 177.7769 161.9128 171.2531 176.0494 174.8743 170.5876 164.7934 193.7193 176.7684 175.0939 188.6336 170.3778 157.536 176.0326 146.3814 206.4109 192.3497 139.0799 187.5237 177.9103 177.353 152.1651 155.6294 185.6222 164.4905 175.8201 184.479 181.8368 180.8468 209.7495 201.2429 194.7459 191.6146 170.9075 174.0525 197.0374 175.2131 169.1295 155.0793 180.4872 163.7431 159.111 163.7736 131.9591 150.4304 154.7193 121.7137
153.926 190.9755 195.356 185.162 139.876 153.5651 138.8698 176.9511 175.1924 168.793 188.0628 178.7411 194.9468 184.24 165.2218 161.7875 136.1371 165.9871 175.284 148.4842 169.5547 161.3079 159.5769 156.2308 172.8412 187.2676 159.3936 178.5443 142.2391 161.2017 156.7341 173.3935 174.2038 177.6323 184.3115 179.2967 168.8438 148.8477 158.5054 162.2449 170.0666 161.5223 189.2414 181.3061 173.5629 166.3368 172.9592 145.9243 157.1703 177.2248 160.2734 155.0518 173.3841 189.6986 179.0429 139.4557 198.9253 167.6794 169.5203 172.1197 186.7025 176.6 213.5729 197.5445 174.1115 178.635 196.1295 167.2421 165.9099 184.3287 188.475 153.7885 182.1292 167.8646 196.4435 164.7207 177.5042 181.0596 171.5331 165.6802 151.7159 169.8535 168.5058 197.4098 196.4829 198.9336 189.1414 165.2384 175.3661 201.3841 162.579 183.927 194.2085 173.2699 186.6645 185.3841 188.0798 167.8941 181.8537 187.387 181.1111 171.0006 171.7454 188.6916 224.2198 184.0707 194.1475 193.7827 179.9552 196.8554 211.4444 164.2594 176.1906 188.8626 201.3479 193.0147 203.6782 162.1929 202.7856 197.2285 188.387 192.2265 178.1435 168.5945 195.182 216.8327 201.724 211.234 208.5125 179.1225 205.0932 201.5961 189.7324 200.4985 235.6597 200.8464 203.1099 239.1057 261.1064 334.9017 418.6272 334.9017 310.6273 311.0136 261.4595 276.8257 209.5805 255.9885 215.1608 209.461 200.0237 217.2619 204.361 201.6935 199.1851 213.838 209.7329 210.3998 201.62 167.4065 210.0241 197.8985 179.618 200.3157 187.8369 184.4436 184.3151 171.2505 213.508 200.2147 181.9101 199.0334 155.3599 166.99 182.286 187.9093 184.9078 196.1655 192.0442 168.8883 188.4215 181.5561 195.2613 185.6874 195.2615 173.4562 204.3619 159.6513 161.8315 146.8676 171.1928 182.1805 185.2222 184.1113 178.615 176.2076 159.5087 171.4707 190.9758 177.9197 182.5818 191.2746 230.8946 0 0 160.4148 152.3139 140.6734 163.3546 165.0196 188.242 188.5714 162.2982 166.4833 164.0069 0 0 201.3767 165.6989 147.6753 147.7003 149.031 164.7864 197.5434 168.914 170.2837 149.1719 167.7902 153.5558 164.4482 157.9588 163.7204 169.8275 169.7048 175.3473 173.6862 180.8803 171.7459 192.9354 156.2106 172.0024 155.6737 142.6306 169.6409 153.1237 170.6249 157.3417 177.4932 174.2046 156.8042 202.755 169.0758 149.8407 146.6103 156.2132 142.577 153.3526 153.4939 141.2087 156.0444 170.2541 185.1664 152.187 176.9232 173.3248 169.5951 171.58 187.6721 182.292 198.6569 184.0076 159.8149 112.319
144.4417 183.9093 164.7442 148.2541 177.1022 168.3929 164.7169 178.5319 159.197 156.5126 167.1171 170.8147 171.9922 175.8947 165.809 167.0913 172.9367 167.9401 160.2025 179.4935 177.0814 169.3039 167.4872 177.1536 162.798 163.4508 154.8787 172.3623 166.9375 153.8029 146.3144 177.5582 163.3938 174.532 172.9904 169.3814 147.1308 166.4829 203.3767 176.1499 179.603 186.5583 194.8893 127.3557 194.0946 168.0743 172.2512 170.1991 169.1286 179.2722 170.3386 174.3582 165.6708 178.2632 176.5834 142.5981 155.6442 172.1746 165.4211 166.7039 173.3065 162.3004 185.2719 160.71 172.6608 147.7976 160.3513 169.3138 167.6205 164.1254 198.5401 181.141 181.8783 180.494 180.544 177.1717 164.2841 186.2939 164.0155 170.5455 186.5859 165.7064 172.4917 199.522 184.0304 167.271 174.8914 181.6285 160.076 174.8667 178.4097 185.0514 179.9758 175.8878 163.9366 180.1515 185.6457 201.1445 189.1692 182.431 162.2306 173.7732 194.9022 196.1588 176.8297 176.4183 168.2722 177.3157 187.2563 181.938 165.3948 184.4146 198.9796 166.5474 189.827 184.7233 198.6418 203.5107 185.8275 203.6515 195.8548 209.0917 190.2549 179.9862 188.3899 214.2139 221.8651 218.9106 215.7293 201.6154 220.6555 214.6523 199.4133 212.098 223.6271 229.8085 202.994 228.4992 252.0124 266.7502 334.9017 418.6272 334.9017 318.3267 264.733 257.6738 236.7252 227.0053 207.1035 211.883 208.072 206.7387 200.3071 218.6403 193.6758 209.7257 209.9416 204.967 210.1649 172.1218 186.5315 189.8291 192.9777 199.8498 200.7469 0 198.7704 185.1971 210.7677 182.4445 176.9578 172.8753 172.3815 175.5392 214.521 199.3192 174.1572 185.1947 169.0826 176.6722 171.3055 203.2509 177.3417 175.9277 161.3464 148.1189 179.5594 175.7013 203.3262 183.4398 182.7312 160.8862 181.9737 177.7098 182.352 178.5079 204.6462 177.2153 161.8436 168.2565 188.2577 176.7298 167.3983 227.2906 174.7714 167.8208 172.6232 164.3837 203.8153 186.1334 183.0546 172.0235 189.7817 175.5888 172.9769 0 0 171.8844 154.0985 178.3916 172.6124 167.4868 171.8728 169.2761 162.8645 150.3564 162.7301 174.7089 175.0831 172.189 161.2642 166.0787 187.9612 169.0065 155.5564 154.0828 170.1904 177.2917 174.7015 153.0952 178.1092 184.1654 168.4992 183.7028 154.1218 150.3864 150.7455 163.7596 180.1941 174.1125 164.0974 157.1832 179.3822 173.4422 141.9043 170.7335 163.9618 157.5336 156.001 160.6233 165.7454 178.8657 179.1686 163.9999 157.5725 179.9888 168.3117 170.203 162.9552 166.1819 171.4818 161.9886 149.3239
153.2734 170.1829 157.818 166.7779 179.9819 166.6889 163.6066 149.0284 183.5981 175.5477 165.5076 166.8165 161.1811 185.0218 178.9275 178.0178 175.1345 163.4779 187.252 177.8675 172.5271 169.2784 167.4619 174.1113 163.4895 150.4332 159.6307 156.5857 165.0519 177.845 160.9306 166.7938 172.8874 154.6791 182.8505 173.3997 177.5029 190.446 158.1445 151.5871 178.518 161.6068 178.6929 127.0295 160.306 165.0497 152.8881 158.8202 170.9271 163.5464 173.8892 162.0097 163.2997 185.9897 157.5568 198.7758 169.0609 166.4958 167.0405 194.0669 163.8305 157.5491 159.71 146.4511 164.1291 181.5499 158.0671 178.8337 153.2661 162.2662 171.4756 196.9387 180.1156 172.7425 170.3452 179.2143 170.5353 167.4671 175.8947 172.4539 153.7959 182.7025 150.2549 169.9084 177.3564 163.1667 169.1984 202.8666 189.0211 175.1811 188.0881 191.0186 172.9401 182.7486 183.4395 180.2442 179.5841 177.7685 191.9822 162.8355 183.0397 204.19 207.8499 172.5866 171.1702 192.8684 181.6166 181.7426 214.7224 167.1547 178.9069 188.9009 181.1041 167.7737 161.295 169.3306 197.0139 174.5224 182.741 207.651 204.287 197.3858 208.8189 221.1058 211.3648 209.2337 209.0183 197.8229 209.4589 215.1645 178.6698 200.0054 186.7063 224.9842 208.0338 235.7141 234.1091 234.7316 234.4133 252.4096 310.6273 334.9017 418.6272 334.9017 276.0175 273.8769 266.2347 256.5735 242.2919 235.1889 218.6519 194.6063 190.1377 205.8211 201.6728 219.7521 221.1871 209.8451 187.4025 207.2443 183.7495 206.274 203.2946 195.3954 194.7317 222.1767 158.4486 180.0368 183.5581 180.8558 177.9029 177.9172 197.4882 215.9095 180.9072 220.4787 182.6218 192.8541 210.2673 182.629 169.9802 164.7482 188.1816 176.7272 183.2252 171.3322 173.0507 182.0693 159.1872 176.7496 163.6493 199.2089 177.7697 181.4553 166.2881 169.9756 182.0222 175.3842 154.1667 174.5981 181.6888 189.6629 172.4487 199.252 184.144 172.1619 146.5879 163.1832 175.273 168.7584 166.4217 181.3291 175.9158 167.0306 164.5461 0 0 171.0881 173.339 181.1256 169.109 167.4899 174.8539 171.3298 156.421 143.1143 164.8564 166.498 163.861 169.2849 165.1699 178.3508 143.1525 169.8054 167.8054 166.2157 146.6999 178.707 164.0644 160.8445 158.8088 188.3319 174.8641 187.1539 184.4713 171.6979 156.2768 148.5068 169.2553 159.4925 156.653 175.7136 165.6388 152.1898 163.8131 182.2796 165.0878 158.3764 165.6043 188.2299 170.4098 198.3795 182.5792 161.9828 175.5138 157.4224 162.3533 170.552 155.9991 152.391 170.1036 174.3556 198.2104
145.0182 154.0011 166.7341 170.1506 141.7157 148.0628 182.1279 160.7201 167.8643 169.7435 186.2071 163.7336 159.9384 154.575 194.7201 166.8919 158.4427 175.4017 159.2417 169.7035 170.3011 165.6142 163.837 148.2341 163.8034 172.3799 166.6866 162.1614 178.1756 161.6963 174.9264 181.0765 172.6713 167.5349 175.5413 164.5076 150.8465 150.9851 198.5631 177.6924 152.2708 177.4846 162.2065 148.0793 176.7637 182.2018 154.8502 161.0971 145.5351 139.7618 161.1537 158.6565 159.6942 175.7747 153.1276 187.501 181.181 189.3514 175.9543 171.5661 177.5779 159.2106 178.624 129.1982 152.2601 167.1869 154.7563 155.0762 170.0033 182.0904 169.2539 194.4766 192.3225 191.3157 181.9355 175.3976 184.0941 173.9114 174.1661 175.0573 167.6781 173.8694 170.423 161.875 191.8914 182.1749 163.4535 180.6178 182.4319 184.4796 200.5326 202.7363 184.1012 180.7268 177.7114 175.6616 186.0313 170.6764 173.1503 170.3719 198.344 187.4624 176.0011 195.948 175.6417 201.4632 161.0942 172.907 176.3098 184.431 207.8304 184.3096 210.6861 177.3179 202.4164 195.9294 198.3805 188.1365 193.1925 192.0618 205.1613 202.5268 190.5096 180.5443 193.8217 203.8467 198.2706 202.4775 214.8469 183.4337 204.2987 196.5773 201.341 212.3719 211.6301 229.8551 219.8202 216.9346 235.3706 263.98 311.0136 318.3267 334.9017 418.6272 334.9017 276.9763 259.1739 259.4756 240.141 228.8245 208.1937 219.6955 212.2353 212.0954 225.3211 216.4894 234.6928 226.1173 183.2367 179.4489 190.0818 203.8248 174.5117 178.3446 198.3237 185.5848 204.761 191.7252 173.1167 180.7272 179.2075 171.6983 193.6659 174.7323 192.8656 186.8698 173.5372 185.2089 188.0307 186.5556 188.5301 177.7606 191.2375 202.6504 164.8878 188.8058 181.6549 175.5664 200.2805 213.7182 171.5448 184.5838 162.29 161.5831 177.6218 175.8277 169.8502 193.5264 185.878 168.8872 190.4819 168.188 194.7576 197.6849 165.875 159.1786 161.0242 164.41 153.124 163.0484 169.677 171.8654 171.0034 170.9792 168.436 0 0 188.0657 168.1036 176.6612 164.7151 157.8605 184.3021 175.5358 172.2922 166.8059 159.2127 161.8327 157.0204 159.9163 164.5916 161.0405 174.7473 172.1587 178.0217 176.3353 187.5305 165.1105 161.1689 162.4346 165.6408 173.2266 153.696 169.3327 149.0188 164.263 160.8128 163.8723 171.4041 172.589 179.4691 169.6978 175.1023 149.2765 157.0507 170.4789 183.6486 175.1373 147.6461 143.5055 174.9965 158.3936 175.4086 172.3946 168.5541 171.4963 165.5914 175.2543 151.751 193.4234 161.5116 183.4984 155.8682
148.9751 192.0687 153.6836 157.584 175.7894 199.3218 183.7966 180.9654 169.0991 169.4213 168.1569 144.6585 173.0116 155.5768 157.9604 162.5418 166.0931 175.3338 168.0069 179.5488 200.2102 149.073 147.4733 160.1968 158.0321 169.7961 162.121 171.3449 155.5964 169.2974 179.3905 155.8936 159.4983 177.1104 169.0002 162.2025 203.5826 174.4628 153.9928 174.8133 163.3612 0 154.833 140.8475 184.6767 171.6102 169.4016 162.8965 180.6494 169.1405 154.5129 191.3415 159.562 185.5179 151.5593 159.5152 158.0734 163.4153 179.9954 181.572 182.0529 180.0174 171.8148 177.2467 0 159.7114 0 192.6099 201.9965 165.3085 176.8707 201.5244 173.5526 156.346 166.5054 161.9944 164.3964 162.3452 146.9443 157.8762 0 0 147.8984 177.6722 175.8563 151.4571 145.3095 183.5249 177.2479 185.7 188.4659 171.0966 181.9777 170.2361 177.3788 165.1514 201.676 180.49 161.5748 160.7833 168.3055 188.4434 163.584 192.0818 176.9035 194.5199 208.7048 160.5279 209.6052 170.3258 188.4902 0 0 179.3521 190.0824 0 194.3783 203.9255 202.6681 191.1009 195.3255 182.5121 177.2274 181.5308 185.2187 189.7602 189.6635 208.2368 188.4231 193.2839 201.2446 186.2173 211.7778 214.6453 219.5416 208.0501 212.0878 216.2968 232.9965 230.3356 261.4595 264.733 276.0175 334.9017 418.6272 334.9017 0 234.9892 211.3112 227.8849 246.9555 206.4269 234.8175 198.9416 189.5734 183.9284 242.7812 195.4188 190.4696 209.6076 179.9909 195.6231 184.0216 0 177.524 205.828 213.5508 197.3085 177.4712 198.9421 194.4866 207.4253 189.7171 168.8425 213.7869 165.7328 170.9102 186.0057 180.4826 186.7092 181.0358 182.729 170.6603 183.3374 188.9614 190.8197 166.3369 176.8833 184.5425 163.4583 182.1294 183.5792 169.6873 164.9269 177.3287 167.8781 204.7398 183.6527 179.2891 200.3284 154.1759 175.98 167.3852 0 209.444 0 140.3866 174.156 173.2046 192.3141 178.2633 167.1589 169.1647 180.5033 177.8184 0 0 161.7278 161.3884 176.2135 154.5326 192.9343 165.2417 150.132 156.3017 164.4143 167.2579 164.3198 184.2527 174.6904 171.585 166.0485 163.5962 174.9747 170.8955 169.2766 157.8173 178.1825 150.1117 183.0438 175.8925 160.6296 187.9762 183.0842 191.4075 193.0006 195.1218 166.5721 167.5205 137.2723 172.4086 158.9017 184.6286 193.8583 185.2031 184.573 184.442 183.147 186.3291 184.3572 174.2389 179.6503 159.5595 171.9667 157.9035 157.6152 159.1039 154.4844 173.9037 160.4137 163.9487 172.4135 173.0476
127.3791 150.9025 153.959 169.1548 224.083 174.9577 210.6157 134.2671 152.7454 160.8686 175.6102 151.3316 148.5866 174.3072 154.8692 190.4186 196.4705 162.8636 164.9672 180.2508 152.462 157.4002 155.7111 145.5151 178.3713 157.1971 134.9034 150.1866 168.1641 175.1777 174.1614 167.5233 155.5426 185.9602 144.7587 150.724 201.4762 0 157.6781 158.4926 187.5154 192.1932 151.6969 192.5933 164.7885 175.4582 172.131 175.7656 197.8011 191.5987 182.3581 179.7424 189.0873 147.7536 138.2626 167.4747 222.928 140.2056 125.3327 198.7884 122.3186 0 0 191.1187 138.6307 0 192.8867 197.4699 146.9239 140.793 164.1259 168.2642 166.5115 145.9063 132.5381 178.9968 156.9228 142.5437 178.1933 175.9531 144.3882 0 154.1759 184.2989 180.8421 146.0205 180.9496 193.0409 165.427 192.485 217.4849 0 193.3587 207.6634 173.2473 164.9989 146.4802 159.439 163.3259 171.9794 157.4432 212.2933 177.008 172.869 166.6575 214.8861 191.2523 181.2239 164.0641 151.7246 179.1387 213.26 239.5048 0 185.9408 0 201.7229 190.739 154.0745 157.5356 185.0807 205.3307 215.7928 211.279 228.2967 193.726 194.6304 165.493 243.2086 217.5579 187.8041 197.0125 177.5403 201.1667 195.1656 144.8923 0 234.1509 242.0898 238.8213 276.8257 257.6738 273.8769 276.9763 334.9017 418.6272 334.9017 282.548 291.996 251.164 224.1403 212.3151 199.6388 162.1311 224.2251 219.0816 219.5516 201.3731 205.5722 229.1959 153.54 201.9892 196.6098 194.2514 214.7913 0 195.7906 164.504 167.3421 191.2397 206.5749 183.931 227.8277 195.6445 171.8853 177.369 218.3944 143.5549 177.1588 191.4707 193.3208 171.5821 202.7313 195.1098 143.6321 199.4458 160.1761 162.3428 0 180.2836 230.3612 179.2202 194.0589 154.1739 136.7825 178.8529 181.7899 198.5342 186.1771 141.7412 147.6824 153.9273 229.9323 0 0 0 195.3825 215.7558 210.3965 155.7162 185.203 150.9809 116.3407 154.5404 152.2416 0 0 161.853 174.2639 167.7797 170.2508 211.6139 192.4927 169.27 176.5637 173.2147 167.8408 169.7533 201.6446 156.6538 197.799 184.0103 175.1887 165.1311 158.9496 157.4439 151.9107 187.3985 153.3953 203.635 175.1481 182.2592 204.3782 149.2766 167.0819 174.0089 185.8949 155.1446 146.6242 143.743 157.3128 159.8905 171.0894 167.3685 148.1768 142.6836 169.944 187.3408 196.3605 172.8765 179.3752 159.0402 152.7093 186.9041 180.465 193.154 169.1845 124.4564 169.6456 120.8172 180.2896 177.4954 155.2553
112.881 142.3578 160.548 153.4984 0 166.9431 188.2448 174.5468 148.78 139.4054 159.3126 187.1445 164.2518 157.5024 160.9342 145.4613 137.08 172.7812 149.2798 165.1731 177.8752 182.7744 180.813 222.3302 169.9322 174.8879 194.3825 130.69 168.8822 176.7259 138.1606 185.4968 155.639 196.9456 211.0492 144.5235 159.7393 186.5862 0 190.3181 151.906 156.8312 129.7196 0 0 0 0 0 0 149.4116 170.3283 175.4993 188.1177 172.018 157.1538 180.7726 0 159.5112 194.6184 0 218.2552 170.5084 0 0 140.3513 173.7238 0 202.0696 193.132 170.6031 0 160.3472 148.6734 174.0084 178.1518 174.3457 158.38 180.2551 207.033 0 160.9585 182.0678 0 0 0 165.5773 0 154.4718 157.6446 118.0115 0 172.1376 150.5534 163.6601 163.8067 181.164 192.5617 208.0091 166.1634 185.056 159.4032 187.665 170.2972 155.1275 199.578 175.5181 163.1793 0 197.8877 162.6276 153.1659 178.4615 0 181.5574 0 154.1714 200.4389 169.3845 161.3603 0 191.0018 195.6481 177.9492 210.9378 189.9723 218.3526 0 214.4846 220.6157 0 196.2468 234.8375 0 0 219.7908 0 235.586 237.9407 238.6633 0 209.5805 236.7252 266.2347 259.1739 0 334.9017 418.6272 334.9017 250.573 278.2169 234.6709 226.5408 203.9076 225.5241 215.9988 220.4397 219.6827 178.4471 155.1172 0 181.0448 174.2063 0 204.4204 194.7973 0 0 170.3488 206.0698 193.1938 156.9761 177.7308 198.625 172.5832 170.9564 174.0318 203.1865 173.8514 200.3523 221.0969 182.6762 163.5239 149.1129 157.5302 0 194.0817 171.3103 151.3546 0 0 193.3542 165.7842 176.3448 0 153.1473 187.0382 193.3127 189.542 0 157.9824 127.233 177.7165 0 164.2325 0 214.7835 166.5489 191.1941 202.0006 163.2733 178.087 155.8562 0 182.5767 179.861 0 0 160.6087 158.786 157.4034 176.2382 130.2686 164.0309 126.4711 137.9418 169.0034 142.6329 144.0169 195.0002 119.7058 133.3463 156.3338 0 184.0391 139.9233 138.5978 148.8693 150.0595 175.5687 206.7379 183.7035 182.0692 179.0954 0 181.271 156.9597 156.2822 128.2433 166.8168 171.5785 160.3198 138.3517 172.9976 0 158.9514 194.8974 165.1204 146.3991 148.1357 0 163.9857 144.882 153.3643 148.3849 145.4525 143.3143 178.8605 149.5426 153.1904 156.6757 149.9372 166.6196 0
137.4167 156.385 179.9821 166.2885 172.6809 134.8249 174.7712 160.4557 150.2885 148.1613 164.9023 162.2915 158.8415 165.7736 163.3059 146.7505 155.2165 206.8369 192.6239 157.7338 118.3217 205.2957 203.0927 207.4639 167.4329 162.3199 152.0994 151.4751 147.007 139.6356 164.4863 205.1145 177.0313 170.2133 202.1227 171.7161 0 109.2355 191.0819 0 171.8413 168.3053 0 0 167.1684 170.6023 177.6373 0 0 0 141.6915 173.3644 188.9287 159.038 158.2444 0 0 0 181.1234 139.8933 0 0 188.1503 0 179.1136 169.0923 154.9238 183.2351 199.9291 174.9639 234.3111 166.5002 194.6939 147.2061 188.6671 170.6424 193.3852 149.6889 179.2849 156.6526 155.6337 0 0 197.0611 186.6672 198.546 186.7974 174.8768 129.7594 168.7619 156.0672 172.5267 183.2974 197.1063 208.995 164.2895 192.2611 176.4677 177.5652 174.1687 152.8034 157.9956 149.984 208.5509 204.4607 183.5359 150.5208 170.3799 168.6338 225.2314 200.1891 127.7607 153.6435 182.1346 0 171.8905 0 168.2585 173.3182 153.5333 186.9509 200.6203 194.7622 183.2182 196.6442 172.4779 203.2654 207.8003 210.4424 172.0796 181.0685 191.8417 171.0554 171.4519 218.1855 206.4273 189.1298 194.8854 209.7568 234.4128 255.9885 227.0053 256.5735 259.4756 234.9892 282.548 334.9017 418.6272 334.9017 308.735 206.6692 269.8892 225.7786 219.4133 174.6049 192.6884 267.2658 252.5251 221.0394 188.5086 203.0316 219.8042 211.1578 230.0533 0 205.6321 229.3056 162.832 208.3502 167.513 174.3706 201.5006 191.7322 179.4263 185.9393 172.0469 155.6965 178.3987 169.0148 190.0848 211.9779 182.6474 172.808 140.8398 190.0048 169.2128 227.3298 185.9525 169.2091 213.1318 0 133.7425 168.7007 166.0767 184.6006 173.1779 192.1798 158.5933 212.8592 169.5067 177.2599 174.7693 0 279.6171 218.4269 134.697 162.0704 128.992 170.9187 159.1944 161.4092 157.0679 164.5337 168.7351 166.2252 0 0 171.0108 143.8658 154.2785 197.9325 106.3891 157.0465 213.6518 141.5107 172.2422 147.0212 176.1441 159.6246 147.0133 150.9692 144.2137 149.629 155.0582 152.0477 150.6073 210.702 211.1187 191.0471 162.2213 174.986 141.5774 114.0801 198.8584 155.3918 151.0198 121.0213 154.4385 172.1922 154.0448 187.1431 162.6571 153.6015 172.3511 159.8542 137.3832 144.1098 135.0784 121.9743 145.0628 155.2373 145.2984 160.1861 156.6788 178.8252 145.9969 162.4876 173.5549 165.5175 195.5932 196.0072 221.9153 197.6441
190.0603 152.5292 165.3367 145.0543 185.7047 160.5799 190.703 167.0164 157.9597 146.3038 134.1507 162.5641 142.8557 188.1701 157.2213 166.9348 194.916 150.1723 146.9627 195.0692 205.1616 158.7783 157.0745 161.9998 178.9722 157.3343 143.5097 170.9703 168.4469 150.6528 185.5532 149.7783 160.7785 181.0485 185.9137 170.9449 210.7042 200.7701 174.4589 139.0822 152.4766 175.9568 170.1211 151.4943 149.9927 202.8278 164.5645 210.5512 201.7115 168.4702 206.5269 175.752 159.2286 159.3052 171.3686 168.5384 200.0782 158.2162 195.6944 186.8265 157.4308 156.2357 144.8023 124.143 152.7338 185.988 200.3511 187.2293 155.2534 139.7024 158.7296 207.9896 155.9791 163.9704 147.8045 164.4458 149.7788 160.6287 159.8638 167.2512 171.3002 214.3583 142.2789 0 148.4716 172.9001 151.7415 211.9578 192.4822 145.3425 149.8774 161.8013 128.8005 142.9061 174.3376 173.1461 157.4928 191.0666 166.4578 168.8965 173.3199 190.5565 214.0365 181.6537 172.4653 157.3666 219.4709 192.7024 165.361 159.5222 179.0336 211.068 194.7279 184.8712 181.1494 178.2838 176.6177 223.1124 171.8739 184.832 193.3275 186.7159 190.4453 223.4531 191.9054 209.1357 167.4 161.7815 166.7465 225.0719 177.8439 206.9449 207.8436 211.2002 195.2364 218.797 220.9344 246.8314 255.5008 241.1225 215.1608 207.1035 242.2919 240.141 211.3112 291.996 250.573 334.9017 418.6272 334.9017 0 250.9552 270.2131 244.3962 211.9165 204.9746 242.4996 217.4223 234.4911 240.0479 175.628 206.4675 193.2313 195.9994 182.9801 175.4635 243.9166 189.0419 154.835 190.4151 191.4723 170.7635 197.2264 204.3748 189.289 167.8507 184.6745 200.5342 243.5901 207.993 166.9435 194.6203 164.5188 180.6368 167.5071 164.4912 183.1008 163.4463 182.8089 160.7331 189.8949 173.7232 178.2919 160.0524 182.1577 167.441 174.0995 177.1697 187.4872 162.1056 150.6034 198.0915 169.2236 151.4232 157.8411 163.8907 163.6892 215.0929 166.6224 156.2096 155.7132 155.1152 173.3351 191.8247 188.9714 0 0 161.309 173.9087 180.7351 167.7555 216.621 172.4501 164.8619 164.9084 158.5169 162.9195 164.1368 184.796 176.3548 180.9689 169.5652 171.1451 154.1796 156.6297 155.1459 152.1776 168.138 153.3227 206.1823 139.6223 177.3005 177.4883 164.9999 227.3407 209.8926 167.4287 166.6953 157.1392 162.7745 154.9924 155.6769 186.0915 210.6532 191.3364 206.9771 217.6164 213.7929 207.4461 201.186 153.0998 152.0345 154.9525 159.8912 161.9109 181.8923 162.0014 140.2748 164.8357 162.3728 159.592 171.1069 170.7483
166.8045 179.3601 167.0135 152.0898 184.5101 164.9821 164.7406 170.9957 152.8783 158.4463 145.7688 176.2329 163.9102 173.1703 157.4947 156.1857 171.3838 159.3858 159.1065 176.7074 182.7527 162.2655 160.5242 167.9136 168.7404 161.1885 163.4471 158.246 165.3848 170.1243 172.1735 160.8213 169.0338 162.9566 179.7773 169.1439 190.8765 206.6777 183.5868 151.3152 154.2596 177.1045 181.138 165.8883 149.765 179.8491 163.0078 197.3948 190.0181 167.0078 191.7394 167.9107 165.4327 169.8699 169.4378 163.5957 192.851 150.9143 175.0719 175.1325 180.8055 160.8475 138.0136 144.2891 153.5622 178.7041 180.1968 187.612 192.7819 158.0869 157.7704 185.636 165.262 181.2205 170.0698 150.1387 168.4777 171.3712 167.3545 183.9392 180.2721 186.6493 143.7149 173.3732 159.9735 154.4619 161.0823 188.0823 202.4739 167.4813 174.5782 155.1288 152.0725 168.3601 190.4588 167.246 166.464 200.1207 192.0762 155.7962 176.03 161.4619 219.5474 176.1411 162.3814 162.9252 191.9605 177.1977 178.9168 174.9841 171.6812 223.6827 206.3681 210.7503 188.2251 160.7713 162.738 216.3465 177.3042 199.6453 199.8836 193.4162 192.3948 208.268 198.4339 192.7806 187.9635 176.2133 196.7005 192.9868 190.9853 192.0891 204.9998 198.296 171.5628 210.9624 202.1136 215.3307 223.7744 208.8531 209.461 211.883 235.1889 228.8245 227.8849 251.164 278.2169 308.735 334.9017 418.6272 334.9017 0 258.1154 241.1722 214.0965 195.4713 233.5628 228.6602 210.3702 224.1301 204.6641 234.0632 223.3597 197.5982 201.6896 196.7596 203.601 217.5021 157.3626 175.3044 187.8288 160.6182 181.0726 186.1692 202.0456 0 0 186.9432 196.7552 181.8364 189.2822 180.4423 178.5893 187.9787 175.6306 177.8631 177.6535 167.3076 160.6767 162.1875 189.401 173.0314 0 159.7837 187.4109 194.0798 179.6544 188.8142 162.17 184.8438 163.4372 184.087 135.1685 125.1336 146.5997 179.7192 174.202 0 187.3803 182.1927 154.4509 161.8077 177.3461 194.6829 191.787 0 0 164.0488 176.3732 202.3695 170.8987 199.1195 158.8231 153.9753 165.7737 144.9179 164.2426 157.0553 179.0887 197.1575 181.0534 179.8096 159.5128 166.9553 173.7613 172.1152 174.5852 165.8137 165.0194 179.6687 151.7611 200.6743 208.3448 162.2231 190.0004 186.3874 192.3651 166.3756 156.8204 165.8466 150.9352 148.7053 177.779 178.4588 189.3292 194.3469 187.8547 182.4403 182.7221 174.0598 157.2413 172.4228 156.3843 164.2604 161.0881 181.7801 174.6369 145.7801 163.8023 152.9244 168.0031 174.8912 137.6693
160.4937 153.789 161.3468 161.5691 173.0002 186.7122 174.4152 178.3147 168.9347 161.4303 145.5816 159.1533 157.3309 156.0788 169.9123 171.0369 188.2716 166.2152 180.6417 191.7835 196.5496 154.9493 153.2866 210.4192 168.7662 170.4059 151.1736 171.3877 158.0549 161.937 177.9689 159.1299 150.9638 161.9322 161.5927 172.5069 224.1043 220.1621 155.1906 181.2349 157.194 182.087 180.9008 112.1076 160.1169 173.1947 150.2867 186.462 173.2844 169.7926 167.3884 145.9221 148.8038 143.3821 180.0458 176.6708 166.0419 177.2347 171.8607 151.7914 163.4002 157.3091 135.8312 156.2427 174.0967 162.2636 155.2589 189.9676 166.5412 158.9633 162.422 205.2328 162.1416 174.8268 149.3401 155.3906 157.9484 154.485 141.1338 161.8231 194.3354 221.3957 133.4322 137.5271 186.4797 161.6187 149.7807 192.0984 181.1856 173.0986 174.8059 172.5532 169.2134 191.5031 193.997 164.664 193.1147 190.8028 175.1391 165.2398 179.7608 175.793 212.6433 174.4959 164.8374 188.9117 200.4299 195.3624 191.5113 177.8181 176.1877 182.0312 188.5127 220.1837 169.7941 169.1321 168.1089 213.5123 174.2479 189.6451 205.6213 210.8639 204.645 211.7529 190.4592 187.3814 186.1732 191.7717 186.0838 204.0337 187.167 203.2954 228.2308 199.691 179.0207 207.2118 199.4598 202.9071 222.5962 207.9073 200.0237 208.072 218.6519 208.1937 246.9555 224.1403 234.6709 206.6692 0 334.9017 418.6272 334.9017 298.6232 243.0372 228.5565 202.1479 231.6641 219.6837 218.214 219.8527 212.8645 217.108 218.2462 196.276 192.8163 183.8965 188.3067 206.5247 171.0034 193.3885 201.4699 181.2428 197.9246 205.2067 203.2346 206.1734 178.228 173.6021 199.929 178.6888 163.679 172.1326 188.0411 194.2973 167.7377 162.2882 188.5861 177.3403 172.1107 126.1658 206.7146 192.9701 172.4585 165.9458 182.3268 173.814 163.0453 172.5209 171.0304 204.6519 155.2561 170.0041 175.8468 151.893 0 198.0018 186.5224 181.1544 174.1374 178.9893 161.9597 183.0712 181.1358 170.1973 167.6657 0 0 152.7601 185.5267 193.911 182.3829 193.7762 171.8932 153.3355 169.0414 149.7585 190.8369 162.172 189.207 188.9117 179.7959 177.8691 168.916 186.0445 167.4584 165.8721 157.145 153.2227 156.0587 206.6783 156.9585 184.9028 173.326 159.8662 188.3028 168.0385 186.993 183.8769 166.6405 168.7337 156.2253 158.3508 164.7976 190.5935 184.4623 194.2139 220.7055 221.3793 206.1541 187.694 171.9163 160.1359 163.1732 159.0448 173.7679 177.3274 180.1949 158.2878 156.5465 143.5922 183.6365 171.2331 157.7853
144.9684 165.2596 181.071 182.7719 159.8339 172.7761 158.8579 178.1644 165.42 156.1948 165.7336 178.832 160.2857 175.4267 162.3197 170.7556 160.0168 175.9388 163.69 164.4493 159.4873 172.6348 170.7823 177.1825 178.6959 178.3732 169.2956 171.8706 169.5251 161.0839 154.5668 164.3891 160.0374 169.4418 178.821 170.4566 159.7073 157.6547 156.2602 161.4274 170.8872 162.2464 180.6487 149.7575 173.7592 171.041 165.2493 160.2872 163.4025 174.5474 161.3322 162.3641 161.9728 170.6859 172.3358 161.9894 179.7822 183.1042 174.625 166.6714 180.7765 184.8615 169.0959 184.0225 160.7654 135.6654 152.9107 170.2049 168.3842 161.9078 167.6463 174.1405 163.649 173.218 177.7068 173.5451 166.4752 176.0742 180.1012 174.6266 163.7247 181.8189 193.4837 182.9563 180.9554 187.0493 181.4985 175.1701 171.3672 188.6229 183.6479 174.9403 174.8361 155.1558 178.774 185.5334 192.4474 186.1497 184.6651 181.4802 172.0283 167.6313 177.1486 167.5026 183.2715 189.8265 163.1901 163.3079 181.0925 178.7904 179.4508 175.0393 185.4416 187.1996 169.1878 150.0827 201.776 202.3116 196.9713 198.8922 181.0838 180.252 183.7873 180.9844 192.9741 198.1682 201.6169 187.735 194.0223 182.1859 205.6758 188.3758 187.5011 188.9736 215.6075 195.377 200.6232 215.7765 214.4485 190.4384 217.2619 206.7387 194.6063 219.6955 206.4269 212.3151 226.5408 269.8892 250.9552 0 334.9017 418.6272 334.9017 0 243.0171 235.4858 245.0852 223.8039 209.7282 194.8473 226.5572 216.3575 205.7316 217.1009 213.8756 223.2947 190.1195 189.9441 198.6615 223.3143 206.0365 185.6214 181.8627 179.0741 194.9277 204.7829 188.8447 184.0384 186.0161 197.2168 200.5406 189.6401 202.466 180.683 190.1445 197.021 169.054 176.3361 171.4265 200.3703 203.1636 192.4065 178.5294 167.1357 170.0151 170.1803 159.5052 180.2316 188.7547 184.2048 187.7781 187.5585 198.0197 134.3505 141.8248 171.8887 165.5711 170.0777 169.758 160.6901 172.7285 166.9726 169.5624 184.4709 181.727 0 0 193.7162 178.0664 166.3557 177.521 136.8946 160.6305 189.0637 177.0014 165.4684 184.9701 163.9933 174.9813 163.4499 172.7332 189.0417 168.8849 168.6794 178.7532 177.0598 188.2625 164.5315 183.7743 170.878 167.2678 170.1842 170.5576 162.8582 165.8533 163.4407 163.0512 164.8334 176.5792 162.1637 177.4487 158.4757 153.9577 149.5819 189.9095 159.8253 151.2538 149.2568 150.8171 148.336 160.6033 163.2298 162.4672 171.1303 165.8191 173.0354 185.0383 186.7768 174.5242 197.7624 166.6616 171.7477 182.0494
174.7282 159.5361 155.3074 151.0186 190.4924 183.1155 198.0824 155.7025 156.9033 167.082 146.2795 191.7748 166.7 170.8927 182.0841 162.0908 210.0492 159.8919 162.0879 185.7037 189.6272 169.6813 167.8605 160.2134 158.3723 149.0795 156.2641 163.1112 155.4618 175.993 189.1382 152.8811 151.9022 167.5832 140.4735 163.3841 198.6396 218.5122 161.637 149.7679 163.7736 169.6263 178.886 0 153.1188 183.8573 168.2181 228.6261 194.3681 168.0054 189.9455 189.8329 159.0191 161.3074 187.0227 195.6636 171.899 150.3253 151.7768 144.3105 170.061 167.3404 147.0369 146.9699 156.0792 168.7185 198.4823 190.1739 181.5567 139.9695 158.6943 199.3272 177.3778 169.9171 148.8693 137.0464 135.3739 165.057 156.5346 188.2705 174.1279 184.375 140.7945 154.9031 168.474 173.936 158.0048 191.4242 192.8287 161.7979 190.2008 168.7223 138.4556 163.3477 156.1781 181.0955 166.4281 186.1654 176.8343 169.2872 180.5712 166.5185 208.6156 154.5735 157.219 163.8468 232.8135 202.3823 201.2161 185.5608 184.1545 199.4278 185.4918 202.9551 170.2764 178.2719 196.8142 194.642 163.0685 192.5042 186.4372 191.0331 203.7058 213.0865 192.8995 210.3613 190.8545 162.5041 170.6754 178.6075 182.3687 212.107 223.6011 209.4072 183.1248 204.1086 225.7937 227.3759 209.4835 201.7377 204.361 200.3071 190.1377 212.2353 234.8175 199.6388 203.9076 225.7786 270.2131 258.1154 298.6232 334.9017 418.6272 334.9017 270.5753 233.424 224.1987 228.7263 228.1602 232.8368 192.0833 181.5504 211.644 200.7418 198.3014 202.3106 163.8559 213.3024 193.6519 183.2861 191.7094 191.5779 205.5064 161.614 190.7928 182.2588 185.5618 198.2957 211.4308 204.4415 187.446 165.6226 172.2865 183.3745 170.5092 184.172 148.1943 166.0652 169.7884 186.3265 165.8631 159.3025 170.9033 169.6593 166.992 158.7024 163.2582 198.3999 171.1729 175.4034 179.7878 162.0749 157.4454 132.1602 202.538 198.4359 178.6019 244.5892 180.5821 174.5209 155.5906 153.4919 174.0881 162.7469 160.3261 0 0 138.9442 193.1599 193.4431 166.1685 217.5026 163.9299 160.1449 168.3452 171.31 173.1511 146.5414 182.1388 174.2586 189.6832 169.28 157.5654 166.6955 163.9933 162.4397 148.8821 141.9969 163.2307 199.4594 155.0867 179.2232 193.785 176.6311 219.4931 198.8363 193.527 162.2649 200.0052 146.6473 138.3192 152.1072 181.2678 191.849 199.8005 199.171 198.0439 216.2483 240.6722 181.8975 148.8935 161.6081 158.6547 167.8321 171.4052 202.1928 169.2369 149.3422 139.9314 149.8127 157.5219 180.7484 197.9749
128.9235 187.0709 167.8696 194.046 169.4131 154.0422 168.7038 152.2733 187.1788 166.5797 169.5723 166.1235 179.7825 168.5616 168.4127 171.0008 164.9701 182.1647 158.8512 149.1727 162.2284 191.0359 188.9859 181.7607 167.7228 170.7749 172.2852 169.0438 165.137 154.9033 160.7004 183.0204 165.0137 164.1522 171.6104 176.8917 152.7539 137.7954 158.7894 170.6008 168.31 162.7178 170.8326 176.8596 175.5864 156.7737 175.8564 150.6521 158.7565 164.3444 168.4174 180.8512 178.6138 163.5631 178.0715 166.3213 180.2896 187.9529 167.2278 160.739 185.7356 174.6455 178.4738 168.7 180.6587 174.8376 144.9349 169.2756 170.2156 182.872 196.6292 154.5032 176.2198 164.4649 185.1504 172.0869 175.8254 181.2381 171.0293 178.8645 157.1973 151.771 217.1708 180.3831 162.8305 177.6693 181.1322 161.4225 163.6155 184.6728 187.2089 178.806 192.5519 199.3442 164.8742 174.7959 170.8264 190.7113 179.6834 187.7928 189.3834 184.0223 190.9049 183.2552 187.3431 184.2952 161.9985 173.0562 189.8727 196.9785 201.3005 171.77 176.0386 200.0701 197.5125 174.8651 181.4045 159.7133 183.6395 186.7607 192.2552 178.3581 194.3976 175.5813 188.3018 176.4815 202.3308 207.8051 177.1798 176.7212 189.2438 195.6903 176.1094 186.7212 205.3697 171.1301 187.3228 191.5746 181.0305 205.0314 201.6935 218.6403 205.8211 212.0954 198.9416 162.1311 225.5241 219.4133 244.3962 241.1722 243.0372 0 334.9017 418.6272 334.9017 281.1215 266.476 254.2686 230.8537 217.4896 216.1094 217.9045 218.1533 208.5368 209.9656 175.1031 190.237 196.6149 196.3827 213.5749 192.1202 210.2243 180.9177 208.8933 200.5606 175.7102 208.9739 201.0655 172.5205 190.635 192.0286 177.6286 196.573 182.3702 169.137 171.4104 183.5782 167.8306 185.2672 0 176.2796 192.1899 179.9226 183.4947 182.2802 164.1091 146.3361 189.916 168.9025 164.2339 208.8127 160.1901 182.5636 153.1105 188.4325 182.648 181.4852 158.3297 175.0977 192.0644 183.4029 173.4971 173.0261 162.7835 160.3621 0 0 166.1493 169.3902 176.9511 169.2922 168.1952 163.2171 180.3209 170.3083 190.9159 185.5784 173.9751 168.6793 171.2468 171.1924 171.1007 168.8575 170.2954 173.4504 171.8073 170.0753 164.8577 170.1633 174.4786 175.9664 186.123 156.8035 174.8473 154.4929 148.4491 152.4891 183.8194 195.6419 167.335 174.5014 172.2368 160.6555 165.0516 166.9678 145.8922 156.2436 159.7299 157.268 152.4289 181.4162 160.3669 172.107 182.7923 162.897 168.2004 178.7935 202.2468 166.5363 209.3265 177.4252 187.7194 157.6864
165.1643 177.1015 182.4834 191.2262 155.1279 163.918 160.6926 144.8846 146.7394 172.1201 170.3583 162.4605 159.9861 179.5336 169.5831 176.2866 192.5527 150.9367 182.4993 180.3839 158.3974 162.2719 160.5306 161.0437 173.2869 167.5269 161.293 168.7984 140.5485 174.3009 182.8819 149.016 150.5359 144.9501 166.1768 170.9697 212.2365 196.3891 168.4437 148.1032 174.6851 177.1564 159.7456 160.5571 158.3631 172.8759 157.7597 194.8405 192.9041 197.7207 196.503 176.3535 155.2949 159.2535 176.8964 171.9316 169.7801 162.0741 162.8988 187.4363 178.7286 138.4743 188.1779 160.2686 169.8386 183.7033 169.435 154.1881 157.6553 161.5234 171.9393 178.8893 181.3676 170.6095 180.5643 156.3417 190.7288 169.0982 173.4998 173.0398 208.8073 215.4282 149.7731 168.6378 181.6391 169.3408 170.2538 186.8518 187.8239 176.6982 186.4865 164.5361 170.4533 178.2994 186.9608 171.6813 169.3259 170.6316 171.7465 162.8971 182.7658 189.8335 199.9713 181.4495 181.7113 189.1022 203.8511 187.004 184.9883 173.7342 166.1737 193.7177 194.4513 0 179.3338 182.3978 165.2525 183.3802 158.1155 173.4501 189.9728 172.525 204.1264 215.2669 192.9475 182.4918 182.0702 161.3063 173.796 180.0762 155.3479 184.2856 197.9819 200.9288 196.1064 208.4139 197.9185 183.0713 208.2677 220.8566 199.1851 193.6758 201.6728 225.3211 189.5734 224.2251 215.9988 174.6049 211.9165 214.0965 228.5565 243.0171 270.5753 334.9017 418.6272 334.9017 252.0145 292.1455 250.8166 226.4907 212.8766 214.3042 231.1657 217.4176 200.1211 154.6412 168.1473 192.7723 184.3767 192.2753 185.0104 199.5704 202.2794 188.8615 205.1728 189.129 196.7405 178.019 192.4422 196.0963 175.905 177.863 181.7732 174.6489 164.0741 184.4185 178.8982 170.265 181.0966 216.5631 185.7563 182.0361 163.1417 173.5613 171.2785 182.9856 184.1339 155.8304 166.5321 166.5969 183.3932 171.4364 160.6872 156.8229 0 171.2452 210.2912 174.9347 182.8659 181.628 174.2231 155.612 189.7934 171.7859 169.2306 0 0 167.286 194.2404 200.7702 158.0606 214.5653 165.3414 147.878 172.8999 185.7901 183.8833 156.0022 166.9156 177.9124 167.6879 188.4531 166.3035 180.2746 192.5406 190.7166 160.3792 172.59 154.518 186.7961 154.586 199.911 182.7177 183.3823 195.1894 184.4971 183.14 154.6894 155.7087 162.6426 168.557 156.7158 172.4977 190.3907 202.1395 201.6871 206.4083 199.3164 186.0072 175.2426 175.2946 172.0233 165.0433 170.9794 162.6473 197.9465 166.627 163.1247 152.5198 161.4469 167.7512 158.8264 99.5024
146.6429 197.9314 162.763 191.9592 147.1032 181.6867 158.4767 161.5237 169.5074 153.0594 166.6304 166.9941 165.8819 170.1866 151.0941 156.1058 154.7628 191.9336 174.337 162.5731 154.0834 158.1125 156.4158 170.2251 172.0868 168.097 182.6233 177.8215 170.8755 157.2498 164.7807 166.1005 185.0277 162.6036 175.4852 168.5649 154.819 170.1528 163.2738 183.4572 170.5419 166.6562 178.3069 143.5342 190.9856 174.8552 169.9112 167.2715 172.0451 164.2794 154.1946 161.5629 184.3724 177.0045 163.1102 171.9357 147.5266 166.5969 173.1384 180.4934 186.47 174.7754 225.5871 166.1814 186.3002 179.6263 147.677 169.5493 177.961 183.0786 175.6267 154.9941 168.5913 181.8482 183.2915 186.1281 187.8316 178.6117 189.8333 153.388 175.7152 170.685 164.0835 209.1381 186.3997 189.4312 176.1981 178.1683 192.6519 184.8107 168.4486 176.8295 173.8333 184.4596 165.2638 176.721 193.2699 171.1183 173.4943 180.9673 173.0562 177.1563 180.6784 179.1053 188.154 180.6111 158.0497 181.4511 165.7569 207.059 207.6639 170.5679 180.1056 182.5045 141.1594 194.8895 164.4307 190.2334 211.3058 186.1351 212.3422 194.7598 187.5686 204.505 175.2812 186.9005 179.6811 190.3958 199.0244 187.5239 184.638 183.5051 190.3894 209.4577 217.3946 204.1648 189.6764 191.5075 180.5686 203.3648 213.838 209.7257 219.7521 216.4894 183.9284 219.0816 220.4397 192.6884 204.9746 195.4713 202.1479 235.4858 233.424 281.1215 334.9017 418.6272 334.9017 323.1752 273.9712 212.943 231.7068 232.8435 213.461 220.3112 231.416 224.3269 195.9099 182.2066 199.3391 199.7826 190.583 237.6727 171.5802 186.0824 191.9431 184.9707 177.8 216.0354 187.8011 195.1023 181.4899 181.7615 166.6678 193.8848 182.8561 182.0742 190.634 172.7835 198.4821 177.4832 165.2463 173.7152 163.5239 190.2278 179.6236 193.3621 168.8419 170.0309 197.3377 174.8489 186.2462 189.822 171.4366 174.9386 0 178.5314 169.899 172.6068 163.5676 152.9929 189.9862 186.5496 160.7492 162.199 159.7864 0 0 182.2843 176.5477 155.0821 182.0983 165.8538 184.4908 194.4701 172.9978 179.4075 167.8369 168.2587 170.163 169.2484 160.3591 165.2265 166.995 153.7092 166.37 164.794 195.6242 173.7277 169.3285 173.2427 181.5985 155.3826 166.1039 159.3957 172.5036 175.0683 160.1178 172.9773 159.3287 184.2137 164.1468 172.237 167.1707 160.0707 154.6525 161.9626 163.1778 150.8247 133.656 173.2597 171.7496 168.0215 172.8105 168.4676 176.0847 154.7135 165.3986 187.2261 178.1559 173.0708 180.1098 162.8797 161.1716
139.366 160.8328 168.3423 171.0125 163.6232 172.2522 158.9443 173.2177 172.8861 150.4234 167.6799 163.5479 156.7092 180.1416 167.9174 167.6989 160.6903 176.8536 175.2842 178.5507 171.5476 162.8983 161.1503 191.9439 184.742 177.1811 174.9404 160.5639 169.6145 181.2661 174.646 171.9574 165.9876 164.8006 158.9329 161.1812 154.5146 133.6931 149.8718 175.247 176.6052 169.3186 164.7717 211.5545 182.2111 193.1732 164.6255 152.5992 176.9263 157.0349 173.4423 179.8209 177.0086 177.4968 184.1098 167.2162 134.6402 142.6815 155.6538 177.509 154.9001 140.8334 178.5511 168.6223 179.4523 160.958 198.9396 166.1514 187.8676 180.7716 202.587 165.6243 162.5936 157.981 180.9172 165.54 188.2491 156.4761 174.335 179.336 164.4107 146.9275 168.9874 185.9125 162.8919 189.163 168.7454 169.0599 188.5266 173.536 187.6097 171.6798 165.5501 174.5516 199.1946 183.2737 184.3133 161.1839 181.6241 174.5187 176.7782 167.8631 165.7284 178.4152 178.0021 166.3031 181.0938 146.3975 175.7788 204.0076 185.1787 189.372 155.1071 172.6492 212.4596 139.168 177.3118 177.9052 158.0851 198.9932 173.1304 188.753 180.6114 164.8339 194.546 195.5283 190.2158 190.7429 216.484 185.2816 194.0372 199.72 168.9179 177.3964 191.0982 181.2209 212.2309 198.1344 194.2903 214.5752 209.7329 209.9416 221.1871 234.6928 242.7812 219.5516 219.6827 267.2658 242.4996 233.5628 231.6641 245.0852 224.1987 266.476 252.0145 334.9017 418.6272 334.9017 295.7558 245.0127 269.7945 234.3167 226.0563 224.192 213.8891 204.8995 189.1796 214.4335 201.5068 221.387 197.2862 205.7382 198.5607 224.4649 196.4462 177.9412 194.0275 184.1909 192.5031 192.968 191.7986 182.6287 204.9656 195.5287 180.3295 193.8302 198.7181 196.4468 184.5561 150.1932 189.3937 173.8341 181.1815 171.5931 189.4488 172.0681 159.7212 166.5928 185.8745 201.6757 176.9185 185.795 161.5487 222.0734 163.8185 156.0004 164.5448 189.163 172.8894 180.0964 188.5851 180.8588 176.4546 161.5645 159.1613 0 0 172.3944 203.7265 168.8785 169.0543 179.9397 170.6205 185.1181 174.0373 196.4101 186.096 183.2979 139.4944 166.7017 161.3961 172.8947 153.639 176.6552 160.9925 159.4674 180.7444 167.4582 172.3431 158.1589 179.9503 156.3578 146.4106 154.7376 159.5436 161.7546 167.5071 185.6596 158.6775 172.177 169.6967 170.0921 157.2392 144.0407 179.0866 147.8432 142.0143 147.7812 150.9335 156.075 175.1277 159.007 145.6277 167.7017 176.9596 162.2324 184.872 175.6805 154.9854 184.7991 174.8216 178.3483 168.4102
171.3119 181.0964 154.0147 157.3139 161.2976 165.3697 163.9277 171.3795 178.7161 173.2619 162.9428 168.5925 193.5814 175.5737 162.0256 151.5754 157.5585 175.5972 165.0679 162.0438 165.009 174.4711 172.5989 170.9052 164.5858 173.5238 161.9433 156.5544 159.2876 169.4142 157.4053 166.0514 159.4289 168.3752 147.3344 157.9179 157.5981 186.9086 162.3331 172.9387 177.0263 177.0365 154.0693 184.0953 157.9131 183.5688 169.2111 173.4944 158.9364 191.803 169.3559 167.8587 167.9267 180.7906 167.2309 172.1335 216.6059 153.4005 187.401 178.4983 184.9393 138.8038 179.0325 164.0223 177.911 180.1249 183.1846 165.1761 154.8476 185.8363 171.142 140.8607 175.1773 159.9026 158.9538 169.6955 167.2799 180.4925 178.4228 175.601 168.7627 150.1283 206.5331 159.1687 167.4218 151.0675 166.3507 172.3303 158.4014 173.5815 185.4844 175.8848 159.755 182.7548 197.7939 197.0935 180.6946 188.0686 162.0143 171.1234 166.8321 188.3509 168.1707 180.2973 171.4154 177.3338 169.066 178.6445 163.5501 189.5018 193.063 183.8332 152.1837 160.7766 155.8732 157.2731 201.8124 206.0707 173.2004 163.1888 175.6979 178.2001 161.2176 162.5373 176.4985 169.7354 194.4952 177.7011 200.8817 191.7573 200.8398 193.5419 181.6728 178.0888 198.3317 180.8662 176.1379 179.6444 203.0371 192.8992 210.3998 204.967 209.8451 226.1173 195.4188 201.3731 178.4471 252.5251 217.4223 228.6602 219.6837 223.8039 228.7263 254.2686 292.1455 323.1752 334.9017 418.6272 334.9017 313.5979 257.0209 274.9951 241.739 229.9476 208.5132 229.8903 197.622 215.2974 198.0956 213.0857 216.3294 220.8496 196.9883 208.78 192.2309 205.1469 200.2855 184.9152 199.0414 204.8483 167.5539 187.4903 181.6463 198.2096 184.0747 194.5941 186.3326 200.6029 196.5374 172.8589 179.5554 175.8649 172.0534 186.7093 178.9748 174.5607 168.9476 158.8947 169.2146 182.8498 177.1811 186.818 197.0381 136.05 188.3978 158.8799 192.9163 177.7363 174.8737 175.9374 172.8615 173.5716 179.5613 169.7178 167.1933 0 0 172.5097 180.4477 161.1244 171.4444 196.3018 164.8418 158.7438 174.027 183.5511 176.2136 176.7598 155.0386 156.5087 176.6863 176.4576 186.8357 178.3028 212.2013 210.1911 185.4084 167.0824 166.8111 174.6162 153.3603 179.4777 163.4543 164.7486 171.2958 171.3765 181.8645 163.8527 162.2539 184.101 155.0107 159.8474 161.3442 142.8076 164.423 144.3735 155.0738 164.2338 165.9617 161.9421 162.3973 164.7767 168.4396 155.7265 199.5735 186.5986 185.8623 163.5806 172.6732 153.4989 179.0851 186.6873 152.66
154.2084 175.0286 176.598 164.7114 140.7223 167.6878 157.3208 154.7662 152.9131 166.0975 161.1667 176.869 175.4637 171.9791 158.9295 159.7916 162.4872 150.4384 152.2619 163.4356 136.8251 158.4711 156.7706 197.6161 190.5678 154.3267 164.432 164.5341 163.5917 167.1682 185.9008 165.3419 166.8332 158.0523 167.2485 171.9733 198.5187 206.7042 185.8958 153.2301 175.885 162.9012 166.4221 158.9492 159.524 176.1581 158.3717 184.9742 168.7439 198.4112 185.5795 159.9756 176.9014 162.0126 156.3739 175.5027 192.5139 156.7107 161.2145 154.8957 163.4236 190.5638 144.7 169.7886 200.3446 171.6546 176.0731 171.2551 172.2893 185.2224 184.7084 150.7765 162.427 185.1736 161.3479 188.3659 177.8431 169.8201 156.0507 163.2841 186.9363 167.9591 137.3361 168.6769 174.0015 150.2705 179.7819 165.452 189.9738 152.3082 156.4023 157.2844 156.4288 186.729 159.0546 178.231 154.2809 177.023 140.6799 165.9799 191.9757 177.2412 170.8299 165.9807 169.4372 185.6225 191.4759 168.4907 187.4328 162.7179 160.8284 180.8735 183.3105 187.288 169.5096 197.6334 190.5742 204.7473 198.6542 204.1953 177.0545 194.4915 194.7855 178.2178 190.8669 178.2609 174.4068 173.447 164.3051 181.4342 180.999 180.3248 200.6079 193.709 179.0289 198.8186 185.5964 193.1081 205.4315 215.3544 201.62 210.1649 187.4025 183.2367 190.4696 205.5722 155.1172 221.0394 234.4911 210.3702 218.214 209.7282 228.1602 230.8537 250.8166 273.9712 295.7558 334.9017 418.6272 334.9017 311.5625 285.2586 237.3855 231.0492 252.8795 224.9907 217.777 224.286 221.1445 215.3027 188.0923 207.3521 226.2023 170.4081 185.6344 182.4525 206.9684 201.4235 201.2193 195.115 175.4183 195.1846 201.6552 185.1387 199.671 167.9246 173.8171 179.5434 173.7886 148.109 177.238 193.9333 174.6467 170.8653 199.273 166.2939 179.8862 184.9897 209.4548 182.1712 190.7808 197.0653 155.3578 208.1494 0 183.7919 200.7698 167.4678 195.3841 172.8324 170.4262 166.3566 204.6423 174.3555 171.762 0 0 163.7596 184.0626 192.1031 188.7536 180.0272 156.7401 154.9591 174.4848 172.5656 167.0636 165.3851 167.5843 167.7134 174.4291 156.1788 181.5998 182.4755 171.346 169.7228 173.2143 167.9201 165.2688 181.4023 177.9137 172.7718 166.5831 169.3221 196.0517 169.5982 148.3226 172.546 173.0566 175.2707 153.6123 162.4551 167.0606 175.4115 194.8996 207.4073 175.9602 168.9071 175.3275 176.3112 162.7093 174.1483 152.7091 157.916 178.5476 153.956 165.5094 159.7916 165.1736 154.7703 180.385 166.3117 146.2538
163.9147 171.9272 151.6377 144.281 202.9753 178.5874 198.3774 194.9008 158.9647 151.6137 170.9384 156.8697 175.8416 188.8948 157.6354 168.4381 213.7293 153.3955 151.784 179.1948 182.7362 155.4361 153.7682 162.269 154.9939 146.2077 148.7528 154.4728 185.7121 172.0931 199.3517 139.5255 144.7345 146.85 156.165 154.6862 229.4923 209.7206 186.396 168.4622 160.1097 172.9562 171.6387 118.1475 134.7951 164.7114 165.9987 194.6838 221.3412 163.043 184.0493 192.8618 164.9393 163.3344 165.195 184.1938 200.1513 165.3328 180.8077 196.0777 153.2895 151.6211 142.9813 156.0761 154.9864 167.2506 182.9243 168.5555 169.3592 154.9411 162.7934 211.2042 186.6299 168.9357 139.6612 145.7016 142.256 144.2561 125.4378 165.2496 216.9712 238.5756 127.4762 146.1413 151.8561 150.5229 172.2061 181.637 183.8009 157.3049 167.0239 181.1243 150.114 150.7018 148.448 176.4772 158.7587 201.9788 162.7501 176.4449 186.4729 175.2182 184.3893 195.3058 162.7364 181.0733 184.1754 209.3743 223.3962 182.3943 174.6051 202.9942 200.264 170.2526 190.0151 186.9261 172.1212 184.2652 188.7931 178.3103 211.6792 175.976 192.804 238.0267 187.5335 176.8484 156.5517 162.4041 161.5132 184.3042 188.1095 207.7842 211.9967 194.7238 178.9536 215.4593 209.0385 208.4714 0 211.0556 167.4065 172.1218 207.2443 179.4489 209.6076 229.1959 0 188.5086 240.0479 224.1301 219.8527 194.8473 232.8368 217.4896 226.4907 212.943 245.0127 313.5979 334.9017 418.6272 334.9017 286.9743 229.6278 219.8528 217.7811 194.4611 197.3001 208.671 173.0448 194.2822 205.6727 199.3548 236.6111 209.6458 209.3315 204.1626 209.3666 195.6583 203.9463 199.8366 191.7581 176.6804 173.3115 204.4593 187.664 178.1119 162.1798 172.2916 178.0672 193.4036 166.509 174.1757 168.0255 157.3573 166.4885 185.8505 190.706 189.4912 161.6511 186.5826 170.0476 166.0803 157.5074 167.9738 155.9534 193.0219 181.8297 222.6329 185.3564 168.5228 162.8752 161.5662 186.6824 155.6777 153.362 0 0 193.0868 187.6032 218.7613 173.9212 244.0557 180.9238 150.5797 174.5386 168.1915 180.7005 150.4006 183.9402 183.328 172.0088 159.4197 165.5643 162.5574 172.4377 170.8042 150.8844 154.5622 166.357 208.8428 147.5023 175.5393 200.154 151.3846 192.4237 197.664 192.5828 168.9874 172.4578 156.1436 154.4575 137.5219 168.2645 189.5185 187.3339 197.7749 205.4331 213.6675 224.0315 0 166.1395 167.5032 169.0657 180.777 168.3877 193.3045 173.8823 132.9134 148.0577 152.8601 154.3965 151.5816 151.7722
154.4094 183.7653 172.8631 162.6818 142.6032 154.4828 159.8079 171.2611 169.8797 167.8545 169.3031 164.5275 167.7786 173.8555 160.028 172.8098 163.4943 174.1478 158.3595 163.0306 158.5292 167.8449 166.0438 209.3267 173.1721 175.8815 161.322 173.8075 161.2538 160.9823 154.6151 173.9602 172.6469 169.2366 170.2436 161.6886 166.4673 160.3207 189.9634 198.4871 178.2082 157.8459 163.7071 186.3172 156.9802 159.9226 159.6093 162.0484 163.0739 153.1507 178.8654 185.9902 183.3258 183.472 169.1339 167.9106 183.3575 174.9911 184.9138 167.9795 181.5039 182.5735 194.0736 183.8568 182.031 157.7887 159.1623 163.0697 185.3032 181.9272 173.3149 167.5813 162.5048 190.1461 195.0124 176.4592 174.4295 169.6232 163.7967 176.8399 165.0778 179.3269 199.7872 193.1286 174.0966 196.4115 181.9226 172.3188 159.3123 176.7463 186.2156 178.5358 176.0233 170.4869 176.3805 180.8556 160.9794 170.5223 167.9493 169.0012 165.3319 158.9835 168.8373 170.7908 190.6577 178.2304 163.6786 155.7051 160.6886 185.8524 193.2498 180.9919 193.6278 172.2068 178.8739 167.1478 182.4851 187.4118 190.0835 194.9131 178.4567 187.3388 174.8842 169.8218 176.3686 181.537 195.0029 186.1323 208.8591 177.644 200.2584 199.9778 182.3414 187.9031 215.34 169.3 161.3487 167.035 180.3203 199.3895 210.0241 186.5315 183.7495 190.0818 179.9909 153.54 181.0448 203.0316 175.628 204.6641 212.8645 226.5572 192.0833 216.1094 212.8766 231.7068 269.7945 257.0209 311.5625 334.9017 418.6272 334.9017 0 264.9267 265.8915 212.6832 211.1877 224.7572 245.7151 235.48 191.3548 204.4475 203.965 198.6331 193.5938 196.4518 196.3913 218.4754 177.6447 171.4954 193.9758 189.6571 186.828 188.3955 201.2492 182.9186 193.167 205.7203 175.5247 197.4967 165.8827 181.4712 183.8732 190.1723 185.5181 184.0294 179.8119 162.6349 177.7659 178.2336 187.2655 202.0837 184.2754 188.7679 195.7947 164.8576 163.5296 172.8063 161.5395 182.5169 185.242 184.4534 165.7419 183.9364 181.2004 0 0 180.8055 177.2163 173.5231 172.1314 151.1146 170.1586 171.1271 173.9024 184.5537 168.6707 165.6204 158.1583 168.1427 171.8939 163.1091 157.059 173.2133 182.1561 180.4305 184.0934 184.8358 182.8364 171.1963 184.7101 162.54 148.0279 170.5128 167.8005 165.9397 146.4163 172.9192 177.4859 159.2235 173.5755 179.5163 163.5459 160.7418 167.095 160.2284 150.1957 145.1707 141.9208 166.4192 173.0546 178.503 179.6061 160.7575 169.5572 174.2739 168.4932 184.7639 173.8429 174.8364 183.1503 192.7074 156.8833
152.3257 164.7682 174.2442 168.6395 149.5736 154.8983 179.4945 162.0579 174.0763 179.4138 174.1545 169.846 158.764 177.7019 176.7933 155.9957 182.6783 164.5684 167.235 172.302 182.9991 174.8248 172.9487 172.6075 171.1581 163.7518 175.3315 177.8085 184.366 159.3823 169.7773 170.5773 158.8039 153.3292 171.6112 172.0966 149.2097 155.7482 185.0858 175.7525 166.3234 171.7933 182.6234 138.4374 170.0578 155.9553 165.7975 176.9798 147.0368 162.152 176.8362 177.2292 171.5254 161.6764 153.3922 165.645 163.6075 181.4159 177.5988 172.7131 159.8177 163.299 173.1346 140.2391 157.1822 157.7083 190.2661 162.5632 179.7303 175.5562 179.1577 181.8056 176.3321 176.5489 175.4888 174.9292 164.9135 179.7641 178.8748 192.9883 176.8152 169.7352 172.4841 183.3489 183.5037 169.5971 171.5805 165.2585 155.5629 171.8829 167.0055 175.2945 183.9756 180.976 163.3277 181.0229 192.54 183.1456 184.8834 191.623 158.0445 153.5873 180.4988 171.6369 208.8462 181.0797 163.8458 181.1254 180.6294 181.6201 175.6144 172.5604 170.116 184.2303 173.0996 175.6164 179.8666 160.0707 173.0268 195.8376 187.074 184.8851 192.9804 185.3198 179.3168 194.5068 155.2579 173.0922 168.3631 193.7427 167.8727 198.0332 190.2349 188.0803 187.3454 193.3868 175.0256 171.6415 190.7063 203.9315 197.8985 189.8291 206.274 203.8248 195.6231 201.9892 174.2063 219.8042 206.4675 234.0632 217.108 216.3575 181.5504 217.9045 214.3042 232.8435 234.3167 274.9951 285.2586 286.9743 334.9017 418.6272 334.9017 255.1759 256.8541 216.7837 230.0896 205.6349 210.2641 224.8451 211.182 228.7619 198.6723 231.8347 194.8248 197.7904 201.2288 208.3768 195.5536 195.4705 204.4279 178.5418 182.1021 211.6459 191.3849 189.9028 177.5636 190.0589 186.8523 175.2873 198.8192 202.8027 184.2774 194.2662 184.3565 160.9831 169.9792 183.1392 197.6572 182.9946 186.6011 190.5684 193.3424 200.4083 199.0518 152.1659 170.8545 176.7445 179.738 166.2126 179.357 186.7969 174.309 190.9086 188.0688 0 0 139.93 183.3524 156.0792 170.9821 180.6159 163.9939 177.0315 178.4926 158.6031 164.8317 167.7162 161.6262 172.2287 179.9371 164.6394 171.4232 168.8678 186.7747 185.0053 164.1189 183.3786 176.0992 153.0548 176.4926 177.4012 159.1777 157.8496 181.8726 146.1129 142.973 168.9135 163.197 182.5057 160.3072 168.363 152.0752 151.7768 169.511 159.9756 157.1424 166.9504 177.0784 157.0005 171.7446 169.848 161.9099 188.2198 178.3019 169.2922 172.6492 186.3881 177.0044 181.8874 173.5444 180.0642 177.6252
150.6316 179.9709 163.2255 155.2153 179.7918 174.5606 168.6954 158.5267 182.0531 164.1831 168.5182 165.7952 167.6173 165.7807 180.9237 177.8766 191.1232 163.5844 161.305 168.8518 160.8886 159.1479 157.4401 212.1765 168.7891 162.9277 168.443 159.9498 189.6756 181.0681 188.7761 150.9081 159.0144 158.8985 167.1754 178.5443 196.5092 170.8212 189.9706 166.4799 172.4142 159.6862 153.4067 182.8565 173.7843 183.919 163.5924 200.0536 173.1359 168.5619 183.1421 188.8943 155.4918 160.8339 159.2179 178.8517 175.1392 155.7259 174.1055 164.8141 147.4468 164.0083 149.1716 163.9748 139.6693 157.9978 189.7999 169.4186 174.4097 180.827 159.358 150.2845 170.1744 188.5306 166.7498 168.1277 162.5219 167.4701 188.1283 166.0037 159.5247 185.6273 204.3273 154.0348 171.2169 181.7027 174.1622 162.4772 172.3827 162.9201 160.637 173.3567 148.6643 146.2906 173.8037 156.6936 167.0924 189.3898 168.9098 162.4525 173.6885 184.2672 201.894 201.6195 181.7062 188.3968 203.2485 175.2137 199.1372 174.0853 177.8113 188.3077 177.0019 173.7854 0 178.7482 193.2548 192.4094 178.0435 163.7562 183.9225 172.7725 193.7826 186.1649 182.4085 178.3279 176.0221 177.0251 165.0306 180.2214 180.7301 197.8363 198.5702 189.2775 166.6474 195.1286 204.0984 170.0132 203.547 206.8637 179.618 192.9777 203.2946 174.5117 184.0216 196.6098 0 211.1578 193.2313 223.3597 218.2462 205.7316 211.644 218.1533 231.1657 213.461 226.0563 241.739 237.3855 229.6278 0 334.9017 418.6272 334.9017 271.8558 253.8601 238.3572 218.8156 229.7231 202.2909 225.7662 216.9905 206.5461 215.3681 195.8718 194.0241 206.2697 195.2593 194.3481 203.1597 195.9441 202.7018 160.8877 189.8969 195.8394 204.8228 183.6466 202.4537 177.3513 188.7473 200.6194 177.6004 175.2133 168.5647 165.9143 182.2132 203.7189 187.8603 164.0675 178.0743 176.2933 169.3821 184.7824 227.649 153.8408 205.6469 173.7207 184.2771 187.3285 188.9203 183.2395 171.9905 168.2172 171.483 168.9323 0 0 178.2778 173.4364 179.459 171.2041 194.6477 173.1324 170.9223 172.4248 176.7489 156.046 159.6412 164.8876 183.779 188.2454 174.8871 177.1356 168.3336 152.3764 150.9329 145.6213 177.4135 145.3936 175.2173 146.3861 170.5926 186.3178 167.9966 165.0529 182.0857 176.4482 155.9231 150.0929 158.9513 160.575 171.6699 158.9929 178.9945 176.4881 180.1801 172.337 178.3283 193.6043 186.8339 163.2505 167.4267 154.8643 171.7081 175.0316 183.7885 182.1312 172.1539 145.1057 148.5784 159.1822 174.6065 202.3464
144.3382 164.5856 163.423 156.5668 154.7717 160.8757 177.8502 168.018 168.6199 158.6076 183.2945 184.8169 150.1351 163.6657 179.4518 174.1583 156.5562 178.8761 164.5571 173.0569 171.9352 180.0277 178.0958 124.8773 172.4259 183.9582 174.7445 181.1328 168.7118 168.0858 177.8741 175.7075 176.6134 161.1991 156.2342 161.8031 162.0125 172.1096 197.919 175.1859 158.5235 162.9472 181.0415 142.8357 183.6701 170.0871 171.8933 182.4205 187.5462 181.2897 177.3662 161.74 160.6135 171.8987 172.2724 179.5386 172.9253 166.9451 164.3127 158.7928 174.1826 183.8325 192.5629 180.6865 0 198.092 0 163.1665 165.5386 173.5028 180.2146 157.49 165.2135 175.3168 197.697 193.4595 171.4599 177.9838 183.8738 156.6967 0 180.5736 185.6215 180.3766 200.5166 184.0654 171.9376 166.947 174.1026 169.7142 179.0257 160.6682 169.3538 163.0411 187.1383 169.7638 186.414 172.0941 180.4129 162.5555 201.2536 184.777 186.3282 156.4872 176.0218 168.1378 174.3731 180.0004 153.8425 176.7914 196.0854 0 0 190.7692 185.2231 146.0726 185.0256 184.8361 185.5541 197.7194 195.9351 185.4096 175.2725 182.4996 173.3351 185.8476 220.9471 180.595 195.3037 172.6391 185.392 198.6365 191.6298 186.3337 205.3828 194.2198 184.6031 159.7517 170.3128 163.1929 200.3157 199.8498 195.3954 178.3446 0 194.2514 204.4204 230.0533 195.9994 197.5982 196.276 217.1009 200.7418 208.5368 217.4176 220.3112 224.192 229.9476 231.0492 219.8528 264.9267 255.1759 334.9017 418.6272 334.9017 288.5658 239.2417 223.5636 259.486 212.6966 207.229 208.1942 215.0719 200.2525 201.7339 220.66 193.5163 180.9329 174.8715 188.741 181.4409 187.8138 199.1096 179.1024 196.0258 190.5021 198.3189 167.2048 148.0809 149.0107 190.4796 201.0166 190.7388 181.0201 183.7885 171.2803 177.0908 166.3797 169.2186 192.8706 181.6805 168.438 206.9749 178.98 168.179 177.9417 168.2171 180.0825 184.6728 169.27 178.9878 174.8536 157.5685 182.9693 180.2477 0 0 173.0328 176.6928 177.9595 178.4464 166.5854 165.5972 193.1486 169.5085 167.9265 163.187 162.658 152.5917 168.0195 162.6455 163.2159 168.9616 175.8225 188.3732 186.5887 180.3441 176.0593 170.6563 161.5982 165.2432 159.1487 164.8304 160.5747 160.6042 162.3402 166.0084 167.0572 158.5967 164.0194 178.3152 171.8195 165.5901 161.67 170.2233 163.2969 154.158 158.8437 169.9808 176.088 179.8758 174.5232 186.4464 169.5314 160.635 178.696 166.2092 173.9496 159.2736 183.0037 189.731 175.6033 163.5402
126.1019 184.2114 163.6746 166.9918 143.5893 166.2413 204.4809 175.8358 153.5311 164.3191 190.0098 174.3882 150.7439 158.1472 147.3783 190.8993 185.0385 198.0475 176.2886 168.6215 154.7097 158.4855 156.7848 172.8108 195.9045 161.1226 200.4651 158.6683 155.9546 171.5291 163.2475 192.4626 186.1677 168.4428 157.9289 143.089 157.73 200.8932 0 0 151.8921 155.5432 0 0 170.9745 152.6684 193.4244 172.3296 169.1123 156.4872 175.0303 184.9109 187.2986 161.0129 185.4162 178.696 0 192.975 157.7348 171.841 198.1573 0 166.7404 0 180.5 194.1754 160.206 179.0191 181.0287 194.8363 197.203 150.596 155.0656 169.3628 182.3112 166.1067 157.3668 175.5713 181.5087 165.0886 149.6964 178.1341 0 157.0906 146.0165 173.9693 163.0565 162.1474 174.5962 173.7163 157.0905 158.1941 191.1283 175.1826 157.3508 163.5799 161.094 159.2419 185.0859 192.8333 188.2742 178.8125 204.3597 181.3799 187.9071 167.4374 170.6082 192.5175 159.2096 199.6336 176.5744 154.0648 180.1786 176.1093 0 168.1381 203.1427 179.0503 185.3184 158.5087 177.2418 189.2158 166.968 177.0448 158.7297 196.2345 192.8498 184.31 211.8369 171.8318 180.6082 182.6904 178.5693 166.5491 171.61 169.0158 182.9349 180.4242 163.7108 148.3802 187.8369 200.7469 194.7317 198.3237 177.524 214.7913 194.7973 0 182.9801 201.6896 192.8163 213.8756 198.3014 209.9656 200.1211 231.416 213.8891 208.5132 252.8795 217.7811 265.8915 256.8541 271.8558 334.9017 418.6272 334.9017 249.5224 230.7061 224.2949 234.4942 202.9379 203.3802 205.6345 193.4113 197.0014 190.4439 178.0345 192.6599 192.4809 205.8708 169.8891 206.4922 185.3055 185.8497 202.2413 180.8229 195.9293 215.7375 176.5463 0 0 198.0298 193.1454 194.5179 192.6192 163.1585 156.6045 155.0079 180.2901 152.8472 178.7145 181.5503 0 168.7734 233.5587 182.5391 162.6469 157.3548 173.7602 167.6423 198.468 203.9975 164.0086 170.0555 167.526 0 0 193.0059 177.7564 177.1252 163.4261 162.5405 144.2877 172.1511 166.2137 172.0324 166.9693 184.0097 164.8106 177.4443 156.9231 154.7849 174.8224 164.9323 185.3013 183.5459 160.921 170.7734 163.3359 149.012 187.6451 163.2899 134.8263 168.3687 190.651 159.2623 158.3371 170.2066 183.4721 160.398 176.9235 176.4913 177.5698 145.8691 185.17 165.9387 157.9505 161.9829 173.127 184.2733 178.5626 178.0753 188.1663 170.3386 167.5466 166.843 166.2401 199.4034 184.884 214.8636 190.917 167.9366 107.4046
152.1235 161.9375 166.7962 148.3097 0 193.586 171.1746 0 132.1332 147.2203 167.2628 181.8447 173.0008 155.8879 147.0751 172.2928 150.2984 182.4167 150.6068 149.2355 158.894 184.1156 182.1399 203.1264 174.2182 198.7628 148.6982 174.3693 141.1151 168.5816 189.9165 130.2596 180.7342 176.4574 159.31 156.2686 139.137 0 190.1997 189.4996 166.8894 170.305 196.6717 0 186.3078 144.2714 176.7744 0 0 157.5114 174.3011 177.4242 177.1113 183.8424 196.6497 0 144.5012 201.1289 192.9936 205.2679 0 175.8749 192.0742 142.9298 156.1946 0 164.0596 0 172.7087 181.5697 197.7435 156.124 175.4611 168.0668 166.7554 176.9783 137.6726 148.6544 175.3331 193.5794 150.0426 156.0197 0 184.6 180.5388 169.9672 176.7152 162.8518 142.9403 202.5635 180.1225 195.9737 202.0775 170.76 174.3224 189.4354 134.5468 166.0382 0 179.8245 183.9737 149.8248 175.709 182.051 194.014 196.6412 168.7468 177.7341 167.7711 180.3312 187.54 151.2354 185.3229 156.0337 151.2887 128.7394 0 158.0165 180.582 147.1844 152.2109 145.1316 167.0265 169.4356 174.1538 0 217.3945 203.6205 159.5024 211.9347 209.2421 211.6475 169.4229 159.0273 180.0615 166.6713 173.3724 221.6577 0 167.3632 184.4436 0 222.1767 185.5848 205.828 0 0 205.6321 175.4635 196.7596 183.8965 223.2947 202.3106 175.1031 154.6412 224.3269 204.8995 229.8903 224.9907 194.4611 212.6832 216.7837 253.8601 288.5658 334.9017 418.6272 334.9017 256.5632 229.4852 0 207.7993 192.7494 0 200.0435 193.3181 0 160.4198 180.4672 190.9955 174.5193 200.4886 185.4699 192.7726 198.5429 240.5146 0 199.6083 191.3892 0 0 198.5819 186.0938 203.6416 213.7799 168.8006 187.3146 189.3807 219.2892 0 162.7149 206.5947 191.8921 0 0 0 206.9694 177.1655 173.6312 178.1046 195.1121 182.9992 198.8169 175.1562 199.5717 196.6031 0 0 136.1369 168.3053 152.4665 181.2046 0 157.2375 0 168.8762 182.0335 196.7472 181.0364 0 178.2178 178.1242 173.7722 191.7615 141.5122 185.9624 184.2008 184.5331 161.1986 152.2842 168.7198 161.6476 184.7801 178.1352 181.2505 179.2133 156.0278 155.1923 174.3351 184.7176 167.142 164.9687 144.9349 176.6906 139.3548 154.2724 134.647 133.106 146.7511 0 0 178.4291 173.1693 142.9953 169.1769 170.6241 188.4928 158.7247 196.7389 181.6524 200.6859 152.7386 151.7352 170.3891
0 184.7505 162.3428 204.9402 166.7118 137.3047 170.4461 193.741 165.215 0 173.6813 151.8692 155.9384 144.2105 184.1113 165.0778 151.439 160.1273 181.9325 153.2005 164.3614 153.345 151.6995 134.5927 141.9516 152.6537 140.5639 178.4092 186.4151 168.942 158.2417 163.9935 180.5498 164.615 187.3878 164.4796 177.0545 192.8054 0 158.3154 151.3 155.0039 159.7205 217.6533 0 163.765 146.767 174.0384 220.3212 184.7171 157.207 191.9842 149.957 162.7383 171.1201 167.6617 167.9084 169.584 149.3334 171.1162 167.654 191.1354 0 164.4208 188.6394 268.8149 0 174.7637 175.7994 164.1197 164.5318 176.427 192.8781 163.4108 165.0112 167.5152 192.3872 160.538 177.197 175.2509 173.5361 0 0 193.541 200.2535 189.6395 200.0651 161.7684 165.9101 166.3613 164.8625 159.3944 0 185.4997 206.5277 175.161 200.5865 173.2216 173.8364 180.4002 160.0505 182.898 163.3269 165.2107 164.0185 181.2491 165.1735 182.5146 197.4107 0 227.4553 173.6745 183.6417 0 177.8459 0 178.7016 192.0241 215.589 162.1646 184.9333 190.2222 188.0383 179.0559 200.2676 206.1233 167.9019 162.2957 164.7477 171.483 200.1034 182.3029 192.1347 188.2321 188.5221 194.4427 180.1804 186.5011 0 189.8614 184.3151 198.7704 158.4486 204.761 213.5508 195.7906 0 229.3056 243.9166 203.601 188.3067 190.1195 163.8559 190.237 168.1473 195.9099 189.1796 197.622 217.777 197.3001 211.1877 230.0896 238.3572 239.2417 249.5224 334.9017 418.6272 334.9017 308.1464 234.1544 229.5359 226.8286 216.0869 205.095 211.1553 192.0372 182.6732 198.553 180.3171 183.8567 179.9567 183.3018 191.157 181.3194 179.4092 176.0881 194.902 170.2828 161.5197 0 132.6725 170.7405 199.759 163.8185 175.0837 213.797 189.8159 198.7038 171.957 186.8023 190.6323 161.7781 186.4691 0 0 178.2421 205.9668 157.2982 181.2312 183.7713 172.8406 170.2962 187.9397 162.5418 160.1241 0 0 182.6642 174.8827 160.8377 168.8161 193.1723 184.9297 168.6128 175.8754 165.0888 183.622 161.5011 166.5169 154.1621 173.1923 177.0833 157.9628 169.5839 167.9027 166.3122 179.469 182.9394 171.0331 187.4509 158.7888 187.7321 173.2328 172.2613 166.721 190.3386 175.3394 170.6254 162.9815 186.0437 183.1502 174.2697 168.908 173.1256 159.6101 184.7795 194.2934 186.9352 167.1238 168.5927 179.8223 172.3497 173.4778 168.9701 178.4807 137.7112 164.385 171.7485 178.435 175.4919 204.6483 151.0788 0
147.957 171.9834 166.4041 157.4793 189.0474 165.7233 165.3917 195.1777 158.3253 169.3764 172.7163 179.8179 164.9509 172.7295 161.6404 180.0438 194.058 156.7552 163.3254 179.0842 165.7328 170.5817 168.7512 144.7147 154.767 163.1678 181.5899 172.179 171.7677 171.167 188.5032 164.4101 168.4225 165.9859 179.6167 163.1153 203.2628 199.6692 162.7958 155.151 175.4319 181.3417 154.2882 136.7489 145.0826 156.4794 166.5207 195.14 191.4978 190.8093 179.9398 190.2126 171.4683 158.9979 159.9433 189.1031 170.8461 159.4771 178.9258 186.7594 156.3625 157.5138 173.2512 156.1431 177.8665 203.5987 175.5966 168.3854 157.9017 174.7216 166.9221 208.7228 169.5195 183.6017 160.3332 181.2834 180.2365 166.5963 171.1618 175.1566 205.4963 185.9727 193.0625 146.487 158.1624 150.5066 157.6513 182.4858 183.475 163.8938 171.6812 152.4124 147.1938 172.5906 179.6394 162.0898 187.2895 170.6141 181.1192 162.6691 172.4923 187.6076 198.5199 180.0346 177.5202 197.4079 184.4577 215.8822 191.2576 157.3003 180.7244 169.7626 169.2902 186.3622 168.0544 0 174.0349 177.5903 189.8039 189.426 189.1032 180.4502 198.4896 200.6179 172.6376 163.2643 188.84 173.444 158.6666 181.3514 188.6899 198.0613 215.1458 215.8932 181.4866 194.4085 176.5088 202.8206 189.2393 189.0543 171.2505 185.1971 180.0368 191.7252 197.3085 164.504 170.3488 162.832 189.0419 217.5021 206.5247 189.9441 213.3024 196.6149 192.7723 182.2066 214.4335 215.2974 224.286 208.671 224.7572 205.6349 218.8156 223.5636 230.7061 256.5632 334.9017 418.6272 334.9017 0 262.4607 228.6791 246.0696 211.8 196.7852 209.3911 219.3151 216.0789 213.2623 187.3994 183.7784 204.262 193.1005 183.5727 166.072 191.5446 177.019 189.6506 187.6057 0 157.1841 179.5424 190.9005 183.9302 183.7626 184.5061 182.3609 183.5724 164.25 194.4342 177.3143 170.8678 126.1941 164.2995 176.9981 0 202.186 208.7156 176.601 196.198 178.8849 177.6699 192.0095 166.4381 163.9624 0 0 163.8053 180.079 177.0764 188.3885 189.9472 177.9459 181.6699 176.8979 188.8385 162.1982 175.1518 185.0062 182.0244 174.391 167.3784 170.3259 166.209 181.7305 180.009 163.678 164.878 148.8265 192.5693 155.0718 174.3608 197.8782 163.7431 180.1835 0 182.6988 169.2169 151.7602 183.1727 191.0724 163.8126 155.5794 180.2662 186.1482 191.2299 197.8668 191.4653 178.1629 171.483 161.7709 164.0879 166.0773 155.1306 167.7105 182.1219 159.4058 174.5937 179.896 158.5181 150.199 152.3152 144.847
[truncated: 245,919 more chars]
