# Supplementary material for: Defined chromosome structure in the genome-reduced bacterium Mycoplasma pneumoniae
Source: Nat Commun. 2017 Mar 8;8:14665. doi: 10.1038/ncomms14665 (PMC5344976; doi:10.1038/ncomms14665)
Supplement: Supplementary Software — We provide a folder containing all the data and scripts used to reproduce the analysis of identification of chromosomal interactions domains (CIDs). 1. Matrices_for_TADbit: contains the input raw and normalized matrices of the sum of the five HpaII replicates described in Figure 4a, of the HpaII with novobiocin described in Figure 5a, and of each of the five HpaII replicates, to calculate the CIDs borders. 2. Script_TADbit: contains the python script, iPython notebook script and html version, used in TADbit to detect the CIDs borders, and is saved in the Output_CIDs_detected/ directory. 3. Coexpression_Data: contains the two co-expression matrices (basal and Pearson) with their corresponding genes, as well as the co-expression for all genes pairs to compute the coexpression per CIDs. 4. Script_coexpression_CIDs: contains the R script used to compute the absolute mean coexpression of pairs of genes within and between CIDs. [file ncomms14665-s6.zip › 2017_Trussart_et_al_Coexpression_CIDs_borders/1.Matrices_for_TADbit/HpaII5_Stat_raw_filt_3kb.txt]

513.9092 588.9749 398.2025 310.1776 189.9503 223.1233 147.3292 251.9609 280.2996 230.0734 208.5017 265.1249 244.5114 208.0686 226.4723 234.1402 175.4797 244.7844 211.8735 160.4667 156.2525 258.1722 0 30.3362 251.2211 225.6951 219.0691 244.61 221.1977 187.5346 177.5266 246.1341 230.5592 209.4271 218.8183 200.2635 124.7387 82.5457 58.7949 166.4737 213.5947 177.8156 114.0945 0 132.4863 183.9087 203.7907 164.1785 157.1617 234.5226 164.6462 201.8983 229.3533 231.0001 153.8892 88.7617 64.0524 178.2418 164.9292 116.3963 80.5425 76.9398 72.9189 110.105 141.2355 96.5261 123.5294 206.8523 244.0782 196.9764 195.9847 140.4628 187.7026 200.2431 198.3673 203.663 201.3118 162.5464 212.8951 175.2514 135.3381 84.0533 0 166.2822 196.8592 196.0407 195.0354 149.1521 139.3999 172.4653 196.3359 188.4073 201.9063 159.64 175.802 183.8504 191.0638 176.1847 203.3456 172.1617 157.7571 142.8144 137.177 165.2771 209.1338 193.93 116.9038 96.5919 150.0742 159.2473 169.4933 120.6977 132.635 118.5891 78.3368 96.6466 180.034 130.4897 147.4803 149.9405 168.9834 149.815 139.6728 120.509 188.1298 175.591 193.2661 182.1929 201.7043 166.0038 165.9604 172.8728 126.1109 141.7343 190.4893 126.0733 99.0226 126.2343 138.628 167.6801 192.8067 169.0255 159.9792 169.8912 148.0559 46.72 39.4029 48.6077 141.3601 162.7653 154.7328 178.6344 149.4106 160.2607 153.5218 172.3748 180.5052 197.8887 155.1278 142.4655 198.9407 190.2588 160.0392 169.2496 65.6644 71.9557 0 144.9952 192.3033 181.0539 126.2948 159.4601 131.5258 173.7388 155.3929 181.2386 171.4097 171.3693 147.1014 179.2048 168.2896 199.9011 210.9874 172.9091 153.6674 136.4811 118.8444 173.0603 80.8643 0 128.1998 174.0645 205.9394 221.8412 202.442 158.2875 0 199.3858 115.4068 174.6208 204.1527 201.8188 54.3782 0 0 142.2579 165.4835 130.9768 210.9486 200.8305 239.693 199.7068 200.3578 189.691 0 0 0 141.9608 174.9381 161.0551 156.5744 125.7442 195.0024 239.8725 188.7585 180.4782 190.8312 209.017 223.2048 223.6517 229.3537 204.6778 198.6261 206.1799 165.195 0 179.7869 236.1694 258.8979 181.0702 229.9206 155.1042 135.8645 240.7951 172.4729 154.3549 203.5691 234.3542 232.3961 168.6382 252.6304 237.6931 199.9544 150.3277 199.7732 145.7955 150.7099 159.4647 168.0232 221.0628 236.1027 228.5961 236.943 278.9182 275.9824 200.1049 283.6012 302.508 275.4096 270.78 333.1696 0 1720.8879
588.9749 2022.2705 736.984 484.5407 233.3328 289.3078 203.8544 360.0735 365.0571 300.8337 313.1905 312.4585 300.2608 292.8725 313.8346 274.2744 178.0664 322.372 317.014 178.3367 209.3586 328.1874 0 38.8918 321.0806 332.5745 336.7222 361.8431 297.6515 251.8328 214.5488 377.6626 313.0084 295.0091 273.0463 286.4539 140.9863 88.7335 87.2292 221.3746 283.0249 229.8406 137.5414 48.7758 138.1554 211.9086 287.0207 148.7569 160.4561 271.5293 178.0512 245.2419 0 255.9691 189.2484 102.4969 87.6528 211.97 216.0185 145.7183 107.8586 128.3891 116.5829 120.947 197.5156 97.5567 132.804 250.758 289.6098 260.5759 311.1306 180.2628 260.7741 261.834 316.9116 269.0082 269.8178 231.7434 246.148 213.9774 182.2119 88.1058 66.1999 229.4814 244.8808 260.5213 273.8021 199.5855 157.4571 236.168 214.0464 218.5695 281.7382 240.948 221.46 240.4211 238.4731 218.9872 274.8354 259.2305 193.0362 179.8562 133.2875 204.1378 265.3034 196.0649 120.2376 129.9928 160.8546 257.6 217.0719 138.5929 155.9595 102.507 112.8127 100.6118 217.8883 140.5368 196.6492 231.7824 204.5859 201.8714 173.647 143.0777 199.4932 207.3906 229.223 231.9686 219.1571 166.5943 182.1901 198.4975 141.7867 167.6302 251.4711 178.049 127.3506 156.1753 151.1881 187.1236 266.6093 239.856 197.9704 201.0757 212.7433 61.6862 55.3829 61.6521 126.4375 195.0595 165.2484 226.9582 152.0425 259.1722 183.4693 259.3074 232.164 233.1474 196.2357 166.5421 263.8763 229.3677 213.1082 215.0927 106.9085 85.3697 123.2109 187.8417 248.9734 251.6061 182.5492 184.2729 160.136 221.8415 223.6094 228.9929 190.279 206.5572 175.6864 207.7205 231.3051 262.9027 265.8741 229.1284 192.792 151.591 186.9019 214.483 104.6784 0 152.0202 244.47 313.0308 307.9931 249.5124 181.0571 105.0379 218.1493 135.8353 239.1 267.4211 315.9625 73.9865 31.0818 95.3123 173.0843 180.8026 133.1751 223.3943 258.119 315.1145 283.2379 248.0555 297.0083 0 0 0 231.7353 213.4897 200.2671 230.0738 120.1067 239.2245 332.2629 241.1284 266.1493 229.3263 281.5169 257.8441 247.4301 255.3392 231.882 323.0761 257.4808 203.5478 0 229.0144 291.5312 343.584 214.8694 337.5622 185.7886 163.6002 300.7811 177.2701 157.786 212.3036 278.5548 314.9542 251.954 312.3671 330.9388 239.8377 154.9964 219.236 145.5104 149.6814 159.7648 169.438 238.6329 294.0831 247.6993 339.8644 382.5351 316.3917 266.3954 337.2439 398.6574 380.7893 411.9843 432.9183 524.1711 52.6594
398.2025 736.984 1899.4417 1122.6466 306.7811 381.2921 265.8381 477.5193 478.8633 390.9385 463.612 441.0943 421.5142 395.4728 437.3583 387.7374 209.439 445.4737 450.2991 219.1544 239.2046 413.4685 0 51.1935 443.7394 505.3102 422.2028 484.9474 382.8047 313.8915 265.6121 522.8429 412.6318 335.9457 384.7634 316.0241 127.2658 91.0831 103.7016 282.2272 401.7474 293.1736 211.2354 88.7394 209.9535 281.6564 353.8604 157.0294 179.0085 314.4944 256.1653 298.058 421.6635 385.6817 275.9929 145.9283 95.3683 312.6188 299.0735 178.7012 180.2715 167.9898 190.2593 154.3943 243.7993 118.5494 162.236 322.7179 356.9891 379.9058 394.1708 220.1109 365.7948 311.511 424.0007 364.258 355.2485 312.5315 351.0252 245.9691 205.3301 90.7706 81.4903 302.4153 338.6307 356.1763 381.6843 244.5156 205.2024 348.4365 281.3342 305.6316 395.5119 331.8914 300.2621 312.9501 333.036 230.9576 303.1731 329.2869 260.9433 215.3906 162.8957 271.5785 357.038 274.1457 130.9301 175.1084 183.7273 332.6413 302.7207 156.2206 180.3604 130.9802 155.2448 128.6406 300.87 188.9802 233.5461 278.8634 231.0843 251.9392 211.4033 162.7959 262.3886 271.25 346.5876 312.7026 353.6463 214.6145 263.764 255.915 162.4813 198.7205 359.8204 208.669 120.65 174.2886 178.5937 204.1182 351.1045 276.611 236.3485 280.2672 219.1488 81.0231 80.4102 91.3471 176.4429 233.8327 223.195 320.1402 190.5505 299.4102 243.3755 274.5161 312.8425 255.2674 254.8983 189.1031 319.5593 312.2694 248.8272 274.9534 122.2895 113.2021 139.3827 233.9816 320.0093 322.1251 249.4694 274.6109 190.1344 252.8241 268.4073 288.226 225.5519 295.1897 217.3674 258.6743 357.2662 363.3919 379.1969 312.0377 244.9968 224.1221 246.6311 271.1295 129.231 70.3105 175.8827 300.9633 404.6253 376.9516 295.3065 212.9751 148.1103 310.1695 227.0581 323.2789 413.5833 362.0294 93.9966 52.6363 98.4897 189.5448 249.2283 148.6301 289.282 300.3971 421.0189 388.5402 294.7192 369.1282 0 0 0 280.0599 236.1124 223.6079 307.0305 128.8225 284.8155 435.1381 317.7745 356.1714 286.9635 356.8906 349.334 334.4341 310.9192 318.9245 368.318 317.7461 264.5438 0 271.4706 403.4529 497.9272 273.6608 498.4539 242.1042 204.7397 403.1293 201.9556 184.6629 232.9144 390.8906 431.2467 356.8782 496.0359 498.3933 309.198 227.5985 312.4246 164.7175 161.3728 169.3812 174.9294 296.6656 359.1331 354.6095 458.4759 523.6216 440.0737 316.8011 441.5732 563.4999 468.7561 592.1461 593.0387 578.2767 59.6032
310.1776 484.5407 1122.6466 3136.9798 948.9369 375.169 266.6562 505.3714 447.7915 384.4085 445.105 460.3947 394.3682 367.3594 397.894 353.5779 225.3345 420.4975 360.4826 215.6343 234.7247 422.2091 0 46.3679 400.2758 419.4396 429.356 444.8262 413.2334 287.1915 213.5693 495.2259 392.54 323.3396 359.9269 327.7371 131.0983 100.8567 100.8272 290.1169 356.0134 280.9771 170.9893 52.0604 177.7315 267.8614 327.903 159.8979 185.4947 329.5052 231.7842 299.5599 420.9362 363.0048 271.9834 133.903 94.5585 308.3743 312.5783 194.6771 167.6029 141.482 155.1038 150.6047 269.2534 120.3194 136.883 294.9363 355.1624 357.2514 371.3318 212.0465 332.2031 284.2546 354.4038 375.0899 315.5783 322.1362 291.8952 264.2437 193.0578 104.01 82.3474 242.6621 357.7204 325.8209 319.6477 195.4665 192.4607 297.7813 272.6237 284.4028 336.8498 321.0249 287.1839 294.5785 288.3964 266.5744 298.7498 284.8491 241.868 197.8738 145.1372 264.9788 327.7867 270.414 121.4957 140.3489 163.4202 289.5688 260.692 157.4385 170.3662 126.734 125.482 119.5135 290.3999 186.4628 242.0789 242.7298 221.0858 234.7011 211.2515 156.3218 225.7715 245.3431 276.5183 331.7048 319.3453 216.7597 236.6137 227.1033 166.222 213.0515 343.3899 206.1313 136.1249 168.3752 168.2327 207.5964 312.9348 234.0767 234.8698 268.9514 211.3081 83.7106 72.294 79.3633 145.5654 200.2377 210.1719 303.8737 174.2371 325.4554 239.8243 304.4483 298.8497 245.1842 223.5616 169.1971 282.8007 284.1991 222.5035 247.7068 117.3263 94.6521 165.4609 208.2253 312.5452 300.655 238.6048 252.0412 185.9711 222.8562 256.013 264.8165 216.546 282.3411 200.727 233.7709 306.481 299.9048 322.2985 266.406 245.2585 211.2755 226.9743 305.7452 107.2264 80.3786 190.1255 291.5262 365.8234 355.6705 277.801 226.323 120.4298 271.705 192.9923 311.37 365.8864 337.5297 80.7033 33.0816 75.7455 190.7352 227.3274 163.8122 283.9542 278.3195 405.9342 330.4812 268.5399 354.4333 0 0 0 254.2779 289.0792 239.3437 300.5121 140.482 292.5156 442.1786 333.8657 337.0854 283.828 356.6079 274.192 287.2644 313.5098 277.1139 331.4255 283.6599 265.3842 0 240.3027 345.5685 449.757 265.3884 468.2651 244.7061 210.3263 376.4345 215.7607 206.2607 238.7527 343.4102 391.4545 351.3334 430.1623 444.135 329.1092 220.1614 278.1844 170.523 171.4734 184.2213 189.5319 270.9917 346.1301 333.9824 400.3396 463.3192 414.8486 301.8997 414.9962 500.8824 451.0103 491.2054 464.3378 491.938 52.2496
189.9503 233.3328 306.7811 948.9369 517.3274 528.4238 188.0063 248.1184 276.7959 236.2639 259.5811 262.0721 225.1815 222.9984 246.1885 217.8258 148.1781 226.8944 188.028 166.8746 143.0137 235.395 0 26.2672 220.5372 219.5671 225.0881 229.3253 207.986 197.4743 142.7789 238.1609 215.9568 201.5503 191.9286 186.3742 0 0 44.8199 161.9138 207.659 163.6627 0 33.2413 98.3377 173.2926 195.4324 0 0 191.0077 142.6392 179.9063 184.8506 220.4643 0 0 47.6029 169.0665 164.0592 119.4907 100.3975 76.6241 84.5709 92.672 0 91.0388 85.8218 184.9957 173.1029 188.8664 188.7122 134.841 198.2516 164.0118 173.3303 0 142.9696 162.96 176.0312 161.3783 121.6685 79.2752 32.8238 0 154.9417 170.7663 162.9964 134.0437 129.4285 176.91 191.4611 172.7038 169.0252 167.1464 199.0536 198.7618 197.4158 185.102 177.7577 183.7002 161.9682 125.3882 110.737 146.9743 183.7174 170.7488 118.4576 0 131.9334 163.8084 141.2685 123.1409 0 98.6473 76.0433 94.4088 152.4902 129.5161 149.5879 158.5263 140.9128 139.4318 146.1689 121.95 118.4155 118.6887 168.6921 146.9225 162.4095 139.6934 121.4213 155.4673 116.8881 113.1819 175.6463 139.2073 101.8188 0 0 131.1975 141.2868 167.1213 151.4865 133.8797 140.8812 66.2768 0 49.2559 111.3799 145.1852 134.4991 158.8213 131.3543 169.8206 116.2765 139.4387 170.8938 150.2483 114.1544 142.2603 148.1588 150.652 154.0382 146.3478 60.2946 0 80.4435 149.3953 172.9711 157.3754 151.161 137.3005 133.7963 162.8939 172.2175 166.4658 166.7833 151.8954 133.7198 156.8209 154.1132 171.372 180.921 161.8639 140.5041 112.664 121.796 155.5495 68.0947 0 104.4924 165.952 185.0436 166.171 171.5681 122.79 93.5364 162.6839 0 151.1669 184.8146 177.4226 41.6756 0 0 126.597 0 144.3469 0 182.5241 187.1183 196.0805 165.6879 203.763 0 0 0 158.7123 153.9864 164.8745 186.9147 128.8874 208.9288 215.9535 207.9788 195.0585 172.3363 195.3314 173.105 189.1297 198.713 170.9012 212.0829 168.8117 121.2281 0 95.8643 193.0339 213.1245 162.7151 201.0525 169.8941 146.6503 192.1894 0 0 152.8671 174.9571 200.6853 212.3572 198.0048 237.5049 171.7135 156.4168 188.4971 0 0 0 0 0 189.2282 181.2605 227.1351 251.3668 208.5941 187.8223 200.3763 242.9923 236.2107 197.721 229.7232 237.8822 25.3047
223.1233 289.3078 381.2921 375.169 528.4238 1119.6909 860.8255 395.7631 341.6741 304.6352 298.6499 307.0824 297.8043 284.9884 269.9873 263.6091 187.1591 303.8261 242.4146 178.9663 185.2319 298.3682 0 35.9507 267.3163 268.3496 241.1238 289.2964 263.9616 211.9211 172.3502 312.3494 242.4152 266.7408 220.2352 231.1628 114.1912 93.1591 67.312 178.2451 267.3735 192.497 108.3898 33.0566 110.7435 194.8336 237.1889 145.6272 151.602 234.4601 207.5132 214.277 269.0651 252.5649 187.4252 104.1636 67.4218 215.5639 201.7258 126.3034 120.0487 95.0902 84.5192 105.3211 0 90.4363 107.0917 233.5339 230.4022 222.7963 247.2115 168.385 231.6157 228.871 256.2981 245.4117 206.8209 202.1149 230.566 183.5072 133.987 82.9732 64.8151 181.6725 195.3268 211.3268 205.584 173.1486 147.1918 202.3503 193.5894 186.4323 204.9423 208.6605 207.9699 210.4101 210.9667 184.5371 196.3853 213.4676 162.5134 150.5611 127.216 165.3724 212.6577 190.8831 123.8571 135.9081 154.4383 204.6564 201.0521 153.9791 0 107.0354 98.676 90.0341 171.6675 138.0106 143.5923 172.3525 158.4911 181.6405 172.9001 136.5032 192.2913 160.7601 202.5099 186.6048 207.1402 158.8684 164.3389 172.21 129.3376 174.4343 221.0674 136.1691 104.8703 0 121.3952 165.0457 186.4204 190.9739 168.6142 168.1067 191.9807 62.1911 56.4762 46.2196 115.749 156.0204 174.4567 206.3317 151.7519 185.5775 147.6628 206.9791 216.2162 185.1314 163.4834 150.4296 192.8948 187.5033 179.741 182.8216 83.8953 88.7428 79.6255 157.3954 213.5553 206.1224 171.3741 168.483 152.9682 183.8601 186.8415 194.2376 165.1709 183.2624 169.0765 187.4452 194.4809 214.3201 221.3613 216.1784 157.7406 148.9546 173.8037 198.907 86.3983 61.1804 152.6085 201.3517 235.5176 225.3533 212.8003 152.1247 100.9916 207.3462 136.9225 227.2152 246.3481 229.253 59.3215 20.901 73.8745 143.0027 151.1248 145.1124 176.2702 182.7926 257.8063 207.5212 208.8047 223.8277 0 0 0 162.2727 177.1846 177.2064 221.2426 140.6626 224.6553 252.8996 213.6463 236.6545 214.1292 276.7299 219.0879 261.4811 251.7271 222.403 237.1378 254.4779 185.7668 0 154.4111 242.3724 279.092 193.0393 279.0921 192.6323 160.7614 249.3711 153.5393 154.6968 188.5677 257.9249 260.8874 258.9063 256.3461 265.7004 232.4044 186.4911 214.5061 161.6719 163.0709 166.6776 167.155 210.6086 0 221.9119 275.3082 320.8062 250.9112 226.8143 277.2666 285.3194 293.6776 290.4694 293.961 314.2578 28.1594
147.3292 203.8544 265.8381 266.6562 188.0063 860.8255 100.0273 544.4036 301.9467 247.8898 258.2672 226.3752 234.3832 223.1636 241.5975 182.8033 170.5981 230.4429 224.265 140.5044 141.5931 223.5218 0 28.6386 202.6623 210.9906 193.2189 210.5012 244.7238 183.517 148.2978 232.2049 201.2392 179.0084 180.8312 188.1972 130.4674 70.3256 54.767 150.8218 177.3224 160.1185 88.9136 38.0144 100.5546 155.1189 177.5867 133.1127 137.0267 174.9757 156.8245 164.8845 199.0893 181.3324 161.6443 98.5956 54.9982 146.5304 135.8817 105.7936 86.4082 60.0697 75.3404 82.7007 149.2335 81.237 89.489 191.7659 169.6176 184.2096 180.7706 149.7378 176.964 171.53 169.9094 137.5791 163.5515 163.3385 188.0334 169.1702 113.6395 66.7815 35.6427 134.3364 169.9091 169.2674 179.0245 130.773 141.1109 179.1925 153.0261 143.2629 163.5649 136.7321 159.8093 147.3095 170.2068 154.4347 144.5183 189.0936 152.0364 128.014 138.6016 151.9664 157.0971 137.7404 105.7263 105.7356 116.1238 162.0166 148.0114 126.8388 100.912 84.2465 82.654 82.4038 149.8085 117.0644 129.6779 130.8911 142.6081 121.5808 139.0075 119.1858 136.0359 146.1335 175.1856 140.0991 153.4402 141.1432 128.288 134.9417 105.5982 123.0588 162.5008 141.9395 100.8512 106.6969 126.0815 122.7729 135.3405 149.9711 132.8641 166.0101 142.1213 60.1042 51.1257 48.1 110.3577 125.0732 130.8334 152.3036 131.7875 163.1659 116.2143 144.9399 160.1724 147.3315 123.1339 134.151 160.1982 174.4346 139.4516 162.2597 82.8459 62.9967 79.3548 126.1077 151.6317 168.9157 126.287 139.4434 133.3689 153.9327 155.7069 149.3337 157.9607 144.2291 146.5785 172.8877 151.0313 161.3219 170.2949 162.8987 128.3218 118.0487 120.7183 168.0033 68.7164 44.0867 96.6334 141.069 172.1085 200.371 180.0008 123.0508 95.8417 158.7056 93.1946 143.0356 183.1448 177.3765 36.0787 14.316 53.9572 126.4328 133.6942 133.6468 173.2149 194.6342 202.8192 178.7472 159.4951 179.0245 0 0 0 138.9515 154.9751 143.9046 158.3869 111.8112 161.4137 218.1058 191.4833 165.3819 156.2507 183.4222 186.9119 203.9709 189.4503 164.1143 183.9038 160.8705 150.4572 0 143.4251 182.3437 247.2559 156.8712 211.6609 154.109 145.4569 179.5032 140.5424 142.3596 150.5692 168.2366 182.6844 199.2903 229.694 242.1112 166.4062 153.5775 176.2978 155.3471 150.5868 143.4457 134.8596 166.3321 183.6334 170.8286 202.6437 204.7768 224.3007 178.1073 208.0788 260.7051 213.7961 203.4874 199.1616 194.7399 28.6333
251.9609 360.0735 477.5193 505.3714 248.1184 395.7631 544.4036 2681.7888 1459.5227 434.8915 449.8509 435.3154 414.1014 350.182 356.6955 328.2745 221.9918 371.0484 388.7351 240.4837 245.4723 353.5922 0 43.6013 377.4333 351.8158 351.8755 409.3015 336.7493 264.1126 218.8497 418.5641 367.672 326.0597 310.106 280.5371 127.0417 98.3725 98.8255 251.8759 328.0048 243.1406 153.2504 53.1639 176.8248 242.6354 300.3115 180.9897 185.9221 265.6834 222.9811 251.6914 340.4489 350.6448 233.7776 134.8366 95.3611 282.9362 259.6737 164.9727 159.8528 138.8358 127.0272 139.063 226.8895 97.3601 156.3503 279.3864 302.2781 318.122 311.0219 216.8482 313.8498 261.8037 324.744 302.0753 297.5902 257.0737 298.7098 229.4825 187.6515 95.6562 77.515 213.0898 280.6678 265.0792 278.3763 225.531 183.0461 272.3645 244.3473 260.377 273.4414 298.8938 283.737 277.439 271.5828 251.9811 283.9978 261.3304 253.995 198.9441 165.8799 244.367 273.5032 232.2093 126.1929 148.2447 185.0763 277.2071 232.772 187.1497 161.062 115.4169 116.1671 125.4856 252.8494 174.2219 200.3487 231.0395 211.3452 210.3213 209.9464 174.4756 234.7125 216.8147 250.4622 238.0907 293.4986 190.4037 207.8011 223.4725 135.5297 190.5778 305.012 184.048 133.3287 159.9314 168.7907 199.3531 276.1544 260.2938 193.8003 234.5886 224.0764 61.3568 75.9114 70.7146 154.7687 207.8871 214.1905 273.5276 165.8832 235.8344 167.7894 236.5579 279.5205 246.6498 193.9751 211.0542 274.914 252.1914 209.8463 245.4656 114.0785 0 144.4396 238.307 299.041 258.4489 236.8624 206.1873 178.2514 249.0911 234.5054 255.6287 207.3483 238.4929 202.5687 243.4564 253.4573 303.2111 268.2954 277.5395 207.8168 190.6535 220.8058 263.3231 120.7615 56.3223 145.3775 230.1378 314.7055 318.1304 254.4366 196.382 118.8399 285.7635 176.7459 291.035 322.8227 313.3549 73.0898 42.2529 66.9867 182.0168 197.0728 163.9899 280.6692 285.1763 338.116 337.283 254.7163 275.187 0 0 0 228.9262 237.7952 210.0672 275.9958 146.3905 281.4809 356.7146 296.9456 289.997 266.0132 360.3985 301.1715 290.5003 289.6238 281.7769 275.7961 293.6091 234.3758 0 205.3861 316.1205 359.2913 223.623 370.2858 248.5684 212.0542 350.3094 204.4388 206.1658 230.122 328.1874 348.3178 330.9711 420.1775 400.9701 290.4734 213.1557 248.8805 171.9016 170.163 181.5657 194.0032 265.8318 305.34 264.2602 371.0762 377.2089 401.9702 270.8782 369.4932 453.0579 380.8568 375.0132 377.966 382.6565 0
280.2996 365.0571 478.8633 447.7915 276.7959 341.6741 301.9467 1459.5227 2460.8508 931.4526 534.3768 494.7043 474.9642 346.1537 421.0819 349.8009 208.2974 419.482 375.9064 231.3475 235.3134 383.3189 0 43.0673 385.6007 409.5568 393.155 417.1829 376.779 287.2497 236.4057 446.8287 352.732 385.7363 313.7222 293.3768 147.5282 111.5157 82.6193 241.0203 326.825 264.0134 157.5344 62.1945 190.3213 261.5952 293.0854 166.1455 176.8197 328.6104 246.613 278.7124 345.0349 320.2057 252.4043 143.5365 101.7155 272.0596 275.2718 151.0104 143.0827 141.6364 158.0848 169.9161 231.6983 118.1858 118.2353 284.6678 321.4491 320.0394 366.6093 197.0514 345.8871 280.6941 392.976 336.59 300.1531 282.0068 278.8456 258.3129 213.9753 110.7368 75.4374 248.8952 282.0359 318.5089 272.1307 218.2532 184.4193 326.3485 268.587 261.3004 314.5202 282.7849 280.4119 289.4447 285.6811 249.6591 283.6571 283.901 228.7356 199.7962 156.2958 233.202 309.0226 248.9812 127.7802 142.5738 189.6918 276.5907 261.6069 169.4546 173.2163 120.4633 128.1482 114.0476 273.5971 175.396 210.0714 258.4631 243.6524 231.3534 182.7865 161.3311 241.0659 223.0901 296.5348 270.2579 282.9235 216.0413 228.8609 236.9406 157.7496 205.4551 293.0997 189.8823 134.2997 168.6737 155.5142 185.9139 281.7932 239.2212 246.0764 252.5293 215.8035 71.9412 66.6893 68.2648 150.8644 191.56 209.1455 261.7489 172.2882 298.7836 175.1482 255.8624 287.5399 265.0954 197.5292 177.418 281.0582 279.2005 248.3782 253.8986 102.662 80.2575 126.9495 199.2386 279.4473 263.7053 212.4715 235.6149 208.7885 232.6947 250.6787 264.1472 214.6699 246.7017 221.3408 235.6576 266.1283 316.7445 327.1062 243.3094 230.2194 227.138 218.4668 270.5064 118.6993 66.8217 157.807 258.329 307.6547 316.9919 276.2312 213.1668 139.9994 286.5293 187.7692 272.9481 340.5837 284.9744 62.4642 0 77.258 144.4771 221.937 148.2078 248.4091 289.4207 383.894 343.8229 260.9351 266.6389 0 0 0 223.8326 227.5103 245.7314 294.0934 117.2336 252.671 377.3278 296.9556 312.4448 271.8473 358.5691 296.6688 297.4397 322.778 273.1919 334.9643 329.6604 255.9917 0 227.7877 329.7023 369.1523 246.8708 386.3297 247.15 205.0589 340.3549 215.899 197.0255 218.0664 327.0207 338.7223 348.3607 439.9577 402.6544 277.886 195.4311 271.0398 182.5186 172.2113 166.8893 162.6872 244.0653 322.6329 290.9827 383.0754 421.5826 383.9888 270.6059 352.4686 442.4908 375.6058 461.6786 400.3829 404.112 47.6942
230.0734 300.8337 390.9385 384.4085 236.2639 304.6352 247.8898 434.8915 931.4526 1360.732 1240.0483 414.2452 405.8954 359.5645 370.5532 295.5336 185.1855 338.6745 311.349 204.8484 216.2183 356.0249 0 37.7877 332.6643 332.3191 336.7488 359.7791 331.6766 260.2639 208.5331 397.6639 306.8088 295.6529 298.5271 254.2897 129.8672 100.5864 63.992 213.0298 287.3999 219.8189 143.4305 52.6627 168.7952 244.2584 256.9726 141.7363 147.8316 253.088 214.6332 254.2209 284.4081 268.6495 203.8199 125.7325 65.2375 234.948 253.5185 166.3593 145.0952 135.1806 124.8817 122.2545 196.7454 100.6732 127.8828 252.2906 266.3756 279.3439 308.5225 182.2306 256.7143 234.5638 316.4264 271.8524 263.6841 245.7992 246.2973 215.6891 170.0653 91.574 80.3803 202.4563 251.1612 279.2477 287.5448 176.8344 154.2675 278.9332 224.2255 232.436 304.5109 259.0363 232.6281 258.0895 250.9649 233.5858 250.7186 273.2705 203.2673 181.8018 166.9142 204.782 271.4204 251.609 137.8049 137.7054 209.4434 255.3589 232.9703 161.7832 148.1792 95.0625 121.7013 117.0106 234.3984 152.5964 229.2456 245.1627 184.0996 189.8225 175.0846 131.3288 202.0443 188.9574 282.257 254.6594 237.4307 216.9898 203.9734 194.1196 133.5449 189.6834 245.0116 171.7435 113.2923 145.487 125.7798 172.5176 238.7137 206.7862 206.8734 224.5195 190.1046 66.6175 54.9413 59.1716 122.8581 174.5616 175.7204 217.3056 161.3098 233.7919 180.6334 203.1354 219.9688 225.9691 188.6502 148.7795 244.1717 253.0114 196.9479 209.9825 96.6071 78.6229 0 187.406 249.925 221.3601 190.339 204.0704 175.3216 197.6386 220.316 257.8432 182.368 229.6563 198.8689 201.8874 224.623 269.5495 291.3572 233.1004 198.0455 190.8442 184.4244 239.4692 90.6484 55.6314 156.9078 235.1816 265.3268 270.9237 240.2458 188.3163 117.2302 252.7011 162.9969 240.6453 291.6298 298.1823 73.3703 34.0163 76.5848 173.8098 195.9413 159.3567 225.5941 241.7803 306.206 257.0189 220.2477 245.4955 0 0 0 216.4943 218.5771 209.0572 217.8219 136.3828 212.7922 353.3907 295.9243 266.6851 243.0118 296.2094 239.6133 252.7261 277.5364 241.2409 268.8193 238.5313 206.8946 0 217.0991 263.4616 366.6398 216.6863 335.8591 223.2628 177.256 306.2248 182.0314 156.775 210.4876 299.569 304.8879 320.8045 357.0176 339.7383 275.0479 203.4068 229.5233 188.8255 174.8738 167.0502 158.819 217.1215 252.2321 280.6886 327.951 389.2874 339.3926 240.8815 300.6871 377.8087 354.2239 399.0763 364.9167 320.6908 27.4879
208.5017 313.1905 463.612 445.105 259.5811 298.6499 258.2672 449.8509 534.3768 1240.0483 2044.3954 655.9797 463.2037 345.7967 377.801 339.0892 191.528 361.0674 310.9999 203.7764 207.1478 367.4952 0 31.864 313.325 376.0296 342.607 381.1279 360.6762 258.1693 197.3748 422.1987 368.2936 332.5875 327.3298 277.4087 139.5091 99.7103 92.9229 224.2767 295.868 251.5733 142.8435 59.8754 166.7211 206.6961 253.6621 144.3895 154.9235 267.5644 202.9304 223.7632 308.2489 315.1282 220.8988 139.38 99.7534 294.4879 277.7309 166.9955 128.5534 118.4266 171.3613 133.0458 222.3058 98.7169 151.3554 251.6043 276.9567 314.6022 348.8824 170.2003 289.2329 250.886 370.7324 280.0413 295.0371 257.3336 268.1418 211.6576 171.3035 93.7813 75.3251 245.2693 310.7491 279.8606 292.6956 202.9573 173.5071 307.2538 269.7048 291.0903 371.896 273.0761 238.8066 264.7917 306.5655 224.8748 277.4801 256.1052 239.1378 171.5855 121.1171 217.1179 292.8977 211.0914 145.0847 124.6821 194.3117 257.6007 242.5766 146.3639 143.3729 111.3915 121.6862 103.347 285.4318 130.4555 205.2566 241.4352 216.389 193.6381 206.3614 145.5023 233.0252 224.5028 287.4716 274.0538 299.5207 169.1093 210.5618 209.9239 128.9058 153.6046 246.4692 192.1516 129.0585 154.0373 153.0228 147.7516 281.8647 233.9958 206.7008 261.019 199.9651 77.0693 66.5402 69.7943 119.3867 170.1947 167.9417 244.3599 149.6681 252.2187 189.4718 234.3659 259.8612 225.2144 193.9923 177.7703 261.0009 260.2757 214.2322 257.1718 118.3891 94.6663 124.3532 202.5251 288.2678 281.7862 212.596 217.4985 181.7968 203.6043 254.6143 226.1915 191.6418 210.1406 179.0744 212.97 260.4222 320.1392 288.6356 237.703 217.1903 191.0156 205.929 235.4809 97.6643 75.986 166.8064 275.7996 301.6556 285.1283 277.8428 207.969 120.3677 241.9489 177.8868 247.667 326.1522 293.1814 83.1022 41.9066 83.5746 172.7263 187.4991 143.6989 287.7414 231.4523 347.3845 278.8806 245.2674 281.2694 0 0 0 219.1212 247.1987 209.5188 225.5391 129.7928 256.4109 373.7638 289.1017 307.4523 243.0747 335.3326 261.1794 295.4382 284.5506 241.2716 295.4643 266.0274 203.811 0 196.8176 294.3209 411.647 224.2728 375.5183 226.9804 172.6654 327.2761 185.1291 173.0349 203.2149 325.5602 303.2731 309.5103 431.4386 376.4844 269.3803 180.2361 229.0262 167.9926 173.8968 170.2986 155.7151 225.6294 275.8814 265.9432 344.7678 412.8996 382.1209 245.3463 329.5977 442.1701 365.3366 417.37 374.8612 352.5602 38.6504
265.1249 312.4585 441.0943 460.3947 262.0721 307.0824 226.3752 435.3154 494.7043 414.2452 655.9797 2480.7858 1441.3471 408.5833 418.3937 339.0742 189.6122 360.9333 361.2168 206.5164 225.0317 385.4981 0 41.018 333.1077 378.2313 364.2638 373.5002 342.8849 252.0315 218.1562 394.5149 380.9458 314.2343 334.7863 275.3965 141.4926 101.3759 94.9184 225.0118 321.1627 231.8852 136.5748 62.2583 157.6041 245.1069 320.7326 166.0066 167.8946 270.6358 233.0833 261.2986 319.5891 300.6794 210.3847 128.7059 97.3829 244.3516 260.7029 173.8918 145.2493 106.0341 131.2176 131.1728 225.4814 125.009 127.8274 271.4278 279.0545 321.1844 298.1893 196.2818 311.5318 259.4593 307.0851 285.9306 248.9559 260.8166 268.7517 256.1753 191.027 85.7584 62.5847 202.927 273.4174 273.1469 269.9111 195.2619 168.8132 255.6014 244.8801 268.5401 309.4208 292.2725 255.3087 287.0224 276.8172 264.0262 298.1272 288.6274 211.3046 179.4577 154.2951 226.1214 269.1864 229.4853 134.6244 124.3396 151.8924 286.2938 237.4671 167.1464 145.4873 113.1752 111.164 116.8998 232.8042 158.0908 206.706 224.964 191.2007 202.0086 171.666 166.0322 203.7813 237.0877 260.5213 241.4479 289.5195 185.0619 215.5545 218.5012 148.1962 180.0978 269.1059 183.9718 115.4806 153.5698 142.6564 182.9301 269.2926 240.4223 209.4236 230.7151 172.9202 66.7611 78.573 69.048 145.4287 206.8382 184.5567 265.0493 197.2421 248.3795 181.6316 236.1042 254.7814 234.2403 214.0046 163.9913 254.9634 255.1624 211.8712 260.6621 109.2233 103.4568 109.3039 211.9535 278.871 260.143 228.6655 186.4676 168.2311 219.608 243.7231 231.2738 190.8359 198.7419 199.671 198.4977 243.4365 305.577 305.0011 252.2227 196.3158 206.3125 207.9639 254.2921 111.9029 61.087 169.1423 245.0953 308.873 322.819 294.2487 196.626 127.295 285.024 159.9107 282.1304 294.9862 292.2128 65.5895 40.2657 78.9696 168.233 197.6554 168.7303 282.3777 254.4504 339.0032 322.4655 229.9925 274.8016 0 0 0 214.4396 227.8953 229.1247 245.9603 143.6686 263.1605 333.3851 289.2329 286.3027 242.4924 343.9156 292.9377 270.3461 272.4783 256.6418 305.1001 242.3049 203.5622 0 197.4351 341.4793 381.8183 208.5616 342.0569 221.4837 204.1249 320.3999 194.8697 177.8066 225.1898 283.3167 343.3196 331.0875 393.3538 386.9852 253.9638 202.8961 240.4531 197.0207 172.9179 163.5917 169.6613 267.8956 283.0604 288.8544 343.9402 407.9884 358.6146 278.4776 361.5755 426.4667 376.9423 352.8337 377.8619 362.5954 36.0859
244.5114 300.2608 421.5142 394.3682 225.1815 297.8043 234.3832 414.1014 474.9642 405.8954 463.2037 1441.3471 1585.5473 1040.4516 412.7109 331.6613 217.0605 357.9387 335.0116 202.1754 214.7668 382.8931 0 46.4385 338.0642 366.0489 374.3212 384.5437 353.8688 257.5516 217.8755 427.7629 376.7381 352.5414 317.2559 263.6833 132.2606 92.4998 82.5526 253.3223 290.3802 239.7015 155.6325 62.6915 176.4456 264.8115 295.8613 188.1112 146.3258 259.2391 240.3864 250.2792 312.9032 287.7774 210.8801 111.9458 99.1429 261.8731 266.3292 148.3594 139.922 129.3892 139.7421 125.589 207.4531 96.3043 127.7458 257.5947 279.2762 297.5771 296.5117 186.6019 286.3245 241.7954 300.4139 269.7752 283.7659 249.8483 260.9763 248.8395 177.3599 72.0473 72.6545 203.2492 242.609 270.6714 278.1892 225.4529 153.4115 271.9013 249.1165 240.6642 285.03 276.2342 263.462 248.5413 280.8548 241.8372 275.1078 226.4489 209.1387 188.4206 147.1962 221.6007 277.739 224.2921 137.1029 124.5208 199.1842 263.8265 209.2831 163.4609 135.7826 109.4486 121.8359 103.3595 233.8232 171.2476 195.7491 207.4474 192.4847 208.5231 207.9246 157.2006 231.8912 214.5063 248.1538 235.8365 292.3307 186.3999 194.6587 185.8352 131.8834 169.6631 247.0377 173.6394 125.1791 156.5203 140.518 195.2043 287.2956 236.7943 197.9309 220.4468 202.2973 64.119 67.4558 66.1047 125.0074 188.1754 178.4601 232.375 167.7091 262.9329 174.96 229.4112 238.7978 263.0874 207.669 179.811 254.325 233.3063 209.5231 207.1245 92.353 96.2764 109.7822 190.1846 305.5039 281.4932 197.5219 196.0458 170.9047 226.5802 221.7918 224.8908 190.1047 228.021 208.0231 215.0136 221.9709 266.4708 254.9648 236.0653 221.967 188.5384 223.1223 274.1526 97.9241 57.2972 163.1712 256.9743 313.0127 290.0705 251.1686 196.6104 118.3845 230.8889 148.093 258.9135 325.2493 303.4386 84.2155 28.0409 78.2663 145.1371 157.8642 157.2611 244.6442 243.4696 345.8108 288.5376 257.2253 261.636 0 0 0 203.2653 225.3453 194.5751 246.0416 128.6522 275.1997 364.627 294.7227 278.5217 252.722 329.5937 283.3415 277.9355 258.7775 253.1752 290.4381 268.2206 210.296 0 201.1348 306.7712 399.6265 230.4666 366.1973 213.3837 173.3726 338.4035 185.8577 190.9874 219.8314 314.7388 319.8537 330.9483 386.8469 380.6178 246.0387 195.8549 235.2826 174.5992 166.2219 169.2331 170.9437 240.5896 283.8456 272.7472 372.3821 378.191 350.7525 260.3471 324.5244 406.4608 341.841 357.0189 369.0165 379.3988 38.2801
208.0686 292.8725 395.4728 367.3594 222.9984 284.9884 223.1636 350.182 346.1537 359.5645 345.7967 408.5833 1040.4516 1480.1391 1155.4893 0 194.0962 323.2969 279.0331 196.1814 188.2769 331.8229 0 39.6105 310.5577 346.1843 316.2385 315.8799 323.9056 247.056 207.7394 368.9367 320.684 271.922 295.4764 251.9751 137.6415 92.9057 71.7764 208.4469 272.2769 230.6052 139.2278 53.8396 149.5955 229.9804 247.8514 143.6807 145.4526 245.45 214.7065 250.308 290.412 253.3255 188.1774 136.338 82.1871 223.4122 215.6188 150.7347 151.0445 112.9911 112.9252 125.4478 184.8545 104.5894 128.8493 227.8415 260.5667 294.3845 289.0135 179.5693 247.9699 231.7135 321.166 257.99 250.066 241.6967 225.4421 234.1617 189.3972 114.4137 67.5926 222.4564 289.8225 258.7203 260.9482 181.0458 150.2051 249.9862 228.8388 241.5758 290.7653 251.7532 225.6817 241.3298 260.8199 214.7685 245.9194 225.2836 213.6993 170.8773 149.4312 184.7464 279.296 208.4961 136.8539 138.7969 143.8616 237.651 220.7912 164.0406 131.878 103.6803 118.0841 101.6669 214.9098 162.4854 163.4651 218.8958 193.4148 211.6024 200.9703 150.1873 210.1526 216.3617 253.1446 229.4406 248.2365 176.7946 194.2192 173.5933 134.507 164.2863 244.5063 172.2101 106.3436 129.9158 154.2365 179.7866 254.561 227.0441 213.0187 199.7494 170.5512 70.5208 60.6445 64.6814 154.3775 186.3912 165.984 238.4434 161.1906 231.1274 184.0761 220.6663 257.3622 223.7128 190.8337 181.0964 247.0791 244.8282 194.2863 211.6908 90.838 81.3353 95.1856 186.7164 264.1335 235.9806 184.3689 243.5717 160.2221 194.0261 230.2731 237.401 201.4765 205.0428 185.705 205.7164 252.3232 264.5909 268.5552 209.4174 180.3874 178.9873 184.8294 224.6246 92.6145 59.008 146.498 239.8288 288.301 314.8294 251.9551 174.2063 114.3539 224.9031 152.3557 252.3994 303.4937 244.9654 70.7644 25.4606 69.1173 147.3976 175.3353 142.0292 240.7319 255.8223 303.3187 278.796 227.8701 259.8417 0 0 0 201.8526 207.3938 211.3435 221.3563 131.9175 248.5817 328.555 266.7245 266.3016 247.0663 282.9974 241.0337 249.0508 259.2116 258.0501 264.4872 284.646 179.4087 0 195.5394 275.2514 339.982 226.5673 341.9292 193.2699 171.561 286.8871 204.0605 177.9417 197.3404 261.4751 282.7333 296.0988 353.7437 328.224 232.8408 216.9009 216.8666 172.5645 169.1469 178.9586 186.8239 211.3232 282.7038 242.9797 322.5369 357.8869 305.4934 255.5791 302.2625 369.3249 313.8069 349.8301 326.9585 290.4869 29.6387
226.4723 313.8346 437.3583 397.894 246.1885 269.9873 241.5975 356.6955 421.0819 370.5532 377.801 418.3937 412.7109 1155.4893 1548.1045 975.7695 0 391.3705 340.6793 221.1498 233.8155 364.3827 0 32.8607 343.9023 351.159 341.0976 366.0854 338.0831 279.1947 222.3505 395.667 307.6725 309.0376 294.9047 282.7991 141.348 101.5426 85.2337 249.5871 283.678 246.6594 138.3448 64.6712 161.3208 252.1404 302.4351 157.7163 0 252.847 211.637 243.8082 334.0137 281.9778 197.0592 131.5624 87.7655 261.3582 254.1177 171.4119 130.4566 151.193 124.6131 141.9402 200.7457 125.9563 140.9928 245.6991 290.9377 282.8786 315.5794 193.4579 278.4578 258.5638 290.8194 277.7712 239.1909 238.5538 256.1257 222.7376 179.7698 99.3567 64.3498 216.5965 260.4339 298.6265 251.5363 202.012 172.2825 255.2847 235.3981 240.931 305.8682 268.6453 249.3895 264.042 278.4376 221.5123 262.4347 264.845 213.2145 172.2383 163.2698 195.816 262.6743 233.0067 139.8465 152.2696 167.5762 262.9413 259.2558 171.6401 161.2571 123.9217 112.184 109.2569 248.5021 168.5106 216.8947 228.466 176.0829 212.5632 197.6265 129.6579 212.166 234.4158 276.7822 238.3517 297.6762 159.2456 190.5069 203.6394 140.8915 178.043 255.2895 184.7364 130.6204 149.2974 0 174.2255 244.4586 229.1899 220.598 269.4554 185.4334 67.0961 66.3564 68.2331 138.1258 181.5297 193.4982 236.2602 183.9154 247.2848 186.1933 209.7915 256.8954 221.0777 188.8486 161.8353 243.5417 260.8345 227.0563 248.5546 90.6503 82.1742 130.1321 187.1093 229.9075 254.1878 205.5045 215.1145 160.5514 217.663 272.7556 233.8382 205.0744 228.067 203.7261 221.2738 241.7189 288.2186 283.3224 265.4724 216.9413 199.3684 199.5611 226.043 103.2686 55.4338 169.6477 232.7773 286.5769 280.8489 284.6575 194.4402 123.2619 235.8832 158.6711 256.6832 299.9295 290.5409 75.6959 48.3622 93.4209 175.5737 215.6915 162.2315 243.391 259.976 328.2157 298.5745 288.5697 262.8263 0 0 0 208.6485 235.5412 220.4399 227.0015 121.8871 276.9324 369.6497 265.0301 285.6423 254.0652 316.1763 272.5561 290.9553 266.6557 277.0575 313.0194 266.6862 208.7836 0 209.5787 288.528 374.8088 237.8451 365.503 220.6815 196.1239 330.747 206.6782 186.9751 213.7937 273.1926 305.5017 302.8133 355.5952 394.3052 275.1411 203.8481 247.5822 163.0208 157.1055 166.5184 174.7399 242.6815 275.6498 298.4747 348.4671 402.7468 332.5712 244.0612 313.7454 385.1798 335.085 375.0038 370.9655 349.9373 40.1674
234.1402 274.2744 387.7374 353.5779 217.8258 263.6091 182.8033 328.2745 349.8009 295.5336 339.0892 339.0742 331.6613 0 975.7695 1512.8758 740.9528 0 337.33 201.7292 209.785 308.0537 0 36.9641 330.3111 323.3405 307.7579 314.012 289.8149 229.0575 186.5688 344.3455 277.4277 270.1974 234.0566 254.1721 128.9729 88.3538 75.1124 175.079 267.5674 216.735 115.1818 53.8453 149.2165 215.8534 271.6357 152.5658 161.528 237.6502 193.21 226.5121 301.6068 253.4388 201.7493 118.0937 84.9845 180.5916 218.0578 0 115.2151 113.989 105.6112 124.8356 179.7099 108.7844 114.164 199.3883 229.2963 223.22 291.5176 170.3796 225.6487 210.777 275.8023 250.2857 237.3339 216.8032 254.8634 189.5051 173.4466 88.6679 0 214.2128 230.3813 228.4851 231.5101 201.4555 154.6724 246.9798 182.159 211.6043 275.0796 257.7123 208.3737 227.5217 241.2521 218.5778 246.0522 205.8538 197.8622 176.2584 145.9441 182.1351 247.9976 199.7217 121.2731 0 158.1175 209.0281 215.2623 124.6148 132.8529 109.3347 109.2712 93.9806 240.9354 140.1944 168.558 198.6697 171.6827 178.4006 184.7676 141.3334 199.5152 210.0101 255.7591 220.591 254.7371 168.3212 177.9659 174.0739 124.5928 148.6205 261.7132 158.2612 104.5853 139.3474 134.2363 156.3454 212.7555 205.2765 195.068 205.2624 169.5911 73.3229 53.3064 54.4968 130.3492 160.0003 173.1171 220.8983 145.5132 223.1613 172.0279 192.6449 228.0284 183.8179 168.7568 153.6944 233.7458 204.5549 198.4061 214.3958 104.361 85.5582 103.7029 185.2346 242.355 233.8448 200.3984 185.7756 167.0976 197.4847 193.0432 221.0612 175.0273 217.209 160.499 180.2005 233.3566 246.3191 266.4777 235.0071 189.9995 181.21 203.9807 227.2854 86.0982 51.3434 128.3511 226.7138 262.8731 269.7082 233.2512 153.5051 116.5091 222.4088 143.1768 234.9854 253.9485 247.6977 51.791 22.2758 70.1409 163.2202 166.186 165.0204 214.3909 226.7428 271.5308 233.8834 220.3098 227.2579 0 0 0 189.989 199.1694 185.6846 218.2868 108.6896 231.1517 337.2975 235.4963 247.2684 218.9371 279.2957 227.7871 234.6761 253.0885 234.443 264.8485 230.3194 193.7345 0 207.0507 259.8852 325.0884 188.164 324.4706 201.2233 160.0989 315.1857 180.7469 148.7154 165.0054 292.144 260.9851 278.1397 308.449 301.5082 225.8692 199.4174 187.5396 158.9016 169.6709 176.9008 173.3383 213.4356 252.7386 229.8103 285.5388 308.7606 301.8864 239.1311 0 332.7046 309.5502 317.0054 309.602 322.4331 34.2087
175.4797 178.0664 209.439 225.3345 148.1781 187.1591 170.5981 221.9918 208.2974 185.1855 191.528 189.6122 217.0605 194.0962 0 740.9528 306.2536 830.5754 221.3471 165.4497 144.7492 210.5569 0 22.7186 214.4602 200.3975 194.1849 206.7883 191.734 170.7703 154.5826 229.053 173.8977 184.3339 155.4697 161.772 117.3324 93.5591 57.4482 128.3903 190.826 159.8711 91.2816 31.7355 93.3609 156.3942 167.2962 139.185 141.3542 160.8095 148.029 163.5661 180.6279 174.5322 147.8957 94.2148 45.432 122.4849 154.3621 113.238 74.5907 67.5902 62.6921 81.9973 125.7145 85.2278 90.296 157.6684 162.1425 164.8418 160.5274 142.0152 144.575 135.7457 138.4124 150.9209 149.3626 143.9597 145.998 144.8881 136.8794 75.9105 33.6911 127.7369 148.9012 143.1124 149.3822 136.4025 121.0893 156.0948 147.4304 129.3761 160.3387 142.2461 136.1662 158.21 139.7452 158.6452 157.2819 151.7062 147.0844 134.7712 123.6061 118.1884 153.361 144.4854 105.4768 90.0084 106.6456 131.839 141.1242 125.8084 112.5776 78.6892 63.6666 74.2299 149.1232 117.2209 137.1262 135.1533 123.3427 122.3532 136.9744 117.633 148.9234 139.0166 151.0204 131.4012 145.1945 124.2634 114.3501 124.1471 107.1433 110.1376 155.7023 112.7516 86.8202 112.8663 0 120.852 124.2159 147.4135 133.1555 135.2107 120.2414 52.4919 34.8555 39.994 105.6024 121.8188 132.2208 143.6309 130.8368 149.3794 130.3749 132.5165 151.6049 132.5763 119.067 135.3152 153.4415 166.2069 147.9157 133.7234 70.1877 51.7862 66.0092 138.5288 164.8583 160.5658 140.6964 131.168 123.0386 140.049 139.6592 143.4343 150.2144 148.0482 137.644 137.3112 138.7558 150.8989 155.2154 157.3575 116.4948 115.5861 118.6796 131.0935 64.1507 37.283 100.6394 140.0927 163.6372 152.9291 159.6954 116.6194 82.2607 143.4787 85.268 155.0877 167.1361 171.7282 31.4945 12.157 50.1115 116.3538 139.9766 126.0306 168.9555 162.2912 178.4387 184.3329 158.4784 162.4451 0 0 0 123.8451 139.8269 155.3436 154.4004 114.4163 155.4217 189.2059 190.2143 171.2139 169.6926 181.8395 181.7581 172.6201 159.7537 176.6638 178.0389 172.9786 129.3614 0 127.3974 157.3735 190.3232 144.8384 177.0238 165.3 143.9808 203.9002 146.3226 127.598 131.5311 177.0845 180.4026 179.2186 184.4856 209.4352 145.5697 145.7815 160.2692 145.3495 148.7561 152.2653 151.8587 159.7519 162.0325 161.3979 185.2255 173.1351 195.0565 188.3255 196.2412 202.6352 172.8778 145.171 209.7058 211.3377 21.2877
244.7844 322.372 445.4737 420.4975 226.8944 303.8261 230.4429 371.0484 419.482 338.6745 361.0674 360.9333 357.9387 323.2969 391.3705 0 830.5754 2499.9604 1247.1815 265.2768 246.3146 433.182 0 46.8195 351.5934 425.9985 395.8928 396.6768 346.4279 289.4148 211.4044 441.9033 377.8777 326.0995 328.9861 309.8609 144.9496 112.9298 109.6076 254.6928 316.3944 259.1805 158.8142 47.1266 189.9684 260.0051 317.5484 154.822 161.9795 284.0679 207.788 284.9882 381.9888 358.7023 241.085 136.3215 88.2565 300.0394 248.8934 162.2096 144.6282 146.427 154.7247 145.1926 241.5419 102.2659 145.041 257.4731 330.0832 323.4561 346.8019 205.7144 301.8993 272.5393 347.6571 298.2841 296.2354 271.6371 297.3318 228.8659 181.4564 87.85 81.404 228.6066 307.802 300.7323 290.466 193.8502 179.9922 289.1168 279.276 226.5234 326.3252 297.6164 236.013 306.8593 300.3012 215.8481 274.3854 256.3671 230.4241 204.9142 144.1711 234.8982 292.465 226.6918 117.079 138.7184 184.1417 280.3604 215.6622 165.5414 167.7007 129.6053 129.2154 105.8564 269.7379 163.4711 233.1378 239.3895 214.7525 212.1076 202.9233 150.157 226.4286 228.8598 270.5734 281.9852 282.3667 189.7437 213.2243 219.4257 144.4146 182.069 278.9368 190.3959 116.88 147.7563 144.5134 188.3147 257.1705 243.0809 211.0535 254.1668 215.5332 73.8865 74.6001 90.4962 138.1535 192.3713 198.2128 268.1574 169.1148 280.0888 173.5343 279.0618 283.3241 250.8926 187.1875 164.9078 277.5263 254.2463 214.9755 259.439 127.5599 106.726 118.5164 190.01 259.2839 290.2491 207.7068 215.0334 175.9638 231.2919 255.838 243.531 200.6865 232.0548 203.2223 231.4261 257.6307 301.7873 251.3433 268.9838 229.1342 191.8037 242.0549 266.4731 102.5764 56.7559 170.9883 256.7872 334.026 294.1966 278.264 208.327 113.1672 258.7162 171.7155 277.326 345.414 307.4546 67.4971 0 77.9635 160.8982 209.9718 132.9074 284.5074 249.813 349.989 309.6966 250.5207 307.9438 0 0 0 219.8579 230.3795 223.1515 242.0485 137.6448 242.2544 367.2279 283.6354 268.4227 240.4437 341.7516 277.2864 262.9539 272.4518 250.8889 301.6864 261.5683 260.6464 0 235.5261 316.1805 399.5132 215.796 382.2244 254.4513 179.7553 340.8485 197.3945 183.8795 217.2415 324.0006 300.1484 306.6018 424.2399 348.7691 243.6097 192.1522 229.7093 157.4164 158.9657 166.569 173.1339 245.2445 271.2624 286.3388 344.7085 404.4723 388.3914 268.4215 319.6829 441.4126 356.4143 397.9988 410.0847 396.6153 39.914
211.8735 317.014 450.2991 360.4826 188.028 242.4146 224.265 388.7351 375.9064 311.349 310.9999 361.2168 335.0116 279.0331 340.6793 337.33 221.3471 1247.1815 1587.7095 766.9489 0 402.4302 0 42.5548 343.4839 374.205 345.3253 367.8497 337.5472 248.2634 206.5275 415.8898 327.4219 293.1221 332.0047 263.7563 131.5966 84.4704 85.4695 215.589 296.1237 249.4741 137.214 56.1392 163.7694 208.1885 276.336 160.2535 161.3693 237.0648 215.0385 232.5112 323.4249 295.9001 221.8963 113.2088 74.5514 253.8034 259.4345 176.4503 128.0583 140.1572 133.1658 120.0172 200.4049 93.8929 121.6882 252.7342 297.3304 301.7913 349.2641 165.8118 310.9784 246.4296 291.7651 268.846 258.7964 221.7178 260.4465 203.8154 181.8916 92.4471 65.8832 211.3417 305.2735 292.1408 269.8105 197.6567 171.4803 258.7873 227.2826 244.8034 274.0145 283.5812 257.6454 262.8097 280.2409 218.1144 266.7533 237.704 224.8026 179.0595 150.1193 179.0921 284.7989 225.6964 120.3261 148.2212 185.5851 244.1623 226.6153 138.7461 153.0966 112.2698 114.748 100.4346 238.7878 150.0558 181.6826 210.1174 197.3283 222.3217 193.548 137.6444 189.0726 199.6504 238.8215 236.1052 257.0451 194.999 172.1086 197.1528 142.0656 179.9309 291.9829 177.3607 117.4904 156.9744 145.0675 174.1748 250.2038 213.634 222.7229 212.5919 190.2746 68.9515 59.3812 77.6457 124.5616 176.9227 198.465 229.8558 157.9467 225.0231 193.311 233.5307 258.7125 217.289 174.5478 150.3348 232.5066 238.0348 195.2989 219.8895 104.6102 81.1811 124.059 182.3952 268.349 273.8698 216.6106 188.6088 152.3157 202.4332 226.7293 244.7902 197.5335 202.2219 170.3981 210.6697 247.0742 276.4981 287.007 240.0951 197.1962 177.4209 201.162 237.4463 106.2304 48.0865 156.6701 229.7967 281.7017 281.4894 262.8702 199.2841 121.1798 239.2527 153.0519 245.5033 300.4048 284.9582 64.9403 36.3127 67.912 155.8688 188.3523 151.4811 251.8652 240.5108 320.0563 271.3288 241.1964 259.8182 0 0 0 217.2098 234.8373 199.8933 244.5133 134.925 242.3529 351.4479 252.82 264.049 240.4792 322.3952 284.2525 290.2157 250.8771 246.0428 262.6791 242.0938 217.6539 0 200.8309 284.2553 371.3187 209.3315 360.0172 215.797 175.5469 322.3256 178.8913 155.6731 197.0285 288.2562 313.8368 259.7485 348.3703 366.9278 249.7002 195.3989 229.8019 180.1771 160.6621 160.0944 169.0097 219.9091 275.2945 274.678 319.749 401.1347 351.7404 219.0917 315.5317 391.6685 326.5309 364.7004 352.4098 374.3012 40.01
160.4667 178.3367 219.1544 215.6343 166.8746 178.9663 140.5044 240.4837 231.3475 204.8484 203.7764 206.5164 202.1754 196.1814 221.1498 201.7292 165.4497 265.2768 766.9489 346.5555 489.3034 280.3258 0 25.3355 214.8172 201.4484 223.3459 225.7979 218.665 176.0084 148.5566 245.5127 208.9741 212.4382 197.5402 176.8092 119.5333 88.8617 46.2184 156.6621 204.9933 175.0531 87.7309 32.5925 94.4792 170.1655 184.0726 123.0639 123.5673 183.0801 167.3889 172.7658 194.1703 196.7372 147.7773 94.482 53.6661 155.5202 165.2124 121.2412 92.3641 72.8788 70.7657 89.6544 134.0007 77.1272 95.533 178.2338 177.784 173.4155 188.935 147.8332 170.2078 167.4178 168.5644 173.046 151.4738 150.6898 162.4661 137.1478 132.3141 77.3267 36.2249 131.9099 181.7576 178.6809 167.4322 149.0153 128.6701 178.139 161.3577 164.2511 167.854 168.3861 158.3875 145.6391 166.2294 157.3816 171.4511 159.3845 150.8015 126.1621 120.8441 129.3935 193.0678 151.0656 119.4213 115.8402 143.3558 159.195 141.8683 112.1388 116.3237 82.1989 82.337 87.0508 162.4678 115.2972 123.4871 130.7085 144.7315 142.1367 153.2946 123.5814 148.9488 145.7837 161.1911 146.2816 152.6748 140.6865 118.5662 134.3274 112.3729 139.1751 173.4791 123.8109 95.0628 113.0065 104.5878 131.6291 145.1333 163.9024 144.8673 155.1372 139.2424 51.5892 44.9907 43.5379 113.2142 134.5505 144.2821 158.125 123.9127 144.6975 130.8363 149.1208 180.4559 146.0639 128.2936 121.533 163.9063 167.934 139.9887 158.3478 68.5169 55.083 71.5341 136.9469 180.8908 175.2185 140.4004 130.9206 120.3234 152.7493 155.5554 160.9304 137.3324 144.379 146.7955 157.7975 136.0809 176.5564 183.2847 181.8801 141.2127 119.4831 124.9616 147.0713 75.4707 41.3655 100.2059 166.0767 182.3578 180.7489 168.5197 117.9463 92.8667 168.2553 88.8469 169.4992 183.5813 168.7364 38.0448 18.8993 46.9686 123.628 145.0255 132.5829 166.303 163.3049 188.1913 181.9838 157.945 162.3586 0 0 0 142.8548 149.6592 151.6242 170.7978 112.3624 171.5638 197.8372 173.6803 164.5663 162.9165 213.2177 182.9057 191.3799 191.5666 177.0065 205.0972 168.1782 140.2384 0 125.1865 182.3976 249.1308 170.6735 229.4112 160.662 141.4891 212.5119 155.3761 132.0013 148.7388 195.8897 181.4597 175.5688 219.3683 218.3278 179.532 158.3667 156.5956 131.6673 137.1317 142.4896 147.8278 188.0306 181.4623 195.074 204.0141 248.3285 215.351 175.9542 213.2769 217.9465 215.6473 206.6734 234.0466 228.3534 29.6773
156.2525 209.3586 239.2046 234.7247 143.0137 185.2319 141.5931 245.4723 235.3134 216.2183 207.1478 225.0317 214.7668 188.2769 233.8155 209.785 144.7492 246.3146 0 489.3034 360.05 1065.4233 0 22.6003 226.3864 226.65 231.2183 231.8457 228.4135 187.875 170.8662 263.6532 208.7769 216.5505 211.2694 195.5755 116.969 79.8026 59.7017 159.9742 181.6913 190.2005 111.9218 37.0739 100.8335 175.8234 207.5132 127.8781 127.5241 187.7153 154.1235 191.0726 198.8734 215.7259 143.5217 91.7254 44.3935 167.0034 165.4642 112.4598 99.6556 67.7811 88.203 93.8479 143.9401 75.03 97.1586 191.7209 191.7739 201.2958 195.5585 141.4615 196.1289 155.4578 194.535 169.0458 164.5513 180.6036 187.7738 160.8498 130.9219 83.0401 43.327 160.0542 182.7551 179.2452 187.0087 153.0581 130.5223 179.2206 171.6104 186.4346 220.6762 180.2456 164.2367 0 175.067 163.8643 198.5419 177.5044 164.8989 152.3242 116.5452 142.0258 201.4747 165.9668 105.923 117.8807 149.1137 164.2301 149.6072 111.8063 108.6258 85.0713 80.7532 78.473 169.4145 114.2322 139.2233 138.3866 152.9092 145.5568 160.6776 129.5226 161.2969 157.9146 171.1363 160.3538 161.9413 137.4458 127.136 133.4696 116.1673 134.2538 175.7978 133.652 88.4396 114.2838 111.7402 132.9901 174.9369 170.6845 148.3254 164.3339 163.8927 46.0604 51.1427 34.474 125.6877 146.8855 156.0839 161.8748 133.5612 166.1051 121.2727 149.1867 183.0117 157.001 113.3727 130.8211 168.2365 188.2704 140.7981 166.0629 66.3571 61.9067 81.0098 133.779 183.0657 181.9832 146.6217 137.6396 123.2077 144.256 173.1049 168.8015 137.8719 154.2189 156.0905 157.9853 169.4882 183.8176 172.2409 195.7831 142.5903 129.8327 133.6611 157.1827 57.3388 42.8505 102.0895 170.2973 195.1207 206.691 180.7805 128.1975 96.0573 176.8181 115.4006 171.2408 198.6535 183.1866 49.4418 22.4087 58.1959 121.0486 147.5785 136.7954 179.1368 156.0319 214.8194 197.0573 163.2451 164.2368 0 0 0 131.4185 170.5269 156.8722 181.8415 112.0993 177.9562 237.7458 187.8375 177.5544 188.4377 209.0089 171.0602 184.5399 205.1723 171.5515 200.1897 172.8031 157.1735 0 149.5905 200.7348 237.0394 172.3858 233.5284 172.456 152.1229 202.8181 162.9177 148.5843 147.8416 207.6226 218.1951 207.5438 250.5514 249.545 162.0543 151.4448 148.3682 129.3249 133.2305 139.3951 146.163 175.4255 174.3114 201.8985 222.7997 243.2276 202.8318 168.1193 216.1518 242.6096 248.86 241.748 272.894 262.6082 29.2139
258.1722 328.1874 413.4685 422.2091 235.395 298.3682 223.5218 353.5922 383.3189 356.0249 367.4952 385.4981 382.8931 331.8229 364.3827 308.0537 210.5569 433.182 402.4302 280.3258 1065.4233 3068.288 0 0 413.8232 465.5724 429.8696 492.7868 391.2686 302.9831 229.4701 444.491 377.7017 375.0466 328.2157 315.186 158.1193 118.208 86.6146 253.9746 317.0253 244.0764 167.259 52.6298 187.1121 268.7521 316.3795 181.0046 185.8866 319.6934 227.4189 288.1703 339.8691 322.2371 210.6242 141.5577 87.9498 255.128 273.8847 156.6797 147.2157 120.6974 145.903 148.9009 242.558 125.1573 150.8461 274.5665 358.8418 280.9914 324.0041 200.1418 305.9868 260.0631 316.8967 317.4448 287.2105 256.8705 262.8097 241.6956 191.6299 94.4947 87.1105 239.0709 316.9514 274.5853 266.8096 242.2879 163.1476 270.9795 269.2568 259.8437 321.9091 275.4235 253.5608 307.602 278.9081 234.8457 265.8355 243.3122 220.5786 195.9467 136.1943 227.4431 296.8664 245.2771 143.4218 144.9666 189.1683 278.7534 260.6738 174.3979 172.3012 140.1412 133.8195 102.4657 248.3538 149.6001 193.6894 244.8088 208.3817 207.0364 203.0196 172.6669 240.1648 205.166 269.1591 256.5312 279.0141 189.1778 232.6412 213.7644 144.9375 188.8513 325.3998 175.6594 123.5454 156.9263 173.0196 196.378 253.7119 248.7723 221.8572 243.6247 186.0314 72.4911 80.1119 91.1845 148.2866 198.8178 187.5813 267.1132 182.1913 298.1846 189.3967 233.3749 264.9261 253.0651 200.1737 169.6365 271.5395 274.1889 212.3178 265.0702 103.627 109.354 115.2182 209.9064 263.6314 287.1726 227.2664 210.6119 188.7682 249.1772 231.621 263.5276 209.7307 240.5633 202.8397 225.7883 283.9518 292.0206 287.7149 286.8836 224.3524 212.1143 203.0968 284.6057 109.0924 77.2632 177.6079 267.0098 324.2447 330.5613 265.9448 188.9831 126.0015 278.8815 168.5592 272.3216 307.3057 309.992 67.4943 0 87.4084 177.2351 196.3193 149.7289 285.3616 285.7251 355.6165 318.4286 263.1565 296.0921 0 0 0 240.7576 256.7217 231.6719 263.7091 120.7198 283.3437 338.9179 291.7722 318.4715 269.2184 354.9003 271.9532 286.1814 271.4864 290.2144 293.4915 293.294 228.7839 0 239.8852 329.6827 426.9598 239.1869 335.3112 228.8744 190.4316 323.468 210.7181 195.12 218.4444 323.8742 309.9677 303.0414 416.2882 408.1008 305.2457 238.3604 279.1533 180.864 167.3627 171.6117 174.3651 226.1355 298.8423 311.2891 359.6182 420.7068 380.5706 287.3849 360.379 388.6568 362.5175 397.8038 401.7677 410.0928 40.8142
0 0 0 0 0 0 0 0 0 0 0 0 0 0 0 0 0 0 0 0 0 0 0 0 0 0 0 0 0 0 0 0 0 0 0 0 0 0 0 0 0 0 0 0 0 0 0 0 0 0 0 0 0 0 0 0 0 0 0 0 0 0 0 0 0 0 0 0 0 0 0 0 0 0 0 0 0 0 0 0 0 0 0 0 0 0 0 0 0 0 0 0 0 0 0 0 0 0 0 0 0 0 0 0 0 0 0 0 0 0 0 0 0 0 0 0 0 0 0 0 0 0 0 0 0 0 0 0 0 0 0 0 0 0 0 0 0 0 0 0 0 0 0 0 0 0 0 0 0 0 0 0 0 0 0 0 0 0 0 0 0 0 0 0 0 0 0 0 0 0 0 0 0 0 0 0 0 0 0 0 0 0 0 0 0 0 0 0 0 0 0 0 0 0 0 0 0 0 0 0 0 0 0 0 0 0 0 0 0 0 0 0 0 0 0 0 0 0 0 0 0 0 0 0 0 0 0 0 0 0 0 0 0 0 0 0 0 0 0 0 0 0 0 0 0 0 0 0 0 0 0 0 0 0 0 0 0 0 0 0 0 0 0 0 0 0 0 0 0 0 0 0 0
30.3362 38.8918 51.1935 46.3679 26.2672 35.9507 28.6386 43.6013 43.0673 37.7877 31.864 41.018 46.4385 39.6105 32.8607 36.9641 22.7186 46.8195 42.5548 25.3355 22.6003 0 0 0 336.1987 64.5767 55.799 61.7968 42.2636 36.0423 27.7791 47.6322 41.5295 40.9725 41.2607 36.5403 0 12.1588 12.3679 26.8255 41.0811 27.4163 16.2454 5.8971 19.8063 31.9009 33.8227 16.8988 19.8187 35.6988 25.1241 31.8845 38.2624 34.4586 25.0742 13.9871 11.8447 27.1588 23.3822 17.5977 17.2157 14.8394 14.8139 14.0241 26.8913 11.7916 15.4517 30.0643 35.6089 37.595 32.448 22.0307 35.6304 32.8965 39.0132 36.2495 35.4082 32.0827 29.5737 27.8448 22.1463 14.6222 9.4393 23.2859 36.5389 33.3269 35.566 23.5406 20.3735 24.56 28.6241 29.3798 36.1058 33.5129 28.6141 30.7992 34.8821 28.0696 28.0956 25.1543 23.9386 23.2036 20.6554 30.9111 32.735 29.3526 13.7417 16.5679 19.5353 29.5577 30.6977 21.3372 18.2917 15.0931 10.9421 0 29.3708 23.7433 24.8213 26.9611 22.3845 20.9906 25.479 18.5476 25.18 23.7825 33.9156 24.5058 29.3086 18.6408 25.4723 23.9343 14.684 19.4044 31.1707 14.9125 11.2749 19.1512 18.3277 25.4715 27.5059 29.1379 25.5431 24.4088 22.3777 7.5017 10.9082 10.3147 16.9355 23.0297 28.5141 30.6875 19.256 31.7573 21.0401 28.1246 34.9427 27.7484 27.9417 19.8233 37.9074 30.3026 31.6852 20.5816 12.6482 13.5047 11.32 19.9333 33.8629 31.2155 21.8985 24.401 18.5829 26.9444 24.4777 22.3056 21.1162 25.6547 24.1813 24.7127 32.665 40.8589 37.8384 28.1033 18.8858 23.3673 22.3368 32.066 14.3014 4.9009 14.02 28.9465 34.9971 32.9475 31.7644 20.8509 13.5893 34.6824 17.7142 32.9485 33.1579 34.5382 7.9257 0 0 18.4689 22.3827 18.2543 31.038 31.0528 41.9783 35.9829 26.6305 32.9835 0 0 0 27.697 27.7806 23.9696 35.2885 14.4432 31.4722 45.5623 35.7138 33.3866 28.1584 39.1614 30.5732 25.9176 29.1902 30.7624 36.4811 29.2449 28.1266 0 27.9705 40.4482 43.5766 23.036 41.9021 25.2484 21.4187 34.5759 21.7346 19.2228 28.1608 39.6904 36.3807 33.1577 50.1434 48.8149 34.9816 28.6113 26.7295 24.0333 21.2056 0 0 0 31.5639 42.1265 42.4945 46.894 40.9903 30.5046 33.824 51.5795 36.1948 39.87 41.5013 40.8361 4.2562
251.2211 321.0806 443.7394 400.2758 220.5372 267.3163 202.6623 377.4333 385.6007 332.6643 313.325 333.1077 338.0642 310.5577 343.9023 330.3111 214.4602 351.5934 343.4839 214.8172 226.3864 413.8232 0 336.1987 2113.3245 927.6199 473.9554 486.1942 430.0404 310.1539 231.657 435.842 362.0116 321.5988 328.1642 318.6941 0 109.6414 105.1911 231.2182 319.1447 252.5329 147.5854 64.8709 164.5749 251.4059 294.2017 154.6969 158.9158 269.1703 203.892 283.0877 319.0483 306.016 237.9863 138.7528 72.3073 252.9219 260.9549 158.5326 147.474 130.9827 132.4112 122.2811 217.7632 121.8003 125.8636 267.8859 310.4302 288.151 290.3191 197.0385 266.1327 256.8563 310.6185 296.0477 291.3561 272.2479 281.9353 230.8825 203.7455 103.8669 69.4622 221.6892 256.1435 297.3001 287.4725 190.7137 177.4878 262.761 247.9211 256.5973 318.3134 273.2928 237.239 291.1771 266.7937 233.6255 251.5621 255.0555 211.1054 198.9347 152.5652 246.2104 284.9154 251.7627 137.8357 157.1251 184.9145 225.9125 273.5893 173.4263 165.6962 129.949 95.4432 107.5642 251.3328 191.3322 201.9498 234.9592 196.7429 215.4373 183.7123 157.0976 232.4482 229.2285 264.81 226.5843 273.9463 186.8659 211.7084 230.0941 150.9209 201.7265 307.2906 197.5919 124.3206 156.1661 142.4051 187.7166 261.4259 230.0381 206.0524 231.7194 189.6481 78.9988 71.6264 71.5151 160.7356 198.8218 196.4722 265.8871 163.5267 251.7549 194.496 244.2594 288.928 229.571 231.4846 162.6664 269.413 258.1428 216.5439 244.1406 123.181 99.507 102.567 183.1418 270.1558 265.2365 226.6914 211.4706 164.6162 198.3498 240.996 233.4993 209.6255 204.4479 190.6924 249.2092 252.3518 295.9128 280.4274 249.711 233.7765 188.4223 188.3539 241.8291 90.9604 0 145.4635 229.1591 283.2833 304.2238 290.8244 200.3362 130.1094 272.664 180.1929 257.998 302.3337 299.8386 88.6314 38.8962 77.551 157.1069 203.3661 165.7151 252.2716 273.7139 347.4631 297.7045 242.7903 253.5744 0 0 0 216.5321 227.4152 197.1135 259.4788 150.6907 249.1402 364.6939 274.752 286.4743 259.7183 311.3537 248.1266 290.4272 257.8787 267.813 292.7238 294.638 219.8395 0 220.8173 340.4673 387.4236 213.9629 341.0419 242.0155 198.2922 339.3918 201.705 180.4546 212.2335 329.1463 326.4514 303.6124 394.2651 388.1084 276.1221 216.4862 251.434 193.8057 179.8081 182.3479 188.8122 223.461 287.4501 262.9345 340.5645 386.7855 337.4553 264.3588 310.8228 388.5667 355.996 378.0511 373.036 379.4014 41.2432
225.6951 332.5745 505.3102 419.4396 219.5671 268.3496 210.9906 351.8158 409.5568 332.3191 376.0296 378.2313 366.0489 346.1843 351.159 323.3405 200.3975 425.9985 374.205 201.4484 226.65 465.5724 0 64.5767 927.6199 1859.7879 989.4616 555.0806 455.5807 343.6397 258.2005 563.0807 410.183 382.3225 389.7435 344.0212 131.4065 99.8338 103.5245 271.006 367.5834 268.401 169.1334 67.2494 196.8145 278.1175 333.1541 151.7583 163.2659 296.3257 223.5881 305.3234 377.1481 335.9196 214.5012 139.8376 96.9974 307.2369 270.6391 160.0893 166.2699 134.6635 177.1475 158.5143 238.7566 92.8187 151.2529 292.8421 306.6733 355.304 339.3982 183.8664 325.3276 265.3797 422.1548 294.3786 346.6985 300.7611 302.5216 248.9542 205.4483 104.8577 96.287 272.3637 313.8975 338.8044 308.577 206.9765 167.1566 332.4012 258.2866 276.2568 352.7262 297.0967 251.847 305.1755 300.4068 224.7816 306.7494 298.1469 243.0841 186.8207 151.7085 231.0847 320.1559 240.359 123.3685 140.7072 162.2711 281.0547 294.1865 143.0796 150.2115 150.0872 106.5833 126.5525 280.832 167.5808 248.0875 250.6035 182.079 236.3168 206.08 163.0219 224.1691 232.9468 303.5747 312.1735 328.5664 185.614 215.26 214.129 147.8281 194.6673 323.487 200.6262 119.0617 141.7436 146.5667 184.7517 302.8648 246.9577 202.7293 260.742 217.8792 74.4432 78.8211 74.1333 151.0897 203.0786 212.1217 283.7902 164.5934 274.0911 201.0547 255.1225 296.2964 258.8025 200.4466 164.0734 292.5809 264.0789 223.502 278.5104 108.3279 121.3891 117.9396 206.4565 282.6562 297.179 235.5013 226.716 178.834 221.68 254.2982 277.2054 202.0345 248.1114 197.7659 222.6219 271.0797 344.0487 333.3612 271.3946 256.6736 220.6471 224.2155 270.2465 96.0958 68.9161 175.2747 254.2066 343.1311 372.4123 277.3463 216.5628 130.9709 297.3249 198.6379 270.7701 333.3198 335.0853 80.279 36.1863 84.5719 164.863 209.3972 136.0487 268.7663 270.5165 365.8631 324.9467 258.1725 314.9442 0 0 0 243.3741 240.2237 208.8797 257.4823 118.8992 256.381 413.4625 301.3832 330.3252 259.41 341.6512 289.7119 304.6116 286.524 289.5977 356.1027 355.0121 235.4374 0 262.313 356.7015 455.1042 238.463 387.6293 238.5258 178.7778 324.5934 196.6787 179.8083 228.2623 322.478 318.6747 337.189 431.8635 413.028 309.8104 214.9907 230.7725 161.0604 147.66 146.0296 148.6934 228.9764 305.2368 294.2322 388.3983 453.6102 374.4751 259.3818 339.5195 450.127 398.115 488.3144 400.8176 376.2233 42.4759
219.0691 336.7222 422.2028 429.356 225.0881 241.1238 193.2189 351.8755 393.155 336.7488 342.607 364.2638 374.3212 316.2385 341.0976 307.7579 194.1849 395.8928 345.3253 223.3459 231.2183 429.8696 0 55.799 473.9554 989.4616 1967.119 1453.3873 518.9062 376.5734 273.73 512.828 444.154 413.7673 377.8481 354.5565 151.7675 110.0949 115.8852 261.9292 336.2184 270.951 160.5924 50.2148 199.623 256.5579 314.2286 160.0825 170.9153 308.9244 204.9713 290.8075 355.0165 362.6784 245.6216 141.6338 88.6977 292.7836 259.01 179.5054 129.5435 144.2647 158.0715 142.8541 212.2707 103.1796 155.9286 292.2079 284.9689 328.2593 328.6276 186.2232 286.0167 270.03 323.683 276.8346 313.133 257.9388 280.8381 248.9396 193.8166 92.8488 82.5237 250.7019 318.8872 305.4799 308.1346 194.0127 174.313 281.3502 248.7565 275.6762 308.6458 276.534 276.002 287.9074 291.5651 246.7451 287.474 271.0874 243.1668 184.5766 129.0185 224.4431 319.5003 237.5139 110.3839 134.9569 195.6373 311.4155 241.8602 155.3704 162.0247 133.45 94.7809 112.0689 254.6073 163.6847 215.4155 242.2903 226.7318 251.3632 216.3038 159.6155 223.2079 241.1904 262.9503 261.4498 276.4163 185.694 223.5394 205.9395 154.7257 197.3553 283.3431 187.2105 132.0386 140.9288 148.4703 169.8507 248.3643 225.4548 207.2629 242.9166 200.4286 61.5511 84.4058 66.927 132.7777 198.399 181.3046 259.505 166.221 266.4104 186.4995 267.0405 281.8586 232.7045 205.7672 160.8294 258.5542 272.4206 222.6238 254.8932 129.854 87.4949 104.6305 221.3696 269.2406 278.5584 221.5741 214.5389 161.6142 220.0877 226.2505 247.5071 217.6954 254.99 207.4426 222.1229 254.1658 300.1447 307.8003 284.0276 230.683 219.0859 209.1423 261.723 113.3082 56.7634 156.3166 252.6225 334.4049 305.4236 255.7805 217.608 129.7291 250.9122 167.8887 256.9836 326.1764 299.3737 68.1732 30.4898 69.3182 182.7912 228.8954 154.5211 271.6075 261.6926 340.7865 333.3655 264.8625 270.5771 0 0 0 212.4297 223.3661 234.8028 269.0082 135.4209 262.369 353.1723 263.921 272.1002 256.9866 364.7643 285.0753 286.714 287.874 273.1687 310.47 307.2294 230.3036 0 224.9933 305.1429 385.1998 251.5965 396.6201 264.3156 197.7561 369.9044 205.2205 187.9832 215.1598 314.3549 362.2273 324.394 425.4636 389.7177 295.1821 214.4207 238.8648 168.8514 169.0967 165.9915 155.8479 239.6204 293.1938 260.1936 370.4161 428.3325 375.4983 270.3822 359.0181 402.9575 367.6419 369.2733 368.6799 349.7335 35.7618
244.61 361.8431 484.9474 444.8262 229.3253 289.2964 210.5012 409.3015 417.1829 359.7791 381.1279 373.5002 384.5437 315.8799 366.0854 314.012 206.7883 396.6768 367.8497 225.7979 231.8457 492.7868 0 61.7968 486.1942 555.0806 1453.3873 2110.221 1853.7026 416.6227 269.6775 544.6496 481.7938 388.6356 435.032 330.4528 148.7582 103.5695 107.0526 295.3577 387.147 284.9802 175.1196 0 194.8491 280.2565 357.2885 195.0375 179.2815 285.2993 223.6506 278.4439 377.6046 354.2744 258.6232 129.5167 92.9908 269.877 254.6366 195.8855 144.84 167.0374 155.0947 159.5447 235.7931 133.4323 167.8644 273.5104 293.7521 341.1545 361.7933 207.5997 293.2524 242.9274 357.1369 351.8707 301.0822 296.8041 288.8885 273.3271 188.3771 90.8573 79.7857 271.2007 294.0813 315.983 317.3714 198.8617 178.9152 278.167 272.9304 272.7798 321.1747 291.2462 294.662 280.4506 306.3626 262.0761 294.8796 290.5007 275.9449 211.6282 138.3834 265.6133 331.7545 270.5434 139.735 158.1764 210.1135 279.2384 228.8241 173.0447 164.7789 145.1111 112.5797 115.3923 275.5931 169.0082 238.9235 203.7249 214.6984 253.8187 203.3518 153.8569 218.8332 225.6817 275.7326 234.6733 300.2116 199.6059 239.9614 223.098 148.0488 201.3711 339.4839 201.2049 124.0096 160.3961 154.3038 189.2266 293.4108 264.6195 214.4219 249.2389 223.4103 72.2696 59.8506 70.2954 166.8308 202.5848 216.7824 277.8518 182.9879 275.6857 205.8458 274.2313 272.8354 237.2568 217.1488 176.1424 293.7907 291.3695 222.9534 278.6529 108.3972 108.2079 140.0598 221.3697 302.8724 285.4254 231.0861 206.1232 166.0096 244.6468 265.547 257.0148 204.9997 245.7537 185.3033 234.7923 276.8368 335.9057 321.1722 269.2351 233.0452 222.5167 211.884 273.2999 107.3688 67.9527 152.687 231.8892 334.6413 368.4252 268.4584 220.673 125.2572 242.7929 154.5374 271.6893 327.998 351.428 91.025 34.3359 81.2395 185.5329 217.9026 139.8358 275.234 289.7104 366.095 330.7364 279.8113 312.9545 0 0 0 243.6541 274.4834 229.2786 294.0115 148.6928 287.4545 399.8406 296.7429 288.5747 273.5498 373.2263 318.8629 307.8966 299.4944 285.4476 337.3347 312.1325 257.2077 0 257.5401 333.8199 426.5661 252.1817 426.0096 244.5586 213.4498 404.7408 211.3757 196.1991 255.694 313.4656 355.9376 354.5346 409.7839 447.3441 328.6028 233.4477 236.4265 173.3098 169.1741 172.1135 171.5033 245.0915 313.9699 265.5221 379.5287 405.1921 408.0442 267.2448 356.228 425.0374 378.1699 451.294 424.659 382.6379 38.431
221.1977 297.6515 382.8047 413.2334 207.986 263.9616 244.7238 336.7493 376.779 331.6766 360.6762 342.8849 353.8688 323.9056 338.0831 289.8149 191.734 346.4279 337.5472 218.665 228.4135 391.2686 0 42.2636 430.0404 455.5807 518.9062 1853.7026 2464.2207 663.5798 284.1677 501.4182 424.1017 338.893 377.3137 304.0914 141.3363 114.668 90.7024 260.5867 328.7048 273.3998 156.2863 64.0548 166.9475 276.4754 297.9554 181.0267 188.3155 294.0191 230.8899 275.0956 340.0219 344.6127 229.1671 146.9875 89.4651 264.1399 264.8587 152.4406 127.9704 122.6511 119.0879 147.7681 224.1041 113.0074 142.0371 290.5685 321.9581 294.5811 312.7733 196.2278 297.3292 249.4817 317.8473 308.0275 262.6377 269.6867 280.6799 256.2555 189.6814 97.0935 67.4715 227.8364 268.762 317.3371 313.1327 199.759 198.4108 245.0122 235.1738 235.6073 294.1914 271.6491 275.3847 283.8098 287.4056 245.7289 292.3464 295.2469 225.5252 200.7445 165.2481 218.9923 297.6477 229.0396 135.8945 144.6166 164.3009 229.2902 212.5987 179.6908 162.4317 134.6723 115.477 103.0902 262.8721 157.6519 210.6776 242.133 208.1585 227.0192 207.6734 146.6153 229.2959 240.7172 256.6004 260.5074 276.2411 183.6677 210.2194 218.5819 144.3372 218.5017 312.1542 184.869 111.3285 175.3414 181.2407 165.8356 217.2562 238.2081 210.0682 254.5303 188.5622 75.2109 71.8842 63.4084 152.7712 196.7853 185.8127 254.7234 162.1008 250.3123 159.3026 244.9264 267.8791 224.3667 200.6715 196.8227 253.3394 280.799 245.7337 241.2319 99.026 81.3927 136.0193 205.2591 259.9193 295.0084 235.7827 198.5437 151.1611 213.8091 239.5326 234.0636 203.8546 251.9326 200.2839 257.1754 275.7095 296.4989 273.7918 264.3517 227.5201 211.1658 213.6046 262.576 109.5919 0 146.0435 246.1811 325.3544 316.5501 300.141 196.5601 134.8721 271.885 160.7299 250.3432 321.061 308.1262 64.4465 35.4144 91.8381 166.0924 186.4519 154.6682 282.5369 255.3747 337.404 330.466 244.9714 290.1084 0 0 0 215.1453 216.468 209.8706 249.7805 136.6739 266.8823 374.1745 297.1045 289.7384 224.3933 319.5477 275.5348 282.4379 282.5831 273.8809 291.722 309.3533 216.3896 0 212.0296 288.2766 424.9422 223.6174 370.2541 231.5014 193.2043 373.1339 208.4144 181.4749 213.4767 320.5827 306.5138 307.1351 416.8602 341.1915 270.6993 211.7305 234.2633 151.6679 161.8579 165.3756 161.3869 246.1593 303.0824 270.7884 333.846 410.2101 338.392 275.0354 333.1503 371.9658 339.2057 384.5978 372.0092 348.5634 33.8021
187.5346 251.8328 313.8915 287.1915 197.4743 211.9211 183.517 264.1126 287.2497 260.2639 258.1693 252.0315 257.5516 247.056 279.1947 229.0575 170.7703 289.4148 248.2634 176.0084 187.875 302.9831 0 36.0423 310.1539 343.6397 376.5734 416.6227 663.5798 1153.5589 811.37 454.2056 330.5139 302.3867 254.9641 244.2527 136.525 106.2281 75.8155 207.249 252.4652 207.1781 116.7222 35.2692 127.1368 202.4836 228.5842 146.0239 145.3159 257.3473 196.8935 209.8111 255.2332 280.7459 205.6837 121.0741 63.2497 220.395 205.6736 129.1448 114.6814 107.8389 104.4516 101.4273 167.6028 83.7524 116.2387 197.0589 253.4845 211.0334 251.3053 177.4819 245.5562 205.3671 242.6477 217.4776 220.2733 206.9424 228.4705 197.3987 158.9593 85.244 57.5378 175.0148 217.346 221.8069 218.594 149.7851 143.7195 211.2547 220.0095 203.3446 239.5007 216.5798 215.0396 201.6752 234.8423 215.8505 229.6395 220.9797 179.5151 170.8791 149.9935 183.0039 217.3851 182.8039 115.7636 115.0177 152.0322 202.995 210.7247 142.188 132.425 116.5863 93.6708 98.9972 192.4316 139.3922 175.1541 177.8369 161.596 203.8608 158.4113 126.4162 180.8005 154.928 205.0767 198.1068 226.6777 174.7189 165.1004 183.0841 127.0777 167.7272 239.5602 153.7103 105.5875 130.4519 146.5006 141.7619 198.4076 176.8491 182.3968 186.1345 165.3259 63.1338 60.6157 48.5334 110.101 163.1169 153.4084 195.0395 147.8742 189.2057 159.196 181.6274 230.6895 192.2923 165.2394 146.9718 203.801 195.6097 189.03 193.6671 87.7656 78.3533 99.3328 164.8225 218.2399 232.7216 187.2346 180.9623 164.1591 177.484 191.9278 188.8936 168.5463 176.0627 170.8759 187.3611 202.5367 220.3367 208.1224 204.4732 183.3257 170.9826 182.0393 181.3768 82.0608 47.0241 136.7937 189.3026 250.1048 238.0325 238.6271 159.6002 106.5567 220.4653 129.8094 193.1861 240.5662 214.2402 56.7839 22.2846 76.9666 144.22 178.5798 137.0774 214.8635 200.4139 248.6865 228.1733 197.1555 230.2814 0 0 0 158.1647 177.4598 174.2162 218.9781 113.4854 189.5371 272.3047 229.376 236.3091 202.7585 262.3545 231.0284 253.7678 218.1022 221.3557 283.4318 229.1437 194.4406 0 189.5971 243.0151 289.3156 184.4158 269.8665 181.163 166.4752 272.2244 180.4494 149.9094 186.8701 225.308 246.7145 261.1075 314.8778 284.1263 211.6329 184.8461 200.6597 152.0225 149.1017 152.3349 160.4721 227.2063 234.3764 239.8476 285.0644 306.9069 279.4763 235.5352 257.146 299.326 279.5516 261.0416 288.0167 274.9598 31.1718
177.5266 214.5488 265.6121 213.5693 142.7789 172.3502 148.2978 218.8497 236.4057 208.5331 197.3748 218.1562 217.8755 207.7394 222.3505 186.5688 154.5826 211.4044 206.5275 148.5566 170.8662 229.4701 0 27.7791 231.657 258.2005 273.73 269.6775 284.1677 811.37 417.4803 1184.827 256.6453 241.9504 234.8961 204.0562 128.8595 93.6514 53.7672 154.737 194.8542 185.1064 94.5332 28.8703 105.2608 179.7421 197.1877 139.5106 135.0869 215.6099 168.3637 179.1401 198.3019 196.3351 147.2914 83.7685 49.5678 156.1153 173.244 131.7121 75.4255 79.5039 69.978 87.6508 139.853 69.0614 106.3492 173.2249 175.9149 166.9846 197.9434 153.3333 173.2728 170.7533 195.4962 172.7433 170.1395 158.8241 174.148 177.2482 145.4649 97.3208 39.2913 148.5768 193.9396 166.6453 172.2519 142.6683 134.3262 172.7007 172.6572 159.0614 176.4792 155.3044 162.7334 147.1422 174.5747 160.4777 179.3924 166.1138 159.9994 142.4811 109.2009 144.6698 167.5304 144.106 115.2389 98.2507 133.0995 164.5729 155.5497 129.2716 120.8279 86.8023 68.138 77.6228 158.5024 138.7943 126.794 144.2314 140.087 168.4872 146.9742 128.6592 159.7041 145.1349 159.5212 148.8639 178.4819 148.669 128.6777 157.6404 106.2809 146.65 177.8853 135.2888 96.9164 123.1307 125.9078 127.8025 158.5666 138.2881 135.6667 165.5166 143.9957 51.5934 38.9519 46.993 111.4659 135.6933 138.5819 153.8317 130.6278 161.3429 137.2974 156.4433 182.6962 146.8558 151.0431 139.9426 160.8939 171.2732 161.9927 168.4602 68.6583 72.5553 76.4777 149.202 173.7746 174.5276 168.0947 159.2235 144.3435 160.9027 154.6571 180.2767 148.9725 154.4789 141.6603 149.1044 149.1208 164.986 196.1167 168.7943 147.6541 127.134 131.6219 132.823 69.3858 43.617 109.6173 157.5521 190.7724 206.0549 186.678 137.1006 95.6814 169.0844 111.7642 173.3254 197.2398 187.4125 44.4113 17.2037 56.7456 135.3564 163.4492 147.7247 191.137 184.7902 210.0322 201.1908 179.9455 181.9321 0 0 0 133.1113 133.7853 158.0503 174.0654 116.8183 176.6672 208.6128 188.1337 191.1856 162.46 180.0796 191.7091 198.1599 182.3594 170.0771 213.0989 183.7757 157.0708 0 137.391 199.3261 222.9315 156.5801 212.0991 159.0148 148.7488 223.3339 156.1446 119.2492 149.9656 185.4412 183.6451 195.8944 217.913 225.5934 169.5655 170.441 161.611 128.5576 132.9485 143.2238 151.6368 185.325 196.7126 198.0913 216.0018 236.6946 216.3007 171.0864 214.9579 211.9692 223.6002 200.7602 223.2312 223.5497 22.3242
246.1341 377.6626 522.8429 495.2259 238.1609 312.3494 232.2049 418.5641 446.8287 397.6639 422.1987 394.5149 427.7629 368.9367 395.667 344.3455 229.053 441.9033 415.8898 245.5127 263.6532 444.491 0 47.6322 435.842 563.0807 512.828 544.6496 501.4182 454.2056 1184.827 2752.2002 1362.3595 575.384 522.7145 403.253 147.8183 108.0811 111.3567 311.3241 407.1296 338.2127 182.8388 74.5186 242.1859 297.4966 333.8137 178.8573 187.3969 353.2249 277.4786 348.2664 446.1881 397.2335 306.1273 136.2824 126.3372 362.2374 317.8847 193.5455 178.5047 185.4303 218.1559 186.078 227.7734 119.8687 171.7154 328.5641 333.7609 410.2461 438.3539 199.8748 356.9333 321.1176 411.6948 361.3424 364.7764 322.3987 393.4923 291.3926 203.3773 106.7208 122.2419 302.3822 370.7566 361.0257 340.0845 211.5589 202.8665 351.0871 325.0441 302.7914 439.4875 350.4733 306.2351 335.9799 355.2058 280.723 338.5613 333.5828 277.5689 226.2041 142.981 261.7473 375.7279 264.5975 156.3904 166.3577 214.5309 324.0906 313.2292 178.0376 183.4106 152.0184 134.7865 127.0828 340.4533 177.7482 252.3106 246.5348 237.5615 251.8998 228.1362 175.5115 266.4957 283.7181 320.0796 342.5555 342.7322 212.9569 257.9475 268.8967 145.6925 215.0237 366.4897 208.6554 122.0507 196.093 158.6897 204.4075 318.1203 304.3328 254.9912 310.7126 226.9284 89.997 94.84 106.27 163.1672 229.8507 224.7111 296.6969 191.4788 333.2289 202.8781 285.9776 326.2138 280.947 243.6199 177.6208 328.2826 312.0622 234.8395 301.7762 146.7922 90.2458 143.7313 235.9907 352.8732 345.9129 248.4485 262.3493 193.5684 281.8565 265.0775 309.4797 224.5944 314.6428 233.6429 275.4162 308.6903 392.9424 370.1808 311.2193 263.9327 241.8601 246.7112 292.451 110.8833 71.4892 203.1891 299.1573 400.1636 407.1778 337.8772 262.3064 137.6787 300.6368 193.7247 333.8821 376.3838 377.9874 102.6515 43.313 89.0303 191.932 229.9906 184.2698 332.6682 322.8617 476.6143 384.7791 278.0137 358.7177 0 0 0 309.9371 315.8437 266.8405 332.1029 129.2524 324.3876 522.5715 349.8818 345.6624 268.1673 435.4766 325.6493 323.0657 337.9146 329.1871 377.5351 335.5998 280.6809 0 280.5489 372.0016 443.5204 249.6727 477.1192 259.2553 201.1531 416.0633 224.2178 200.6411 254.5419 392.02 420.6604 394.6171 505.4902 472.2534 324.6012 230.2054 250.2044 159.5093 147.05 163.917 189.7497 278.6288 323.8829 334.5751 397.5206 475.675 415.8466 299.0357 376.9156 491.3656 440.7333 529.1613 443.375 380.134 39.7734
230.5592 313.0084 412.6318 392.54 215.9568 242.4152 201.2392 367.672 352.732 306.8088 368.2936 380.9458 376.7381 320.684 307.6725 277.4277 173.8977 377.8777 327.4219 208.9741 208.7769 377.7017 0 41.5295 362.0116 410.183 444.154 481.7938 424.1017 330.5139 256.6453 1362.3595 1428.7565 867.5782 461.5718 380.282 136.2663 98.3421 99.2239 260.2166 336.5852 239.5266 157.9027 64.1399 195.7355 256.7642 326.1835 151.5129 166.7656 306.5243 218.9005 258.0787 347.8924 333.4018 228.3248 124.5949 100.6131 271.1401 267.9877 182.4564 151.2838 163.2616 165.7639 168.7655 239.3148 120.0899 161.7753 302.0073 311.7064 357.2246 352.6826 188.8887 301.8238 273.7317 365.6014 318.6708 303.6574 278.8377 261.8708 234.8465 189.9341 102.8192 88.2579 267.9876 308.7947 300.742 291.2785 180.0568 149.3355 299.67 247.5444 250.0277 353.1833 309.7725 273.3678 313.5026 302.2778 266.7823 292.6969 307.3051 212.312 205.5066 140.0516 223.0711 270.4464 209.12 118.6953 136.3699 173.5503 286.1436 267.2949 155.7393 133.6156 118.0303 117.7092 120.2119 260.3708 167.4752 221.2015 233.6451 200.2739 221.5721 201.2802 158.4041 223.3782 240.7196 283.2721 271.6028 278.5672 177.5663 228.2027 213.0335 137.4284 180.2348 306.2274 189.8061 112.0137 134.9074 150.0281 155.0182 270.3377 236.8831 223.5626 250.6153 196.3845 70.6794 67.3076 77.5809 148.1503 204.3462 180.3169 244.3162 160.9242 254.1288 173.3536 269.4563 266.3469 228.1601 207.9233 155.8487 275.5799 245.7378 209.3081 256.5718 120.1023 105.9127 133.8482 204.4829 292.9033 282.8628 209.5396 176.8814 168.4768 204.2811 267.8838 253.9916 198.5042 236.4216 209.6353 225.8372 276.1376 326.4681 307.7184 261.4378 202.7765 214.2684 212.169 287.8463 118.3462 65.4151 158.9436 257.2916 327.9424 319.9831 267.2453 209.6696 120.736 253.1596 171.5131 275.2047 328.8005 306.0546 73.4601 37.5481 93.8888 175.4693 203.7256 155.9578 269.8529 271.1576 315.6678 312.0356 256.6108 267.4657 0 0 0 252.1094 241.7545 214.8731 239.0483 122.5942 257.4904 379.2781 294.8279 296.3197 276.2653 340.9949 261.8249 264.1306 290.6068 275.8938 302.3735 301.321 241.4299 0 260.3896 327.4194 411.4507 243.3248 428.2333 229.1111 187.7023 361.1893 181.0807 171.6959 246.6922 324.3128 348.3003 322.8494 415.7807 380.3631 277.8995 194.107 249.8988 165.8263 167.2684 171.2329 165.1794 235.3842 293.9914 276.0322 348.9128 418.5743 343.0611 252.9569 347.312 406.6693 356.4539 423.0945 377.1486 328.8296 33.7161
209.4271 295.0091 335.9457 323.3396 201.5503 266.7408 179.0084 326.0597 385.7363 295.6529 332.5875 314.2343 352.5414 271.922 309.0376 270.1974 184.3339 326.0995 293.1221 212.4382 216.5505 375.0466 0 40.9725 321.5988 382.3225 413.7673 388.6356 338.893 302.3867 241.9504 575.384 867.5782 1711.9456 1409.1724 368.2555 156.964 95.7667 79.4985 235.8902 284.0394 242.752 159.6311 59.8033 175.0123 245.9941 278.849 168.2453 158.1324 298.1392 215.4723 255.7056 362.1029 282.6689 226.966 118.9607 93.6884 296.76 242.1437 155.1502 143.8568 119.1675 119.5108 142.5424 220.0967 97.8121 147.6078 257.665 283.6638 321.7557 354.4457 170.8223 288.841 245.7205 337.8195 285.0009 287.1807 250.6864 270.4591 248.8253 179.5097 100.8784 78.5511 219.5074 277.1159 288.0831 266.9357 178.3241 173.3917 294.2754 249.3938 241.7589 271.56 251.3418 250.7318 248.2391 269.4174 242.1617 256.294 253.7146 219.0319 192.1909 128.0672 198.5767 265.0893 215.6803 118.2641 131.0438 164.8386 274.2251 222.0004 161.9838 140.0081 124.0535 110.3393 99.9096 238.9506 163.5406 185.1495 216.0615 199.5479 206.0079 171.0926 158.3268 192.3958 204.089 259.408 241.196 300.3607 158.7545 192.7956 213.7904 148.038 166.5153 287.4166 184.0722 124.3274 144.8652 174.4431 166.1828 257.7702 236.6112 187.0376 227.381 203.9186 79.0178 79.6441 69.7525 156.0023 184.2156 180.8665 241.8871 166.0158 236.3971 156.0892 221.4336 247.2818 225.3265 184.1972 147.8654 252.6065 221.8692 195.5829 218.9826 101.6158 96.6962 114.1159 188.4473 261.3445 253.7379 220.0906 216.7059 172.0884 204.0633 205.9616 259.4965 182.7841 197.0815 188.0379 237.867 246.1677 272.7018 301.8682 231.8025 182.6989 200.5707 192.2755 237.2015 105.3545 0 139.1172 226.0157 296.7232 343.0007 265.959 213.2303 114.3923 233.241 132.1356 239.1208 316.4622 317.0341 62.7337 24.2287 84.7869 175.0263 184.1995 148.5982 268.9814 273.3424 299.3283 300.733 236.8101 264.1257 0 0 0 207.0001 216.0483 218.0809 245.6669 132.5466 239.2265 396.5786 254.5094 286.2324 231.2946 314.5909 273.9976 302.7854 281.2389 269.5946 262.7955 283.2891 210.9432 0 209.2232 308.5614 342.1234 217.5858 391.8581 214.0478 167.4069 343.8735 195.6858 184.4302 216.3247 298.0116 280.6928 267.2154 373.697 351.9143 264.5218 203.4034 237.0904 162.2574 163.8666 164.8833 160.8257 239.2261 283.2031 258.6247 318.1455 382.9383 345.3348 222.1631 317.5158 388.4317 359.3346 383.8149 338.9973 333.4754 36.037
218.8183 273.0463 384.7634 359.9269 191.9286 220.2352 180.8312 310.106 313.7222 298.5271 327.3298 334.7863 317.2559 295.4764 294.9047 234.0566 155.4697 328.9861 332.0047 197.5402 211.2694 328.2157 0 41.2607 328.1642 389.7435 377.8481 435.032 377.3137 254.9641 234.8961 522.7145 461.5718 1409.1724 793.5992 1050.2175 158.6911 114.3974 87.6553 237.1273 324.6651 255.4984 169.163 43.3269 159.1933 240.0088 281.4963 169.1375 170.377 270.2732 204.6291 244.2307 344.1251 298.7854 232.0957 110.8962 80.3446 225.3857 255.7611 150.3085 152.5838 125.2729 150.6723 121.7215 206.9994 102.7146 134.0544 263.2453 273.2049 309.5415 319.5396 165.348 279.7711 266.2897 316.1127 271.9636 271.682 233.0523 256.4613 216.1426 166.1659 86.1631 76.4994 226.2472 274.4684 284.217 285.4508 180.1826 174.542 270.3178 244.2549 238.7204 280.582 244.7814 234.3952 270.1217 286.8669 216.1779 269.092 237.8881 213.9359 189.4273 140.6145 214.0311 272.3014 195.1893 95.9327 133.7951 191.3084 231.7515 205.8909 150.0435 131.7849 96.4481 0 100.2264 233.0184 147.2615 190.9704 199.4884 182.1759 209.7916 175.3661 130.4094 212.8327 200.2582 257.325 246.7421 261.8864 188.0217 210.7864 218.4264 138.08 163.776 261.08 160.3252 114.3476 129.7214 159.624 166.3089 260.7014 228.5927 215.5131 232.2247 189.6618 59.9556 83.19 80.7349 156.1448 198.0932 175.9247 248.8232 135.6418 240.8903 174.4235 232.9346 232.4488 192.1845 189.9873 153.2697 247.6858 242.046 200.5687 206.8727 92.8647 85.0927 126.6188 198.7675 256.4798 245.453 196.7583 186.6652 170.3311 222.5328 227.9031 242.0201 177.7822 230.5782 190.8442 199.3308 273.4339 257.909 273.966 213.6035 183.5289 174.5325 187.0397 249.8082 105.7682 0 139.8383 196.0924 297.7546 299.1616 236.6259 176.5316 122.2149 230.1951 146.5619 254.4159 291.2867 314.5944 71.1186 33.6452 70.1886 161.9027 199.238 137.6172 242.6535 227.577 325.0222 276.448 247.0976 273.3313 0 0 0 217.7866 221.6893 201.9817 234.0519 115.2217 235.0019 370.4275 245.4677 288.9065 235.6543 315.0144 267.0868 277.8459 261.2635 236.7665 258.244 231.7987 182.7042 0 208.0572 300.1243 366.0306 226.9396 328.4767 190.3414 151.9006 331.8759 165.5325 171.6223 207.4774 296.2051 309.1865 329.5165 329.6455 346.071 255.9705 187.6939 229.8616 159.4716 147.9446 157.4197 170.3861 201.3856 275.8367 256.7283 316.3454 364.1924 302.7728 232.731 328.7158 358.5081 333.7372 356.4172 377.469 352.3139 37.4825
200.2635 286.4539 316.0241 327.7371 186.3742 231.1628 188.1972 280.5371 293.3768 254.2897 277.4087 275.3965 263.6833 251.9751 282.7991 254.1721 161.772 309.8609 263.7563 176.8092 195.5755 315.186 0 36.5403 318.6941 344.0212 354.5565 330.4528 304.0914 244.2527 204.0562 403.253 380.282 368.2555 1050.2175 1410.4884 203.0786 0 98.729 243.8917 303.2654 249.6425 142.4195 57.7287 139.7627 200.3481 264.0343 157.3652 166.218 258.4293 199.2601 273.4191 308.3215 271.6162 217.8195 121.7552 72.4814 211.8105 211.3815 140.4404 118.5894 109.516 115.2427 135.2131 181.8667 103.6094 141.6912 254.9441 266.7546 284.4639 287.2514 167.4097 252.7815 215.2879 291.1588 267.91 225.066 216.7866 236.1428 211.0636 154.1555 91.8768 61.1455 210.8273 252.5347 250.7185 229.1802 175.7448 157.5448 213.9439 216.7166 215.6553 271.9702 242.6662 213.3109 239.0891 228.259 223.9961 240.7723 228.8479 185.3748 160.1461 141.4151 192.5974 264.3692 207.5917 114.3372 114.3786 153.5689 226.7201 191.0252 145.6083 131.8565 117.5476 103.9969 96.0691 218.323 151.9254 180.5192 220.1351 159.8602 187.2943 176.1952 148.2865 185.9001 191.957 232.3714 221.4879 231.5395 157.7133 193.7373 200.6324 141.6071 165.2292 214.5565 155.5533 106.0569 154.0796 149.7856 147.8033 235.7095 208.0272 189.9502 202.2689 169.186 58.0205 52.9468 63.7487 133.4401 173.2228 174.5523 220.4449 146.63 230.7794 166.7891 207.9574 219.0998 191.4518 181.5672 141.1036 218.6371 225.5997 199.0907 199.1259 78.2004 77.5774 103.2959 167.7673 267.787 260.4032 210.6085 190.8861 138.7251 195.3595 209.1606 216.7657 178.2693 204.3621 189.7712 189.7357 247.0804 254.0914 234.8261 214.0089 189.1915 177.3088 179.5256 221.3892 98.0179 0 148.0086 205.5101 251.9205 263.4338 237.2867 181.1246 124.1353 217.3066 134.6455 233.6496 260.8234 268.5095 57.1336 26.6512 64.7308 148.4527 204.2132 129.303 226.5507 198.9335 279.1892 249.6752 238.5704 234.2951 0 0 0 200.4985 206.8502 180.9341 239.0232 114.8126 214.6137 323.1951 228.8821 246.7747 207.8482 274.06 211.8622 250.4607 240.3702 224.6573 257.1152 236.2067 172.4229 0 161.0802 292.7901 310.7386 201.8156 332.635 180.3351 159.7999 255.5359 164.0754 155.4598 184.2578 257.6364 270.2892 243.3696 297.5464 319.5932 217.5596 191.0619 222.3845 169.1496 158.9214 153.4263 148.8042 223.6563 236.978 208.526 269.5698 325.5229 289.2448 236.5437 296.6547 332.3877 287.4926 329.0843 317.0981 308.8095 33.5002
124.7387 140.9863 127.2658 131.0983 0 114.1912 130.4674 127.0417 147.5282 129.8672 139.5091 141.4926 132.2606 137.6415 141.348 128.9729 117.3324 144.9496 131.5966 119.5333 116.969 158.1193 0 0 0 131.4065 151.7675 148.7582 141.3363 136.525 128.8595 147.8183 136.2663 156.964 158.6911 203.0786 0 253.5824 76.457 0 154.7399 135.7399 72.5165 0 72.2018 144.1141 127.5029 0 0 132.8725 122.106 144.8604 140.5284 141.9631 104.3827 78.0065 29.0958 95.7365 117.634 86.0209 52.3444 45.9008 39.6054 55.7477 97.9722 62.1901 77.6782 132.1872 121.2485 110.3593 117.6732 109.5113 116.6464 116.7692 92.2954 124.0309 96.7475 103.3625 117.9762 111.9541 100.8292 76.8721 0 87.6648 132.9014 102.8653 116.8606 105.7153 110.2444 113.3375 112.5366 106.604 95.8009 111.8217 120.0772 108.7496 114.0299 120.5568 109.8773 114.0527 119.9977 116.7282 110.5794 102.4238 127.1642 118.1112 92.6909 0 114.9409 119.7828 98.6238 101.2848 87.0776 67.9595 63.4592 68.4192 103.4638 95.3159 100.1751 122.5894 101.73 99.5774 107.8212 108.2157 107.1999 111.3379 106.5994 97.6064 100.8708 103.2031 82.5761 113.1178 104.2407 107.0153 103.6812 104.41 82.8929 109.2271 0 111.5185 121.3559 98.7937 106.3085 101.4027 116.0963 42.4027 31.9951 0 89.9238 106.874 123.9768 112.9229 97.4653 108.9565 113.1982 104.4246 114.8334 104.4601 114.5905 114.4526 123.0678 106.9386 119.8006 109.0086 47.129 37.7639 60.7924 114.2988 125.9538 123.0235 122.9442 96.4413 109.147 106.924 108.382 119.9469 127.5284 125.415 125.4539 114.8063 112.0965 116.8155 122.7125 115.5558 112.8346 87.4649 81.1747 104.6604 54.0038 0 65.0401 128.2485 122.0516 117.6285 122.7378 91.5417 69.2111 124.1476 70.9516 117.5165 114.5648 128.5556 20.99 11.7516 0 105.3694 0 114.2024 126.4074 120.4067 112.5628 132.6215 0 128.5431 0 0 0 102.6071 122.3232 126.5161 122.3306 112.6517 122.585 129.7972 128.9221 129.4421 129.5547 129.8896 125.5239 154.0846 130.2189 116.9166 138.5902 130.9764 103.2269 0 73.9754 138.0025 136.7471 142.0384 136.8613 136.3941 125.1226 137.5257 115.1376 0 124.8091 134.9359 128.1656 139.1385 130.3021 141.2982 134.5273 130.4416 130.3508 0 0 0 0 0 129.3879 129.3173 130.2053 144.5601 146.2899 142.1549 167.5152 137.1151 133.882 112.1929 145.3917 152.7341 0
82.5457 88.7335 91.0831 100.8567 0 93.1591 70.3256 98.3725 111.5157 100.5864 99.7103 101.3759 92.4998 92.9057 101.5426 88.3538 93.5591 112.9298 84.4704 88.8617 79.8026 118.208 0 12.1588 109.6414 99.8338 110.0949 103.5695 114.668 106.2281 93.6514 108.0811 98.3421 95.7667 114.3974 0 253.5824 57.3942 39.2775 90.7276 126.7655 96.0136 57.6156 0 45.7116 90.215 98.8056 78.3848 76.0486 101.2623 88.6964 96.0541 84.1233 78.5368 84.6746 46.4019 23.8236 71.2642 85.388 67.2707 37.7718 38.6936 35.1394 47.6244 68.0972 51.9395 60.3287 94.1584 97.021 94.7693 90.0635 75.6922 90.6127 91.4231 74.3699 82.8207 77.6356 91.5304 82.6356 78.529 85.3511 0 17.7082 71.0156 93.8456 86.5597 99.73 75.1938 72.5434 95.0698 84.2122 94.8311 75.2008 82.0591 83.0597 84.9954 80.7214 79.9681 87.3291 77.9925 89.0326 77.4439 66.3114 63.133 88.5296 91.0655 69.7381 60.4813 76.2204 80.7653 78.9391 71.0039 62.1928 0 42.0144 0 68.8224 67.5173 68.016 75.132 77.5439 78.4162 86.9333 81.3358 70.3497 69.6648 83.7194 73.4822 68.1376 74.0571 67.9304 75.9586 76.0578 78.9117 87.1013 73.2139 0 67.5371 66.484 83.2908 78.2807 81.7959 83.4586 74.2651 72.7976 0 27.3457 16.223 62.6956 84.674 89.1188 81.5645 78.4506 71.9171 76.6432 83.9758 72.7017 90.6495 87.3039 76.5307 86.7245 81.6765 76.1999 84.7333 43.9214 0 48.4393 82.1545 89.5067 81.8746 76.5758 71.3367 75.2422 78.2671 82.5384 74.9828 91.6045 73.788 84.1782 93.5898 87.5295 92.2477 90.6769 92.9222 80.9169 71.224 64.0172 82.4865 42.1141 0 49.6282 82.4945 92.7403 92.5806 82.1037 77.3467 50.9075 89.3998 58.4736 86.0464 81.9498 90.347 17.9543 0 34.1767 86.4935 91.5631 70.5248 103.6783 97.6941 86.7993 90.5699 82.3728 98.9383 0 0 0 74.0132 93.8339 88.0643 95.5806 72.2893 96.543 90.7538 97.2233 103.9911 99.9146 98.1197 91.2603 117.3241 109.2872 79.8857 85.1081 99.0391 71.8562 0 60.6557 95.7422 109.8161 81.1946 107.6867 93.1174 79.5275 103.9888 79.7788 72.4918 84.742 108.1576 104.1921 99.7613 92.5077 110.9636 99.2404 80.5952 94.0428 87.7143 0 90.6206 98.9716 0 87.3711 83.5506 99.5585 108.172 95.0376 98.8179 108.8985 117.554 108.4592 92.9444 108.6323 120.5231 0
58.7949 87.2292 103.7016 100.8272 44.8199 67.312 54.767 98.8255 82.6193 63.992 92.9229 94.9184 82.5526 71.7764 85.2337 75.1124 57.4482 109.6076 85.4695 46.2184 59.7017 86.6146 0 12.3679 105.1911 103.5245 115.8852 107.0526 90.7024 75.8155 53.7672 111.3567 99.2239 79.4985 87.6553 98.729 76.457 39.2775 94.1459 124.0531 133.0462 106.3587 50.09 13.8482 0 67.3544 85.8499 48.8431 51.3346 92.9087 62.6017 74.8484 99.4465 88.9616 0 28.1517 0 79.6158 67.0373 52.6896 38.6326 33.5593 0 40.6757 53.1373 25.3281 0 73.7537 71.702 88.4306 77.9236 57.4951 77.8059 68.2163 80.3051 70.5934 77.2672 65.9791 68.8954 65.0027 45.6766 28.0687 0 64.7778 72.4368 68.2296 72.5727 49.0738 35.5487 85.8839 79.905 64.9399 90.4713 71.3942 70.823 71.4674 72.1971 56.959 66.8959 59.3296 60.4602 51.075 39.9696 52.8371 67.3433 55.5948 24.0402 30.9382 50.8552 63.9609 54.1186 45.3642 45.3783 34.0253 27.2754 30.2898 56.0245 37.4866 57.8906 57.7545 57.5848 65.2985 57.3768 42.0864 0 67.3539 94.9662 72.0635 59.9566 45.5301 57.0478 49.1481 36.7094 49.5422 73.2963 41.9347 31.013 42.4667 39.1663 51.6342 63.3677 75.9581 52.6823 74.2438 48.8456 18.4582 0 21.5724 41.4135 57.1753 47.7533 61.4545 44.1136 62.9985 49.9715 61.2552 61.9536 59.8486 59.6849 51.7061 78.1148 73.7833 64.4185 74.0709 0 28.7139 0 50.9184 60.8476 62.7967 52.358 55.1693 43.0851 70.075 63.3954 49.1199 50.9529 64.5401 54.7093 60.1037 61.0095 83.2982 77.6059 64.6956 60.3097 65.138 58.2934 69.4281 28.4855 0 38.8781 88.4636 95.6667 77.8147 60.2495 52.9244 29.7274 57.3696 45.4635 59.4731 80.4417 88.7297 0 0 0 44.7787 52.2202 41.6027 70.9624 57.4581 77.94 83.5697 50.7547 70.1253 0 0 0 61.0324 51.55 58.5323 61.4279 0 72.8346 92.758 83.5542 74.565 60.9208 89.3094 73.6857 88.4816 79.128 90.6 47.8377 68.7803 52.7067 0 51.034 0 97.4307 52.5083 93.818 61.4173 46.9188 81.5197 49.9966 42.3508 51.8069 65.2708 102.1993 79.133 89.4705 97.3777 66.8518 53.4981 58.1422 38.0455 36.7054 38.7112 0 0 64.3232 66.8163 89.9464 92.901 88.4303 75.1282 95.4976 111.7305 97.8961 105.5324 101.5962 83.2405 8.479
166.4737 221.3746 282.2272 290.1169 161.9138 178.2451 150.8218 251.8759 241.0203 213.0298 224.2767 225.0118 253.3223 208.4469 249.5871 175.079 128.3903 254.6928 215.589 156.6621 159.9742 253.9746 0 26.8255 231.2182 271.006 261.9292 295.3577 260.5867 207.249 154.737 311.3241 260.2166 235.8902 237.1273 243.8917 0 90.7276 124.0531 1235.0276 778.1331 268.3167 0 53.7116 154.8001 207.3776 247.4825 131.767 129.0507 215.5839 156.0729 231.444 252.7482 238.1565 180.704 86.904 0 205.4921 182.9815 148.3674 103.0641 0 0 0 132.2428 78.4812 108.8292 225.914 244.6514 261.4946 227.1031 150.8483 235.6456 186.8866 234.711 199.98 217.558 185.5884 212.7635 163.1602 119.0974 69.4233 0 172.5571 217.296 205.1211 211.409 154.9775 128.6947 211.5003 183.6173 179.976 179.8554 235.098 170.3361 191.6192 185.7045 185.3329 176.7028 198.3424 161.4315 130.958 103.4287 151.0657 184.4392 160.7297 98.1962 97.8131 116.5537 178.4441 168.4152 121.7742 117.0638 91.6457 89.4687 69.9322 200.0956 112.1948 159.6672 157.6164 147.8728 146.1636 143.5501 117.871 161.0237 136.9338 180.1576 186.408 220.9403 136.0339 145.3366 157.0496 111.6269 126.4205 213.2945 134.7853 92.9775 105.4978 112.229 125.3854 178.1652 180.7107 138.7078 182.4984 152.31 50.963 58.241 0 90.6878 129.4429 153.1822 174.3856 112.2739 185.9165 120.6869 189.0555 198.9873 175.1328 135.1349 128.3619 224.1939 192.4487 155.0651 180.0891 0 78.5812 83.0503 133.2952 235.0799 197.9117 163.4021 153.7022 133.3724 163.5127 172.8971 181.0937 139.8042 174.6402 141.9822 144.5118 200.0863 214.1186 195.5282 191.9655 161.8575 142.4773 170.2969 184.8439 77.6162 0 0 193.2886 214.9609 224.7207 179.9285 145.6627 92.8026 174.5112 134.2164 191.7805 229.3541 221.6904 0 31.8537 64.6001 117.9695 126.957 118.7183 190.1476 187.4027 276.8165 198.5303 190.1037 200.9092 0 0 0 191.3755 159.6529 141.9539 179.1052 112.7734 183.1417 261.2321 215.7039 229.664 168.2576 216.1605 168.3757 197.6574 199.569 185.334 200.4668 195.5137 160.9419 0 170.6162 226.4195 272.2889 164.8636 240.1867 173.5914 141.8785 220.6476 123.8994 131.4452 142.6305 229.7289 224.4244 216.1015 280.8292 279.606 192.1617 142.9173 169.8712 121.908 120.9391 120.4116 120.0792 177.3695 205.6267 180.0621 228.7145 265.3291 276.215 192.3668 223.3886 293.771 237.2742 282.8516 267.8019 252.847 25.4247
213.5947 283.0249 401.7474 356.0134 207.659 267.3735 177.3224 328.0048 326.825 287.3999 295.868 321.1627 290.3802 272.2769 283.678 267.5674 190.826 316.3944 296.1237 204.9933 181.6913 317.0253 0 41.0811 319.1447 367.5834 336.2184 387.147 328.7048 252.4652 194.8542 407.1296 336.5852 284.0394 324.6651 303.2654 154.7399 126.7655 133.0462 778.1331 1987.6483 582.6883 217.8407 64.5679 210.5004 283.8046 342.1135 188.0268 176.8788 305.209 220.3088 287.7209 331.6447 302.4938 212.2685 141.9986 76.5611 284.9253 286.3145 154.0856 144.2691 115.1785 142.3302 149.3371 190.9427 98.1298 142.3803 284.0173 303.7664 305.0866 296.9109 175.3533 277.1143 217.4082 288.2635 313.3622 283.1578 263.3024 241.8605 230.4021 183.3857 81.6596 68.6527 229.5628 290.6056 271.419 275.5241 183.6389 161.8345 264.2284 233.8073 244.2134 281.5802 252.2916 225.8167 268.6813 254.9164 248.7108 236.2433 227.4047 208.4789 171.3162 144.698 231.3989 273.7097 228.8571 125.4529 149.7676 180.2665 237.276 229.3141 157.098 154.515 119.8166 112.8023 0 265.5884 168.867 216.5604 232.5044 197.0307 220.2144 205.5575 156.296 210.6177 200.9029 249.983 252.271 277.9573 185.3863 194.6236 208.7088 127.0365 161.4281 292.6047 169.0312 121.5134 143.4681 125.3009 171.3665 245.9983 242.7035 215.17 206.0003 187.4838 79.4226 61.2328 70.1934 130.9609 173.8237 175.0102 243.1667 161.7205 241.606 187.5048 231.4977 264.143 236.1425 204.3211 160.6987 265.143 239.8987 211.537 214.6559 91.3369 91.1591 104.5486 198.5315 261.0591 258.9533 216.0203 187.9297 169.3735 221.5225 229.8247 221.9257 219.2603 217.0514 192.8291 211.1251 242.5876 289.2097 280.627 240.2971 201.271 175.7915 225.7269 240.4398 111.7641 52.5115 148.9206 221.6407 304.91 281.2567 238.2997 189.08 113.2071 252.3991 153.338 246.1327 281.4211 268.1141 81.039 51.243 88.952 174.1269 207.7046 162.3702 239.31 241.2339 335.2438 270.725 215.6882 286.6478 0 0 0 198.7921 232.6676 199.0737 253.3279 125.2394 250.9423 336.304 273.7073 250.1747 239.4859 304.9182 247.4145 245.7437 267.0848 290.1407 254.5074 277.9084 225.112 0 227.3473 308.177 362.305 211.401 353.3694 232.7232 182.846 308.8137 176.0194 165.8699 201.3357 279.1833 297.4986 323.4887 334.2568 361.8665 250.4849 192.7721 224.7615 151.5004 156.1873 163.6958 165.1247 226.8293 258.2228 246.7058 295.5342 386.8697 323.2883 274.3697 301.8774 371.9026 347.5102 357.8749 319.5109 322.4185 29.3196
177.8156 229.8406 293.1736 280.9771 163.6627 192.497 160.1185 243.1406 264.0134 219.8189 251.5733 231.8852 239.7015 230.6052 246.6594 216.735 159.8711 259.1805 249.4741 175.0531 190.2005 244.0764 0 27.4163 252.5329 268.401 270.951 284.9802 273.3998 207.1781 185.1064 338.2127 239.5266 242.752 255.4984 249.6425 135.7399 96.0136 106.3587 268.3167 582.6883 799.761 699.7079 49.3229 164.0072 227.2023 254.9081 155.9527 164.6256 236.1997 182.2858 219.9776 268.4952 249.6943 183.3808 120.4242 72.5489 214.8576 194.6853 132.985 111.0538 93.7454 101.5984 112.9666 0 94.2309 0 230.9634 244.3274 223.8324 239.6366 149.9582 231.5944 201.4864 260.1829 218.9006 253.6523 191.2238 195.3941 192.0652 0 82.4372 58.4629 188.0063 220.0379 238.5985 220.2236 169.5468 154.9655 195.211 199.7082 212.4943 223.4423 207.5929 220.9002 211.177 230.0689 204.9543 209.6892 215.261 182.5056 152.6454 137.9941 182.6757 247.4865 198.0485 122.9197 116.0142 151.2445 198.1482 184.2227 224.0784 0 106.3048 93.3038 109.8854 202.2371 141.6297 162.8773 168.2744 186.9741 177.6337 168.7504 139.0457 165.8641 170.6154 203.1871 214.8869 221.2872 164.2479 173.8634 176.292 137.096 168.9895 216.8443 149.3996 97.19 120.4258 126.1305 139.5056 192.8501 208.0902 160.7807 198.1921 0 67.1923 52.1815 56.7467 124.7437 164.7255 167.3327 190.5655 138.2576 192.8001 156.9596 186.7289 209.0331 194.9277 156.2008 143.2865 193.8475 204.529 161.7168 182.1254 77.2034 76.7845 88.409 169.3921 207.4516 202.175 162.4283 182.1178 160.1691 190.1913 178.7714 191.2391 184.2253 183.8095 171.9728 181.065 199.8236 226.4232 237.4228 197.3573 173.307 150.6766 174.7269 187.9486 74.8731 29.896 129.7719 179.5866 234.3169 238.1579 200.9906 148.5474 108.0991 194.0029 125.7655 208.7773 218.6208 224.9086 47.6587 34.4975 70.2321 176.7746 165.7214 134.6573 207.5927 224.9061 241.5649 243.5667 212.1363 216.1551 0 0 0 170.3812 190.4434 178.3245 200.769 126.4205 211.7211 255.7349 229.8144 212.4963 195.1464 227.0276 209.2753 218.3533 196.1233 195.9756 214.9009 233.0879 172.2847 0 178.1938 206.339 295.6989 179.5792 269.28 177.0668 145.9472 240.8392 148.4588 168.4149 173.0165 249.9542 238.6806 246.8378 250.9548 251.4222 176.6065 160.7904 205.0595 134.6033 141.8146 153.5863 160.5553 196.3569 217.3057 211.7572 232.0268 263.7544 250.1806 225.7288 256.5124 283.6532 277.6029 293.8586 267.6919 247.1821 25.3053
114.0945 137.5414 211.2354 170.9893 0 108.3898 88.9136 153.2504 157.5344 143.4305 142.8435 136.5748 155.6325 139.2278 138.3448 115.1818 91.2816 158.8142 137.214 87.7309 111.9218 167.259 0 16.2454 147.5854 169.1334 160.5924 175.1196 156.2863 116.7222 94.5332 182.8388 157.9027 159.6311 169.163 142.4195 72.5165 57.6156 50.09 0 217.8407 699.7079 452.0499 50.4053 97.1296 151.7953 162.3437 81.0955 82.6032 136.5646 120.9604 154.841 164.6246 150.7721 109.3141 68.8859 0 130.3635 114.9894 88.7789 79.7562 0 58.5776 0 94.0308 56.5481 75.0621 0 138.1087 145.931 157.0535 80.5367 137.9977 145.5518 153.0224 144.0091 144.8206 130.0093 123.342 114.1905 94.222 0 0 131.8592 132.9226 138.5942 144.6098 94.7432 81.6871 141.1309 122.9469 115.0616 142.0007 130.9362 125.9238 124.1447 138.267 116.5438 115.52 127.0853 121.2384 92.0881 67.0924 83.4393 129.7107 114.2602 65.0103 84.4892 94.29 133.6654 130.8908 0 69.7082 0 0 0 120.9317 75.1656 90.3883 113.1884 106.0619 115.0893 100.3141 72.7725 101.2965 110.2677 129.9243 130.3635 142.4302 98.9803 87.6742 109.763 68.2194 86.3182 130.985 95.0315 57.9219 0 0 95.7096 136.1267 130.9679 107.1078 109.1274 88.3675 31.952 26.0033 0 72.6626 101.5034 100.1572 127.8332 87.844 121.9503 85.2707 120.3644 122.5555 102.2037 96.1412 85.6691 121.1251 130.9921 93.5991 121.9107 0 53.4229 54.8851 86.8296 134.1914 137.682 113.7728 116.2104 0 113.8156 113.7905 127.057 112.6519 121.6029 114.5535 116.7727 123.1707 144.7764 127.7692 103.5095 122.4062 77.4044 110.0532 107.5208 41.1204 28.0121 0 83.9791 129.8103 140.2434 113.3378 94.681 63.2372 106.4434 80.6693 117.6233 144.0001 142.0673 0 17.5268 33.3088 0 88.103 61.9964 110.6195 122.3732 166.2164 144.5736 125.1442 149.4894 0 0 0 95.0224 114.9554 101.8069 116.151 59.3255 117.207 161.2989 156.7001 126.9495 114.4315 143.4733 135.2223 135.1978 129.6995 120.9606 143.5039 129.6152 113.0822 0 121.2106 143.1301 167.5154 110.748 144.0059 102.1316 82.8264 127.0308 80.1204 79.5098 99.4172 147.1632 146.4693 159.8975 187.6068 161.8672 106.0543 92.1632 101.6351 73.8059 88.8153 90.6805 81.6732 107.3167 125.0177 113.6535 151.0316 179.4956 159.0367 108.6414 152.3904 159.8593 181.1648 183.2843 172.6606 164.9108 17.1377
0 48.7758 88.7394 52.0604 33.2413 33.0566 38.0144 53.1639 62.1945 52.6627 59.8754 62.2583 62.6915 53.8396 64.6712 53.8453 31.7355 47.1266 56.1392 32.5925 37.0739 52.6298 0 5.8971 64.8709 67.2494 50.2148 0 64.0548 35.2692 28.8703 74.5186 64.1399 59.8033 43.3269 57.7287 0 0 13.8482 53.7116 64.5679 49.3229 50.4053 20.116 67.7008 53.1059 75.9769 38.6349 24.7689 0 30.687 0 71.7615 0 35.2318 0 0 40.559 41.4965 27.0939 0 13.6436 31.9191 40.7372 41.9959 16.0853 0 50.7351 70.8357 47.3194 66.1169 26.8999 0 41.641 71.122 55.4805 0 52.4672 45.8077 0 33.521 17.911 0 0 44.8077 46.4529 48.44 0 26.9795 46.5963 39.4503 42.4201 54.5687 55.1829 42.6035 48.1856 30.9466 43.4034 0 36.1465 28.7348 40.6986 17.599 36.8622 61.5053 39.058 17.4132 26.1356 0 47.0973 39.774 18.4318 0 14.4544 0 16.2459 39.649 19.3735 22.5117 37.1753 27.915 36.3739 34.4575 29.5772 36.727 49.9942 50.0514 44.3935 0 25.7971 42.7028 38.0674 22.5996 29.4018 42.8811 24.8485 14.5193 32.5076 25.6768 25.3952 46.1931 30.3133 26.9685 35.2856 28.4719 14.3681 0 0 22.9185 32.9249 21.9844 37.5349 0 44.7176 30.3556 34.3181 55.7327 43.2545 32.5233 20.8868 48.8267 35.1706 39.5163 34.0673 0 0 26.4909 27.2582 51.1066 49.1634 37.8875 0 31.2919 34.2122 0 42.4944 32.0293 35.168 36.1538 40.5498 50.0063 58.4027 50.6471 42.6993 32.4726 37.2442 34.0407 37.1828 0 0 26.4885 36.1996 38.5223 49.9443 50.2813 30.0537 17.7328 42.1177 34.8204 34.8187 70.6801 51.9489 0 0 0 0 42.4168 0 36.2012 32.3426 53.003 62.0788 34.2579 40.5205 0 0 0 36.3622 33.4498 35.0851 40.4335 15.764 45.843 0 53.7576 44.6714 0 63.1592 39.1266 45.0357 46.0322 48.8606 50.1317 50.9873 40.8952 0 34.7392 39.9892 77.9646 36.138 90.7687 34.4583 25.6288 44.1546 32.5168 34.1439 33.1607 56.9249 50.051 55.6417 60.5893 60.0248 45.6423 33.7227 27.7485 17.7378 17.8635 19.734 22.5816 34.6817 44.8812 0 77.7663 78.0919 0 46.0246 49.0116 80.1963 64.7723 76.471 0 0 0
132.4863 138.1554 209.9535 177.7315 98.3377 110.7435 100.5546 176.8248 190.3213 168.7952 166.7211 157.6041 176.4456 149.5955 161.3208 149.2165 93.3609 189.9684 163.7694 94.4792 100.8335 187.1121 0 19.8063 164.5749 196.8145 199.623 194.8491 166.9475 127.1368 105.2608 242.1859 195.7355 175.0123 159.1933 139.7627 72.2018 45.7116 0 154.8001 210.5004 164.0072 97.1296 67.7008 219.1342 338.7586 221.3088 87.7575 101.2721 174.4093 126.1371 162.1982 200.5412 182.7621 134.3439 74.945 48.4148 158.839 140.6437 82.724 64.0237 56.3209 0 80.1451 129.6414 0 0 150.4048 169.2964 152.6087 183.9768 98.6546 168.8879 145.5366 184.918 163.8623 157.0081 152.9295 131.298 119.9121 94.0081 49.6496 34.9255 126.1613 165.7579 165.0477 148.6877 97.1036 78.802 149.7853 115.9335 123.7839 160.388 143.082 137.6095 143.5573 135.0056 108.1749 154.3501 133.1757 120.7308 95.0469 61.6318 107.7815 156.0588 120.5715 61.315 76.8969 93.7159 145.5563 122.9359 66.7968 74.7625 63.2512 65.493 64.3233 128.4942 76.5916 120.1778 114.5747 101.4378 114.5288 104.8441 70.3663 94.6079 105.8822 139.6527 141.8726 141.3898 106.7017 107.3203 120.9267 80.2443 97.9134 147.1099 89.9822 59.0372 77.2394 79.7787 89.0519 134.4424 140.4566 103.4703 128.0592 113.4994 37.3766 0 36.567 68.9882 90.3719 95.462 132.4063 80.9685 134.9755 91.0284 138.8297 145.9408 112.8031 99.2377 72.4495 125.073 131.3521 114.18 133.1846 55.0565 54.4965 0 87.923 124.2797 135.6607 98.3288 104.717 85.9668 114.9164 130.3303 125.5074 103.3577 124.7025 90.491 106.226 145.7515 164.1671 153.798 134.2656 108.4561 107.356 135.0832 147.304 58.7061 0 85.3109 121.9762 152.2271 147.4142 120.2996 95.8197 66.7706 136.4401 81.367 135.5637 188.4861 148.2755 35.803 0 0 92.0693 92.6481 62.9845 146.2136 135.4824 180.0872 167.8204 123.1153 140.5439 0 0 0 121.8459 120.2819 125.1126 143.4124 62.7363 131.2233 198.422 148.2514 157.1528 113.9315 186.1985 154.1374 135.997 127.5749 134.4772 142.4986 177.5554 114.429 0 115.0528 145.805 174.7685 108.6839 171.1039 112.3959 88.4041 188.9494 87.1273 95.1972 108.0504 169.7493 164.6866 149.504 177.0913 196.4107 136.9927 92.2885 116.2576 84.159 89.2842 84.698 70.0304 109.2968 141.9211 117.8121 151.1139 220.0115 180.262 125.5565 142.2068 202.2138 170.9664 203.7163 180.6137 172.0699 15.4851
183.9087 211.9086 281.6564 267.8614 173.2926 194.8336 155.1189 242.6354 261.5952 244.2584 206.6961 245.1069 264.8115 229.9804 252.1404 215.8534 156.3942 260.0051 208.1885 170.1655 175.8234 268.7521 0 31.9009 251.4059 278.1175 256.5579 280.2565 276.4754 202.4836 179.7421 297.4966 256.7642 245.9941 240.0088 200.3481 144.1141 90.215 67.3544 207.3776 283.8046 227.2023 151.7953 53.1059 338.7586 597.4145 1164.1846 176.318 0 256.3867 197.1907 216.6102 282.9153 258.6185 188.949 125.023 75.0536 200.0788 204.4318 144.6697 107.2712 80.2132 96.3552 122.8381 182.3334 92.9928 0 250.3069 246.2829 209.5211 241.7645 164.9952 228.3994 180.0037 230.3383 253.7722 233.9891 197.6062 184.9294 175.7986 160.7269 85.3204 58.22 154.192 241.1537 195.6897 216.2541 153.5937 151.3008 196.0453 205.0597 197.4424 229.7024 206.5306 197.7251 223.9407 231.0463 170.6799 209.7226 222.4132 177.6976 168.6128 135.2772 197.2699 216.3325 197.5324 106.2288 122.6918 129.7335 193.2269 182.046 139.7899 120.9124 85.4828 99.8751 98.468 200.1356 134.1593 160.662 181.5613 155.9979 174.7921 161.0855 128.378 173.6921 154.1215 200.0976 179.506 202.667 147.3325 152.3826 174.5392 124.7874 150.9161 226.4115 149.7389 94.1695 142.4061 132.8874 136.4383 195.146 184.2138 161.3513 199.9226 159.7409 60.2753 0 56.5212 141.2941 164.3702 156.394 197.4026 147.2516 182.5279 150.5044 192.5096 234.337 198.6064 165.9759 134.0839 192.9837 182.4453 183.0198 186.8008 74.4592 63.9161 91.7822 143.6271 185.9645 201.9246 179.5156 140.4361 146.6213 157.4936 193.7166 195.1258 157.6167 204.9039 167.5711 173.9073 218.7428 227.4813 208.8546 223.3065 159.8907 158.1344 158.5672 200.2892 93.2969 50.2612 122.1119 199.1162 235.3245 223.5848 218.7873 137.2448 99.2015 201.0613 126.2514 189.6846 238.4318 219.6906 56.9877 24.877 0 136.3318 165.9559 136.2027 228.1984 209.6929 222.0394 237.5676 185.6066 220.0465 0 0 0 158.3026 175.3441 163.5862 189.7633 119.7661 212.5339 246.7213 220.1102 221.1819 193.8438 245.3314 230.2594 224.9347 193.1597 210.2734 244.7429 228.9396 166.7335 0 157.4957 206.5032 233.5796 171.3679 255.797 174.0321 140.0214 253.4234 168.6599 159.7253 183.5514 230.5222 237.8498 233.0633 260.6604 254.4651 192.3719 167.5362 185.3864 147.6194 154.8702 148.9777 136.0627 186.079 206.1844 203.3083 258.1485 310.4981 272.4163 206.3143 249.6895 266.5642 262.0998 239.9637 256.5789 265.8047 27.3661
203.7907 287.0207 353.8604 327.903 195.4324 237.1889 177.5867 300.3115 293.0854 256.9726 253.6621 320.7326 295.8613 247.8514 302.4351 271.6357 167.2962 317.5484 276.336 184.0726 207.5132 316.3795 0 33.8227 294.2017 333.1541 314.2286 357.2885 297.9554 228.5842 197.1877 333.8137 326.1835 278.849 281.4963 264.0343 127.5029 98.8056 85.8499 247.4825 342.1135 254.9081 162.3437 75.9769 221.3088 1164.1846 1263.2837 326.2085 0 322.7235 224.443 282.8879 357.7246 302.9853 236.5018 130.4853 93.8871 263.8099 241.629 151.9456 122.6891 125.417 138.0386 145.8834 202.7095 107.7907 125.9255 288.062 266.528 274.2356 326.7817 184.0785 281.2808 217.147 315.0139 297.2086 254.5225 231.2912 243.9124 223.3145 173.2942 85.1224 70.812 228.0421 268.7471 245.0636 272.8474 191.8223 152.6749 221.4265 239.1759 198.6078 286.6559 244.8632 210.2565 262.6838 262.1519 194.5276 246.2994 241.9911 210.831 170.184 149.8277 208.9976 287.8292 223.3753 104.6273 117.5226 156.9785 202.1014 224.8993 0 156.2253 98.3306 94.1944 100.4809 223.6276 163.4995 177.8375 175.3062 202.1402 176.5373 162.4204 136.1178 210.9637 217.9246 249.4226 217.5406 251.3721 174.9298 184.8046 186.7063 122.8616 161.0215 266.0509 166.2393 104.1811 0 0 164.8104 235.0675 218.7061 173.1448 196.8335 182.6705 68.5019 0 68.1771 132.8038 172.5843 157.2113 220.9379 156.0738 237.1876 159.1068 216.7073 231.3497 212.0808 172.8614 156.5437 223.1242 224.6924 188.5872 218.6977 109.2844 90.725 95.2892 177.0619 246.4966 234.0223 193.3475 181.4587 161.3953 173.287 212.7515 202.615 200.4758 199.9332 168.5612 195.8836 205.843 266.8377 252.1468 220.788 196.2408 195.983 173.2989 204.091 97.4148 0 143.6979 215.0217 282.6763 303.7985 229.2631 181.1157 114.9519 244.5605 152.4729 221.8154 278.6939 241.4533 57.0282 32.238 79.8809 154.3338 173.1109 148.2379 252.3309 247.3417 294.0999 232.2742 215.6617 286.682 0 0 0 188.8824 220.8559 204.3683 217.3777 109.9697 242.8464 337.8267 240.1454 239.222 218.6015 297.1027 221.1895 262.6697 236.133 225.2868 253.0675 236.0994 199.0383 0 178.3842 274.4047 322.2327 219.8573 315.8907 204.9909 157.6793 311.9534 165.5282 173.0587 210.202 266.4813 293.0377 264.6484 312.8589 361.4514 227.6552 190.4841 197.1779 152.8155 150.3125 0 171.0105 215.9384 232.8416 253.0457 253.9697 321.7658 305.3096 215.297 260.5716 331.9838 287.8917 350.0351 310.8296 301.7429 34.1287
164.1785 148.7569 157.0294 159.8979 0 145.6272 133.1127 180.9897 166.1455 141.7363 144.3895 166.0066 188.1112 143.6807 157.7163 152.5658 139.185 154.822 160.2535 123.0639 127.8781 181.0046 0 16.8988 154.6969 151.7583 160.0825 195.0375 181.0267 146.0239 139.5106 178.8573 151.5129 168.2453 169.1375 157.3652 0 78.3848 48.8431 131.767 188.0268 155.9527 81.0955 38.6349 87.7575 176.318 326.2085 168.2794 679.5107 0 131.3049 174.8241 186.3324 172.4515 137.3851 95.2256 40.0607 145.4486 138.2577 97.53 71.5203 59.6589 63.1676 75.0029 112.8089 75.2632 89.2009 159.1746 152.8502 129.3241 155.4031 118.9521 135.0597 126.232 145.414 132.9384 149.3071 140.1129 140.6946 130.8833 126.8228 80.7383 0 119.3735 140.5116 124.4252 138.9277 127.0813 134.9687 128.4366 136.5233 144.204 121.6464 130.4085 126.1403 141.4498 135.465 126.3457 140.3553 144.8721 123.3857 103.4631 98.5636 125.0109 139.0468 135.5001 96.9658 88.5449 97.3614 133.3694 110.2409 0 0 74.5329 64.5539 75.9394 125.5269 122.6802 115.2371 123.9719 108.942 117.6454 119.8514 110.7465 134.0146 121.4358 132.0902 123.0022 124.1386 108.741 109.7185 131.2598 101.1198 0 140.4785 124.8534 77.9703 0 0 124.0123 119.8835 130.6287 108.7237 123.782 106.1807 42.2824 0 0 102.7105 126.3314 117.9061 129.5425 128.223 122.8264 118.7831 128.9604 129.6304 131.4439 122.0434 110.9797 136.9355 144.983 139.405 140.2949 58.8559 0 68.3035 125.4255 148.9815 128.9329 116.7233 100.1379 118.7089 113.7539 126.9498 124.9403 128.5454 127.1357 117.3437 135.9187 139.1875 147.139 150.8065 132.0072 100.1876 103.4866 91.0195 123.3766 59.6921 24.8614 94.2831 130.0343 176.7225 155.6437 135.8819 118.709 74.2837 131.9358 80.0377 135.2122 127.8552 139.3639 26.0765 0 0 0 124.5756 113.5292 141.0472 154.5587 155.3128 147.5664 135.0953 147.1528 0 0 0 102.3701 130.6619 142.4962 133.5005 103.0421 132.8215 136.9601 158.3706 138.3395 134.426 175.8403 139.8063 160.5874 158.5064 147.0493 165.7755 147.8634 123.7583 0 95.6298 146.4885 169.2016 133.8198 135.5056 143.3932 142.0275 159.9865 138.7192 117.5499 118.9885 157.4472 166.1332 162.1057 143.3885 181.7608 142.4002 142.4602 152.28 122.0643 122.7278 124.9551 0 0 152.2742 143.6247 146.7756 158.5904 177.001 142.5408 167.8425 168.8727 153.5447 145.5431 161.6778 172.9828 0
157.1617 160.4561 179.0085 185.4947 0 151.602 137.0267 185.9221 176.8197 147.8316 154.9235 167.8946 146.3258 145.4526 0 161.528 141.3542 161.9795 161.3693 123.5673 127.5241 185.8866 0 19.8187 158.9158 163.2659 170.9153 179.2815 188.3155 145.3159 135.0869 187.3969 166.7656 158.1324 170.377 166.218 0 76.0486 51.3346 129.0507 176.8788 164.6256 82.6032 24.7689 101.2721 0 0 679.5107 457.0947 874.1318 172.5995 186.2301 184.8719 190.0612 130.999 101.8623 38.6061 144.3544 148.2266 112.1161 70.3869 59.1462 61.3373 73.5453 116.442 0 90.3714 155.8787 166.2542 139.4801 164.1322 122.0145 142.0277 135.2724 137.0253 132.0695 126.3762 125.6422 147.7845 142.2964 126.6548 0 0 125.4149 153.4503 152.88 141.1713 131.0981 126.4628 160.966 144.3684 153.1598 145.0333 138.0775 142.9306 146.0322 139.6817 0 137.4009 144.3876 126.1718 106.0818 119.3254 118.3353 139.0018 137.5789 97.2415 86.1444 105.5981 149.354 128.2756 124.6226 0 69.2442 73.1207 0 124.6361 116.8752 113.6313 133.471 125.2914 118.9725 126.2637 127.7233 123.3 122.5111 117.3782 114.0476 146.0068 122.5415 104.8603 130.5084 102.4488 115.6093 140.9454 134.0327 87.4468 0 0 125.7372 133.5666 134.2745 121.0388 115.6733 121.8051 49.221 0 0 101.7849 125.7958 113.3446 136.6052 112.7614 133.8885 121.6501 137.2056 155.4684 124.5587 115.1666 130.5182 142.5447 124.599 124.8 149.201 59.7448 0 89.4437 127.3206 154.194 140.761 126.1716 119.364 107.8597 135.5377 142.3904 142.6837 131.1152 128.6052 121.2037 126.7182 136.7381 157.4041 135.7815 142.3124 110.6763 92.733 100.5758 121.486 54.1964 34.376 89.4603 132.8476 176.1562 158.7069 141.6682 125.0389 78.1309 123.1919 85.677 142.9762 146.2637 163.0115 35.3915 18.4296 0 0 134.0645 124.1861 150.1459 148.21 155.0586 152.0211 140.4267 163.8806 0 0 0 137.0639 124.3042 129.9958 154.9891 116.7334 149.363 151.9767 171.9399 146.6286 146.8196 174.2961 152.8643 181.9863 175.2612 146.1802 144.219 152.1351 130.8215 0 103.4143 141.6132 192.2558 133.5552 154.3508 144.415 131.281 170.2271 116.4681 123.5247 139.1506 148.9731 169.3115 157.4162 175.0843 179.9099 133.69 132.8952 150.5825 115.9677 123.6625 0 131.9376 0 149.876 149.7185 169.6426 175.8369 162.1741 147.4712 176.8848 164.0819 166.8433 165.6314 178.569 187.2216 20.9069
234.5226 271.5293 314.4944 329.5052 191.0077 234.4601 174.9757 265.6834 328.6104 253.088 267.5644 270.6358 259.2391 245.45 252.847 237.6502 160.8095 284.0679 237.0648 183.0801 187.7153 319.6934 0 35.6988 269.1703 296.3257 308.9244 285.2993 294.0191 257.3473 215.6099 353.2249 306.5243 298.1392 270.2732 258.4293 132.8725 101.2623 92.9087 215.5839 305.209 236.1997 136.5646 0 174.4093 256.3867 322.7235 0 874.1318 1506.7772 647.7318 0 414.274 310.3009 247.0532 141.3788 77.6545 270.3433 259.3105 181.4792 156.1725 103.8566 138.9768 114.8613 176.306 102.722 113.8541 266.5709 299.2508 274.4443 297.5354 171.4248 251.4466 233.9385 273.0073 288.9095 221.4529 210.6631 234.4442 209.3076 194.0637 96.0887 61.9836 212.5245 288.0547 271.5636 240.4545 188.4586 158.3164 242.5608 210.6332 222.6258 280.4814 217.3228 217.9869 260.7286 266.0183 211.4194 258.9547 225.6572 204.8232 170.4422 147.1529 188.2129 265.1671 202.9749 130.9637 143.5009 171.7375 233.9356 185.4266 151.4605 122.4315 108.0715 115.5854 102.6197 195.8235 155.5506 173.9523 198.5577 194.794 185.7138 200.5691 166.7017 207.9241 185.7349 214.1993 218.4322 250.3763 145.0115 172.5873 189.0306 130.6108 174.7261 238.5968 165.252 104.8796 161.4484 147.334 176.4574 237.8485 224.77 182.8958 175.4295 180.1049 75.2944 55.8801 0 134.2531 174.6049 175.3917 230.447 153.9244 218.8848 196.9118 206.9006 217.9189 237.3858 213.8521 151.8308 211.4143 217 191.8826 227.7641 87.3078 79.8264 118.4266 200.3472 256.3125 257.5753 186.9336 158.9534 155.4636 182.3133 204.9483 227.8733 186.531 210.7946 172.6076 206.2914 223.8296 249.646 265.6124 228.7583 176.7627 160.8641 163.3123 226.9676 88.954 0 164.5307 223.9769 253.9962 258.8072 244.2858 172.5356 116.5408 226.0756 150.1819 252.3866 247.1544 247.3618 0 38.9813 82.586 175.2294 206.4349 129.6879 236.4854 234.1326 269.2202 260.4557 225.5154 248.8858 0 0 0 216.289 212.0447 201.2364 224.2434 111.3616 243.7405 307.498 252.9647 238.5906 229.4524 257.019 251.8836 264.8974 233.1936 205.7597 253.5525 248.1039 188.0606 0 197.7999 276.0305 326.2234 200.9154 307.013 212.4722 169.6686 278.2286 175.1958 160.2152 197.2623 267.1966 287.143 280.1313 303.2151 315.5142 210.3933 168.7132 198.4193 157.054 150.1361 150.0152 146.5884 188.2498 260.832 245.2145 284.2268 320.9288 264.9477 213.0254 270.5668 303.7476 286.173 303.5703 306.1323 335.4729 33.1512
164.6462 178.0512 256.1653 231.7842 142.6392 207.5132 156.8245 222.9811 246.613 214.6332 202.9304 233.0833 240.3864 214.7065 211.637 193.21 148.029 207.788 215.0385 167.3889 154.1235 227.4189 0 25.1241 203.892 223.5881 204.9713 223.6506 230.8899 196.8935 168.3637 277.4786 218.9005 215.4723 204.6291 199.2601 122.106 88.6964 62.6017 156.0729 220.3088 182.2858 120.9604 30.687 126.1371 197.1907 224.443 131.3049 172.5995 647.7318 610.2194 872.3551 350.9285 281.1591 180.1572 110.1306 75.9403 189.121 199.4601 133.4116 103.2529 94.387 99.3003 114.6969 169.5155 92.7388 100.4077 207.2624 232.212 223.9179 204.7893 152.2861 205.223 185.5885 201.8835 190.921 182.5711 179.0376 194.2284 164.0784 154.8413 91.849 55.6782 143.4127 216.0262 201.7552 197.2552 156.8686 139.9412 175.107 184.8476 165.4099 182.421 180.0509 176.9947 197.3922 205.9591 210.4798 193.2992 161.6328 172.7003 158.5086 124.145 147.4442 189.8289 180.8796 130.6016 109.7219 118.1297 171.7127 168.1695 139.9114 127.5718 97.0011 85.0198 93.6324 173.4939 122.9194 165.7178 169.0866 160.84 154.3449 163.5014 139.4011 153.4109 152.5068 195.9041 170.7111 197.1381 147.3965 154.9124 140.2946 124.0057 157.5371 194.7712 140.0363 91.5593 128.1101 99.4342 130.1841 171.7598 170.5386 155.2814 161.5246 131.3793 57.2242 50.8679 42.8805 131.4202 160.072 138.0702 170.0838 138.9624 179.1149 156.269 155.0715 192.1932 167.3724 159.7208 136.8599 197.1632 188.97 166.4749 177.9374 77.9779 70.5373 80.4819 150.8674 203.1926 175.4867 158.9816 143.5169 137.9525 150.4865 160.3202 162.3054 137.0721 153.5397 143.4476 157.7095 191.6199 200.5649 184.6787 182.1901 153.09 129.6954 148.3338 155.6941 95.4627 52.5371 127.4997 168.341 205.0047 212.6752 196.3041 127.0521 93.876 177.9877 100.9496 172.5366 197.0578 186.8856 47.022 0 67.6732 134.9615 152.9284 119.2366 197.0773 172.6158 201.8625 194.76 177.0326 204.0947 0 0 0 147.7707 151.2672 154.2969 212.1426 131.6395 192.1243 238.4862 193.4454 176.9869 191.8228 216.1816 195.0783 193.4139 195.8009 196.2715 224.6722 191.332 156.0813 0 145.3141 225.0464 241.6926 170.9952 228.5683 159.082 140.3693 217.4734 151.3914 131.0582 153.2548 220.9133 183.8338 210.6202 226.4238 236.0196 176.0931 167.0673 163.4869 152.0335 132.169 130.6237 140.3349 154.7238 191.1545 183.425 196.8448 236.1829 221.45 189.936 205.417 241.8126 221.1703 234.9404 242.9083 237.8511 25.8258
201.8983 245.2419 298.058 299.5599 179.9063 214.277 164.8845 251.6914 278.7124 254.2209 223.7632 261.2986 250.2792 250.308 243.8082 226.5121 163.5661 284.9882 232.5112 172.7658 191.0726 288.1703 0 31.8845 283.0877 305.3234 290.8075 278.4439 275.0956 209.8111 179.1401 348.2664 258.0787 255.7056 244.2307 273.4191 144.8604 96.0541 74.8484 231.444 287.7209 219.9776 154.841 0 162.1982 216.6102 282.8879 174.8241 186.2301 0 872.3551 795.6785 1246.9669 402.6008 246.7687 142.2994 91.8566 243.1162 253.4559 165.7443 154.0951 116.6198 136.7912 144.5145 220.3581 105.6582 134.2532 276.9896 287.9688 270.8333 286.4788 165.5513 262.1983 249.42 279.1671 246.4822 233.0046 223.9762 229.6528 229.9574 177.8401 99.0295 73.3206 199.7312 239.3351 248.3094 273.059 171.2039 176.1291 239.6886 212.6876 216.0374 246.1408 244.7366 233.5595 233.4335 279.6183 203.6191 228.4271 213.689 213.1469 155.1376 135.1918 160.8067 251.092 189.8459 129.0985 119.8366 152.2871 219.2318 195.8541 166.5866 133.5609 106.1938 100.6047 113.3563 206.2367 139.9461 165.6455 229.8682 155.5132 166.3115 179.6782 143.6254 202.2719 181.0298 223.7341 200.932 216.8709 157.9189 193.8283 178.991 120.7907 179.2124 234.7616 154.53 107.0262 153.759 140.0726 155.0281 201.277 211.4506 175.2448 192.6252 197.0736 68.3222 63.4876 63.5525 135.4699 169.8007 145.7984 207.3427 168.2275 232.9825 169.8811 196.8164 241.3683 200.9484 166.7794 173.7182 248.3401 229.4108 207.987 196.549 99.7879 86.9739 119.0554 193.181 231.8406 223.9939 178.922 178.6043 183.4711 211.7208 189.3439 200.8618 171.2077 218.6204 161.0864 197.2653 221.7089 228.3819 214.0488 202.544 172.119 165.6264 174.0567 190.9754 93.1208 53.7476 149.5239 217.8677 254.6053 268.6428 229.1082 165.6561 115.6534 210.5529 117.5784 244.2784 255.5462 245.0639 66.7623 25.0929 71.5101 160.9116 164.743 153.5279 230.5895 226.1847 278.9376 265.687 231.7849 258.7299 0 0 0 183.5428 212.6336 198.0284 220.4375 122.8564 240.7982 326.3118 222.6502 233.0541 204.4664 266.5287 227.8331 260.662 213.4568 225.4903 230.395 228.678 184.3689 0 183.5327 223.2332 308.5017 214.1257 287.0538 170.7531 152.1746 265.4049 173.6219 155.4528 185.7618 275.9871 249.0064 259.6517 290.2042 322.214 235.3156 198.9412 208.9809 138.0001 150.6299 157.5567 156.4399 206.4739 232.2706 231.3778 243.6161 306.0579 276.2764 220.8944 254.0302 297.9217 273.6894 289.4422 316.2654 263.577 29.6897
229.3533 0 421.6635 420.9362 184.8506 269.0651 199.0893 340.4489 345.0349 284.4081 308.2489 319.5891 312.9032 290.412 334.0137 301.6068 180.6279 381.9888 323.4249 194.1703 198.8734 339.8691 0 38.2624 319.0483 377.1481 355.0165 377.6046 340.0219 255.2332 198.3019 446.1881 347.8924 362.1029 344.1251 308.3215 140.5284 84.1233 99.4465 252.7482 331.6447 268.4952 164.6246 71.7615 200.5412 282.9153 357.7246 186.3324 184.8719 414.274 350.9285 1246.9669 2660.065 778.8187 365.4961 167.8302 129.0713 331.9295 342.8743 204.8916 170.7938 160.2396 187.192 176.9818 241.6503 118.5716 153.7886 303.9126 372.0387 380.3022 362.5312 227.988 338.8167 326.9673 390.681 394.6955 324.8764 292.7239 280.84 283.7312 206.5541 99.8961 80.6918 279.6149 339.856 360.1998 356.3244 229.6882 195.0804 314.3165 252.7502 296.0511 370.7441 326.1378 298.3133 275.8224 318.5526 253.2161 298.4259 279.676 232.8209 196.2687 131.2713 249.6863 331.587 232.5219 127.2578 152.4304 176.8927 273.0411 260.6524 175.2711 156.5341 133.3388 133.2378 107.2387 284.3743 169.929 210.7422 256.4991 197.4926 235.5297 209.1772 155.6667 261.2812 232.6796 291.7078 261.235 303.5149 189.5143 226.0048 252.748 144.061 206.856 337.9342 186.9725 123.4642 148.2467 142.9664 190.7895 275.3298 245.776 216.0807 237.1763 201.0367 87.9226 83.2473 84.7222 150.138 204.6488 181.8747 253.0275 172.3858 281.4775 182.9973 274.753 290.6438 245.9162 225.6039 181.7398 299.4382 271.6026 209.4362 238.7604 123.645 106.206 113.7567 213.0275 304.8415 298.7717 226.6393 203.5634 160.0854 229.142 235.8928 254.6255 212.266 251.8919 198.8511 206.7027 296.2053 307.7978 290.9763 232.0383 238.7306 196.6737 220.91 271.755 125.948 49.2173 153.6978 275.3038 340.5118 346.2938 311.9962 168.985 118.5326 280.6442 153.1371 297.1776 366.3471 320.2254 79.9988 34.2323 87.1702 168.7103 188.6214 163.2173 300.2407 264.6588 363.3943 347.9882 274.463 311.6791 0 0 0 219.9128 248.8341 220.3344 259.8663 129.1929 249.5971 410.7964 286.0435 297.5074 256.2401 385.2226 269.356 293.703 293.0731 269.5536 322.1059 265.7157 228.329 0 231.7356 343.1535 394.3359 199.0482 353.0144 206.2403 170.7282 349.0543 171.7657 168.4905 214.8982 329.3008 335.5226 301.9225 400.4361 370.1789 265.5439 206.9629 251.6373 159.4335 148.558 147.4346 148.1848 233.0432 261.7601 260.0767 329.1124 449.0655 351.9995 249.0943 335.2641 404.8105 364.6194 393.552 386.8047 363.1743 34.6832
231.0001 255.9691 385.6817 363.0048 220.4643 252.5649 181.3324 350.6448 320.2057 268.6495 315.1282 300.6794 287.7774 253.3255 281.9778 253.4388 174.5322 358.7023 295.9001 196.7372 215.7259 322.2371 0 34.4586 306.016 335.9196 362.6784 354.2744 344.6127 280.7459 196.3351 397.2335 333.4018 282.6689 298.7854 271.6162 141.9631 78.5368 88.9616 238.1565 302.4938 249.6943 150.7721 0 182.7621 258.6185 302.9853 172.4515 190.0612 310.3009 281.1591 402.6008 778.8187 2340.7188 978.2795 207.4879 122.9273 331.9116 294.2516 193.8844 174.8064 167.6749 157.3266 165.1598 232.0273 118.3307 153.9719 315.4819 333.0404 323.439 342.8013 202.237 319.445 280.4117 345.255 337.8836 291.733 276.4898 297.3552 251.427 182.9055 95.1598 64.9082 241.6424 300.5772 305.5633 280.4647 203.7542 169.3839 297.7669 257.774 241.916 328.3259 278.1948 259.1573 306.2193 262.2352 248.5985 285.1534 252.8513 217.8366 181.3489 145.003 225.3409 287.3497 195.9154 114.5843 127.9462 165.0044 275.6829 220.7424 153.4746 135.1152 115.5076 117.7188 117.6572 267.6413 169.6614 183.0138 257.8469 218.3055 241.2871 198.3128 160.1968 223.7925 228.3362 291.738 274.1368 302.0884 183.698 183.6973 207.7856 145.1356 177.9849 269.7539 174.3074 119.7035 163.8847 135.2987 187.1143 281.5469 247.1711 230.0182 243.9952 218.4612 64.2124 71.1471 66.6566 140.3918 196.4024 163.7932 249.2101 163.4365 240.911 175.3959 246.5322 272.3955 247.449 193.1109 168.2078 280.0889 239.2735 202.4718 238.8336 99.3448 103.0364 115.3832 184.623 278.9454 260.0018 201.8436 210.3764 180.2987 233.7092 245.4631 270.4092 204.8564 242.4995 183.0478 197.3636 304.7069 300.8509 277.4709 242.1141 215.066 211.5791 217.0129 247.9181 107.1509 57.731 163.6981 228.8576 290.3206 314.8745 249.9371 186.1879 120.4739 260.1874 165.7137 278.2342 297.1057 311.3423 56.5678 0 75.6538 166.1096 197.9346 0 277.879 279.9428 321.4634 293.6645 244.4831 282.3907 0 0 0 213.4839 205.008 199.4258 223.284 134.9565 280.299 365.2418 275.1634 286.2723 239.8317 328.7767 262.5284 266.7874 252.3351 252.7333 292.234 257.9641 210.1985 0 205.4102 288.0482 364.1597 220.2489 317.9468 202.2877 169.0544 293.7551 181.9991 163.8446 207.6355 292.9601 300.7633 267.5547 357.7087 315.307 241.1158 203.8101 236.045 166.8564 150.6529 149.6982 152.8973 232.1409 271.6831 248.2691 307.6465 356.8276 374.4207 236.651 311.4038 359.782 352.3874 359.1236 345.7017 334.6748 35.2127
153.8892 189.2484 275.9929 271.9834 0 187.4252 161.6443 233.7776 252.4043 203.8199 220.8988 210.3847 210.8801 188.1774 197.0592 201.7493 147.8957 241.085 221.8963 147.7773 143.5217 210.6242 0 25.0742 237.9863 214.5012 245.6216 258.6232 229.1671 205.6837 147.2914 306.1273 228.3248 226.966 232.0957 217.8195 104.3827 84.6746 0 180.704 212.2685 183.3808 109.3141 35.2318 134.3439 188.949 236.5018 137.3851 130.999 247.0532 180.1572 246.7687 365.4961 978.2795 1583.8329 311.4415 96.7039 254.8289 244.5848 0 133.8826 109.4588 134.24 114.3348 194.6148 80.7038 0 216.2589 233.7214 230.1787 258.8267 148.1895 206.9642 212.9948 254.0608 238.8981 215.4252 199.3107 206.7584 181.8666 144.9902 82.1628 47.0432 174.9083 221.934 225.244 208.4873 148.9346 137.7612 255.4733 202.6927 178.2191 213.9424 210.1651 204.4043 190.217 198.1046 172.9878 184.8856 191.0642 168.187 146.1357 105.6118 171.853 196.3736 169.5319 95.3835 104.4371 139.3669 181.6223 196.4207 154.7959 0 105.0664 0 92.2358 195.447 136.5192 156.3992 174.5593 154.203 159.3308 140.8848 126.4682 174.6891 177.2169 184.7631 192.1652 217.5433 143.451 146.3318 161.6407 106.0968 123.22 218.6676 136.1763 94.8544 125.907 105.9458 125.3976 199.7774 184.0724 146.4917 159.8015 134.1757 45.1739 48.8664 49.8624 113.5392 147.2799 154.6274 189.1674 142.4596 197.1825 146.4711 170.7941 212.4168 172.0795 140.128 127.8992 194.1151 170.6687 150.689 179.9456 86.0072 82.8593 91.2129 139.625 198.2524 214.3521 172.3653 139.7766 131.1709 163.2807 197.6266 188.6932 143.9578 172.054 150.2158 167.9129 187.0666 192.1245 194.804 192.2341 142.584 146.888 148.1753 175.4261 79.2705 0 132.5922 188.4952 222.809 242.61 191.5833 138.1856 83.7389 216.7083 114.6549 188.1973 205.0929 214.6325 45.9613 0 61.9917 121.336 143.2081 109.921 183.9332 203.6439 260.5517 208.5061 207.7905 207.1744 0 0 0 152.9192 161.9707 161.4929 169.5038 121.3809 185.2621 237.6106 204.0263 190.6665 174.3975 261.87 197.5664 191.5891 198.2682 185.5348 196.5541 167.2376 152.1487 0 141.1342 254.2376 250.4364 158.1148 229.4136 172.2616 139.5298 224.0113 146.8531 137.4074 144.6512 202.314 215.172 189.9571 292.4536 259.4533 176.7024 142.7602 180.2213 116.128 116.0883 118.2441 119.7467 182.2445 187.6875 182.3698 226.7598 273.6659 230.7774 204.8969 210.9924 253.6329 228.6409 249.9734 241.2351 229.3295 24.4633
88.7617 102.4969 145.9283 133.903 0 104.1636 98.5956 134.8366 143.5365 125.7325 139.38 128.7059 111.9458 136.338 131.5624 118.0937 94.2148 136.3215 113.2088 94.482 91.7254 141.5577 0 13.9871 138.7528 139.8376 141.6338 129.5167 146.9875 121.0741 83.7685 136.2824 124.5949 118.9607 110.8962 121.7552 78.0065 46.4019 28.1517 86.904 141.9986 120.4242 68.8859 0 74.945 125.023 130.4853 95.2256 101.8623 141.3788 110.1306 142.2994 167.8302 207.4879 311.4415 23.692 84.1153 158.3051 142.9342 0 0 62.0838 68.1598 77.2731 111.8347 0 67.0605 118.3674 138.0074 157.8754 128.0888 99.8906 131.2591 120.3852 123.8745 123.4946 105.0286 119.8712 123.6915 118.2729 95.5267 56.9869 27.4787 87.586 106.5755 133.678 115.1466 104.1931 79.0935 130.1311 120.0171 96.3601 116.161 111.5803 111.7823 107.9275 117.5847 103.4745 120.5494 115.7057 107.6546 83.5551 79.9221 102.8499 104.5642 92.1656 70.7273 58.2868 89.7953 103.2667 95.7579 95.5983 0 59.195 63.7558 61.7346 116.1486 87.2709 102.1482 90.9025 94.9083 92.4124 102.2854 82.8023 94.9898 100.0399 89.3349 106.7983 117.2505 0 79.7335 97.7324 80.45 77.9076 110.7072 86.8004 60.8532 73.874 0 79.4423 93.3045 89.1312 110.8196 117.3298 84.678 32.8103 33.7051 0 66.9562 85.2673 90.98 106.619 89.3686 110.4331 85.3623 107.9531 115.6825 106.2075 94.3022 85.5113 115.5538 110.5112 101.4986 112.4503 49.7026 0 53.5879 98.9858 108.8779 102.5515 97.2408 95.2166 95.2672 103.5659 95.869 107.7029 89.5144 99.3218 89.0913 105.9023 103.4558 134.6942 126.1834 119.3201 110.6321 81.1094 67.2266 99.8025 0 0 0 99.0332 127.7231 100.9951 120.677 92.2484 60.6786 126.0638 68.6087 107.9663 128.3315 110.512 32.071 0 44.2531 87.1813 85.8853 76.8913 112.559 117.0471 125.4606 122.9375 103.7778 117.534 0 0 0 78.8569 107.1158 91.9666 105.3453 0 120.8125 119.469 110.205 111.8708 116.2577 143.6412 113.2854 107.2798 141.3787 123.8119 136.3282 106.2109 72.6878 0 77.0947 128.6342 144.7363 102.6568 138.8635 101.0067 81.3718 115.0725 87.5269 82.4905 88.4694 124.3452 125.1561 104.9566 151.0624 136.7537 113.2477 97.1737 122.7876 88.3381 83.672 80.7154 75.5093 102.887 115.0409 136.3192 125.48 169.1499 144.1609 130.2039 130.0203 156.6628 125.4176 123.5827 160.314 148.7151 12.7218
64.0524 87.6528 95.3683 94.5585 47.6029 67.4218 54.9982 95.3611 101.7155 65.2375 99.7534 97.3829 99.1429 82.1871 87.7655 84.9845 45.432 88.2565 74.5514 53.6661 44.3935 87.9498 0 11.8447 72.3073 96.9974 88.6977 92.9908 89.4651 63.2497 49.5678 126.3372 100.6131 93.6884 80.3446 72.4814 29.0958 23.8236 0 0 76.5611 72.5489 0 0 48.4148 75.0536 93.8871 40.0607 38.6061 77.6545 75.9403 91.8566 129.0713 122.9273 96.7039 84.1153 161.5863 161.3737 123.5866 0 45.2061 0 42.4675 0 82.1987 0 0 77.6466 94.1191 103.9483 92.2656 46.0784 72.4045 72.4965 94.7523 87.1646 0 86.0565 82.9599 70.9131 48.1476 0 0 57.1414 81.4549 85.778 77.7449 59.3252 46.184 84.375 82.2145 75.1706 89.567 69.4451 79.3763 72.7226 73.8413 73.3506 77.0832 75.6993 54.4131 49.7367 42.6581 57.8792 64.6126 71.5666 32.9262 36.8329 52.5333 74.4313 73.4445 43.2402 0 0 0 29.5635 68.8255 40.7242 52.3495 64.3548 59.1972 70.8393 52.5635 40.1549 62.2514 62.1298 68.406 68.6114 75.7603 59.6802 61.0694 60.0432 29.763 38.4326 67.0873 52.7338 34.55 35.1211 36.1848 48.9546 81.7649 59.7667 57.9038 69.6511 51.5511 26.8309 0 0 48.8317 61.7508 52.5302 72.6951 48.2346 73.5415 51.7854 56.9049 57.2235 82.1052 63.5492 57.0843 77.5203 67.0566 61.0605 66.5383 0 22.4288 32.9697 54.9401 85.9363 74.0404 53.8671 48.6723 0 55.4827 63.9946 66.8354 52.4319 59.8588 50.4765 64.1972 75.2729 79.351 79.017 57.7981 65.857 57.8574 64.5271 62.2911 29.4481 0 0 67.0207 75.7048 86.8593 71.5349 49.2575 32.796 73.4154 45.0226 72.1693 90.6907 77.7883 0 11.2379 0 47.6353 56.089 34.786 69.2173 76.9134 81.5627 79.1737 61.2921 70.1414 0 0 0 65.6912 64.886 54.0741 68.6719 33.0246 73.5077 99.9098 59.9673 69.0488 63.1141 88.0524 66.4854 79.7268 79.8397 62.3499 73.0616 67.5604 44.2083 0 55.4944 87.6094 88.3811 65.4958 91.1277 53.6053 41.8208 87.0221 48.617 39.0202 52.7166 66.5929 73.3699 86.5829 87.3254 103.045 58.7158 49.4703 69.5426 37.0216 37.0029 41.251 45.1454 62.7782 72.9876 65.3508 76.8265 101.0717 95.1803 79.9248 74.9175 91.3332 83.0986 109.4534 92.5972 84.2252 8.1714
178.2418 211.97 312.6188 308.3743 169.0665 215.5639 146.5304 282.9362 272.0596 234.948 294.4879 244.3516 261.8731 223.4122 261.3582 180.5916 122.4849 300.0394 253.8034 155.5202 167.0034 255.128 0 27.1588 252.9219 307.2369 292.7836 269.877 264.1399 220.395 156.1153 362.2374 271.1401 296.76 225.3857 211.8105 95.7365 71.2642 79.6158 205.4921 284.9253 214.8576 130.3635 40.559 158.839 200.0788 263.8099 145.4486 144.3544 270.3433 189.121 243.1162 331.9295 331.9116 254.8289 158.3051 161.3737 1595.2395 592.0846 197.0873 158.1024 0 166.4861 144.7414 216.9155 99.0198 131.4385 263.3616 275.5016 302.825 300.3578 146.022 252.8453 251.3923 323.2437 292.7809 254.0481 238.4828 239.3787 197.0111 153.4649 82.7356 0 181.5659 266.8248 294.3112 282.3704 172.1473 154.2953 244.719 210.0268 215.749 272.5697 228.8852 204.1176 227.7663 219.015 201.1723 251.1944 201.4283 172.6806 133.6844 124.6617 195.6927 268.928 190.9933 98.1962 130.7467 127.0897 210.3762 224.6911 122.7495 127.3023 92.8011 0 100.7344 231.3664 129.3833 174.2468 190.0818 169.5028 177.3656 168.554 124.9715 173.9536 199.8443 241.3874 230.3356 247.3233 156.0651 180.4083 178.4611 105.7164 144.5809 267.8349 143.3426 96.6182 109.8868 108.2082 140.3533 208.9599 200.4481 172.8913 220.6938 161.5764 51.1615 55.3951 0 117.0738 146.5067 169.999 224.4726 127.8861 232.4433 149.8789 194.8286 183.8542 176.2923 156.8387 142.9632 224.305 225.4343 164.6055 194.757 99.9729 94.6491 100.9565 155.4853 252.3037 257.6673 157.2459 186.1674 141.1334 181.8185 221.3526 207.3283 165.2191 197.7652 148.4827 180.5263 237.5696 275.7611 249.0067 228.7994 202.0604 165.348 183.4803 204.1847 67.6635 58.1452 114.4746 196.6213 254.6355 234.7763 220.7274 159.3083 100.4287 221.7907 141.4005 199.8605 276.6912 282.2782 0 32.6376 70.7859 134.4953 176.8424 125.2539 206.8629 185.7191 285.3369 234.3197 210.7016 229.6429 0 0 0 182.7194 168.4504 180.1187 211.7677 95.5037 208.0042 313.9688 225.165 211.0864 198.2032 278.9875 201.8468 211.0987 207.7056 218.0822 231.2533 215.3449 169.8917 0 169.2512 246.1303 283.4489 153.6436 301.4882 171.4308 139.7285 264.6823 137.0946 129.2976 178.1608 235.5482 251.3049 236.7465 318.5127 314.8298 187.4852 146.4474 190.3129 122.4772 115.5805 121.7974 127.4812 187.8565 226.5252 195.2284 254.4047 301.6358 273.0286 178.788 213.9798 292.3116 284.3396 336.6288 316.6585 272.4132 0
164.9292 216.0185 299.0735 312.5783 164.0592 201.7258 135.8817 259.6737 275.2718 253.5185 277.7309 260.7029 266.3292 215.6188 254.1177 218.0578 154.3621 248.8934 259.4345 165.2124 165.4642 273.8847 0 23.3822 260.9549 270.6391 259.01 254.6366 264.8587 205.6736 173.244 317.8847 267.9877 242.1437 255.7611 211.3815 117.634 85.388 67.0373 182.9815 286.3145 194.6853 114.9894 41.4965 140.6437 204.4318 241.629 138.2577 148.2266 259.3105 199.4601 253.4559 342.8743 294.2516 244.5848 142.9342 123.5866 592.0846 642.3317 376.1297 168.1457 135.2509 140.5012 126.1155 203.5665 106.777 124.6957 240.4333 271.576 249.2224 263.9119 166.5321 254.9443 180.9176 262.3499 223.5305 267.2041 233.6307 224.0442 221.4043 165.5879 88.6426 67.4047 193.7374 224.1852 261.288 230.2334 171.184 152.8078 236.834 195.8141 200.0889 255.6914 200.5975 172.7617 194.0039 231.5821 191.3693 235.8672 230.9909 173.1305 143.8485 130.4236 200.2683 221.9306 199.0718 103.0174 103.1776 137.6941 226.1552 205.0781 141.6933 125.7778 99.5182 94.1326 93.5728 193.9626 146.3518 154.4363 176.7285 173.9588 169.2263 172.7844 117.0623 156.5869 175.7702 214.3706 216.1257 231.6652 159.2233 159.6261 184.9424 120.53 143.8827 236.9216 141.7077 105.2444 121.3086 121.7708 134.5691 204.7552 186.661 168.1209 198.7703 172.495 44.3273 65.5079 61.7794 140.3515 164.7303 159.7733 207.492 125.1489 200.4502 146.0074 196.2499 194.3997 208.7413 156.3827 151.5347 229.7324 213.902 178.3717 185.7893 79.2025 88.0268 86.1661 169.0807 224.5483 225.8677 161.6326 170.4241 149.1556 169.5248 194.3079 189.9171 174.903 189.6229 154.9897 169.6223 200.2708 259.1729 215.5157 220.87 173.3516 161.5236 177.9077 184.8119 90.9105 49.8258 126.9226 203.8078 239.5395 252.2335 203.5113 162.5743 99.7699 202.9422 150.8557 213.6029 238.9012 228.7012 49.0223 25.4828 69.1302 146.7177 182.8063 125.2302 181.8704 208.4057 261.7247 226.3117 205.9423 198.7112 0 0 0 164.9682 176.7183 186.1608 183.8609 118.4798 195.5898 263.5171 210.6281 229.31 200.3492 255.645 203.835 226.343 208.5277 204.8406 203.6544 225.2501 162.1429 0 165.7132 241.5106 293.1104 183.9679 273.1869 165.09 146.2509 288.19 165.4336 140.3983 169.9174 221.7514 245.6591 257.0146 299.8973 287.9845 203.7997 150.0551 197.3835 139.0882 142.1013 140.9122 132.4916 166.1366 211.0969 226.6038 244.4717 299.1685 276.5164 207.7061 217.5266 290.2899 255.629 304.5729 303.1359 278.1469 30.4528
116.3963 145.7183 178.7012 194.6771 119.4907 126.3034 105.7936 164.9727 151.0104 166.3593 166.9955 173.8918 148.3594 150.7347 171.4119 0 113.238 162.2096 176.4503 121.2412 112.4598 156.6797 0 17.5977 158.5326 160.0893 179.5054 195.8855 152.4406 129.1448 131.7121 193.5455 182.4564 155.1502 150.3085 140.4404 86.0209 67.2707 52.6896 148.3674 154.0856 132.985 88.7789 27.0939 82.724 144.6697 151.9456 97.53 112.1161 181.4792 133.4116 165.7443 204.8916 193.8844 0 0 0 197.0873 376.1297 209.2066 271.9521 94.5578 88.9367 92.3709 0 67.4146 76.5166 165.5696 168.6253 168.4039 164.5833 105.1583 160.8205 136.565 158.6036 161.668 144.9285 152.4905 143.1443 141.9708 108.8965 64.8553 43.9672 123.8444 128.7678 163.502 151.2768 126.2025 111.6795 144.7123 138.9008 121.7964 154.2598 127.5498 135.6207 113.6735 143.5641 134.268 137.2455 131.3053 136.5973 103.2365 87.7704 103.9721 151.6355 126.7058 85.4045 0 113.5308 131.7188 135.0581 103.9551 80.6642 74.6932 56 77.2151 140.1713 105.5989 105.6352 122.7889 99.4893 114.9344 121.4943 93.1338 121.4777 117.3562 149.1305 132.978 147.2116 118.5157 101.1166 110.3314 80.5262 110.6339 142.0049 100.2517 81.6547 101.5181 0 109.8664 138.6409 125.4458 130.2564 129.25 116.0411 46.8863 0 31.821 89.3562 109.8933 94.1071 132.0697 79.3537 128.4892 112.0362 136.4347 147.844 132.5923 100.2009 109.59 139.1735 138.7227 112.6044 119.7368 57.5421 62.4368 65.8443 117.6931 133.9406 128.0633 119.8053 102.5336 96.1848 122.1008 131.4921 122.375 0 124.6132 106.2801 126.9414 128.2906 139.6903 145.8316 142.6164 121.5967 99.2397 89.9007 119.6466 49.0893 47.9367 106.1229 130.488 181.835 155.1144 140.6398 104.1687 74.164 129.3443 80.2424 150.8508 170.3199 156.1849 36.0395 11.5871 40.5249 82.1416 125.7026 107.3895 143.3136 143.1941 159.9723 158.6317 121.1775 150.4861 0 0 0 114.8211 116.0379 126.9509 117.5256 94.0083 134.0066 150.3726 141.0716 133.5028 141.7404 160.1355 164.5982 129.8445 145.1145 146.6334 150.4134 131.2624 123.6152 0 117.6847 122.5591 171.5772 129.4241 143.4798 146.8295 111.7397 159.9694 112.9244 97.0639 115.657 149.3203 151.9232 144.0525 174.8637 180.9434 132.5227 113.9621 128.8245 103.0137 110.586 105.412 90.3952 107.0682 141.7069 131.8921 148.9785 186.9754 169.7749 133.5113 0 157.1649 169.381 170.7244 188.1263 175.8818 22.2502
80.5425 107.8586 180.2715 167.6029 100.3975 120.0487 86.4082 159.8528 143.0827 145.0952 128.5534 145.2493 139.922 151.0445 130.4566 115.2151 74.5907 144.6282 128.0583 92.3641 99.6556 147.2157 0 17.2157 147.474 166.2699 129.5435 144.84 127.9704 114.6814 75.4255 178.5047 151.2838 143.8568 152.5838 118.5894 52.3444 37.7718 38.6326 103.0641 144.2691 111.0538 79.7562 0 64.0237 107.2712 122.6891 71.5203 70.3869 156.1725 103.2529 154.0951 170.7938 174.8064 133.8826 0 45.2061 158.1024 168.1457 271.9521 139.6046 233.7886 89.6455 104.9538 139.9478 48.6654 59.8035 143.3058 176.8377 171.4645 179.0069 94.7765 154.2354 122.6217 179.4773 141.9479 149.9305 120.2902 135.2907 114.0219 87.2311 44.2058 38.732 0 151.1332 134.3325 151.5111 91.6376 70.7489 133.0401 108.7782 114.5563 158.9789 120.8998 107.1934 129.3176 124.5289 114.9854 124.0025 133.8937 98.7573 94.5808 84.0088 95.2643 136.7181 105.1414 55.3113 65.2895 82.0517 116.5576 120.8428 68.8883 57.027 41.177 44.5845 42.889 118.5302 75.9362 100.6052 121.635 89.443 100.2744 102.2089 67.8418 101.9939 86.1286 118.6583 110.6523 125.4708 84.1538 84.3433 80.9295 56.6808 79.8551 150.4246 79.5829 58.429 67.8459 75.6778 79.4084 126.9524 110.0919 92.8266 112.9323 98.2179 24.3544 41.3573 0 63.5632 95.7737 85.5181 120.9246 78.9412 125.3346 90.1838 118.9878 108.9094 115.9694 89.2436 72.3245 126.9452 108.3621 85.0406 110.8745 56.0143 0 54.4592 83.1824 132.8272 136.2134 103.3157 88.9616 77.8177 98.8814 119.6142 103.9433 82.047 118.2016 84.5597 113.7945 119.0447 120.6615 123.5044 121.1725 96.5977 93.8093 99.7839 93.1278 0 28.8718 79.6083 121.5327 161.4343 126.9573 121.6563 103.6786 57.4519 110.8266 77.3384 112.0866 139.7876 158.8041 35.908 0 35.7459 75.1616 82.341 60.6337 113.1779 125.3505 145.2163 142.9766 110.8947 127.3852 0 0 0 91.5305 91.1707 104.3595 113.3169 54.8566 116.8695 154.3884 127.6318 126.6898 120.8059 158.9025 111.4357 112.8701 128.5473 117.8709 122.8896 119.8869 110.5592 0 76.8394 117.826 164.8799 100.0549 162.6275 106.8862 90.4548 144.5193 77.8392 68.8201 86.8883 130.5258 144.0847 129.4445 164.7714 153.9875 102.109 84.3233 112.6607 75.3887 73.4954 76.3245 78.4469 99.6007 114.4273 108.9426 166.2986 157.8006 140.1342 117.3771 147.4241 171.1492 165.7668 153.8843 137.6429 140.7408 18.1147
76.9398 128.3891 167.9898 141.482 76.6241 95.0902 60.0697 138.8358 141.6364 135.1806 118.4266 106.0341 129.3892 112.9911 151.193 113.989 67.5902 146.427 140.1572 72.8788 67.7811 120.6974 0 14.8394 130.9827 134.6635 144.2647 167.0374 122.6511 107.8389 79.5039 185.4303 163.2616 119.1675 125.2729 109.516 45.9008 38.6936 33.5593 0 115.1785 93.7454 0 13.6436 56.3209 80.2132 125.417 59.6589 59.1462 103.8566 94.387 116.6198 160.2396 167.6749 109.4588 62.0838 0 0 135.2509 94.5578 233.7886 201.7592 171.3754 0 150.6116 41.0442 73.2683 122.3904 145.9432 148.387 153.5692 84.3511 126.557 109.9339 148.0561 130.5858 129.474 99.7553 123.0675 98.2954 83.6741 34.4916 0 94.2043 152.1132 132.0318 122.2942 78.886 74.5257 105.664 90.9549 111.5264 156.6849 104.9454 109.9589 106.4976 133.0889 101.2436 118.3413 117.3116 74.4658 73.7528 56.3479 87.5131 111.8346 99.784 55.9539 71.991 79.4627 120.7942 109.2256 49.9058 55.0368 44.9352 0 44.5615 113.193 60.8622 78.5312 91.0749 91.6393 76.9273 73.2972 51.3907 86.0753 76.3989 148.492 121.0357 110.6951 62.1566 95.2468 82.008 50.869 74.3222 129.6572 63.5755 32.7673 65.0766 52.2544 67.4435 108.0349 92.7561 80.3112 91.0927 87.3755 0 29.068 0 56.7517 76.6534 74.0699 111.2503 69.8848 106.0268 62.8617 100.3359 89.0844 78.3065 93.6236 64.3598 114.8817 99.6135 85.1019 105.2766 0 40.629 55.8574 75.3876 118.3564 121.892 92.5208 88.853 66.8236 91.9774 100.2608 103.9373 86.4045 94.8585 64.3792 88.829 121.6791 144.6427 136.0324 109.2848 92.4753 63.7413 98.6586 110.2442 40.9197 30.8607 0 102.0028 123.5119 145.5415 96.017 71.6909 56.9473 114.347 73.2787 105.9506 142.12 141.0535 0 17.0913 25.3545 63.8289 68.9929 52.081 108.7234 98.3182 149.431 125.7115 104.8322 122.8041 0 0 0 89.5488 75.7575 71.7257 90.6169 43.7272 103.2276 149.623 113.6691 111.4314 106.1069 148.0859 93.3508 119.6954 112.2896 108.1473 104.0825 119.9769 83.9527 0 82.4826 133.3514 172.3829 98.7706 158.1497 80.8104 67.3379 129.5224 62.9541 67.4002 82.484 146.9608 140.5211 119.202 140.1866 146.116 87.0786 73.1454 99.4799 62.1762 52.704 51.9477 52.1054 75.5156 110.7759 93.6027 144.8779 154.1182 128.6917 97.44 122.3843 157.7176 143.2914 169.9386 147.4934 147.7444 17.5552
72.9189 116.5829 190.2593 155.1038 84.5709 84.5192 75.3404 127.0272 158.0848 124.8817 171.3613 131.2176 139.7421 112.9252 124.6131 105.6112 62.6921 154.7247 133.1658 70.7657 88.203 145.903 0 14.8139 132.4112 177.1475 158.0715 155.0947 119.0879 104.4516 69.978 218.1559 165.7639 119.5108 150.6723 115.2427 39.6054 35.1394 0 0 142.3302 101.5984 58.5776 31.9191 0 96.3552 138.0386 63.1676 61.3373 138.9768 99.3003 136.7912 187.192 157.3266 134.24 68.1598 42.4675 166.4861 140.5012 88.9367 89.6455 171.3754 471.4955 392.7342 147.1062 0 0 156.1976 149.1233 158.7088 171.3714 80.7103 131.1552 109.7779 182.3971 140.2274 140.1902 119.9007 130.9822 95.5412 66.8312 0 44.629 119.0816 155.2983 143.3851 135.072 58.8959 76.8877 136.5846 101.9765 111.2419 160.9948 138.2628 121.4685 117.0188 129.0925 96.5804 120.5481 116.5813 80.4116 75.7398 65.9953 91.8462 152.687 116.6601 48.1904 68.7059 74.2183 153.1502 141.1881 58.1033 64.3536 51.2868 52.8039 44.6682 121.3023 62.9852 94.0914 93.6465 83.7032 86.2776 75.076 49.0067 95.08 101.2281 137.3052 122.7167 163.1091 80.4471 108.8116 103.5627 51.7105 68.0846 120.7236 74.6533 52.6346 55.5781 50.8694 59.1515 137.0871 111.0988 85.4219 107.233 87.501 0 0 34.1044 55.1888 69.0106 67.1064 106.7739 64.4295 113.6867 89.6319 135.8836 118.5047 105.9755 74.5917 63.6812 128.1316 110.8143 81.2151 115.7069 44.4927 46.5563 0 87.003 132.3025 144.8846 90.5318 85.4878 55.848 88.5675 103.6968 114.6897 83.0921 100.4649 80.8814 93.3336 116.4266 150.2919 129.7891 113.1032 89.9842 78.8421 86.9099 123.2964 41.1027 0 75.6282 96.4066 147.7331 146.088 132.7512 87.0997 46.8649 126.8988 72.9237 134.1846 167.0723 120.149 38.0883 0 30.0146 64.8925 68.0648 42.5493 99.7769 107.4574 158.8686 147.2883 100.1501 117.031 0 0 0 103.2867 88.6953 68.4778 97.626 30.8833 94.0094 186.0436 105.0333 106.4571 99.1242 143.0706 87.9964 115.6115 114.9899 90.9491 118.1963 114.2608 95.7728 0 91.1645 142.0705 171.6266 74.0675 189.8763 69.8562 59.666 142.7418 55.3667 60.0063 67.3795 129.7428 139.4758 103.6424 161.9043 169.6265 112.1997 67.7518 88.2623 53.0153 47.0521 45.7507 46.676 85.2849 139.0486 90.5473 140.1339 173.4317 132.7233 99.6407 126.0315 197.1791 170.997 216.4777 169.461 136.4653 13.2028
110.105 120.947 154.3943 150.6047 92.672 105.3211 82.7007 139.063 169.9161 122.2545 133.0458 131.1728 125.589 125.4478 141.9402 124.8356 81.9973 145.1926 120.0172 89.6544 93.8479 148.9009 0 14.0241 122.2811 158.5143 142.8541 159.5447 147.7681 101.4273 87.6508 186.078 168.7655 142.5424 121.7215 135.2131 55.7477 47.6244 40.6757 0 149.3371 112.9666 0 40.7372 80.1451 122.8381 145.8834 75.0029 73.5453 114.8613 114.6969 144.5145 176.9818 165.1598 114.3348 77.2731 0 144.7414 126.1155 92.3709 104.9538 0 392.7342 137.9608 389.091 66.9948 73.7934 157.0899 175.9868 153.4695 171.731 101.3034 144.4828 138.9939 176.2039 158.8839 125.9039 150.3592 145.1006 103.5968 83.396 49.0607 0 110.2187 152.1519 127.4223 157.1222 89.543 76.1271 138.6112 133.6681 138.1323 171.4448 132.8328 110.4603 152.6894 132.8605 114.8641 125.7276 116.611 103.539 82.6444 74.795 86.6584 131.9604 99.2828 64.2565 72.691 85.3172 115.8432 106.3615 64.7059 80.2278 60.7638 0 53.8612 125.797 75.0377 96.6757 106.3535 91.0763 117.0063 96.0349 72.5798 125.1631 107.5141 131.7858 120.928 143.5042 68.0023 90.2088 89.0579 67.8446 94.8275 120.7151 66.0752 54.6983 80.0339 67.4275 79.1816 135.096 102.6762 83.4559 82.6365 96.174 38.2715 0 0 50.411 76.8697 82.2416 123.8027 68.6142 114.4926 81.3336 106.6504 119.2382 103.4437 93.2519 74.0621 129.3293 95.6331 95.1163 115.675 0 36.9113 53.7156 83.5426 136.3174 122.1596 95.7554 90.1591 66.5726 88.5451 89.18 128.0233 112.0184 109.5047 95.5097 92.3206 109.7696 114.839 121.0401 129.7877 103.5789 89.4119 90.308 129.7014 49.5158 26.1391 0 109.554 137.8345 155.1228 118.2794 93.4728 71.7393 107.3891 94.1847 138.7225 158.9221 135.3311 0 0 41.4575 72.6638 94.7079 62.0914 136.3843 128.2558 155.8565 136.4647 118.9891 138.2377 0 0 0 102.6069 104.9407 80.7896 108.9871 51.3317 111.3862 182.8658 111.222 119.074 84.163 143.6347 124.4528 108.8082 113.799 115.7082 128.1457 137.6631 98.4685 0 100.4258 150.1698 158.7939 95.3718 175.2849 94.5359 79.3572 154.8928 82.1773 70.9786 92.7468 130.2658 137.35 130.5132 144.7919 158.1889 114.6592 88.1505 104.3383 71.3389 67.605 73.3473 80.7965 94.2893 112.4478 119.8725 131.7875 161.5381 145.5135 113.6071 150.2075 161.791 152.0166 185.0903 164.9037 135.6309 16.9355
141.2355 197.5156 243.7993 269.2534 0 0 149.2335 226.8895 231.6983 196.7454 222.3058 225.4814 207.4531 184.8545 200.7457 179.7099 125.7145 241.5419 200.4049 134.0007 143.9401 242.558 0 26.8913 217.7632 238.7566 212.2707 235.7931 224.1041 167.6028 139.853 227.7734 239.3148 220.0967 206.9994 181.8667 97.9722 68.0972 53.1373 132.2428 190.9427 0 94.0308 41.9959 129.6414 182.3334 202.7095 112.8089 116.442 176.306 169.5155 220.3581 241.6503 232.0273 194.6148 111.8347 82.1987 216.9155 203.5665 0 139.9478 150.6116 147.1062 389.091 704.4555 546.3627 0 230.0899 238.1134 267.0195 265.566 139.6719 220.9472 199.2787 239.1054 259.3787 211.7233 183.7478 209.1744 191.6837 0 67.3574 69.4494 173.864 218.2651 223.558 207.1932 158.8833 145.7554 192.9129 176.6462 178.4263 231.7256 180.7358 175.9465 201.8254 210.4837 161.9504 192.0438 187.1601 157.6994 130.9787 111.4151 152.8174 197.5251 155.0323 87.189 107.1775 126.8578 190.4134 188.177 0 0 0 74.1077 0 184.0753 112.1592 148.3937 168.1943 140.3753 162.9952 145.6487 119.1111 156.2778 163.4709 211.7085 196.3686 204.7985 129.3561 163.0307 136.6175 92.5617 128.432 218.1911 131.2842 93.4465 0 102.5945 128.1774 181.3945 168.0505 142.4849 148.3614 0 42.2912 40.7483 52.6964 94.4837 124.6307 139.6052 164.7672 111.0069 186.7843 131.3037 182.143 193.3163 170.9318 167.6276 112.0397 195.066 163.2907 123.4235 0 78.1757 61.4499 93.8848 144.9769 210.2753 197.4386 146.8219 123.1272 102.2691 151.74 163.6105 176.2462 133.5849 144.4958 143.6731 157.6822 207.2513 214.642 185.4646 187.6575 158.9778 133.71 141.0024 170.4347 63.9513 40.3325 107.7652 161.94 222.7296 226.3667 174.7681 136.4534 83.2182 154.3065 111.4496 189.372 200.7031 180.9642 55.3419 21.0012 0 0 136.9766 105.8456 183.2264 171.5028 244.4397 212.3136 179.1546 174.5283 0 0 0 148.1775 156.0972 144.384 162.0455 87.5172 152.1988 262.4162 185.4531 193.6724 155.5204 209.8208 185.1913 174.2965 173.6079 187.9654 190.5231 184.5208 157.8686 0 150.6065 208.2124 271.608 165.9222 207.1366 143.0547 126.8685 197.9138 127.0651 120.9233 148.2519 212.6351 192.7651 206.8889 251.5692 249.9661 155.0584 142.0372 146.0274 120.6909 113.2968 106.0622 103.1723 177.068 178.5025 180.21 206.305 260.8987 197.2234 177.5237 218.8049 274.657 236.7518 256.5276 243.2244 229.7498 0
96.5261 97.5567 118.5494 120.3194 91.0388 90.4363 81.237 97.3601 118.1858 100.6732 98.7169 125.009 96.3043 104.5894 125.9563 108.7844 85.2278 102.2659 93.8929 77.1272 75.03 125.1573 0 11.7916 121.8003 92.8187 103.1796 133.4323 113.0074 83.7524 69.0614 119.8687 120.0899 97.8121 102.7146 103.6094 62.1901 51.9395 25.3281 78.4812 98.1298 94.2309 56.5481 16.0853 0 92.9928 107.7907 75.2632 0 102.722 92.7388 105.6582 118.5716 118.3307 80.7038 0 0 99.0198 106.777 67.4146 48.6654 41.0442 0 66.9948 546.3627 18.5961 85.7675 137.7059 131.1495 118.3172 125.1892 84.2206 116.811 113.3653 130.9039 113.4765 94.1586 93.695 115.822 92.133 85.2801 44.6894 27.455 90.3124 103.8623 115.1196 108.5591 70.5296 78.1484 101.9095 91.6163 86.0309 107.121 100.4654 98.3248 102.1385 115.6626 94.0951 95.8015 101.4869 88.4696 72.6954 60.5315 86.5443 116.5785 104.1025 56.2606 0 75.6184 100.7531 99.6839 75.0752 0 45.7992 36.303 39.9285 98.765 64.069 73.8003 84.2086 67.8824 78.7574 80.0092 79.0817 85.5282 73.1147 96.9809 79.6621 0 90.8951 74.1298 78.6841 59.629 70.3513 122.4887 65.3808 52.946 68.4867 57.8461 76.7003 100.0909 77.365 84.7638 87.6129 71.0012 0 27.1259 26.7551 61.8782 78.0021 69.9783 74.7788 64.5355 97.2182 76.3815 94.4497 93.2531 93.0733 77.2422 65.0245 90.9376 88.1137 75.0895 103.9037 45.2293 0 71.9527 89.2505 108.9178 96.9135 78.35 75.93 73.0127 93.471 98.463 91.8235 94.9738 83.2503 70.8122 95.668 93.1963 97.5135 95.1152 70.5237 77.4215 78.8912 73.6053 85.0562 0 0 65.7882 92.6923 101.0263 107.0505 91.6962 74.0656 55.4037 89.2013 66.7861 94.8779 90.4715 83.4094 22.5144 0 0 65.6022 87.3672 71.2686 96.0588 98.5583 112.2552 89.9335 92.9004 98.5765 0 0 0 69.2767 83.9002 84.2338 90.7779 69.8535 94.0788 112.2348 105.8037 95.3498 75.0535 102.2442 107.4323 99.3556 100.014 104.2808 98.5359 95.5098 80.463 0 72.342 0 113.7816 97.1062 110.1304 81.6958 80.1456 106.6143 77.6038 76.653 95.1428 131.9112 98.2574 96.2463 124.3545 122.9426 83.8577 74.4391 90.0398 71.3721 69.8018 72.3091 78.1311 108.3111 95.7239 95.2387 103.6237 115.833 119.6755 93.5044 102.2848 134.7593 131.2597 137.878 105.7194 120.659 0
123.5294 132.804 162.236 136.883 85.8218 107.0917 89.489 156.3503 118.2353 127.8828 151.3554 127.8274 127.7458 128.8493 140.9928 114.164 90.296 145.041 121.6882 95.533 97.1586 150.8461 0 15.4517 125.8636 151.2529 155.9286 167.8644 142.0371 116.2387 106.3492 171.7154 161.7753 147.6078 134.0544 141.6912 77.6782 60.3287 0 108.8292 142.3803 0 75.0621 0 0 0 125.9255 89.2009 90.3714 113.8541 100.4077 134.2532 153.7886 153.9719 0 67.0605 0 131.4385 124.6957 76.5166 59.8035 73.2683 0 73.7934 0 85.7675 417.1311 690.9211 170.5069 172.2343 176.431 100.7253 150.6537 130.4141 177.0602 143.0649 111.2348 138.9491 124.2944 130.9533 0 56.8213 0 126.1077 146.5016 134.1612 146.8151 108.6519 84.6034 137.348 97.4595 112.0949 111.353 127.7953 113.7895 115.7721 119.3839 111.3468 119.2622 100.2401 107.9695 74.973 80.0477 95.2415 134.8784 115.5494 63.7017 69.0803 70.6779 115.4313 123.3411 0 0 64.1197 0 0 105.7077 79.4161 86.7578 100.2613 104.2928 96.4152 89.6668 70.8045 104.0511 95.9979 118.3833 109.8271 115.7071 88.3589 77.9613 90.1712 64.9596 76.6639 108.9513 83.0237 67.1733 67.3403 73.691 82.1699 133.2571 101.7817 89.4903 98.3409 0 38.3746 0 29.725 80.8285 95.3759 81.193 102.2038 92.0614 97.7249 85.4269 94.1593 139.7628 114.7783 96.0754 86.2384 111.2314 128.9052 109.3815 0 45.2506 42.0928 0 93.3408 136.0414 98.8417 90.5067 93.6258 90.1399 93.3756 114.7321 97.8652 101.7029 89.9532 98.6434 105.8631 106.5938 109.5461 113.6549 107.313 98.5057 93.9424 88.7422 108.3513 48.4568 0 89.2489 106.2141 134.1408 146.6905 111.6537 83.0016 49.1344 132.8607 74.0644 113.7021 143.7753 117.932 27.6479 13.0689 0 79.8219 97.3475 57.7102 119.0498 115.9829 129.3876 124.7189 111.8532 117.0225 0 0 0 76.1211 110.1217 97.6667 113.9235 66.7615 115.3029 158.7773 108.6568 120.1318 96.947 140.7826 114.3796 109.9079 133.6188 128.0239 136.5996 142.098 88.667 0 89.2384 122.4672 166.5151 106.731 139.2543 95.1224 82.1341 117.1847 84.9689 84.3695 99.5556 143.7424 140.9314 148.4749 158.4495 140.8253 133.9522 85.6875 121.5218 68.9726 77.1253 86.4392 91.6897 122.0743 123.4853 111.5607 149.6242 152.5961 140.3419 122.3994 157.6884 155.6528 146.8605 151.4633 157.1355 154.3109 14.8892
206.8523 250.758 322.7179 294.9363 184.9957 233.5339 191.7659 279.3864 284.6678 252.2906 251.6043 271.4278 257.5947 227.8415 245.6991 199.3883 157.6684 257.4731 252.7342 178.2338 191.7209 274.5665 0 30.0643 267.8859 292.8421 292.2079 273.5104 290.5685 197.0589 173.2249 328.5641 302.0073 257.665 263.2453 254.9441 132.1872 94.1584 73.7537 225.914 284.0173 230.9634 0 50.7351 150.4048 250.3069 288.062 159.1746 155.8787 266.5709 207.2624 276.9896 303.9126 315.4819 216.2589 118.3674 77.6466 263.3616 240.4333 165.5696 143.3058 122.3904 156.1976 157.0899 230.0899 137.7059 690.9211 1770.3044 1198.3293 388.4583 368.7033 194.6633 288.2989 259.126 320.6308 338.7293 263.833 245.855 270.4459 244.6696 167.0055 0 70.5247 206.1428 296.8988 264.5787 283.7908 180.732 160.7282 252.8595 226.7825 240.588 278.9934 242.0603 242.3611 232.6383 251.2889 208.593 248.2017 244.6409 195.1558 172.5988 135.7528 215.9005 244.9348 214.085 109.8141 123.6075 166.4421 250.8949 238.8179 152.9473 137.8225 0 102.9118 0 234.0854 159.8544 165.7704 215.5011 206.1275 172.476 204.4446 151.8616 216.8205 207.3902 241.4491 218.5799 254.9507 170.9332 191.5244 180.6635 134.1873 166.9024 249.6075 155.2323 112.8685 134.0362 130.3195 164.1614 221.7475 209.7273 197.5829 192.3076 202.6253 76.6669 74.6639 68.6084 147.405 193.7838 193.8684 222.007 172.1363 222.7369 151.7077 210.9657 227.7928 201.9685 182.3594 155.0736 222.3954 214.9298 190.5349 202.5258 98.6758 0 110.6956 174.6728 245.6137 257.0074 196.3489 205.9184 176.6236 187.2807 217.8302 223.9971 181.2967 197.358 179.7623 204.888 215.9549 232.1131 273.2189 220.8575 185.5566 163.0311 180.1371 214.4597 89.9691 51.11 147.5115 250.1999 253.2939 269.2874 229.6894 148.3723 118.9856 237.6968 145.3069 247.6526 256.1433 233.8468 57.5406 0 87.0623 0 176.454 135.9091 235.3103 213.0513 282.0803 261.3847 241.2146 226.796 0 0 0 169.355 200.4605 200.8432 217.2697 108.7589 229.5516 301.8399 247.3235 228.964 206.0409 288.7268 238.3912 231.905 241.6776 244.373 257.8741 260.4213 175.1699 0 186.6153 268.5569 314.5326 182.0774 295.7703 184.4989 151.7816 255.4297 156.71 156.6131 214.4038 268.7852 250.0791 280.4344 312.4467 263.6746 200.8756 183.7154 224.7875 154.0197 141.9268 140.3844 142.7135 0 225.4846 264.1273 262.567 299.808 252.7627 227.7485 262.5747 320.9367 292.021 322.6151 284.2214 274.2121 31.1882
244.0782 289.6098 356.9891 355.1624 173.1029 230.4022 169.6176 302.2781 321.4491 266.3756 276.9567 279.0545 279.2762 260.5667 290.9377 229.2963 162.1425 330.0832 297.3304 177.784 191.7739 358.8418 0 35.6089 310.4302 306.6733 284.9689 293.7521 321.9581 253.4845 175.9149 333.7609 311.7064 283.6638 273.2049 266.7546 121.2485 97.021 71.702 244.6514 303.7664 244.3274 138.1087 70.8357 169.2964 246.2829 266.528 152.8502 166.2542 299.2508 232.212 287.9688 372.0387 333.0404 233.7214 138.0074 94.1191 275.5016 271.576 168.6253 176.8377 145.9432 149.1233 175.9868 238.1134 131.1495 170.5069 1198.3293 2031.2254 932.8909 450.5721 235.1157 383.3832 346.0493 399.0451 372.9792 335.1589 282.7407 294.9983 233.7161 197.6871 103.8079 78.0306 263.6028 310.4056 287.0342 311.8183 236.9768 180.3217 301.4564 260.7091 259.3545 299.5305 277.2192 251.2809 285.7659 289.4287 242.0684 284.8613 256.2609 226.5846 185.4258 143.9693 242.982 310.825 239.7902 124.5543 127.345 192.2515 252.9575 240.5741 158.3275 143.1542 121.1859 101.7783 115.4453 245.2084 153.7813 187.096 207.0553 209.8428 211.3806 201.3478 164.3194 234.0647 229.6166 258.8634 254.1439 311.6392 182.1008 212.9122 209.499 138.1183 166.9348 291.0036 190.4458 122.6811 148.8736 146.9597 168.9158 241.3108 227.7619 185.7537 231.2598 233.1043 62.5736 78.2808 82.1176 134.0822 218.4311 186.4407 240.9281 180.2707 245.6906 170.1597 242.9025 282.5395 207.6981 201.2493 170.9209 277.2216 260.6677 215.1669 225.3929 109.4586 94.8587 122.1485 179.6797 279.4361 272.5144 210.1057 212.7225 168.6414 218.3415 225.9044 245.9651 226.0693 219.841 190.514 182.7796 250.3391 302.3196 296.0999 267.8242 213.2016 192.1818 180.9788 234.6799 113.7011 59.5851 145.6487 247.7748 309.4847 314.5386 264.5438 180.5424 102.4779 247.3021 140.3516 264.2339 302.4296 282.6157 70.88 0 79.6264 165.4361 199.8425 124.6109 259.22 256.6 336.7267 313.5449 256.3674 291.258 0 0 0 205.5431 212.9301 187.9544 225.8174 101.6965 216.4236 349.2995 270.5811 254.0341 221.2274 305.1116 252.7315 246.575 273.3305 260.0135 281.931 265.7442 211.1912 0 206.3493 304.0689 358.1425 198.6724 337.0966 196.5072 157.5947 292.2683 161.2227 172.3408 189.5938 292.3146 300.8306 308.2706 302.0996 332.1047 235.8428 196.315 244.5121 178.5093 157.7882 154.8572 154.2664 180.9189 268.0532 242.8228 306.9017 331.9935 318.6279 231.2727 262.2554 354.5393 307.962 317.8678 344.5128 318.6012 31.59
196.9764 260.5759 379.9058 357.2514 188.8664 222.7963 184.2096 318.122 320.0394 279.3439 314.6022 321.1844 297.5771 294.3845 282.8786 223.22 164.8418 323.4561 301.7913 173.4155 201.2958 280.9914 0 37.595 288.151 355.304 328.2593 341.1545 294.5811 211.0334 166.9846 410.2461 357.2246 321.7557 309.5415 284.4639 110.3593 94.7693 88.4306 261.4946 305.0866 223.8324 145.931 47.3194 152.6087 209.5211 274.2356 129.3241 139.4801 274.4443 223.9179 270.8333 380.3022 323.439 230.1787 157.8754 103.9483 302.825 249.2224 168.4039 171.4645 148.387 158.7088 153.4695 267.0195 118.3172 172.2343 388.4583 932.8909 1022.2116 1285.0817 299.0804 397.5842 360.6735 382.6125 378.9426 350.735 297.3344 324.0375 254.247 191.6305 109.7065 96.0833 276.3274 335.279 313.0755 331.0228 189.092 172.2393 305.7024 289.9931 260.0347 348.4203 295.2679 249.3322 294.0203 293.8247 266.0152 285.8537 278.8275 235.8552 168.609 157.4089 226.4883 321.4585 240.5623 99.7354 132.7972 177.4227 302.9813 232.3751 142.8023 136.229 113.4715 123.8567 108.8309 273.2554 161.5444 195.1282 230.8181 191.2415 206.3209 192.4531 141.7468 205.9409 239.2903 303.1648 266.5139 299.2938 194.1967 225.9418 196.3253 133.6103 192.5423 308.9981 204.3165 124.5197 144.3866 130.5122 173.5554 271.5525 225.8843 199.1937 250.8917 193.2226 60.7346 70.0397 72.7889 122.2053 181.4265 180.2486 234.6444 140.7675 267.3579 176.5794 253.1052 275.3682 252.4729 219.1421 158.3833 275.6755 257.8924 225.9562 239.2785 119.3243 101.0097 115.5015 201.3796 270.2822 272.0524 231.0978 220.8263 177.8734 213.8502 239.3823 217.3042 182.5444 214.3664 197.0069 211.5027 261.6685 320.6291 299.246 256.4593 231.7652 224.4781 226.7671 270.8024 99.6117 56.4185 168.9042 259.5759 304.255 311.3842 234.7334 211.5425 117.6244 252.2426 167.1804 266.3535 293.2942 324.4948 80.7242 43.6417 81.1386 144.5524 158.7125 130.5241 245.4589 247.7337 354.4463 316.0985 258.1712 307.4442 0 0 0 236.2594 213.0234 178.9023 245.9065 114.9076 248.4218 393.0362 252.3812 251.3643 233.5664 316.7259 244.3412 243.0847 221.517 241.9578 268.635 277.1628 210.4329 0 221.4838 287.4851 399.6958 196.5965 335.5351 180.5579 144.5201 295.8328 180.333 151.1208 177.101 290.0499 292.6758 292.2636 365.9213 360.2997 222.7949 173.6637 223.1997 154.1153 142.5529 138.0395 136.7451 210.7914 256.3401 240.7937 344.2005 373.1126 297.8466 244.0564 273.5742 422.6611 315.6886 351.9264 338.496 330.2576 33.5164
195.9847 311.1306 394.1708 371.3318 188.7122 247.2115 180.7706 311.0219 366.6093 308.5225 348.8824 298.1893 296.5117 289.0135 315.5794 291.5176 160.5274 346.8019 349.2641 188.935 195.5585 324.0041 0 32.448 290.3191 339.3982 328.6276 361.7933 312.7733 251.3053 197.9434 438.3539 352.6826 354.4457 319.5396 287.2514 117.6732 90.0635 77.9236 227.1031 296.9109 239.6366 157.0535 66.1169 183.9768 241.7645 326.7817 155.4031 164.1322 297.5354 204.7893 286.4788 362.5312 342.8013 258.8267 128.0888 92.2656 300.3578 263.9119 164.5833 179.0069 153.5692 171.3714 171.731 265.566 125.1892 176.431 368.7033 450.5721 1285.0817 2444.8911 891.712 470.2963 330.6314 455.9395 404.4701 368.3507 316.5455 353.2587 259.1441 200.5181 91.1131 100.8631 275.8148 354.7017 353.2244 372.6733 191.3456 177.2161 328.1381 277.5973 253.7827 347.5593 324.0887 278.5776 309.492 309.6447 257.2029 301.2622 269.9369 225.067 174.9005 140.84 256.763 353.2061 244.5157 104.1275 167.6334 194.0624 295.4745 262.2993 149.0046 160.9166 117.0113 131.6595 109.4174 277.5357 181.0937 238.6736 246.4656 207.585 232.9394 190.0129 162.484 231.7174 223.4452 322.8963 288.2964 303.3824 194.4405 237.1201 235.2183 149.0399 199.3159 340.4491 182.8463 110.5988 157.1844 142.6304 201.6773 289.8049 285.2002 219.7056 243.4047 215.7794 73.8964 0 101.7421 144.9224 188.9825 192.2256 253.5874 166.5795 300.044 196.1873 253.4226 322.0968 242.6789 228.0921 173.6884 274.1117 274.6939 207.8387 259.405 126.056 114.8188 120.856 200.8047 282.4353 304.0468 205.628 213.9376 161.9614 219.6894 237.3202 254.8682 181.7767 226.2112 177.3135 209.678 281.3781 326.8547 307.2536 266.2782 217.2047 221.0356 215.591 269.3799 92.1886 73.5406 156.9434 255.3521 337.14 340.8842 292.9421 201.5923 101.8932 243.4043 186.7574 284.935 335.8294 327.0355 85.7287 52.5178 66.5759 145.204 208.7486 127.9099 246.1592 238.5568 342.2463 292.6787 237.4316 295.6424 0 0 0 234.4897 235.5318 183.2436 257.0782 115.7286 238.57 407.9232 270.4819 292.6756 236.4622 331.1338 270.795 264.2205 263.2923 251.8771 276.9422 279.1774 192.7778 0 215.9923 289.4782 387.0024 208.9449 340.7274 204.6519 158.6598 304.5436 161.4568 149.5821 182.0898 303.0361 294.623 316.0856 388.4563 356.3175 236.4257 164.3816 230.1608 157.0882 139.6051 131.2301 124.5889 205.9517 262.0424 255.9823 305.9748 412.3643 334.9411 246.8794 295.5523 386.262 341.0056 487.9586 384.0495 312.1609 31.3735
140.4628 180.2628 220.1109 212.0465 134.841 168.385 149.7378 216.8482 197.0514 182.2306 170.2003 196.2818 186.6019 179.5693 193.4579 170.3796 142.0152 205.7144 165.8118 147.8332 141.4615 200.1418 0 22.0307 197.0385 183.8664 186.2232 207.5997 196.2278 177.4819 153.3333 199.8748 188.8887 170.8223 165.348 167.4097 109.5113 75.6922 57.4951 150.8483 175.3533 149.9582 80.5367 26.8999 98.6546 164.9952 184.0785 118.9521 122.0145 171.4248 152.2861 165.5513 227.988 202.237 148.1895 99.8906 46.0784 146.022 166.5321 105.1583 94.7765 84.3511 80.7103 101.3034 139.6719 84.2206 100.7253 194.6633 235.1157 299.0804 891.712 675.6105 833.3999 221.9425 218.5279 206.0543 208.7047 199.1988 213.9136 163.9732 158.3114 84.0682 50.8956 166.0997 221.7371 186.3859 177.7133 140.2991 119.752 177.0418 159.8065 171.7021 201.3056 172.6493 174.9881 184.0019 178.7857 135.2835 172.1404 177.2269 164.5185 138.0807 117.2472 159.0216 191.4421 169.8762 113.9877 98.8643 116.1492 174.801 142.1739 129.1192 122.967 91.5428 78.4224 0 173.998 140.884 133.1181 148.3162 148.212 135.4632 153.7129 116.2294 149.7116 145.3268 173.3629 150.3139 180.2627 123.3743 152.2866 139.6032 117.8054 133.6275 172.6761 119.9577 92.6363 109.8877 122.8634 145.1407 148.3514 163.2429 158.3017 175.4581 154.2402 47.5285 43.1048 45.3564 119.1337 139.4999 152.3804 165.2529 131.2631 147.9075 128.0548 140.309 165.2018 125.3086 116.8081 141.3684 166.2772 174.8786 122.9652 142.2188 60.392 56.8717 81.3016 157.5236 183.5724 162.75 135.8404 150.5882 131.507 147.422 167.1186 159.8692 131.817 156.846 157.0808 159.7978 143.3972 154.7309 178.2244 175.8039 137.0308 119.6821 126.2105 159.1682 70.4827 50.4047 114.9222 153.4914 203.8351 144.0741 182.8353 120.2314 75.0729 175.9711 119.6814 149.3889 187.1536 172.5701 30.8275 12.7644 0 122.3326 143.4345 133.8163 180.5543 168.3179 181.4266 198.2082 158.339 166.2492 0 0 0 113.5831 154.9632 166.7093 150.9809 112.8737 160.1406 169.3409 170.4217 166.061 176.574 176.629 182.9595 178.6007 182.7473 173.3441 197.3465 152.2052 115.6157 0 125.2878 181.3153 229.9271 154.6086 171.4077 164.8515 143.8224 186.7852 122.6691 106.5322 131.4528 176.7489 163.6988 183.1209 215.2848 210.5157 159.4847 146.3648 150.3612 110.2421 119.7514 130.0545 137.3192 155.4062 178.1813 164.1815 192.9847 185.8929 202.39 175.4126 163.4103 205.857 183.8471 176.0861 185.6037 196.5774 22.3854
187.7026 260.7741 365.7948 332.2031 198.2516 231.6157 176.964 313.8498 345.8871 256.7143 289.2329 311.5318 286.3245 247.9699 278.4578 225.6487 144.575 301.8993 310.9784 170.2078 196.1289 305.9868 0 35.6304 266.1327 325.3276 286.0167 293.2524 297.3292 245.5562 173.2728 356.9333 301.8238 288.841 279.7711 252.7815 116.6464 90.6127 77.8059 235.6456 277.1143 231.5944 137.9977 0 168.8879 228.3994 281.2808 135.0597 142.0277 251.4466 205.223 262.1983 338.8167 319.445 206.9642 131.2591 72.4045 252.8453 254.9443 160.8205 154.2354 126.557 131.1552 144.4828 220.9472 116.811 150.6537 288.2989 383.3832 397.5842 470.2963 833.3999 1424.661 886.5341 477.5459 395.083 343.8576 303.8154 305.1289 269.9671 200.2941 103.9706 95.6008 273.6107 313.1857 282.4555 333.6819 203.3668 163.949 275.7503 252.5179 253.7706 345.997 271.7024 250.2737 281.519 260.8276 247.0839 264.2554 260.8972 195.1203 180.1433 157.237 194.0712 293.3078 258.7783 137.714 141.4927 179.1822 272.3954 241.1981 164.3962 140.5088 120.1724 103.4052 113.1842 252.04 141.9099 193.0061 210.5441 188.6693 185.8749 174.4671 149.9497 202.4222 214.1865 294.3422 270.4893 247.533 192.559 191.7708 228.157 130.661 179.1294 289.5737 176.2603 122.5556 145.5204 141.9883 181.0258 256.1648 238.9848 211.0949 252.9928 193.6747 68.577 58.2733 77.33 130.2662 181.0743 175.5289 226.4304 170.3128 245.9684 189.2967 222.5243 236.4646 227.217 183.4719 182.1389 235.0962 247.3049 203.0178 217.5313 90.6678 93.1921 129.5952 186.538 269.7008 288.1302 185.3146 210.1663 158.4828 203.9439 219.5751 250.5477 175.0434 208.2469 177.9648 208.9509 250.3254 276.5388 282.9248 247.3788 207.0314 181.809 187.7779 236.278 97.3452 0 155.2518 232.7428 321.9885 297.7832 252.6433 186.2217 120.8306 230.1434 172.0098 248.3137 270.6669 254.0167 72.5536 30.3199 81.3022 152.7614 174.2291 128.1872 244.4413 224.4713 322.245 289.0628 226.4879 232.0461 0 0 0 187.1946 190.919 177.4533 238.0537 111.5415 217.1312 378.6677 259.9256 241.0226 228.7844 325.4233 241.1074 250.1834 248.8846 233.4217 248.7123 265.5918 187.6322 0 190.238 243.1278 338.2033 202.5696 313.1144 203.4994 171.5684 279.127 158.6671 149.974 176.6023 254.1087 294.0377 276.8527 339.6746 329.4684 233.2023 180.4832 197.9048 141.1521 146.7734 147.5026 138.1165 195.3658 254.0469 247.666 287.9263 345.0571 324.7522 211.1373 254.7082 378.1997 309.7966 380.1895 315.531 308.9386 34.7665
200.2431 261.834 311.511 284.2546 164.0118 228.871 171.53 261.8037 280.6941 234.5638 250.886 259.4593 241.7954 231.7135 258.5638 210.777 135.7457 272.5393 246.4296 167.4178 155.4578 260.0631 0 32.8965 256.8563 265.3797 270.03 242.9274 249.4817 205.3671 170.7533 321.1176 273.7317 245.7205 266.2897 215.2879 116.7692 91.4231 68.2163 186.8866 217.4082 201.4864 145.5518 41.641 145.5366 180.0037 217.147 126.232 135.2724 233.9385 185.5885 249.42 326.9673 280.4117 212.9948 120.3852 72.4965 251.3923 180.9176 136.565 122.6217 109.9339 109.7779 138.9939 199.2787 113.3653 130.4141 259.126 346.0493 360.6735 330.6314 221.9425 886.5341 1079.7756 811.1741 396.9835 320.8501 269.3302 316.0164 266.5709 196.8616 87.2918 51.983 222.1792 277.0909 286.394 276.3379 187.6086 167.6259 288.8756 224.044 235.9766 273.1056 251.701 217.9097 252.9779 255.3331 221.8042 246.2094 228.5801 181.991 161.5636 118.4469 187.1649 272.5817 237.8117 120.1735 118.8984 151.934 213.0378 196.8712 143.1464 136.4249 97.8442 105.4509 104.1163 211.01 127.634 172.5005 225.4279 185.6759 193.7719 184.3868 154.4934 226.7846 207.2985 231.6161 201.2096 225.9849 160.287 177.6862 179.473 123.3847 152.006 243.9517 136.656 111.7688 154.3912 138.891 135.939 211.2998 212.2523 181.1866 225.2314 156.1452 53.7785 61.0389 52.3265 122.555 177.7015 169.3801 214.4937 146.0109 205.4462 159.3628 214.8086 205.6211 185.6175 187.1934 147.5514 246.188 221.5983 201.2899 206.5855 88.625 79.8878 98.2623 180.8109 256.8509 245.0059 195.5094 187.4982 160.4829 184.6408 202.1544 222.7839 156.0388 193.2881 148.8457 180.3064 214.3196 238.0737 263.4262 214.3825 170.097 148.7893 164.247 186.6471 92.2468 47.139 138.9894 177.1424 244.696 251.5636 227.353 151.6157 107.9301 217.9521 135.1761 194.4251 278.209 278.6093 62.0922 25.1275 60.7991 130.6182 165.908 113.5569 212.666 222.9514 278.7069 256.2149 240.1757 249.4083 0 0 0 195.5803 181.7623 181.8284 205.8834 106.9434 197.5904 303.9711 248.7617 245.3345 209.7166 268.8406 234.0716 212.6566 216.4308 198.1388 245.8902 211.8288 187.2271 0 192.8264 268.297 286.6678 173.2734 279.3019 157.2898 154.297 250.3517 148.9145 139.5526 168.1642 238.7746 250.6536 228.6732 289.0821 288.1786 187.5238 168.0373 188.5692 147.6812 143.3115 136.5833 124.9232 185.6773 250.9108 213.2316 280.0166 327.1092 264.0583 203.0783 269.2212 302.9105 242.2389 323.2972 312.6224 243.2835 25.0098
198.3673 316.9116 424.0007 354.4038 173.3303 256.2981 169.9094 324.744 392.976 316.4264 370.7324 307.0851 300.4139 321.166 290.8194 275.8023 138.4124 347.6571 291.7651 168.5644 194.535 316.8967 0 39.0132 310.6185 422.1548 323.683 357.1369 317.8473 242.6477 195.4962 411.6948 365.6014 337.8195 316.1127 291.1588 92.2954 74.3699 80.3051 234.711 288.2635 260.1829 153.0224 71.122 184.918 230.3383 315.0139 145.414 137.0253 273.0073 201.8835 279.1671 390.681 345.255 254.0608 123.8745 94.7523 323.2437 262.3499 158.6036 179.4773 148.0561 182.3971 176.2039 239.1054 130.9039 177.0602 320.6308 399.0451 382.6125 455.9395 218.5279 477.5459 811.1741 1601.0806 962.7443 489.0004 352.5813 382.5627 305.4005 219.4682 104.544 103.3021 292.471 336.0349 341.9514 376.7393 203.0401 169.9782 344.0435 286.6554 258.3822 366.6649 304.526 287.2234 330.232 323.6977 240.5327 311.3028 275.4384 237.7525 195.669 152.2924 222.8068 344.7003 280.1634 125.0306 134.6007 207.4568 303.0831 270.6188 143.8868 162.5101 131.4681 147.4346 110.8819 275.2739 151.306 221.4308 262.8697 236.8931 226.8503 216.2798 151.7167 267.7456 229.2404 353.6039 303.787 337.4162 212.6074 244.4502 213.7422 140.9516 197.8165 325.8676 192.7495 103.2375 154.6857 146.734 162.007 305.051 261.9192 220.4202 264.235 205.1469 60.2657 77.0941 82.7345 136.2849 205.7338 178.4948 271.4691 157.8149 285.3278 208.0703 267.1035 290.4941 227.6298 201.2192 150.4847 311.4845 271.735 219.6343 287.3896 117.6918 97.7852 122.4093 194.7897 331.4299 301.0533 223.4468 222.4182 184.5275 229.6408 238.5815 278.2426 200.7321 258.8084 175.3898 246.7444 269.956 292.1557 313.2724 283.6615 247.8542 201.3516 219.7308 278.963 109.0106 75.3983 188.6766 255.9931 349.4526 398.179 304.7185 221.9248 115.5434 261.3452 185.4986 285.2739 332.1734 304.5707 86.5795 41.7505 65.7699 162.2961 201.0131 126.875 277.0529 243.3393 361.5924 318.3264 248.3883 293.1708 0 0 0 243.9526 250.3654 195.3352 242.1184 99.8379 228.0494 402.9125 271.1951 291.1612 236.0785 342.3459 226.4577 269.9805 256.1785 237.0351 271.8851 271.4625 200.3528 0 230.1882 283.1347 397.8204 220.6351 374.4514 193.9439 170.508 337.292 159.3729 162.0609 172.4847 320.1485 323.5485 273.8381 386.9068 384.3026 224.546 168.1979 225.0401 159.4498 139.8585 130.9307 121.4727 211.3635 304.6604 274.1478 343.1912 385.764 340.3668 221.1219 298.0516 442.0833 353.7782 475.5932 373.7718 311.182 37.9313
203.663 269.0082 364.258 375.0899 0 245.4117 137.5791 302.0753 336.59 271.8524 280.0413 285.9306 269.7752 257.99 277.7712 250.2857 150.9209 298.2841 268.846 173.046 169.0458 317.4448 0 36.2495 296.0477 294.3786 276.8346 351.8707 308.0275 217.4776 172.7433 361.3424 318.6708 285.0009 271.9636 267.91 124.0309 82.8207 70.5934 199.98 313.3622 218.9006 144.0091 55.4805 163.8623 253.7722 297.2086 132.9384 132.0695 288.9095 190.921 246.4822 394.6955 337.8836 238.8981 123.4946 87.1646 292.7809 223.5305 161.668 141.9479 130.5858 140.2274 158.8839 259.3787 113.4765 143.0649 338.7293 372.9792 378.9426 404.4701 206.0543 395.083 396.9835 962.7443 1825.3384 879.8288 407.6717 388.8323 277.6327 241.0222 99.4691 94.4128 246.9303 324.9515 308.0755 317.1036 220.3097 164.0737 274.1988 280.719 241.9581 325.8706 293.7797 275.1531 293.337 280.4262 244.3063 300.7421 295.0047 199.1893 177.6064 154.2435 199.2355 301.0381 234.9488 116.9315 151.3919 179.5427 250.6494 249.3692 158.5577 121.4833 113.3269 105.5897 137.6643 275.5854 155.8677 186.5225 229.7796 201.9989 201.7095 204.3862 147.819 243.9228 220.6342 295.4868 279.3544 291.0988 171.3528 215.2531 230.6209 138.4016 154.3306 302.6259 158.8204 117.7455 159.0559 135.2318 153.3865 235.2347 236.3726 213.2616 234.2692 183.5503 74.8502 69.3843 68.817 139.4445 167.0282 170.8017 243.8076 133.6069 243.8854 165.6807 249.441 244.4437 223.4843 216.0364 144.3775 259.2012 249.1019 203.6539 258.6304 98.614 95.4403 114.2809 202.5439 257.3597 262.4335 202.5536 214.9818 184.3335 205.8814 231.4565 251.4445 189.1371 217.8705 184.9614 211.2337 256.3864 284.6996 310.7797 244.0926 202.2108 175.0967 196.7556 239.2119 95.9561 67.7083 148.0019 235.0437 305.596 311.9773 258.0224 186.2555 104.5412 250.0175 159.7451 230.6895 294.3043 316.3994 73.5579 33.5922 75.1164 159.5279 185.6771 124.7796 250.4913 261.8401 330.6501 287.5723 213.8936 255.5583 0 0 0 219.2545 198.5069 186.2985 210.5836 120.8469 261.3876 371.01 252.8 262.1138 226.8152 313.7684 240.8995 250.1665 221.3666 241.3365 269.4904 256.1182 209.0898 0 190.1648 274.718 349.6937 196.8963 363.5613 195.8161 145.3077 293.8114 157.7575 151.2083 168.2681 254.5236 293.3645 263.9273 393.721 308.0781 232.9782 196.701 214.4962 122.6781 124.5929 131.8174 133.1373 189.0672 253.8824 255.0657 292.7324 364.931 318.0301 218.3296 288.9268 341.1776 338.8294 388.1868 331.9898 341.1334 0
201.3118 269.8178 355.2485 315.5783 142.9696 206.8209 163.5515 297.5902 300.1531 263.6841 295.0371 248.9559 283.7659 250.066 239.1909 237.3339 149.3626 296.2354 258.7964 151.4738 164.5513 287.2105 0 35.4082 291.3561 346.6985 313.133 301.0822 262.6377 220.2733 170.1395 364.7764 303.6574 287.1807 271.682 225.066 96.7475 77.6356 77.2672 217.558 283.1578 253.6523 144.8206 0 157.0081 233.9891 254.5225 149.3071 126.3762 221.4529 182.5711 233.0046 324.8764 291.733 215.4252 105.0286 0 254.0481 267.2041 144.9285 149.9305 129.474 140.1902 125.9039 211.7233 94.1586 111.2348 263.833 335.1589 350.735 368.3507 208.7047 343.8576 320.8501 489.0004 879.8288 1354.322 679.7417 386.935 285.8136 249.9686 105.8397 83.9027 244.3658 336.6783 282.7271 308.1159 199.2815 178.7641 263.4536 224.9951 282.3934 291.5857 267.8723 280.6718 297.2491 286.5758 229.1474 246.4734 279.479 242.7884 192.2081 132.7681 223.6255 270.273 224.4224 115.331 131.6578 150.8432 232.9986 225.4849 136.7893 162.4337 117.1812 115.1689 117.4053 267.3489 128.785 193.001 222.5628 198.7448 183.5785 191.6965 147.9948 223.2797 216.162 296.6829 237.9322 246.1492 170.8535 200.2404 193.2282 114.473 129.4367 258.0442 169.7143 99.5553 144.0206 125.1364 162.8567 237.1744 205.0711 189.8716 230.058 174.2824 61.3959 58.9734 72.9689 118.8324 175.366 162.4384 218.8216 123.4816 233.1447 189.112 235.5215 260.0848 206.1229 190.8392 131.8899 239.728 219.7237 184.1922 214.4658 87.4119 69.4649 122.8009 188.4125 227.6991 268.2527 185.7964 207.5149 169.729 202.9915 204.236 213.1969 160.9495 213.2835 166.1973 180.4931 234.7057 270.9249 277.551 218.4315 188.4195 167.0254 184.9384 237.2937 90.9873 53.5456 133.0379 216.1948 292.2171 283.2414 245.1337 190.8089 131.5847 242.0847 147.2501 234.6974 290.6343 285.8591 73.1239 31.0555 65.784 140.1803 157.8077 87.5251 236.7018 195.1478 304.1567 280.5392 189.8973 240.9525 0 0 0 194.8063 180.2645 181.7962 199.7786 106.0808 214.7694 315.7818 242.9366 264.7594 214.0569 272.0885 215.4816 225.34 212.9413 210.9406 256.1922 269.8659 169.3631 0 196.1822 249.7295 342.7184 187.4348 343.8241 197.7148 152.74 279.8318 157.1326 134.3238 156.9534 243.9472 258.3704 241.3231 356.3262 322.2689 212.5526 152.7042 185.9346 117.644 114.8948 123.4806 130.5632 183.8535 215.8085 212.8011 270.906 336.9777 276.4543 223.6722 272.7817 336.5728 299.1955 324.9677 311.0271 311.0953 0
162.5464 231.7434 312.5315 322.1362 162.96 202.1149 163.3385 257.0737 282.0068 245.7992 257.3336 260.8166 249.8483 241.6967 238.5538 216.8032 143.9597 271.6371 221.7178 150.6898 180.6036 256.8705 0 32.0827 272.2479 300.7611 257.9388 296.8041 269.6867 206.9424 158.8241 322.3987 278.8377 250.6864 233.0523 216.7866 103.3625 91.5304 65.9791 185.5884 263.3024 191.2238 130.0093 52.4672 152.9295 197.6062 231.2912 140.1129 125.6422 210.6631 179.0376 223.9762 292.7239 276.4898 199.3107 119.8712 86.0565 238.4828 233.6307 152.4905 120.2902 99.7553 119.9007 150.3592 183.7478 93.695 138.9491 245.855 282.7407 297.3344 316.5455 199.1988 303.8154 269.3302 352.5813 407.6717 679.7417 1701.0626 973.1458 281.0707 203.6422 112.9601 73.3601 237.7166 283.9256 282.6495 274.3126 196.4074 155.4107 257.9462 242.1704 259.5788 277.1635 255.8632 248.7245 266.5685 253.48 240.1359 258.4022 235.8201 206.6799 167.325 136.6395 176.8787 252.3035 204.1116 115.8666 121.1578 154.0993 213.2398 221.9446 125.756 141.672 98.9798 101.682 0 222.7122 134.558 185.9296 218.5539 203.4077 201.4812 181.1646 144.9253 198.9491 192.386 257.2556 214.5917 233.6296 153.0837 177.1442 184.4539 121.1184 147.498 242.0803 177.3022 106.4018 129.1131 129.355 152.4489 229.0664 220.185 176.5452 205.7813 162.96 52.8058 63.5512 53.4792 120.6669 168.8968 150.4321 219.1376 142.5548 227.5485 158.7531 212.0568 204.6965 210.5824 172.5441 126.6356 220.7315 226.7797 179.712 210.7931 92.3403 71.0192 97.025 164.897 245.9517 240.403 186.106 182.6379 150.8661 173.2644 204.1381 198.9438 175.8779 201.5049 148.4686 168.2216 215.1519 233.7316 242.3437 212.3893 199.3357 169.1112 167.5678 190.2181 112.4455 53.2401 131.5666 221.3076 273.5632 269.2009 223.6958 155.6574 107.3133 257.213 152.1107 238.1451 246.6504 256.9864 66.9701 38.3359 82.8174 132.6308 158.6781 117.9667 220.1035 214.0268 291.5482 274.807 210.5211 201.6191 0 0 0 194.0269 182.7527 196.1757 218.7793 109.4343 224.338 311.7929 206.9201 225.6273 207.7558 283.1527 196.564 205.3947 225.2188 225.615 243.3226 200.5454 171.462 0 173.1003 251.8682 302.7177 175.3984 320.7535 187.585 142.5743 261.6506 136.0834 149.5861 166.4687 240.6388 258.6839 233.7626 334.4503 295.9402 206.0255 150.8516 187.5186 129.6481 136.7951 137.0338 129.7255 193.9621 211.33 221.3861 266.5512 291.2784 274.0217 207.2923 259.8882 305.6431 242.3864 286.4977 297.7492 248.4142 27.9335
212.8951 246.148 351.0252 291.8952 176.0312 230.566 188.0334 298.7098 278.8456 246.2973 268.1418 268.7517 260.9763 225.4421 256.1257 254.8634 145.998 297.3318 260.4465 162.4661 187.7738 262.8097 0 29.5737 281.9353 302.5216 280.8381 288.8885 280.6799 228.4705 174.148 393.4923 261.8708 270.4591 256.4613 236.1428 117.9762 82.6356 68.8954 212.7635 241.8605 195.3941 123.342 45.8077 131.298 184.9294 243.9124 140.6946 147.7845 234.4442 194.2284 229.6528 280.84 297.3552 206.7584 123.6915 82.9599 239.3787 224.0442 143.1443 135.2907 123.0675 130.9822 145.1006 209.1744 115.822 124.2944 270.4459 294.9983 324.0375 353.2587 213.9136 305.1289 316.0164 382.5627 388.8323 386.935 973.1458 1206.75 1161.5686 250.2463 117.4712 70.0275 268.2217 306.0136 297.2697 308.5571 187.6984 169.8799 279.8098 237.9589 225.6731 314.5123 286.1956 262.1367 255.2607 262.7947 225.9985 279.103 242.1289 196.8572 179.5656 147.9376 221.5339 274.2852 205.3806 115.4724 151.6013 163.7568 245.0726 225.2451 130.0561 142.7073 105.8916 117.2029 113.2678 251.0788 136.3932 199.1398 237.8997 188.2911 198.7213 189.3195 163.3128 205.7119 193.849 277.5124 222.5686 278.3219 175.2402 204.1735 193.3369 138.3151 173.0333 241.866 165.6154 93.0411 122.9155 132.6704 155.9837 227.8707 203.5518 194.7063 216.3927 154.88 69.3148 76.6437 67.2574 126.1003 173.1896 144.3066 235.3633 141.9578 225.4737 171.0343 236.655 239.4682 218.582 166.486 115.6248 223.813 236.947 211.9801 228.6634 100.2388 87.9555 112.4509 177.8915 232.7768 239.0556 184.4459 210.8858 153.3008 203.2145 206.8609 196.0226 176.6667 206.9139 156.4992 215.2596 230.8208 276.8258 254.4176 268.9421 181.9683 179.1431 173.2488 212.6492 94.7233 56.7148 140.7499 205.316 302.5527 311.452 246.8251 180.0045 118.7955 229.7078 150.8968 208.2478 271.5002 297.9664 70.6575 36.0949 62.8338 118.6767 175.0283 122.5439 240.0518 236.2965 327.7865 252.1864 219.5934 232.0061 0 0 0 194.3597 186.8087 190.4308 224.2097 113.212 220.4366 283.3401 243.3705 260.0315 206.0459 285.4965 221.1461 236.0047 206.5098 209.7447 236.5324 238.7089 198.648 0 173.4444 253.8759 323.0174 177.3277 296.3948 178.9831 141.9334 282.5634 162.8546 164.7042 167.5236 258.8734 269.1093 233.6742 294.4673 314.2061 208.2315 164.9342 185.2012 139.8195 138.0167 143.47 147.8241 206.7299 244.3811 233.2226 272.553 275.9019 322.6606 217.4996 242.7545 347.7728 300.0827 313.4738 306.4634 274.603 25.2746
175.2514 213.9774 245.9691 264.2437 161.3783 183.5072 169.1702 229.4825 258.3129 215.6891 211.6576 256.1753 248.8395 234.1617 222.7376 189.5051 144.8881 228.8659 203.8154 137.1478 160.8498 241.6956 0 27.8448 230.8825 248.9542 248.9396 273.3271 256.2555 197.3987 177.2482 291.3926 234.8465 248.8253 216.1426 211.0636 111.9541 78.529 65.0027 163.1602 230.4021 192.0652 114.1905 0 119.9121 175.7986 223.3145 130.8833 142.2964 209.3076 164.0784 229.9574 283.7312 251.427 181.8666 118.2729 70.9131 197.0111 221.4043 141.9708 114.0219 98.2954 95.5412 103.5968 191.6837 92.133 130.9533 244.6696 233.7161 254.247 259.1441 163.9732 269.9671 266.5709 305.4005 277.6327 285.8136 281.0707 1161.5686 1996.276 1301.5783 107.3221 84.682 217.7392 263.5974 268.2228 261.2365 175.0024 176.5925 245.4481 231.6844 229.5471 241.8701 237.7252 226.4755 228.7634 225.9844 217.2699 243.4878 225.5336 195.6244 162.8735 127.3184 173.7765 230.6217 177.3414 110.166 136.4075 147.4276 218.9992 187.9936 152.281 113.0933 90.2133 91.9481 107.1685 182.0127 140.2979 165.4834 194.7574 187.2614 188.7097 169.5346 126.6932 187.1085 168.9574 201.2511 190.2386 220.8563 165.8662 174.7178 193.0437 126.7963 155.5169 212.2084 146.0891 106.4342 140.8009 137.7307 147.6999 193.3426 185.9288 167.6936 191.0625 146.1758 60.124 0 51.6238 115.8915 167.2149 145.3489 200.4698 149.9848 207.1408 149.8465 167.9774 216.3949 188.9763 153.0285 133.8071 212.2641 224.5688 164.3141 171.18 80.0888 85.305 97.6975 159.9158 233.3031 217.0702 188.7273 176.9459 142.4704 176.8507 205.2036 220.5645 156.8698 198.1481 165.0181 179.7217 208.3425 237.0904 219.8883 178.5462 151.4294 136.2769 161.2651 160.8203 75.9195 0 127.5557 198.1419 262.7625 212.2999 226.3144 157.9709 90.5054 178.1273 137.9337 198.8291 208.0244 226.5954 47.8254 27.1459 67.8711 117.769 145.3982 132.2937 198.2781 207.3341 225.2498 202.3061 176.2226 206.8288 0 0 0 143.3287 157.8305 163.3187 188.643 117.372 203.3138 248.5072 212.1422 207.963 194.7804 221.5297 221.3639 215.2787 220.3161 207.0361 216.221 184.4881 176.4754 0 138.1548 242.2392 264.9256 184.9868 250.5911 169.3149 137.3611 218.4277 149.5992 135.7526 170.9786 210.2898 202.0766 206.3002 297.4092 223.6125 168.9593 153.886 182.0063 155.6089 149.7791 151.3776 151.0787 170.6142 209.9477 207.1111 236.252 267.8975 239.0766 205.0945 232.1084 243.0308 241.9203 218.4397 238.3008 225.0461 20.193
135.3381 182.2119 205.3301 193.0578 121.6685 133.987 113.6395 187.6515 213.9753 170.0653 171.3035 191.027 177.3599 189.3972 179.7698 173.4466 136.8794 181.4564 181.8916 132.3141 130.9219 191.6299 0 22.1463 203.7455 205.4483 193.8166 188.3771 189.6814 158.9593 145.4649 203.3773 189.9341 179.5097 166.1659 154.1555 100.8292 85.3511 45.6766 119.0974 183.3857 0 94.222 33.521 94.0081 160.7269 173.2942 126.8228 126.6548 194.0637 154.8413 177.8401 206.5541 182.9055 144.9902 95.5267 48.1476 153.4649 165.5879 108.8965 87.2311 83.6741 66.8312 83.396 0 85.2801 0 167.0055 197.6871 191.6305 200.5181 158.3114 200.2941 196.8616 219.4682 241.0222 249.9686 203.6422 250.2463 1301.5783 730.277 581.4011 50.7445 161.8169 198.2144 186.6121 208.7135 163.105 156.981 206.7573 198.3116 181.0205 189.2738 195.8767 180.1483 177.7888 169.9 190.5586 199.7594 171.4552 144.9121 143.6097 125.5612 139.0202 177.7374 162.6714 107.8202 119.4547 117.6961 168.2675 160.5936 0 0 92.3277 83.5962 0 177.9023 109.0321 136.3514 146.3093 135.8763 140.5891 147.7803 118.8143 150 145.2321 160.3123 171.6726 152.5433 148.9891 133.1706 136.8147 99.0964 137.7042 161.1653 138.0128 96.0739 112.6019 114.711 116.629 144.9494 166.5381 122.4382 149.8304 0 40.3935 42.8544 41.9899 97.1782 134.1707 142.9064 153.8797 113.5696 149.0443 148.0385 157.5424 162.4195 148.6912 143.4334 143.8366 162.2234 168.4482 129.2747 0 59.4559 54.1326 79.203 153.6021 149.4379 167.3069 152.2124 136.5956 124.6466 161.6108 161.9734 165.6813 146.8391 174.9603 164.2727 163.4277 169.414 171.097 177.9371 171.6326 140.3296 146.6044 124.346 160.2941 71.8875 27.1879 89.0462 164.2799 194.3489 176.3036 155.0394 130.1709 86.5115 158.6961 91.7488 153.2888 168.3243 180.8252 36.8553 0 59.9808 0 140.8254 125.3 159.5053 168.4783 189.6959 157.8534 157.8195 157.1148 0 0 0 134.2679 163.2507 154.7368 165.3276 105.557 168.1569 177.205 161.3293 179.9971 139.7088 172.0704 200.1968 195.2602 174.9093 153.5473 166.4995 169.2223 145.3463 0 118.0463 164.4267 196.6301 161.5345 214.1016 149.2479 128.5722 210.9239 138.0284 128.7963 126.0812 173.7679 190.3642 150.9575 193.4103 219.6104 150.1657 153.7232 170.3514 123.7439 115.1822 117.2056 123.2207 158.4403 154.1141 163.0931 178.3578 222.4231 192.7396 164.4764 199.3248 189.4055 179.6841 166.9955 198.24 179.544 22.5499
84.0533 88.1058 90.7706 104.01 79.2752 82.9732 66.7815 95.6562 110.7368 91.574 93.7813 85.7584 72.0473 114.4137 99.3567 88.6679 75.9105 87.85 92.4471 77.3267 83.0401 94.4947 0 14.6222 103.8669 104.8577 92.8488 90.8573 97.0935 85.244 97.3208 106.7208 102.8192 100.8784 86.1631 91.8768 76.8721 0 28.0687 69.4233 81.6596 82.4372 0 17.911 49.6496 85.3204 85.1224 80.7383 0 96.0887 91.849 99.0295 99.8961 95.1598 82.1628 56.9869 0 82.7356 88.6426 64.8553 44.2058 34.4916 0 49.0607 67.3574 44.6894 56.8213 0 103.8079 109.7065 91.1131 84.0682 103.9706 87.2918 104.544 99.4691 105.8397 112.9601 117.4712 107.3221 581.4011 4.2263 42.3867 76.2987 105.9467 108.7801 105.6783 88.1929 87.6206 105.5166 103.5761 91.9195 90.385 91.6761 110.7965 77.4796 94.1251 98.0042 97.1163 77.0341 91.8756 78.1753 70.9107 80.89 94.442 88.6198 65.3847 54.8962 60.1755 72.0734 73.4647 0 59.2581 0 37.9314 0 94.7369 76.0436 77.2067 74.8377 85.6782 63.7086 76.9641 67.1983 80.3407 70.5762 76.9236 77.0444 87.0029 79.5318 73.3727 77.7812 67.1753 74.3438 89.7966 78.5098 0 60.6543 52.7591 79.9504 87.7414 79.9685 78.6432 84.0024 0 0 26.2096 0 65.75 75.1105 88.0266 92.3955 65.019 77.8043 82.5803 82.7424 78.4795 71.5181 69.6795 85.5142 95.2829 87.4306 81.334 87.3214 38.2539 30.4346 0 75.1601 68.7699 83.0783 71.875 66.5273 92.2437 72.7991 75.1529 74.8516 80.9258 85.4947 93.376 94.0273 85.8785 102.3187 83.1874 80.8572 73.137 68.0194 70.0731 67.3634 32.8168 23.3758 72.728 80.4325 88.1038 79.5357 85.7239 79.4095 59.7776 93.3134 53.7121 79.1576 84.9916 84.7823 17.8589 6.1364 0 0 74.7051 76.0148 89.4463 93.9615 96.7644 89.5602 92.0171 81.3336 0 0 0 64.5301 76.7973 75.2672 74.3205 62.5103 91.2986 97.1381 77.1938 87.6091 78.2786 100.8529 74.6405 101.7548 99.7337 85.2106 80.0175 87.3875 70.3095 0 52.71 86.1327 106.5083 81.5067 82.6512 90.0584 77.7812 106.7768 79.3539 72.5231 72.1324 87.4474 86.1496 82.5218 101.6039 113.486 87.0762 85.1064 83.1337 74.242 72.9476 73.8715 77.6123 84.3692 83.5545 97.55 91.0465 116.75 113.8862 85.2519 109.6875 110.137 98.6642 95.7997 114.169 94.862 10.2904
0 66.1999 81.4903 82.3474 32.8238 64.8151 35.6427 77.515 75.4374 80.3803 75.3251 62.5847 72.6545 67.5926 64.3498 0 33.6911 81.404 65.8832 36.2249 43.327 87.1105 0 9.4393 69.4622 96.287 82.5237 79.7857 67.4715 57.5378 39.2913 122.2419 88.2579 78.5511 76.4994 61.1455 0 17.7082 0 0 68.6527 58.4629 0 0 34.9255 58.22 70.812 0 0 61.9836 55.6782 73.3206 80.6918 64.9082 47.0432 27.4787 0 0 67.4047 43.9672 38.732 0 44.629 0 69.4494 27.455 0 70.5247 78.0306 96.0833 100.8631 50.8956 95.6008 51.983 103.3021 94.4128 83.9027 73.3601 70.0275 84.682 50.7445 42.3867 78.4319 102.4022 100.5783 99.3097 95.8262 55.8457 51.0041 83.5904 79.7471 72.8404 89.6464 77.2157 78.2357 81.1294 76.1597 61.5637 67.8869 75.1888 55.092 42.1099 20.8345 61.7754 90.7595 63.4281 32.0891 32.1087 0 60.2796 64.8382 46.7183 34.0859 29.1705 0 21.5016 70.249 25.1565 52.3269 55.499 56.907 46.9672 43.2784 37.8114 49.2956 59.8019 72.1127 64.3828 74.6836 43.5848 44.021 42.3589 33.2314 36.8913 70.4693 0 0 34.2345 31.8993 33.8145 61.3031 58.6253 45.5494 57.9875 42.6907 16.424 0 0 30.735 40.7299 37.3631 69.2458 34.9673 78.4068 40.4339 56.019 63.5689 69.2916 40.1258 32.1794 74.7609 62.5717 63.0513 63.2167 0 0 0 54.9507 79.4725 71.1881 39.6174 61.7695 0 52.5999 53.7513 52.6119 43.667 52.8031 36.7999 51.1839 50.5638 70.7193 72.9356 58.2438 64.5379 56.4056 50.4096 75.8896 26.1406 0 64.2179 59.2769 83.8657 72.4538 54.0813 38.8158 26.0174 60.216 47.8978 61.3712 78.7072 64.2691 0 8.869 15.7077 29.6239 54.8956 36.1101 48.8342 58.9408 98.4975 73.2588 62.4844 60.468 0 0 0 62.9507 53.1334 42.7448 56.8191 17.6981 56.3044 90.6865 72.3538 62.6546 53.8405 75.7326 51.9898 52.3945 64.4359 63.7708 68.1037 63.4853 54.9676 0 56.0986 71.9932 81.4047 38.1351 77.6579 34.2769 35.8072 64.0822 34.6694 33.2166 36.2796 80.0804 83.041 67.6421 0 72.9656 59.8789 36.321 58.9803 27.2339 30.8529 32.3639 30.6438 45.4476 70.4164 0 83.1564 100.9767 65.7771 54.1191 62.4833 95.9266 71.6955 105.4852 91.1931 83.6603 9.9764
166.2822 229.4814 302.4153 242.6621 0 181.6725 134.3364 213.0898 248.8952 202.4563 245.2693 202.927 203.2492 222.4564 216.5965 214.2128 127.7369 228.6066 211.3417 131.9099 160.0542 239.0709 0 23.2859 221.6892 272.3637 250.7019 271.2007 227.8364 175.0148 148.5768 302.3822 267.9876 219.5074 226.2472 210.8273 87.6648 71.0156 64.7778 172.5571 229.5628 188.0063 131.8592 0 126.1613 154.192 228.0421 119.3735 125.4149 212.5245 143.4127 199.7312 279.6149 241.6424 174.9083 87.586 57.1414 181.5659 193.7374 123.8444 0 94.2043 119.0816 110.2187 173.864 90.3124 126.1077 206.1428 263.6028 276.3274 275.8148 166.0997 273.6107 222.1792 292.471 246.9303 244.3658 237.7166 268.2217 217.7392 161.8169 76.2987 102.4022 1392.6542 1124.5025 355.5259 323.7152 211.866 172.0417 283.8899 236.7804 205.7918 288.0487 243.203 216.6292 269.2931 256.338 188.4024 247.0032 217.2528 184.4974 138.4952 108.9077 182.8197 222.5613 201.6386 101.7938 128.8285 151.9152 232.0811 210.7365 126.4475 117.0083 91.2239 83.5715 82.953 193.949 113.558 167.9615 221.6613 173.3025 160.9231 144.9177 96.9634 173.1689 183.6972 239.6241 235.6928 222.2109 129.6911 151.4879 163.406 93.9667 133.4503 244.895 151.3181 98.3378 110.4693 110.9788 137.6051 222.8038 210.375 159.7922 170.8724 159.1019 60.9075 0 62.8074 0 152.4333 119.4693 203.1341 119.35 202.0387 141.2383 221.5082 216.9628 165.6666 152.8906 114.4481 224.2023 206.3449 147.4596 190.577 73.7059 78.6764 104.3501 129.3484 227.7551 224.7459 171.4261 141.9684 132.2275 180.8311 195.7291 182.5804 136.3435 167.3858 150.0366 176.4602 199.8833 223.1515 207.2522 187.1664 159.92 154.7607 166.3344 187.9486 0 0 112.7866 189.4424 227.1291 250.9703 216.299 163.0901 85.4371 184.9445 134.8923 186.5842 246.7362 209.947 55.3744 0 38.0604 128.3724 144.7824 107.8405 183.7165 188.122 238.6998 207.3822 188.4982 210.5016 0 0 0 156.2346 169.5958 142.5988 178.669 101.4802 193.0175 265.077 197.7384 197.5275 179.2866 239.4694 176.0893 187.128 188.1128 165.4693 188.421 216.5146 178.9983 0 167.6252 235.7651 302.7881 168.6881 241.1823 153.1669 123.7679 245.0162 123.7172 132.9641 130.2068 194.5702 211.5987 207.5864 289.3385 284.0933 167.921 123.6003 162.9999 118.1307 112.2981 115.2943 123.1589 170.3106 219.025 219.3964 242.1047 262.4382 208.445 177.3643 206.4793 304.9112 222.6422 283.6773 240.2758 247.374 22.3985
196.8592 244.8808 338.6307 357.7204 154.9417 195.3268 169.9091 280.6678 282.0359 251.1612 310.7491 273.4174 242.609 289.8225 260.4339 230.3813 148.9012 307.802 305.2735 181.7576 182.7551 316.9514 0 36.5389 256.1435 313.8975 318.8872 294.0813 268.762 217.346 193.9396 370.7566 308.7947 277.1159 274.4684 252.5347 132.9014 93.8456 72.4368 217.296 290.6056 220.0379 132.9226 44.8077 165.7579 241.1537 268.7471 140.5116 153.4503 288.0547 216.0262 239.3351 339.856 300.5772 221.934 106.5755 81.4549 266.8248 224.1852 128.7678 151.1332 152.1132 155.2983 152.1519 218.2651 103.8623 146.5016 296.8988 310.4056 335.279 354.7017 221.7371 313.1857 277.0909 336.0349 324.9515 336.6783 283.9256 306.0136 263.5974 198.2144 105.9467 100.5783 1124.5025 1762.9072 1050.1944 456.9667 246.0411 237.9067 326.6056 309.1231 305.4873 345.3143 305.5228 302.6045 324.9445 325.1158 225.2546 301.7598 297.4777 240.5497 201.0364 152.6174 247.749 315.6918 237.3414 123.7825 130.3342 187.8582 289.9407 247.4871 162.9374 142.5198 117.4083 101.1252 114.2593 256.474 159.8437 190.7872 234.8647 219.9464 203.8972 196.8273 137.5944 203.189 221.321 295.529 266.484 288.5972 192.617 212.7504 229.6726 131.5558 188.1711 292.0224 181.3753 120.8152 143.184 144.4692 159.9648 278.2958 243.5124 209.3223 254.2001 197.625 75.0025 0 74.663 124.8679 176.5119 203.2955 252.1361 162.9007 228.8772 190.9127 247.7592 238.5635 218.6841 197.9276 149.2437 253.6364 259.1721 205.6974 265.8695 85.9769 96.5631 135.4965 175.2642 268.8369 234.7435 195.1344 222.3972 180.1 241.0578 230.8806 246.9155 170.3389 246.4086 190.0402 202.0249 262.5564 319.2382 290.8126 229.8807 206.9198 182.716 197.3267 244.2753 104.8038 59.4642 161.8897 229.1089 293.428 306.3499 262.635 198.8335 120.0304 252.482 157.8812 229.4101 313.006 298.9311 83.8739 30.5008 76.1855 136.485 161.4425 121.7102 251.5297 223.2492 283.0748 290.82 226.513 254.5929 0 0 0 188.4134 197.2091 177.1548 214.766 112.6048 233.716 312.0045 249.2099 278.4647 205.0353 301.6689 240.6158 232.2487 237.9152 238.1439 252.5123 247.4769 195.3868 0 189.4432 243.6035 291.8032 174.5023 350.7155 188.0369 162.8885 284.6551 160.714 149.8211 176.7078 257.0659 267.6413 251.6772 323.4127 334.4846 253.3849 183.2264 200.7619 133.3276 132.3721 136.7746 139.6782 201.8283 273.5408 257.498 309.1497 342.8834 296.4586 225.3376 283.2307 330.5462 293.2157 345.5919 308.5088 313.7454 33.6041
196.0407 260.5213 356.1763 325.8209 170.7663 211.3268 169.2674 265.0792 318.5089 279.2477 279.8606 273.1469 270.6714 258.7203 298.6265 228.4851 143.1124 300.7323 292.1408 178.6809 179.2452 274.5853 0 33.3269 297.3001 338.8044 305.4799 315.983 317.3371 221.8069 166.6453 361.0257 300.742 288.0831 284.217 250.7185 102.8653 86.5597 68.2296 205.1211 271.419 238.5985 138.5942 46.4529 165.0477 195.6897 245.0636 124.4252 152.88 271.5636 201.7552 248.3094 360.1998 305.5633 225.244 133.678 85.778 294.3112 261.288 163.502 134.3325 132.0318 143.3851 127.4223 223.558 115.1196 134.1612 264.5787 287.0342 313.0755 353.2244 186.3859 282.4555 286.394 341.9514 308.0755 282.7271 282.6495 297.2697 268.2228 186.6121 108.7801 99.3097 355.5259 1050.1944 1804.5893 919.091 290.8393 184.7083 360.5715 320.8878 294.6636 397.5391 326.8443 283.2406 332.1968 312.5827 263.3278 275.302 271.4906 232.6963 190.0112 158.9326 241.0837 291.5648 233.2376 119.5905 140.2606 160.6754 266.0671 284.0377 158.1555 140.0012 111.0853 121.6667 96.9903 259.2342 147.8306 182.2571 234.6643 206.5134 245.71 212.072 142.7081 232.6879 224.2691 285.3111 267.361 273.5329 161.2667 210.2762 224.1537 149.7043 186.3997 258.5531 178.7701 113.7761 133.6128 143.8688 194.1753 278.8503 219.0451 190.5818 238.8305 168.4437 59.9337 64.6786 78.5923 143.9076 168.6663 174.3689 257.9293 166.4412 247.1498 176.1442 249.1823 274.1713 195.2799 169.1641 146.4022 283.1845 237.0517 216.0353 241.5302 101.3757 89.9677 126.9867 165.0542 260.9768 280.4583 207.8054 198.1224 162.6469 222.6532 230.6269 226.3629 188.9636 220.7747 182.8168 224.7138 244.698 233.2907 287.5318 237.5254 211.4932 176.8062 203.7114 227.6144 106.6775 53.5758 145.0297 235.4732 281.6135 290.4071 254.9491 176.554 102.5308 226.8275 139.6663 237.064 277.4231 298.5669 70.5679 36.4573 72.7141 163.6792 162.3854 146.3812 258.1774 259.5252 317.8741 269.3167 225.2062 250.4097 0 0 0 202.3896 201.877 192.97 201.3859 102.8235 214.4009 330.7327 271.513 230.5686 203.3588 303.3842 253.126 264.9554 242.2038 256.4812 255.8598 224.1682 193.4148 0 192.4865 289.2565 326.318 185.5176 321.8821 186.1891 162.762 302.4981 160.3281 147.2981 168.8878 292.2634 261.8804 268.8633 321.5878 302.408 204.9174 155.5426 198.6601 128.6622 149.0565 161.8324 164.2883 211.9335 235.7843 245.237 303.1941 360.636 310.5223 230.728 288.6235 351.4758 302.3731 365.8413 307.862 292.135 27.4931
195.0354 273.8021 381.6843 319.6477 162.9964 205.584 179.0245 278.3763 272.1307 287.5448 292.6956 269.9111 278.1892 260.9482 251.5363 231.5101 149.3822 290.466 269.8105 167.4322 187.0087 266.8096 0 35.566 287.4725 308.577 308.1346 317.3714 313.1327 218.594 172.2519 340.0845 291.2785 266.9357 285.4508 229.1802 116.8606 99.73 72.5727 211.409 275.5241 220.2236 144.6098 48.44 148.6877 216.2541 272.8474 138.9277 141.1713 240.4545 197.2552 273.059 356.3244 280.4647 208.4873 115.1466 77.7449 282.3704 230.2334 151.2768 151.5111 122.2942 135.072 157.1222 207.1932 108.5591 146.8151 283.7908 311.8183 331.0228 372.6733 177.7133 333.6819 276.3379 376.7393 317.1036 308.1159 274.3126 308.5571 261.2365 208.7135 105.6783 95.8262 323.7152 456.9667 919.091 2433.1759 827.904 238.0482 376.3972 315.7645 295.111 368.3219 337.1374 306.1596 323.274 341.9844 273.3659 317.9785 314.0486 264.2739 193.6949 166.6246 263.2522 337.4683 224.2588 128.9553 141.6736 153.7029 274.5229 254.6449 152.6691 142.2595 143.6354 112.7046 99.4051 266.1354 149.9423 193.3711 256.26 207.2358 229.6739 198.471 146.8601 191.3262 229.9565 272.8617 264.152 288.5473 199.1049 229.3747 215.9078 133.35 161.7095 267.9538 152.1151 114.6766 151.2544 147.0858 167.1526 267.2891 230.894 199.2405 216.0365 162.9261 74.8767 0 74.5455 127.3282 177.3317 162.9164 252.3185 152.431 254.0241 178.5399 233.6675 246.5752 216.7917 204.0385 168.8593 264.4361 241.782 208.7606 227.4583 95.7923 94.3034 135.0616 174.3011 286.5193 265.2414 194.1734 215.4981 190.7642 200.6639 216.0985 245.0538 208.1061 223.9395 187.316 216.098 224.0158 297.5806 272.9803 251.1603 214.7453 174.2474 186.2746 231.9558 116.5825 0 135.7588 213.1991 275.9102 283.8935 219.111 195.9961 109.3294 227.7008 158.2051 249.5557 290.1145 311.0026 74.4235 34.6758 82.6059 135.4174 167.5822 143.0222 261.1602 252.6607 334.2767 303.6939 232.8368 271.6048 0 0 0 217.5373 200.585 181.5849 218.0357 99.5874 204.3286 348.98 252.4825 262.8031 222.4784 279.3417 235.4899 249.7652 244.874 230.9801 278.6161 263.5463 200.5418 0 197.4957 261.756 341.1498 198.5429 347.7677 199.8308 144.5413 272.9443 150.559 140.5254 170.7812 284.7035 290.3447 272.703 339.6474 324.3032 222.2525 168.7295 210.6671 139.5798 147.5471 148.5963 132.9491 177.5887 246.2622 233.9264 284.544 336.9926 301.0357 229.1767 267.0109 331.3717 280.409 350.5504 320.7539 311.2443 34.9859
149.1521 199.5855 244.5156 195.4665 134.0437 173.1486 130.773 225.531 218.2532 176.8344 202.9573 195.2619 225.4529 181.0458 202.012 201.4555 136.4025 193.8502 197.6567 149.0153 153.0581 242.2879 0 23.5406 190.7137 206.9765 194.0127 198.8617 199.759 149.7851 142.6683 211.5589 180.0568 178.3241 180.1826 175.7448 105.7153 75.1938 49.0738 154.9775 183.6389 169.5468 94.7432 0 97.1036 153.5937 191.8223 127.0813 131.0981 188.4586 156.8686 171.2039 229.6882 203.7542 148.9346 104.1931 59.3252 172.1473 171.184 126.2025 91.6376 78.886 58.8959 89.543 158.8833 70.5296 108.6519 180.732 236.9768 189.092 191.3456 140.2991 203.3668 187.6086 203.0401 220.3097 199.2815 196.4074 187.6984 175.0024 163.105 88.1929 55.8457 211.866 246.0411 290.8393 827.904 334.6452 836.1296 303.0711 241.0268 235.3648 224.4372 244.2268 217.7361 200.8448 224.3131 193.3575 203.5592 175.8842 190.9227 157.953 132.2015 168.138 194.5332 165.5322 119.8196 106.9142 145.7792 185.0672 173.0705 122.0662 128.3753 87.9735 72.427 101.1062 186.4733 113.144 143.1789 165.5989 162.8538 172.5648 157.6213 124.2397 152.6258 148.0916 187.9486 154.5236 192.1415 149.9349 149.4255 166.0069 137.7798 147.4021 194.4247 0 109.0393 104.3743 0 135.4289 170.1176 174.6915 174.0346 173.915 149.9115 58.1945 44.3184 50.8424 129.5725 150.8447 152.2216 177.4107 134.5375 164.9252 142.751 172.1358 179.9707 163.6151 136.7986 129.7551 182.478 169.6538 141.8832 160.8989 69.3979 63.3125 79.5606 146.9858 179.4282 169.5749 157.1028 147.8351 139.1303 162.0384 154.1641 176.198 152.7575 189.163 142.1783 135.1335 141.5147 203.6984 181.5919 174.5843 125.6898 135.3385 153.9604 161.0245 83.3485 42.1469 100.8217 165.6096 237.6265 204.6423 183.5975 132.3978 89.4592 183.2234 111.0072 184.8076 181.2315 203.927 37.2188 0 63.4635 137.0153 147.8603 124.078 163.0753 186.6555 216.1508 195.5521 176.8051 171.3489 0 0 0 150.8109 141.6417 148.3657 179.8089 105.9103 162.4035 216.6053 178.4029 194.6998 150.7049 202.0281 186.7529 202.3511 204.4301 176.0925 190.2153 181.1971 135.4327 0 125.8113 177.2751 221.2625 145.9613 225.0541 157.5932 132.5811 201.2395 143.4497 131.7014 150.3738 195.4673 197.9592 184.4691 196.768 226.7102 170.0882 139.0547 146.5275 127.6289 135.9623 143.0964 147.8175 181.613 175.6195 171.5697 211.8665 216.723 200.0644 185.6334 204.9823 239.5866 205.0759 208.3017 197.3237 221.0615 24.04
139.3999 157.4571 205.2024 192.4607 129.4285 147.1918 141.1109 183.0461 184.4193 154.2675 173.5071 168.8132 153.4115 150.2051 172.2825 154.6724 121.0893 179.9922 171.4803 128.6701 130.5223 163.1476 0 20.3735 177.4878 167.1566 174.313 178.9152 198.4108 143.7195 134.3262 202.8665 149.3355 173.3917 174.542 157.5448 110.2444 72.5434 35.5487 128.6947 161.8345 154.9655 81.6871 26.9795 78.802 151.3008 152.6749 134.9687 126.4628 158.3164 139.9412 176.1291 195.0804 169.3839 137.7612 79.0935 46.184 154.2953 152.8078 111.6795 70.7489 74.5257 76.8877 76.1271 145.7554 78.1484 84.6034 160.7282 180.3217 172.2393 177.2161 119.752 163.949 167.6259 169.9782 164.0737 178.7641 155.4107 169.8799 176.5925 156.981 87.6206 51.0041 172.0417 237.9067 184.7083 238.0482 836.1296 549.3126 955.1592 225.0181 208.992 228.3903 213.3053 174.0543 182.086 164.6606 159.0097 186.0543 167.1497 159.7626 149.1821 111.4084 143.3268 154.4996 144.9969 96.4895 88.412 130.5867 151.1643 149.6921 111.3652 106.8266 75.0985 76.4867 84.4801 135.0423 123.7967 137.0274 153.7596 136.1906 149.5986 137.3744 115.3278 142.5288 128.0697 163.6837 141.4935 162.8937 128.0682 128.6145 146.8555 110.5159 124.7559 160.3235 114.24 97.6317 94.7595 98.893 125.7013 158.4173 135.0929 142.2833 154.1331 127.0398 43.758 39.6856 33.1018 103.2459 142.4852 125.9781 152.2882 118.9151 146.6784 125.9074 163.3175 176.0972 131.9591 137.8231 115.209 148.0287 140.1278 132.0842 147.2307 65.5677 48.7607 71.5972 129.6706 169.9803 156.4577 124.2996 139.2837 126.9986 143.6699 130.9269 153.7596 132.4572 150.066 138.1877 137.8699 135.0676 155.0395 157.6472 154.0746 123.9137 115.8688 114.1881 139.9859 61.0483 42.0143 100.7559 137.2272 161.7343 180.0112 153.488 130.3297 94.332 148.3414 89.0071 152.9452 142.5698 166.4371 44.4065 0 53.0624 124.9729 133.7829 107.5438 144.1349 147.155 173.4671 178.525 140.8689 143.0754 0 0 0 119.9761 149.9718 140.2708 166.2881 104.2482 165.7298 185.6188 169.9305 173.4031 132.5728 175.2893 141.1682 166.881 170.794 138.13 173.1444 179.0789 128.3969 0 125.4006 175.2874 195.7245 164.6278 184.4314 148.8453 126.496 179.0547 125.3761 111.5425 119.1854 156.8961 182.891 169.0652 177.6049 193.4791 140.9549 137.5013 150.8872 118.4748 130.0709 132.5389 126.3635 153.0781 148.2095 165.3543 185.3335 182.4485 168.7852 140.4371 168.5349 208.401 187.8164 177.4391 191.4824 189.7547 18.0724
172.4653 236.168 348.4365 297.7813 176.91 202.3503 179.1925 272.3645 326.3485 278.9332 307.2538 255.6014 271.9013 249.9862 255.2847 246.9798 156.0948 289.1168 258.7873 178.139 179.2206 270.9795 0 24.56 262.761 332.4012 281.3502 278.167 245.0122 211.2547 172.7007 351.0871 299.67 294.2754 270.3178 213.9439 113.3375 95.0698 85.8839 211.5003 264.2284 195.211 141.1309 46.5963 149.7853 196.0453 221.4265 128.4366 160.966 242.5608 175.107 239.6886 314.3165 297.7669 255.4733 130.1311 84.375 244.719 236.834 144.7123 133.0401 105.664 136.5846 138.6112 192.9129 101.9095 137.348 252.8595 301.4564 305.7024 328.1381 177.0418 275.7503 288.8756 344.0435 274.1988 263.4536 257.9462 279.8098 245.4481 206.7573 105.5166 83.5904 283.8899 326.6056 360.5715 376.3972 303.0711 955.1592 1817.9971 1042.5786 381.6745 426.8473 326.8776 309.8947 311.0136 315.8345 272.1848 323.4076 277.3328 244.835 181.4768 166.1789 232.6897 309.0737 242.0348 147.5819 143.7612 170.0036 276.1884 258.1586 163.8862 138.1794 130.8561 139.7697 109.8695 252.493 153.0504 197.9901 217.3023 186.5049 204.1023 198.2127 151.6788 218.2804 230.633 260.4907 239.418 291.0748 179.2762 179.7838 200.9809 127.4159 162.8329 246.8526 168.9898 105.684 154.3477 139.1346 175.1452 277.6626 225.2417 201.264 237.8915 203.1449 77.7112 45.3433 65.7086 118.9899 179.8881 183.6961 255.8398 152.2907 252.6852 180.7873 239.1234 247.4027 220.7085 168.6503 150.493 250.6583 236.3123 190.5316 219.0518 99.5705 105.4659 109.5748 176.792 273.7473 274.8111 184.1909 187.1206 159.8835 210.4692 215.1085 232.3578 192.2834 234.2936 179.385 213.2967 249.7027 251.369 296.05 245.292 195.9323 184.3585 214.6793 247.8035 106.7658 67.1522 160.8405 210.4558 275.0694 306.6847 241.9561 182.0442 117.0471 245.4054 156.3167 227.6659 307.195 270.2139 79.2017 23.2607 79.9528 149.4855 189.7764 139.4226 231.2382 220.7064 292.3743 287.3611 222.4695 262.1418 0 0 0 186.6739 180.3861 185.9784 231.9947 116.6858 229.2397 340.3855 273.6995 243.0715 218.6039 269.0615 227.075 231.8749 238.1018 218.6528 257.4701 243.1545 180.8311 0 191.1609 264.0783 338.1645 201.2319 314.3016 188.2001 151.3219 283.3154 156.8931 153.8168 171.0922 247.8936 292.3553 250.4897 361.3848 345.5529 218.0711 182.3738 198.6005 142.4681 146.0531 144.0173 137.3018 198.8914 260.8314 242.2195 255.5952 343.1999 307.3271 196.0411 255.7867 318.191 275.7184 328.1602 309.881 273.2515 29.5427
196.3359 214.0464 281.3342 272.6237 191.4611 193.5894 153.0261 244.3473 268.587 224.2255 269.7048 244.8801 249.1165 228.8388 235.3981 182.159 147.4304 279.276 227.2826 161.3577 171.6104 269.2568 0 28.6241 247.9211 258.2866 248.7565 272.9304 235.1738 220.0095 172.6572 325.0441 247.5444 249.3938 244.2549 216.7166 112.5366 84.2122 79.905 183.6173 233.8073 199.7082 122.9469 39.4503 115.9335 205.0597 239.1759 136.5233 144.3684 210.6332 184.8476 212.6876 252.7502 257.774 202.6927 120.0171 82.2145 210.0268 195.8141 138.9008 108.7782 90.9549 101.9765 133.6681 176.6462 91.6163 97.4595 226.7825 260.7091 289.9931 277.5973 159.8065 252.5179 224.044 286.6554 280.719 224.9951 242.1704 237.9589 231.6844 198.3116 103.5761 79.7471 236.7804 309.1231 320.8878 315.7645 241.0268 225.0181 1042.5786 1271.1684 980.4463 394.2962 334.5201 292.7202 312.4561 330.6485 253.7124 289.5967 263.6754 250.3942 184.847 142.0628 205.9835 260.3669 230.9946 128.113 142.4585 154.5576 262.1844 222 151.171 132.1308 108.5787 90.9348 94.6771 216.9948 144.7812 171.434 209.5333 202.2474 190.3206 167.1804 124.3009 187.1747 191.3769 235.5354 200.0626 244.2368 168.1698 190.5699 178.5227 134.473 158.4283 234.401 154.3779 110.0812 146.903 132.569 173.6026 202.1436 207.2351 194.8693 233.1947 185.9217 79.1806 0 54.7977 110.6514 169.0944 167.2885 224.6275 161.4418 230.9972 172.0626 196.5466 241.1979 212.6798 156.1745 144.0973 238.1503 207.0559 169.4109 208.3757 81.1976 84.5711 97.9227 167.0037 237.4787 225.9887 190.6875 165.3212 158.5844 195.3396 189.3034 197.2994 148.458 187.5271 171.4887 203.3365 202.2814 226.9918 244.9305 213.0987 191.4412 158.9598 151.3675 191.6196 75.7936 57.1126 125.1649 181.4544 266.666 252.9668 220.4085 165.9541 113.5593 202.466 123.5269 208.3896 244.4457 232.7999 54.4152 14.9633 63.542 150.043 176.9988 152.5488 224.992 236.0331 266.2293 259.1826 210.4569 217.2385 0 0 0 156.6507 177.0733 176.1372 215.0953 117.5905 208.0386 270.879 220.3525 228.8555 221.8932 261.225 215.3092 198.1445 222.7567 218.5226 218.4104 232.609 171.3275 0 141.1321 247.0974 280.7284 177.176 249.0569 180.6214 145.245 250.7053 154.3615 145.3949 179.5433 227.8255 243.9877 240.021 262.8504 257.2028 184.3269 174.0217 183.2906 116.6368 127.0909 131.4538 130.926 189.3573 206.3161 212.3709 256.277 317.3164 254.8635 166.5475 240.7295 295.4609 253.9833 284.5622 243.0767 251.9073 29.8552
188.4073 218.5695 305.6316 284.4028 172.7038 186.4323 143.2629 260.377 261.3004 232.436 291.0903 268.5401 240.6642 241.5758 240.931 211.6043 129.3761 226.5234 244.8034 164.2511 186.4346 259.8437 0 29.3798 256.5973 276.2568 275.6762 272.7798 235.6073 203.3446 159.0614 302.7914 250.0277 241.7589 238.7204 215.6553 106.604 94.8311 64.9399 179.976 244.2134 212.4943 115.0616 42.4201 123.7839 197.4424 198.6078 144.204 153.1598 222.6258 165.4099 216.0374 296.0511 241.916 178.2191 96.3601 75.1706 215.749 200.0889 121.7964 114.5563 111.5264 111.2419 138.1323 178.4263 86.0309 112.0949 240.588 259.3545 260.0347 253.7827 171.7021 253.7706 235.9766 258.3822 241.9581 282.3934 259.5788 225.6731 229.5471 181.0205 91.9195 72.8404 205.7918 305.4873 294.6636 295.111 235.3648 208.992 381.6745 980.4463 1625.0175 1058.2563 384.635 352.638 319.2345 314.9868 263.2959 297.8914 270.9664 244.3143 191.3145 122.9914 192.0891 254.6112 232.273 142.0272 155.7281 171.1316 228.2985 221.8582 165.6986 147.2041 113.8987 91.2694 0 227.6578 172.7616 202.9965 202.3683 189.0225 226.4142 186.3732 157.2973 201.5706 195.5136 239.8376 243.6949 243.7996 186.4904 194.417 182.9346 125.7735 151.8069 250.5971 157.0603 102.9981 135.7651 130.7823 129.3777 230.1919 216.3647 199.208 237.309 169.8978 0 60.0367 60.9757 120.2408 151.2449 166.2195 215.3852 144.1536 222.0811 152.8092 207.6834 222.1706 203.0001 158.089 157.2907 229.8314 218.7632 184.0286 188.2395 82.3062 92.6192 95.298 149.2357 241.9885 217.6035 182.4881 161.608 149.5636 181.3443 201.2824 194.863 156.3796 209.0423 171.7358 183.6715 218.286 240.5988 247.345 226.5368 195.4521 165.4411 166.4863 213.5701 84.3275 46.2885 129.774 174.6827 253.4407 244.5296 233.123 160.5654 97.7579 195.7246 140.6027 219.7225 243.2389 233.2172 59.6738 27.7571 54.1874 148.0849 172.2335 123.6072 231.7598 226.1123 249.778 264.0951 209.7765 229.1415 0 0 0 150.0858 197.0212 171.5625 205.0539 103.7073 198.3641 290.2501 209.2423 230.9173 195.8096 257.0034 195.2451 235.5856 223.517 178.9038 230.8628 229.3325 193.7102 0 172.7735 227.4298 308.9376 179.4808 258.5571 189.0432 150.6736 271.6172 168.3751 146.0661 163.0376 225.5085 240.1901 242.6941 307.2814 286.091 204.0941 163.2477 171.4683 134.0884 132.8164 132.6693 135.1462 201.8993 217.8887 208.3994 244.8301 283.3628 265.322 201.0449 237.6202 296.2557 266.8832 279.384 259.1249 249.6674 0
201.9063 281.7382 395.5119 336.8498 169.0252 204.9423 163.5649 273.4414 314.5202 304.5109 371.896 309.4208 285.03 290.7653 305.8682 275.0796 160.3387 326.3252 274.0145 167.854 220.6762 321.9091 0 36.1058 318.3134 352.7262 308.6458 321.1747 294.1914 239.5007 176.4792 439.4875 353.1833 271.56 280.582 271.9702 95.8009 75.2008 90.4713 179.8554 281.5802 223.4423 142.0007 54.5687 160.388 229.7024 286.6559 121.6464 145.0333 280.4814 182.421 246.1408 370.7441 328.3259 213.9424 116.161 89.567 272.5697 255.6914 154.2598 158.9789 156.6849 160.9948 171.4448 231.7256 107.121 111.353 278.9934 299.5305 348.4203 347.5593 201.3056 345.997 273.1056 366.6649 325.8706 291.5857 277.1635 314.5123 241.8701 189.2738 90.385 89.6464 288.0487 345.3143 397.5391 368.3219 224.4372 228.3903 426.8473 394.2962 1058.2563 2172.9487 829.7821 427.9088 422.6247 383.2343 287.5099 358.8958 371.6427 271.8249 203.0429 176.65 259.3376 348.6373 286.6578 120.1371 144.7005 187.8291 292.5876 290.9013 171.2563 172.3056 127.9564 115.3081 104.7935 295.0678 163.0285 239.4585 247.8659 219.9655 232.0557 193.4342 142.2767 235.1 246.6706 288.5223 273.6849 329.7821 195.827 231.0733 221.195 141.1195 176.8746 318.9351 183.5597 108.8375 151.3792 141.7358 183.2241 288.3295 249.623 213.9456 255.6322 214.3587 84.058 62.2885 76.848 113.5439 175.8796 193.3615 255.3486 140.3265 283.6962 187.7889 242.1901 254.1401 218.7251 186.513 154.6407 268.8008 272.3596 187.2095 235.3706 117.9625 113.2915 0 170.9694 296.4622 295.5823 205.4166 230.0249 161.4906 203.2179 233.7683 277.5998 208.2103 266.8195 181.4093 222.1729 269.8173 296.2842 312.1086 273.9374 217.3945 219.8953 215.6562 272.7568 103.7913 68.1768 164.5565 251.9936 317.6582 339.2948 242.4397 209.9225 112.7352 248.4854 190.3612 241.1609 322.2466 306.9071 89.4378 0 68.2349 148.0396 184.9694 128.2545 243.1645 268.5282 340.4742 278.7409 226.9031 282.9024 0 0 0 224.9532 207.3178 184.3663 230.696 98.2054 231.0941 381.3142 273.9317 270.4414 216.0196 320.333 221.7354 242.7653 264.9169 227.8649 248.0591 258.9657 199.4324 0 212.5304 266.8265 344.7585 226.6994 366.2974 193.5113 149.0095 318.1992 163.2545 171.8155 197.5325 300.3088 302.6262 318.371 378.7541 327.9998 213.7754 164.7326 198.4305 128.4237 122.0383 126.9717 134.4217 210.6358 269.7541 238.2686 293.5795 344.4861 328.7013 199.0064 277.0794 395.3838 336.9865 369.4563 344.8985 306.6368 34.8457
159.64 240.948 331.8914 321.0249 167.1464 208.6605 136.7321 298.8938 282.7849 259.0363 273.0761 292.2725 276.2342 251.7532 268.6453 257.7123 142.2461 297.6164 283.5812 168.3861 180.2456 275.4235 0 33.5129 273.2928 297.0967 276.534 291.2462 271.6491 216.5798 155.3044 350.4733 309.7725 251.3418 244.7814 242.6662 111.8217 82.0591 71.3942 235.098 252.2916 207.5929 130.9362 55.1829 143.082 206.5306 244.8632 130.4085 138.0775 217.3228 180.0509 244.7366 326.1378 278.1948 210.1651 111.5803 69.4451 228.8852 200.5975 127.5498 120.8998 104.9454 138.2628 132.8328 180.7358 100.4654 127.7953 242.0603 277.2192 295.2679 324.0887 172.6493 271.7024 251.701 304.526 293.7797 267.8723 255.8632 286.1956 237.7252 195.8767 91.6761 77.2157 243.203 305.5228 326.8443 337.1374 244.2268 213.3053 326.8776 334.5201 384.635 829.7821 2844.1416 1345.2942 411.9766 400.5834 284.4286 329.1657 321.4423 256.2384 202.3024 165.6641 244.2874 332.1062 271.6173 122.0323 135.9011 185.6365 275.9432 257.3136 154.3474 172.494 126.1406 118.6254 100.9572 240.8766 145.4784 187.1811 238.9473 186.2911 228.6629 207.728 133.3927 200.6956 218.548 269.294 253.6626 285.666 203.5405 218.8296 218.7658 138.1273 176.6655 261.9097 165.5026 106.0352 156.3371 141.5085 156.4922 233.8466 221.7651 205.5175 228.1229 182.2895 82.0658 61.5527 75.1215 114.5208 177.0073 198.9291 205.9955 150.4975 266.9909 178.5671 233.6209 243.5872 227.4575 202.391 141.1264 236.6675 243.5513 167.4652 205.9877 98.2872 87.0267 119.5962 182.2355 243.6746 233.8096 186.1195 199.0894 155.5539 225.9156 236.7154 224.0934 194.1883 192.1716 171.5985 188.8343 221.6709 272.4215 274.4227 253.1783 171.9396 165.157 193.1939 221.5596 88.5764 52.6214 152.0268 216.0409 296.2816 275.0899 244.2616 171.6267 90.8618 215.8172 161.5183 224.4339 296.1137 274.4649 73.5393 0 70.0635 145.8336 173.4554 137.3467 210.761 207.9443 311.461 277.3961 245.9179 241.8167 0 0 0 189.6631 196.9459 170.0124 235.5865 97.6333 213.6592 306.7205 248.0412 248.7869 218.2792 278.9439 206.3964 235.2943 247.9614 213.1072 227.5297 250.7396 182.5142 0 183.5927 275.1395 314.8399 201.0776 302.9222 163.2535 134.0523 282.9785 149.0608 143.0523 175.8707 253.2301 275.4788 238.9845 316.0467 307.2787 226.543 174.5002 205.9138 137.9165 122.5826 128.2965 140.9737 198.3804 237.2579 227.3093 280.2317 329.8402 277.582 214.4897 235.9168 317.8377 263.6365 300.8504 304.2124 286.5444 27.7751
175.802 221.46 300.2621 287.1839 199.0536 207.9699 159.8093 283.737 280.4119 232.6281 238.8066 255.3087 263.462 225.6817 249.3895 208.3737 136.1662 236.013 257.6454 158.3875 164.2367 253.5608 0 28.6141 237.239 251.847 276.002 294.662 275.3847 215.0396 162.7334 306.2351 273.3678 250.7318 234.3952 213.3109 120.0772 83.0597 70.823 170.3361 225.8167 220.9002 125.9238 42.6035 137.6095 197.7251 210.2565 126.1403 142.9306 217.9869 176.9947 233.5595 298.3133 259.1573 204.4043 111.7823 79.3763 204.1176 172.7617 135.6207 107.1934 109.9589 121.4685 110.4603 175.9465 98.3248 113.7895 242.3611 251.2809 249.3322 278.5776 174.9881 250.2737 217.9097 287.2234 275.1531 280.6718 248.7245 262.1367 226.4755 180.1483 110.7965 78.2357 216.6292 302.6045 283.2406 306.1596 217.7361 174.0543 309.8947 292.7202 352.638 427.9088 1345.2942 1227.6182 1548.6166 421.556 325.5916 340.8035 299.8699 255.8203 195.2484 159.5163 259.9018 293.8171 266.6559 136.4145 133.8024 166.962 250.4801 224.5719 166.15 150.526 90.7094 117.28 136.4018 232.1172 157.6927 171.7253 198.4061 214.7943 187.5348 166.5964 142.7799 225.7909 212.9515 254.3875 221.818 240.1725 186.6109 200.9463 230.154 137.6736 178.0098 265.2788 179.0151 117.2858 145.0433 137.1709 179.3418 241.1261 197.8373 197.4522 214.7019 181.7967 65.5304 58.9672 76.2384 133.7208 191.6582 192.8821 227.1791 137.7244 211.3586 179.216 200.3377 266.0619 235.6235 165.0062 133.0573 234.3541 210.3797 190.4328 226.2983 84.4986 85.0343 127.4462 181.5482 217.7435 251.8261 179.7813 167.5345 154.2785 181.9523 213.527 240.4307 165.9885 219.2661 182.9497 212.2982 230.6176 256.085 231.4191 236.192 208.291 175.4778 142.3159 210.6522 94.7947 59.8695 142.7465 194.9122 266.5958 257.7048 206.7235 174.8931 125.3659 240.1266 135.434 220.1955 254.3965 229.2028 0 37.4643 62.4355 157.63 154.1999 131.0838 206.3918 216.4899 260.42 265.8531 220.1196 203.5416 0 0 0 186.3609 180.0697 178.2877 211.984 103.7976 239.6236 293.6498 236.5516 219.8675 202.6872 287.3215 206.7883 202.1025 246.8336 209.0962 243.5318 227.4226 153.9907 0 177.0145 262.2862 274.1143 182.8144 296.1564 179.3129 147.9262 241.6245 134.4496 132.7575 169.635 270.8645 244.0904 257.1405 270.2206 276.2695 200.1804 188.3703 200.2891 131.9467 142.7739 148.357 143.4318 178.5239 212.1243 204.1549 253.8824 300.1691 257.0039 196.9476 262.6082 295.0461 254.9546 278.7006 265.9084 266.9936 31.6132
183.8504 240.4211 312.9501 294.5785 198.7618 210.4101 147.3095 277.439 289.4447 258.0895 264.7917 287.0224 248.5413 241.3298 264.042 227.5217 158.21 306.8593 262.8097 145.6391 0 307.602 0 30.7992 291.1771 305.1755 287.9074 280.4506 283.8098 201.6752 147.1422 335.9799 313.5026 248.2391 270.1217 239.0891 108.7496 84.9954 71.4674 191.6192 268.6813 211.177 124.1447 48.1856 143.5573 223.9407 262.6838 141.4498 146.0322 260.7286 197.3922 233.4335 275.8224 306.2193 190.217 107.9275 72.7226 227.7663 194.0039 113.6735 129.3176 106.4976 117.0188 152.6894 201.8254 102.1385 115.7721 232.6383 285.7659 294.0203 309.492 184.0019 281.519 252.9779 330.232 293.337 297.2491 266.5685 255.2607 228.7634 177.7888 77.4796 81.1294 269.2931 324.9445 332.1968 323.274 200.8448 182.086 311.0136 312.4561 319.2345 422.6247 411.9766 1548.6166 2447.5838 1571.9266 381.8188 361.5046 317.5823 291.7876 239.2685 156.3621 250.4475 283.9931 227.0557 122.6221 143.29 183.5699 267.2813 223.6808 156.9584 163.5616 117.4635 123.9973 126.268 259.552 164.2638 196.4111 233.5568 220.4074 238.9014 206.1341 147.1359 220.1315 221.658 248.6101 257.8337 273.6603 179.897 194.3068 210.9912 149.6821 188.6829 289.7817 195.7806 125.8935 156.1715 147.4723 168.8198 251.8146 228.6103 204.0123 223.1636 177.9887 65.6272 68.5767 63.0193 139.6517 176.9734 172.1557 247.9203 167.9284 235.6266 173.0514 225.2678 257.4135 246.8903 194.4299 166.3331 252.6852 245.1903 180.5344 215.8687 92.3711 97.1691 113.6611 172.255 248.1038 259.2567 194.5452 198.1331 166.5573 210.4051 235.0425 252.8691 185.265 213.1176 190.533 195.9563 238.0543 278.3098 276.0829 232.3335 227.8129 172.6841 207.9287 225.292 95.1763 57.6735 143.8834 226.0588 295.1638 294.9656 233.9124 177.8427 103.1003 211.2305 140.6794 235.9134 296.6616 241.7165 54.3181 24.8015 74.3668 149.5111 172.7141 139.1711 264.1634 217.1056 302.8072 253.0281 214.1407 222.9459 0 0 0 203.4887 206.2996 190.1885 223.7786 124.1782 227.2449 310.9659 249.2684 222.9031 198.055 288.6821 216.3843 230.5165 248.2773 209.813 237.922 225.5289 193.8615 0 175.5364 274.8703 318.4664 200.5106 271.5003 184.0717 144.6676 273.1455 152.8271 154.1863 178.2021 247.455 257.9132 235.5334 352.3791 282.4684 233.5012 163.3834 186.8335 148.6552 154.8902 151.1402 140.0934 198.8632 229.7002 214.4743 287.9891 307.6859 274.2557 211.1915 277.5223 301.2254 286.1804 346.9619 316.8501 251.4628 26.2865
191.0638 238.4731 333.036 288.3964 197.4158 210.9667 170.2068 271.5828 285.6811 250.9649 306.5655 276.8172 280.8548 260.8199 278.4376 241.2521 139.7452 300.3012 280.2409 166.2294 175.067 278.9081 0 34.8821 266.7937 300.4068 291.5651 306.3626 287.4056 234.8423 174.5747 355.2058 302.2778 269.4174 286.8669 228.259 114.0299 80.7214 72.1971 185.7045 254.9164 230.0689 138.267 30.9466 135.0056 231.0463 262.1519 135.465 139.6817 266.0183 205.9591 279.6183 318.5526 262.2352 198.1046 117.5847 73.8413 219.015 231.5821 143.5641 124.5289 133.0889 129.0925 132.8605 210.4837 115.6626 119.3839 251.2889 289.4287 293.8247 309.6447 178.7857 260.8276 255.3331 323.6977 280.4262 286.5758 253.48 262.7947 225.9844 169.9 94.1251 76.1597 256.338 325.1158 312.5827 341.9844 224.3131 164.6606 315.8345 330.6485 314.9868 383.2343 400.5834 421.556 1571.9266 1524.6075 1016.3963 421.5611 356.7794 265.026 205.9625 143.347 281.636 322.33 273.1674 127.8903 148.9346 183.2713 290.9236 253.0416 173.3775 137.4271 98.966 95.3844 105.2741 277.7981 167.6504 190.7935 227.8678 208.1032 231.5706 206.3098 165.8781 217.0653 239.6839 279.4772 241.9284 270.0527 181.3959 206.5659 241.6258 140.1738 190.7467 289.2595 187.661 135.021 158.2082 147.5737 160.8139 258.3104 238.1958 205.5201 238.9593 219.7637 58.9078 73.6998 74.567 128.4357 178.1 204.1407 260.0119 156.0395 232.8302 172.5706 249.0959 261.7454 228.8591 170.1701 151.2931 227.41 263.6831 194.651 239.6705 91.9765 69.7801 131.6036 201.2431 251.5724 247.0658 195.0441 199.2598 151.0567 185.7101 223.2407 223.8965 184.8592 234.1182 184.0334 211.672 242.8475 268.5351 245.2656 238.0096 213.1183 177.7958 198.2757 233.9609 93.3939 57.0425 162.4589 205.129 274.0156 273.2678 247.4492 167.248 107.0537 222.9869 148.4811 215.009 254.106 247.8823 54.6245 30.1331 84.3869 161.5884 181.6341 128.636 215.8431 218.3299 314.4517 276.9401 219.9528 231.3041 0 0 0 196.1176 185.8086 192.5102 217.9401 130.7293 229.1833 316.5755 241.9524 230.6989 206.7678 260.6112 227.2203 234.7301 223.1378 234.6212 291.8083 237.4168 160.0953 0 190.0356 270.4771 325.6234 202.7503 299.2819 183.4874 154.3744 303.1208 164.0852 156.7616 176.1459 258.8952 256.3869 297.6819 345.502 321.3538 223.3167 158.5951 193.8396 141.4381 154.3425 157.1167 149.3988 211.2882 235.4752 206.2158 272.9247 319.1862 295.9386 185.6395 260.1224 350.0284 270.5587 296.9416 337.5641 266.0303 31.0157
176.1847 218.9872 230.9576 266.5744 185.102 184.5371 154.4347 251.9811 249.6591 233.5858 224.8748 264.0262 241.8372 214.7685 221.5123 218.5778 158.6452 215.8481 218.1144 157.3816 163.8643 234.8457 0 28.0696 233.6255 224.7816 246.7451 262.0761 245.7289 215.8505 160.4777 280.723 266.7823 242.1617 216.1779 223.9961 120.5568 79.9681 56.959 185.3329 248.7108 204.9543 116.5438 43.4034 108.1749 170.6799 194.5276 126.3457 0 211.4194 210.4798 203.6191 253.2161 248.5985 172.9878 103.4745 73.3506 201.1723 191.3693 134.268 114.9854 101.2436 96.5804 114.8641 161.9504 94.0951 111.3468 208.593 242.0684 266.0152 257.2029 135.2835 247.0839 221.8042 240.5327 244.3063 229.1474 240.1359 225.9985 217.2699 190.5586 98.0042 61.5637 188.4024 225.2546 263.3278 273.3659 193.3575 159.0097 272.1848 253.7124 263.2959 287.5099 284.4286 325.5916 381.8188 1016.3963 646.9864 814.5179 361.0718 287.2411 214.5182 142.5131 227.3529 277.0766 240.5687 126.4258 146.9484 157.3733 213.5537 208.2603 162.3754 147.7245 94.4617 109.085 101.8257 236.5343 164.0197 180.1808 196.2063 191.091 210.0536 173.8886 157.0221 202.9169 195.7235 241.7539 230.703 248.9055 166.7651 197.5462 190.8225 134.7073 171.2274 285.4787 156.6081 119.7087 135.705 131.0144 171.3226 203.6561 227.9396 179.6815 193.6305 173.7069 56.6306 70.3138 60.4481 137.617 189.1028 178.1399 222.1293 154.1591 229.5743 153.5908 194.7875 202.1652 210.3786 172.45 170.0002 212.7564 221.5236 194.8583 195.4179 80.3003 76.0552 100.3761 161.9142 223.3413 231.542 173.7163 171.1686 151.0665 178.5028 203.2688 203.6334 190.4831 180.2969 157.146 163.5932 199.5716 252.3812 255.3284 208.651 172.5996 167.6436 154.0759 208.1809 86.7437 52.5439 123.9347 198.7723 222.4891 238.907 222.6535 161.3649 95.552 202.9615 116.2372 199.1437 257.7004 227.793 57.2999 23.2829 74.2088 138.8658 167.4393 116.975 210.4799 216.7053 253.5007 209.52 191.5385 207.5608 0 0 0 184.1374 177.0811 177.3462 186.6278 95.0672 202.4997 250.7992 203.3587 198.8242 172.6153 244.8841 210.991 221.0908 207.3972 219.5478 220.926 185.898 163.9081 0 147.1302 205.75 265.2739 183.8404 276.6527 172.885 148.0513 255.2813 158.8598 143.3842 150.4319 225.7257 229.3095 222.8722 289.9463 260.3496 203.7947 179.4272 181.5271 140.9649 143.3281 140.6394 131.979 177.8266 200.6836 175.2864 241.9459 232.6499 250.9537 177.7465 232.1713 277.3399 238.0431 249.6434 258.1747 254.6137 24.7961
203.3456 274.8354 303.1731 298.7498 177.7577 196.3853 144.5183 283.9978 283.6571 250.7186 277.4801 298.1272 275.1078 245.9194 262.4347 246.0522 157.2819 274.3854 266.7533 171.4511 198.5419 265.8355 0 28.0956 251.5621 306.7494 287.474 294.8796 292.3464 229.6395 179.3924 338.5613 292.6969 256.294 269.092 240.7723 109.8773 87.3291 66.8959 176.7028 236.2433 209.6892 115.52 0 154.3501 209.7226 246.2994 140.3553 137.4009 258.9547 193.2992 228.4271 298.4259 285.1534 184.8856 120.5494 77.0832 251.1944 235.8672 137.2455 124.0025 118.3413 120.5481 125.7276 192.0438 95.8015 119.2622 248.2017 284.8613 285.8537 301.2622 172.1404 264.2554 246.2094 311.3028 300.7421 246.4734 258.4022 279.103 243.4878 199.7594 97.1163 67.8869 247.0032 301.7598 275.302 317.9785 203.5592 186.0543 323.4076 289.5967 297.8914 358.8958 329.1657 340.8035 361.5046 421.5611 814.5179 2015.3238 1063.9484 322.7034 253.547 156.8452 262.3015 355.7165 286.7113 128.8092 153.5241 186.305 279.6289 261.0042 169.3652 176.1936 132.857 106.9097 109.2885 280.7284 163.9909 207.3904 264.0842 220.9228 246.7979 209.9608 145.8081 213.6245 220.264 263.2031 257.931 300.7559 165.6645 203.7666 202.1227 152.8575 189.5003 304.4696 186.4399 137.685 158.9977 145.1959 160.7672 247.8825 240.8928 218.0577 220.7422 174.7428 65.1888 63.1183 68.3498 134.7266 203.9582 183.7475 247.6226 164.5502 243.0617 173.7222 221.9277 255.9883 203.6576 154.0023 153.9313 235.4733 251.2946 195.2895 230.2118 104.8806 0 113.1959 193.1506 263.912 263.161 193.5319 195.8568 152.9881 194.8594 234.9913 234.3451 197.4506 216.8129 192.9089 204.3709 229.3285 279.1969 291.4792 216.0326 192.3944 169.3486 198.9209 249.4597 86.2971 0 146.7203 246.4885 250.3466 287.4843 274.8118 190.1999 119.6714 233.0441 162.2809 224.4351 264.3979 279.8772 67.2872 30.7525 83.9275 160.1371 162.4737 127.4763 225.2303 223.7287 277.277 278.4361 212.3025 240.2874 0 0 0 154.6074 197.1439 186.3956 206.075 96.6132 227.1136 320.4507 244.8747 223.6872 224.9163 291.8865 222.3201 263.214 225.2964 231.142 249.2591 246.7043 192.5068 0 165.8007 241.4174 330.9378 159.3575 269.1203 186.9178 159.2282 319.0032 169.4668 137.8635 172.5349 277.7873 238.6529 250.9057 336.7318 302.1217 213.2362 165.5421 191.0978 141.3116 147.4502 147.2676 139.0022 193.402 228.2163 241.9454 287.3985 316.7594 268.8778 197.5089 275.5116 328.8357 299.7961 305.9813 274.8049 279.3263 25.7937
172.1617 259.2305 329.2869 284.8491 183.7002 213.4676 189.0936 261.3304 283.901 273.2705 256.1052 288.6274 226.4489 225.2836 264.845 205.8538 151.7062 256.3671 237.704 159.3845 177.5044 243.3122 0 25.1543 255.0555 298.1469 271.0874 290.5007 295.2469 220.9797 166.1138 333.5828 307.3051 253.7146 237.8881 228.8479 114.0527 77.9925 59.3296 198.3424 227.4047 215.261 127.0853 36.1465 133.1757 222.4132 241.9911 144.8721 144.3876 225.6572 161.6328 213.689 279.676 252.8513 191.0642 115.7057 75.6993 201.4283 230.9909 131.3053 133.8937 117.3116 116.5813 116.611 187.1601 101.4869 100.2401 244.6409 256.2609 278.8275 269.9369 177.2269 260.8972 228.5801 275.4384 295.0047 279.479 235.8201 242.1289 225.5336 171.4552 77.0341 75.1888 217.2528 297.4777 271.4906 314.0486 175.8842 167.1497 277.3328 263.6754 270.9664 371.6427 321.4423 299.8699 317.5823 356.7794 361.0718 1063.9484 1831.7853 1012.7965 248.1223 194.1962 268.2373 337.5952 265.5573 118.6455 135.0108 179.0165 279.8952 245.1875 179.3883 137.5249 110.4592 102.2032 130.7751 264.2717 150.179 206.2135 248.0805 205.578 200.2429 211.1628 145.2239 206.7301 217.6555 259.5828 234.3522 272.684 185.7725 176.9321 233.8759 153.2319 180.5859 277.0951 178.0817 125.3822 143.6063 160.161 163.8263 245.2793 223.0847 177.6058 208.5728 166.9799 65.9162 67.5027 64.3794 131.2706 158.8628 166.4755 233.6858 151.2704 243.9413 158.2263 222.2923 236.2035 206.5638 174.4811 160.2553 227.5364 250.1098 180.3633 199.1863 104.9304 88.8851 112.8041 166.5844 253.3351 249.2159 208.788 171.0666 163.4204 201.1336 224.4057 225.1772 160.1121 200.6707 183.6325 207.624 223.076 260.9736 256.9933 240.117 209.7193 190.05 186.9737 200.2508 79.6937 0 161.2189 204.6055 263.4405 246.2152 251.955 175.584 108.5288 228.4145 149.1813 237.9653 278.8278 246.061 60.3714 26.378 86.6694 148.7137 164.1857 126.2768 222.8934 205.6002 275.7374 235.2372 231.2944 250.4738 0 0 0 163.4315 203.8018 177.7188 215.5032 119.009 212.0008 300.1615 212.3708 249.5668 215.0947 260.0471 211.452 257.3106 210.4709 176.1426 211.7943 224.0015 186.6238 0 167.8499 227.2243 300.9059 183.7409 275.4601 192.8856 155.7053 265.3132 148.2753 156.1339 182.4434 255.2323 254.177 238.3256 260.7078 294.8681 215.6157 162.7532 181.9021 147.6318 136.6087 139.4546 153.8661 221.9083 210.1879 205.0625 260.5225 306.3506 273.8128 205.8267 282.5808 331.8674 255.8143 285.2282 284.8313 268.5053 32.8395
157.7571 193.0362 260.9433 241.868 161.9682 162.5134 152.0364 253.995 228.7356 203.2673 239.1378 211.3046 209.1387 213.6993 213.2145 197.8622 147.0844 230.4241 224.8026 150.8015 164.8989 220.5786 0 23.9386 211.1054 243.0841 243.1668 275.9449 225.5252 179.5151 159.9994 277.5689 212.312 219.0319 213.9359 185.3748 119.9977 89.0326 60.4602 161.4315 208.4789 182.5056 121.2384 28.7348 120.7308 177.6976 210.831 123.3857 126.1718 204.8232 172.7003 213.1469 232.8209 217.8366 168.187 107.6546 54.4131 172.6806 173.1305 136.5973 98.7573 74.4658 80.4116 103.539 157.6994 88.4696 107.9695 195.1558 226.5846 235.8552 225.067 164.5185 195.1203 181.991 237.7525 199.1893 242.7884 206.6799 196.8572 195.6244 144.9121 91.8756 55.092 184.4974 240.5497 232.6963 264.2739 190.9227 159.7626 244.835 250.3942 244.3143 271.8249 256.2384 255.8203 291.7876 265.026 287.2411 322.7034 1012.7965 872.0091 846.2712 158.5948 204.1058 266.5624 212.7615 129.8425 146.8129 157.1629 213.2332 220.2472 166.3898 140.6836 115.3508 102.057 0 232.5304 142.0561 154.9174 209.8388 163.8653 197.6022 205.7796 143.7851 199.4535 186.1113 212.7579 212.017 205.4827 185.9328 181.1732 177.4513 118.8286 147.8198 245.7379 146.9322 106.1743 129.3674 133.8478 158.4912 205.239 171.7502 172.841 210.2191 151.3265 52.2436 50.3394 48.8994 116.6242 155.3979 156.7921 191.7768 139.692 212.9813 153.6927 184.0368 207.1411 174.3483 174.7159 146.6264 192.713 178.5894 166.9499 213.4984 88.6959 78.728 86.6439 152.9299 205.0428 208.8106 166.8064 159.6435 125.9778 169.7187 162.584 175.5655 189.2502 184.9175 177.093 194.2013 208.0503 223.4483 222.7849 184.4895 172.8177 146.7627 137.6685 174.3501 83.9603 0 95.807 175.3349 213.0501 206.8189 190.661 139.6554 95.1367 176.6732 157.9299 188.5639 199.9136 223.1025 33.1921 24.1203 73.3476 146.3305 147.9416 108.9313 220.4646 207.5425 226.0834 208.6908 202.7786 189.2569 0 0 0 155.9872 159.641 158.267 180.2325 116.6234 189.687 227.4106 192.4219 189.191 168.2396 212.0193 187.2784 212.8997 199.1818 218.799 193.2588 211.9919 173.9278 0 154.8951 196.4415 243.3013 192.4312 222.5348 166.8867 130.0262 230.6986 136.0361 131.0496 140.3737 196.2496 225.5324 190.2056 247.7395 238.3669 186.832 150.0104 167.3999 125.863 129.1536 137.4837 143.3381 165.1449 178.7853 175.6526 225.4596 262.9917 241.2802 171.2041 237.3982 230.4354 239.6055 234.6304 261.5961 248.6582 24.5783
142.8144 179.8562 215.3906 197.8738 125.3882 150.5611 128.014 198.9441 199.7962 181.8018 171.5855 179.4577 188.4206 170.8773 172.2383 176.2584 134.7712 204.9142 179.0595 126.1621 152.3242 195.9467 0 23.2036 198.9347 186.8207 184.5766 211.6282 200.7445 170.8791 142.4811 226.2041 205.5066 192.1909 189.4273 160.1461 116.7282 77.4439 51.075 130.958 171.3162 152.6454 92.0881 40.6986 95.0469 168.6128 170.184 103.4631 106.0818 170.4422 158.5086 155.1376 196.2687 181.3489 146.1357 83.5551 49.7367 133.6844 143.8485 103.2365 94.5808 73.7528 75.7398 82.6444 130.9787 72.6954 74.973 172.5988 185.4258 168.609 174.9005 138.0807 180.1433 161.5636 195.669 177.6064 192.2081 167.325 179.5656 162.8735 143.6097 78.1753 42.1099 138.4952 201.0364 190.0112 193.6949 157.953 149.1821 181.4768 184.847 191.3145 203.0429 202.3024 195.2484 239.2685 205.9625 214.5182 253.547 248.1223 846.2712 590.2658 710.8019 0 241.7614 214.4728 144.215 124.3551 134.9773 200.0514 169.0995 142.6644 128.4268 94.2391 75.205 84.7736 217.7608 152.6447 147.665 175.4428 142.7776 155.6751 164.407 126.7659 150.375 143.7187 180.7443 163.5296 192.3003 141.7544 147.3652 178.7542 116.2857 128.8973 178.2001 114.0266 94.5205 119.981 121.9611 128.8998 168.1691 159.6544 167.3284 172.4252 147.0386 61.1335 51.4314 43.8782 111.275 123.6979 133.0652 162.1755 111.7942 179.5989 138.5368 163.4962 170.6973 170.8204 139.986 119.5665 160.82 150.614 153.7081 170.1111 73.1046 55.6405 85.9258 144.3467 188.3596 164.2017 152.7492 148.8738 123.1675 141.7626 177.2506 177.143 136.5608 144.1155 153.6846 166.8772 181.0673 189.0829 166.4296 184.4303 147.4841 144.5388 128.1109 152.815 82.2798 41.7584 99.495 174.713 198.4241 192.1183 164.0708 147.6854 90.463 160.1319 103.209 161.6636 188.5732 183.5942 40.7701 22.0214 63.0407 114.0445 141.3215 119.9551 167.4044 162.865 191.0394 179.2533 167.951 164.7553 0 0 0 139.5549 141.6236 138.7124 167.6257 117.0807 177.0111 191.6884 182.6801 170.0344 168.856 200.9868 186.2766 174.9657 184.8429 159.4797 188.2043 185.9016 124.4992 0 119.0731 162.6286 203.8397 150.675 187.0421 146.4388 130.1699 191.9743 140.9818 123.6611 142.3692 176.0998 176.0094 179.7625 210.7145 207.0932 187.5843 149.8752 143.4004 121.8172 115.5908 119.1083 130.0695 179.8017 168.497 167.8258 191.001 223.7329 210.7061 147.6296 177.6359 190.3386 190.4284 195.0427 185.2998 193.2485 23.2242
137.177 133.2875 162.8957 145.1372 110.737 127.216 138.6016 165.8799 156.2958 166.9142 121.1171 154.2951 147.1962 149.4312 163.2698 145.9441 123.6061 144.1711 150.1193 120.8441 116.5452 136.1943 0 20.6554 152.5652 151.7085 129.0185 138.3834 165.2481 149.9935 109.2009 142.981 140.0516 128.0672 140.6145 141.4151 110.5794 66.3114 39.9696 103.4287 144.698 137.9941 67.0924 17.599 61.6318 135.2772 149.8277 98.5636 119.3254 147.1529 124.145 135.1918 131.2713 145.003 105.6118 79.9221 42.6581 124.6617 130.4236 87.7704 84.0088 56.3479 65.9953 74.795 111.4151 60.5315 80.0477 135.7528 143.9693 157.4089 140.84 117.2472 157.237 118.4469 152.2924 154.2435 132.7681 136.6395 147.9376 127.3184 125.5612 70.9107 20.8345 108.9077 152.6174 158.9326 166.6246 132.2015 111.4084 166.1789 142.0628 122.9914 176.65 165.6641 159.5163 156.3621 143.347 142.5131 156.8452 194.1962 158.5948 710.8019 120.7801 582.5956 187.3533 163.2143 104.8873 102.0073 109.4127 150.6792 145.5727 107.1717 114.588 74.7947 67.0791 67.3286 129.5972 117.6185 118.9341 152.2137 125.9496 126.3056 138.8935 102.303 113.3084 123.1337 141.1691 134.2706 134.116 119.3982 98.6183 116.7043 92.7824 112.6275 139.292 107.775 84.5628 99.9831 91.5089 115.2066 136.8409 145.0765 137.9963 131.1549 103.4126 41.2969 37.8124 33.7467 101.2614 136.2709 130.4058 138.8514 113.4712 150.9499 118.234 135.0951 136.5371 123.5676 109.3116 101.9409 138.369 143.4058 136.444 138.9779 67.69 52.8669 62.1663 123.7493 121.8887 136.3147 133.8116 114.5111 108.0271 138.105 138.7632 123.1899 117.5786 138.8093 130.6881 134.4545 132.6593 120.9056 131.0535 141.4341 105.2435 96.2964 79.3341 141.4682 54.264 26.5939 103.1778 125.0198 146.1556 155.8698 158.0579 117.0467 77.2143 140.0221 85.2596 153.0009 127.9162 151.3461 25.776 15.1792 40.1925 104.3964 108.1382 108.031 134.8547 155.8508 143.4175 138.8823 159.7417 138.5247 0 0 0 98.5805 112.8175 129.1127 127.1008 110.4043 148.2556 135.7381 130.4685 128.4749 149.2593 145.1213 145.9882 155.1557 153.1955 133.8691 153.0234 151.0911 127.413 0 107.0334 126.6345 169.8681 135.5038 162.0845 130.1201 122.2069 155.6285 130.1028 113.1229 133.8925 138.52 139.6554 145.2855 143.9851 171.569 130.8307 132.7118 137.4748 99.3766 104.6253 108.4469 112.4012 157.1787 128.8986 137.0982 138.2329 177.0312 160.7808 129.5944 152.9166 158.1524 145.8504 127.5033 142.8902 139.5646 13.7601
165.2771 204.1378 271.5785 264.9788 146.9743 165.3724 151.9664 244.367 233.202 204.782 217.1179 226.1214 221.6007 184.7464 195.816 182.1351 118.1884 234.8982 179.0921 129.3935 142.0258 227.4431 0 30.9111 246.2104 231.0847 224.4431 265.6133 218.9923 183.0039 144.6698 261.7473 223.0711 198.5767 214.0311 192.5974 102.4238 63.133 52.8371 151.0657 231.3989 182.6757 83.4393 36.8622 107.7815 197.2699 208.9976 125.0109 118.3353 188.2129 147.4442 160.8067 249.6863 225.3409 171.853 102.8499 57.8792 195.6927 200.2683 103.9721 95.2643 87.5131 91.8462 86.6584 152.8174 86.5443 95.2415 215.9005 242.982 226.4883 256.763 159.0216 194.0712 187.1649 222.8068 199.2355 223.6255 176.8787 221.5339 173.7765 139.0202 80.89 61.7754 182.8197 247.749 241.0837 263.2522 168.138 143.3268 232.6897 205.9835 192.0891 259.3376 244.2874 259.9018 250.4475 281.636 227.3529 262.3015 268.2373 204.1058 0 582.5956 824.5372 1002.974 249.281 120.7775 146.7066 153.068 266.9812 239.6798 162.2181 138.8117 110.7126 89.9044 92.9383 199.2111 157.4576 191.7059 189.7427 183.687 189.3503 162.9885 131.4944 180.4829 189.1442 217.0063 208.9964 226.3523 143.2152 160.4853 178.5026 117.1672 149.9948 246.3935 159.8864 91.6907 107.4953 114.8204 158.3854 210.575 204.5086 160.49 204.5189 170.0758 56.4892 48.2436 65.7237 120.3716 153.1295 149.8835 183.8897 117.76 202.953 150.2636 187.5708 205.8775 185.5526 148.759 151.2346 196.0462 190.9969 190.8478 163.4818 84.1476 76.7195 88.0762 157.1876 231.5452 188.0274 166.5935 154.7584 138.7842 157.6807 195.6746 188.0445 157.1094 198.6331 150.0444 173.9555 196.5955 207.1804 201.1899 198.9789 155.9026 149.1292 155.3966 178.5806 68.7352 41.6739 129.5131 194.0777 229.9464 229.2222 201.2025 145.772 88.129 206.2071 127.7602 188.9217 209.3555 214.0912 48.9084 29.7323 70.1312 131.1666 145.9956 131.5608 204.0574 192.0789 233.9554 217.6934 188.6943 190.2413 0 0 0 148.9575 163.466 162.8584 160.2327 88.3961 179.1401 262.2197 201.9516 225.0722 182.982 221.8164 196.0035 219.5952 208.8036 185.1334 205.5618 181.4347 167.8012 0 136.3196 190.3919 283.2402 168.9972 245.0329 163.5033 128.4562 227.2056 154.7146 138.105 144.9175 218.5091 216.8654 200.9543 244.9774 239.9183 192.9463 154.6561 178.5679 101.4829 115.2294 119.1577 108.942 150.2286 197.765 191.0254 231.316 255.5031 215.6451 191.806 210.6548 256.6371 223.9129 270.3899 224.261 219.1616 25.4078
209.1338 265.3034 357.038 327.7867 183.7174 212.6577 157.0971 273.5032 309.0226 271.4204 292.8977 269.1864 277.739 279.296 262.6743 247.9976 153.361 292.465 284.7989 193.0678 201.4747 296.8664 0 32.735 284.9154 320.1559 319.5003 331.7545 297.6477 217.3851 167.5304 375.7279 270.4464 265.0893 272.3014 264.3692 127.1642 88.5296 67.3433 184.4392 273.7097 247.4865 129.7107 61.5053 156.0588 216.3325 287.8292 139.0468 139.0018 265.1671 189.8289 251.092 331.587 287.3497 196.3736 104.5642 64.6126 268.928 221.9306 151.6355 136.7181 111.8346 152.687 131.9604 197.5251 116.5785 134.8784 244.9348 310.825 321.4585 353.2061 191.4421 293.3078 272.5817 344.7003 301.0381 270.273 252.3035 274.2852 230.6217 177.7374 94.442 90.7595 222.5613 315.6918 291.5648 337.4683 194.5332 154.4996 309.0737 260.3669 254.6112 348.6373 332.1062 293.8171 283.9931 322.33 277.0766 355.7165 337.5952 266.5624 241.7614 187.3533 1002.974 2116.7564 1001.6184 185.6129 176.7077 202.2308 349.3835 319.2766 169.0296 170.9145 124.9126 135.248 105.0072 286.6823 148.3993 221.2397 256.5251 223.3885 196.752 198.558 160.2065 237.2008 219.9207 303.7262 276.3223 305.5803 205.0026 239.205 222.3542 142.4259 203.9428 345.6412 188.9925 116.2675 150.5435 149.2709 203.9023 318.6299 234.7565 202.6878 233.4418 199.4578 69.3476 79.0354 82.0499 145.5257 179.76 180.2946 256.2059 152.5197 264.2015 191.6189 250.9162 261.5536 224.6394 193.3717 160.4646 278.6806 295.9381 219.0194 234.1614 111.0079 104.1129 111.3452 197.3642 310.4536 264.4041 211.8581 211.2786 160.7169 216.4639 252.2189 224.3325 210.9275 229.7597 186.0123 210.0082 258.3685 286.6345 260.8482 240.4128 216.8274 198.2409 195.1954 227.4123 95.1964 57.5113 138.2804 232.2509 280.0508 320.7233 255.3514 195.9047 114.0968 241.822 163.9063 235.3552 316.0813 259.6879 81.0755 49.2377 61.3052 147.0641 187.0908 125.7401 241.6078 245.9351 307.5263 267.6243 225.9324 242.7051 0 0 0 211.3846 206.8793 175.7889 218.0532 115.8604 251.5925 334.2915 232.3224 251.9145 219.1091 310.5829 236.3083 229.2045 239.3392 244.1984 248.7741 243.1379 169.8992 0 189.2763 276.1529 331.4027 195.1761 326.3863 195.3673 141.5058 271.615 156.9227 157.0299 162.4284 249.215 261.0835 248.5253 340.621 318.1081 217.7491 160.4797 227.1465 149.2281 142.628 134.7635 124.5662 204.1197 252.2878 236.7759 284.5765 359.5204 268.533 222.2048 269.4879 375.5548 285.202 357.0696 300.4152 283.0521 30.528
193.93 196.0649 274.1457 270.414 170.7488 190.8831 137.7404 232.2093 248.9812 251.609 211.0914 229.4853 224.2921 208.4961 233.0067 199.7217 144.4854 226.6918 225.6964 151.0656 165.9668 245.2771 0 29.3526 251.7627 240.359 237.5139 270.5434 229.0396 182.8039 144.106 264.5975 209.12 215.6803 195.1893 207.5917 118.1112 91.0655 55.5948 160.7297 228.8571 198.0485 114.2602 39.058 120.5715 197.5324 223.3753 135.5001 137.5789 202.9749 180.8796 189.8459 232.5219 195.9154 169.5319 92.1656 71.5666 190.9933 199.0718 126.7058 105.1414 99.784 116.6601 99.2828 155.0323 104.1025 115.5494 214.085 239.7902 240.5623 244.5157 169.8762 258.7783 237.8117 280.1634 234.9488 224.4224 204.1116 205.3806 177.3414 162.6714 88.6198 63.4281 201.6386 237.3414 233.2376 224.2588 165.5322 144.9969 242.0348 230.9946 232.273 286.6578 271.6173 266.6559 227.0557 273.1674 240.5687 286.7113 265.5573 212.7615 214.4728 163.2143 249.281 1001.6184 1404.1089 621.1442 0 181.6896 296.5804 243.7149 169.1218 150.8642 96.2573 115.7471 121.8676 232.218 161.245 184.2103 211.903 190.1696 171.7839 181.8802 134.8416 211.2732 200.522 223.1063 218.0415 223.8946 178.813 180.8174 193.4023 133.2198 163.742 240.5524 176.8863 117.4406 160.9741 147.6036 182.1573 220.8169 197.7156 192.7948 226.0381 185.1457 75.4832 58.6767 62.1762 112.0948 152.2578 174.4298 224.0196 134.1819 219.4049 168.3402 203.3268 206.2865 196.1835 178.8338 150.7245 219.9221 216.6102 191.6996 188.8205 83.5022 89.0801 103.8699 185.2764 225.842 223.9836 189.981 170.662 167.0564 181.3869 191.8579 165.4459 175.021 204.9632 165.9727 181.6166 200.3261 221.5147 252.4865 212.9608 175.9675 149.3373 167.9485 191.9627 70.2899 50.8341 134.4522 192.8538 246.543 239.0408 205.0485 160.6012 97.4792 187.5835 130.755 215.6706 229.1345 233.477 0 28.0214 63.224 140.5668 165.0899 135.3285 209.7792 224.801 239.8623 205.4649 178.7437 209.1966 0 0 0 175.9825 175.6608 178.1978 198.872 108.0808 203.485 255.6953 204.1495 214.1483 178.1985 256.9401 192.6326 212.4138 212.9569 198.5804 227.8625 228.2137 156.9411 0 173.8604 216.9812 285.3501 167.5592 253.8145 187.8951 135.218 241.3952 152.7845 140.4161 165.7431 222.3518 231.1411 214.1604 266.2945 252.55 200.5316 157.3849 190.5987 137.1799 136.7973 133.5301 121.9105 170.4791 170.663 198.6046 239.9266 279.5821 248.6552 176.1706 232.3689 301.1559 258.45 256.8096 251.9948 257.883 23.1427
116.9038 120.2376 130.9301 121.4957 118.4576 123.8571 105.7263 126.1929 127.7802 137.8049 145.0847 134.6244 137.1029 136.8539 139.8465 121.2731 105.4768 117.079 120.3261 119.4213 105.923 143.4218 0 13.7417 137.8357 123.3685 110.3839 139.735 135.8945 115.7636 115.2389 156.3904 118.6953 118.2641 95.9327 114.3372 92.6909 69.7381 24.0402 98.1962 125.4529 122.9197 65.0103 17.4132 61.315 106.2288 104.6273 96.9658 97.2415 130.9637 130.6016 129.0985 127.2578 114.5843 95.3835 70.7273 32.9262 98.1962 103.0174 85.4045 55.3113 55.9539 48.1904 64.2565 87.189 56.2606 63.7017 109.8141 124.5543 99.7354 104.1275 113.9877 137.714 120.1735 125.0306 116.9315 115.331 115.8666 115.4724 110.166 107.8202 65.3847 32.0891 101.7938 123.7825 119.5905 128.9553 119.8196 96.4895 147.5819 128.113 142.0272 120.1371 122.0323 136.4145 122.6221 127.8903 126.4258 128.8092 118.6455 129.8425 144.215 104.8873 120.7775 185.6129 621.1442 72.9981 354.4425 124.3272 136.065 136.5158 116.4573 95.7454 75.3147 54.1175 75.784 134.6098 117.164 102.2897 131.0453 96.0364 127.2424 117.3622 120.2836 127.8205 127.889 109.5409 108.3825 110.4551 109.977 108.9777 113.5556 93.0735 113.0161 116.1187 109.7336 81.3461 101.1408 90.6349 98.7704 136.2619 110.3328 106.2147 105.7452 116.219 39.3046 31.9157 29.8329 91.4629 104.9539 108.2728 112.6725 111.5473 112.8336 106.1694 104.0972 131.4223 109.4265 107.9265 89.6925 118.161 114.6672 120.9958 114.5667 49.7784 44.7236 55.3795 101.2855 110.413 116.8787 95.488 106.8117 117.4177 118.1937 103.8891 105.4089 117.8187 113.6475 98.8348 97.9111 120.2737 106.1441 121.7979 110.0764 94.4968 88.9313 87.0058 107.3358 42.5637 0 89.0265 113.1492 124.9301 114.8705 101.5637 88.1652 71.4814 112.195 63.977 122.9409 120.34 139.9462 20.8162 12.7835 45.4061 101.4893 111.8462 98.4038 133.1052 129.5542 113.3183 110.0141 116.8582 132.5855 0 0 0 103.9569 110.7207 101.3646 120.4347 102.8902 113.4972 140.9447 144.6953 134.268 123.9278 131.4718 125.3594 125.2408 119.7753 102.8434 128.1586 116.312 98.8674 0 86.741 105.4046 139.2971 109.0439 112.85 112.8424 110.6531 129.3064 120.5815 103.4124 115.334 122.0601 127.986 149.4023 139.1256 122.5422 127.3973 113.3012 116.2887 100.4302 100.8796 96.4125 93.4703 122.6273 121.1015 128.693 121.1126 145.5412 139.2017 131.3435 125.821 134.2891 116.5835 118.4549 146.3441 143.984 15.8248
96.5919 129.9928 175.1084 140.3489 0 135.9081 105.7356 148.2447 142.5738 137.7054 124.6821 124.3396 124.5208 138.7969 152.2696 0 90.0084 138.7184 148.2212 115.8402 117.8807 144.9666 0 16.5679 157.1251 140.7072 134.9569 158.1764 144.6166 115.0177 98.2507 166.3577 136.3699 131.0438 133.7951 114.3786 0 60.4813 30.9382 97.8131 149.7676 116.0142 84.4892 26.1356 76.8969 122.6918 117.5226 88.5449 86.1444 143.5009 109.7219 119.8366 152.4304 127.9462 104.4371 58.2868 36.8329 130.7467 103.1776 0 65.2895 71.991 68.7059 72.691 107.1775 0 69.0803 123.6075 127.345 132.7972 167.6334 98.8643 141.4927 118.8984 134.6007 151.3919 131.6578 121.1578 151.6013 136.4075 119.4547 54.8962 32.1087 128.8285 130.3342 140.2606 141.6736 106.9142 88.412 143.7612 142.4585 155.7281 144.7005 135.9011 133.8024 143.29 148.9346 146.9484 153.5241 135.0108 146.8129 124.3551 102.0073 146.7066 176.7077 0 354.4425 688.8395 586.1564 184.8314 170.316 115.2375 94.1646 67.2129 75.3845 72.7687 136.2566 101.4252 121.8371 153.9482 125.19 107.1694 132.5716 102.2689 135.7845 126.5952 142.9684 123.9156 154.4571 101.8024 106.7868 130.2009 77.0017 105.0416 157.1211 100.3066 78.9249 93.1514 0 94.9931 144.5099 123.532 112.9344 120.5962 94.9807 39.5724 0 35.8803 85.3287 102.9401 112.1342 119.8041 103.03 128.0721 103.485 126.9828 112.8857 122.8558 100.909 108.3397 119.4332 134.6863 110.8284 125.6586 59.683 50.0509 65.0199 125.9527 144.3451 134.4319 93.1356 108.9084 96.729 110.0205 102.5242 124.2668 98.2598 120.9042 100.7426 106.5392 121.2255 134.4302 155.1642 130.7159 104.0777 96.4483 99.3826 111.2399 53.7427 0 84.8872 135.1495 142.1975 150.9012 123.5891 96.343 65.7718 122.9812 74.1855 131.1769 138.0243 140.3124 37.3998 18.477 0 89.5286 97.1475 83.5186 131.543 118.1493 120.6378 144.8554 131.2862 142.8735 0 0 0 102.5262 103.7571 105.3755 129.1917 0 126.1048 153.3857 140.5104 136.0076 113.6285 129.8182 118.3923 114.9942 107.4521 122.8028 127.3397 107.1801 90.4489 0 102.7551 130.2895 186.3513 113.7322 131.7247 96.7886 91.4626 142.866 109.4029 0 110.0944 123.9322 144.2478 124.0781 173.3895 162.2473 120.2808 86.7999 114.206 98.8144 87.7347 87.2528 0 0 132.5213 127.5115 129.7315 150.1514 157.8707 126.3091 0 161.9155 137.1727 145.9144 159.8473 148.1498 21.0179
150.0742 160.8546 183.7273 163.4202 131.9334 154.4383 116.1238 185.0763 189.6918 209.4434 194.3117 151.8924 199.1842 143.8616 167.5762 158.1175 106.6456 184.1417 185.5851 143.3558 149.1137 189.1683 0 19.5353 184.9145 162.2711 195.6373 210.1135 164.3009 152.0322 133.0995 214.5309 173.5503 164.8386 191.3084 153.5689 114.9409 76.2204 50.8552 116.5537 180.2665 151.2445 94.29 0 93.7159 129.7335 156.9785 97.3614 105.5981 171.7375 118.1297 152.2871 176.8927 165.0044 139.3669 89.7953 52.5333 127.0897 137.6941 113.5308 82.0517 79.4627 74.2183 85.3172 126.8578 75.6184 70.6779 166.4421 192.2515 177.4227 194.0624 116.1492 179.1822 151.934 207.4568 179.5427 150.8432 154.0993 163.7568 147.4276 117.6961 60.1755 0 151.9152 187.8582 160.6754 153.7029 145.7792 130.5867 170.0036 154.5576 171.1316 187.8291 185.6365 166.962 183.5699 183.2713 157.3733 186.305 179.0165 157.1629 134.9773 109.4127 153.068 202.2308 181.6896 124.3272 586.1564 527.2659 432.6768 238.2162 149.7009 110.6083 106.5887 87.4259 79.6938 194.6089 122.3814 137.5384 177.781 163.7038 168.7908 153.3242 131.9407 179.4667 165.0584 185.178 157.6936 170.6553 134.575 147.4718 153.8708 104.0768 124.2221 188.8466 151.7181 98.1128 120.9132 115.8708 130.8877 164.2932 159.7133 163.3501 150.5462 151.8306 43.8594 50.3466 43.4766 89.6424 127.2478 134.5748 162.6437 125.4082 172.0293 125.3266 142.0134 165.9374 137.6985 137.427 141.5184 150.8967 164.4391 154.2083 131.4825 60.4258 57.8404 86.0978 136.6098 164.512 173.7807 133.6434 115.6496 94.4548 143.3033 133.01 151.0317 136.2486 136.1109 132.8942 146.1729 159.9076 162.1056 156.4367 150.6826 117.3622 103.1254 102.6857 148.1622 61.7881 0 100.9219 131.603 159.8854 183.4309 163.2555 116.778 82.5256 164.9021 84.319 145.9104 188.5263 167.0673 29.249 24.0642 62.5155 104.486 119.9507 95.2352 151.5915 126.7093 182.1833 161.1788 155.7895 153.4924 0 0 0 123.8947 140.9202 122.6417 144.6238 108.3712 135.2564 173.7433 161.4829 142.4239 139.1877 171.8353 171.5826 180.8155 149.4396 142.8058 147.6407 182.7906 135.8221 0 101.2974 176.7506 182.5063 132.2094 169.5409 135.6261 122.4044 184.1602 145.8653 118.5897 123.5041 163.9425 176.5265 192.9412 172.2758 182.486 144.4564 122.7349 136.5957 134.6463 126.3094 115.9703 107.5969 149.7598 173.5673 152.2785 172.8324 192.3719 152.1738 152.2101 167.7673 208.4792 169.8921 195.561 205.8299 180.5752 0
159.2473 257.6 332.6413 289.5688 163.8084 204.6564 162.0166 277.2071 276.5907 255.3589 257.6007 286.2938 263.8265 237.651 262.9413 209.0281 131.839 280.3604 244.1623 159.195 164.2301 278.7534 0 29.5577 225.9125 281.0547 311.4155 279.2384 229.2902 202.995 164.5729 324.0906 286.1436 274.2251 231.7515 226.7201 119.7828 80.7653 63.9609 178.4441 237.276 198.1482 133.6654 47.0973 145.5563 193.2269 202.1014 133.3694 149.354 233.9356 171.7127 219.2318 273.0411 275.6829 181.6223 103.2667 74.4313 210.3762 226.1552 131.7188 116.5576 120.7942 153.1502 115.8432 190.4134 100.7531 115.4313 250.8949 252.9575 302.9813 295.4745 174.801 272.3954 213.0378 303.0831 250.6494 232.9986 213.2398 245.0726 218.9992 168.2675 72.0734 60.2796 232.0811 289.9407 266.0671 274.5229 185.0672 151.1643 276.1884 262.1844 228.2985 292.5876 275.9432 250.4801 267.2813 290.9236 213.5537 279.6289 279.8952 213.2332 200.0514 150.6792 266.9812 349.3835 296.5804 136.065 184.8314 432.6768 2264.1975 532.3437 227.715 192.0416 142.3924 130.9927 129.6948 280.4099 167.1997 229.0204 258.2548 218.8441 203.5349 206.1762 139.0925 231.2381 232.5035 285.2849 246.6599 295.606 179.8655 206.6812 210.8068 125.9848 175.2885 281.5561 174.231 119.9265 156.3843 146.3323 157.409 256.5975 221.5532 181.5559 224.8418 176.1519 57.9103 59.0739 82.9067 123.4672 177.6837 178.4002 229.2614 165.12 254.8055 168.0483 253.2805 274.963 227.7937 170.3382 164.9674 249.1798 236.0644 192.472 215.726 108.1774 88.7635 0 160.4141 249.664 248.9963 206.8489 203.5262 158.7582 210.5215 221.3123 237.8559 199.071 202.5036 191.815 206.255 230.5462 261.2251 262.5303 216.2654 175.914 163.6924 160.3948 226.4548 99.079 36.8028 128.4965 213.0136 265.4956 275.7039 237.0845 183.7618 112.1014 217.2451 142.7749 243.4559 271.9251 274.5962 60.1107 0 66.3239 121.6001 160.0123 101.2194 218.1921 206.9991 289.7971 265.2148 206.4557 227.5224 0 0 0 165.1628 191.2863 165.4936 213.5831 109.6703 201.525 287.8119 239.0433 220.5971 187.4463 290.6245 230.1644 234.653 236.2175 200.6967 234.4809 228.4782 172.8075 0 176.1001 268.4925 288.3219 179.859 279.6109 185.7462 142.0048 252.5696 131.0835 150.1797 179.4278 248.3488 245.7421 248.0951 342.1975 306.1772 193.4464 157.473 191.0314 123.5426 133.7282 139.8559 139.3906 198.3379 232.1546 225.4012 260.3647 303.3743 262.2563 187.4801 234.7555 310.5744 274.1437 303.9212 307.3141 269.8317 0
169.4933 217.0719 302.7207 260.692 141.2685 201.0521 148.0114 232.772 261.6069 232.9703 242.5766 237.4671 209.2831 220.7912 259.2558 215.2623 141.1242 215.6622 226.6153 141.8683 149.6072 260.6738 0 30.6977 273.5893 294.1865 241.8602 228.8241 212.5987 210.7247 155.5497 313.2292 267.2949 222.0004 205.8909 191.0252 98.6238 78.9391 54.1186 168.4152 229.3141 184.2227 130.8908 39.774 122.9359 182.046 224.8993 110.2409 128.2756 185.4266 168.1695 195.8541 260.6524 220.7424 196.4207 95.7579 73.4445 224.6911 205.0781 135.0581 120.8428 109.2256 141.1881 106.3615 188.177 99.6839 123.3411 238.8179 240.5741 232.3751 262.2993 142.1739 241.1981 196.8712 270.6188 249.3692 225.4849 221.9446 225.2451 187.9936 160.5936 73.4647 64.8382 210.7365 247.4871 284.0377 254.6449 173.0705 149.6921 258.1586 222 221.8582 290.9013 257.3136 224.5719 223.6808 253.0416 208.2603 261.0042 245.1875 220.2472 169.0995 145.5727 239.6798 319.2766 243.7149 136.5158 170.316 238.2162 532.3437 1017.524 708.3189 176.3959 122.9051 110.1685 114.9227 254.085 166.4122 214.721 230.7919 205.1657 231.7387 192.6633 164.3523 218.2169 212.6015 242.5052 242.0232 246.8942 158.5812 210.8968 196.307 143.3293 172.2922 273.8844 150.9475 110.0419 144.5884 135.1862 148.8961 257.8014 188.3912 181.7619 236.9935 182.3391 63.9547 52.0412 68.9263 129.6131 163.0631 165.3404 215.2366 153.2779 243.5672 150.3471 237.6034 233.4548 217.0758 157.4792 147.7161 242.3526 213.5062 183.886 223.8054 89.4983 86.3459 132.4803 172.3906 228.8585 245.3545 181.7567 190.7169 149.9279 175.6886 177.4452 192.221 159.1615 187.5121 147.1001 172.5557 220.5636 253.2383 240.5527 217.5635 172.6751 174.8675 174.5565 201.7434 81.4747 54.0046 138.5625 177.0805 268.1274 238.6988 235.6236 145.9174 99.7021 195.9964 136.3659 208.9424 231.547 195.7882 0 27.0585 71.8119 127.5238 156.2517 134.0736 203.1206 217.3672 264.951 246.0485 197.7725 218.7066 0 0 0 166.1417 186.4205 160.0483 194.7473 109.6496 197.9825 268.7043 211.9413 205.9491 175.5771 256.4528 214.7777 204.7707 211.2448 192.3569 216.1631 212.7689 183.0731 0 171.7278 249.2913 305.9542 156.3371 275.8498 163.8017 144.6981 232.9543 141.8753 141.7142 140.8331 219.3913 228.1679 213.8752 301.8525 262.8655 187.1123 164.1556 145.8573 133.8918 117.8126 117.3563 125.1925 175.1127 223.6121 195.2935 245.3722 288.4992 253.1593 191.8993 227.1122 319.561 270.261 295.2492 273.575 226.0017 18.2044
120.6977 138.5929 156.2206 157.4385 123.1409 153.9791 126.8388 187.1497 169.4546 161.7832 146.3639 167.1464 163.4609 164.0406 171.6401 124.6148 125.8084 165.5414 138.7461 112.1388 111.8063 174.3979 0 21.3372 173.4263 143.0796 155.3704 173.0447 179.6908 142.188 129.2716 178.0376 155.7393 161.9838 150.0435 145.6083 101.2848 71.0039 45.3642 121.7742 157.098 224.0784 0 18.4318 66.7968 139.7899 0 0 124.6226 151.4605 139.9114 166.5866 175.2711 153.4746 154.7959 95.5983 43.2402 122.7495 141.6933 103.9551 68.8883 49.9058 58.1033 64.7059 0 75.0752 0 152.9473 158.3275 142.8023 149.0046 129.1192 164.3962 143.1464 143.8868 158.5577 136.7893 125.756 130.0561 152.281 0 0 46.7183 126.4475 162.9374 158.1555 152.6691 122.0662 111.3652 163.8862 151.171 165.6986 171.2563 154.3474 166.15 156.9584 173.3775 162.3754 169.3652 179.3883 166.3898 142.6644 107.1717 162.2181 169.0296 169.1218 116.4573 115.2375 149.7009 227.715 708.3189 412.3347 686.6392 0 81.6965 0 182.2346 129.8709 144.7888 164.6588 152.1871 141.881 151.8841 122.0314 163.3446 146.4067 152.3071 141.9163 163.3774 133.9046 131.7516 142.4391 109.7824 128.7408 181.297 127.7236 94.0964 114.3869 110.588 128.8758 141.7217 148.6452 135.8084 148.7278 0 53.8778 42.9089 31.1286 108.1319 150.3427 120.8833 148.5673 117.4627 147.0748 124.0278 138.1039 168.9447 146.2694 125.3293 121.5266 160.6219 148.4597 137.808 0 55.2596 49.274 71.5827 114.5924 150.2611 157.7218 139.3798 114.1307 130.2774 127.1719 150.4497 148.7876 123.0387 136.7051 135.4834 143.6012 134.6764 165.5763 148.6634 151.0178 116.0681 124.9802 96.0439 128.4716 54.586 30.1311 102.6505 127.9903 176.2307 160.0632 128.1944 97.377 67.5484 143.6041 86.715 139.0666 157.3793 146.9611 28.5413 13.3537 48.9011 0 116.9799 104.7427 143.7954 152.3695 195.4239 164.86 141.3292 160.8608 0 0 0 124.6275 135.1158 145.1158 147.2065 112.8708 148.2713 160.0041 149.205 137.5782 129.0441 170.6963 160.9957 152.2031 166.3199 146.618 134.2946 150.3894 119.9671 0 106.7813 168.9161 175.9276 118.8196 160.5557 125.207 116.0513 160.7001 126.7181 119.9237 122.66 156.5547 163.4294 154.2034 183.7589 161.6579 131.5006 145.3032 126.5732 115.1228 118.059 115.4673 109.5014 0 147.8071 146.6914 137.4795 178.9804 167.7698 135.3462 166.1782 165.0121 174.9922 141.0917 162.743 151.4508 18.4508
132.635 155.9595 180.3604 170.3662 0 0 100.912 161.062 173.2163 148.1792 143.3729 145.4873 135.7826 131.878 161.2571 132.8529 112.5776 167.7007 153.0966 116.3237 108.6258 172.3012 0 18.2917 165.6962 150.2115 162.0247 164.7789 162.4317 132.425 120.8279 183.4106 133.6156 140.0081 131.7849 131.8565 87.0776 62.1928 45.3783 117.0638 154.515 0 69.7082 0 74.7625 120.9124 156.2253 0 0 122.4315 127.5718 133.5609 156.5341 135.1152 0 0 0 127.3023 125.7778 80.6642 57.027 55.0368 64.3536 80.2278 0 0 0 137.8225 143.1542 136.229 160.9166 122.967 140.5088 136.4249 162.5101 121.4833 162.4337 141.672 142.7073 113.0933 0 59.2581 34.0859 117.0083 142.5198 140.0012 142.2595 128.3753 106.8266 138.1794 132.1308 147.2041 172.3056 172.494 150.526 163.5616 137.4271 147.7245 176.1936 137.5249 140.6836 128.4268 114.588 138.8117 170.9145 150.8642 95.7454 94.1646 110.6083 192.0416 176.3959 686.6392 515.1188 360.1265 0 95.0748 150.2881 124.3176 134.1768 148.762 140.5343 144.3734 145.6406 108.3511 155.7027 139.4062 168.9593 125.6692 141.6591 121.2509 127.3164 112.8475 91.5739 118.0157 153.2262 108.9598 74.2832 0 0 105.7934 142.6286 150.481 122.1627 159.5136 0 56.7717 0 35.1231 93.6003 130.1398 117.4569 147.6769 102.5078 141.4218 116.8095 136.8213 129.8309 113.6097 119.1743 112.4886 161.2245 137.3189 121.5351 0 60.6352 56.6515 71.0168 107.2169 146.5331 138.7171 111.7051 102.3209 109.4424 123.7975 113.5211 130.9503 121.4877 133.7817 113.8851 110.6192 127.4027 155.6501 136.5726 144.6299 124.3588 126.3428 111.7433 122.6373 53.0666 37.6305 84.1252 128.599 150.0768 156.3336 127.118 99.8681 69.6682 131.9299 85.205 139.2884 138.6974 151.7661 22.3152 13.4708 0 93.2121 0 105.0326 139.9505 131.2384 158.255 134.2866 154.1248 138.1754 0 0 0 94.1365 108.6633 125.226 139.9901 92.8313 127.0349 169.3041 145.192 151.2034 130.2167 144.5305 134.354 135.4398 134.3465 129.4649 119.3709 140.1803 106.962 0 89.3671 138.175 150.9551 112.7746 147.5018 110.791 116.1379 149.6013 104.8821 101.7358 122.9772 142.5277 141.099 154.1736 171.007 151.7273 142.5295 124.1659 114.5576 90.916 106.4544 114.4948 113.0562 0 0 146.0029 157.3021 184.1926 147.5479 140.048 148.7675 184.4462 155.9144 168.9504 168.9327 168.814 18.3331
118.5891 102.507 130.9802 126.734 98.6473 107.0354 84.2465 115.4169 120.4633 95.0625 111.3915 113.1752 109.4486 103.6803 123.9217 109.3347 78.6892 129.6053 112.2698 82.1989 85.0713 140.1412 0 15.0931 129.949 150.0872 133.45 145.1111 134.6723 116.5863 86.8023 152.0184 118.0303 124.0535 96.4481 117.5476 67.9595 0 34.0253 91.6457 119.8166 106.3048 0 14.4544 63.2512 85.4828 98.3306 74.5329 69.2442 108.0715 97.0011 106.1938 133.3388 115.5076 105.0664 59.195 0 92.8011 99.5182 74.6932 41.177 44.9352 51.2868 60.7638 0 45.7992 64.1197 0 121.1859 113.4715 117.0113 91.5428 120.1724 97.8442 131.4681 113.3269 117.1812 98.9798 105.8916 90.2133 92.3277 0 29.1705 91.2239 117.4083 111.0853 143.6354 87.9735 75.0985 130.8561 108.5787 113.8987 127.9564 126.1406 90.7094 117.4635 98.966 94.4617 132.857 110.4592 115.3508 94.2391 74.7947 110.7126 124.9126 96.2573 75.3147 67.2129 106.5887 142.3924 122.9051 0 360.1265 66.6561 101.8311 0 147.2899 89.9867 107.7824 122.7165 113.8584 114.316 101.5129 94.9937 114.5543 111.4912 140.6721 117.165 143.116 93.7808 96.7424 94.4204 63.2364 95.211 145.2968 80.1089 0 85.0288 85.7124 91.4276 118.8028 97.8741 87.941 104.3209 89.5136 0 31.8267 32.3541 69.0518 103.2744 106.6056 115.8423 87.1543 124.8957 0 107.735 112.2969 93.2667 94.6154 74.3115 111.4219 115.5588 92.7244 112.3376 46.0533 37.0645 0 91.7163 98.5991 108.201 86.13 93.2004 86.5339 91.2976 81.7482 111.3031 96.934 104.4269 87.1936 98.9806 110.2239 110.9535 114.2041 109.472 94.9034 91.1261 109.8905 106.1437 40.9692 30.2444 70.8292 91.8033 125.8742 130.2716 104.7733 86.2065 61.2692 111.1459 64.4018 114.3033 122.905 118.195 35.8891 0 36.7613 0 95.0028 70.0852 101.8189 102.314 113.2858 121.556 103.0513 106.4875 0 0 0 86.5959 99.8646 86.1857 105.4344 68.8262 99.8021 131.1256 103.7569 120.0286 95.462 118.1891 114.2127 106.6375 111.9909 0 104.6874 113.5365 87.3265 0 87.0869 115.005 135.0247 76.6583 127.2678 102.1106 84.3074 109.1698 92.1783 79.7628 79.0486 108.5044 113.8902 100.1682 150.9843 125.3426 102.8183 89.3314 73.4863 75.8786 79.5357 74.6984 65.2305 0 104.6565 113.1211 122.7744 139.5054 121.5127 102.6435 129.1585 158.2367 126.9431 141.6253 160.4108 130.1314 0
78.3368 112.8127 155.2448 125.482 76.0433 98.676 82.654 116.1671 128.1482 121.7013 121.6862 111.164 121.8359 118.0841 112.184 109.2712 63.6666 129.2154 114.748 82.337 80.7532 133.8195 0 10.9421 95.4432 106.5833 94.7809 112.5797 115.477 93.6708 68.138 134.7865 117.7092 110.3393 0 103.9969 63.4592 42.0144 27.2754 89.4687 112.8023 93.3038 0 0 65.493 99.8751 94.1944 64.5539 73.1207 115.5854 85.0198 100.6047 133.2378 117.7188 0 63.7558 0 0 94.1326 56 44.5845 0 52.8039 0 74.1077 36.303 0 102.9118 101.7783 123.8567 131.6595 78.4224 103.4052 105.4509 147.4346 105.5897 115.1689 101.682 117.2029 91.9481 83.5962 37.9314 0 83.5715 101.1252 121.6667 112.7046 72.427 76.4867 139.7697 90.9348 91.2694 115.3081 118.6254 117.28 123.9973 95.3844 109.085 106.9097 102.2032 102.057 75.205 67.0791 89.9044 135.248 115.7471 54.1175 75.3845 87.4259 130.9927 110.1685 81.6965 0 101.8311 284.5911 150.4135 152.5945 84.2598 99.158 125.0346 97.3956 121.8415 93.8276 0 111.4352 110.8051 121.6642 120.0138 141.4507 88.9618 94.7413 98.8145 63.0727 71.3172 124.7014 86.1107 48.0608 77.328 64.0956 83.8943 118.9125 104.734 79.3758 111.8058 89.0685 32.1551 0 0 63.5247 86.5968 77.1822 98.2949 68.6504 115.7603 78.5934 78.2335 129.7417 84.8936 80.3981 77.8664 108.6593 101.9384 0 102.4028 0 33.74 50.1754 77.6494 103.8758 117.8675 88.3274 89.2905 66.0701 84.4435 99.9252 117.2909 76.194 87.9862 76.0019 77.1929 87.3153 109.5484 102.1615 94.8616 89.4871 82.3869 79.6177 90.1745 29.7803 0 60.7866 119.2278 135.9197 131.619 102.1332 72.2664 44.1849 93.6226 66.7717 108.361 116.9596 110.5382 0 11.1109 0 59.7579 80.4155 63.7497 88.6571 91.8658 128.061 119.1875 104.5111 95.716 0 0 0 77.4339 87.7728 67.6295 95.3026 49.6708 83.2303 117.4292 100.3054 109.2463 82.0837 114.2369 95.9355 112.4157 101.4284 0 100.2277 104.299 92.814 0 77.9869 106.6137 125.0555 87.0176 131.3771 77.5019 69.6491 102.0485 69.8941 73.0891 79.3062 94.8292 131.204 91.7703 134.9579 140.1647 94.6672 74.9139 89.4169 74.7443 66.4104 67.9763 75.9619 90.5077 114.1954 88.0736 111.2645 128.5822 105.8263 83.3784 119.887 132.5631 148.3518 147.1715 127.778 120.704 0
96.6466 100.6118 128.6406 119.5135 94.4088 90.0341 82.4038 125.4856 114.0476 117.0106 103.347 116.8998 103.3595 101.6669 109.2569 93.9806 74.2299 105.8564 100.4346 87.0508 78.473 102.4657 0 0 107.5642 126.5525 112.0689 115.3923 103.0902 98.9972 77.6228 127.0828 120.2119 99.9096 100.2264 96.0691 68.4192 0 30.2898 69.9322 0 109.8854 0 16.2459 64.3233 98.468 100.4809 75.9394 0 102.6197 93.6324 113.3563 107.2387 117.6572 92.2358 61.7346 29.5635 100.7344 93.5728 77.2151 42.889 44.5615 44.6682 53.8612 0 39.9285 0 0 115.4453 108.8309 109.4174 0 113.1842 104.1163 110.8819 137.6643 117.4053 0 113.2678 107.1685 0 0 21.5016 82.953 114.2593 96.9903 99.4051 101.1062 84.4801 109.8695 94.6771 0 104.7935 100.9572 136.4018 126.268 105.2741 101.8257 109.2885 130.7751 0 84.7736 67.3286 92.9383 105.0072 121.8676 75.784 72.7687 79.6938 129.6948 114.9227 0 95.0748 0 150.4135 136.7684 1081.4879 117.8643 0 136.8383 124.5735 127.3771 105.9911 0 0 106.6355 118.7323 111.2966 147.9121 87.4011 73.5754 105.334 80.8171 97.9416 113.954 91.7152 0 0 0 86.4876 114.5785 102.4434 83.7596 108.7804 0 0 25.5043 28.8151 62.842 74.3473 77.2775 87.6446 72.2444 103.015 80.3482 108.5685 85.423 86.0975 94.2203 76.9954 102.0594 103.9536 90.0025 81.1742 41.4932 28.8591 0 0 107.7964 117.5515 105.072 86.6441 0 89.6379 94.517 82.811 99.4982 104.5254 95.3456 100.8988 99.8056 104.6544 107.248 108.2001 78.1509 88.3157 70.6233 95.9809 39.9828 20.3915 60.4478 101.6954 117.5597 95.6641 87.5178 70.3949 47.1377 0 0 102.3097 101.0926 114.4831 22.9595 9.4195 27.5238 0 83.5082 89.9485 103.4916 103.7263 104.8067 117.596 105.8175 96.8151 0 0 0 82.0645 87.2521 90.269 93.3882 61.4389 101.9342 108.6619 88.8389 95.9358 95.5453 104.2897 122.1516 116.502 104.6995 0 102.8212 93.9898 84.7912 0 61.9104 0 0 84.6313 121.4164 89.3504 84.8317 118.4554 83.5496 73.4623 97.3299 109.0961 99.0156 107.1905 111.778 141.1739 77.6683 86.0139 0 74.572 74.5315 77.2198 79.1252 0 79.8107 102.1917 97.8128 138.6345 107.1258 99.269 109.9959 117.6162 122.5355 107.1648 133.8579 115.4654 0
180.034 217.8883 300.87 290.3999 152.4902 171.6675 149.8085 252.8494 273.5971 234.3984 285.4318 232.8042 233.8232 214.9098 248.5021 240.9354 149.1232 269.7379 238.7878 162.4678 169.4145 248.3538 0 29.3708 251.3328 280.832 254.6073 275.5931 262.8721 192.4316 158.5024 340.4533 260.3708 238.9506 233.0184 218.323 103.4638 68.8224 56.0245 200.0956 265.5884 202.2371 120.9317 39.649 128.4942 200.1356 223.6276 125.5269 124.6361 195.8235 173.4939 206.2367 284.3743 267.6413 195.447 116.1486 68.8255 231.3664 193.9626 140.1713 118.5302 113.193 121.3023 125.797 184.0753 98.765 105.7077 234.0854 245.2084 273.2554 277.5357 173.998 252.04 211.01 275.2739 275.5854 267.3489 222.7122 251.0788 182.0127 177.9023 94.7369 70.249 193.949 256.474 259.2342 266.1354 186.4733 135.0423 252.493 216.9948 227.6578 295.0678 240.8766 232.1172 259.552 277.7981 236.5343 280.7284 264.2717 232.5304 217.7608 129.5972 199.2111 286.6823 232.218 134.6098 136.2566 194.6089 280.4099 254.085 182.2346 150.2881 147.2899 152.5945 1081.4879 1057.8591 845.5599 306.1507 328.4461 307.9428 261.6687 249.8405 177.4372 273.2378 235.0281 281.9794 297.2568 322.6443 203.2968 225.3176 240.6857 159.7913 206.951 283.6676 166.9995 142.8461 174.3244 149.3302 181.047 262.7116 239.3618 211.7475 239.3161 198.9228 76.1876 72.0466 0 135.2677 163.5187 166.8936 256.027 173.3003 232.2029 158.1709 199.0308 236.4804 240.0524 197.4105 154.0461 242.1038 231.3378 211.4293 223.4101 108.9266 0 110.1106 175.622 224.516 268.2236 193.4125 181.9948 150.2636 204.4876 207.5843 209.0039 186.435 202.5492 178.7607 194.3907 228.3167 233.6552 251.0413 208.281 179.9121 172.4405 194.3388 230.8534 92.5022 41.7418 119.186 184.0602 238.8935 264.963 237.8119 162.7498 101.3293 184.6628 142.3953 213.2807 263.1553 259.4095 56.8363 28.8119 0 134.9679 0 135.713 223.4081 216.1858 303.3513 243.191 191.606 248.8937 0 0 0 174.1001 177.5243 166.752 222.3676 106.043 206.1454 295.3118 224.094 235.4887 183.6696 257.596 235.8395 217.0351 198.0509 210.6412 244.4314 227.1921 198.4295 0 165.7827 226.8382 298.5272 166.9471 276.3349 161.7039 143.8966 253.5505 136.7639 127.5054 165.82 232.9428 255.4453 253.4121 287.4398 302.835 216.357 170.034 188.3759 145.6423 140.9903 135.9635 125.0482 173.6893 213.4847 194.5802 259.5771 309.7299 269.9565 182.1483 274.3873 285.8596 256.0381 286.267 295.3054 249.4925 31.3567
130.4897 140.5368 188.9802 186.4628 129.5161 138.0106 117.0644 174.2219 175.396 152.5964 130.4555 158.0908 171.2476 162.4854 168.5106 140.1944 117.2209 163.4711 150.0558 115.2972 114.2322 149.6001 0 23.7433 191.3322 167.5808 163.6847 169.0082 157.6519 139.3922 138.7943 177.7482 167.4752 163.5406 147.2615 151.9254 95.3159 67.5173 37.4866 112.1948 168.867 141.6297 75.1656 19.3735 76.5916 134.1593 163.4995 122.6802 116.8752 155.5506 122.9194 139.9461 169.929 169.6614 136.5192 87.2709 40.7242 129.3833 146.3518 105.5989 75.9362 60.8622 62.9852 75.0377 112.1592 64.069 79.4161 159.8544 153.7813 161.5444 181.0937 140.884 141.9099 127.634 151.306 155.8677 128.785 134.558 136.3932 140.2979 109.0321 76.0436 25.1565 113.558 159.8437 147.8306 149.9423 113.144 123.7967 153.0504 144.7812 172.7616 163.0285 145.4784 157.6927 164.2638 167.6504 164.0197 163.9909 150.179 142.0561 152.6447 117.6185 157.4576 148.3993 161.245 117.164 101.4252 122.3814 167.1997 166.4122 129.8709 124.3176 89.9867 84.2598 117.8643 845.5599 432.1867 898.1534 243.3867 181.1714 178.5779 170.3749 135.3474 178.8434 162.0004 160.8799 149.4645 178.208 138.8138 133.907 144.497 130.7468 152.716 183.4492 131.9906 101.3357 119.3179 114.9921 122.2581 141.0448 165.334 126.4629 153.0159 140.7015 48.569 41.0483 41.3198 115.2058 146.5612 142.9099 173.0723 115.55 137.8323 118.3372 155.2439 159.9693 165.2589 142.9931 111.186 167.6338 138.8029 141.9226 150.4695 64.7289 51.8903 79.7714 120.8238 154.1934 150.3666 140.257 120.8364 110.5628 124.7686 132.9507 149.8711 142.3441 145.8945 136.5371 139.4567 150.7004 161.0832 159.2055 162.7835 128.7441 120.5775 115.6124 134.7966 58.9362 32.4996 90.0681 130.834 152.6998 150.3613 156.1412 110.6055 74.2079 151.215 90.0577 157.6121 165.209 149.689 41.1658 12.5574 50.5038 95.6366 116.2331 116.3717 159.4951 154.2326 175.3922 160.2683 147.2952 147.7068 0 0 0 114.0545 118.9997 120.5755 146.4576 93.4891 146.6441 160.8136 141.3415 152.2189 142.3968 168.176 167.8978 158.8358 153.2964 131.9954 153.5175 159.6459 132.3204 0 95.8765 182.9607 198.7911 128.8156 149.4686 112.2242 113.4461 164.8366 119.0687 110.7074 132.3732 168.6417 156.8069 160.3664 155.4285 155.508 159.6814 127.1661 134.6834 126.9997 117.7557 120.5023 129.6623 151.972 148.2813 129.1686 169.2116 171.2798 180.1372 155.1566 182.8139 167.3455 156.5093 156.8097 173.0745 171.1394 18.0601
147.4803 196.6492 233.5461 242.0789 149.5879 143.5923 129.6779 200.3487 210.0714 229.2456 205.2566 206.706 195.7491 163.4651 216.8947 168.558 137.1262 233.1378 181.6826 123.4871 139.2233 193.6894 0 24.8213 201.9498 248.0875 215.4155 238.9235 210.6776 175.1541 126.794 252.3106 221.2015 185.1495 190.9704 180.5192 100.1751 68.016 57.8906 159.6672 216.5604 162.8773 90.3883 22.5117 120.1778 160.662 177.8375 115.2371 113.6313 173.9523 165.7178 165.6455 210.7422 183.0138 156.3992 102.1482 52.3495 174.2468 154.4363 105.6352 100.6052 78.5312 94.0914 96.6757 148.3937 73.8003 86.7578 165.7704 187.096 195.1282 238.6736 133.1181 193.0061 172.5005 221.4308 186.5225 193.001 185.9296 199.1398 165.4834 136.3514 77.2067 52.3269 167.9615 190.7872 182.2571 193.3711 143.1789 137.0274 197.9901 171.434 202.9965 239.4585 187.1811 171.7253 196.4111 190.7935 180.1808 207.3904 206.2135 154.9174 147.665 118.9341 191.7059 221.2397 184.2103 102.2897 121.8371 137.5384 229.0204 214.721 144.7888 134.1768 107.7824 99.158 0 306.1507 898.1534 651.9119 507.5379 239.4294 213.3856 188.5422 151.8695 192.2167 202.4303 231.4874 209.6083 250.8418 160.3615 165.5076 153.4279 136.0626 166.2625 241.3725 148.646 101.5203 109.253 129.7472 144.8766 211.925 181.4281 159.1358 188.8311 168.0477 47.1487 46.9936 51.1499 106.6548 144.3471 140.1609 202.5021 116.3385 190.4565 122.6205 207.2331 170.8278 166.9234 166.7302 136.903 204.3285 180.31 157.8234 181.5315 80.5122 71.2653 107.6311 155.188 193.2126 182.3834 152.1624 143.3514 131.8381 174.1126 163.2362 158.7549 131.1419 177.6926 153.073 162.3935 177.761 201.0533 219.0028 189.1097 138.5705 143.5185 159.3991 171.0604 59.6641 44.2995 114.6514 167.1673 199.3466 208.3863 182.2836 133.1765 84.1545 181.9735 104.9204 169.3475 226.529 218.6767 54.5199 28.2951 60.9528 106.2577 140.3528 120.0192 202.3362 161.8019 222.3396 201.9443 200.5807 160.1865 0 0 0 142.8014 175.8294 165.852 185.1256 96.5927 161.0952 249.4923 170.3114 192.8064 172.3263 213.6477 176.7875 203.6976 179.7435 167.9735 195.4305 179.3476 140.945 0 144.7827 187.4954 255.4533 142.959 235.859 144.1947 123.9206 219.1393 142.7887 126.3445 157.2986 189.6321 203.1432 186.1553 240.9756 233.8505 184.9436 120.5168 149.168 114.6718 120.0949 124.1019 120.9138 145.6966 176.224 182.5558 211.5871 229.2911 203.5245 164.0984 204.5655 250.4669 212.0667 219.4825 220.6173 211.8566 23.0888
149.9405 231.7824 278.8634 242.7298 158.5263 172.3525 130.8911 231.0395 258.4631 245.1627 241.4352 224.964 207.4474 218.8958 228.466 198.6697 135.1533 239.3895 210.1174 130.7085 138.3866 244.8088 0 26.9611 234.9592 250.6035 242.2903 203.7249 242.133 177.8369 144.2314 246.5348 233.6451 216.0615 199.4884 220.1351 122.5894 75.132 57.7545 157.6164 232.5044 168.2744 113.1884 37.1753 114.5747 181.5613 175.3062 123.9719 133.471 198.5577 169.0866 229.8682 256.4991 257.8469 174.5593 90.9025 64.3548 190.0818 176.7285 122.7889 121.635 91.0749 93.6465 106.3535 168.1943 84.2086 100.2613 215.5011 207.0553 230.8181 246.4656 148.3162 210.5441 225.4279 262.8697 229.7796 222.5628 218.5539 237.8997 194.7574 146.3093 74.8377 55.499 221.6613 234.8647 234.6643 256.26 165.5989 153.7596 217.3023 209.5333 202.3683 247.8659 238.9473 198.4061 233.5568 227.8678 196.2063 264.0842 248.0805 209.8388 175.4428 152.2137 189.7427 256.5251 211.903 131.0453 153.9482 177.781 258.2548 230.7919 164.6588 148.762 122.7165 125.0346 136.8383 328.4461 243.3867 507.5379 997.764 531.7007 329.1118 274.2591 170.857 235.8258 231.6807 275.8665 252.768 298.5667 191.1435 201.1467 220.3881 146.9058 171.7654 267.0515 203.9136 118.3846 158.2492 145.7018 174.2907 234.6774 226.3804 205.8838 213.7375 180.4123 54.8876 0 51.5893 130.5882 185.0566 173.6831 232.8095 156.3688 220.5321 153.1509 207.8416 244.8289 179.0668 195.1276 147.2176 238.5515 232.3588 165.272 220.2354 78.4066 66.1336 92.1773 176.3393 241.8017 225.8291 191.3559 173.2595 155.7508 202.0261 214.1105 206.3612 184.9071 202.7056 180.3407 174.9735 216.2999 227.4955 212.8713 216.8387 189.772 152.8305 156.0252 195.3988 80.9417 48.6153 125.022 200.1474 228.5912 217.5947 208.0991 155.0183 102.1398 209.511 109.4581 187.4559 244.5801 232.0211 58.4813 0 63.9873 139.9846 147.7984 136.8224 205.7254 205.0003 270.5985 221.4614 187.5543 195.2277 0 0 0 146.9248 168.9658 169.8513 194.3837 105.0051 182.8743 253.5585 204.947 226.5721 193.0127 225.7186 202.0851 196.6584 205.4445 161.2953 220.5711 218.5355 147.9921 0 177.8651 210.754 261.7845 163.1126 253.3932 153.1481 120.9826 236.7046 135.2605 125.3999 149.1928 216.4052 233.7548 243.156 272.2619 249.8629 188.7112 156.3261 180.6969 130.9998 127.1474 131.7041 137.4189 164.9857 195.0264 180.5307 247.8626 261.0917 234.7876 180.6885 201.7194 282.5824 254.331 261.197 261.1429 246.0519 27.6516
168.9834 204.5859 231.0843 221.0858 140.9128 158.4911 142.6081 211.3452 243.6524 184.0996 216.389 191.2007 192.4847 193.4148 176.0829 171.6827 123.3427 214.7525 197.3283 144.7315 152.9092 208.3817 0 22.3845 196.7429 182.079 226.7318 214.6984 208.1585 161.596 140.087 237.5615 200.2739 199.5479 182.1759 159.8602 101.73 77.5439 57.5848 147.8728 197.0307 186.9741 106.0619 27.915 101.4378 155.9979 202.1402 108.942 125.2914 194.794 160.84 155.5132 197.4926 218.3055 154.203 94.9083 59.1972 169.5028 173.9588 99.4893 89.443 91.6393 83.7032 91.0763 140.3753 67.8824 104.2928 206.1275 209.8428 191.2415 207.585 148.212 188.6693 185.6759 236.8931 201.9989 198.7448 203.4077 188.2911 187.2614 135.8763 85.6782 56.907 173.3025 219.9464 206.5134 207.2358 162.8538 136.1906 186.5049 202.2474 189.0225 219.9655 186.2911 214.7943 220.4074 208.1032 191.091 220.9228 205.578 163.8653 142.7776 125.9496 183.687 223.3885 190.1696 96.0364 125.19 163.7038 218.8441 205.1657 152.1871 140.5343 113.8584 97.3956 124.5735 307.9428 181.1714 239.4294 531.7007 1386.5404 826.8511 275.5599 175.5797 221.5104 210.4226 285.2248 223.3631 252.2446 190.4146 180.1948 201.6299 139.6547 167.8385 238.2363 174.0302 116.3099 142.5171 135.4522 136.1592 204.5033 198.6247 184.7893 208.297 168.2327 58.8308 57.7808 57.3103 124.6144 169.0325 171.8034 193.3795 138.1625 207.1153 153.0328 216.3158 194.3325 175.8893 154.3576 159.4445 199.2608 202.4996 169.3498 199.1122 79.9859 62.3956 95.9027 160.604 213.5832 204.785 176.8395 156.445 158.9016 164.5944 170.4753 182.067 139.7978 177.0178 159.7635 180.4067 186.8142 228.7877 205.9511 174.243 147.7435 146.1925 151.1612 164.9873 85.2165 52.0931 117.2245 187.3738 215.0422 208.1544 199.5579 139.3053 92.9011 182.1707 112.21 187.2953 215.9399 204.5201 0 30.8753 56.2999 116.91 146.7715 111.7283 176.9478 181.0162 198.8146 194.446 175.8845 180.6944 0 0 0 142.272 179.3589 150.336 159.7208 113.8459 173.1436 246.5283 191.3589 162.242 172.5949 236.027 167.127 201.1168 197.4233 190.0232 188.5702 175.2968 135.4218 0 149.1036 192.4302 244.8265 152.517 230.5235 148.1724 132.1071 212.87 125.7198 131.7472 154.2081 218.685 197.6089 200.0771 239.5756 254.816 171.8966 135.1428 161.423 126.0002 131.4243 136.6587 133.008 155.8491 185.3217 180.0116 199.8108 234.9071 203.2632 191.6999 199.8247 251.7797 236.8306 219.9774 229.3653 223.6469 18.6919
149.815 201.8714 251.9392 234.7011 139.4318 181.6405 121.5808 210.3213 231.3534 189.8225 193.6381 202.0086 208.5231 211.6024 212.5632 178.4006 122.3532 212.1076 222.3217 142.1367 145.5568 207.0364 0 20.9906 215.4373 236.3168 251.3632 253.8187 227.0192 203.8608 168.4872 251.8998 221.5721 206.0079 209.7916 187.2943 99.5774 78.4162 65.2985 146.1636 220.2144 177.6337 115.0893 36.3739 114.5288 174.7921 176.5373 117.6454 118.9725 185.7138 154.3449 166.3115 235.5297 241.2871 159.3308 92.4124 70.8393 177.3656 169.2263 114.9344 100.2744 76.9273 86.2776 117.0063 162.9952 78.7574 96.4152 172.476 211.3806 206.3209 232.9394 135.4632 185.8749 193.7719 226.8503 201.7095 183.5785 201.4812 198.7213 188.7097 140.5891 63.7086 46.9672 160.9231 203.8972 245.71 229.6739 172.5648 149.5986 204.1023 190.3206 226.4142 232.0557 228.6629 187.5348 238.9014 231.5706 210.0536 246.7979 200.2429 197.6022 155.6751 126.3056 189.3503 196.752 171.7839 127.2424 107.1694 168.7908 203.5349 231.7387 141.881 144.3734 114.316 121.8415 127.3771 261.6687 178.5779 213.3856 329.1118 826.8511 1173.1784 873.333 190.0464 223.1333 218.9357 292.8956 241.5027 285.7868 197.5179 198.4506 202.1927 141.1849 183.0059 261.1904 171.1499 125.3183 156.9224 130.4046 155.7188 214.8187 218.2956 183.8067 211.6798 161.8275 67.1903 60.93 63.3125 123.8983 168.3819 181.3742 198.162 145.7389 197.8046 143.072 204.2493 218.1099 183.6497 174.5544 136.4564 215.3407 206.026 163.7698 193.9667 87.9051 61.2462 101.5515 157.7698 221.7836 221.9911 160.7362 181.2231 157.1257 199.4861 181.0329 195.5012 153.4116 178.8449 164.2678 169.2911 179.2155 218.3416 205.5711 183.8322 162.3517 154.6256 150.6169 184.2613 93.018 45.6183 112.0597 178.2935 227.1381 212.0278 188.2238 164.7884 106.3613 199.6211 119.7629 189.7714 194.6871 203.3109 46.152 26.8715 61.3321 130.2228 178.8144 121.1017 182.1382 171.2586 220.4016 225.2857 158.7552 170.0406 0 0 0 146.7844 159.9048 163.7141 179.0611 104.7934 189.3571 259.578 184.7512 198.3658 173.6921 220.8435 175.1625 198.2042 203.8003 188.5499 197.6048 173.867 140.018 0 132.5072 223.5836 240.4037 146.4593 232.6344 158.5323 123.8619 211.7275 133.6412 131.3363 151.6031 190.9241 197.815 201.0058 246.1084 251.4184 168.0662 138.7735 165.7558 119.868 119.107 121.0888 121.1882 164.3982 163.2477 188.061 239.8581 242.747 229.3593 181.4414 235.3703 251.3034 216.3805 211.0641 233.6447 240.9055 28.0192
139.6728 173.647 211.4033 211.2515 146.1689 172.9001 139.0075 209.9464 182.7865 175.0846 206.3614 171.666 207.9246 200.9703 197.6265 184.7676 136.9744 202.9233 193.548 153.2946 160.6776 203.0196 0 25.479 183.7123 206.08 216.3038 203.3518 207.6734 158.4113 146.9742 228.1362 201.2802 171.0926 175.3661 176.1952 107.8212 86.9333 57.3768 143.5501 205.5575 168.7504 100.3141 34.4575 104.8441 161.0855 162.4204 119.8514 126.2637 200.5691 163.5014 179.6782 209.1772 198.3128 140.8848 102.2854 52.5635 168.554 172.7844 121.4943 102.2089 73.2972 75.076 96.0349 145.6487 80.0092 89.6668 204.4446 201.3478 192.4531 190.0129 153.7129 174.4671 184.3868 216.2798 204.3862 191.6965 181.1646 189.3195 169.5346 147.7803 76.9641 43.2784 144.9177 196.8273 212.072 198.471 157.6213 137.3744 198.2127 167.1804 186.3732 193.4342 207.728 166.5964 206.1341 206.3098 173.8886 209.9608 211.1628 205.7796 164.407 138.8935 162.9885 198.558 181.8802 117.3622 132.5716 153.3242 206.1762 192.6633 151.8841 145.6406 101.5129 93.8276 105.9911 249.8405 170.3749 188.5422 274.2591 275.5599 873.333 371.7314 727.1115 0 215.3957 257.5113 211.8612 250.02 201.9586 197.1701 217.9984 153.7319 174.1548 245.1582 152.8484 114.3821 155.0107 130.8011 155.2018 189.2905 188.8618 184.8908 189.3276 149.4142 67.1413 52.6928 58.4412 120.1585 159.2561 167.3687 192.1126 147.7647 204.9908 160.954 187.0344 198.4388 157.9773 166.2214 142.1532 191.1389 204.4719 174.6521 174.3448 73.7548 67.0197 95.449 165.0078 201.2014 183.146 155.7799 158.9684 154.1396 152.7472 171.7913 158.9303 148.6816 171.0088 155.1395 161.9247 174.3155 184.8011 188.0677 187.8375 165.9268 134.9194 149.4817 170.5907 75.4728 31.5706 112.9715 172.7748 206.2735 198.4778 188.8306 141.5609 98.3764 198.3342 102.4928 157.5307 218.6257 207.5789 37.3499 19.3289 61.3157 119.9973 143.0336 147.8734 201.4377 199.8469 227.5085 202.1503 173.9859 178.1261 0 0 0 132.4099 150 150.792 172.0488 89.1787 163.4011 208.721 169.4356 187.5232 157.9943 201.6176 151.2977 182.5389 177.7396 163.7235 194.5981 194.4049 145.0417 0 119.6532 186.0931 213.6791 145.1067 189.1106 176.0105 132.5952 209.7715 153.9586 127.1861 154.3856 204.6863 187.4392 169.6283 217.8167 212.581 158.3899 0 174.3474 124.4671 133.1493 144.2307 148.2653 168.1939 159.1345 172.823 189.4402 235.0811 221.574 173.8827 201.0228 241.2752 209.9706 213.47 207.6346 213.4234 25.767
120.509 143.0777 162.7959 156.3218 121.95 136.5032 119.1858 174.4756 161.3311 131.3288 145.5023 166.0322 157.2006 150.1873 129.6579 141.3334 117.633 150.157 137.6444 123.5814 129.5226 172.6669 0 18.5476 157.0976 163.0219 159.6155 153.8569 146.6153 126.4162 128.6592 175.5115 158.4041 158.3268 130.4094 148.2865 108.2157 81.3358 42.0864 117.871 156.296 139.0457 72.7725 29.5772 70.3663 128.378 136.1178 110.7465 127.7233 166.7017 139.4011 143.6254 155.6667 160.1968 126.4682 82.8023 40.1549 124.9715 117.0623 93.1338 67.8418 51.3907 49.0067 72.5798 119.1111 79.0817 70.8045 151.8616 164.3194 141.7468 162.484 116.2294 149.9497 154.4934 151.7167 147.819 147.9948 144.9253 163.3128 126.6932 118.8143 67.1983 37.8114 96.9634 137.5944 142.7081 146.8601 124.2397 115.3278 151.6788 124.3009 157.2973 142.2767 133.3927 142.7799 147.1359 165.8781 157.0221 145.8081 145.2239 143.7851 126.7659 102.303 131.4944 160.2065 134.8416 120.2836 102.2689 131.9407 139.0925 164.3523 122.0314 108.3511 94.9937 0 0 177.4372 135.3474 151.8695 170.857 175.5797 190.0464 727.1115 195.9259 683.4299 183.8002 199.4575 168.0238 199.8489 159.8741 165.3785 163.9372 124.1956 140.7406 191.4863 140.9709 91.5513 127.6332 120.1484 117.3751 143.0153 142.6356 156.2881 143.2389 122.1775 52.4795 49.8643 43.8898 112.5514 137.6276 138.2556 151.0295 123.3967 147.8095 135.5065 162.7967 144.58 127.1498 121.412 140.1028 148.174 156.7554 133.9483 144.923 62.4339 54.2753 72.5594 133.1425 144.048 148.089 134.5476 129.608 124.2077 121.1715 121.5815 125.8146 119.4358 114.1798 117.0984 126.0935 129.6763 129.2805 143.5791 139.9779 103.1063 103.2297 96.667 130.2435 57.2474 32.098 91.407 138.8391 163.3371 131.7537 139.2419 112.1398 86.457 159.8504 88.9645 122.091 150.6607 146.239 34.9311 17.4371 61.7993 119.6706 131.7216 96.5976 152.3406 159.0079 156.6686 137.5125 154.0725 160.2174 0 0 0 100.6404 118.2647 142.7261 134.0414 87.9989 134.185 159.9784 158.8132 148.9309 129.7059 162.7309 143.4509 160.275 158.4892 146.1286 147.6293 153.776 113.6807 0 102.0433 133.8329 190.2682 145.5678 136.4805 137.8671 125.3689 176.8145 130.6278 119.9749 134.7865 156.8084 129.0742 142.4022 177.2528 150.133 129.5471 122.5562 138.4109 124.1234 121.986 124.5057 126.9994 130.8956 134.8127 147.2368 155.7415 184.2696 175.6974 132.7043 173.2447 171.7345 150.2194 165.8476 159.4866 171.9641 22.9691
188.1298 199.4932 262.3886 225.7715 118.4155 192.2913 136.0359 234.7125 241.0659 202.0443 233.0252 203.7813 231.8912 210.1526 212.166 199.5152 148.9234 226.4286 189.0726 148.9488 161.2969 240.1648 0 25.18 232.4482 224.1691 223.2079 218.8332 229.2959 180.8005 159.7041 266.4957 223.3782 192.3958 212.8327 185.9001 107.1999 70.3497 0 161.0237 210.6177 165.8641 101.2965 36.727 94.6079 173.6921 210.9637 134.0146 123.3 207.9241 153.4109 202.2719 261.2812 223.7925 174.6891 94.9898 62.2514 173.9536 156.5869 121.4777 101.9939 86.0753 95.08 125.1631 156.2778 85.5282 104.0511 216.8205 234.0647 205.9409 231.7174 149.7116 202.4222 226.7846 267.7456 243.9228 223.2797 198.9491 205.7119 187.1085 150 80.3407 49.2956 173.1689 203.189 232.6879 191.3262 152.6258 142.5288 218.2804 187.1747 201.5706 235.1 200.6956 225.7909 220.1315 217.0653 202.9169 213.6245 206.7301 199.4535 150.375 113.3084 180.4829 237.2008 211.2732 127.8205 135.7845 179.4667 231.2381 218.2169 163.3446 155.7027 114.5543 111.4352 0 273.2378 178.8434 192.2167 235.8258 221.5104 223.1333 0 683.4299 1110.7102 902.1834 352.1881 295.1648 296.2064 212.8544 222.3112 213.1186 148.8815 178.951 268.0882 159.757 113.3911 161.9199 135.5173 152.4313 223.4638 201.4997 201.6446 207.5429 168.2496 76.5352 60.6114 63.5776 130.4607 176.9811 167.8354 217.3442 150.7671 213.9472 163.9269 188.3238 230.3097 186.351 175.4969 148.98 207.696 204.715 177.1384 185.7762 75.5481 75.2937 109.5328 154.636 217.5861 223.6244 186.776 178.1774 156.4901 180.2767 176.652 189.3509 167.5327 186.8882 158.2861 172.1138 207.7937 211.5019 207.1347 184.8991 147.8729 150.2264 145.6541 196.5886 74.1011 47.9376 117.4972 189.5662 224.5313 214.7975 194.0568 127.3821 89.8388 187.5416 115.7265 184.0667 227.0344 207.4343 52.7047 0 63.1348 139.8978 148.7346 122.3786 196.3592 189.914 211.4309 220.1186 184.5044 210.4006 0 0 0 147.5862 160.001 155.4099 168.4968 96.7456 197.643 269.8316 196.3987 195.1535 189.7236 238.4711 172.6908 197.0997 194.687 199.5778 204.4873 204.676 150.5558 0 165.952 211.342 261.9716 138.7743 247.4532 161.7769 145.3548 248.8362 153.9334 132.8904 143.3288 198.4578 193.1684 220.0406 268.6176 232.9346 163.5821 135.9713 160.168 140.2313 123.985 128.1243 137.3961 145.8952 199.6727 188.8387 216.2533 254.7441 229.8495 182.8918 251.9431 285.2605 227.3797 271.1528 235.0315 236.2861 23.9822
175.591 207.3906 271.25 245.3431 118.6887 160.7601 146.1335 216.8147 223.0901 188.9574 224.5028 237.0877 214.5063 216.3617 234.4158 210.0101 139.0166 228.8598 199.6504 145.7837 157.9146 205.166 0 23.7825 229.2285 232.9468 241.1904 225.6817 240.7172 154.928 145.1349 283.7181 240.7196 204.089 200.2582 191.957 111.3379 69.6648 67.3539 136.9338 200.9029 170.6154 110.2677 49.9942 105.8822 154.1215 217.9246 121.4358 122.5111 185.7349 152.5068 181.0298 232.6796 228.3362 177.2169 100.0399 62.1298 199.8443 175.7702 117.3562 86.1286 76.3989 101.2281 107.5141 163.4709 73.1147 95.9979 207.3902 229.6166 239.2903 223.4452 145.3268 214.1865 207.2985 229.2404 220.6342 216.162 192.386 193.849 168.9574 145.2321 70.5762 59.8019 183.6972 221.321 224.2691 229.9565 148.0916 128.0697 230.633 191.3769 195.5136 246.6706 218.548 212.9515 221.658 239.6839 195.7235 220.264 217.6555 186.1113 143.7187 123.1337 189.1442 219.9207 200.522 127.889 126.5952 165.0584 232.5035 212.6015 146.4067 139.4062 111.4912 110.8051 106.6355 235.0281 162.0004 202.4303 231.6807 210.4226 218.9357 215.3957 183.8002 902.1834 1022.1304 1166.7307 312.9997 289.2555 215.4453 238.3237 224.6272 154.707 201.065 307.6146 157.8048 105.0605 152.4755 139.779 161.0466 245.1187 226.2293 197.0924 215.523 170.1997 64.1259 68.787 55.0606 140.38 169.7692 163.0394 220.3774 162.3401 197.9866 153.0872 198.2736 228.5515 176.9487 161.8375 138.7186 211.0845 219.2542 170.9902 196.673 92.22 0 111.3127 144.3946 215.5932 245.3287 186.2538 193.6988 145.7115 179.6874 179.1676 185.1842 146.8596 179.4004 152.1511 168.6672 192.1548 203.8653 198.5753 202.6587 163.8557 145.4859 146.339 185.3079 83.9346 48.056 135.2102 176.6548 217.3857 232.3395 218.8626 160.6612 88.7887 189.286 120.3757 176.1845 231.7712 229.7134 47.1843 22.1417 42.7998 122.3773 160.737 114.2912 187.7604 175.4068 262.6129 223.5624 142.4568 193.7155 0 0 0 156.5053 154.0796 147.998 178.1767 89.2951 178.1228 254.9579 191.4572 194.7368 169.448 240.5966 178.5697 183.4239 192.1343 178.5543 202.4273 194.9204 151.0178 0 151.335 202.3626 241.8894 167.0257 234.1435 152.0928 141.9509 233.2746 151.622 133.3224 149.5513 211.1026 230.3714 203.8496 244.0277 242.1139 175.4943 133.3975 171.7129 113.3952 113.1116 117.7957 0 166.1825 225.1868 188.6226 194.6689 257.2919 220.1743 191.0981 222.0728 252.0431 220.8944 266.1214 249.4072 213.3329 20.6398
193.2661 229.223 346.5876 276.5183 168.6921 202.5099 175.1856 250.4622 296.5348 282.257 287.4716 260.5213 248.1538 253.1446 276.7822 255.7591 151.0204 270.5734 238.8215 161.1911 171.1363 269.1591 0 33.9156 264.81 303.5747 262.9503 275.7326 256.6004 205.0767 159.5212 320.0796 283.2721 259.408 257.325 232.3714 106.5994 83.7194 94.9662 180.1576 249.983 203.1871 129.9243 50.0514 139.6527 200.0976 249.4226 132.0902 117.3782 214.1993 195.9041 223.7341 291.7078 291.738 184.7631 89.3349 68.406 241.3874 214.3706 149.1305 118.6583 148.492 137.3052 131.7858 211.7085 96.9809 118.3833 241.4491 258.8634 303.1648 322.8963 173.3629 294.3422 231.6161 353.6039 295.4868 296.6829 257.2556 277.5124 201.2511 160.3123 76.9236 72.1127 239.6241 295.529 285.3111 272.8617 187.9486 163.6837 260.4907 235.5354 239.8376 288.5223 269.294 254.3875 248.6101 279.4772 241.7539 263.2031 259.5828 212.7579 180.7443 141.1691 217.0063 303.7262 223.1063 109.5409 142.9684 185.178 285.2849 242.5052 152.3071 168.9593 140.6721 121.6642 118.7323 281.9794 160.8799 231.4874 275.8665 285.2248 292.8956 257.5113 199.4575 352.1881 1166.7307 2400.6893 1041.8809 501.2284 272.2197 308.6438 297.663 160.318 202.7466 361.1386 201.6977 145.1296 168.2024 161.0662 170.973 274.1988 281.7387 236.744 252.0604 204.5472 77.4663 0 78.0238 135.1104 199.0332 194.7779 269.5979 177.1 272.9323 183.6498 229.1991 267.3482 243.8037 190.3894 147.6548 272.6394 210.4376 202.9436 281.1465 108.9746 111.5874 109.0259 200.8214 265.1609 272.245 199.2995 194.0037 138.913 199.0252 198.5802 235.0157 177.4493 215.4112 173.3142 207.9652 236.6809 274.0919 314.8929 224.022 191.2218 194.2954 176.7271 219.6009 94.4362 0 159.3539 211.4413 297.1388 294.4806 253.3852 167.4471 115.9987 223.202 157.3006 230.4845 298.1673 274.8509 52.4998 39.7639 71.4783 139.1055 151.8865 119.2943 213.4005 217.2804 287.017 265.1196 207.2098 236.1456 0 0 0 179.4222 181.6548 183.2705 214.7605 107.635 209.1846 353.9481 225.9368 230.6177 201.702 283.5126 211.1218 215.471 224.3255 189.7974 235.8829 233.9796 151.9624 0 200.3594 239.0917 338.0079 180.9432 309.5695 171.6952 154.4781 265.9051 146.2311 144.1386 158.8681 232.3218 243.5617 247.0749 320.6837 320.8568 233.0825 148.6972 173.3661 114.6741 125.5687 128.9905 124.4586 206.3142 235.1422 210.0017 267.4949 313.4399 257.4249 178.8581 264.1966 309.5187 280.6244 360.6566 329.043 295.6868 25.7107
182.1929 231.9686 312.7026 331.7048 146.9225 186.6048 140.0991 238.0907 270.2579 254.6594 274.0538 241.4479 235.8365 229.4406 238.3517 220.591 131.4012 281.9852 236.1052 146.2816 160.3538 256.5312 0 24.5058 226.5843 312.1735 261.4498 234.6733 260.5074 198.1068 148.8639 342.5555 271.6028 241.196 246.7421 221.4879 97.6064 73.4822 72.0635 186.408 252.271 214.8869 130.3635 44.3935 141.8726 179.506 217.5406 123.0022 114.0476 218.4322 170.7111 200.932 261.235 274.1368 192.1652 106.7983 68.6114 230.3356 216.1257 132.978 110.6523 121.0357 122.7167 120.928 196.3686 79.6621 109.8271 218.5799 254.1439 266.5139 288.2964 150.3139 270.4893 201.2096 303.787 279.3544 237.9322 214.5917 222.5686 190.2386 171.6726 77.0444 64.3828 235.6928 266.484 267.361 264.152 154.5236 141.4935 239.418 200.0626 243.6949 273.6849 253.6626 221.818 257.8337 241.9284 230.703 257.931 234.3522 212.017 163.5296 134.2706 208.9964 276.3223 218.0415 108.3825 123.9156 157.6936 246.6599 242.0232 141.9163 125.6692 117.165 120.0138 111.2966 297.2568 149.4645 209.6083 252.768 223.3631 241.5027 211.8612 168.0238 295.1648 312.9997 1041.8809 970.4209 840.9265 288.4341 295.6001 266.1991 136.2347 194.348 330.1491 188.0667 119.1101 170.0806 147.7587 175.7323 264.4287 256.0123 206.3516 237.0608 206.8255 60.6623 74.8234 73.4593 120.2538 171.8412 184.7751 231.1912 138.8728 258.1581 149.8441 223.6684 246.8971 205.1436 174.3744 141.0664 239.6658 216.0646 187.9662 211.6346 95.9161 96.2553 97.055 169.868 229.1302 232.2723 170.8916 198.58 135.5664 188.1532 201.4373 203.8702 164.3487 194.0573 149.7472 179.6966 230.5482 221.8484 275.009 230.2276 170.6767 172.0134 194.783 211.3672 82.8852 52.0634 135.0354 205.1509 262.3995 295.0142 209.9091 174.6471 102.0459 195.1194 143.0468 229.872 252.514 231.0969 61.8803 35.0884 58.6807 121.0459 138.2219 110.1847 211.8035 205.1061 289.3984 243.9101 209.6037 204.8877 0 0 0 167.4419 175.0894 159.0177 219.1343 92.5959 186.1606 311.5733 222.4975 231.6284 178.7897 239.6138 223.2027 191.8256 194.3693 183.211 205.0184 218.5809 175.6899 0 192.5917 238.684 282.7482 174.7158 306.5898 161.3408 134.2508 252.6911 128.611 129.4063 144.3245 209.1528 241.3795 234.8092 291.5817 288.4555 193.705 139.4866 168.248 121.0315 113.7543 115.275 112.592 149.5634 218.5076 195.5454 268.0011 307.974 255.845 184.9986 241.578 312.3844 271.357 347.7981 277.4586 255.4443 0
201.7043 219.1571 353.6463 319.3453 162.4095 207.1402 153.4402 293.4986 282.9235 237.4307 299.5207 289.5195 292.3307 248.2365 297.6762 254.7371 145.1945 282.3667 257.0451 152.6748 161.9413 279.0141 0 29.3086 273.9463 328.5664 276.4163 300.2116 276.2411 226.6777 178.4819 342.7322 278.5672 300.3607 261.8864 231.5395 100.8708 68.1376 59.9566 220.9403 277.9573 221.2872 142.4302 0 141.3898 202.667 251.3721 124.1386 146.0068 250.3763 197.1381 216.8709 303.5149 302.0884 217.5433 117.2505 75.7603 247.3233 231.6652 147.2116 125.4708 110.6951 163.1091 143.5042 204.7985 0 115.7071 254.9507 311.6392 299.2938 303.3824 180.2627 247.533 225.9849 337.4162 291.0988 246.1492 233.6296 278.3219 220.8563 152.5433 87.0029 74.6836 222.2109 288.5972 273.5329 288.5473 192.1415 162.8937 291.0748 244.2368 243.7996 329.7821 285.666 240.1725 273.6603 270.0527 248.9055 300.7559 272.684 205.4827 192.3003 134.116 226.3523 305.5803 223.8946 110.4551 154.4571 170.6553 295.606 246.8942 163.3774 141.6591 143.116 141.4507 147.9121 322.6443 178.208 250.8418 298.5667 252.2446 285.7868 250.02 199.8489 296.2064 289.2555 501.2284 840.9265 2094.5174 459.5356 370.2013 333.9285 166.378 231.0806 371.5343 247.2074 132.8205 178.5557 174.6436 185.4786 289.7138 280.0243 242.5061 279.1929 207.7175 98.9487 85.422 82.5707 137.5686 212.9052 199.0032 265.198 161.8886 244.307 179.1928 259.5051 311.0181 257.3954 183.3409 155.7137 298.4901 233.2628 194.492 254.0292 122.3592 83.6879 109.3509 172.4767 288.4542 279.0869 199.237 216.4171 153.9124 212.5697 221.4213 226.5549 203.828 220.1427 172.4225 194.1991 260.0092 274.93 261.674 234.8794 213.3628 185.1452 191.8869 238.6891 95.3678 55.0943 159.4573 233.4282 273.2208 314.4697 238.0346 191.8978 104.8283 210.4613 144.0453 239.6988 259.2005 265.0107 71.1483 34.1382 61.5064 136.3232 160.4629 115.968 225.0342 218.8927 308.0058 273.318 219.1253 204.7199 0 0 0 166.9412 194.35 167.0342 207.4703 118.8955 224.5787 361.4193 232.1467 212.0071 215.6056 311.6179 220.8841 206.9051 243.442 247.6543 237.7106 258.7188 197.116 0 184.1306 245.0505 356.9002 175.7366 321.9442 173.9021 146.0734 282.1589 153.0462 152.0879 154.3491 255.636 261.4367 237.8552 337.8382 288.8062 206.5913 155.947 206.8271 130.6215 114.2571 115.8204 123.6664 189.9092 242.5699 226.0133 267.4854 318.9053 292.7663 186.3371 269.2039 355.2842 274.9451 367.1398 283.7983 269.1311 0
166.0038 166.5943 214.6145 216.7597 139.6934 158.8684 141.1432 190.4037 216.0413 216.9898 169.1093 185.0619 186.3999 176.7946 159.2456 168.3212 124.2634 189.7437 194.999 140.6865 137.4458 189.1778 0 18.6408 186.8659 185.614 185.694 199.6059 183.6677 174.7189 148.669 212.9569 177.5663 158.7545 188.0217 157.7133 103.2031 74.0571 45.5301 136.0339 185.3863 164.2479 98.9803 25.7971 106.7017 147.3325 174.9298 108.741 122.5415 145.0115 147.3965 157.9189 189.5143 183.698 143.451 0 59.6802 156.0651 159.2233 118.5157 84.1538 62.1566 80.4471 68.0023 129.3561 90.8951 88.3589 170.9332 182.1008 194.1967 194.4405 123.3743 192.559 160.287 212.6074 171.3528 170.8535 153.0837 175.2402 165.8662 148.9891 79.5318 43.5848 129.6911 192.617 161.2667 199.1049 149.9349 128.0682 179.2762 168.1698 186.4904 195.827 203.5405 186.6109 179.897 181.3959 166.7651 165.6645 185.7725 185.9328 141.7544 119.3982 143.2152 205.0026 178.813 109.977 101.8024 134.575 179.8655 158.5812 133.9046 121.2509 93.7808 88.9618 87.4011 203.2968 138.8138 160.3615 191.1435 190.4146 197.5179 201.9586 159.8741 212.8544 215.4453 272.2197 288.4341 459.5356 699.1066 561.6203 252.798 157.0034 178.1963 249.2954 170.5208 106.9542 152.9229 141.9297 127.5069 178.0672 187.2437 178.2343 170.5498 152.4514 63.329 0 48.308 132.8558 149.4532 156.117 178.1682 121.2109 174.3442 132.8416 174.9416 190.4536 175.7961 144.852 127.1308 181.6452 192.0529 151.964 160.6606 71.0126 79.56 81.4369 141.0466 186.9582 168.6736 167.9472 117.1793 121.672 141.8822 174.5666 163.7666 143.6742 152.6232 154.3346 159.3703 177.4732 188.1932 195.4138 181.8912 150.0336 143.982 137.6654 168.8249 83.0759 44.1738 94.6692 176.3818 216.4294 211.0302 172.9 133.302 93.4919 175.6215 94.7549 170.7887 164.7184 188.8009 37.5347 15.1824 55.9241 118.5111 135.5039 142.7592 160.7916 165.3914 205.34 202.2389 152.3363 152.5296 0 0 0 125.357 144.923 130.3646 141.512 106.3209 173.2369 202.0786 181.9644 168.5746 146.5621 186.8651 183.4399 172.437 194.0078 175.4372 196.2779 176.6961 134.9575 0 111.1408 179.3107 230.5109 151.069 171.2112 145.0029 129.2458 176.9334 121.9052 110.4073 131.3369 189.2304 189.5769 163.5639 188.7802 198.5107 131.9441 128.7618 172.8668 115.4879 125.1661 125.221 115.4118 145.1015 175.9159 154.6611 196.4689 208.3923 206.821 163.5812 208.0969 218.4301 203.4913 206.8277 199.5192 198.8711 19.8441
165.9604 182.1901 263.764 236.6137 121.4213 164.3389 128.288 207.8011 228.8609 203.9734 210.5618 215.5545 194.6587 194.2192 190.5069 177.9659 114.3501 213.2243 172.1086 118.5662 127.136 232.6412 0 25.4723 211.7084 215.26 223.5394 239.9614 210.2194 165.1004 128.6777 257.9475 228.2027 192.7956 210.7864 193.7373 82.5761 67.9304 57.0478 145.3366 194.6236 173.8634 87.6742 42.7028 107.3203 152.3826 184.8046 109.7185 104.8603 172.5873 154.9124 193.8283 226.0048 183.6973 146.3318 79.7335 61.0694 180.4083 159.6261 101.1166 84.3433 95.2468 108.8116 90.2088 163.0307 74.1298 77.9613 191.5244 212.9122 225.9418 237.1201 152.2866 191.7708 177.6862 244.4502 215.2531 200.2404 177.1442 204.1735 174.7178 133.1706 73.3727 44.021 151.4879 212.7504 210.2762 229.3747 149.4255 128.6145 179.7838 190.5699 194.417 231.0733 218.8296 200.9463 194.3068 206.5659 197.5462 203.7666 176.9321 181.1732 147.3652 98.6183 160.4853 239.205 180.8174 108.9777 106.7868 147.4718 206.6812 210.8968 131.7516 127.3164 96.7424 94.7413 73.5754 225.3176 133.907 165.5076 201.1467 180.1948 198.4506 197.1701 165.3785 222.3112 238.3237 308.6438 295.6001 370.2013 561.6203 435.1884 762.97 165.5039 198.2213 278.9908 175.5389 111.3992 137.4386 121.9651 144.3399 217.458 218.5689 157.8564 202.5947 169.2974 58.3074 57.986 54.2154 111.9666 157.7495 152.7453 214.5304 132.0027 199.1272 122.2287 183.7164 212.7315 196.38 154.1246 138.3938 218.4009 177.4867 162.538 184.0142 79.6086 83.7784 101.3549 156.5239 201.6962 209.5568 151.4588 143.2366 121.2172 149.0735 178.5353 180.1277 142.5821 165.674 141.977 149.8083 183.3784 204.0726 199.8079 176.3114 147.9083 156.0504 148.6553 173.9976 82.5092 42.2634 109.7544 180.6334 207.317 215.4819 179.643 117.2842 90.0341 189.1127 121.3478 190.0599 208.9709 214.7878 52.6613 26.7006 58.3619 111.8032 140.3935 111.0314 198.2464 185.4587 228.2491 211.3544 151.6648 173.2012 0 0 0 163.6076 156.7247 144.1587 175.6245 95.2825 169.8825 244.0892 184.5336 184.4237 145.9238 221.3651 158.4794 185.9367 199.5001 177.5578 178.6943 169.5569 139.1054 0 130.8989 183.7602 244.9755 148.1656 245.494 145.1998 124.3394 230.5179 118.8485 108.9474 125.9324 187.8032 191.1983 186.2662 244.1355 237.3738 163.3236 125.2466 155.8757 118.9871 126.3114 124.9906 113.0426 0 185.705 170.8363 200.3234 257.2255 191.5256 160.7089 199.2657 263.4825 213.3556 241.9183 243.7348 198.9299 24.1518
172.8728 198.4975 255.915 227.1033 155.4673 172.21 134.9417 223.4725 236.9406 194.1196 209.9239 218.5012 185.8352 173.5933 203.6394 174.0739 124.1471 219.4257 197.1528 134.3274 133.4696 213.7644 0 23.9343 230.0941 214.129 205.9395 223.098 218.5819 183.0841 157.6404 268.8967 213.0335 213.7904 218.4264 200.6324 113.1178 75.9586 49.1481 157.0496 208.7088 176.292 109.763 38.0674 120.9267 174.5392 186.7063 131.2598 130.5084 189.0306 140.2946 178.991 252.748 207.7856 161.6407 97.7324 60.0432 178.4611 184.9424 110.3314 80.9295 82.008 103.5627 89.0579 136.6175 78.6841 90.1712 180.6635 209.499 196.3253 235.2183 139.6032 228.157 179.473 213.7422 230.6209 193.2282 184.4539 193.3369 193.0437 136.8147 77.7812 42.3589 163.406 229.6726 224.1537 215.9078 166.0069 146.8555 200.9809 178.5227 182.9346 221.195 218.7658 230.154 210.9912 241.6258 190.8225 202.1227 233.8759 177.4513 178.7542 116.7043 178.5026 222.3542 193.4023 113.5556 130.2009 153.8708 210.8068 196.307 142.4391 112.8475 94.4204 98.8145 105.334 240.6857 144.497 153.4279 220.3881 201.6299 202.1927 217.9984 163.9372 213.1186 224.6272 297.663 266.1991 333.9285 252.798 762.97 1130.1131 570.4585 0 320.2928 202.4036 140.0445 162.3865 147.2598 177.9991 224.4441 223.2601 185.5472 204.6905 164.4932 64.2265 72.8601 60.3149 136.8063 166.5991 174.208 206.3159 161.209 216.2122 152.2514 191.7241 229.9166 198.7121 161.2326 160.5168 229.0062 219.8495 186.8238 207.0244 84.5551 88.9811 96.9585 172.5176 223.3487 214.3322 162.1813 156.1348 158.4409 188.685 180.4308 214.2876 164.5334 172.0193 167.8781 173.6293 177.7093 197.7537 225.0497 197.8615 168.5552 155.2788 149.3365 189.737 76.0614 39.5138 98.5502 154.1361 226.3774 213.3929 204.2853 134.7386 86.3413 174.5455 117.4415 169.779 218.9016 242.881 45.6018 16.2206 49.9017 121.3675 151.0576 120.9242 195.7287 173.5141 211.0711 218.4115 189.2554 184.9514 0 0 0 133.7673 172.8347 161.3755 185.1224 106.4548 184.2402 232.8579 200.7647 184.4391 157.8362 237.849 187.0557 208.0369 191.8454 172.0742 214.4575 187.8762 141.5649 0 117.0432 196.2279 245.331 166.834 226.1179 150.5041 132.3953 229.3863 139.1129 129.9549 152.3411 197.44 203.3104 212.2812 242.1244 220.958 173.3426 134.5226 157.7828 134.4954 140.2958 139.0638 129.9262 165.1946 209.34 194.1439 237.5818 249.4878 198.5961 181.6361 206.6714 226.8889 227.491 227.4405 231.1018 233.2403 23.747
126.1109 141.7867 162.4813 166.222 116.8881 129.3376 105.5982 135.5297 157.7496 133.5449 128.9058 148.1962 131.8834 134.507 140.8915 124.5928 107.1433 144.4146 142.0656 112.3729 116.1673 144.9375 0 14.684 150.9209 147.8281 154.7257 148.0488 144.3372 127.0777 106.2809 145.6925 137.4284 148.038 138.08 141.6071 104.2407 76.0578 36.7094 111.6269 127.0365 137.096 68.2194 22.5996 80.2443 124.7874 122.8616 101.1198 102.4488 130.6108 124.0057 120.7907 144.061 145.1356 106.0968 80.45 29.763 105.7164 120.53 80.5262 56.6808 50.869 51.7105 67.8446 92.5617 59.629 64.9596 134.1873 138.1183 133.6103 149.0399 117.8054 130.661 123.3847 140.9516 138.4016 114.473 121.1184 138.3151 126.7963 99.0964 67.1753 33.2314 93.9667 131.5558 149.7043 133.35 137.7798 110.5159 127.4159 134.473 125.7735 141.1195 138.1273 137.6736 149.6821 140.1738 134.7073 152.8575 153.2319 118.8286 116.2857 92.7824 117.1672 142.4259 133.2198 93.0735 77.0017 104.0768 125.9848 143.3293 109.7824 91.5739 63.2364 63.0727 80.8171 159.7913 130.7468 136.0626 146.9058 139.6547 141.1849 153.7319 124.1956 148.8815 154.707 160.318 136.2347 166.378 157.0034 165.5039 570.4585 59.6571 491.8347 0 144.8001 102.6569 123.1824 117.3522 124.9435 147.9588 145.279 121.3236 146.8486 131.0333 40.5406 0 37.6697 96.2413 124.5365 136.9897 143.8417 119.0369 136.2908 114.5694 139.33 136.2065 130.651 125.6374 114.7124 146.2595 147.9282 131.345 139.8939 57.8901 49.8919 71.5766 131.2623 156.4028 113.8619 108.4187 105.3718 112.979 135.0249 129.2743 127.3384 123.2158 119.8309 131.061 130.3242 116.7197 128.0924 148.5641 128.5705 122.2436 96.4339 105.374 126.0596 54.748 34.4623 73.7536 120.1296 148.6159 149.7098 126.2842 97.5557 73.6691 116.9292 77.6145 134.0004 149.418 142.432 30.144 11.6424 52.606 114.3245 108.8178 108.5506 129.34 128.7136 142.6229 135.8798 138.937 138.304 0 0 0 93.5535 127.6807 126.2104 121.1995 96.6025 127.8491 143.5724 139.4546 130.0938 128.4366 168.6138 132.539 123.5843 137.3951 131.3702 160.1386 137.7548 107.285 0 87.3213 122.6264 150.1076 118.3631 148.2708 127.6605 119.014 157.7212 133.9167 111.2106 130.3289 138.8882 132.5633 138.0594 146.174 148.2186 130.8628 120.7125 118.6353 104.7908 114.2605 115.3339 109.4973 117.7264 150.3331 125.905 150.963 155.6518 147.0171 136.5712 135.066 133.3186 139.8753 142.4341 152.6317 169.2541 18.1013
141.7343 167.6302 198.7205 213.0515 113.1819 174.4343 123.0588 190.5778 205.4551 189.6834 153.6046 180.0978 169.6631 164.2863 178.043 148.6205 110.1376 182.069 179.9309 139.1751 134.2538 188.8513 0 19.4044 201.7265 194.6673 197.3553 201.3711 218.5017 167.7272 146.65 215.0237 180.2348 166.5153 163.776 165.2292 107.0153 78.9117 49.5422 126.4205 161.4281 168.9895 86.3182 29.4018 97.9134 150.9161 161.0215 0 115.6093 174.7261 157.5371 179.2124 206.856 177.9849 123.22 77.9076 38.4326 144.5809 143.8827 110.6339 79.8551 74.3222 68.0846 94.8275 128.432 70.3513 76.6639 166.9024 166.9348 192.5423 199.3159 133.6275 179.1294 152.006 197.8165 154.3306 129.4367 147.498 173.0333 155.5169 137.7042 74.3438 36.8913 133.4503 188.1711 186.3997 161.7095 147.4021 124.7559 162.8329 158.4283 151.8069 176.8746 176.6655 178.0098 188.6829 190.7467 171.2274 189.5003 180.5859 147.8198 128.8973 112.6275 149.9948 203.9428 163.742 113.0161 105.0416 124.2221 175.2885 172.2922 128.7408 118.0157 95.211 71.3172 97.9416 206.951 152.716 166.2625 171.7654 167.8385 183.0059 174.1548 140.7406 178.951 201.065 202.7466 194.348 231.0806 178.1963 198.2213 0 491.8347 1052.6196 1220.7994 217.8532 126.3437 160.7783 145.4901 145.1991 193.1312 190.8655 180.5843 191.3272 164.0457 56.7403 0 46.6379 120.7984 148.7987 148.052 179.0705 137.7023 178.4925 143.6241 189.3391 176.6888 158.1981 149.852 130.1494 186.1722 180.6534 154.6467 168.0231 66.6932 57.8458 86.6166 162.7003 193.0949 161.8521 136.8422 125.1733 128.5531 159.7647 160.7172 154.78 155.1117 154.5193 150.9204 150.713 171.6769 170.5356 191.1406 163.2116 147.423 136.3811 123.9827 163.4941 58.7149 0 94.6257 164.5509 181.8348 182.0434 169.2257 115.3606 80.1728 153.329 96.0537 182.1495 182.0835 181.4972 41.7257 13.6052 54.4174 121.797 135.1201 123.5376 149.6695 149.4639 182.5695 188.8937 149.5316 166.1937 0 0 0 134.376 146.6318 148.3527 159.775 100.3969 142.5359 191.2467 171.5141 154.9727 158.7994 202.4087 178.5666 151.7525 158.6541 147.1748 190.0369 171.027 124.7047 0 125.0428 151.3873 201.741 144.7657 188.0466 156.0686 123.5482 197.7767 133.2358 120.9842 145.6922 172.7721 162.1867 186.022 200.0843 193.1844 152.1463 130.8465 146.3142 114.9349 123.6289 123.9657 115.3041 0 172.397 152.3437 165.8866 209.4161 198.0874 158.835 180.5722 191.4734 182.9815 185.5963 196.8042 203.8431 21.1846
190.4893 251.4711 359.8204 343.3899 175.6463 221.0674 162.5008 305.012 293.0997 245.0116 246.4692 269.1059 247.0377 244.5063 255.2895 261.7132 155.7023 278.9368 291.9829 173.4791 175.7978 325.3998 0 31.1707 307.2906 323.487 283.3431 339.4839 312.1542 239.5602 177.8853 366.4897 306.2274 287.4166 261.08 214.5565 103.6812 87.1013 73.2963 213.2945 292.6047 216.8443 130.985 42.8811 147.1099 226.4115 266.0509 140.4785 140.9454 238.5968 194.7712 234.7616 337.9342 269.7539 218.6676 110.7072 67.0873 267.8349 236.9216 142.0049 150.4246 129.6572 120.7236 120.7151 218.1911 122.4887 108.9513 249.6075 291.0036 308.9981 340.4491 172.6761 289.5737 243.9517 325.8676 302.6259 258.0442 242.0803 241.866 212.2084 161.1653 89.7966 70.4693 244.895 292.0224 258.5531 267.9538 194.4247 160.3235 246.8526 234.401 250.5971 318.9351 261.9097 265.2788 289.7817 289.2595 285.4787 304.4696 277.0951 245.7379 178.2001 139.292 246.3935 345.6412 240.5524 116.1187 157.1211 188.8466 281.5561 273.8844 181.297 153.2262 145.2968 124.7014 113.954 283.6676 183.4492 241.3725 267.0515 238.2363 261.1904 245.1582 191.4863 268.0882 307.6146 361.1386 330.1491 371.5343 249.2954 278.9908 320.2928 0 1220.7994 2620.0809 1196.6135 0 219.4981 205.1613 226.5989 340.0847 301.492 250.1626 285.639 251.3741 82.4706 88.3909 88.9167 167.2969 192.8718 198.8471 306.0887 180.4086 294.1189 210.0087 294.4104 285.1552 263.9473 207.4896 179.1943 319.6436 269.5915 203.9861 277.4611 102.9538 98.1254 129.9661 204.9058 310.1137 305.3519 211.9642 210.5102 173.0191 228.2052 233.5207 249.0681 193.1359 246.5877 203.4186 207.3327 258.439 313.7158 277.143 247.7616 190.0782 189.3337 186.3156 256.7311 99.3112 0 136.5214 240.6819 323.9484 309.2928 267.6358 181.4363 120.0843 233.4014 156.5098 215.3056 289.5835 294.5836 62.3468 36.4242 83.8164 151.7693 184.7243 133.2946 255.1975 241.7582 331.2644 298.0763 217.4408 276.8606 0 0 0 198.1171 178.5164 180.8023 218.0795 115.791 237.177 356.24 239.8886 267.6032 207.4828 310.4365 242.9108 238.732 262.9243 223.5929 265.2978 243.8688 196.9362 0 200.8961 285.4082 369.4776 180.9687 292.6125 184.2248 144.1484 287.8649 151.1352 155.1653 211.4558 265.6146 301.7527 288.4431 343.6117 305.0542 236.9104 183.5683 184.3576 138.9293 129.874 130.8584 138.0637 212.5657 260.0167 235.0003 278.4599 333.4487 319.3674 220.1161 270.6539 328.1004 288.3412 332.3561 333.7417 342.9418 26.7643
126.0733 178.049 208.669 206.1313 139.2073 136.1691 141.9395 184.048 189.8823 171.7435 192.1516 183.9718 173.6394 172.2101 184.7364 158.2612 112.7516 190.3959 177.3607 123.8109 133.652 175.6594 0 14.9125 197.5919 200.6262 187.2105 201.2049 184.869 153.7103 135.2888 208.6554 189.8061 184.0722 160.3252 155.5533 104.41 73.2139 41.9347 134.7853 169.0312 149.3996 95.0315 24.8485 89.9822 149.7389 166.2393 124.8534 134.0327 165.252 140.0363 154.53 186.9725 174.3074 136.1763 86.8004 52.7338 143.3426 141.7077 100.2517 79.5829 63.5755 74.6533 66.0752 131.2842 65.3808 83.0237 155.2323 190.4458 204.3165 182.8463 119.9577 176.2603 136.656 192.7495 158.8204 169.7143 177.3022 165.6154 146.0891 138.0128 78.5098 0 151.3181 181.3753 178.7701 152.1151 0 114.24 168.9898 154.3779 157.0603 183.5597 165.5026 179.0151 195.7806 187.661 156.6081 186.4399 178.0817 146.9322 114.0266 107.775 159.8864 188.9925 176.8863 109.7336 100.3066 151.7181 174.231 150.9475 127.7236 108.9598 80.1089 86.1107 91.7152 166.9995 131.9906 148.646 203.9136 174.0302 171.1499 152.8484 140.9709 159.757 157.8048 201.6977 188.0667 247.2074 170.5208 175.5389 202.4036 144.8001 217.8532 1196.6135 869.6899 574.6781 0 165.6992 174.4383 191.4821 204.682 187.2563 204.954 157.3743 40.4486 0 55.5759 123.8599 156.6798 152.0523 183.2395 132.8415 161.9106 147.4465 182.6617 178.6468 159.0175 152.2273 142.5316 166.0201 183.8453 157.7921 173.338 66.9868 60.0045 88.5568 145.0064 161.5904 176.119 151.8578 130.381 135.7881 142.746 150.8581 134.5975 156.7686 138.3453 128.0484 126.0386 145.8849 195.0107 161.5131 174.2681 144.2215 131.2234 110.6425 147.1721 60.8048 0 84.4556 152.489 163.3047 183.7985 165.6761 129.5842 78.7299 153.2271 101.0031 155.9453 185.2623 164.4473 39.0597 10.6675 55.3857 0 135.6714 107.0802 164.6173 167.5153 178.3613 154.5391 167.4504 158.001 0 0 0 126.9953 146.8147 139.3167 146.7615 101.9216 157.1428 175.8027 159.5815 156.5923 150.3412 181.0316 160.3891 153.8341 164.8348 146.7183 175.2788 162.0532 148.729 0 123.2778 171.6476 214.3811 137.3871 176.4407 130.1672 127.4551 185.681 138.8527 118.5288 137.2059 173.3244 182.5037 180.3459 209.5005 169.9202 150.3633 141.6624 141.2365 123.8805 118.7882 117.6753 121.8044 0 178.7526 166.0914 194.6922 195.2306 209.0988 164.5181 182.6842 205.3529 190.6116 181.8101 188.2388 196.0829 22.9403
99.0226 127.3506 120.65 136.1249 101.8188 104.8703 100.8512 133.3287 134.2997 113.2923 129.0585 115.4806 125.1791 106.3436 130.6204 104.5853 86.8202 116.88 117.4904 95.0628 88.4396 123.5454 0 11.2749 124.3206 119.0617 132.0386 124.0096 111.3285 105.5875 96.9164 122.0507 112.0137 124.3274 114.3476 106.0569 82.8929 0 31.013 92.9775 121.5134 97.19 57.9219 14.5193 59.0372 94.1695 104.1811 77.9703 87.4468 104.8796 91.5593 107.0262 123.4642 119.7035 94.8544 60.8532 34.55 96.6182 105.2444 81.6547 58.429 32.7673 52.6346 54.6983 93.4465 52.946 67.1733 112.8685 122.6811 124.5197 110.5988 92.6363 122.5556 111.7688 103.2375 117.7455 99.5553 106.4018 93.0411 106.4342 96.0739 0 0 98.3378 120.8152 113.7761 114.6766 109.0393 97.6317 105.684 110.0812 102.9981 108.8375 106.0352 117.2858 125.8935 135.021 119.7087 137.685 125.3822 106.1743 94.5205 84.5628 91.6907 116.2675 117.4406 81.3461 78.9249 98.1128 119.9265 110.0419 94.0964 74.2832 0 48.0608 0 142.8461 101.3357 101.5203 118.3846 116.3099 125.3183 114.3821 91.5513 113.3911 105.0605 145.1296 119.1101 132.8205 106.9542 111.3992 140.0445 102.6569 126.3437 0 574.6781 242.742 704.3178 118.0911 121.5479 133.2387 124.4033 127.9688 134.8668 110.3867 0 43.0671 35.036 86.0573 103.2853 100.7091 129.4678 101.1158 121.9479 96.345 116.7656 143.9563 106.5553 97.7778 95.1497 108.869 114.4886 113.5636 113.3638 49.8877 42.9475 56.4642 90.5886 115.0637 115.6181 104.8056 76.7625 85.7357 111.8001 103.6123 100.319 112.1663 96.706 104.8662 97.5548 117.2869 124.2694 121.263 114.9569 91.7661 93.2959 72.0812 96.6597 39.6664 0 71.3017 107.5088 108.6803 115.8371 117.7145 87.6293 56.6607 0 55.3055 119.4522 130.73 103.8181 21.6465 6.5806 46.9046 0 99.6359 83.216 117.7227 111.2186 120.7305 116.2982 110.5667 118.5706 0 0 0 77.9426 110.0165 105.0562 109.0274 74.9918 118.5387 116.0808 105.5632 100.6482 104.6069 126.4713 114.8709 104.4225 109.7105 101.7257 121.6861 115.4471 74.3323 0 73.5413 109.3214 130.1863 103.291 101.7546 106.0908 91.5412 131.1365 108.6531 89.6504 100.5695 120.4005 125.5005 131.6962 119.1841 110.3181 97.7747 102.7487 97.866 89.5168 93.9226 94.794 93.408 0 126.1444 118.2281 126.9 126.2124 148.1023 103.0115 114.0648 127.9481 121.1482 109.6609 139.1246 136.5379 16.9503
126.2343 156.1753 174.2886 168.3752 0 0 106.6969 159.9314 168.6737 145.487 154.0373 153.5698 156.5203 129.9158 149.2974 139.3474 112.8663 147.7563 156.9744 113.0065 114.2838 156.9263 0 19.1512 156.1661 141.7436 140.9288 160.3961 175.3414 130.4519 123.1307 196.093 134.9074 144.8652 129.7214 154.0796 109.2271 67.5371 42.4667 105.4978 143.4681 120.4258 0 32.5076 77.2394 142.4061 0 0 0 161.4484 128.1101 153.759 148.2467 163.8847 125.907 73.874 35.1211 109.8868 121.3086 101.5181 67.8459 65.0766 55.5781 80.0339 0 68.4867 67.3403 134.0362 148.8736 144.3866 157.1844 109.8877 145.5204 154.3912 154.6857 159.0559 144.0206 129.1131 122.9155 140.8009 112.6019 60.6543 34.2345 110.4693 143.184 133.6128 151.2544 104.3743 94.7595 154.3477 146.903 135.7651 151.3792 156.3371 145.0433 156.1715 158.2082 135.705 158.9977 143.6063 129.3674 119.981 99.9831 107.4953 150.5435 160.9741 101.1408 93.1514 120.9132 156.3843 144.5884 114.3869 0 85.0288 77.328 0 174.3244 119.3179 109.253 158.2492 142.5171 156.9224 155.0107 127.6332 161.9199 152.4755 168.2024 170.0806 178.5557 152.9229 137.4386 162.3865 123.1824 160.7783 219.4981 0 704.3178 289.7466 543.3367 0 200.8317 179.2984 164.286 170.4156 144.1432 57.5881 55.6939 46.225 123.1028 140.8939 131.1759 178.2904 130.3752 159.6853 114.1054 150.9491 172.0779 139.1487 130.2609 121.4984 144.3076 143.756 121.1226 125.6099 62.9992 70.3046 74.8324 133.2791 163.4323 144.4027 136.894 129.8432 122.975 134.549 148.3212 123.1597 130.9038 129.0152 150.6225 129.3638 129.941 151.1469 134.9126 136.9118 118.8945 91.4941 101.7222 105.022 54.6459 0 92.0021 135.9485 169.6617 163.6765 153.2316 109.2472 82.3867 138.6872 86.7032 136.8545 165.3217 150.0583 36.2668 16.3479 0 0 120.4147 96.3907 127.5933 144.5709 175.5057 134.3408 139.4691 154.5578 0 0 0 99.4106 129.2893 119.1076 140.0192 107.6801 135.44 155.3988 135.6627 142.1938 119.3496 151.2768 147.9256 142.2795 154.9881 141.6391 144.6151 145.9669 92.1112 0 108.694 165.3965 161.491 129.4866 143.6321 141.412 110.2829 163.831 128.995 109.6641 115.5034 149.06 144.2592 142.5579 170.493 163.4585 137.6708 121.8491 130.0822 103.8769 109.4335 0 0 0 0 136.9982 159.9004 169.4559 167.234 125.9804 150.8738 155.1521 170.2676 138.8342 174.4873 162.4302 20.1589
138.628 151.1881 178.5937 168.2327 0 121.3952 126.0815 168.7907 155.5142 125.7798 153.0228 142.6564 140.518 154.2365 0 134.2363 0 144.5134 145.0675 104.5878 111.7402 173.0196 0 18.3277 142.4051 146.5667 148.4703 154.3038 181.2407 146.5006 125.9078 158.6897 150.0281 174.4431 159.624 149.7856 0 66.484 39.1663 112.229 125.3009 126.1305 0 25.6768 79.7787 132.8874 0 0 0 147.334 99.4342 140.0726 142.9664 135.2987 105.9458 0 36.1848 108.2082 121.7708 0 75.6778 52.2544 50.8694 67.4275 102.5945 57.8461 73.691 130.3195 146.9597 130.5122 142.6304 122.8634 141.9883 138.891 146.734 135.2318 125.1364 129.355 132.6704 137.7307 114.711 52.7591 31.8993 110.9788 144.4692 143.8688 147.0858 0 98.893 139.1346 132.569 130.7823 141.7358 141.5085 137.1709 147.4723 147.5737 131.0144 145.1959 160.161 133.8478 121.9611 91.5089 114.8204 149.2709 147.6036 90.6349 0 115.8708 146.3323 135.1862 110.588 0 85.7124 64.0956 0 149.3302 114.9921 129.7472 145.7018 135.4522 130.4046 130.8011 120.1484 135.5173 139.779 161.0662 147.7587 174.6436 141.9297 121.9651 147.2598 117.3522 145.4901 205.1613 165.6992 118.0911 543.3367 262.6543 995.0941 212.8796 191.9499 159.2522 179.4763 150.7189 57.7946 54.2249 48.2934 123.6898 142.1251 139.6846 171.9971 116.5935 146.4714 126.0033 138.1533 163.7912 152.6565 134.5101 0 151.217 155.0397 140.7607 129.987 55.4871 0 0 120.7079 161.6225 139.7996 120.9956 127.5954 126.6501 140.9623 158.3853 125.1293 125.5415 130.1225 127.2031 132.5074 115.7232 171.2593 142.9242 125.0296 112.3617 101.9711 97.661 129.1852 51.2458 0 83.8926 129.1478 153.9993 166.3564 138.752 101.7292 71.3243 143.3907 63.6589 135.5335 158.6525 166.5474 29.0366 14.3937 52.5688 0 120.8384 102.1911 124.6352 137.5802 152.5558 133.9152 143.5191 165.7141 0 0 0 106.9537 129.8086 133.3623 127.3338 0 136.3913 148.2647 138.1046 144.2599 112.3164 152.8476 145.5624 159.125 139.6782 131.1928 154.9684 158.4922 109.8513 0 104.0162 142.7038 165.1082 123.1807 145.2238 120.971 112.8241 158.5748 124.3569 0 117.9063 144.4648 143.9603 144.3229 166.2885 150.6359 127.975 122.6749 0 97.7485 0 0 0 0 128.825 146.0454 141.7146 172.5508 173.8978 142.2844 0 166.2901 145.5468 135.9619 161.9759 168.1437 20.6387
167.6801 187.1236 204.1182 207.5964 131.1975 165.0457 122.7729 199.3531 185.9139 172.5176 147.7516 182.9301 195.2043 179.7866 174.2255 156.3454 120.852 188.3147 174.1748 131.6291 132.9901 196.378 0 25.4715 187.7166 184.7517 169.8507 189.2266 165.8356 141.7619 127.8025 204.4075 155.0182 166.1828 166.3089 147.8033 111.5185 83.2908 51.6342 125.3854 171.3665 139.5056 95.7096 25.3952 89.0519 136.4383 164.8104 124.0123 125.7372 176.4574 130.1841 155.0281 190.7895 187.1143 125.3976 79.4423 48.9546 140.3533 134.5691 109.8664 79.4084 67.4435 59.1515 79.1816 128.1774 76.7003 82.1699 164.1614 168.9158 173.5554 201.6773 145.1407 181.0258 135.939 162.007 153.3865 162.8567 152.4489 155.9837 147.6999 116.629 79.9504 33.8145 137.6051 159.9648 194.1753 167.1526 135.4289 125.7013 175.1452 173.6026 129.3777 183.2241 156.4922 179.3418 168.8198 160.8139 171.3226 160.7672 163.8263 158.4912 128.8998 115.2066 158.3854 203.9023 182.1573 98.7704 94.9931 130.8877 157.409 148.8961 128.8758 105.7934 91.4276 83.8943 86.4876 181.047 122.2581 144.8766 174.2907 136.1592 155.7188 155.2018 117.3751 152.4313 161.0466 170.973 175.7323 185.4786 127.5069 144.3399 177.9991 124.9435 145.1991 226.5989 174.4383 121.5479 0 995.0941 786.7684 894.2735 235.6608 198.8959 233.4761 172.8209 66.1303 0 62.5994 135.393 153.8572 151.3273 177.1615 130.2352 192.4147 154.9841 180.4727 209.8145 168.2236 163.5529 138.4879 193.9434 192.2999 165.9272 144.4677 58.332 59.7657 85.7701 139.871 188.2112 157.6579 145.5712 121.5906 133.3044 149.1098 173.5158 175.3182 136.5276 155.4001 129.9152 143.6526 161.9975 187.876 168.7866 169.675 125.7072 130.6867 120.0619 146.3766 63.6255 28.3723 98.5585 175.4618 183.7307 173.7025 173.379 120.0997 84.2658 148.7951 91.4898 141.2432 161.7305 175.3655 46.2395 0 53.0095 113.7987 133.6039 115.6065 149.9323 157.1986 179.234 168.0417 164.0088 157.8848 0 0 0 118.8428 150.2822 140.5438 146.3054 100.976 169.9059 184.403 166.8645 171.4445 153.2694 179.3646 159.4414 169.2586 167.78 153.6475 164.7589 188.5288 133.6061 0 137.2142 173.9392 196.5894 139.3405 172.1627 162.025 127.7253 153.792 128.0734 112.4075 131.9491 154.2059 162.7736 189.2416 202.8669 211.625 161.6082 130.6734 149.1018 129.3988 124.2087 121.9407 119.9288 140.9143 166.3161 180.7409 190.95 212.8393 176.1522 158.0382 175.7291 201.3357 185.1245 160.2995 181.2811 179.4658 16.6403
192.8067 266.6093 351.1045 312.9348 141.2868 186.4204 135.3405 276.1544 281.7932 238.7137 281.8647 269.2926 287.2956 254.561 244.4586 212.7555 124.2159 257.1705 250.2038 145.1333 174.9369 253.7119 0 27.5059 261.4259 302.8648 248.3643 293.4108 217.2562 198.4076 158.5666 318.1203 270.3377 257.7702 260.7014 235.7095 121.3559 78.2807 63.3677 178.1652 245.9983 192.8501 136.1267 46.1931 134.4424 195.146 235.0675 119.8835 133.5666 237.8485 171.7598 201.277 275.3298 281.5469 199.7774 93.3045 81.7649 208.9599 204.7552 138.6409 126.9524 108.0349 137.0871 135.096 181.3945 100.0909 133.2571 221.7475 241.3108 271.5525 289.8049 148.3514 256.1648 211.2998 305.051 235.2347 237.1744 229.0664 227.8707 193.3426 144.9494 87.7414 61.3031 222.8038 278.2958 278.8503 267.2891 170.1176 158.4173 277.6626 202.1436 230.1919 288.3295 233.8466 241.1261 251.8146 258.3104 203.6561 247.8825 245.2793 205.239 168.1691 136.8409 210.575 318.6299 220.8169 136.2619 144.5099 164.2932 256.5975 257.8014 141.7217 142.6286 118.8028 118.9125 114.5785 262.7116 141.0448 211.925 234.6774 204.5033 214.8187 189.2905 143.0153 223.4638 245.1187 274.1988 264.4287 289.7138 178.0672 217.458 224.4441 147.9588 193.1312 340.0847 191.4821 133.2387 200.8317 212.8796 894.2735 2086.683 857.0086 340.5805 382.7464 272.9605 106.6582 76.8495 95.1195 168.1055 214.7042 202.5766 281.228 183.5692 263.3723 194.4885 264.0468 285.3532 255.3066 213.0583 152.8437 284.251 259.6555 200.4672 246.743 102.7477 91.6465 115.8566 176.2922 298.2633 274.799 201.0865 211.5986 145.0221 189.6372 220.5312 233.5695 196.5284 232.2928 198.6297 192.7157 242.0394 263.489 282.9042 238.8583 211.4077 172.9482 207.5814 196.8092 85.5585 47.2505 139.1941 223.9625 281.9274 277.7239 235.231 173.838 101.5056 219.4311 154.9142 228.1455 273.5905 277.7178 79.8334 0 0 138.9274 153.4861 113.0798 213.1927 210.4634 298.905 275.2397 203.8538 223.2324 0 0 0 210.7955 185.7175 157.8009 183.2242 103.9541 206.2137 329.9405 226.1819 228.661 178.9482 258.632 198.9249 219.9914 210.8717 205.1829 236.253 229.8049 184.4086 0 183.0761 243.967 335.006 172.0501 281.4804 170.0297 131.7827 261.0119 145.5142 150.0019 162.8816 250.281 253.52 222.4358 347.9381 283.1653 182.6445 146.5987 179.205 122.3881 131.6991 133.7309 122.9749 179.0204 226.3664 236.3362 230.7761 309.7972 273.9398 206.6281 256.2167 330.4309 286.7133 335.7816 308.5409 257.9377 21.3665
169.0255 239.856 276.611 234.0767 167.1213 190.9739 149.9711 260.2938 239.2212 206.7862 233.9958 240.4223 236.7943 227.0441 229.1899 205.2765 147.4135 243.0809 213.634 163.9024 170.6845 248.7723 0 29.1379 230.0381 246.9577 225.4548 264.6195 238.2081 176.8491 138.2881 304.3328 236.8831 236.6112 228.5927 208.0272 98.7937 81.7959 75.9581 180.7107 242.7035 208.0902 130.9679 30.3133 140.4566 184.2138 218.7061 130.6287 134.2745 224.77 170.5386 211.4506 245.776 247.1711 184.0724 89.1312 59.7667 200.4481 186.661 125.4458 110.0919 92.7561 111.0988 102.6762 168.0505 77.365 101.7817 209.7273 227.7619 225.8843 285.2002 163.2429 238.9848 212.2523 261.9192 236.3726 205.0711 220.185 203.5518 185.9288 166.5381 79.9685 58.6253 210.375 243.5124 219.0451 230.894 174.6915 135.0929 225.2417 207.2351 216.3647 249.623 221.7651 197.8373 228.6103 238.1958 227.9396 240.8928 223.0847 171.7502 159.6544 145.0765 204.5086 234.7565 197.7156 110.3328 123.532 159.7133 221.5532 188.3912 148.6452 150.481 97.8741 104.734 102.4434 239.3618 165.334 181.4281 226.3804 198.6247 218.2956 188.8618 142.6356 201.4997 226.2293 281.7387 256.0123 280.0243 187.2437 218.5689 223.2601 145.279 190.8655 301.492 204.682 124.4033 179.2984 191.9499 235.6608 857.0086 1067.6559 922.3366 365.9774 258.198 92.7486 81.0931 78.8015 151.1666 202.9004 196.8661 250.0037 168.0922 266.7214 176.6696 241.9341 266.8482 232.354 207.4792 146.8117 235.8494 232.6844 201.2104 229.9762 102.5864 0 116.7242 178.1086 275.0675 233.9374 182.7449 171.6995 150.3265 186.233 242.4578 231.455 172.9263 204.876 163.3772 188.3368 205.5779 275.5711 240.04 211.4178 163.1973 137.9706 170.3908 202.3473 100.4252 55.1344 138.8027 184.7744 258.7631 250.4343 224.3555 164.5232 121.663 211.8649 122.6473 201.5623 263.5396 239.7207 54.0719 33.7672 70.2801 135.781 162.5093 123.4472 248.5006 221.7761 271.548 234.5699 222.6942 219.9545 0 0 0 168.0886 161.3545 178.0842 200.0429 109.1428 200.9337 264.1304 203.7362 188.6212 182.3719 251.5823 211.8931 215.1946 201.1231 194.4473 244.2795 213.8051 152.8339 0 160.9256 235.2787 283.3914 157.5273 272.3011 187.9175 145.443 264.0554 136.8285 123.5129 145.7881 215.726 244.9867 230.7418 263.0763 245.9316 204.2704 162.0204 152.0819 136.9172 131.5479 128.2223 126.9205 172.1522 205.8758 213.2774 253.8194 268.2784 232.6614 204.8665 234.8035 279.961 239.4406 262.4136 268.6239 244.2483 26.5375
159.9792 197.9704 236.3485 234.8698 151.4865 168.6142 132.8641 193.8003 246.0764 206.8734 206.7008 209.4236 197.9309 213.0187 220.598 195.068 133.1555 211.0535 222.7229 144.8673 148.3254 221.8572 0 25.5431 206.0524 202.7293 207.2629 214.4219 210.0682 182.3968 135.6667 254.9912 223.5626 187.0376 215.5131 189.9502 106.3085 83.4586 52.6823 138.7078 215.17 160.7807 107.1078 26.9685 103.4703 161.3513 173.1448 108.7237 121.0388 182.8958 155.2814 175.2448 216.0807 230.0182 146.4917 110.8196 57.9038 172.8913 168.1209 130.2564 92.8266 80.3112 85.4219 83.4559 142.4849 84.7638 89.4903 197.5829 185.7537 199.1937 219.7056 158.3017 211.0949 181.1866 220.4202 213.2616 189.8716 176.5452 194.7063 167.6936 122.4382 78.6432 45.5494 159.7922 209.3223 190.5818 199.2405 174.0346 142.2833 201.264 194.8693 199.208 213.9456 205.5175 197.4522 204.0123 205.5201 179.6815 218.0577 177.6058 172.841 167.3284 137.9963 160.49 202.6878 192.7948 106.2147 112.9344 163.3501 181.5559 181.7619 135.8084 122.1627 87.941 79.3758 83.7596 211.7475 126.4629 159.1358 205.8838 184.7893 183.8067 184.8908 156.2881 201.6446 197.0924 236.744 206.3516 242.5061 178.2343 157.8564 185.5472 121.3236 180.5843 250.1626 187.2563 127.9688 164.286 159.2522 198.8959 340.5805 922.3366 1010.3964 746.1923 240.1146 87.9285 81.347 79.4415 157.7409 200.8819 184.5219 209.9029 142.317 223.9519 164.0859 226.1079 250.7625 212.179 165.0164 157.6683 207.2267 225.5205 189.0629 200.5537 88.7595 91.9893 82.9917 154.4363 213.6712 206.8418 163.8686 157.6128 153.6113 204.3108 182.3725 228.3606 161.737 190.2956 181.218 173.6496 181.9452 199.2319 227.189 189.4296 165.3013 142.3482 146.47 187.0236 70.1285 47.3833 110.8757 204.0652 225.4699 228.0811 182.4839 139.7312 96.5199 187.0189 104.2054 186.5581 226.8603 229.4645 49.6841 26.403 66.0475 124.2416 123.0876 109.3038 190.6087 179.3466 220.1979 220.541 184.1182 186.6248 0 0 0 149.2309 161.8886 161.2754 174.8054 97.351 182.3301 238.4475 174.5315 160.136 164.7908 213.851 176.8827 188.7042 183.7351 186.2516 165.9415 191.6034 147.0532 0 123.7248 211.5306 237.3788 147.6174 216.5583 171.4037 134.6272 239.9469 146.0759 125.7784 134.8061 174.4934 205.2492 188.5272 224.0041 245.217 168.2385 126.8054 156.5914 130.3811 118.139 114.9789 120.1748 179.9408 188.7972 210.985 230.702 236.346 231.1492 159.8193 202.0173 250.2214 204.4508 214.6343 237.6716 234.4878 31.4191
169.8912 201.0757 280.2672 268.9514 133.8797 168.1067 166.0101 234.5886 252.5293 224.5195 261.019 230.7151 220.4468 199.7494 269.4554 205.2624 135.2107 254.1668 212.5919 155.1372 164.3339 243.6247 0 24.4088 231.7194 260.742 242.9166 249.2389 254.5303 186.1345 165.5166 310.7126 250.6153 227.381 232.2247 202.2689 101.4027 74.2651 74.2438 182.4984 206.0003 198.1921 109.1274 35.2856 128.0592 199.9226 196.8335 123.782 115.6733 175.4295 161.5246 192.6252 237.1763 243.9952 159.8015 117.3298 69.6511 220.6938 198.7703 129.25 112.9323 91.0927 107.233 82.6365 148.3614 87.6129 98.3409 192.3076 231.2598 250.8917 243.4047 175.4581 252.9928 225.2314 264.235 234.2692 230.058 205.7813 216.3927 191.0625 149.8304 84.0024 57.9875 170.8724 254.2001 238.8305 216.0365 173.915 154.1331 237.8915 233.1947 237.309 255.6322 228.1229 214.7019 223.1636 238.9593 193.6305 220.7422 208.5728 210.2191 172.4252 131.1549 204.5189 233.4418 226.0381 105.7452 120.5962 150.5462 224.8418 236.9935 148.7278 159.5136 104.3209 111.8058 108.7804 239.3161 153.0159 188.8311 213.7375 208.297 211.6798 189.3276 143.2389 207.5429 215.523 252.0604 237.0608 279.1929 170.5498 202.5947 204.6905 146.8486 191.3272 285.639 204.954 134.8668 170.4156 179.4763 233.4761 382.7464 365.9774 746.1923 1173.7362 841.924 99.8087 88.8831 90.1745 175.4783 219.3704 197.2031 265.9711 178.3026 259.0286 205.7677 250.0178 298.6443 256.619 181.0988 153.2337 240.609 250.121 182.1614 205.4603 101.4622 86.2448 120.3774 184.5945 226.1844 231.9962 185.2765 170.7226 169.0778 185.5857 218.2276 217.2427 172.5047 205.1224 181.8904 199.0966 226.5032 241.2822 259.14 243.8055 166.9672 176.0678 172.5734 202.4197 99.0323 64.3072 130.4522 212.2292 231.0331 227.9645 218.7818 162.2354 101.0904 231.6258 141.0194 202.5456 266.9534 228.3913 62.9801 29.4019 66.7777 128.9337 151.7605 123.6061 186.9057 194.4894 251.9868 234.6183 200.8852 214.4215 0 0 0 184.1196 176.2172 176.5554 191.1055 102.9856 215.7072 274.2061 215.7725 209.4927 178.6307 233.3029 190.2469 200.0818 205.504 188.7607 227.3621 218.038 175.1029 0 177.5213 219.3601 261.7341 167.3252 253.5241 176.9549 132.8148 243.6737 132.447 135.0617 155.6994 216.1175 233.2986 228.9804 288.0438 265.8111 199.6212 139.6031 168.5042 136.8669 147.5086 142.7111 120.2583 153.9789 217.6116 189.0793 248.7725 282.3284 249.1564 195.42 231.2687 288.5943 223.2286 305.7738 253.2905 276.9926 27.7317
148.0559 212.7433 219.1488 211.3081 140.8812 191.9807 142.1213 224.0764 215.8035 190.1046 199.9651 172.9202 202.2973 170.5512 185.4334 169.5911 120.2414 215.5332 190.2746 139.2424 163.8927 186.0314 0 22.3777 189.6481 217.8792 200.4286 223.4103 188.5622 165.3259 143.9957 226.9284 196.3845 203.9186 189.6618 169.186 116.0963 72.7976 48.8456 152.31 187.4838 0 88.3675 28.4719 113.4994 159.7409 182.6705 106.1807 121.8051 180.1049 131.3793 197.0736 201.0367 218.4612 134.1757 84.678 51.5511 161.5764 172.495 116.0411 98.2179 87.3755 87.501 96.174 0 71.0012 0 202.6253 233.1043 193.2226 215.7794 154.2402 193.6747 156.1452 205.1469 183.5503 174.2824 162.96 154.88 146.1758 0 0 42.6907 159.1019 197.625 168.4437 162.9261 149.9115 127.0398 203.1449 185.9217 169.8978 214.3587 182.2895 181.7967 177.9887 219.7637 173.7069 174.7428 166.9799 151.3265 147.0386 103.4126 170.0758 199.4578 185.1457 116.219 94.9807 151.8306 176.1519 182.3391 0 0 89.5136 89.0685 0 198.9228 140.7015 168.0477 180.4123 168.2327 161.8275 149.4142 122.1775 168.2496 170.1997 204.5472 206.8255 207.7175 152.4514 169.2974 164.4932 131.0333 164.0457 251.3741 157.3743 110.3867 144.1432 150.7189 172.8209 272.9605 258.198 240.1146 841.924 1163.98 769.5797 0 69.2786 130.9916 185.3339 198.4397 212.0036 167.3532 206.1132 146.8644 180.1967 262.0796 188.1417 159.6954 151.8393 193.2793 203.6464 162.9537 0 77.046 81.1444 106.5032 161.1569 196.705 216.6446 170.5758 174.9647 140.5088 152.1306 205.2106 163.4475 144.1252 174.7597 148.1085 169.0383 184.5108 210.4074 196.1813 187.1159 162.3227 150.9564 134.0538 173.0063 77.4102 41.7243 117.4945 179.0601 204.9252 197.3905 185.2924 131.4063 103.3736 186.4694 115.3901 203.8132 183.2998 202.7271 45.9187 0 71.529 0 112.2424 111.0743 179.3504 194.605 224.5848 193.5827 168.5842 192.032 0 0 0 134.3194 143.5184 149.3973 152.098 106.7767 164.0657 198.9521 166.0572 175.1704 159.1948 200.9589 189.382 185.4161 181.7422 165.1107 180.5695 187.9933 142.5984 0 126.7351 200.8222 206.8031 159.9564 228.3824 139.1993 137.8004 223.5026 144.3191 134.6216 160.264 186.359 193.4294 154.5011 234.7423 211.149 178.5573 153.7984 168.5708 125.7071 125.6764 126.6026 128.7471 167.8094 183.8068 181.9274 191.9721 238.9126 198.0105 152.3617 188.5053 215.808 217.0156 215.1277 218.1157 220.7856 26.1185
46.72 61.6862 81.0231 83.7106 66.2768 62.1911 60.1042 61.3568 71.9412 66.6175 77.0693 66.7611 64.119 70.5208 67.0961 73.3229 52.4919 73.8865 68.9515 51.5892 46.0604 72.4911 0 7.5017 78.9988 74.4432 61.5511 72.2696 75.2109 63.1338 51.5934 89.997 70.6794 79.0178 59.9556 58.0205 42.4027 0 18.4582 50.963 79.4226 67.1923 31.952 14.3681 37.3766 60.2753 68.5019 42.2824 49.221 75.2944 57.2242 68.3222 87.9226 64.2124 45.1739 32.8103 26.8309 51.1615 44.3273 46.8863 24.3544 0 0 38.2715 42.2912 0 38.3746 76.6669 62.5736 60.7346 73.8964 47.5285 68.577 53.7785 60.2657 74.8502 61.3959 52.8058 69.3148 60.124 40.3935 0 16.424 60.9075 75.0025 59.9337 74.8767 58.1945 43.758 77.7112 79.1806 0 84.058 82.0658 65.5304 65.6272 58.9078 56.6306 65.1888 65.9162 52.2436 61.1335 41.2969 56.4892 69.3476 75.4832 39.3046 39.5724 43.8594 57.9103 63.9547 53.8778 56.7717 0 32.1551 0 76.1876 48.569 47.1487 54.8876 58.8308 67.1903 67.1413 52.4795 76.5352 64.1259 77.4663 60.6623 98.9487 63.329 58.3074 64.2265 40.5406 56.7403 82.4706 40.4486 0 57.5881 57.7946 66.1303 106.6582 92.7486 87.9285 99.8087 769.5797 40.5244 22.8 30.7422 66.8021 75.3857 66.4694 80.473 52.5099 61.9924 64.1085 79.2129 87.4676 71.5505 63.6097 61.274 60.8484 77.6028 64.253 70.0629 34.4035 0 36.0367 49.5875 68.4518 76.8585 66.8648 57.258 62.2725 65.0571 60.8905 64.5565 67.9682 49.7766 53.6537 63.9755 72.7157 72.9152 86.0079 73.4905 45.5355 58.2298 47.641 58.6004 0 16.9836 54.8453 64.5141 86.4912 68.0986 52.7475 51.6667 33.8742 74.394 44.2215 53.2204 64.7987 65.442 23.279 0 0 0 57.6513 50.7844 80.4033 58.1526 86.1111 64.5285 42.7889 60.6768 0 0 0 49.6098 57.192 52.4971 61.8422 43.2219 70.535 82.7842 69.229 68.108 58.9566 76.6175 76.4899 61.3637 77.3202 67.5266 71.3624 65.4769 48.9481 0 45.0218 77.948 77.9914 65.6737 83.9292 58.2899 55.2935 67.2536 46.4929 44.794 56.3495 64.0586 62.4816 59.7074 79.0476 78.4107 61.0652 49.0042 49.7745 35.864 42.7358 47.7933 50.073 58.0744 69.8347 59.4387 67.8068 95.831 83.5183 68.9087 73.9768 64.1642 78.1298 59.7966 88.5201 83.884 8.6481
39.4029 55.3829 80.4102 72.294 0 56.4762 51.1257 75.9114 66.6893 54.9413 66.5402 78.573 67.4558 60.6445 66.3564 53.3064 34.8555 74.6001 59.3812 44.9907 51.1427 80.1119 0 10.9082 71.6264 78.8211 84.4058 59.8506 71.8842 60.6157 38.9519 94.84 67.3076 79.6441 83.19 52.9468 31.9951 27.3457 0 58.241 61.2328 52.1815 26.0033 0 0 0 0 0 0 55.8801 50.8679 63.4876 83.2473 71.1471 48.8664 33.7051 0 55.3951 65.5079 0 41.3573 29.068 0 0 40.7483 27.1259 0 74.6639 78.2808 70.0397 0 43.1048 58.2733 61.0389 77.0941 69.3843 58.9734 63.5512 76.6437 0 42.8544 26.2096 0 0 0 64.6786 0 44.3184 39.6856 45.3433 0 60.0367 62.2885 61.5527 58.9672 68.5767 73.6998 70.3138 63.1183 67.5027 50.3394 51.4314 37.8124 48.2436 79.0354 58.6767 31.9157 0 50.3466 59.0739 52.0412 42.9089 0 31.8267 0 25.5043 72.0466 41.0483 46.9936 0 57.7808 60.93 52.6928 49.8643 60.6114 68.787 0 74.8234 85.422 0 57.986 72.8601 0 0 88.3909 0 43.0671 55.6939 54.2249 0 76.8495 81.0931 81.347 88.8831 0 22.8 80.526 65.5211 54.5569 79.4726 66.2313 81.718 51.0424 82.0668 58.7739 75.8547 83.293 60.3424 45.6795 0 68.2834 63.6964 0 70.1698 29.6942 0 0 48.8694 80.2225 73.894 48.3566 52.6558 51.6685 54.617 57.6366 60.2827 60.1813 57.3704 57.7476 70.3067 65.3934 66.1347 60.2053 56.4701 0 53.9272 48.4918 51.9954 0 0 43.8113 56.7954 74.8003 0 56.206 51.4218 34.2817 67.5943 0 56.4538 53.13 71.9069 0 7.2781 0 51.8371 46.77 42.8296 73.4667 58.03 78.8034 63.3951 0 68.2226 0 0 0 46.8509 49.5955 46.8719 60.9254 25.3222 57.203 58.8655 51.4736 63.2428 47.6822 61.8622 70.3971 44.626 49.608 54.5994 0 69.4499 41.008 0 41.9896 59.4025 84.9541 63.4543 83.7775 55.4169 46.1133 0 48.0051 38.4538 45.0852 50.3938 67.6533 67.8276 76.668 64.5713 58.7643 0 50.8152 46.6222 39.5174 35.5448 35.951 0 60.7599 51.5322 64.8088 72.4067 64.0637 48.6589 74.4306 73.374 67.1442 73.7991 70.062 74.9411 0
48.6077 61.6521 91.3471 79.3633 49.2559 46.2196 48.1 70.7146 68.2648 59.1716 69.7943 69.048 66.1047 64.6814 68.2331 54.4968 39.994 90.4962 77.6457 43.5379 34.474 91.1845 0 10.3147 71.5151 74.1333 66.927 70.2954 63.4084 48.5334 46.993 106.27 77.5809 69.7525 80.7349 63.7487 0 16.223 21.5724 0 70.1934 56.7467 0 0 36.567 56.5212 68.1771 0 0 0 42.8805 63.5525 84.7222 66.6566 49.8624 0 0 0 61.7794 31.821 0 0 34.1044 0 52.6964 26.7551 29.725 68.6084 82.1176 72.7889 101.7421 45.3564 77.33 52.3265 82.7345 68.817 72.9689 53.4792 67.2574 51.6238 41.9899 0 0 62.8074 74.663 78.5923 74.5455 50.8424 33.1018 65.7086 54.7977 60.9757 76.848 75.1215 76.2384 63.0193 74.567 60.4481 68.3498 64.3794 48.8994 43.8782 33.7467 65.7237 82.0499 62.1762 29.8329 35.8803 43.4766 82.9067 68.9263 31.1286 35.1231 32.3541 0 28.8151 0 41.3198 51.1499 51.5893 57.3103 63.3125 58.4412 43.8898 63.5776 55.0606 78.0238 73.4593 82.5707 48.308 54.2154 60.3149 37.6697 46.6379 88.9167 55.5759 35.036 46.225 48.2934 62.5994 95.1195 78.8015 79.4415 90.1745 69.2786 30.7422 65.5211 64.1807 79.7026 89.3673 59.107 98.6543 57.2717 80.909 48.1448 67.1904 102.6869 86.532 65.9615 48.6029 77.5983 81.4416 66.5513 80.0228 0 28.8535 40.7033 47.3366 82.193 64.9267 54.4321 60.4949 50.5412 57.5406 63.5248 60.3907 46.7309 59.6568 49.3655 61.252 76.8956 74.855 70.7038 51.161 58.0931 47.6448 65.208 64.7337 25.2627 19.3635 0 46.43 72.5131 70.7453 68.6539 48.2468 34.5357 57.3124 48.7597 61.3805 75.0084 71.6584 0 12.5569 26.5506 32.9425 46.1199 29.2814 62.9921 57.3356 72.377 64.7408 58.36 63.8922 0 0 0 50.5512 45.5351 46.5546 69.3385 20.9565 55.4984 100.771 53.5103 65.3152 49.8053 76.6725 58.3954 55.5378 56.9139 51.0388 58.7815 59.2946 45.1562 0 60.2233 84.689 93.6778 50.4555 80.8672 43.6676 29.7654 86.4031 41.701 37.4925 35.379 61.4975 70.7655 61.7092 90.6901 76.9285 52.8722 48.667 51.7859 33.3027 34.9495 33.234 29.9971 46.9965 58.2863 52.3702 68.5952 77.4744 79.814 50.2314 68.5199 86.2926 73.5157 93.3603 92.8121 101.144 10.6174
141.3601 126.4375 176.4429 145.5654 111.3799 115.749 110.3577 154.7687 150.8644 122.8581 119.3867 145.4287 125.0074 154.3775 138.1258 130.3492 105.6024 138.1535 124.5616 113.2142 125.6877 148.2866 0 16.9355 160.7356 151.0897 132.7777 166.8308 152.7712 110.101 111.4659 163.1672 148.1503 156.0023 156.1448 133.4401 89.9238 62.6956 41.4135 90.6878 130.9609 124.7437 72.6626 22.9185 68.9882 141.2941 132.8038 102.7105 101.7849 134.2531 131.4202 135.4699 150.138 140.3918 113.5392 66.9562 48.8317 117.0738 140.3515 89.3562 63.5632 56.7517 55.1888 50.411 94.4837 61.8782 80.8285 147.405 134.0822 122.2053 144.9224 119.1337 130.2662 122.555 136.2849 139.4445 118.8324 120.6669 126.1003 115.8915 97.1782 65.75 30.735 0 124.8679 143.9076 127.3282 129.5725 103.2459 118.9899 110.6514 120.2408 113.5439 114.5208 133.7208 139.6517 128.4357 137.617 134.7266 131.2706 116.6242 111.275 101.2614 120.3716 145.5257 112.0948 91.4629 85.3287 89.6424 123.4672 129.6131 108.1319 93.6003 69.0518 63.5247 62.842 135.2677 115.2058 106.6548 130.5882 124.6144 123.8983 120.1585 112.5514 130.4607 140.38 135.1104 120.2538 137.5686 132.8558 111.9666 136.8063 96.2413 120.7984 167.2969 123.8599 86.0573 123.1028 123.6898 135.393 168.1055 151.1666 157.7409 175.4783 130.9916 66.8021 54.5569 79.7026 84.9575 461.745 0 192.8842 144.123 189.4951 122.8647 150.287 195.9082 156.6557 147.1352 130.1363 141.1406 160.8541 128.055 143.354 59.4321 51.7683 91.0388 115.554 128.434 155.1836 125.6775 107.7971 109.3165 137.8116 135.9776 123.8843 116.5473 141.0025 149.5987 140.9261 127.3357 167.7124 141.5351 137.9715 107.6869 97.3855 110.4344 119.6392 57.3882 30.7051 91.6799 126.8109 161.1392 143.3575 142.4457 98.0861 65.7852 134.6242 90.3045 123.4272 133.9996 170.7802 34.7422 14.2982 40.342 84.2797 97.9433 102.6655 129.1218 118.2971 146.8139 134.4358 129.2757 152.7273 0 0 0 100.262 115.7391 114.6752 123.5673 89.7203 128.1401 163.5004 131.1174 126.3921 116.0483 150.2266 142.1481 140.0842 143.4511 126.1829 141.3706 123.9702 97.8096 0 91.4569 141.8195 158.0784 134.8408 135.6731 114.986 97.3735 150.7436 128.282 109.5662 102.9161 139.5709 135.7883 137.1067 157.9306 154.8132 134.6879 125.0716 130.3333 105.4964 110.9708 110.6011 107.2718 137.0495 120.8688 115.222 139.5203 166.2427 151.9484 131.5878 143.6431 146.6513 153.9419 162.964 158.8962 163.9799 19.2869
162.7653 195.0595 233.8327 200.2377 145.1852 156.0204 125.0732 207.8871 191.56 174.5616 170.1947 206.8382 188.1754 186.3912 181.5297 160.0003 121.8188 192.3713 176.9227 134.5505 146.8855 198.8178 0 23.0297 198.8218 203.0786 198.399 202.5848 196.7853 163.1169 135.6933 229.8507 204.3462 184.2156 198.0932 173.2228 106.874 84.674 57.1753 129.4429 173.8237 164.7255 101.5034 32.9249 90.3719 164.3702 172.5843 126.3314 125.7958 174.6049 160.072 169.8007 204.6488 196.4024 147.2799 85.2673 61.7508 146.5067 164.7303 109.8933 95.7737 76.6534 69.0106 76.8697 124.6307 78.0021 95.3759 193.7838 218.4311 181.4265 188.9825 139.4999 181.0743 177.7015 205.7338 167.0282 175.366 168.8968 173.1896 167.2149 134.1707 75.1105 40.7299 152.4333 176.5119 168.6663 177.3317 150.8447 142.4852 179.8881 169.0944 151.2449 175.8796 177.0073 191.6582 176.9734 178.1 189.1028 203.9582 158.8628 155.3979 123.6979 136.2709 153.1295 179.76 152.2578 104.9539 102.9401 127.2478 177.6837 163.0631 150.3427 130.1398 103.2744 86.5968 74.3473 163.5187 146.5612 144.3471 185.0566 169.0325 168.3819 159.2561 137.6276 176.9811 169.7692 199.0332 171.8412 212.9052 149.4532 157.7495 166.5991 124.5365 148.7987 192.8718 156.6798 103.2853 140.8939 142.1251 153.8572 214.7042 202.9004 200.8819 219.3704 185.3339 75.3857 79.4726 89.3673 461.745 698.7116 1003.1632 0 180.6173 245.3292 162.851 188.0282 247.5505 216.148 173.1781 159.4114 215.7836 239.2389 194.1969 189.6079 85.9446 76.1609 99.6973 174.425 171.2501 187.4372 161.7455 133.0226 131.6715 164.6966 190.4189 0 0 172.4513 158.5305 161.6375 189.4127 204.0017 201.5685 188.3693 148.1317 138.1517 140.5744 160.6692 66.1754 40.6482 119.967 165.7075 0 187.7627 192.2717 149.1572 89.0609 188.2291 102.4771 184.6446 190.7825 208.2157 36.4074 15.5018 49.1574 121.25 136.7497 0 190.506 181.0155 191.0517 183.9833 173.5284 203.3566 0 0 0 133.7732 153.9961 168.4576 165.1521 108.1989 154.8295 200.3402 172.9226 151.595 153.4864 188.5871 180.732 205.4631 188.289 175.5477 172.8657 176.1202 142.357 0 137.6549 183.4885 223.213 154.1562 193.4719 170.7439 149.9589 194.4403 140.657 127.6482 155.1308 182.7594 177.7866 183.2725 201.7738 194.012 168.8112 139.0104 169.1974 129.9604 125.6776 123.8241 123.9624 155.5595 162.8639 171.4378 184.7355 224.0626 198.3361 172.5307 203.1518 199.9507 200.6984 201.3603 219.4514 219.8919 20.4015
154.7328 165.2484 223.195 210.1719 134.4991 174.4567 130.8334 214.1905 209.1455 175.7204 167.9417 184.5567 178.4601 165.984 193.4982 173.1171 132.2208 198.2128 198.465 144.2821 156.0839 187.5813 0 28.5141 196.4722 212.1217 181.3046 216.7824 185.8127 153.4084 138.5819 224.7111 180.3169 180.8665 175.9247 174.5523 123.9768 89.1188 47.7533 153.1822 175.0102 167.3327 100.1572 21.9844 95.462 156.394 157.2113 117.9061 113.3446 175.3917 138.0702 145.7984 181.8747 163.7932 154.6274 90.98 52.5302 169.999 159.7733 94.1071 85.5181 74.0699 67.1064 82.2416 139.6052 69.9783 81.193 193.8684 186.4407 180.2486 192.2256 152.3804 175.5289 169.3801 178.4948 170.8017 162.4384 150.4321 144.3066 145.3489 142.9064 88.0266 37.3631 119.4693 203.2955 174.3689 162.9164 152.2216 125.9781 183.6961 167.2885 166.2195 193.3615 198.9291 192.8821 172.1557 204.1407 178.1399 183.7475 166.4755 156.7921 133.0652 130.4058 149.8835 180.2946 174.4298 108.2728 112.1342 134.5748 178.4002 165.3404 120.8833 117.4569 106.6056 77.1822 77.2775 166.8936 142.9099 140.1609 173.6831 171.8034 181.3742 167.3687 138.2556 167.8354 163.0394 194.7779 184.7751 199.0032 156.117 152.7453 174.208 136.9897 148.052 198.8471 152.0523 100.7091 131.1759 139.6846 151.3273 202.5766 196.8661 184.5219 197.2031 198.4397 66.4694 66.2313 59.107 0 1003.1632 653.1996 1037.8659 206.4617 244.2672 171.7691 192.1231 242.5992 205.1772 177.4851 154.4975 221.7434 219.2528 187.4799 186.085 81.1801 70.3299 91.1045 163.6393 183.8673 204.2981 171.4157 148.3071 142.2032 179.3654 189.2469 197.249 145.8009 158.2276 159.1596 156.9384 161.8314 192.2778 209.6961 192.3707 139.7813 124.5454 147.4391 168.2653 70.0361 31.2418 129.3663 182.5903 202.0427 192.6697 184.8168 131.9834 79.8598 169.9278 106.7826 201.9844 179.0633 189.9854 46.7972 18.5916 0 131.9857 144.6688 112.0821 174.9232 175.7044 197.9419 205.6694 175.1151 175.6522 0 0 0 123.0769 160.0494 159.4844 174.1405 104.0351 165.5653 197.1198 174.2206 154.7836 176.2045 192.4004 188.6577 194.5135 184.7432 171.5747 180.865 193.9083 135.5512 0 122.4208 167.526 208.5657 175.208 197.7027 155.4417 123.2605 189.3218 137.7318 113.7045 148.9936 199.5665 186.6584 184.2311 206.346 204.1236 154.6115 146.6857 162.875 128.3171 145.8879 148.4541 138.1851 165.7368 175.9324 157.3153 190.4481 214.3515 211.3871 166.29 207.1083 214.5076 189.5125 186.8092 237.0011 212.7158 23.1026
178.6344 226.9582 320.1402 303.8737 158.8213 206.3317 152.3036 273.5276 261.7489 217.3056 244.3599 265.0493 232.375 238.4434 236.2602 220.8983 143.6309 268.1574 229.8558 158.125 161.8748 267.1132 0 30.6875 265.8871 283.7902 259.505 277.8518 254.7234 195.0395 153.8317 296.6969 244.3162 241.8871 248.8232 220.4449 112.9229 81.5645 61.4545 174.3856 243.1667 190.5655 127.8332 37.5349 132.4063 197.4026 220.9379 129.5425 136.6052 230.447 170.0838 207.3427 253.0275 249.2101 189.1674 106.619 72.6951 224.4726 207.492 132.0697 120.9246 111.2503 106.7739 123.8027 164.7672 74.7788 102.2038 222.007 240.9281 234.6444 253.5874 165.2529 226.4304 214.4937 271.4691 243.8076 218.8216 219.1376 235.3633 200.4698 153.8797 92.3955 69.2458 203.1341 252.1361 257.9293 252.3185 177.4107 152.2882 255.8398 224.6275 215.3852 255.3486 205.9955 227.1791 247.9203 260.0119 222.1293 247.6226 233.6858 191.7768 162.1755 138.8514 183.8897 256.2059 224.0196 112.6725 119.8041 162.6437 229.2614 215.2366 148.5673 147.6769 115.8423 98.2949 87.6446 256.027 173.0723 202.5021 232.8095 193.3795 198.162 192.1126 151.0295 217.3442 220.3774 269.5979 231.1912 265.198 178.1682 214.5304 206.3159 143.8417 179.0705 306.0887 183.2395 129.4678 178.2904 171.9971 177.1615 281.228 250.0037 209.9029 265.9711 212.0036 80.473 81.718 98.6543 192.8842 0 1037.8659 1967.7533 637.6093 0 233.4293 286.0502 328.031 267.1566 218.0235 175.0053 301.6424 279.2598 225.8791 263.0709 115.0891 109.147 117.5622 192.3573 273.0115 301.5208 224.0534 194.1317 167.0015 200.054 231.9914 250.405 197.4496 214.3892 189.267 221.3823 253.4192 270.7468 288.5738 228.6424 202.5208 193.2504 168.9256 213.8434 89.1578 63.4154 162.5036 232.6884 267.3224 248.0183 220.2651 165.1624 99.8532 226.8929 150.6232 232.3647 276.8025 267.8951 67.3536 21.0177 60.0546 146.4442 164.1328 134.4937 217.948 201.6099 269.8125 239.7518 209.5154 243.3303 0 0 0 199.4802 196.3346 174.8722 216.6371 93.9362 197.7452 310.6439 233.158 218.5827 218.2848 248.67 222.9956 215.1012 226.8463 233.0652 231.1222 224.7029 184.9342 0 187.4502 229.9193 313.9114 185.1452 269.2821 182.8565 155.0237 246.5022 155.0488 141.3501 166.048 228.651 252.798 226.2988 299.5608 261.0975 184.6119 147.1384 214.319 134.9636 127.7849 127.9253 129.2073 167.4104 210.0634 204.9505 242.3599 294.7822 257.8165 207.3922 271.8216 323.5083 270.0333 328.8353 274.9122 272.6905 34.0684
149.4106 152.0425 190.5505 174.2371 131.3543 151.7519 131.7875 165.8832 172.2882 161.3098 149.6681 197.2421 167.7091 161.1906 183.9154 145.5132 130.8368 169.1148 157.9467 123.9127 133.5612 182.1913 0 19.256 163.5267 164.5934 166.221 182.9879 162.1008 147.8742 130.6278 191.4788 160.9242 166.0158 135.6418 146.63 97.4653 78.4506 44.1136 112.2739 161.7205 138.2576 87.844 0 80.9685 147.2516 156.0738 128.223 112.7614 153.9244 138.9624 168.2275 172.3858 163.4365 142.4596 89.3686 48.2346 127.8861 125.1489 79.3537 78.9412 69.8848 64.4295 68.6142 111.0069 64.5355 92.0614 172.1363 180.2707 140.7675 166.5795 131.2631 170.3128 146.0109 157.8149 133.6069 123.4816 142.5548 141.9578 149.9848 113.5696 65.019 34.9673 119.35 162.9007 166.4412 152.431 134.5375 118.9151 152.2907 161.4418 144.1536 140.3265 150.4975 137.7244 167.9284 156.0395 154.1591 164.5502 151.2704 139.692 111.7942 113.4712 117.76 152.5197 134.1819 111.5473 103.03 125.4082 165.12 153.2779 117.4627 102.5078 87.1543 68.6504 72.2444 173.3003 115.55 116.3385 156.3688 138.1625 145.7389 147.7647 123.3967 150.7671 162.3401 177.1 138.8728 161.8886 121.2109 132.0027 161.209 119.0369 137.7023 180.4086 132.8415 101.1158 130.3752 116.5935 130.2352 183.5692 168.0922 142.317 178.3026 167.3532 52.5099 51.0424 57.2717 144.123 180.6173 206.4617 637.6093 371.2511 725.3946 180.3572 196.7659 208.2368 189.4703 164.5936 145.1226 177.4724 162.6149 161.253 168.8013 74.0501 68.6245 70.3121 149.9013 184.6781 171.7343 144.6697 139.0402 130.957 125.2911 157.5749 154.6552 134.6377 160.3004 149.2861 159.2556 164.3766 164.089 170.4051 161.0294 126.0261 125.3598 102.761 139.7526 61.2796 40.9226 92.0648 133.6917 177.5836 174.7104 150.1345 106.8838 70.9233 173.3237 94.7886 153.5444 183.9129 160.6462 37.1629 14.3474 59.5151 117.32 122.8637 134.2205 160.8881 151.9486 168.6584 152.9427 149.2734 148.973 0 0 0 99.289 147.7946 141.1117 140.7208 103.5709 140.0434 182.5974 153.8867 157.0399 141.7992 154.1999 161.0771 159.1399 172.8668 144.8279 149.6368 154.0981 117.7379 0 102.8706 137.6993 193.4865 149.9711 173.2593 133.6325 122.2289 185.5262 142.3941 119.3324 136.766 156.1993 198.7019 142.0134 162.0396 173.9068 150.8362 130.9584 156.4722 116.7143 116.1078 128.618 143.0833 142.4588 135.1445 140.8119 164.2384 200.6209 184.9383 168.1705 172.5219 179.503 150.2462 172.8662 180.3126 199.15 25.7098
160.2607 259.1722 299.4102 325.4554 169.8206 185.5775 163.1659 235.8344 298.7836 233.7919 252.2187 248.3795 262.9329 231.1274 247.2848 223.1613 149.3794 280.0888 225.0231 144.6975 166.1051 298.1846 0 31.7573 251.7549 274.0911 266.4104 275.6857 250.3123 189.2057 161.3429 333.2289 254.1288 236.3971 240.8903 230.7794 108.9565 71.9171 62.9985 185.9165 241.606 192.8001 121.9503 44.7176 134.9755 182.5279 237.1876 122.8264 133.8885 218.8848 179.1149 232.9825 281.4775 240.911 197.1825 110.4331 73.5415 232.4433 200.4502 128.4892 125.3346 106.0268 113.6867 114.4926 186.7843 97.2182 97.7249 222.7369 245.6906 267.3579 300.044 147.9075 245.9684 205.4462 285.3278 243.8854 233.1447 227.5485 225.4737 207.1408 149.0443 77.8043 78.4068 202.0387 228.8772 247.1498 254.0241 164.9252 146.6784 252.6852 230.9972 222.0811 283.6962 266.9909 211.3586 235.6266 232.8302 229.5743 243.0617 243.9413 212.9813 179.5989 150.9499 202.953 264.2015 219.4049 112.8336 128.0721 172.0293 254.8055 243.5672 147.0748 141.4218 124.8957 115.7603 103.015 232.2029 137.8323 190.4565 220.5321 207.1153 197.8046 204.9908 147.8095 213.9472 197.9866 272.9323 258.1581 244.307 174.3442 199.1272 216.2122 136.2908 178.4925 294.1189 161.9106 121.9479 159.6853 146.4714 192.4147 263.3723 266.7214 223.9519 259.0286 206.1132 61.9924 82.0668 80.909 189.4951 245.3292 244.2672 0 725.3946 1495.4188 832.3037 344.4886 359.7983 306.1923 242.0954 197.06 290.2628 283.7304 241.624 254.916 113.9789 86.3437 118.6696 200.8642 272.2536 290.9071 210.7578 221.7964 167.595 235.4194 240.7948 216.7453 220.4179 236.2846 177.0795 215.8762 244.7971 255.8287 282.6389 232.8072 181.7304 169.6088 185.0523 205.3189 97.2038 0 142.2402 234.4708 271.7782 274.6889 238.2325 160.6711 92.4149 241.1874 135.967 208.9948 310.5168 230.8165 62.6426 24.1632 80.492 156.9796 181.4911 126.3049 226.7807 243.0931 289.0064 251.3114 215.6758 216.6116 0 0 0 172.5979 188.411 187.6461 208.4123 116.4296 202.6967 298.8849 226.3147 254.4169 220.9289 266.1262 216.8551 227.3442 226.8004 212.8016 233.1174 228.851 181.0265 0 170.8309 232.4014 293.2185 190.7092 285.7775 201.7411 143.7759 266.9767 145.6989 129.514 156.6577 257.2304 282.5525 235.5691 297.1764 286.2656 194.3377 163.7834 190.0859 124.2816 133.1615 138.1057 135.919 173.5427 239.373 203.1269 258.9982 317.6401 255.5008 203.3704 264.9582 353.3843 259.9404 351.1253 295.2413 300.671 29.7687
153.5218 183.4693 243.3755 239.8243 116.2765 147.6628 116.2143 167.7894 175.1482 180.6334 189.4718 181.6316 174.96 184.0761 186.1933 172.0279 130.3749 173.5343 193.311 130.8363 121.2727 189.3967 0 21.0401 194.496 201.0547 186.4995 205.8458 159.3026 159.196 137.2974 202.8781 173.3536 156.0892 174.4235 166.7891 113.1982 76.6432 49.9715 120.6869 187.5048 156.9596 85.2707 30.3556 91.0284 150.5044 159.1068 118.7831 121.6501 196.9118 156.269 169.8811 182.9973 175.3959 146.4711 85.3623 51.7854 149.8789 146.0074 112.0362 90.1838 62.8617 89.6319 81.3336 131.3037 76.3815 85.4269 151.7077 170.1597 176.5794 196.1873 128.0548 189.2967 159.3628 208.0703 165.6807 189.112 158.7531 171.0343 149.8465 148.0385 82.5803 40.4339 141.2383 190.9127 176.1442 178.5399 142.751 125.9074 180.7873 172.0626 152.8092 187.7889 178.5671 179.216 173.0514 172.5706 153.5908 173.7222 158.2263 153.6927 138.5368 118.234 150.2636 191.6189 168.3402 106.1694 103.485 125.3266 168.0483 150.3471 124.0278 116.8095 0 78.5934 80.3482 158.1709 118.3372 122.6205 153.1509 153.0328 143.072 160.954 135.5065 163.9269 153.0872 183.6498 149.8441 179.1928 132.8416 122.2287 152.2514 114.5694 143.6241 210.0087 147.4465 96.345 114.1054 126.0033 154.9841 194.4885 176.6696 164.0859 205.7677 146.8644 64.1085 58.7739 48.1448 122.8647 162.851 171.7691 233.4293 180.3572 832.3037 583.116 798.4159 254.44 263.063 196.6821 153.4509 213.7985 208.6552 191.4523 198.7321 81.2322 57.0192 78.432 147.2616 191.1329 195.8333 151.7629 157.4441 140.1169 159.1549 184.196 174.4495 155.1699 156.431 147.7022 166.0468 167.6785 191.5495 195.4325 166.7122 131.822 136.4503 134.846 155.755 71.0483 51.7021 112.0786 166.0636 184.2692 194.2806 167.3875 133.9617 86.9527 147.9804 100.2431 158.5252 203.9251 184.7112 41.2283 18.5062 0 110.0539 157.2513 104.3501 177.0995 171.8967 205.2891 168.5473 176.9009 170.9298 0 0 0 129.9438 161.5535 159.2005 145.502 111.0627 153.54 183.2822 171.8029 185.1337 163.6916 178.4391 160.4589 176.6146 166.1192 175.261 171.678 181.1521 150.2616 0 120.457 181.9299 199.0963 152.6708 187.7273 162.028 125.2766 209.3779 137.6457 120.3615 140.6873 161.864 168.1547 171.2083 214.6451 194.7669 156.0284 141.2716 172.0788 128.4729 131.5414 128.8628 120.2066 149.1893 172.9524 162.9292 185.7184 222.1673 190.759 178.9647 184.6418 213.1299 178.0123 202.5007 208.7307 190.2233 14.0462
172.3748 259.3074 274.5161 304.4483 139.4387 206.9791 144.9399 236.5579 255.8624 203.1354 234.3659 236.1042 229.4112 220.6663 209.7915 192.6449 132.5165 279.0618 233.5307 149.1208 149.1867 233.3749 0 28.1246 244.2594 255.1225 267.0405 274.2313 244.9264 181.6274 156.4433 285.9776 269.4563 221.4336 232.9346 207.9574 104.4246 83.9758 61.2552 189.0555 231.4977 186.7289 120.3644 34.3181 138.8297 192.5096 216.7073 128.9604 137.2056 206.9006 155.0715 196.8164 274.753 246.5322 170.7941 107.9531 56.9049 194.8286 196.2499 136.4347 118.9878 100.3359 135.8836 106.6504 182.143 94.4497 94.1593 210.9657 242.9025 253.1052 253.4226 140.309 222.5243 214.8086 267.1035 249.441 235.5215 212.0568 236.655 167.9774 157.5424 82.7424 56.019 221.5082 247.7592 249.1823 233.6675 172.1358 163.3175 239.1234 196.5466 207.6834 242.1901 233.6209 200.3377 225.2678 249.0959 194.7875 221.9277 222.2923 184.0368 163.4962 135.0951 187.5708 250.9162 203.3268 104.0972 126.9828 142.0134 253.2805 237.6034 138.1039 136.8213 107.735 78.2335 108.5685 199.0308 155.2439 207.2331 207.8416 216.3158 204.2493 187.0344 162.7967 188.3238 198.2736 229.1991 223.6684 259.5051 174.9416 183.7164 191.7241 139.33 189.3391 294.4104 182.6617 116.7656 150.9491 138.1533 180.4727 264.0468 241.9341 226.1079 250.0178 180.1967 79.2129 75.8547 67.1904 150.287 188.0282 192.1231 286.0502 196.7659 344.4886 798.4159 1025.1961 590.4191 368.0082 271.6892 182.4489 294.2892 286.696 223.5706 254.6648 118.7921 104.601 115.5629 176.0224 261.3248 257.3236 197.7028 237.1202 150.302 198.3083 217.9174 215.7612 177.339 240.0715 182.2819 208.9211 218.7816 247.5462 226.6092 234.0475 185.7874 170.3638 181.7154 199.8839 98.4745 53.5846 126.0869 200.4074 233.5759 269.2833 221.9947 179.017 100.8297 204.192 150.2192 210.4036 261.8989 258.6399 55.6259 26.1067 0 145.0978 160.6656 130.2068 200.3276 183.1111 283.1009 255.5243 189.477 204.0974 0 0 0 179.0623 185.694 155.5127 211.9873 108.5658 216.6575 304.8096 217.3879 226.0802 188.9428 243.386 206.8668 212.473 200.8957 194.3214 218.0095 195.3293 164.1949 0 185.8085 231.5881 275.9137 179.0614 278.8871 159.2629 144.0217 230.1489 153.838 144.4324 155.5501 228.8958 217.5951 245.2288 264.3417 270.6996 191.2228 150.2034 166.4915 130.4689 131.509 123.315 109.231 186.5325 214.2954 201.2498 245.9156 276.8292 261.1672 176.8914 231.7796 309.3497 262.956 274.5235 283.4111 246.6989 28.7721
180.5052 232.164 312.8425 298.8497 170.8938 216.2162 160.1724 279.5205 287.5399 219.9688 259.8612 254.7814 238.7978 257.3622 256.8954 228.0284 151.6049 283.3241 258.7125 180.4559 183.0117 264.9261 0 34.9427 288.928 296.2964 281.8586 272.8354 267.8791 230.6895 182.6962 326.2138 266.3469 247.2818 232.4488 219.0998 114.8334 72.7017 61.9536 198.9873 264.143 209.0331 122.5555 55.7327 145.9408 234.337 231.3497 129.6304 155.4684 217.9189 192.1932 241.3683 290.6438 272.3955 212.4168 115.6825 57.2235 183.8542 194.3997 147.844 108.9094 89.0844 118.5047 119.2382 193.3163 93.2531 139.7628 227.7928 282.5395 275.3682 322.0968 165.2018 236.4646 205.6211 290.4941 244.4437 260.0848 204.6965 239.4682 216.3949 162.4195 78.4795 63.5689 216.9628 238.5635 274.1713 246.5752 179.9707 176.0972 247.4027 241.1979 222.1706 254.1401 243.5872 266.0619 257.4135 261.7454 202.1652 255.9883 236.2035 207.1411 170.6973 136.5371 205.8775 261.5536 206.2865 131.4223 112.8857 165.9374 274.963 233.4548 168.9447 129.8309 112.2969 129.7417 85.423 236.4804 159.9693 170.8278 244.8289 194.3325 218.1099 198.4388 144.58 230.3097 228.5515 267.3482 246.8971 311.0181 190.4536 212.7315 229.9166 136.2065 176.6888 285.1552 178.6468 143.9563 172.0779 163.7912 209.8145 285.3532 266.8482 250.7625 298.6443 262.0796 87.4676 83.293 102.6869 195.9082 247.5505 242.5992 328.031 208.2368 359.7983 254.44 590.4191 1140.3691 1168.2057 323.1625 231.3059 377.5625 317.893 260.8753 285.5437 120.977 105.2727 122.9579 228.2531 291.0704 314.1913 225.4994 226.1645 191.6511 263.5749 245.7442 228.7005 213.2338 225.5298 205.8748 227.6803 254.7556 274.0586 307.0627 260.0705 201.8803 199.8346 208.7126 250.4038 100.8907 49.9635 159.2296 220.9689 285.1549 267.6428 257.9831 175.5267 105.0972 220.4385 155.9033 267.4016 274.1193 278.9351 57.756 36.516 72.9118 139.6986 171.4495 157.2288 233.3093 237.5028 309.6326 272.9591 229.1717 224.0038 0 0 0 186.5942 236.1041 186.5945 216.8455 129.7821 220.7752 319.7015 240.9668 272.713 230.8342 292.1433 186.8541 230.5895 222.7873 224.0489 221.0007 247.3513 175.0695 0 189.1594 245.9654 309.4264 180.1197 304.5012 176.5843 139.8753 246.1775 156.7708 147.0395 179.3015 270.6988 238.7761 252.5486 301.1111 294.5544 198.1803 148.927 212.4312 131.2241 126.1092 133.1321 135.9138 185.1443 240.7643 209.8491 228.3391 303.6359 289.1954 204.3791 285.453 319.8358 252.0541 322.9802 303.1062 297.6387 33.1262
197.8887 233.1474 255.2674 245.1842 150.2483 185.1314 147.3315 246.6498 265.0954 225.9691 225.2144 234.2403 263.0874 223.7128 221.0777 183.8179 132.5763 250.8926 217.289 146.0639 157.001 253.0651 0 27.7484 229.571 258.8025 232.7045 237.2568 224.3667 192.2923 146.8558 280.947 228.1601 225.3265 192.1845 191.4518 104.4601 90.6495 59.8486 175.1328 236.1425 194.9277 102.2037 43.2545 112.8031 198.6064 212.0808 131.4439 124.5587 237.3858 167.3724 200.9484 245.9162 247.449 172.0795 106.2075 82.1052 176.2923 208.7413 132.5923 115.9694 78.3065 105.9755 103.4437 170.9318 93.0733 114.7783 201.9685 207.6981 252.4729 242.6789 125.3086 227.217 185.6175 227.6298 223.4843 206.1229 210.5824 218.582 188.9763 148.6912 71.5181 69.2916 165.6666 218.6841 195.2799 216.7917 163.6151 131.9591 220.7085 212.6798 203.0001 218.7251 227.4575 235.6235 246.8903 228.8591 210.3786 203.6576 206.5638 174.3483 170.8204 123.5676 185.5526 224.6394 196.1835 109.4265 122.8558 137.6985 227.7937 217.0758 146.2694 113.6097 93.2667 84.8936 86.0975 240.0524 165.2589 166.9234 179.0668 175.8893 183.6497 157.9773 127.1498 186.351 176.9487 243.8037 205.1436 257.3954 175.7961 196.38 198.7121 130.651 158.1981 263.9473 159.0175 106.5553 139.1487 152.6565 168.2236 255.3066 232.354 212.179 256.619 188.1417 71.5505 60.3424 86.532 156.6557 216.148 205.1772 267.1566 189.4703 306.1923 263.063 368.0082 1168.2057 1742.0187 1001.749 264.0412 320.7928 332.7386 248.8077 261.2053 105.1837 105.3407 114.5561 204.3918 255.2018 269.7099 220.5286 216.5244 169.5739 218.6478 214.4684 235.156 196.3103 201.9338 189.8496 215.5625 198.4876 250.9307 242.7018 235.1288 183.7899 178.9285 174.5424 228.0519 95.8227 51.2856 134.6348 199.3774 241.5076 259.73 217.3661 158.8145 99.1473 187.5172 126.5826 216.2249 244.8411 250.1431 62.8267 19.952 74.7845 126.8925 179.2758 131.7567 210.4694 206.9296 253.1268 233.6346 207.9894 209.8638 0 0 0 166.5288 186.5125 158.7765 196.1319 126.2736 190.2335 244.5081 214.8979 227.3 194.9409 251.2595 185.2194 193.0805 217.5208 203.9398 239.6915 222.6623 205.8039 0 173.0586 218.8764 267.1093 177.3587 231.446 180.7771 139.2725 233.7625 150.1181 138.9405 173.6199 213.0704 217.7564 240.8388 245.3102 246.8809 181.3649 131.6862 173.9476 114.288 122.8156 131.9553 133.2865 171.3316 199.1208 193.9489 235.5488 251.4657 290.8845 209.6562 255.9501 265.6048 250.4543 239.2664 276.9236 277.8662 26.7812
155.1278 196.2357 254.8983 223.5616 114.1544 163.4834 123.1339 193.9751 197.5292 188.6502 193.9923 214.0046 207.669 190.8337 188.8486 168.7568 119.067 187.1875 174.5478 128.2936 113.3727 200.1737 0 27.9417 231.4846 200.4466 205.7672 217.1488 200.6715 165.2394 151.0431 243.6199 207.9233 184.1972 189.9873 181.5672 114.5905 87.3039 59.6849 135.1349 204.3211 156.2008 96.1412 32.5233 99.2377 165.9759 172.8614 122.0434 115.1666 213.8521 159.7208 166.7794 225.6039 193.1109 140.128 94.3022 63.5492 156.8387 156.3827 100.2009 89.2436 93.6236 74.5917 93.2519 167.6276 77.2422 96.0754 182.3594 201.2493 219.1421 228.0921 116.8081 183.4719 187.1934 201.2192 216.0364 190.8392 172.5441 166.486 153.0285 143.4334 69.6795 40.1258 152.8906 197.9276 169.1641 204.0385 136.7986 137.8231 168.6503 156.1745 158.089 186.513 202.391 165.0062 194.4299 170.1701 172.45 154.0023 174.4811 174.7159 139.986 109.3116 148.759 193.3717 178.8338 107.9265 100.909 137.427 170.3382 157.4792 125.3293 119.1743 94.6154 80.3981 94.2203 197.4105 142.9931 166.7302 195.1276 154.3576 174.5544 166.2214 121.412 175.4969 161.8375 190.3894 174.3744 183.3409 144.852 154.1246 161.2326 125.6374 149.852 207.4896 152.2273 97.7778 130.2609 134.5101 163.5529 213.0583 207.4792 165.0164 181.0988 159.6954 63.6097 45.6795 65.9615 147.1352 173.1781 177.4851 218.0235 164.5936 242.0954 196.6821 271.6892 323.1625 1001.749 717.7343 800.0416 338.6488 300.5834 212.7743 228.5628 111.0904 89.7817 109.9368 185.4278 248.1037 237.3231 166.9815 177.038 169.5757 155.4156 180.3627 182.1332 176.663 191.5555 167.1414 178.8049 180.968 227.4933 234.641 191.2609 173.6164 134.4659 141.7922 177.7517 73.7891 38.2677 115.7347 191.4685 213.4893 206.9942 210.7641 131.7553 91.9337 190.1198 136.4503 187.6027 229.5883 229.7884 43.1395 26.5834 0 127.8325 162.4797 108.1125 204.7866 177.0262 217.3324 195.0054 206.4296 187.756 0 0 0 137.6672 165.6801 164.857 188.0478 100.8497 157.5244 207.8556 187.6382 186.0993 160.9509 204.7309 174.3523 180.1837 187.01 157.1925 202.888 198.4454 144.7197 0 140.7977 191.5661 230.4639 160.4571 233.8269 151.5493 123.6084 209.2256 149.6252 119.7421 123.3125 195.3991 202.261 199.6768 211.7034 218.506 163.5393 140.8623 179.5622 142.9833 121.3606 118.1844 122.6242 162.4447 173.7393 178.5084 185.9729 222.0702 226.6314 150.6412 198.4882 225.9469 208.6375 210.0933 242.9119 215.5718 22.3439
142.4655 166.5421 189.1031 169.1971 142.2603 150.4296 134.151 211.0542 177.418 148.7795 177.7703 163.9913 179.811 181.0964 161.8353 153.6944 135.3152 164.9078 150.3348 121.533 130.8211 169.6365 0 19.8233 162.6664 164.0734 160.8294 176.1424 196.8227 146.9718 139.9426 177.6208 155.8487 147.8654 153.2697 141.1036 114.4526 76.5307 51.7061 128.3619 160.6987 143.2865 85.6691 20.8868 72.4495 134.0839 156.5437 110.9797 130.5182 151.8308 136.8599 173.7182 181.7398 168.2078 127.8992 85.5113 57.0843 142.9632 151.5347 109.59 72.3245 64.3598 63.6812 74.0621 112.0397 65.0245 86.2384 155.0736 170.9209 158.3833 173.6884 141.3684 182.1389 147.5514 150.4847 144.3775 131.8899 126.6356 115.6248 133.8071 143.8366 85.5142 32.1794 114.4481 149.2437 146.4022 168.8593 129.7551 115.209 150.493 144.0973 157.2907 154.6407 141.1264 133.0573 166.3331 151.2931 170.0002 153.9313 160.2553 146.6264 119.5665 101.9409 151.2346 160.4646 150.7245 89.6925 108.3397 141.5184 164.9674 147.7161 121.5266 112.4886 74.3115 77.8664 76.9954 154.0461 111.186 136.903 147.2176 159.4445 136.4564 142.1532 140.1028 148.98 138.7186 147.6548 141.0664 155.7137 127.1308 138.3938 160.5168 114.7124 130.1494 179.1943 142.5316 95.1497 121.4984 0 138.4879 152.8437 146.8117 157.6683 153.2337 151.8393 61.274 0 48.6029 130.1363 159.4114 154.4975 175.0053 145.1226 197.06 153.4509 182.4489 231.3059 264.0412 800.0416 161.2104 760.366 261.264 177.8279 187.9073 82.6596 67.045 86.0535 149.0545 167.7359 185.0265 157.7554 147.0602 153.2541 165.1965 175.7249 176.0864 154.4043 160.7656 146.3661 158.2247 170.9193 177.9188 174.2338 182.4931 140.9831 123.2256 114.3055 147.3733 65.3229 43.1744 93.941 148.574 177.4603 164.7031 152.1397 127.2231 84.2077 168.2594 90.9857 166.0125 176.8055 167.3194 37.788 18.5348 46.5789 115.993 127.1382 124.1779 167.8535 149.1356 179.4541 163.6318 162.7011 144.8421 0 0 0 140.2448 145.9 162.2011 149.7048 118.1234 157.0991 174.5105 162.1681 156.713 150.4116 160.8596 165.3414 170.1716 159.3334 138.6315 159.8151 152.7403 125.8334 0 105.966 152.3456 200.4303 159.6048 167.492 133.035 128.3192 161.6193 126.883 120.5768 138.3335 165.3416 174.1475 153.6926 183.9168 159.8131 142.3151 131.4919 149.1181 117.7993 122.4176 129.1698 135.3773 0 153.2743 148.345 177.8897 219.6432 184.6659 163.418 180.1681 162.3796 161.582 179.2789 179.6372 169.7563 20.0334
198.9407 263.8763 319.5593 282.8007 148.1588 192.8948 160.1982 274.914 281.0582 244.1717 261.0009 254.9634 254.325 247.0791 243.5417 233.7458 153.4415 277.5263 232.5066 163.9063 168.2365 271.5395 0 37.9074 269.413 292.5809 258.5542 293.7907 253.3394 203.801 160.8939 328.2826 275.5799 252.6065 247.6858 218.6371 123.0678 86.7245 78.1148 224.1939 265.143 193.8475 121.1251 48.8267 125.073 192.9837 223.1242 136.9355 142.5447 211.4143 197.1632 248.3401 299.4382 280.0889 194.1151 115.5538 77.5203 224.305 229.7324 139.1735 126.9452 114.8817 128.1316 129.3293 195.066 90.9376 111.2314 222.3954 277.2216 275.6755 274.1117 166.2772 235.0962 246.188 311.4845 259.2012 239.728 220.7315 223.813 212.2641 162.2234 95.2829 74.7609 224.2023 253.6364 283.1845 264.4361 182.478 148.0287 250.6583 238.1503 229.8314 268.8008 236.6675 234.3541 252.6852 227.41 212.7564 235.4733 227.5364 192.713 160.82 138.369 196.0462 278.6806 219.9221 118.161 119.4332 150.8967 249.1798 242.3526 160.6219 161.2245 111.4219 108.6593 102.0594 242.1038 167.6338 204.3285 238.5515 199.2608 215.3407 191.1389 148.174 207.696 211.0845 272.6394 239.6658 298.4901 181.6452 218.4009 229.0062 146.2595 186.1722 319.6436 166.0201 108.869 144.3076 151.217 193.9434 284.251 235.8494 207.2267 240.609 193.2793 60.8484 68.2834 77.5983 141.1406 215.7836 221.7434 301.6424 177.4724 290.2628 213.7985 294.2892 377.5625 320.7928 338.6488 760.366 1376.2121 1065.4533 0 335.6563 149.6013 108.6988 136.5425 237.9876 353.0668 332.4397 217.5729 223.5672 195.835 232.0192 240.906 251.1674 214.6999 266.1063 188.9882 201.284 256.2964 283.1133 278.4227 249.2688 224.1186 187.596 201.8186 260.8492 95.4504 65.3551 138.7319 229.4672 287.8738 295.0664 251.3058 186.7441 117.6965 214.0728 148.3204 235.0806 288.6296 301.7986 65.5357 30.8767 86.6868 146.8561 169.4983 142.8802 216.85 239.4328 302.5489 276.9245 214.1297 253.6845 0 0 0 194.672 204.3037 190.721 219.6347 108.4204 219.023 293.9893 239.5175 254.9068 208.1227 262.5845 210.7438 231.3631 236.0339 210.2597 224.7355 241.2603 197.045 0 191.6541 270.0663 326.5449 193.945 310.9165 182.6036 140.6788 269.8523 164.0196 150.0529 155.904 250.8008 265.6782 232.3238 306.3787 309.2445 205.0482 165.3232 197.1675 141.4714 132.6749 130.0946 127.1278 196.38 236.6666 234.3436 280.1392 289.5366 275.6451 218.3975 258.7991 334.6089 281.2397 303.9657 315.8814 319.9156 30.6971
190.2588 229.3677 312.2694 284.1991 150.652 187.5033 174.4346 252.1914 279.2005 253.0114 260.2757 255.1624 233.3063 244.8282 260.8345 204.5549 166.2069 254.2463 238.0348 167.934 188.2704 274.1889 0 30.3026 258.1428 264.0789 272.4206 291.3695 280.799 195.6097 171.2732 312.0622 245.7378 221.8692 242.046 225.5997 106.9386 81.6765 73.7833 192.4487 239.8987 204.529 130.9921 35.1706 131.3521 182.4453 224.6924 144.983 124.599 217 188.97 229.4108 271.6026 239.2735 170.6687 110.5112 67.0566 225.4343 213.902 138.7227 108.3621 99.6135 110.8143 95.6331 163.2907 88.1137 128.9052 214.9298 260.6677 257.8924 274.6939 174.8786 247.3049 221.5983 271.735 249.1019 219.7237 226.7797 236.947 224.5688 168.4482 87.4306 62.5717 206.3449 259.1721 237.0517 241.782 169.6538 140.1278 236.3123 207.0559 218.7632 272.3596 243.5513 210.3797 245.1903 263.6831 221.5236 251.2946 250.1098 178.5894 150.614 143.4058 190.9969 295.9381 216.6102 114.6672 134.6863 164.4391 236.0644 213.5062 148.4597 137.3189 115.5588 101.9384 103.9536 231.3378 138.8029 180.31 232.3588 202.4996 206.026 204.4719 156.7554 204.715 219.2542 210.4376 216.0646 233.2628 192.0529 177.4867 219.8495 147.9282 180.6534 269.5915 183.8453 114.4886 143.756 155.0397 192.2999 259.6555 232.6844 225.5205 250.121 203.6464 77.6028 63.6964 81.4416 160.8541 239.2389 219.2528 279.2598 162.6149 283.7304 208.6552 286.696 317.893 332.7386 300.5834 261.264 1065.4533 1979.3263 1021.2282 313.423 140.1004 107.4089 144.2175 211.0861 292.8951 307.7259 232.7793 242.5113 184.9243 262.5263 235.0295 245.1515 213.266 246.0503 201.6834 222.4129 261.8527 258.3765 263.0871 271.4746 206.6205 188.8075 179.8474 233.6268 98.5053 56.2331 161.1964 248.6042 279.6905 292.2076 242.101 158.366 107.8606 233.6959 159.8773 233.9847 278.8169 275.9045 66.6591 31.7791 85.4358 131.4081 171.679 141.6708 233.9065 211.3812 283.9856 271.8731 218.3164 255.2545 0 0 0 146.0577 204.9186 166.306 211.5016 125.6268 204.6376 294.8392 238.3273 212.3696 197.1707 257.7818 208.7835 229.7436 239.5282 205.747 237.7938 228.0203 195.8671 0 165.6382 259.7495 304.9014 168.0943 288.006 193.2091 146.6524 242.178 172.3422 128.0868 147.5855 237.5045 236.8242 258.1576 274.3121 281.1684 184.8403 151.3325 193.9062 136.932 134.5695 145.0407 153.7737 179.6043 227.6979 216.1673 244.8208 328.6392 281.0037 205.6716 257.0792 327.2355 277.604 306.5612 290.1678 289.792 33.6935
160.0392 213.1082 248.8272 222.5035 154.0382 179.741 139.4516 209.8463 248.3782 196.9479 214.2322 211.8712 209.5231 194.2863 227.0563 198.4061 147.9157 214.9755 195.2989 139.9887 140.7981 212.3178 0 31.6852 216.5439 223.502 222.6238 222.9534 245.7337 189.03 161.9927 234.8395 209.3081 195.5829 200.5687 199.0907 119.8006 76.1999 64.4185 155.0651 211.537 161.7168 93.5991 39.5163 114.18 183.0198 188.5872 139.405 124.8 191.8826 166.4749 207.987 209.4362 202.4718 150.689 101.4986 61.0605 164.6055 178.3717 112.6044 85.0406 85.1019 81.2151 95.1163 123.4235 75.0895 109.3815 190.5349 215.1669 225.9562 207.8387 122.9652 203.0178 201.2899 219.6343 203.6539 184.1922 179.712 211.9801 164.3141 129.2747 81.334 63.0513 147.4596 205.6974 216.0353 208.7606 141.8832 132.0842 190.5316 169.4109 184.0286 187.2095 167.4652 190.4328 180.5344 194.651 194.8583 195.2895 180.3633 166.9499 153.7081 136.444 190.8478 219.0194 191.6996 120.9958 110.8284 154.2083 192.472 183.886 137.808 121.5351 92.7244 0 90.0025 211.4293 141.9226 157.8234 165.272 169.3498 163.7698 174.6521 133.9483 177.1384 170.9902 202.9436 187.9662 194.492 151.964 162.538 186.8238 131.345 154.6467 203.9861 157.7921 113.5636 121.1226 140.7607 165.9272 200.4672 201.2104 189.0629 182.1614 162.9537 64.253 0 66.5513 128.055 194.1969 187.4799 225.8791 161.253 241.624 191.4523 223.5706 260.8753 248.8077 212.7743 177.8279 0 1021.2282 1091.1697 996.9292 126.1334 106.9909 127.0832 191.0644 272.2015 235.5027 211.6826 195.6715 163.5356 207.4505 200.9967 204.5615 185.954 196.1214 170.4996 196.6324 213.4951 249.5224 197.7181 207.1934 179.8475 173.2227 158.2238 211.6894 79.5306 51.5064 138.3594 185.19 226.2098 215.675 185.3364 152.4755 109.9606 203.9124 112.8848 193.682 224.0679 208.5999 54.1916 30.7065 56.1674 151.0657 148.4846 125.6449 207.3696 204.3713 246.7948 212.9315 179.2155 195.033 0 0 0 158.2886 164.8822 162.6548 180.1423 115.1634 183.7701 242.1431 195.8358 201.315 158.779 208.7184 181.1804 208.5319 213.1567 185.9072 209.014 193.3464 135.9252 0 125.016 213.7625 214.1343 163.6899 203.1953 158.041 146.0159 219.2453 133.0412 135.7783 154.9335 186.4906 185.2733 191.2543 233.7269 243.8669 164.3821 151.8117 171.7307 131.1888 125.5366 131.7836 143.0113 181.8069 184.1066 181.2562 199.1888 255.0256 234.6449 189.9305 230.6882 257.0976 193.5819 213.0144 226.3976 239.0331 32.6495
169.2496 215.0927 274.9534 247.7068 146.3478 182.8216 162.2597 245.4656 253.8986 209.9825 257.1718 260.6621 207.1245 211.6908 248.5546 214.3958 133.7234 259.439 219.8895 158.3478 166.0629 265.0702 0 20.5816 244.1406 278.5104 254.8932 278.6529 241.2319 193.6671 168.4602 301.7762 256.5718 218.9826 206.8727 199.1259 109.0086 84.7333 74.0709 180.0891 214.6559 182.1254 121.9107 34.0673 133.1846 186.8008 218.6977 140.2949 149.201 227.7641 177.9374 196.549 238.7604 238.8336 179.9456 112.4503 66.5383 194.757 185.7893 119.7368 110.8745 105.2766 115.7069 115.675 0 103.9037 0 202.5258 225.3929 239.2785 259.405 142.2188 217.5313 206.5855 287.3896 258.6304 214.4658 210.7931 228.6634 171.18 0 87.3214 63.2167 190.577 265.8695 241.5302 227.4583 160.8989 147.2307 219.0518 208.3757 188.2395 235.3706 205.9877 226.2983 215.8687 239.6705 195.4179 230.2118 199.1863 213.4984 170.1111 138.9779 163.4818 234.1614 188.8205 114.5667 125.6586 131.4825 215.726 223.8054 0 0 112.3376 102.4028 81.1742 223.4101 150.4695 181.5315 220.2354 199.1122 193.9667 174.3448 144.923 185.7762 196.673 281.1465 211.6346 254.0292 160.6606 184.0142 207.0244 139.8939 168.0231 277.4611 173.338 113.3638 125.6099 129.987 144.4677 246.743 229.9762 200.5537 205.4603 0 70.0629 70.1698 80.0228 143.354 189.6079 186.085 263.0709 168.8013 254.916 198.7321 254.6648 285.5437 261.2053 228.5628 187.9073 335.6563 313.423 996.9292 1683.4146 316.8444 134.2249 140.7773 215.4461 339.3406 273.2852 214.4434 207.2009 187.9383 212.886 228.4715 256.7602 192.5412 200.5704 169.3161 201.6136 218.1861 255.1616 270.0546 215.6728 198.6798 177.8125 188.5772 192.9559 73.2884 44.878 144.9841 231.3351 271.7813 255.6207 226.585 158.1845 105.4964 199.3173 128.4982 231.5208 254.8521 228.9406 66.9923 26.6443 67.7674 144.2639 158.685 135.513 225.6214 202.0958 266.0579 238.9165 185.2724 229.6683 0 0 0 169.5574 185.3908 178.016 207.2267 108.7773 193.9928 301.9959 212.481 211.0935 183.2577 234.7077 185.0505 210.4129 203.2604 191.486 220.036 222.8825 185.4545 0 170.875 234.1208 277.3954 166.6163 253.1474 162.723 142.5671 231.2826 142.8749 133.6032 160.8772 220.5198 216.0643 217.8103 286.4541 269.3812 188.9502 151.3321 182.8049 131.2212 123.935 129.5529 138.577 189.1125 223.8842 208.5247 264.6694 277.894 237.6681 203.8108 232.3443 286.7086 234.5094 289.5671 297.8184 265.3179 29.1234
65.6644 106.9085 122.2895 117.3263 60.2946 83.8953 82.8459 114.0785 102.662 96.6071 118.3891 109.2233 92.353 90.838 90.6503 104.361 70.1877 127.5599 104.6102 68.5169 66.3571 103.627 0 12.6482 123.181 108.3279 129.854 108.3972 99.026 87.7656 68.6583 146.7922 120.1023 101.6158 92.8647 78.2004 47.129 43.9214 0 0 91.3369 77.2034 0 0 55.0565 74.4592 109.2844 58.8559 59.7448 87.3078 77.9779 99.7879 123.645 99.3448 86.0072 49.7026 0 99.9729 79.2025 57.5421 56.0143 0 44.4927 0 78.1757 45.2293 45.2506 98.6758 109.4586 119.3243 126.056 60.392 90.6678 88.625 117.6918 98.614 87.4119 92.3403 100.2388 80.0888 59.4559 38.2539 0 73.7059 85.9769 101.3757 95.7923 69.3979 65.5677 99.5705 81.1976 82.3062 117.9625 98.2872 84.4986 92.3711 91.9765 80.3003 104.8806 104.9304 88.6959 73.1046 67.69 84.1476 111.0079 83.5022 49.7784 59.683 60.4258 108.1774 89.4983 55.2596 60.6352 46.0533 0 41.4932 108.9266 64.7289 80.5122 78.4066 79.9859 87.9051 73.7548 62.4339 75.5481 92.22 108.9746 95.9161 122.3592 71.0126 79.6086 84.5551 57.8901 66.6932 102.9538 66.9868 49.8877 62.9992 55.4871 58.332 102.7477 102.5864 88.7595 101.4622 77.046 34.4035 29.6942 0 59.4321 85.9446 81.1801 115.0891 74.0501 113.9789 81.2322 118.7921 120.977 105.1837 111.0904 82.6596 149.6013 140.1004 126.1334 316.8444 94.3814 177.7046 65.2029 98.7321 130.2576 133.7979 93.2582 89.8863 79.7975 91.3088 99.0796 98.4086 78.6633 94.8424 82.7615 97.6585 90.7233 124.5814 111.6117 99.3842 91.0274 74.9511 82.7344 110.5596 38.8022 0 0 101.205 122.2156 121.9805 105.4567 66.9157 41.4293 82.4632 60.7971 81.4785 111.3272 109.5826 0 11.1575 41.7933 65.72 68.1355 52.5837 94.2734 88.8838 131.0102 123.7821 85.6386 94.7928 0 0 0 83.9887 82.8241 78.6828 84.2793 47.1329 75.0626 119.5311 92.5246 96.0345 83.2674 117.911 88.7577 98.6817 87.0882 80.6427 101.1031 92.8472 81.0137 0 67.7097 100.847 117.9018 68.2282 127.6582 74.1425 51.7867 107.6934 75.3182 58.2057 68.1411 99.7748 110.9994 94.5897 126.2159 122.8796 89.9796 60.6355 88.3082 59.2155 56.3911 58.6689 62.6784 87.885 98.6968 94.4865 118.6187 123.9949 110.085 84.5049 103.1988 145.9525 120.8864 150.9781 133.0821 112.6785 8.4938
71.9557 85.3697 113.2021 94.6521 0 88.7428 62.9967 0 80.2575 78.6229 94.6663 103.4568 96.2764 81.3353 82.1742 85.5582 51.7862 106.726 81.1811 55.083 61.9067 109.354 0 13.5047 99.507 121.3891 87.4949 108.2079 81.3927 78.3533 72.5553 90.2458 105.9127 96.6962 85.0927 77.5774 37.7639 0 28.7139 78.5812 91.1591 76.7845 53.4229 0 54.4965 63.9161 90.725 0 0 79.8264 70.5373 86.9739 106.206 103.0364 82.8593 0 22.4288 94.6491 88.0268 62.4368 0 40.629 46.5563 36.9113 61.4499 0 42.0928 0 94.8587 101.0097 114.8188 56.8717 93.1921 79.8878 97.7852 95.4403 69.4649 71.0192 87.9555 85.305 54.1326 30.4346 0 78.6764 96.5631 89.9677 94.3034 63.3125 48.7607 105.4659 84.5711 92.6192 113.2915 87.0267 85.0343 97.1691 69.7801 76.0552 0 88.8851 78.728 55.6405 52.8669 76.7195 104.1129 89.0801 44.7236 50.0509 57.8404 88.7635 86.3459 49.274 56.6515 37.0645 33.74 28.8591 0 51.8903 71.2653 66.1336 62.3956 61.2462 67.0197 54.2753 75.2937 0 111.5874 96.2553 83.6879 79.56 83.7784 88.9811 49.8919 57.8458 98.1254 60.0045 42.9475 70.3046 0 59.7657 91.6465 0 91.9893 86.2448 81.1444 0 0 28.8535 51.7683 76.1609 70.3299 109.147 68.6245 86.3437 57.0192 104.601 105.2727 105.3407 89.7817 67.045 108.6988 107.4089 106.9909 134.2249 177.7046 354.9096 78.2273 99.7365 121.0595 0 86.7418 77.3817 0 85.7859 88.3177 0 64.3853 80.6993 74.5976 75.2003 97.2532 101.6444 105.4696 96.443 98.3341 0 76.5642 89.0941 0 0 60.9725 86.3901 117.0494 121.7751 83.9478 69.7831 45.5093 105.9703 0 78.7905 116.9019 105.2112 0 0 0 67.6875 67.4166 52.7059 87.7758 93.9688 109.7297 109.584 83.0786 101.0518 0 0 0 53.8129 71.2344 61.5226 84.8847 0 74.3038 0 85.3924 92.3058 89.1266 105.3756 0 90.0298 89.7958 82.2389 100.7371 72.3632 73.8526 0 70.5299 86.4698 99.8514 70.1729 99.8945 76.212 62.1518 105.3095 64.312 51.7982 60.6676 92.8303 101.5125 89.5347 106.9032 91.6621 81.3296 52.6194 66.8312 43.6461 43.1666 48.2815 0 0 89.5857 83.4637 81.883 111.8645 101.8342 86.722 89.5043 130.8066 107.8897 128.094 96.7129 92.4789 12.24
0 123.2109 139.3827 165.4609 80.4435 79.6255 79.3548 144.4396 126.9495 0 124.3532 109.3039 109.7822 95.1856 130.1321 103.7029 66.0092 118.5164 124.059 71.5341 81.0098 115.2182 0 11.32 102.567 117.9396 104.6305 140.0598 136.0193 99.3328 76.4777 143.7313 133.8482 114.1159 126.6188 103.2959 60.7924 48.4393 0 83.0503 104.5486 88.409 54.8851 26.4909 0 91.7822 95.2892 68.3035 89.4437 118.4266 80.4819 119.0554 113.7567 115.3832 91.2129 53.5879 32.9697 100.9565 86.1661 65.8443 54.4592 55.8574 0 53.7156 93.8848 71.9527 0 110.6956 122.1485 115.5015 120.856 81.3016 129.5952 98.2623 122.4093 114.2809 122.8009 97.025 112.4509 97.6975 79.203 0 0 104.3501 135.4965 126.9867 135.0616 79.5606 71.5972 109.5748 97.9227 95.298 0 119.5962 127.4462 113.6611 131.6036 100.3761 113.1959 112.8041 86.6439 85.9258 62.1663 88.0762 111.3452 103.8699 55.3795 65.0199 86.0978 0 132.4803 71.5827 71.0168 0 50.1754 0 110.1106 79.7714 107.6311 92.1773 95.9027 101.5515 95.449 72.5594 109.5328 111.3127 109.0259 97.055 109.3509 81.4369 101.3549 96.9585 71.5766 86.6166 129.9661 88.5568 56.4642 74.8324 0 85.7701 115.8566 116.7242 82.9917 120.3774 106.5032 36.0367 0 40.7033 91.0388 99.6973 91.1045 117.5622 70.3121 118.6696 78.432 115.5629 122.9579 114.5561 109.9368 86.0535 136.5425 144.2175 127.0832 140.7773 65.2029 78.2273 457.6605 518.2898 205.6406 153.528 121.2112 115.1995 96.3585 111.2639 122.0351 114.0301 92.7494 112.3196 89.0935 100.222 110.4307 127.0821 132.306 111.4213 92.793 83.8731 94.5738 100.279 40.7935 0 51.5327 100.2712 145.2501 118.0489 110.151 100.76 57.7038 121.4733 66.6344 114.429 136.4602 112.2102 30.7995 0 0 73.7429 99.15 60.4036 112.99 111.9656 131.1077 118.7425 112.769 104.1161 0 0 0 91.3423 93.6367 82.1023 100.0418 64.3689 110.5526 134.5333 112.5028 105.9017 105.228 118.9206 103.0499 98.5191 110.4509 106.0186 104.976 109.7023 84.3541 0 86.7753 124.1418 141.8688 98.6276 124.1365 97.9522 76.4613 126.6146 75.6867 79.9369 86.7109 114.936 113.307 126.0747 150.1427 139.4269 98.3543 82.6976 87.47 75.7721 79.7106 77.8033 69.528 92.3973 114.2153 105.086 125.6676 141.3412 134.7571 80.1515 117.2652 144.4575 134.0684 141.7021 163.9273 116.4843 0
144.9952 187.8417 233.9816 208.2253 149.3953 157.3954 126.1077 238.307 199.2386 187.406 202.5251 211.9535 190.1846 186.7164 187.1093 185.2346 138.5288 190.01 182.3952 136.9469 133.779 209.9064 0 19.9333 183.1418 206.4565 221.3696 221.3697 205.2591 164.8225 149.202 235.9907 204.4829 188.4473 198.7675 167.7673 114.2988 82.1545 50.9184 133.2952 198.5315 169.3921 86.8296 27.2582 87.923 143.6271 177.0619 125.4255 127.3206 200.3472 150.8674 193.181 213.0275 184.623 139.625 98.9858 54.9401 155.4853 169.0807 117.6931 83.1824 75.3876 87.003 83.5426 144.9769 89.2505 93.3408 174.6728 179.6797 201.3796 200.8047 157.5236 186.538 180.8109 194.7897 202.5439 188.4125 164.897 177.8915 159.9158 153.6021 75.1601 54.9507 129.3484 175.2642 165.0542 174.3011 146.9858 129.6706 176.792 167.0037 149.2357 170.9694 182.2355 181.5482 172.255 201.2431 161.9142 193.1506 166.5844 152.9299 144.3467 123.7493 157.1876 197.3642 185.2764 101.2855 125.9527 136.6098 160.4141 172.3906 114.5924 107.2169 91.7163 77.6494 0 175.622 120.8238 155.188 176.3393 160.604 157.7698 165.0078 133.1425 154.636 144.3946 200.8214 169.868 172.4767 141.0466 156.5239 172.5176 131.2623 162.7003 204.9058 145.0064 90.5886 133.2791 120.7079 139.871 176.2922 178.1086 154.4363 184.5945 161.1569 49.5875 48.8694 47.3366 115.554 174.425 163.6393 192.3573 149.9013 200.8642 147.2616 176.0224 228.2531 204.3918 185.4278 149.0545 237.9876 211.0861 191.0644 215.4461 98.7321 99.7365 518.2898 564.9493 864.4991 0 226.9855 190.2046 179.7053 188.1771 186.2589 203.6263 182.3671 200.1858 172.5698 167.2991 184.6962 231.9248 218.8842 184.7454 140.6723 149.4184 140.6749 182.909 77.5986 0 99.9889 172.6825 227.3312 217.067 189.3396 142.4094 90.7915 183.7907 104.2379 195.06 207.8716 194.0951 34.1364 20.4413 59.6059 0 159.4 131.2611 180.3193 195.7688 222.2277 202.8883 188.6842 174.6013 0 0 0 134.1492 157.908 148.0369 182.8369 103.6587 174.2177 237.3909 185.3201 198.3889 152.2279 211.2214 187.5069 190.5084 182.1404 164.114 185.3779 176.087 149.5264 0 129.61 183.2379 202.1756 165.9356 198.5428 148.9931 143.038 197.1063 133.9633 0 147.9693 186.68 172.7899 203.2898 256.5289 214.6415 148.3668 141.0222 167.0703 128.4261 132.9451 130.5085 121.3892 153.9158 168.2763 163.8523 197.0296 212.5192 207.378 173.5985 186.2313 240.5012 221.3653 209.6235 197.0389 192.3308 21.5575
192.3033 248.9734 320.0093 312.5452 172.9711 213.5553 151.6317 299.041 279.4473 249.925 288.2678 278.871 305.5039 264.1335 229.9075 242.355 164.8583 259.2839 268.349 180.8908 183.0657 263.6314 0 33.8629 270.1558 282.6562 269.2406 302.8724 259.9193 218.2399 173.7746 352.8732 292.9033 261.3445 256.4798 267.787 125.9538 89.5067 60.8476 235.0799 261.0591 207.4516 134.1914 51.1066 124.2797 185.9645 246.4966 148.9815 154.194 256.3125 203.1926 231.8406 304.8415 278.9454 198.2524 108.8779 85.9363 252.3037 224.5483 133.9406 132.8272 118.3564 132.3025 136.3174 210.2753 108.9178 136.0414 245.6137 279.4361 270.2822 282.4353 183.5724 269.7008 256.8509 331.4299 257.3597 227.6991 245.9517 232.7768 233.3031 149.4379 68.7699 79.4725 227.7551 268.8369 260.9768 286.5193 179.4282 169.9803 273.7473 237.4787 241.9885 296.4622 243.6746 217.7435 248.1038 251.5724 223.3413 263.912 253.3351 205.0428 188.3596 121.8887 231.5452 310.4536 225.842 110.413 144.3451 164.512 249.664 228.8585 150.2611 146.5331 98.5991 103.8758 107.7964 224.516 154.1934 193.2126 241.8017 213.5832 221.7836 201.2014 144.048 217.5861 215.5932 265.1609 229.1302 288.4542 186.9582 201.6962 223.3487 156.4028 193.0949 310.1137 161.5904 115.0637 163.4323 161.6225 188.2112 298.2633 275.0675 213.6712 226.1844 196.705 68.4518 80.2225 82.193 128.434 171.2501 183.8673 273.0115 184.6781 272.2536 191.1329 261.3248 291.0704 255.2018 248.1037 167.7359 353.0668 292.8951 272.2015 339.3406 130.2576 121.0595 205.6406 864.4991 2651.9921 1437.6155 357.5299 287.9863 228.6464 267.0374 258.8798 315.678 250.9388 245.5994 221.8437 238.5097 271.0731 330.5331 332.326 237.1886 224.945 213.6514 228.8249 286.1717 121.4081 58.1258 139.7314 249.5974 302.2653 281.7411 275.1093 204.0542 124.3503 251.9481 161.7814 280.568 315.067 290.9528 76.2672 33.5328 76.9725 154.9031 191.69 138.3868 246.9091 255.4588 348.8057 295.8656 232.072 232.066 0 0 0 199.2852 192.0047 197.5849 226.8687 125.595 238.0633 335.1093 244.6077 264.7942 197.4243 306.3408 247.5998 240.1975 218.9733 196.2145 233.7885 250.2545 183.812 0 202.4951 260.8216 321.5597 210.5012 283.0734 178.0715 161.3138 271.6019 141.9383 153.2408 176.6165 251.4308 279.3052 250.3055 343.8632 290.8821 224.315 169.8957 192.8603 144.2912 147.3512 150.4487 146.374 184.1632 248.6037 234.8143 268.0907 323.5608 274.4673 222.3795 251.5038 374.308 270.9845 339.3815 326.8725 306.3502 34.9866
181.0539 251.6061 322.1251 300.655 157.3754 206.1224 168.9157 258.4489 263.7053 221.3601 281.7862 260.143 281.4932 235.9806 254.1878 233.8448 160.5658 290.2491 273.8698 175.2185 181.9832 287.1726 0 31.2155 265.2365 297.179 278.5584 285.4254 295.0084 232.7216 174.5276 345.9129 282.8628 253.7379 245.453 260.4032 123.0235 81.8746 62.7967 197.9117 258.9533 202.175 137.682 49.1634 135.6607 201.9246 234.0223 128.9329 140.761 257.5753 175.4867 223.9939 298.7717 260.0018 214.3521 102.5515 74.0404 257.6673 225.8677 128.0633 136.2134 121.892 144.8846 122.1596 197.4386 96.9135 98.8417 257.0074 272.5144 272.0524 304.0468 162.75 288.1302 245.0059 301.0533 262.4335 268.2527 240.403 239.0556 217.0702 167.3069 83.0783 71.1881 224.7459 234.7435 280.4583 265.2414 169.5749 156.4577 274.8111 225.9887 217.6035 295.5823 233.8096 251.8261 259.2567 247.0658 231.542 263.161 249.2159 208.8106 164.2017 136.3147 188.0274 264.4041 223.9836 116.8787 134.4319 173.7807 248.9963 245.3545 157.7218 138.7171 108.201 117.8675 117.5515 268.2236 150.3666 182.3834 225.8291 204.785 221.9911 183.146 148.089 223.6244 245.3287 272.245 232.2723 279.0869 168.6736 209.5568 214.3322 113.8619 161.8521 305.3519 176.119 115.6181 144.4027 139.7996 157.6579 274.799 233.9374 206.8418 231.9962 216.6446 76.8585 73.894 64.9267 155.1836 187.4372 204.2981 301.5208 171.7343 290.9071 195.8333 257.3236 314.1913 269.7099 237.3231 185.0265 332.4397 307.7259 235.5027 273.2852 133.7979 0 153.528 0 1437.6155 1903.5641 503.3194 290.4347 232.141 275.2713 297.4268 278.1617 220.2472 250.6651 205.7322 240.6213 279.9905 338.8155 337.1853 229.4215 201.1093 208.5903 205.9395 266.0387 119.3233 0 145.5625 262.4434 333.3135 312.7779 253.0597 202.9858 115.6488 261.1007 171.2076 235.6726 316.586 295.7608 64.2266 0 80.4064 172.0985 188.3537 116.2036 251.4059 256.0709 320.6617 303.4407 235.4278 249.3227 0 0 0 197.7203 213.8302 186.1071 224.928 96.6061 205.2768 320.0505 227.9967 251.2298 201.1639 309.0485 231.4187 228.8724 226.7834 216.2406 262.0431 253.2996 212.8217 0 193.0275 252.1664 310.4944 179.6914 304.6817 187.5475 167.4769 305.5372 149.7236 144.2758 170.0992 236.9823 272.1367 267.0653 324.2089 309.6322 224.6754 147.3879 208.4791 140.1079 126.7792 128.6281 136.2792 199.1495 214.6164 219.9526 285.0518 307.5386 299.3167 198.4266 249.3973 312.4024 284.0836 325.0981 302.9239 286.0335 31.894
126.2948 182.5492 249.4694 238.6048 151.161 171.3741 126.287 236.8624 212.4715 190.339 212.596 228.6655 197.5219 184.3689 205.5045 200.3984 140.6964 207.7068 216.6106 140.4004 146.6217 227.2664 0 21.8985 226.6914 235.5013 221.5741 231.0861 235.7827 187.2346 168.0947 248.4485 209.5396 220.0906 196.7583 210.6085 122.9442 76.5758 52.358 163.4021 216.0203 162.4283 113.7728 37.8875 98.3288 179.5156 193.3475 116.7233 126.1716 186.9336 158.9816 178.922 226.6393 201.8436 172.3653 97.2408 53.8671 157.2459 161.6326 119.8053 103.3157 92.5208 90.5318 95.7554 146.8219 78.35 90.5067 196.3489 210.1057 231.0978 205.628 135.8404 185.3146 195.5094 223.4468 202.5536 185.7964 186.106 184.4459 188.7273 152.2124 71.875 39.6174 171.4261 195.1344 207.8054 194.1734 157.1028 124.2996 184.1909 190.6875 182.4881 205.4166 186.1195 179.7813 194.5452 195.0441 173.7163 193.5319 208.788 166.8064 152.7492 133.8116 166.5935 211.8581 189.981 95.488 93.1356 133.6434 206.8489 181.7567 139.3798 111.7051 86.13 88.3274 105.072 193.4125 140.257 152.1624 191.3559 176.8395 160.7362 155.7799 134.5476 186.776 186.2538 199.2995 170.8916 199.237 167.9472 151.4588 162.1813 108.4187 136.8422 211.9642 151.8578 104.8056 136.894 120.9956 145.5712 201.0865 182.7449 163.8686 185.2765 170.5758 66.8648 48.3566 54.4321 125.6775 161.7455 171.4157 224.0534 144.6697 210.7578 151.7629 197.7028 225.4994 220.5286 166.9815 157.7554 217.5729 232.7793 211.6826 214.4434 93.2582 86.7418 121.2112 226.9855 357.5299 503.3194 678.617 494.8874 216.7844 214.7145 246.238 254.4032 210.7393 219.1365 204.4985 204.8375 215.6326 260.5191 253.263 245.7684 182.4347 156.573 173.3711 198.8146 85.4048 48.3778 130.1443 175.7762 263.263 252.2922 215.4811 154.494 106.382 212.7966 116.3909 205.3557 229.0685 220.247 44.8081 18.755 82.5485 136.8485 164.3354 123.9458 207.0623 202.532 227.2883 219.4772 207.2099 195.0039 0 0 0 174.4945 178.7852 156.3297 199.761 100.0556 191.0543 228.2002 190.3034 203.6877 169.5769 239.0875 195.1253 192.6511 210.9827 191.82 202.1552 205.4497 158.0621 0 138.4374 196.5384 255.0138 167.2172 206.7768 174.8375 147.6111 253.8509 150.9099 137.6987 159.2737 184.9323 192.7577 208.6402 265.3218 236.2791 177.0292 158.7615 160.7983 128.8601 121.8284 123.5229 131.1801 170.8524 191.5346 176.7541 214.7169 241.3012 223.3155 167.6665 212.1623 218.6893 208.4883 206.8635 221.225 215.5697 21.3239
159.4601 184.2729 274.6109 252.0412 137.3005 168.483 139.4434 206.1873 235.6149 204.0704 217.4985 186.4676 196.0458 243.5717 215.1145 185.7756 131.168 215.0334 188.6088 130.9206 137.6396 210.6119 0 24.401 211.4706 226.716 214.5389 206.1232 198.5437 180.9623 159.2235 262.3493 176.8814 216.7059 186.6652 190.8861 96.4413 71.3367 55.1693 153.7022 187.9297 182.1178 116.2104 0 104.717 140.4361 181.4587 100.1379 119.364 158.9534 143.5169 178.6043 203.5634 210.3764 139.7766 95.2166 48.6723 186.1674 170.4241 102.5336 88.9616 88.853 85.4878 90.1591 123.1272 75.93 93.6258 205.9184 212.7225 220.8263 213.9376 150.5882 210.1663 187.4982 222.4182 214.9818 207.5149 182.6379 210.8858 176.9459 136.5956 66.5273 61.7695 141.9684 222.3972 198.1224 215.4981 147.8351 139.2837 187.1206 165.3212 161.608 230.0249 199.0894 167.5345 198.1331 199.2598 171.1686 195.8568 171.0666 159.6435 148.8738 114.5111 154.7584 211.2786 170.662 106.8117 108.9084 115.6496 203.5262 190.7169 114.1307 102.3209 93.2004 89.2905 86.6441 181.9948 120.8364 143.3514 173.2595 156.445 181.2231 158.9684 129.608 178.1774 193.6988 194.0037 198.58 216.4171 117.1793 143.2366 156.1348 105.3718 125.1733 210.5102 130.381 76.7625 129.8432 127.5954 121.5906 211.5986 171.6995 157.6128 170.7226 174.9647 57.258 52.6558 60.4949 107.7971 133.0226 148.3071 194.1317 139.0402 221.7964 157.4441 237.1202 226.1645 216.5244 177.038 147.0602 223.5672 242.5113 195.6715 207.2009 89.8863 77.3817 115.1995 190.2046 287.9863 290.4347 494.8874 871.2637 3422.736 222.8924 219.7872 213.8238 197.8003 193.4506 176.7068 192.08 233.9696 259.9141 240.7946 192.7412 183.8451 172.6553 163.6693 199.309 72.8728 43.8813 120.4017 190.897 229.2256 237.432 200.8263 149.1575 90.1248 190.7769 117.097 193.1665 222.068 225.6971 57.2084 22.5629 54.0603 118.0948 156.9206 90.5995 187.1895 168.6149 241.0565 218.7603 190.8543 182.7985 0 0 0 158.5722 165.3391 138.2898 182.4314 98.1872 168.8613 248.3127 203.2053 177.0783 157.7876 209.4822 202.8196 208.6767 175.2944 161.9555 205.5143 206.1835 149.9608 0 134.0496 210.1114 256.3516 155.0478 240.5713 139.7284 126.6415 204.7289 116.8482 111.5988 141.9016 184.2271 212.9811 181.9503 247.7268 236.8093 149.2447 136.3934 164.4552 127.1446 119.0484 118.8312 121.9706 170.132 189.5259 162.2653 210.1809 239.7803 235.757 156.082 211.1327 283.3204 220.4471 284.634 240.62 224.059 20.5728
131.5258 160.136 190.1344 185.9711 133.7963 152.9682 133.3689 178.2514 208.7885 175.3216 181.7968 168.2311 170.9047 160.2221 160.5514 167.0976 123.0386 175.9638 152.3157 120.3234 123.2077 188.7682 0 18.5829 164.6162 178.834 161.6142 166.0096 151.1611 164.1591 144.3435 193.5684 168.4768 172.0884 170.3311 138.7251 109.147 75.2422 43.0851 133.3724 169.3735 160.1691 0 31.2919 85.9668 146.6213 161.3953 118.7089 107.8597 155.4636 137.9525 183.4711 160.0854 180.2987 131.1709 95.2672 0 141.1334 149.1556 96.1848 77.8177 66.8236 55.848 66.5726 102.2691 73.0127 90.1399 176.6236 168.6414 177.8734 161.9614 131.507 158.4828 160.4829 184.5275 184.3335 169.729 150.8661 153.3008 142.4704 124.6466 92.2437 0 132.2275 180.1 162.6469 190.7642 139.1303 126.9986 159.8835 158.5844 149.5636 161.4906 155.5539 154.2785 166.5573 151.0567 151.0665 152.9881 163.4204 125.9778 123.1675 108.0271 138.7842 160.7169 167.0564 117.4177 96.729 94.4548 158.7582 149.9279 130.2774 109.4424 86.5339 66.0701 0 150.2636 110.5628 131.8381 155.7508 158.9016 157.1257 154.1396 124.2077 156.4901 145.7115 138.913 135.5664 153.9124 121.672 121.2172 158.4409 112.979 128.5531 173.0191 135.7881 85.7357 122.975 126.6501 133.3044 145.0221 150.3265 153.6113 169.0778 140.5088 62.2725 51.6685 50.5412 109.3165 131.6715 142.2032 167.0015 130.957 167.595 140.1169 150.302 191.6511 169.5739 169.5757 153.2541 195.835 184.9243 163.5356 187.9383 79.7975 0 96.3585 179.7053 228.6464 232.141 216.7844 3422.736 1471.4942 950.0884 210.7349 209.7354 201.6269 206.6204 145.6234 175.0344 175.8336 201.6662 212.0386 186.4774 149.3445 145.2937 141.5702 153.5925 62.9115 50.6672 119.5455 173.2682 174.6106 178.0242 153.442 127.0856 93.7953 170.4661 99.051 160.5909 201.5337 176.3046 36.2416 16.0933 0 117.0944 131.0407 126.629 161.7014 166.1775 184.2539 180.6736 159.6442 148.3726 0 0 0 128.321 151.3055 145.2253 161.2864 105.981 178.4308 197.0463 149.108 171.1469 135.9933 182.0579 168.6658 173.013 150.4999 149.4475 157.6331 194.9666 153.9785 0 121.6978 148.5747 181.9537 166.5563 202.7397 165.2312 126.4214 168.3091 117.8601 118.8742 150.459 145.5898 155.9508 168.5099 174.7052 200.0416 143.4626 128.2217 154.0811 128.9002 127.84 127.9835 125.9522 150.7084 160.2545 162.7488 172.6485 182.7816 195.3839 163.8684 175.6786 183.5306 150.2978 142.0336 204.1908 169.6707 18.5851
173.7388 221.8415 252.8241 222.8562 162.8939 183.8601 153.9327 249.0911 232.6947 197.6386 203.6043 219.608 226.5802 194.0261 217.663 197.4847 140.049 231.2919 202.4332 152.7493 144.256 249.1772 0 26.9444 198.3498 221.68 220.0877 244.6468 213.8091 177.484 160.9027 281.8565 204.2811 204.0633 222.5328 195.3595 106.924 78.2671 70.075 163.5127 221.5225 190.1913 113.8156 34.2122 114.9164 157.4936 173.287 113.7539 135.5377 182.3133 150.4865 211.7208 229.142 233.7092 163.2807 103.5659 55.4827 181.8185 169.5248 122.1008 98.8814 91.9774 88.5675 88.5451 151.74 93.471 93.3756 187.2807 218.3415 213.8502 219.6894 147.422 203.9439 184.6408 229.6408 205.8814 202.9915 173.2644 203.2145 176.8507 161.6108 72.7991 52.5999 180.8311 241.0578 222.6532 200.6639 162.0384 143.6699 210.4692 195.3396 181.3443 203.2179 225.9156 181.9523 210.4051 185.7101 178.5028 194.8594 201.1336 169.7187 141.7626 138.105 157.6807 216.4639 181.3869 118.1937 110.0205 143.3033 210.5215 175.6886 127.1719 123.7975 91.2976 84.4435 89.6379 204.4876 124.7686 174.1126 202.0261 164.5944 199.4861 152.7472 121.1715 180.2767 179.6874 199.0252 188.1532 212.5697 141.8822 149.0735 188.685 135.0249 159.7647 228.2052 142.746 111.8001 134.549 140.9623 149.1098 189.6372 186.233 204.3108 185.5857 152.1306 65.0571 54.617 57.5406 137.8116 164.6966 179.3654 200.054 125.2911 235.4194 159.1549 198.3083 263.5749 218.6478 155.4156 165.1965 232.0192 262.5263 207.4505 212.886 91.3088 85.7859 111.2639 188.1771 267.0374 275.2713 214.7145 222.8924 950.0884 1448.1812 1006.339 304.6671 207.2548 246.7365 191.2812 203.1723 221.0367 243.8921 272.4755 228.5729 201.421 198.32 171.312 214.2192 89.0015 66.487 120.0313 209.4388 240.2719 243.9643 198.7963 181.3499 114.5854 213.5479 142.2734 198.0786 227.4995 265.3921 56.2943 19.4187 75.8299 144.9574 156.4659 143.4903 198.9971 202.5517 248.648 220.0368 190.5192 203.8299 0 0 0 150.1346 156.792 181.6345 190.9228 100.4166 181.3861 257.1558 191.1913 201.4678 207.1017 232.9289 189.1081 211.4826 209.0438 202.906 207.6759 214.6035 146.8014 0 139.8442 196.5607 259.6448 175.5439 217.3283 175.358 145.668 254.5949 152.3241 123.8533 142.3355 223.3535 207.1355 215.0554 248.9606 231.1459 180.5096 144.4432 196.8062 122.7948 122.0221 125.9536 129.6649 179.8021 209.112 201.3561 216.1364 243.4518 225.4774 205.8378 215.6301 242.3896 230.7025 239.2323 219.7637 213.8509 22.9181
[truncated: 222,331 more chars]
