# Supplementary material for: Defined chromosome structure in the genome-reduced bacterium Mycoplasma pneumoniae
Source: Nat Commun. 2017 Mar 8;8:14665. doi: 10.1038/ncomms14665 (PMC5344976; doi:10.1038/ncomms14665)
Supplement: Supplementary Software — We provide a folder containing all the data and scripts used to reproduce the analysis of identification of chromosomal interactions domains (CIDs). 1. Matrices_for_TADbit: contains the input raw and normalized matrices of the sum of the five HpaII replicates described in Figure 4a, of the HpaII with novobiocin described in Figure 5a, and of each of the five HpaII replicates, to calculate the CIDs borders. 2. Script_TADbit: contains the python script, iPython notebook script and html version, used in TADbit to detect the CIDs borders, and is saved in the Output_CIDs_detected/ directory. 3. Coexpression_Data: contains the two co-expression matrices (basal and Pearson) with their corresponding genes, as well as the co-expression for all genes pairs to compute the coexpression per CIDs. 4. Script_coexpression_CIDs: contains the R script used to compute the absolute mean coexpression of pairs of genes within and between CIDs. [file ncomms14665-s6.zip › 2017_Trussart_et_al_Coexpression_CIDs_borders/1.Matrices_for_TADbit/HpaII_Nov_Stat_norm_filt_3kb.txt]

63.3329 50.6664 26.6256 23.4757 42.202 32.7146 27.838 25.8608 25.8229 23.3367 28.5032 26.0227 24.1125 29.0933 29.0313 23.524 40.1492 27.5112 28.0503 26.7098 22.6137 24.3088 24.086 11.4299 23.9391 25.3482 23.1889 27.0292 22.8476 23.3666 21.6277 20.2332 24.2454 18.8247 25.6947 18.9383 19.5966 28.7621 30.8868 25.5614 24.26 30.2052 20.974 0 22.0525 21.7597 26.0636 19.0707 32.5093 30.6031 31.5032 25.5869 33.8374 31.0163 28.309 19.1422 20.7945 22.9473 24.9736 17.8539 23.6344 20.1349 14.2609 32.5895 21.1537 31.3292 27.9883 24.2745 23.3349 18.7284 24.468 27.2072 25.4244 24.5998 20.973 25.3716 22.184 28.5725 21.9686 25.2237 24.5254 26.0983 0 22.3154 21.2945 23.046 15.435 19.7595 21.1634 18.6909 19.6357 16.9678 27.2367 27.4812 19.0566 21.7479 25.5432 21.9777 21.1767 21.4479 26.1374 29.026 12.4299 19.7174 23.1621 25.2328 23.5609 19.7278 34.8376 15.6645 23.4055 33.9922 20.1799 12.3611 25.3501 27.4371 21.9411 27.6624 19.7989 16.6493 19.2212 31.634 32.9364 15.6569 13.808 18.4755 28.0854 23.9282 22.2044 31.2667 23.0488 19.1932 19.6762 25.9516 19.6559 28.8751 32.1863 26.1017 36.2843 29.5786 16.3507 17.9577 16.4776 15.0146 19.5724 30.5097 22.2115 16.1069 35.6649 29.6906 32.8242 21.8422 24.8515 22.252 28.3154 27.2607 24.8394 18.036 29.7383 33.319 21.2246 25.6982 22.3463 22.0774 24.8799 19.3767 0 24.2002 28.3589 23.0043 31.9188 30.2363 23.0576 24.9251 29.8332 30.7841 29.6569 22.8222 33.0079 22.4966 22.2706 26.6197 27.6989 23.2153 20.5304 25.5721 22.5902 23.2172 31.1692 0 22.88 28.1986 26.4141 22.6009 18.5056 17.419 0 18.347 22.5066 24.885 22.5593 26.1859 19.3067 0 0 22.2083 26.4845 33.43 26.185 23.6491 20.4074 24.1307 19.9691 32.7271 33.3881 0 0 24.0387 17.8886 19.9613 19.3139 22.5527 28.6003 16.7619 22.7133 20.0325 29.299 23.5651 22.7492 24.5723 20.3892 24.8909 23.0244 24.5628 21.8671 25.7985 34.108 19.7534 26.393 22.3196 19.3947 11.512 28.0741 14.6325 16.9158 23.9301 32.0752 20.8256 16.8689 28.2207 23.5207 23.2596 27.3245 26.5443 18.6919 15.4966 23.4333 22.9281 19.7011 29.2021 30.1366 26.1064 31.8274 30.1467 33.6368 22.2206 25.4576 25.1274 22.9504 20.5829 25.8917 0 63.3329
50.6664 63.3329 50.6664 30.1879 30.4883 31.5982 23.8024 27.4132 26.9474 24.5571 28.7841 31.6946 27.216 26.5033 24.1626 29.9842 32.5359 28.8513 33.3732 34.5332 26.5549 30.1761 29.8994 30.3725 32.4393 35.4601 27.0755 24.4258 24.442 25.1287 18.2171 28.9562 25.6491 27.4829 20.5537 24.599 22.963 20.2737 30.7081 39.4215 28.5683 29.276 32.7205 24.5051 25.5306 38.6004 24.6465 24.7806 18.3986 27.0054 19.972 26.3752 0 27.3903 31.7918 23.8219 33.8944 23.2245 25.7414 17.9326 23.2321 25.4676 24.6254 26.9123 31.0952 21.2392 24.3569 32.0752 25.5388 31.4432 22.5229 34.2321 23.6138 26.5004 28.9527 31.9141 25.8839 27.1643 29.8418 28.7381 24.9128 21.5542 32.9887 26.1035 28.858 35.8199 22.634 25.2306 31.5227 30.2254 22.0575 26.6106 23.3436 28.5088 30.9595 23.1728 25.4308 27.4815 30.1243 22.5329 25.2108 32.7773 20.9314 27.4949 31.0052 26.1478 23.1238 19.1831 29.6046 27.5268 27.8886 30.5928 25.2535 26.0078 30.9328 28.3053 26.7398 21.2878 30.6704 23.6299 25.8801 13.3406 26.5797 23.8764 28.0322 33.5622 28.7752 26.1729 26.8124 19.0872 24.7867 27.9643 36.1741 25.0899 27.1326 26.2275 34.8883 29.5162 29.3959 28.5308 30.7985 24.5467 30.3 27.3847 22.8471 24.1333 20.7515 29.9137 25.2061 30.2129 27.4041 28.4449 29.0543 31.187 41.8434 35.6732 31.9972 30.9986 29.0394 32.04 30.9089 29.6715 25.2357 29.7209 42.9624 25.7629 26.2356 28.9799 25.5696 30.251 34.1142 25.8001 31.2327 29.2915 30.9174 18.7709 25.4761 24.266 22.1624 20.237 22.9277 25.6378 24.4287 26.6618 24.3469 24.3903 30.386 31.0826 19.0607 0 34.1566 30.307 24.9317 31.0542 31.5246 36.9453 19.3958 28.5699 24.6299 31.6148 29.3166 29.0791 25.7754 27.6175 18.1522 23.266 27.4353 31.4491 27.7868 28.7872 28.6278 29.762 27.7179 27.5076 29.5821 0 0 33.6699 33.6085 28.1538 31.8943 22.6415 27.5876 25.5079 22.1945 20.9715 22.8262 25.6511 24.277 27.7403 21.5919 28.3725 30.2146 26.449 19.1224 21.8911 26.4853 33.8591 31.6173 22.8723 30.6616 21.451 20.9401 22.8234 22.6104 34.3083 28.2479 25.85 25.6142 25.8192 31.0547 27.5987 23.2444 19.618 26.0186 29.9172 30.0215 28.0947 25.9425 25.7494 37.9988 35.2293 28.7099 31.7185 26.6151 32.0074 25.4775 34.6508 30.0355 30.0996 32.3609 39.2702 41.1415
26.6256 50.6664 63.3329 50.6664 30.9416 35.0114 34.2942 28.2096 30.7951 31.7324 28.1875 20.515 25.2013 27.0494 29.4742 27.3423 23.4403 36.041 28.1364 26.3366 33.1642 30.4661 30.1869 30.7563 31.0342 32.8545 32.028 29.5774 27.3454 26.8677 24.3691 32.4754 29.0821 23.5332 29.3774 19.6476 22.3826 22.199 28.0139 28.3913 29.6836 31.8655 29.4619 16.2595 23.9922 19.3888 23.9135 26.1452 24.707 25.6332 27.9141 25.7628 29.9957 27.0716 26.079 16.4804 30.0434 38.4995 25.8567 17.4171 25.3657 25.2212 38.8635 24.4525 38.229 26.4882 25.9703 27.1303 21.8661 32.8637 30.3028 37.0123 24.326 30.4113 30.2676 26.3709 25.4867 21.4923 27.8316 36.9027 25.9626 19.5711 26.9553 29.0721 27.3207 31.3828 24.0835 30.3644 22.5376 29.5005 24.444 27.7136 31.3099 31.454 26.5924 29.6541 31.6006 34.5303 30.6019 18.1493 28.3758 19.5882 26.5597 27.209 30.0992 28.9742 24.6618 30.1456 28.7134 30.4042 30.0832 28.1268 29.4226 28.0629 30.8136 21.2377 30.4192 22.9609 28.4223 23.1111 29.7117 20.1612 21.1667 24.4427 26.178 22.358 31.3617 36.2919 30.8807 25.8321 28.0026 24.7097 24.4057 29.4574 32.9746 28.9308 20.9083 23.3388 27.8689 24.3229 32.6039 25.0102 30.3094 31.8756 18.865 19.9997 23.3639 27.0426 23.8252 28.2006 23.063 25.035 18.9574 28.3106 26.1943 31.225 33.6976 25.5221 25.456 20.0398 27.1418 24.1665 30.8342 31.835 27.7541 39.4059 36.4573 26.6823 27.5959 26.854 24.0399 28.7528 26.0691 29.1193 23.6576 20.5901 24.8272 27.7155 23.6147 24.5679 27.59 31.0771 31.774 29.1194 26.7467 22.3369 30.6259 35.6483 25.4994 26.6336 30.1928 30.2093 31.516 27.1043 34.884 22.6591 17.8207 27.6432 32.6918 27.2414 27.3447 34.892 39.9702 19.046 24.4616 30.0387 19.8719 30.2647 26.6946 37.8609 27.3603 26.5772 31.1339 23.6212 20.39 0 0 27.9604 26.118 27.6203 31.2004 29.039 27.2827 31.3544 30.4038 29.2334 20.9104 37.0347 23.9368 21.2169 27.4144 28.1047 28.4105 32.6455 30.9155 34.9449 26.1919 28.1301 27.9784 29.0414 29.6163 25.8659 24.3873 22.7079 20.6978 31.0221 27.8833 32.3428 27.8897 34.4659 25.5899 32.9376 22.3785 23.9346 27.5531 21.228 22.5629 23.4012 22.0714 21.4535 35.6941 20.4859 34.1013 24.247 31.1638 26.4512 31.5834 31.9293 32.159 34.0426 32.4613 31.197 24.6516
23.4757 30.1879 50.6664 63.3329 50.6664 35.4018 32.4759 30.5125 28.0824 33.309 32.3072 26.6363 33.1128 28.8305 25.7851 29.3901 34.5859 25.7474 26.9912 38.0862 25.7735 29.6185 29.347 36.5579 29.0156 34.5776 26.6277 27.8907 24.3338 28.8347 37.8821 24.0702 32.4538 26.2264 26.022 23.1198 22.9714 18.3739 30.0934 25.4051 30.7898 24.2659 20.7745 17.4543 24.0539 28.4567 26.1943 25.9152 27.7392 26.5614 32.3037 25.8475 28.7611 16.7019 28.1508 30.8339 33.827 24.4513 27.077 37.3869 32.2908 31.7994 34.6893 25.863 22.8808 25.0295 19.8043 29.3191 27.4522 26.9777 31.6312 29.9333 22.2947 23.6392 34.6939 26.316 33.6811 27.1474 27.3729 25.9722 16.0611 21.9759 31.1485 33.1745 30.6999 26.1637 28.9951 25.5312 20.2436 34.0789 27.1364 19.775 30.3282 21.3385 31.0155 29.2853 27.2934 28.559 25.0595 34.8466 25.9128 25.1377 31.9515 28.2397 28.5717 20.5134 30.6345 33.4892 17.3323 29.2366 28.7584 20.6014 24.7443 33.7499 33.6753 30.0136 25.7955 16.3197 23.6908 29.3174 27.1112 25.0776 25.003 23.8909 25.7579 22.6895 29.4378 29.1801 29.4526 25.799 25.4196 35.5636 29.876 29.9744 22.8585 23.9634 22.8227 26.1082 28.4034 25.6637 24.9843 26.0976 24.5087 23.9625 30.3144 26.2692 19.7968 18.3705 20.3873 26.9413 23.1606 28.6869 27.2393 23.1382 28.5263 27.3055 34.5707 29.2888 24.065 25.9618 22.1928 24.3476 17.767 25.4587 25.1279 36.4815 29.5111 24.9797 23.9686 31.945 22.6446 35.3931 30.4569 21.5779 22.9292 26.855 36.2636 27.9989 24.9024 24.1899 26.9818 29.899 28.4178 25.538 30.8655 30.3915 32.8072 31.1802 17.3361 22.1626 35.493 32.6326 26.0686 26.4611 20.5351 29.733 34.8721 29.9555 29.3744 28.447 26.0076 27.68 35.8271 27.3844 25.81 21.4095 22.4038 31.2864 34.1092 22.7264 24.8431 33.2719 25.5653 24.143 31.8522 0 0 23.2341 30.0917 31.6701 29.0615 28.3653 20.9425 31.734 30.2262 25.0581 28.4334 24.8739 29.5631 25.2281 24.0908 29.2346 35.4572 25.2217 24.8691 25.3724 30.7516 33.5581 26.9656 32.1903 30.969 28.1009 23.9672 28.1367 27.605 28.4164 25.0867 30.4162 30.1288 23.6144 21.5455 30.7638 27.8396 28.4903 31.1388 24.7698 24.1536 28.4025 32.3681 21.4382 21.9223 34.2296 25.8908 33.1376 26.4063 32.3158 27.1099 29.7096 32.0661 32.6839 33.3918 25.5773 17.9344
42.202 30.4883 30.9416 50.6664 63.3329 50.6664 41.769 34.9285 28.7356 30.3014 21.599 34.2909 24.461 25.4447 32.8866 26.354 31.7698 22.737 35.0874 25.7645 28.5009 23.4211 0 24.1795 39.0026 24.2533 34.5508 29.3029 32.6426 29.6752 28.8593 23.9695 25.5997 17.8119 32.3985 27.1465 0 0 26.9455 23.0182 28.7972 20.6887 0 23.2396 20.1609 17.3594 23.2167 0 0 23.376 32.1612 21.3895 32.6457 25.4339 0 0 27.6536 30.0787 24.5351 31.4115 38.3017 11.559 18.8966 11.9595 0 33.0564 30.1462 27.3709 31.7984 18.2632 13.9822 32.9812 34.3942 28.8175 26.8798 0 20.2684 34.1442 33.8201 21.5158 30.4343 29.0155 28.211 0 27.92 24.2254 26.6859 29.1959 30.7934 33.9306 20.8357 23.278 16.8894 24.7865 27.3928 27.375 32.3181 20.033 29.9985 24.942 22.4576 31.7522 37.9944 33.3435 20.6977 32.3122 13.0702 0 26.107 26.4923 21.2265 28.4214 0 12.3252 19.3145 23.5724 28.3339 12.0472 21.9541 20.6563 29.0432 28.0237 31.7694 24.4891 28.321 21.4544 25.7067 33.5077 25.7364 31.6019 24.1989 23.4687 35.7642 33.089 20.0503 23.6905 31.8889 0 0 39.0727 22.3143 19.5438 34.8744 22.625 21.7401 27.1586 0 35.7939 23.5831 26.8635 32.9466 27.359 26.9007 21.3505 33.1326 25.164 32.5279 26.3198 33.3017 16.5825 23.4626 25.6892 42.3092 42.6994 33.368 0 23.6794 24.6393 30.8294 28.5634 22.6362 30.3299 22.9928 28.6806 32.5949 39.8508 35.6659 32.8061 34.6252 32.5666 25.7852 26.8362 31.1005 38.1286 32.1039 29.4803 24.5798 35.8636 16.9597 0 18.7693 35.2456 20.4521 23.6123 18.3567 19.4946 15.9888 21.2383 0 21.5748 16.5703 27.4266 12.9837 0 0 42.2502 0 15.9653 0 28.2377 19.9382 20.5173 25.8999 33.4269 36.0834 0 0 26.6376 20.0621 29.4158 27.1155 32.6732 24.3694 23.6238 17.1973 26.0705 26.017 29.006 33.5299 27.2421 21.5302 33.4869 38.5107 42.8192 28.8559 17.8901 17.8327 33.989 23.3611 45.4783 23.3737 31.1593 44.1314 35.1069 0 0 28.0846 33.837 27.4973 31.6555 27.2574 29.5181 27.1811 35.448 34.6177 0 0 0 0 0 25.4178 31.8568 28.0617 28.0435 29.3267 29.7648 31.7054 29.5629 24.2629 11.5652 26.2348 24.2328 23.6209
32.7146 31.5982 35.0114 35.4018 50.6664 63.3329 50.6664 49.866 31.9945 34.7032 31.7916 28.0575 30.6632 31.9649 24.6084 27.1125 29.6364 31.98 18.7456 21.2521 27.7703 26.0701 25.8312 25.3936 34.581 26.5702 30.6399 26.4095 27.1236 36.8164 37.7036 26.5199 27.5715 30.0808 22.9239 39.7756 23.3351 28.0952 26.4276 28.024 25.0691 31.5437 24.4737 23.6813 27.2177 29.3439 32.585 28.4004 30.1584 26.7099 28.0162 27.6678 23.3729 21.7059 36.6189 28.0385 37.0966 26.8412 30.8529 27.1102 23.8485 17.4807 40.4021 38.8998 0 30.6141 30.3482 26.9484 22.8601 21.6244 22.1602 20.2777 31.8679 30.2513 30.9407 24.1267 22.8631 24.9821 16.7636 31.6333 28.076 13.216 23.4794 23.4823 29.7935 29.9145 26.9323 31.4691 24.2739 30.1676 22.5172 26.8813 33.5233 29.0585 20.7001 25.3591 23.8808 33.0658 22.4902 31.5267 25.5219 32.1779 31.9776 31.0157 30.307 20.4401 29.571 22.8109 32.7345 21.6977 24.3481 29.4928 0 26.5166 34.807 15.2806 22.5704 26.5233 19.7414 30.232 21.8055 26.0626 24.6553 22.8327 19.8793 21.4274 29.2513 23.2144 24.6848 22.2572 26.5056 25.9649 17.1941 29.0264 25.5825 31.6411 28.9357 0 29.9467 24.5138 22.1872 30.8335 29.4079 31.7238 27.6515 22.6481 26.9437 22.179 25.8321 29.4838 32.1233 32.5077 35.8796 34.3741 21.8075 24.2454 21.4365 27.6793 21.8237 23.7038 26.7922 24.6004 32.5916 29.2244 26.9733 32.0575 37.953 30.845 27.9395 23.59 26.8296 28.5109 15.1347 19.7522 27.6055 24.6996 23.1073 27.9037 23.2646 20.2494 27.702 26.5328 22.5833 29.9329 30.165 23.0262 22.419 31.3681 23.1969 28.1221 15.8333 27.9311 33.7987 26.8232 27.8208 18.95 18.3387 24.7655 42.3817 28.9912 26.9175 30.21 24.8348 50.6622 27.9397 27.373 31.298 22.5114 18.8087 32.1022 31.5563 29.2876 31.5889 28.8205 24.9047 0 0 30.5696 29.0001 20.188 25.1434 16.347 24.6082 30.2408 24.8086 24.0354 22.7665 23.802 26.9824 32.6223 39.8819 23.8648 30.3586 24.3239 20.6735 35.5895 21.3767 32.7631 27.994 34.0642 24.4456 23.4107 25.537 33.157 21.1108 29.9679 25.704 32.7148 25.9644 36.2525 32.2595 27.6029 26.6667 26.8731 21.1307 27.2417 37.2799 33.7799 24.9039 32.9211 0 29.5991 24.2203 39.7244 31.8002 22.6567 26.339 29.0525 27.2688 30.5209 27.7657 31.7091 25.1537
27.838 23.8024 34.2942 32.4759 41.769 50.6664 63.3329 50.6664 54.1384 29.208 29.6561 31.6586 31.4134 34.3398 36.3686 27.9085 34.8987 25.1147 33.2216 35.1692 28.2443 21.3944 21.1983 14.2264 29.6296 34.9786 28.9906 26.9263 31.0867 28.0983 42.2275 32.9794 28.5037 21.7537 24.9155 28.4837 25.7511 29.6353 18.2562 31.7462 28.255 22.3683 22.0552 15.1364 52.5651 18.4172 29.6455 32.1809 25.9157 24.3725 30.6513 25.367 27.3484 24.3879 30.743 32.5806 16.038 31.9874 29.0057 32.2412 26.2756 29.6685 27.4793 26.2828 22.384 19.7367 30.2567 27.1044 26.2161 24.4371 22.3034 28.0067 26.791 21.5691 24.2833 33.1632 35.3778 27.1182 28.056 34.3013 25.7592 35.9073 18.529 31.487 30.3568 26.9524 26.1976 37.6012 33.9597 36.1323 25.0875 28.8852 29.2665 27.6645 25.8023 27.626 34.325 33.1867 29.2264 19.0682 24.7206 29.7579 25.8946 25.9986 20.5982 14.5895 21.7857 21.9107 29.2424 18.0431 20.6168 25.5012 23.8196 30.2301 18.4046 13.7141 25.7701 22.7591 25.6598 26.3135 24.7266 31.6442 26.0095 24.9771 22.551 37.2444 28.8576 30.7278 18.6691 19.1066 30.3735 24.9442 38.0242 30.7849 30.8423 24.0016 31.4476 17.5653 34.1699 18.8655 22.6835 21.7454 13.242 31.2425 26.5787 28.7307 28.9963 23.8083 29.3219 34.1269 27.0889 22.6146 21.7396 24.5343 27.3051 29.5591 25.1596 35.6056 45.4415 31.8802 28.6633 21.4757 35.6535 27.6642 14.6966 36.866 17.2066 29.8355 22.6686 30.888 19.0049 24.1769 30.0616 24.8654 19.3694 32.7235 25.5088 20.3671 24.9414 18.82 32.1079 28.3556 30.5282 30.3752 33.4682 25.1706 29.9391 17.7867 23.4566 16.1662 29.9502 19.7802 27.9016 30.3749 25.361 29.9387 36.7407 23.9548 19.2739 22.7892 31.2481 24.194 35.0425 24.8423 35.2142 25.1134 24.8478 28.9989 28.3343 31.0114 37.1287 21.4873 28.2198 25.1714 40.129 0 0 30.5224 25.5455 28.7416 23.0973 27.0022 20.7562 25.9358 23.2148 23.7028 17.2609 29.51 33.4685 30.6888 28.3463 26.0285 37.1069 26.3017 27.4465 18.3895 23.0317 35.0031 31.0623 20.6714 30.5779 14.3722 32.4843 29.8192 33.2171 21.1391 23.1496 19.8516 29.6053 34.4807 26.7841 29.3864 29.1852 36.6957 21.838 22.7661 22.8801 27.9064 35.9534 31.8869 20.4873 28.4609 26.3519 26.8889 39.7535 25.7665 36.0431 26.7415 25.3606 26.6025 27.4201 31.8867 28.28
25.8608 27.4132 28.2096 30.5125 34.9285 49.866 50.6664 63.3329 50.6664 43.9179 40.2595 37.9593 32.0026 24.4406 34.7045 29.1926 30.1196 28.8785 27.457 25.8654 24.3848 38.4011 38.0491 36.6492 35.2866 27.6245 28.0417 27.7269 31.7058 31.9778 30.4529 29.7374 26.0375 27.5448 29.4264 24.8755 35.857 18.9212 29.3471 33.0971 29.2072 20.8607 24.9118 27.5706 30.7729 26.4385 25.9135 23.973 19.4274 29.7772 25.0803 25.9298 29.344 23.5762 31.1261 26.5784 15.8522 24.2523 24.2852 32.2076 34.392 24.0847 25.1085 30.909 34.0727 26.4588 31.6376 23.0488 25.9244 21.2948 25.693 30.0854 24.2537 30.5391 24.7123 36.5295 19.6292 29.4177 33.3778 27.3022 27.3998 40.8519 25.0089 26.9394 23.7358 22.755 21.4368 21.8937 29.7672 19.4982 21.5575 26.174 28.1818 24.144 26.6481 23.2932 26.5216 23.4926 22.0992 32.1103 26.0627 30.5233 20.433 29.761 27.8779 31.5461 21.137 26.1921 21.0013 21.6289 29.8026 29.1236 24.8751 17.0723 23.9602 21.1835 24.8338 20.9006 27.0666 32.8601 23.7142 29.0458 26.4209 23.0877 21.9305 27.5703 23.8353 26.7021 24.1265 35.0601 33.5066 27.7607 20.0523 22.6502 31.7448 26.2956 31.7728 28.2984 18.3804 28.5331 29.3449 28.712 27.5661 27.822 21.6405 36.2878 18.3418 33.0337 27.6193 23.3237 29.3191 29.2457 17.1849 17.5075 28.1075 27.8783 25.8635 26.4592 31.9514 20.8014 26.0931 30.5632 25.7906 27.4642 28.1132 0 24.6063 24.9598 27.0569 23.7486 27.4921 29.6176 28.2521 30.7122 24.6173 20.2466 28.6641 33.3788 29.3186 16.912 27.9986 24.0798 30.4581 21.2287 23.6623 26.9601 23.0529 31.0275 31.7056 23.4869 32.2308 26.373 27.5802 27.6218 25.7899 30.0301 25.2997 26.3915 22.6251 29.4552 27.1154 24.9604 29.5225 35.7815 30.6579 32.6768 26.8751 24.3351 23.7855 32.5771 28.9688 25.1766 25.3881 29.493 32.9009 0 0 35.1014 26.1496 29.1558 23.965 23.6431 26.697 26.7125 29.7586 26.3103 25.6132 25.477 34.0125 29.5259 27.5954 25.3612 30.013 28.2998 22.4616 22.5508 24.8923 30.736 34.0825 30.4085 23.5938 28.4189 24.983 29.0566 30.9915 21.8527 25.7199 24.5283 23.8757 22.4744 20.4259 32.3634 29.7674 25.1313 30.6251 36.7501 27.0459 25.1962 28.7713 28.8487 27.2421 27.797 31.7131 27.5804 26.9564 24.7143 25.727 31.7894 24.2255 28.1036 28.1167 31.7813 0
25.8229 26.9474 30.7951 28.0824 28.7356 31.9945 54.1384 50.6664 63.3329 50.6664 35.0509 31.4862 40.6736 30.4555 28.2499 33.0012 27.785 34.3716 31.9096 30.1808 28.1032 28.8242 28.5599 22.4694 21.2112 31.6703 26.2302 31.7933 19.9648 27.165 25.3397 29.0599 29.4303 27.6885 24.9833 27.6574 17.6904 19.0327 20.8847 32.4543 29.7436 29.5725 27.1839 27.144 22.1441 27.8111 29.4003 25.2939 24.8992 20.0611 27.5233 27.8421 24.6288 21.1733 20.4821 25.443 32.0645 20.9536 30.2797 26.7519 26.2462 23.0631 25.7471 33.201 27.9185 25.4512 25.8369 23.8966 36.1118 30.1611 31.6449 18.4915 30.5835 33.0964 31.9698 31.6521 25.4797 33.3808 28.2989 24.8113 33.9238 23.7751 30.6115 29.5665 25.0538 22.9385 32.1955 29.0217 20.5053 27.6949 32.0225 31.8612 25.3421 25.0935 26.5841 30.7195 27.8401 28.7689 34.8769 20.7548 24.397 34.3851 25.0996 28.6284 31.6029 23.5945 30.8379 21.1115 25.6649 31.0163 22.978 17.4013 29.9286 28.0925 36.6079 27.6466 31.8198 31.8852 27.3655 26.5901 30.7395 25.7222 23.386 22.5324 25.5053 25.8787 29.2109 32.198 35.0294 25.3804 25.649 27.1532 21.6147 20.145 24.8453 26.6775 22.3964 24.7781 31.2091 31.8702 27.1123 30.6446 26.5697 24.4539 31.5756 38.6228 19.5209 27.4585 29.0851 22.6208 23.2222 21.7707 21.4298 31.8915 34.7106 33.3501 28.2737 25.0333 21.3607 30.1901 28.7664 33.3727 28.9099 30.318 25.8159 24.4792 25.5573 21.7541 29.2761 27.1294 26.4647 18.8346 20.5218 26.9683 31.2549 31.9595 24.9268 23.0017 27.5034 24.8429 32.5415 30.3794 28.2946 30.9717 31.9318 23.1193 26.5931 33.3587 30.2457 18.5223 22.7636 24.6843 22.1814 24.1172 26.2822 35.6822 34.4868 30.0612 27.1911 23.9619 21.3072 19.607 27.9752 0 32.8312 23.4966 23.2834 20.8939 26.0521 29.9485 29.3838 26.3934 34.1521 29.239 29.167 0 0 25.7442 22.8687 27.8801 22.4861 32.9799 29.7164 28.1489 27.2851 26.7636 24.7542 33.54 25.5517 26.408 32.7818 28.3719 15.8195 33.4071 26.3811 29.8178 32.6288 28.5245 29.5573 32.3657 29.3336 17.5038 30.6767 27.7801 31.0749 26.3243 35.7021 24.9623 27.6255 24.0026 37.1571 24.7462 25.5045 24.5837 27.9199 32.4814 26.9256 28.1354 31.9032 30.8506 24.3111 28.3916 25.8212 23.5618 30.2863 23.4256 26.6771 28.7247 29.0652 26.3003 26.3894 22.9494 25.227
23.3367 24.5571 31.7324 33.309 30.3014 34.7032 29.208 43.9179 50.6664 63.3329 50.6664 28.585 34.3823 32.3128 29.5452 29.6119 26.8079 33.0679 30.8176 31.0293 29.3661 25.0001 24.7709 28.8884 30.7001 40.0389 27.5264 27.6357 26.8548 27.3541 26.7901 25.57 30.3468 31.0074 28.5505 23.1636 21.2547 16.3566 24.9069 24.3479 36.0965 28.728 24.5721 21.7565 22.3213 22.3424 20.9348 22.4239 22.2068 21.4463 27.048 25.7971 27.4701 25.0701 19.1759 18.6287 21.5989 31.7972 33.6304 29.5663 22.0198 25.8516 35.0126 35.1241 28.7544 24.2235 22.9827 29.3679 21.4611 26.1482 30.3412 22.1244 24.8694 22.0246 39.5195 37.203 33.7319 33.1623 33.1363 30.9091 28.4216 18.8824 35.4498 27.7844 31.584 22.565 27.4271 32.4448 23.4765 29.555 20.8127 18.12 29.1149 33.0868 26.8257 35.6881 27.541 24.5588 26.094 31.1259 20.5338 30.9482 32.1078 28.3965 31.3056 31.1492 30.6874 30.3169 28.4191 30.2506 33.7975 32.8886 24.3556 27.0552 30.1044 33.006 29.8159 24.0331 31.0561 31.2775 28.1019 25.3632 20.0246 25.0489 23.635 26.3674 29.0299 29.9565 23.1201 32.7574 31.9002 28.3178 30.172 23.9428 26.1033 16.9835 24.4665 20.2445 27.8169 22.4746 31.0454 24.6705 28.3737 27.3272 27.9199 21.5082 25.9685 38.4274 23.7268 23.2887 21.186 33.7509 22.832 22.0879 29.5723 39.6577 34.1834 31.51 32.6376 11.8849 25.4646 29.8844 21.8176 30.277 25.5079 33.9007 0 28.9036 30.6903 31.5376 28.9357 27.1051 29.3686 28.2639 28.4226 26.2264 23.5611 26.8264 28.4476 22.7159 36.7872 26.9534 27.5726 23.0598 33.3705 24.5605 22.1913 31.5287 33.7773 23.773 34.464 25.6264 27.267 31.956 34.4664 26.4735 22.6071 25.7298 25.6945 28.1855 32.5181 28.3179 24.2117 25.8937 16.5175 24.3001 29.9666 20.2143 28.0563 27.9601 27.932 26.2992 26.9821 25.1349 24.7146 0 0 26.7735 28.0701 22.1694 20.4666 35.5181 23.3151 33.8513 24.9032 24.1633 30.2828 29.1248 20.2417 26.2977 17.5166 20.8186 24.7995 24.7622 25.1351 30.9145 34.515 20.0452 26.6777 22.7509 29.901 27.5969 23.4092 30.3128 30.5898 37.4902 32.9122 25.2603 28.2099 27.9241 32.952 23.4993 29.3583 29.6485 40.6869 26.1471 22.2937 21.0715 21.2378 26.2145 30.7119 22.789 25.1313 24.6986 27.9845 29.0065 34.4806 32.863 32.3605 35.7978 31.7475 28.1364 14.648
28.5032 28.7841 28.1875 32.3072 21.599 31.7916 29.6561 40.2595 35.0509 50.6664 63.3329 50.6664 34.5761 27.8304 41.1651 30.5237 31.6725 36.0193 29.8059 25.9626 29.647 22.7083 22.5002 28.2452 21.7658 28.8027 25.6229 21.9278 32.8622 26.9685 25.5117 40.6603 30.3717 26.0015 33.7546 27.7439 13.5589 12.5203 19.4765 30.5952 28.4177 28.0586 30.9257 25.5018 23.9123 32.0078 31.1102 21.2119 24.9916 23.2839 19.4483 22.8954 24.0607 28.4164 24.7978 22.296 26.9944 32.1095 30.6666 29.7337 30.842 28.4979 35.5969 32.6884 28.5331 39.1024 33.4338 27.8864 30.3468 28.8462 26.7304 24.6512 31.7603 26.2277 31.8684 30.527 31.9326 35.3284 25.8278 23.4359 19.8825 27.7583 27.7416 33.5779 34.5453 26.5308 30.943 33.0238 28.5239 33.3338 20.0827 24.4815 28.8898 27.52 21.9668 22.3652 28.4622 22.2122 29.99 25.1397 26.6621 22.8683 26.593 20.2453 31.1749 26.7417 27.2472 22.2583 30.8329 32.0191 37.2811 30.9621 26.9847 35.3317 38.3119 16.1746 27.2257 22.0405 33.9274 26.3921 29.8985 25.5032 22.8289 18.6925 29.6627 26.7516 33.1864 34.5241 28.0389 28.3539 28.2861 23.8664 24.6311 29.0069 29.2252 19.3242 18.7529 21.1916 20.196 23.3171 30.5664 26.5853 22.3449 32.6677 25.3303 36.8739 17.4128 28.7174 17.2377 21.4993 25.4495 23.9245 20.4391 31.4174 23.6451 25.6256 27.1876 23.6892 21.8598 28.6997 28.3401 30.1235 22.0787 31.0125 28.95 17.4597 19.0381 26.8836 32.7587 26.4819 22.454 30.6331 19.9462 20.8686 28.4299 32.2554 23.1465 22.7863 23.67 25.6725 31.8318 25.8661 30.719 27.9012 31.4138 29.9952 27.6527 21.9443 30.4449 24.2053 36.0925 24.118 29.8651 26.2613 21.8645 26.2546 38.1419 29.3853 25.5558 19.8496 32.9552 24.8021 46.317 41.7628 22.7805 24.019 24.1041 22.3502 27.2867 25.1547 29.5905 30.8215 23.3671 34.0401 20.076 0 0 24.4333 26.6523 24.6429 28.1768 24.6042 33.2423 41.8648 30.7421 24.9326 28.3776 25.6507 27.3577 25.8541 24.4015 31.5863 28.5339 26.3207 25.9841 19.9528 29.1857 30.6561 30.8313 29.0719 32.9057 26.7227 19.7153 27.2881 21.1455 34.1591 18.3146 24.3816 30.8463 31.9149 30.6473 31.6523 30.9283 22.5943 31.421 29.1405 33.2423 30.9953 23.6505 30.1198 39.7395 26.8612 28.4921 32.0301 29.9759 22.5702 26.1292 28.5356 30.2035 34.4024 30.1862 26.4039 19.647
26.0227 31.6946 20.515 26.6363 34.2909 28.0575 31.6586 37.9593 31.4862 28.585 50.6664 63.3329 50.6664 36.2336 39.2424 32.806 34.8783 34.0799 26.343 34.9146 27.1691 25.3999 25.167 29.5266 28.9455 35.8685 31.1064 31.054 25.0693 28.7586 30.1707 34.8136 24.3022 23.2644 20.1618 26.9981 25.632 36.3205 29.0401 27.9619 27.1248 25.5102 15.9615 29.6908 32.7812 18.6862 31.1892 26.8142 23.3554 27.7207 31.0717 24.2159 23.6207 26.1423 27.3652 34.3577 26.7433 24.2498 28.7196 22.2761 33.2685 24.1575 28.8676 34.1288 32.6017 28.3432 26.1557 23.0853 28.512 29.7099 25.2649 26.4416 34.1316 35.9923 22.1038 29.1763 32.618 36.1178 27.2212 26.0494 26.4004 27.4834 19.9002 21.3886 26.8025 26.9714 22.503 28.3449 23.1451 23.7326 23.948 25.8645 27.3866 27.1267 34.7739 33.9421 26.2256 29.2461 30.3386 29.7853 23.4827 26.4713 38.1258 29.0582 28.1942 32.3824 26.5947 29.5592 26.4362 28.2975 28.2556 32.6745 33.1729 30.2752 31.041 24.5493 26.4919 27.8486 26.6897 27.7428 24.2643 31.3554 31.4972 36.0422 25.5369 25.5715 22.1495 28.1231 24.2663 36.0479 23.3735 30.2471 24.6129 23.3527 26.4271 32.4634 34.4986 35.1358 26.6301 25.0865 33.5814 35.163 23.8627 39.7476 26.5183 27.4336 27.1382 24.8363 26.9983 30.2981 27.4001 20.7958 22.6501 27.8576 30.1057 30.8599 28.8665 22.9043 22.2529 37.8128 32.3509 32.5148 34.3801 24.0235 23.9717 28.5645 14.0492 21.4419 27.1426 24.3407 34.2822 19.0182 16.2114 27.0869 30.3917 25.7047 27.2642 34.4491 19.7075 33.1298 22.0129 28.6695 31.0265 29.8134 24.4625 25.7426 21.4042 24.6135 21.4873 12.4848 20.6184 32.1181 34.3296 21.9993 24.4144 28.021 27.7778 26.0065 33.76 27.099 26.2158 28.9496 34.0398 24.137 17.1276 29.3382 30.5761 27.5021 27.8643 31.351 25.7767 32.1011 27.4206 24.8438 22.6989 0 0 24.037 21.8209 21.5173 33.6244 22.8411 23.8094 32.9601 27.1949 26.1122 24.1758 22.968 23.5375 27.0716 26.1539 25.1353 29.2249 18.6828 30.5598 20.5143 21.8076 24.2055 22.7794 24.8247 22.8136 30.3294 20.4445 23.0759 27.9045 24.3755 33.8837 25.3799 27.4128 26.3052 30.3712 19.6985 32.3266 24.3414 27.6711 25.2758 27.2438 29.3389 31.2129 31.5462 32.5678 25.342 30.9251 24.1977 29.2954 26.4304 41.0525 27.8467 26.0899 26.26 28.8188 22.7893 25.0264
24.1125 27.216 25.2013 33.1128 24.461 30.6632 31.4134 32.0026 40.6736 34.3823 34.5761 50.6664 63.3329 50.6664 31.6189 34.2199 37.0164 34.189 29.776 27.1893 33.1879 33.3421 33.0364 29.706 26.1588 32.3292 27.689 26.6218 32.4378 33.5082 27.3736 26.9521 25.1045 30.0596 25.1752 29.6325 31.3996 28.1758 25.8087 28.7208 27.5961 28.5853 30.4456 22.8041 29.0818 24.0356 24.3 24.7817 25.7542 19.7491 29.2504 29.6372 27.1783 27.9981 30.7404 22.4349 13.2739 34.2588 32.3166 26.5201 27.3262 35.3527 38.6779 33.9713 28.864 32.6594 25.6376 28.5376 28.3828 24.3132 28.3186 22.6948 27.7216 26.4518 29.8896 28.1032 26.2319 25.8499 28.0964 23.2908 23.5947 32.0776 30.5761 25.7803 23.6865 32.6352 25.6338 21.4195 19.557 27.3639 28.931 25.0979 25.9608 33.5772 37.9978 28.8126 29.2355 29.128 35.1113 28.7733 26.0454 29.4122 21.7259 22.6001 29.4375 30.1996 27.8647 23.495 25.6644 28.3216 23.2447 27.2418 30.1644 22.2794 23.535 26.6803 29.5247 30.962 29.1734 28.8262 34.3979 23.7067 25.4523 28.0091 22.1741 27.3039 31.2882 25.496 26.6835 23.4649 24.5255 28.6683 27.9151 16.0929 24.9577 27.5678 31.7939 28.1203 31.8391 29.3811 30.2484 26.5156 23.8872 26.6206 23.5923 24.0689 23.0296 34.5868 22.5809 24.0946 19.9384 26.9657 24.1039 23.4299 24.4079 30.3133 26.3979 30.855 24.8238 29.0867 33.7513 26.7629 29.586 30.9462 23.7133 30.0387 25.0281 30.5475 29.3312 24.0292 29.0608 17.4507 29.326 27.8326 29.2435 26.9627 20.7117 36.7414 32.2241 27.323 26.6001 31.0998 28.322 26.5923 26.3344 20.5089 19.1385 25.1773 29.3216 24.5496 24.9828 22.3557 23.0546 24.5102 20.8058 22.3157 33.5999 21.9129 23.6421 21.1492 26.5541 32.4573 21.3237 15.6356 28.6505 20.2911 19.2557 24.3861 30.2111 31.2018 29.0097 30.2366 34.56 26.3585 32.4656 0 0 18.6659 25.6111 26.7282 30.6833 25.392 28.9928 34.5058 26.1309 35.0369 31.8616 23.3912 26.9403 25.2533 22.7658 30.5629 25.8749 26.6132 24.3511 24.9939 29.8539 26.7081 28.1054 27.2145 22.1463 20.3239 22.5978 23.2449 27.2697 27.8413 23.8636 23.9783 25.2937 28.9703 29.8249 26.6919 33.0333 29.8851 26.4604 28.7941 25.2369 26.4776 31.4243 33.3947 28.4478 26.4314 27.5654 31.0667 34.1372 26.3809 28.6994 31.4843 29.1265 28.6962 26.1515 28.0746 34.1098
29.0933 26.5033 27.0494 28.8305 25.4447 31.9649 34.3398 24.4406 30.4555 32.3128 27.8304 36.2336 50.6664 63.3329 50.6664 0 37.8866 37.9122 29.1539 29.0585 31.5238 31.1773 30.8915 21.5988 21.3102 33.6545 26.3428 27.8459 27.5468 28.5812 30.3952 27.9698 32.8234 27.9473 25.1544 24.6584 25.8089 22.5496 32.4346 15.515 20.4188 34.3707 27.8474 49.7463 25.2932 31.7542 30.8485 22.5722 17.0476 25.6085 27.8654 31.5569 22.6274 27.4331 30.4014 30.2596 26.692 36.229 29.0574 30.6643 29.6837 25.9611 27.7074 28.5879 37.8737 25.9678 24.9336 28.6639 28.1543 24.9472 28.6189 27.0507 24.2488 24.4922 41.1823 27.9427 21.3361 28.36 28.2127 28.0958 24.4308 19.2201 17.1912 29.8001 24.8974 24.3908 28.2822 23.2067 29.9626 26.8297 18.4615 25.0359 26.4904 27.7959 28.5714 24.0927 27.6714 30.6331 28.0868 19.5084 26.7007 30.2091 27.6077 31.0323 29.0015 22.3455 27.3796 22.0749 24.4368 33.2785 40.9089 27.0188 26.1351 27.8596 20.4099 26.2418 29.8357 30.0829 23.4032 23.4715 27.0906 20.4628 20.3912 30.9044 25.8891 18.8697 27.201 30.818 27.1398 23.8374 27.0934 18.0909 24.797 29.9517 26.7475 22.4545 34.9905 34.9877 24.812 23.5149 34.018 26.2363 25.1671 33.7452 30.0504 25.4176 29.9389 28.1332 25.9606 30.4278 24.6819 24.0325 25.3753 30.1355 31.685 30.1351 32.4151 18.9819 38.9522 29.2208 30.6063 26.4602 22.6119 29.4601 24.9446 17.3893 26.2059 33.0559 30.202 30.7801 17.8417 23.8674 21.699 28.2693 19.1433 36.1568 17.8829 19.7594 24.0917 20.7232 27.6812 28.2688 28.5305 24.6489 28.2468 32.8162 25.5246 25.7326 38.8442 24.0383 29.1728 30.8849 30.2734 31.9403 29.5597 34.4739 23.363 22.2009 28.5584 20.2875 36.7145 35.2287 39.768 26.477 22.4994 34.8512 26.4568 14.4858 23.4271 27.5065 24.3553 26.089 24.8605 28.7943 21.4819 0 0 30.2837 28.5377 27.8541 28.7412 28.2091 32.5816 28.2042 36.2987 28.8866 21.0847 26.7115 27.9197 29.8515 30.1315 20.5476 31.1561 29.7228 27.3185 22.3836 22.2254 22.6514 26.5394 32.499 27.3912 44.9718 10.0435 29.1334 20.6421 18.2584 30.2056 35.8455 28.056 30.6329 31.5426 30.0868 33.9355 19.8818 28.1436 29.5421 25.8976 23.6955 21.5782 28.505 30.1648 24.01 29.1911 29.4983 27.6985 25.0764 29.7849 39.1168 27.1243 30.4422 33.1987 25.2387 23.8468
29.0313 24.1626 29.4742 25.7851 32.8866 24.6084 36.3686 34.7045 28.2499 29.5452 41.1651 39.2424 31.6189 50.6664 63.3329 50.6664 0 32.0354 27.2639 37.4799 28.226 25.1765 24.9457 27.2285 28.0988 24.9783 21.7432 28.8917 29.5924 27.6437 32.5723 28.5617 34.4376 28.1776 29.4724 32.242 38.2948 26.6547 16.4863 30.9202 27.739 27.7118 34.7829 32.8017 32.6106 23.9447 27.732 25.3286 0 28.3662 34.1977 28.4295 25.2799 19.5373 30.7425 37.5856 29.1968 24.8658 39.9268 30.5646 25.8648 20.0713 42.8297 26.8273 30.297 19.5091 35.3817 28.1233 19.032 26.4631 30.5749 22.0695 24.9024 19.4264 29.6138 29.1999 24.2301 24.854 25.717 17.4624 21.2766 30.6014 19.9123 23.5159 26.2583 29.8296 23.2959 30.5849 23.1183 25.6954 31.005 30.7825 25.1847 32.839 31.154 28.1134 25.562 27.4207 23.4476 27.707 17.8518 21.2076 30.3577 25.6989 34.5402 24.8562 25.4132 23.148 14.2985 35.5785 22.5068 24.3094 25.1897 24.0279 17.521 21.2722 24.1359 30.8502 33.0031 28.6395 33.0174 22.9075 19.6865 30.172 34.0837 35.6172 27.7831 24.7805 28.0165 27.6155 31.8721 25.02 31.3531 31.8188 28.0806 31.5936 32.6657 23.2193 0 23.6098 18.889 27.5276 21.9728 29.259 21.7887 16.1224 29.8618 20.5144 25.9254 27.3377 29.7951 32.1338 32.5885 17.8238 28.8485 26.5401 28.366 29.0019 22.5792 30.1085 31.1396 33.0054 22.2545 32.6361 45.1211 29.2961 33.3472 26.1384 24.378 24.4747 22.3076 27.2453 25.2543 22.1938 24.1117 30.4164 28.9962 23.3603 31.7073 28.7944 27.4169 29.417 24.5817 19.5364 18.5524 22.0894 25.057 19.9923 28.5392 21.6538 27.8927 28.121 23.6916 26.5966 24.6703 28.3384 30.084 22.6997 41.2056 36.5116 25.403 24.8791 23.2896 30.301 21.634 22.2237 27.2369 21.017 34.5894 28.6254 19.1017 28.6001 32.6524 36.7683 18.1206 0 0 28.9458 25.4136 20.4639 23.427 34.782 26.6803 31.8131 35.0168 26.8201 18.6887 27.4292 22.8343 29.149 25.4409 28.7217 34.89 36.9955 22.7921 29.1879 24.5798 30.6231 24.019 28.2257 28.4014 32.0631 32.3948 27.0434 32.1157 31.9163 26.8997 23.9811 31.4224 25.104 26.8116 25.4973 27.8357 19.4636 25.2757 26.2661 26.0368 26.6396 28.5092 33.9361 31.4648 34.5704 28.8183 25.8309 29.9076 35.2384 28.7012 23.2025 27.5529 26.4416 34.132 28.2812 32.6285
23.524 29.9842 27.3423 29.3901 26.354 27.1125 27.9085 29.1926 33.0012 29.6119 30.5237 32.806 34.2199 0 50.6664 63.3329 50.6664 0 34.7453 39.5808 34.5186 29.912 29.6379 41.1464 29.2789 29.0346 24.4219 33.6148 28.305 23.1106 26.2584 25.0135 28.257 24.5241 29.1515 28.9166 25.2225 17.6731 45.4501 30.963 24.5352 36.3177 21.7247 27.794 28.4133 30.0559 28.6765 33.7468 27.091 24.1786 20.8489 31.3762 30.1041 31.2623 24.8636 21.6325 25.0692 25.8447 26.4822 0 22.7689 18.8446 24.3773 23.2562 24.3433 21.9366 23.0869 28.1454 31.5023 28.5333 34.456 29.2067 21.1287 28.2562 25.849 22.6465 27.909 27.6451 24.9592 31.1912 27.3724 31.8194 0 35.1561 27.5196 26.2398 27.6151 28.2361 25.1838 32.8205 29.1822 22.6285 31.3988 25.7577 21.5016 22.8753 31.1358 26.8128 24.929 20.2307 21.4652 22.2199 22.9374 27.8391 25.4594 20.5172 12.1745 0 33.3973 27.4843 26.1796 19.5587 36.1618 24.1731 31.9492 17.5364 30.7479 29.5216 31.8308 19.5615 27.2265 23.8142 26.5583 30.0933 29.8167 18.1634 28.4009 33.3785 22.5512 24.9444 30.3642 25.2564 24.1066 16.93 22.1891 29.0742 30.1341 23.8807 24.3625 21.7061 25.5142 26.6776 27.7381 25.7246 23.9794 23.4011 33.4298 27.1676 28.1943 25.6602 27.1146 25.3469 27.9217 21.4413 24.3589 19.8893 30.1762 32.8353 29.4137 30.2826 26.1846 28.9869 25.7013 23.719 18.9824 17.0366 24.8916 26.6415 25.825 26.4071 29.7243 37.5674 25.7205 27.2409 22.3495 29.9114 18.999 33.7428 17.2793 22.8384 29.0655 31.1274 25.9674 25.6141 27.1316 24.4492 25.5561 33.6558 32.4976 29.3383 25.7137 26.7029 26.041 32.7757 29.3992 22.3085 30.4823 20.9671 27.6444 27.9408 27.1775 22.282 20.9165 44.6092 24.3643 18.9947 28.5705 21.1106 33.039 21.3345 26.9433 24.599 30.5855 32.2822 19.5727 0 0 39.7944 25.8606 25.8544 25.8673 41.4094 29.377 25.4961 26.5404 28.2826 29.7992 30.1634 25.8038 30.4555 27.7956 28.5572 28.1334 24.5133 27.1246 38.4431 34.2992 26.6307 31.3881 29.8432 27.0504 30.1973 22.913 25.6333 24.8371 25.1862 28.8318 22.4586 24.2863 31.2684 26.4782 28.3845 25.6363 28.4338 25.9958 30.9948 35.1355 35.0716 34.1961 37.1848 28.834 22.4522 30.2526 28.74 35.7239 33.7766 0 27.7121 27.1119 24.6813 22.3907 24.8256 26.132
40.1492 32.5359 23.4403 34.5859 31.7698 29.6364 34.8987 30.1196 27.785 26.8079 31.6725 34.8783 37.0164 37.8866 0 50.6664 63.3329 50.6664 41.5229 54.9147 36.6546 28.858 28.5935 27.0181 35.7959 33.5751 33.1295 29.8208 25.0082 26.2848 32.0779 25.1051 22.9802 22.0246 29.094 30.6119 35.8665 25.515 30.4491 28.4693 26.068 32.3828 29.2784 17.5248 18.972 33.1938 24.1846 43.1822 42.7716 42.4256 29.0664 27.654 32.459 32.1433 25.3318 17.1993 40.3014 16.62 17.1498 25.9225 25.6415 25.6191 18.9886 21.2598 32.0597 20.5381 24.929 24.8093 25.6801 27.2686 25.6 34.6808 27.5131 28.666 29.0884 24.9545 26.3286 24.4156 27.7325 33.1277 32.5256 35.2148 19.3854 33.3012 29.5974 20.5201 18.2099 28.4033 36.8586 26.2532 26.3449 27.0329 29.4279 25.6233 23.8391 24.74 21.3302 29.8967 24.1675 20.23 21.1118 14.4346 30.013 25.4617 23.5862 28.3248 25.0543 21.3456 39.9861 25.2371 23.991 33.2424 27.8038 28.1594 22.6971 26.0207 21.6265 23.5733 28.3563 22.9105 18.4903 23.0138 27.0201 25.2392 25.1799 18.9368 24.9299 24.4848 27.7212 27.4711 21.9213 28.5493 25.5057 21.2901 21.0058 49.8552 39.2796 26.2269 0 20.8948 22.7383 26.6903 18.2614 17.0713 19.5675 39.2797 21.332 21.9997 28.525 31.5623 21.1795 31.1122 25.8348 28.9421 27.2331 17.9485 31.9058 27.8348 29.0613 29.0455 22.1087 31.1566 26.9026 21.6417 15.9302 23.3673 25.6381 30.4657 23.476 28.7333 30.7593 27.1874 30.4991 19.2713 20.6008 31.4021 28.4255 27.9465 25.4145 27.7669 21.4254 22.3246 28.9237 26.0342 33.0012 31.1599 25.7625 24.8986 35.0115 20.5399 27.7067 26.8297 19.9624 22.3046 25.0101 21.5486 39.7547 20.0934 35.6943 30.4621 25.2486 29.8377 14.9693 21.6117 24.7982 25.4929 31.7262 31.1305 31.4531 22.5583 22.8726 21.4256 34.4998 31.2737 24.2265 0 0 29.0857 25.4251 20.528 27.8791 32.2342 33.0247 24.7978 24.8255 23.0926 32.6915 26.5477 25.7925 30.1315 31.0491 26.9097 31.3205 25.891 32.9683 33.8526 29.6442 33.1369 30.8077 32.545 36.9999 28.3639 16.6342 29.0953 25.3425 28.5382 26.7004 19.8344 15.1884 29.0462 23.6786 23.3394 27.811 37.3661 23.226 24.8664 32.2922 36.7989 41.3294 38.8993 29.3338 27.3054 28.3176 30.2782 37.2164 28.812 26.9706 22.0758 20.627 19.3266 28.4758 33.2667 28.2113
27.5112 28.8513 36.041 25.7474 22.737 31.98 25.1147 28.8785 34.3716 33.0679 36.0193 34.0799 34.189 37.9122 32.0354 0 50.6664 63.3329 50.6664 32.6733 33.0517 28.3538 28.0939 36.4649 31.4089 32.3277 30.1031 25.4917 26.8361 27.6862 27.0621 28.8247 33.8431 26.1203 27.1326 35.9128 25.4092 25.8234 23.6845 23.9678 22.3022 27.7597 35.2245 24.8671 27.6087 32.1889 23.0099 33.6817 28.2354 28.3332 23.3714 20.3401 23.0729 32.8385 28.7718 25.4053 29.4386 30.0901 33.5676 29.6671 42.3156 29.0967 19.9005 32.0914 31.938 37.6884 25.758 33.0325 29.8765 25.0482 26.8059 23.5512 33.7185 23.5271 32.6352 26.3162 25.1082 31.4942 28.3211 24.5629 21.3746 15.2158 19.3308 27.6603 23.1313 23.7879 25.7198 24.0321 26.1858 28.0388 24.661 26.5457 33.2368 28.6834 27.4031 25.0051 24.6166 20.3089 23.8946 20.7846 32.9108 27.7546 28.494 29.6208 29.5165 21.6835 18.4469 15.2227 30.4641 29.7455 28.5094 26.7057 25.5649 22.6095 33.757 25.3547 27.0955 28.3714 37.8962 23.9084 24.247 25.6198 25.8004 20.4061 26.6244 24.5265 32.7094 37.0894 24.6181 32.3144 28.2166 21.0009 21.5877 20.4008 25.4223 37.2924 30.4679 24.5352 31.9973 25.1004 31.2889 25.3603 18.0469 27.0619 25.0885 26.4536 13.0671 28.711 14.3173 18.017 20.8948 28.7733 24.5902 27.7321 30.2718 28.112 32.6982 28.7417 27.5537 16.8934 26.16 26.3135 28.6749 24.9771 23.9076 31.5814 20.5301 29.1798 30.1974 33.8424 21.018 33.9665 26.2008 25.0105 26.6435 28.0266 23.3533 30.8339 24.4811 22.5736 27.2993 30.6835 28.7784 27.7247 30.8715 25.9402 30.8478 26.8409 30.1456 33.1845 25.7711 15.7358 21.1455 29.7467 27.5327 24.8697 30.1166 27.9612 37.471 28.9164 27.7829 24.7518 33.0461 0 17.1058 23.4366 27.9848 23.2299 26.1432 29.2817 27.1354 27.0437 29.3094 26.6245 18.0769 0 0 32.0197 22.9373 29.0583 32.8495 32.3361 26.2154 34.3615 29.429 30.927 31.1369 26.547 19.5297 31.1225 27.3674 28.1909 26.8861 24.6422 35.9462 29.6704 32.4188 32.5146 25.7189 27.5071 29.446 23.0181 21.076 25.3901 17.9702 17.873 19.8467 34.3315 24.7396 26.0691 21.8998 34.0954 24.1486 31.5681 27.1558 32.2071 31.7107 29.5229 29.2284 31.2402 28.8949 29.2374 28.7405 30.4622 26.6228 28.656 33.993 34.4965 21.8071 33.7028 28.2502 28.2574 10.6382
28.0503 33.3732 28.1364 26.9912 35.0874 18.7456 33.2216 27.457 31.9096 30.8176 29.8059 26.343 29.776 29.1539 27.2639 34.7453 41.5229 50.6664 63.3329 50.6664 0 26.1144 25.8751 41.0957 26.7396 37.9985 25.8824 26.6042 28.8556 22.5682 28.4136 26.6948 28.9301 27.6947 35.2716 24.0509 28.0699 30.264 42.5803 32.6242 29.2079 33.9131 28.0034 31.999 26.186 22.4582 23.7642 17.425 27.3156 31.8562 21.6702 18.3184 25.6623 26.384 29.9475 27.5821 18.386 29.3 19.4627 30.0982 32.9359 23.4559 25.6991 35.9006 34.6574 35.8165 24.8828 32.5128 30.2528 26.7458 25.3894 24.6179 29.6973 30.9085 31.0059 29.7348 23.3434 31.724 26.2548 22.8181 21.0222 36.7291 24.8864 25.9172 31.8299 37.0828 25.9682 26.6085 25.7984 23.7505 27.3694 25.3375 27.2982 21.2726 23.3006 21.0524 28.5478 18.7487 29.9452 25.1265 23.5204 39.0619 31.2716 27.8744 35.4434 30.4573 21.4368 24.2989 25.9306 31.423 26.265 29.5492 21.9898 21.1925 31.6057 23.2838 34.4067 23.5264 27.5147 30.3737 25.7719 27.3743 28.602 20.3454 22.13 22.0222 31.483 31.1722 29.9797 30.7585 30.1737 25.3222 28.6883 24.8256 24.3197 22.9499 24.7581 24.9863 24.3606 25.1634 23.3096 26.2769 27.8952 28.9313 30.6362 26.421 11.9979 19.5924 23.2926 27.8802 24.5104 27.6004 23.6035 21.8677 22.2514 24.883 23.8183 28.8932 21.6953 23.3038 28.583 17.2114 29.3723 31.6897 25.5021 30.6804 22.8233 25.2664 27.0613 29.6223 29.5178 31.351 24.4003 24.3355 30.6834 25.2375 20.1155 29.6933 23.4696 25.6097 32.9777 33.892 30.5224 17.5782 18.3569 32.7007 27.8929 27.57 40.2551 29.9705 28.3316 26.7424 29.0662 28.1012 28.6162 26.5309 22.7063 33.0164 30.528 23.5148 27.5214 32.0318 34.4003 23.8294 20.4928 29.4433 27.1255 27.653 28.9884 23.1649 35.6381 31.672 26.7313 28.1892 20.4393 0 0 31.3034 24.6565 31.8509 30.4634 29.3 29.3918 27.1477 27.0929 31.7981 28.2181 24.9796 27.0155 30.1814 27.4779 32.3575 31.6376 33.1382 33.8867 30.7556 25.2486 27.7847 20.1879 21.7597 24.0156 20.7508 33.7408 31.4055 21.7971 33.3968 23.0641 32.1328 25.5674 28.3611 25.0031 28.4437 24.2427 27.0528 22.8223 33.849 31.5038 29.2358 30.7002 30.8655 26.7831 26.2666 28.9897 22.4022 29.0927 28.631 27.9149 26.2822 27.0747 29.5787 22.6284 24.9696 26.8853
26.7098 34.5332 26.3366 38.0862 25.7645 21.2521 35.1692 25.8654 30.1808 31.0293 25.9626 34.9146 27.1893 29.0585 37.4799 39.5808 54.9147 32.6733 50.6664 63.3329 50.6664 36.9092 36.5708 33.6417 28.961 30.0999 37.6176 27.4375 30.228 27.7607 24.7034 34.52 23.7113 27.1462 23.4015 23.7437 29.9957 29.3739 14.879 22.1211 25.5551 23.4811 24.9256 34.3051 23.3963 30.2958 30.4208 36.7996 31.5062 28.9699 27.8103 23.9374 21.0898 33.5378 28.5837 17.8595 22.1164 18.4953 30.9421 25.3386 14.7843 38.2573 21.4665 24.2549 28.1971 22.8036 32.9046 33.5055 30.533 26.0326 20.8395 26.3365 26.72 31.0498 24.9939 25.1625 28.288 22.634 27.4414 26.9274 26.6237 21.3771 21.3378 20.6411 27.6834 27.5664 20.5175 20.8966 23.1323 24.7891 19.6312 27.6827 29.7389 34.0692 31.4108 25.4341 33.9425 23.5987 33.1775 27.3564 23.0893 26.2102 35.6593 19.2312 27.1797 23.6166 25.7348 30.4726 37.3108 23.1909 28.2156 31.7341 21.5582 24.2443 25.8778 21.853 21.5269 27.3908 36.8274 27.4095 27.1094 25.5927 33.0358 33.265 33.1857 27.7879 24.3367 20.2867 26.827 30.7256 16.3702 27.6026 27.1694 30.7235 28.4904 28.3595 35.9327 23.9658 21.9631 25.0368 25.1066 26.9595 28.7074 27.6917 33.9489 25.181 20.4365 26.727 28.8653 31.6178 26.1121 28.8884 28.8978 27.1351 25.3604 28.9386 30.0571 28.4823 20.0185 39.773 27.6893 26.8732 25.4049 22.9767 19.0795 27.9085 28.3573 24.9632 27.1828 27.1148 35.3007 27.2306 34.395 31.4422 22.2329 23.6611 27.6044 22.7368 17.4906 18.7294 20.4898 33.9516 21.5718 31.4189 25.9011 38.0733 22.7258 23.5465 29.6417 35.5399 21.9846 27.8624 31.7081 32.0217 31.9864 25.0557 29.8882 31.3416 26.8446 20.3932 24.3096 25.3109 32.0255 41.076 23.1435 25.5598 27.1837 38.0294 23.06 24.6765 29.5027 36.6828 40.1624 29.4511 28.2031 0 0 26.0766 30.4582 22.3205 25.3227 29.0274 25.186 24.3089 29.8652 27.9215 24.693 20.8709 33.2528 22.9312 26.3222 25.5534 29.1402 27.6713 31.3098 30.7735 30.6605 28.653 24.6267 28.2428 24.2556 26.1482 28.923 27.4085 27.8233 24.9946 26.4459 32.8678 26.0899 26.1562 29.9963 29.9048 20.3194 29.0039 30.2699 29.9806 23.2348 20.5741 25.1458 33.009 27.8791 28.2666 23.7733 21.352 23.3347 23.346 26.8745 23.1352 24.9748 20.0366 26.9773 29.2704 36.8285
22.6137 26.5549 33.1642 25.7735 28.5009 27.7703 28.2443 24.3848 28.1032 29.3661 29.647 27.1691 33.1879 31.5238 28.226 34.5186 36.6546 33.0517 0 50.6664 63.3329 50.6664 108.5975 31.9081 27.8191 30.3516 34.699 28.5967 29.9736 36.9298 24.4706 31.0898 28.9479 30.2159 33.3907 27.2885 27.9877 34.6521 21.0148 30.9451 25.0129 23.813 23.3291 35.762 40.7587 28.0314 22.7559 34.8927 25.5962 34.4373 23.8188 19.038 28.9595 32.6306 22.3458 31.6517 36.3667 30.2666 30.1093 31.7013 22.2579 28.6386 40.9508 26.3435 29.0561 19.5051 36.1038 27.5597 30.9274 21.4693 24.5102 19.3959 26.5534 23.5757 29.7919 26.922 29.4992 33.3164 23.9469 30.6064 18.4878 19.4264 41.6708 34.4574 32.7521 34.4555 22.5878 29.1525 22.7738 32.23 18.3559 23.3462 29.0932 28.1098 30.6869 0 32.7644 19.8769 27.2941 28.0243 28.4244 26.7132 31.7007 25.1056 31.1051 25.1317 21.615 18.638 29.4814 25.5688 26.3268 21.7993 31.3895 28.3079 26.2082 22.18 21.078 19.4772 35.3374 16.1218 36.8961 30.0548 32.7836 22.2543 31.1873 25.6205 30.5142 26.9882 29.9082 28.6455 27.7621 31.6068 22.4458 30.3694 26.5249 23.8936 24.7105 25.1498 20.4079 20.0853 31.1903 19.5116 21.6562 35.3899 22.0406 15.8184 28.3954 23.8644 29.896 20.3542 19.8423 31.0354 25.9159 31.2313 23.5365 24.3692 21.2545 16.3991 25.1788 22.9264 24.9985 23.7515 25.1698 24.524 30.3473 45.4435 27.2157 19.849 28.8033 28.656 31.7296 24.7322 26.1169 23.523 19.0182 28.9625 33.395 31.3474 27.902 25.4105 21.3266 30.586 23.7301 20.5335 25.3465 22.6411 26.9072 28.6417 23.7064 29.8701 23.5064 29.178 28.4674 31.2883 33.6796 24.4605 34.8121 27.5573 25.2146 30.4347 25.0759 26.9317 24.2993 41.5597 31.2843 36.0547 31.7518 30.3557 21.0586 21.6443 24.9401 29.5611 31.7314 22.8396 25.0447 0 0 27.4346 21.7969 26.8452 23.1141 26.1616 27.3381 33.5426 26.044 19.1675 25.7719 29.0218 25.6804 22.0908 25.8661 20.7103 26.5535 23.536 29.1517 18.2749 24.9615 23.5832 28.7 33.0321 19.002 29.6604 21.326 24.518 30.0486 35.3671 31.5371 25.6896 27.5811 23.2793 30.7928 25.6404 19.8811 25.1922 19.8391 27.1354 23.3283 20.5216 21.2519 24.0225 33.1907 34.3328 25.1331 22.8154 25.3406 27.0777 27.5824 32.6721 19.114 22.037 29.996 32.9036 26.0465
24.3088 30.1761 30.4661 29.6185 23.4211 26.0701 21.3944 38.4011 28.8242 25.0001 22.7083 25.3999 33.3421 31.1773 25.1765 29.912 28.858 28.3538 26.1144 36.9092 50.6664 63.3329 50.6664 0 29.9297 25.3631 30.9283 23.4206 24.4195 29.0582 26.3609 27.0422 26.3264 30.0131 30.3497 25.7788 44.3981 30.7606 25.9356 31.9701 24.2823 23.9324 24.6825 44.8409 31.7047 26.0292 29.2021 26.6727 32.2369 35.0735 31.2547 31.4017 34.0344 31.9799 25.4275 31.5522 34.603 33.2987 28.0438 23.8158 30.0209 17.1858 25.7395 27.2566 24.4467 22.0194 26.7601 27.2862 22.1138 26.5781 24.6156 28.5304 24.8827 26.7727 24.3775 29.1338 24.2889 24.1859 20.5374 22.151 29.0219 41.3875 18.696 32.1298 29.5773 25.7851 27.7315 27.5672 37.8975 25.7443 22.0835 31.6664 24.979 27.1998 27.0741 29.4117 28.7526 30.943 32.6847 26.1922 29.4953 26.0964 22.1451 24.8327 25.2853 29.4214 31.6038 48.9862 25.149 27.7896 25.0374 31.3873 26.8693 23.3325 23.0859 29.2751 22.9551 27.7063 31.1997 25.1292 27.4617 19.6014 26.9938 29.7402 29.4695 35.6569 21.1729 25.4949 22.2817 24.756 29.7566 18.9362 15.6758 25.388 24.461 26.3304 20.2514 30.5735 19.0479 28.4 25.0322 30.9712 27.5252 26.6464 24.7324 20.32 26.8633 24.4978 32.5954 34.3281 36.3691 25.2817 32.8626 26.7347 29.2061 18.3233 29.3815 31.8709 25.7944 30.1732 24.852 23.0588 36.4356 35.0285 32.8334 29.244 30.2778 28.6106 24.4178 21.1847 23.8227 29.2475 19.4256 28.4255 28.4648 27.465 21.9704 28.8212 33.3613 28.8984 28.9425 20.6523 31.2313 21.4926 24.6865 22.3707 23.2637 26.8137 32.4893 31.8443 23.5651 26.6543 27.059 28.1466 24.3965 21.1304 22.8002 24.685 17.4678 23.3969 29.7113 28.1863 11.138 0 36.7385 32.0937 30.6283 37.2251 30.0562 26.7624 27.6572 28.5507 25.2164 29.1768 32.7502 0 0 28.1285 29.5676 23.273 22.1739 29.8137 32.8507 27.6498 25.5558 26.0956 21.0317 24.4685 25.1402 22.2171 26.4121 25.9053 31.4032 29.9889 29.7861 32.4154 19.6433 19.5522 25.3155 21.2895 26.9188 33.0681 21.2161 20.1785 20.9196 29.713 35.8035 27.5382 27.996 27.9433 28.1412 28.8525 25.7596 22.9112 32.5577 28.159 22.2104 24.9315 32.6379 31.3039 27.7943 29.3236 26.6358 31.1614 30.0994 27.6942 27.4604 31.8972 27.1414 23.233 34.2713 31.8629 32.2227
24.086 29.8994 30.1869 29.347 0 25.8312 21.1983 38.0491 28.5599 24.7709 22.5002 25.167 33.0364 30.8915 24.9457 29.6379 28.5935 28.0939 25.8751 36.5708 108.5975 50.6664 63.3329 50.6664 0 25.1306 30.6448 23.2059 24.1957 28.7919 26.1193 26.7943 26.085 29.738 30.0715 25.5425 0 30.4786 25.6978 31.677 24.0597 23.713 24.4563 44.4298 31.4141 25.7906 28.9345 0 0 34.752 30.9682 31.1139 33.7224 31.6868 25.1944 31.263 34.2858 32.9934 27.7867 23.5975 29.7458 17.0283 25.5035 27.0068 24.2226 21.8175 0 27.0361 21.9111 26.3345 24.39 28.2688 24.6546 26.5272 24.154 28.8667 24.0663 23.9642 20.3492 21.9479 28.7559 41.0081 18.5246 31.8353 29.3062 25.5487 27.4773 27.3145 37.5501 25.5083 21.881 31.3761 24.75 26.9504 26.8259 29.1421 28.489 30.6594 32.3851 25.9521 29.225 25.8572 21.9421 24.6051 25.0535 29.1517 31.3141 0 24.9184 27.5349 24.8078 31.0996 26.623 23.1187 22.8743 0 22.7447 27.4524 30.9137 24.8988 27.21 19.4217 26.7464 29.4675 29.1994 35.3301 20.9788 25.2611 22.0774 24.5291 29.4838 18.7626 15.5321 25.1553 24.2368 26.089 20.0657 30.2932 0 28.1397 24.8027 30.6873 27.2729 26.4022 24.5057 20.1338 26.617 24.2732 32.2966 34.0134 36.0357 25.0499 32.5614 26.4896 28.9384 18.1553 29.1122 31.5787 25.558 29.8966 24.6242 22.8475 36.1016 34.7074 32.5324 28.9759 30.0003 28.3483 24.194 20.9905 23.6044 28.9794 19.2475 28.1649 28.2039 27.2132 21.769 28.557 33.0555 28.6335 28.6772 20.463 30.945 21.2956 24.4602 22.1657 23.0505 26.5679 32.1915 31.5524 23.3491 26.41 26.8109 27.8886 24.1729 20.9367 22.5912 24.4588 17.3077 23.1824 29.4389 27.928 11.0359 0 0 31.7995 30.3476 36.8838 29.7807 26.5171 27.4036 28.289 24.9853 28.9094 32.45 0 0 27.8706 29.2965 23.0597 21.9706 0 32.5496 27.3964 25.3215 25.8564 20.8389 24.2442 24.9097 22.0134 26.1699 25.6679 31.1153 29.714 29.5131 32.1182 19.4632 19.373 25.0834 21.0943 26.6721 32.765 21.0216 19.9935 20.7279 0 35.4753 27.2857 27.7394 27.6872 27.8832 28.588 25.5235 22.7012 32.2593 27.9009 22.0069 24.703 32.3388 0 27.5395 29.0548 26.3916 30.8758 29.8235 27.4403 27.2087 31.6048 26.8926 23.0201 33.9572 31.5709 31.9273
11.4299 30.3725 30.7563 36.5579 24.1795 25.3936 14.2264 36.6492 22.4694 28.8884 28.2452 29.5266 29.706 21.5988 27.2285 41.1464 27.0181 36.4649 41.0957 33.6417 31.9081 0 50.6664 63.3329 50.6664 61.7074 24.5404 40.1689 42.177 39.7969 24.0512 26.1678 43.1088 41.8288 25.3962 31.2043 0 11.4856 17.3845 31.5877 25.4212 39.1607 16.6815 18.7451 5.686 24.7435 26.6191 28.2935 14.7064 31.236 42.3635 17.8346 31.521 54.1883 26.5384 35.9937 52.949 32.4487 24.3646 23.6467 30.7316 33.3464 39.3255 37.6519 14.234 20.564 30.8892 43.1619 23.3117 23.6197 25.0223 17.0171 32.0659 24.6432 16.8323 38.889 20.3021 44.4796 21.3915 23.9553 24.3632 23.7105 19.1046 30.789 29.1415 27.5663 27.825 20.9945 13.3504 32.7006 23.0346 45.5824 33.27 31.7454 28.5375 31.2835 31.9795 28.6721 18.6809 25.5129 29.1434 16.4306 15.8454 25.9282 24.3324 34.9616 16.7583 24.3321 26.404 22.5679 21.4818 27.4656 22.961 25.6782 18.8306 0 19.8023 28.8993 24.0139 43.106 13.1623 20.8572 27.0218 29.8592 25.1831 27.528 32.6714 18.6668 31.5795 18.5844 41.3937 40.7155 21.9822 27.711 14.9913 15.221 21.2361 28.5008 22.9373 26.0966 29.421 38.6033 24.1335 22.6126 35.1713 24.766 22.4546 10.1971 20.5279 23.1682 12.409 21.6364 34.4624 31.585 25.2314 26.2372 13.2296 31.1784 35.2846 26.4711 22.7761 21.9234 23.8664 33.3061 27.01 53.1263 14.7205 26.2897 22.0559 22.6683 25.1539 34.1826 36.8196 32.2952 25.3917 49.2681 22.7797 46.0787 21.6716 30.5311 21.5364 19.3418 19.8515 21.1804 14.0715 24.4356 23.5511 22.2041 8.3778 8.1494 10.1867 33.6415 18.3196 28.4687 23.6572 35.2882 30.5905 41.2279 27.1697 35.5906 22.8367 28.5104 30.3103 0 0 44.381 25.8186 32.1077 25.811 34.6888 31.2664 27.299 13.5201 15.1873 14.6857 0 0 39.6751 30.9828 33.6787 24.4034 28.2079 18.3893 25.7277 25.0832 26.4102 19.6967 22.8973 41.8904 27.495 42.0805 21.8771 38.6384 26.2757 34.2953 30.9678 28.9786 36.5204 33.1856 11.5075 22.7289 21.6777 13.7794 30.5818 38.8269 32.7244 29.0526 26.8415 24.1115 36.1143 20.2362 35.6196 27.5474 38.3513 39.9676 22.8001 20.1971 0 0 0 21.6983 41.5854 35.7946 33.4717 33.1477 26.8848 24.1326 33.0029 28.1425 26.8178 37.8096 37.7757 33.9314
23.9391 32.4393 31.0342 29.0156 39.0026 34.581 29.6296 35.2866 21.2112 30.7001 21.7658 28.9455 26.1588 21.3102 28.0988 29.2789 35.7959 31.4089 26.7396 28.961 27.8191 29.9297 0 50.6664 63.3329 50.6664 34.0326 36.5798 32.164 36.9249 35.806 26.2186 29.7439 32.0425 30.0233 28.7577 0 25.7529 37.3326 26.6025 26.7681 31.6986 24.9757 21.3114 19.9558 17.7701 24.683 26.0277 22.1775 28.0482 29.221 28.8477 29.4017 31.4324 20.7769 31.6997 39.1891 26.7396 26.3631 32.7107 33.7428 21.1796 22.4741 32.9909 23.4923 25.4111 25.9448 41.182 30.1216 24.1129 29.4398 25.7022 28.1355 29.8731 28.5708 29.1191 29.3319 31.6119 31.5356 26.6979 22.2388 18.7514 20.3964 28.2567 32.9693 24.6934 30.4476 31.7844 24.0513 22.9578 20.2695 29.6475 27.6137 23.7293 31.7425 24.3019 35.625 31.3609 26.7689 27.8949 31.9693 23.9265 23.3529 27.9282 21.7878 25.361 31.8831 32.345 26.7995 30.6872 25.3528 24.0701 25.1038 26.3155 29.23 26.042 22.726 23.4785 23.7653 31.7342 21.14 26.1833 25.5682 26.9841 21.3089 27.1599 31.6861 22.8612 30.4377 24.3945 29.3084 25.2306 32.9295 29.3496 28.9629 23.1559 31.3195 20.7046 20.74 31.3019 28.5459 29.2887 26.3743 26.0579 26.5657 22.789 22.9016 25.1384 24.8898 23.6975 25.0363 24.9483 28.0516 28.0551 29.7708 26.8126 26.2453 26.0183 24.6476 22.6319 26.9564 24.4867 23.865 30.0896 22.1361 32.4834 30.0145 24.7016 25.297 26.1184 31.8811 37.2471 34.1661 27.7995 22.9552 33.6762 26.7225 35.9057 28.885 29.6581 22.0837 28.8996 21.5953 26.7212 26.3234 19.1755 26.2223 27.7867 22.5896 0 23.8161 26.0434 16.6054 35.9997 27.2361 22.75 22.0063 27.554 35.4249 27.9492 23.8675 29.7463 34.1663 15.8986 32.5005 29.7011 24.3766 23.9918 24.1116 29.871 28.6202 22.956 22.3132 22.7363 24.5525 0 0 26.4422 24.4917 31.5379 31.3206 25.855 25.3328 22.1794 32.9441 29.0879 23.6143 24.2174 28.5903 27.1992 27.3496 30.6585 34.7373 27.3293 35.483 28.6466 27.3965 20.9492 26.2843 30.6774 24.7021 31.4622 25.4322 29.3508 30.9089 28.4049 29.9652 28.5131 27.6463 33.2369 29.0838 25.7811 24.0245 30.4698 31.7938 25.3331 20.8314 25.0565 33.0362 30.2119 22.2891 25.5074 29.7036 25.5695 33.0383 24.5495 28.6293 26.4193 26.3914 32.4698 27.0121 30.1504 33.8426
25.3482 35.4601 32.8545 34.5776 24.2533 26.5702 34.9786 27.6245 31.6703 40.0389 28.8027 35.8685 32.3292 33.6545 24.9783 29.0346 33.5751 32.3277 37.9985 30.0999 30.3516 25.3631 25.1306 61.7074 50.6664 63.3329 50.6664 31.9422 30.9576 29.2601 34.9156 35.0954 23.3143 27.1847 36.1775 29.3388 26.1314 22.6204 22.9191 29.0508 24.8244 22.2065 30.1989 18.7479 25.7512 27.2397 30.2073 31.0289 23.2905 26.5246 30.0511 23.1866 24.9912 33.8048 23.8917 18.0409 31.2101 29.8988 24.9594 20.5961 25.3137 34.5894 36.7862 28.8965 31.1343 32.1041 22.8013 27.7982 29.685 32.1159 29.5501 24.2448 31.235 23.4457 30.9733 26.3546 25.9633 29.9211 35.6758 26.9944 16.7822 24.0077 20.9343 29.9558 36.3977 29.2339 29.1055 26.0522 17.8273 31.0905 24.5017 23.6339 36.4482 35.5752 26.9799 29.434 20.9718 34.4114 34.2008 29.4046 26.4191 25.8715 26.8466 32.1839 28.8758 24.1469 15.7653 23.7077 33.1817 29.5417 33.7389 25.3883 33.4419 36.7382 31.6549 34.044 29.1933 27.0938 28.1824 29.1274 23.6606 28.7153 21.9297 20.3543 25.2569 28.8164 31.133 31.1638 35.6535 24.6386 30.764 27.3956 24.8593 23.5032 22.4921 21.0289 17.5871 25.7956 24.707 24.0354 24.7147 30.3263 19.7797 33.6283 28.8157 22.4536 8.9031 21.4143 20.0014 23.6306 24.3546 25.735 20.3361 31.188 31.1846 29.832 29.6813 24.6108 26.5888 22.5017 27.3482 22.0594 25.6384 26.1762 31.8844 30.862 26.0531 23.9375 30.1441 30.0575 21.7712 26.3269 24.9575 16.216 26.2709 19.7798 22.0419 32.6678 27.9756 22.6633 34.0011 24.54 33.0397 21.6987 28.9896 29.6874 24.1732 29.6069 25.4364 29.5371 27.7679 26.4288 31.014 26.9323 37.1236 26.35 22.0014 26.0218 24.6905 21.9708 24.3635 23.1322 33.9028 38.6033 26.2413 17.9914 21.8063 20.3336 22.7512 27.041 31.4868 30.3995 31.7432 32.2919 26.6764 0 0 26.8897 24.1932 20.6555 28.0023 26.3574 24.8374 35.8483 28.8037 24.868 24.0204 27.0237 25.6551 26.3525 25.5696 29.4086 34.9806 32.9603 27.5536 24.7084 26.3344 22.9559 26.4793 33.3161 29.919 26.1671 23.0654 26.7696 26.7362 21.1887 26.1687 27.9048 32.8674 27.0338 28.3549 27.9442 23.3834 17.8324 29.2084 24.3979 25.2416 22.7173 17.9438 25.3829 28.6353 29.359 29.2189 25.2316 22.5759 31.5917 30.0116 35.085 32.6016 30.7022 29.6393 32.4131 18.483
23.1889 27.0755 32.028 26.6277 34.5508 30.6399 28.9906 28.0417 26.2302 27.5264 25.6229 31.1064 27.689 26.3428 21.7432 24.4219 33.1295 30.1031 25.8824 37.6176 34.699 30.9283 30.6448 24.5404 34.0326 50.6664 63.3329 50.6664 38.8815 38.1475 29.6382 33.7997 33.5104 37.0901 28.8211 26.6721 37.2487 23.7286 27.4797 27.1772 31.5118 26.0282 31.6053 24.4493 30.1284 35.1714 26.4743 22.7667 20.8899 28.1196 22.6379 23.7282 26.9249 24.3292 21.4783 23.1356 24.867 33.545 26.1969 24.8397 22.8267 23.2395 24.7195 18.488 28.4724 26.9789 23.2883 27.0007 33.4588 27.1921 26.2026 22.5365 18.6604 23.1412 25.4236 32.2646 22.8293 26.0017 29.3691 23.3598 34.0764 22.3392 22.4261 22.7609 25.2658 25.7959 23.4997 27.6545 26.2627 26.5412 27.7929 27.0977 28.0631 32.0055 25.8096 27.4196 29.964 28.8667 29.326 36.566 27.1849 27.7689 27.0856 25.2455 27.0456 32.5808 19.5347 18.0416 20.9835 35.707 30.4081 23.7857 22.6551 18.2725 25.4122 29.8604 29.4445 25.0486 24.7406 29.0048 27.5839 29.8029 26.7267 29.1129 21.6046 24.1085 21.8453 26.8004 26.317 26.3823 28.3592 28.6779 27.8065 26.1843 30.2338 22.9171 30.9604 33.0334 37.6887 23.0559 21.9627 27.8047 23.2817 30.2686 38.7924 26.8747 24.4181 32.4665 43.968 34.1589 31.8806 31.2782 23.1703 21.3589 26.5899 31.5535 29.5827 24.8903 17.8975 20.929 26.9648 29.8131 27.3071 20.0318 19.8775 20.115 29.737 35.8507 31.5898 31.3456 32.8015 23.3811 25.412 27.6144 26.6392 25.5875 25.2285 27.9586 25.4045 31.8744 33.3662 34.8411 32.4894 30.2927 31.8301 27.2369 31.8465 22.8709 34.5502 26.9013 27.0178 25.5753 21.804 33.1677 31.2314 25.2635 25.9282 27.3445 32.3511 31.5061 23.0176 23.9663 28.9019 30.6279 20.0532 38.8746 31.1561 24.3864 31.8641 28.9259 23.6997 25.2133 24.7709 30.7175 30.291 0 0 25.7596 23.5493 28.145 26.6086 17.7525 29.3884 28.7121 29.9116 25.4681 25.2222 29.4843 26.2423 31.0686 24.2198 23.8921 27.7677 23.4999 26.6374 24.4939 33.9882 38.104 32.9754 22.1095 27.7552 26.2607 28.6766 32.4151 31.2887 28.9569 23.5229 27.1933 30.7561 33.952 24.6818 38.1069 26.775 27.5679 26.8257 23.7665 26.3382 27.519 27.8852 31.4505 27.6065 20.8122 25.1662 29.4247 24.4452 32.998 28.9651 25.899 24.303 27.7395 22.7404 22.0169 7.185
27.0292 24.4258 29.5774 27.8907 29.3029 26.4095 26.9263 27.7269 31.7933 27.6357 21.9278 31.054 26.6218 27.8459 28.8917 33.6148 29.8208 25.4917 26.6042 27.4375 28.5967 23.4206 23.2059 40.1689 36.5798 31.9422 50.6664 63.3329 50.6664 33.0714 35.1181 32.2953 34.5728 35.2565 27.3165 26.445 25.1335 16.5353 22.4646 23.1049 27.5297 26.0465 36.5613 0 21.4462 30.9902 28.6225 28.0057 24.8507 24.8108 26.6282 23.7619 27.9001 19.8422 26.728 32.5865 28.9137 26.9269 24.267 32.924 22.5841 30.2299 23.8412 29.4538 27.0413 30.3363 21.415 24.7583 29.8575 26.2521 28.6442 36.2843 20.2809 18.979 30.6058 32.747 24.6848 31.5419 23.7938 24.0169 20.3041 10.1646 19.3877 27.873 26.5267 26.7121 33.9782 32.9468 31.5655 29.1004 28.9025 23.6719 28.0383 29.6284 27.5765 33.6396 25.8776 22.5238 24.469 28.4631 21.6266 25.9206 26.1119 20.0085 25.6817 26.7105 37.7765 33.4087 23.5519 34.756 31.0335 24.7524 18.4973 25.0302 23.2943 20.7212 29.7824 25.6455 28.2012 29.7315 33.3985 28.3306 32.3996 34.6988 19.8657 34.0477 19.9263 25.6256 27.1554 28.4853 32.8006 34.2141 29.6594 25.9367 24.4209 22.2484 32.3152 28.6777 24.7867 21.864 22.6997 22.2013 25.7307 32.2224 25.4856 30.8582 17.8941 36.3082 22.0776 23.8251 23.5604 29.8963 25.4894 20.73 29.7185 30.7045 24.795 27.9047 28.1122 23.9332 34.5508 25.6259 25.7889 26.4012 30.5716 32.1879 35.0287 32.2638 24.91 21.9502 19.5487 27.3192 34.0205 25.2069 31.642 28.4613 30.0472 27.555 27.4274 29.9994 24.775 30.8364 26.4687 34.5838 27.7879 20.0724 28.9794 21.3026 19.3683 27.7325 19.9052 23.8386 30.4639 32.247 23.5137 22.611 36.0781 27.0469 34.4744 37.0258 23.5279 25.7325 25.4427 35.9246 31.6054 20.8398 29.9115 30.3652 27.8211 23.9711 35.1157 30.2331 39.0662 22.0655 29.1152 0 0 32.6381 23.2388 23.6745 24.0364 26.7562 29.9193 25.3415 29.9969 25.0566 28.8728 25.346 25.2011 26.3234 38.2739 28.4554 24.3085 28.4796 20.3302 22.5198 27.6443 26.9648 30.6514 37.9204 27.9469 16.8661 23.1903 25.7161 31.4049 29.1324 22.1334 29.0715 34.2431 31.378 25.0747 25.9648 35.2753 27.4685 22.823 24.8453 27.732 29.9829 34.0215 35.5851 34.0514 24.8983 25.6564 27.6023 27.5279 26.8582 28.6189 23.5521 30.5561 28.1478 29.494 24.2275 27.2146
22.8476 24.442 27.3454 24.3338 32.6426 27.1236 31.0867 31.7058 19.9648 26.8548 32.8622 25.0693 32.4378 27.5468 29.5924 28.305 25.0082 26.8361 28.8556 30.228 29.9736 24.4195 24.1957 42.177 32.164 30.9576 38.8815 50.6664 63.3329 50.6664 48.4099 35.5563 33.4372 28.1812 29.8153 30.9225 38.8672 28.6068 20.002 33.684 26.5698 33.7719 27.7218 25.3911 26.9778 40.4438 26.7898 30.0889 29.4263 25.9625 32.5271 30.3106 22.4552 29.6233 28.6376 34.418 28.7104 24.1546 25.4311 31.1615 27.4168 31.0159 32.8651 31.5229 21.8296 35.3542 25.6086 27.6572 28.667 19.1028 26.6797 31.808 28.7294 23.2005 29.6686 28.0903 25.6796 30.0901 32.7721 30.5113 27.3904 24.1855 14.7165 28.5752 30.4349 24.5838 26.0729 27.6283 27.899 33.3679 23.1071 31.4917 26.7786 23.322 16.1039 29.7316 34.5925 40.9362 28.021 27.3809 29.6944 25.184 18.6148 25.8235 25.9406 23.4437 27.5843 25.7833 25.1237 24.6963 23.2099 29.2178 33.674 26.6224 30.1142 38.2455 35.0995 23.841 23.1188 35.0892 28.4437 33.2421 27.6402 25.473 23.7542 30.8518 26.3245 27.1684 30.0039 25.3813 24.7595 35.0254 26.8469 23.4191 23.4702 26.7947 29.8971 27.4955 22.811 27.3878 29.8498 30.5009 29.849 23.4269 23.9552 22.3411 16.4199 24.2021 32.6938 20.4269 32.6622 23.6782 25.9955 17.9098 19.1151 26.277 25.4855 23.196 20.198 20.1276 28.5363 20.4319 26.3264 21.8234 23.9856 28.1244 25.6841 27.1624 24.3486 22.9237 33.1694 24.554 31.2905 22.7702 25.1592 31.2588 35.475 30.4853 29.5657 26.1052 27.0707 29.0592 29.4879 25.8762 31.1127 36.025 22.8267 29.9211 31.4569 0 31.6228 28.8136 28.3655 26.9459 19.3826 24.8227 27.0802 20.0118 19.1615 26.8209 26.9923 24.6052 16.6472 13.1832 18.4306 26.5791 24.7558 25.5798 34.5916 30.5178 28.2523 25.3073 33.287 29.2533 28.583 0 0 28.0458 26.1735 33.5772 31.0036 22.1706 26.0722 22.7665 23.8868 29.1861 25.8523 26.7255 29.6403 34.403 27.1055 25.4241 22.4655 25.0449 32.5714 14.5943 22.5135 26.9842 26.0898 38.5739 27.9418 21.7525 16.5426 23.3185 32.7754 33.6709 33.5 25.0756 29.5609 33.1214 27.7166 31.0885 34.4258 30.7818 25.3125 31.3704 26.7041 30.0272 34.8208 24.998 19.8256 28.0442 22.8113 22.0522 28.1202 32.2919 28.7031 29.8415 25.4783 29.6758 28.6128 27.1377 21.533
23.3666 25.1287 26.8677 28.8347 29.6752 36.8164 28.0983 31.9778 27.165 27.3541 26.9685 28.7586 33.5082 28.5812 27.6437 23.1106 26.2848 27.6862 22.5682 27.7607 36.9298 29.0582 28.7919 39.7969 36.9249 29.2601 38.1475 33.0714 50.6664 63.3329 50.6664 41.2158 43.6663 29.6122 33.121 38.1983 39.534 43.213 38.6322 27.4843 26.449 25.6567 17.5859 24.0713 24.9127 15.2845 25.7456 28.303 27.0353 27.2028 26.1401 41.0947 26.0758 23.5875 22.222 33.3126 25.6587 29.4503 24.8445 19.0388 19.9242 28.8159 24.1281 27.7282 31.1809 39.2635 34.4794 25.2927 29.6252 38.6688 23.6525 25.4847 22.5031 27.7003 26.4618 28.9054 17.913 21.7354 28.063 38.1794 34.615 27.931 34.9397 23.4284 23.9055 25.1387 32.576 26.1077 21.6343 30.5626 26.929 30.2455 27.3396 28.7991 25.9514 32.6148 22.5699 32.8861 32.1443 23.8974 30.5234 23.8794 30.091 26.6104 24.0737 21.9186 31.5905 32.7632 30.5388 27.8591 17.6868 20.7213 20.1105 20.9338 30.7737 21.2586 24.253 22.5045 28.6155 28.0896 35.3476 23.6363 33.464 24.3496 23.6728 20.3651 23.2588 26.3979 27.1735 22.9548 22.2979 23.0492 32.8332 25.3441 25.9639 23.2696 22.785 27.2206 26.1258 37.4828 28.6812 26.7759 28.6723 29.4153 28.6388 16.2833 8.9977 28.0088 18.7587 26.5574 36.0159 23.2411 24.0019 21.361 34.0146 30.8923 27.6628 33.1208 25.2563 23.4675 25.4964 24.6903 29.8953 23.0874 21.4963 17.2815 24.6903 27.4295 28.8489 25.3774 35.3338 22.1718 19.678 28.8387 33.2277 34.3507 21.5766 26.2602 25.0055 19.1876 28.9314 30.995 24.5623 30.9844 20.9173 23.5871 32.6532 29.209 17.8197 26.7304 36.6593 30.8134 30.0854 23.2605 34.491 26.6501 27.1153 20.6247 21.3321 27.2883 29.3282 25.0789 13.592 3.3086 20.6083 33.4594 32.73 29.1901 30.9363 30.6072 25.2136 27.0809 25.8868 32.1234 27.7759 0 0 34.2889 26.9468 24.9226 25.8858 18.5263 26.0121 21.6017 34.8626 25.05 20.8054 27.4996 27.2049 31.0077 31.7112 19.3016 34.8961 26.4535 21.5407 20.4878 28.3016 28.236 23.842 28.2119 35.9833 32.5825 26.4002 34.4253 35.9556 34.2164 24.6846 29.7003 28.7828 31.182 33.1397 36.3386 27.8206 30.6465 22.2093 35.2598 29.5395 31.198 37.0097 29.7554 36.1659 18.6588 25.8364 25.9171 22.735 42.5956 27.3713 28.8777 25.2169 24.6909 29.7972 22.2016 16.9088
21.6277 18.2171 24.3691 37.8821 28.8593 37.7036 42.2275 30.4529 25.3397 26.7901 25.5117 30.1707 27.3736 30.3952 32.5723 26.2584 32.0779 27.0621 28.4136 24.7034 24.4706 26.3609 26.1193 24.0512 35.806 34.9156 29.6382 35.1181 48.4099 50.6664 63.3329 50.6664 36.729 35.6481 38.688 37.5006 31.9153 30.9369 32.5697 22.9617 25.319 24.1215 25.1311 29.9413 20.3908 37.1814 32.7167 25.035 23.9173 31.076 30.418 29.9739 28.0971 26.9679 33.6365 23.5581 30.4021 31.5871 26.0957 33.5968 33.6296 18.2061 21.0282 15.8406 21.2182 38.503 22.1688 19.4834 20.4018 29.8636 24.6196 28.6735 24.7453 23.3586 25.9832 26.6315 31.6517 26.6623 29.2406 33.5595 45.932 25.3975 34.0336 22.7854 27.3085 24.7887 24.3378 21.97 22.6461 25.4728 34.1048 31.2388 29.1164 29.9023 27.5973 27.8068 21.4921 27.9972 21.9737 26.9527 24.5678 22.9963 23.51 28.5634 25.8722 21.2023 45.2052 35.8701 24.3616 27.3875 17.5204 31.6951 20.6899 25.8464 18.5046 29.0121 19.558 23.6987 19.353 31.5546 37.7216 28.2817 28.9417 27.0851 20.3768 21.2685 20.3274 24.2386 32.7548 19.4333 22.5875 29.0211 27.7 32.9488 23.567 33.867 25.7532 20.9588 25.8074 20.6282 29.0862 30.7961 25.946 23.6946 26.8038 32.8153 25.8814 22.3546 12.8231 27.142 24.8814 27.3174 38.4264 18.7366 28.8324 32.3256 26.1935 31.1381 26.5149 25.5535 28.8252 25.4098 25.9862 19.6776 29.8041 22.3203 30.2759 23.4855 30.0959 22.3607 29.4391 29.6575 23.2608 27.7351 23.0386 19.1444 31.1332 28.9972 25.7449 31.734 26.2145 25.9966 24.3686 23.0618 26.5063 28.545 18.8671 23.5303 31.6082 28.0145 25.034 30.0899 24.8428 30.7553 30.2826 22.0843 27.0088 32.4687 40.266 26.7764 18.5118 22.3398 32.2818 12.8925 8.8046 33.3734 35.268 37.0104 29.0321 25.4587 23.8789 28.2115 28.2564 24.8756 31.9301 0 0 24.4048 34.9944 38.7366 27.7415 32.7849 27.3789 24.8125 46.0992 34.8918 31.0263 28.4824 27.7888 23.7938 31.0475 30.8053 32.6165 24.9344 28.2703 21.8168 26.1017 18.9509 21.9428 21.0179 31.3837 17.5421 16.4731 33.7299 27.372 37.2098 33.134 26.5841 25.899 29.4532 30.8111 30.7205 33.864 38.9466 29.8792 23.3748 28.783 32.034 30.9116 27.9684 21.9519 27.9717 31.6055 21.184 27.0333 34.6614 22.8922 19.9176 29.6639 26.407 24.9878 20.7728 15.7293
20.2332 28.9562 32.4754 24.0702 23.9695 26.5199 32.9794 29.7374 29.0599 25.57 40.6603 34.8136 26.9521 27.9698 28.5617 25.0135 25.1051 28.8247 26.6948 34.52 31.0898 27.0422 26.7943 26.1678 26.2186 35.0954 33.7997 32.2953 35.5563 41.2158 50.6664 63.3329 50.6664 39.1647 35.7553 33.2102 27.0451 27.7602 22.3714 24.7497 30.8477 25.1354 20.37 27.9996 34.2226 35.5343 25.6247 22.3619 30.5697 33.1808 21.2835 22.3467 31.5196 26.3242 27.5363 18.2051 37.196 25.0236 29.9475 23.9627 27.4546 40.3669 35.3996 25.4802 28.6725 29.2073 27.3314 22.3936 27.5009 29.6321 35.4118 26.503 38.4769 29.4714 32.0327 30.2936 35.837 40.0775 34.6226 27.0283 28.1988 25.621 35.8787 31.8222 33.7966 24.2155 25.9481 22.6581 26.9249 26.9995 27.0465 24.5436 29.1052 25.8271 22.6215 24.2485 31.4627 23.1613 19.3234 28.0724 34.4041 26.0677 24.6214 25.8923 30.8667 26.2107 23.7248 27.0019 30.6678 31.0273 40.186 22.0754 25.4207 26.4716 32.7733 27.9403 31.863 30.604 31.5008 22.4754 28.1766 25.6706 32.0652 21.836 24.2202 30.2984 33.1828 30.8776 27.0935 23.2098 24.3668 25.4856 21.053 24.2604 24.821 26.9066 24.4938 28.5256 19.3448 21.748 29.0942 29.0767 27.0522 24.9671 23.435 18.3378 27.6672 31.8122 23.8272 21.0222 21.6644 27.923 20.7837 29.8795 29.6523 31.8918 26.5357 26.007 23.3503 28.8542 29.5921 24.3563 21.2203 26.4286 29.4493 27.6407 27.1936 23.1315 32.0253 29.5184 22.0055 26.4535 26.4893 33.2198 30.6299 19.4677 16.0803 35.5569 28.8787 28.738 30.5607 26.6704 30.341 26.2182 26.4586 25.4277 28.3095 24.8315 24.5619 13.5944 31.1093 29.6607 30.3292 31.305 24.8718 26.5602 28.7218 25.3661 31.292 25.751 24.6284 25.1392 30.8173 28.5829 13.5662 28.5258 34.2819 26.0164 24.1353 24.9268 25.4417 28.6203 26.2896 26.2926 26.1451 0 0 27.8718 31.7842 22.2837 21.8816 21.0323 18.9786 30.2376 32.2656 28.8244 26.5399 26.9098 21.1227 22.5538 31.2444 25.5579 25.2608 30.1777 26.5459 23.3534 28.2812 29.6759 24.2282 28.7891 36.6182 20.4428 28.7646 30.1037 30.4677 32.9203 24.0663 30.7297 29.5831 24.3942 27.9123 31.0498 30.4418 24.8624 28.1607 25.5216 26.1851 24.3333 20.0215 21.5815 27.7977 26.8798 22.9118 30.075 24.8073 28.1091 34.353 25.1841 31.1914 33.3876 25.3947 19.7268 17.2658
24.2454 25.6491 29.0821 32.4538 25.5997 27.5715 28.5037 26.0375 29.4303 30.3468 30.3717 24.3022 25.1045 32.8234 34.4376 28.257 22.9802 33.8431 28.9301 23.7113 28.9479 26.3264 26.085 43.1088 29.7439 23.3143 33.5104 34.5728 33.4372 43.6663 36.729 50.6664 63.3329 50.6664 39.3422 35.3417 30.1655 40.3853 18.3897 32.6982 26.9037 27.1682 27.071 30.5068 29.934 28.3064 30.8546 28.2941 26.4053 29.7477 28.4186 33.0755 27.8676 32.0057 29.0915 18.7055 28.719 26.8402 27.9287 30.3583 22.2273 29.9208 38.0551 16.4467 26.7781 35.8837 25.0602 25.4242 22.6478 31.2502 26.8435 27.1499 27.5337 26.2652 28.5076 30.2766 31.3566 30.447 32.1129 19.0307 22.6513 13.4083 15.7963 27.0284 25.6322 29.7697 29.3503 30.9269 20.3606 29.4055 27.0684 25.4977 23.8127 25.6365 27.8573 29.9533 25.0578 37.319 21.761 28.1009 30.0947 27.0188 28.2873 33.3798 28.1924 30.1667 30.9486 25.3083 26.5105 32.5911 32.5593 27.323 23.6606 21.5376 29.571 21.3234 28.9896 22.1359 30.6451 26.8326 29.7664 32.936 31.3078 19.2251 25.1901 32.8559 34.3642 30.7636 24.5067 21.764 24.2753 28.3171 25.8212 29.6601 30.1406 22.1683 26.2054 29.2876 34.5827 32.9355 27.5806 26.3389 23.9411 27.1537 26.8818 27.2355 27.5534 29.6976 22.9786 24.6409 21.0948 20.8827 28.7794 28.6117 23.199 23.0249 27.7573 19.52 27.3429 21.2183 20.6245 26.306 37.0852 22.5278 16.591 16.0919 15.8262 25.3109 26.4032 32.6254 24.3501 30.4839 28.4253 20.869 25.6377 31.4779 17.7188 27.1161 26.6705 34.6495 29.5458 24.4854 21.3087 25.5786 24.9239 26.3809 20.9895 25.3003 22.7409 19.6439 26.8714 23.1419 33.0877 29.5499 28.6701 28.6378 35.5532 30.7037 26.5522 30.7719 35.4627 29.4748 28.0178 34.1281 22.134 28.5985 30.0199 15.521 26.3328 28.2415 29.8485 27.3671 30.113 28.2878 19.6857 0 0 27.3764 24.1291 26.0617 27.0019 32.2922 26.963 33.7646 30.9179 31.1544 31.857 24.4121 29.3751 24.0444 27.371 30.5025 20.9777 27.1586 23.3454 19.7438 26.6155 38.8086 27.8039 24.7657 32.9416 29.1781 33.8018 34.6007 26.7007 35.863 31.0869 35.9445 31.1682 25.3826 30.4759 29.8776 17.9905 22.1434 28.5373 22.7199 22.2398 23.4432 27.5906 33.3039 31.9339 29.2419 23.6088 29.3125 28.8874 29.1897 22.5544 28.3553 27.3221 32.0055 24.2814 28.3789 20.266
18.8247 27.4829 23.5332 26.2264 17.8119 30.0808 21.7537 27.5448 27.6885 31.0074 26.0015 23.2644 30.0596 27.9473 28.1776 24.5241 22.0246 26.1203 27.6947 27.1462 30.2159 30.0131 29.738 41.8288 32.0425 27.1847 37.0901 35.2565 28.1812 29.6122 35.6481 39.1647 50.6664 63.3329 50.6664 38.6265 34.6319 31.0387 19.5963 27.8024 28.5176 23.1917 27.9052 39.4193 28.3165 37.8947 29.4219 21.985 28.2372 26.5605 25.6423 31.3967 35.0594 30.0258 26.8102 31.444 20.9248 25.8155 29.504 30.8459 26.3438 29.3331 22.3244 23.5591 26.5138 31.1678 26.0086 27.9212 30.4677 25.4064 27.6427 25.3513 30.0041 24.6376 31.475 23.3124 25.0789 27.1994 26.9151 24.4434 32.8888 34.261 19.4871 37.9441 25.8892 29.9922 28.862 29.8038 19.9931 27.822 32.3389 33.4866 28.9077 22.7348 26.785 28.0329 26.4055 23.8997 20.8382 24.9633 25.1062 27.651 26.7716 27.9672 28.1809 28.4669 40.5235 30.3472 18.7857 28.3141 27.2847 22.6019 23.6967 27.2524 24.0119 23.7566 30.7312 43.566 26.0658 25.7825 25.1282 22.5418 33.0546 27.1261 23.7915 21.6485 25.9732 33.589 20.5056 25.3691 29.2277 29.9912 30.4059 32.5973 31.7869 25.263 17.4231 18.7524 21.7322 21.1107 29.6865 22.1161 18.9467 27.7149 26.0676 31.2295 32.7471 24.5457 22.7546 27.4939 29.9301 30.2191 20.1302 22.5456 26.9269 24.7528 21.8876 27.7568 23.7286 33.6353 32.2873 35.0274 32.4173 23.1417 18.4512 17.5272 35.0034 18.587 27.11 24.4402 19.7421 27.173 27.1394 26.4876 24.0996 27.3671 31.5229 27.9347 32.1632 27.475 25.358 24.5407 28.3195 28.599 28.9853 31.239 31.1697 26.2555 20.3951 0 32.9608 25.4049 33.843 30.9096 26.6877 31.5697 26.5005 27.3242 25.9833 28.4289 28.0848 30.3627 21.1589 27.4135 32.1055 24.3247 33.4187 21.1121 28.2734 22.1572 35.0827 26.9034 22.2278 25.5543 34.0579 0 0 20.673 31.7862 30.5152 32.0633 23.788 24.9857 22.8697 31.3577 24.1962 25.9287 29.1435 26.678 23.0391 36.6307 34.2293 25.2331 19.9389 23.2008 30.5504 27.6281 27.1345 29.0608 30.3189 25.2445 29.9463 28.8394 30.4201 35.3239 30.859 28.1769 27.9493 30.6358 29.6746 30.0386 31.7276 29.3903 29.0896 28.0022 22.9441 23.622 22.4893 21.4054 26.4458 25.7606 30.9566 31.4878 31.7285 27.4112 24.5694 22.2995 27.7415 32.0546 27.0463 27.2408 27.0201 16.5522
25.6947 20.5537 29.3774 26.022 32.3985 22.9239 24.9155 29.4264 24.9833 28.5505 33.7546 20.1618 25.1752 25.1544 29.4724 29.1515 29.094 27.1326 35.2716 23.4015 33.3907 30.3497 30.0715 25.3962 30.0233 36.1775 28.8211 27.3165 29.8153 33.121 38.688 35.7553 39.3422 50.6664 63.3329 50.6664 35.0166 31.3588 25.037 20.5618 23.0322 23.4533 22.1529 28.1625 46.6118 26.5346 30.046 29.8282 35.0405 33.4821 31.4439 23.4075 27.6453 33.3102 34.867 27.9522 26.8406 26.111 25.7849 26.2125 27.4143 22.7128 34.3437 26.6546 29.1849 33.454 21.2265 25.6329 27.861 25.4619 24.4989 24.556 32.6117 27.5607 29.8523 28.9711 27.1107 23.5907 22.172 29.1251 25.9442 25.5332 40.4486 29.8577 21.6861 30.2669 22.5128 26.38 26.0734 25.7476 29.4871 26.7676 26.4698 27.8336 26.8365 32.054 24.4462 24.3891 25.1666 28.2351 31.8018 24.3525 28.4805 28.634 29.3191 35.2981 25.0842 24.6124 27.0731 27.129 26.8895 30.2067 38.8951 27.8885 0 24.7824 26.8387 29.5361 27.0681 26.1731 32.7615 27.3703 22.6755 20.4889 22.9438 22.4704 21.4746 26.2852 28.709 26.3161 27.0208 27.8114 26.7827 29.2657 22.2507 26.4156 25.3309 35.3128 41.4283 26.9981 21.663 29.3351 19.5827 28.6791 25.3401 25.7064 20.2875 26.7342 34.3692 27.2198 32.2296 26.0723 25.6111 30.4691 27.0365 24.0229 30.312 20.8579 38.5738 16.1682 18.5404 27.2486 26.7407 24.7483 34.5666 16.87 17.6816 22.1808 27.8836 25.5089 25.3021 25.9342 18.1252 28.8034 27.6562 24.1415 23.8689 21.4469 30.4215 25.2868 20.7046 27.7357 28.8227 33.2991 29.445 27.2856 25.3302 30.5515 22.8999 0 24.7831 31.1545 27.3291 24.3803 24.3188 27.8179 24.8029 27.6831 33.1203 30.0115 35.3391 30.4532 34.9393 22.1404 15.2718 26.907 21.0271 18.5234 26.5227 24.2916 32.7668 31.0078 26.5017 25.7311 30.69 0 0 25.4521 30.5827 26.5398 28.37 32.5623 25.1161 25.0171 28.3566 31.0334 28.7288 24.9392 20.6643 23.5722 32.0317 28.736 28.1033 31.0314 22.5064 30.3002 27.3133 31.2578 29.3185 29.9576 34.1105 31.9908 17.0321 33.06 21.8927 24.0362 23.5966 30.4246 30.7965 32.8009 30.5904 31.9622 32.965 25.9478 32.7709 31.9186 22.7717 20.0153 20.3689 19.897 35.7995 26.2782 26.5096 27.7099 34.4325 28.9716 26.1154 25.3533 29.2907 30.1732 24.0832 26.483 28.7396
18.9383 24.599 19.6476 23.1198 27.1465 39.7756 28.4837 24.8755 27.6574 23.1636 27.7439 26.9981 29.6325 24.6584 32.242 28.9166 30.6119 35.9128 24.0509 23.7437 27.2885 25.7788 25.5425 31.2043 28.7577 29.3388 26.6721 26.445 30.9225 38.1983 37.5006 33.2102 35.3417 38.6265 50.6664 63.3329 50.6664 0 33.1942 27.8146 29.1439 34.9853 31.7492 27.6599 29.194 21.2515 22.5299 27.2529 25.9929 24.996 35.2056 30.2895 32.2839 32.0173 28.9983 24.5525 26.4628 29.6217 29.2369 29.6586 22.1154 22.3595 30.1516 39.8562 26.3147 27.7045 30.0907 35.5299 29.1644 28.9923 31.0251 29.4953 25.5934 35.356 27.3312 25.3313 31.8575 29.2141 25.2479 23.9961 30.5107 29.5683 32.4583 27.9063 23.4853 23.8063 25.9727 30.3467 32.5258 26.4987 19.5658 23.816 28.5041 37.8903 27.7033 27.6767 25.4579 27.2633 28.6086 34.4929 29.3644 23.4877 24.2493 33.5491 29.7937 25.5726 16.5214 32.9855 34.3746 32.0796 23.165 24.7673 29.7732 32.8322 28.3261 24.6635 24.1362 21.415 24.4482 34.12 24.3439 23.6534 21.7363 32.1793 28.4838 31.2485 23.1954 26.461 37.4616 32.7846 22.3914 24.7346 27.9142 35.6494 29.0141 26.0678 21.3635 20.9363 28.9613 34.6962 21.9111 29.9426 23.4368 26.0144 22.4528 25.3751 24.5303 14.2576 21.5765 28.5959 33.9388 24.408 28.9259 24.5491 23.7247 28.4079 30.0113 24.8616 30.9121 24.557 24.8211 27.2211 21.7374 25.7035 25.2629 21.8735 22.6041 23.0769 28.8548 31.3725 29.7441 24.697 22.2962 30.5418 21.5107 25.715 20.3535 26.2486 22.2725 27.2075 27.3176 28.4517 30.5539 27.2066 28.9084 26.0892 24.2537 28.8121 23.3997 0 28.041 25.809 23.5003 29.0983 27.4718 26.2782 28.5426 32.2528 30.5536 24.7837 32.4547 25.6541 29.5231 21.0492 38.3976 24.4649 36.2159 23.8326 27.2933 30.4624 24.5923 38.7765 21.7198 25.1647 25.7742 0 0 28.454 25.7605 24.6719 21.5135 19.1246 24.9291 20.8399 24.9714 26.9897 24.7582 30.0073 36.1827 27.7795 27.3816 28.3407 25.2118 25.8788 26.755 20.642 23.5647 33.2605 26.1672 30.4 34.589 27.5352 16.8497 25.8309 21.6258 25.5672 23.3562 32.2852 24.4483 27.9148 31.0764 37.5686 26.3144 22.2973 29.3754 29.5693 22.5418 19.9883 22.7015 27.1849 22.5739 29.7953 34.4023 29.6792 21.6835 26.7566 29.8302 28.057 33.5676 31.6333 23.2324 31.7451 42.981
19.5966 22.963 22.3826 22.9714 0 23.3351 25.7511 35.857 17.6904 21.2547 13.5589 25.632 31.3996 25.8089 38.2948 25.2225 35.8665 25.4092 28.0699 29.9957 27.9877 44.3981 0 0 0 26.1314 37.2487 25.1335 38.8672 39.534 31.9153 27.0451 30.1655 34.6319 35.0166 50.6664 63.3329 50.6664 28.5619 0 31.8126 28.9602 25.1585 0 32.8426 24.6655 26.827 0 0 35.2457 32.9015 24.6614 28.6774 30.3577 29.8972 22.9999 34.4154 21.2818 30.1264 42.7029 20.6323 22.9012 15.9421 33.713 19.1321 26.4991 33.8209 29.0686 28.5176 28.8652 21.7436 24.8044 24.6953 23.1466 15.0009 23.7876 20.9718 29.6491 33.0694 29.6204 34.7954 35.5527 0 24.6463 26.3678 31.9854 22.1461 34.496 25.3375 21.9551 24.8297 31.1504 24.1133 27.6719 37.3472 17.6698 24.0334 23.9047 21.644 26.5423 24.6788 38.5549 22.4805 28.1254 24.3287 29.9794 37.0841 0 36.1465 22.7154 18.2344 26.4345 30.1759 36.2819 14.8485 46.111 27.5277 37.1081 15.4499 30.2247 32.7368 27.0099 24.4036 26.3409 18.7648 26.5961 21.9499 19.9376 25.2713 31.5586 17.7646 26.1199 35.5219 21.4145 31.0045 20.9385 25.844 29.6212 0 22.2512 24.1273 27.3566 32.0682 24.9224 23.3899 49.775 30.2707 0 35.3533 37.8977 31.6848 25.282 45.4235 26.0425 28.3743 23.6551 28.3466 28.3312 29.217 27.8521 21.4117 19.6334 25.0047 30.8037 32.9403 21.2278 21.1772 28.3871 36.0611 23.9087 26.4504 19.3687 35.0237 34.5093 30.2261 23.6654 20.4376 23.9773 26.7156 36.5864 24.8662 28.672 20.2087 27.2511 27.3605 27.1759 25.5619 23.2883 30.8156 0 24.4262 19.2359 17.2005 22.0308 20.6975 25.0631 11.8431 35.5302 18.8909 20.609 29.0664 19.6937 18.835 0 0 29.2084 0 32.5127 24.7891 32.7181 20.8916 31.1074 0 26.6274 42.0392 0 0 17.5093 24.9581 36.1185 23.2661 36.9132 19.168 21.7136 31.2549 22.4368 28.9 29.658 31.5465 38.3679 28.4635 27.3562 26.3201 26.8344 27.3668 33.7707 30.9782 31.2954 27.8934 30.4489 30.581 26.4753 41.3231 34.9346 24.1915 0 33.0006 29.5019 25.2576 28.5839 20.2288 27.451 23.8095 29.8872 26.7977 0 0 0 0 0 20.5388 35.5317 26.7293 25.5626 32.4501 24.8661 30.2062 20.6932 27.8804 23.5712 25.1296 23.2754 0
28.7621 20.2737 22.199 18.3739 0 28.0952 29.6353 18.9212 19.0327 16.3566 12.5203 36.3205 28.1758 22.5496 26.6547 17.6731 25.515 25.8234 30.264 29.3739 34.6521 30.7606 30.4786 11.4856 25.7529 22.6204 23.7286 16.5353 28.6068 43.213 30.9369 27.7602 40.3853 31.0387 31.3588 0 50.6664 63.3329 50.6664 27.2384 32.2289 26.9278 31.1808 0 12.7558 32.1316 31.5583 23.0158 18.3834 43.1279 36.316 22.8547 32.0836 25.672 33.1345 22.4295 20.0298 36.2734 29.2214 37.9079 13.0701 24.5432 22.0958 22.3266 15.4332 23.0512 16.0273 23.6177 25.9921 30.884 19.6808 14.8853 24.0687 31.7472 22.8864 35.1763 23.5597 29.6482 26.4424 34.1716 38.688 0 13.2519 29.889 33.9136 35.361 28.0697 18.2084 30.6359 24.7655 36.2396 26.5803 25.0178 30.3843 34.5331 28.4273 22.6153 27.8268 22.9355 28.7491 33.9026 46.0898 36.091 36.6519 17.6 33.5654 30.7895 24.2018 28.1382 37.6145 28.6496 34.9667 28.7172 0 21.7729 0 14.353 39.1622 27.064 33.8577 30.5864 23.0653 28.2231 40.1383 19.1968 23.6334 24.94 20.8854 15.7436 34.4874 25.4069 30.9061 35.1348 29.7758 19.6267 25.7571 0 38.1514 36.1315 27.0974 25.4867 30.3465 31.568 19.8315 26.7656 0 27.5998 47.7092 36.2969 36.4809 45.4852 25.3269 36.5715 29.774 28.2891 26.4697 29.66 30.657 24.4933 26.5662 14.02 21.9052 35.3559 28.3908 24.6942 0 22.9087 34.8453 30.5693 33.2009 27.8442 20.1407 25.9205 19.2728 29.7257 28.849 31.0748 23.8396 23.0383 36.3762 12.3213 29.5633 21.4794 42.6568 22.6708 37.6176 19.99 26.1143 33.4912 0 36.9274 13.2276 24.8222 33.4509 27.0662 29.4323 12.4116 45.9475 21.1548 22.7831 27.0009 14.4992 12.1523 0 17.4798 18.3919 18.253 53.608 25.6271 31.9018 19.6465 34.2621 28.1826 21.4138 22.6993 0 0 26.6604 22.7686 35.9175 15.9502 38.6681 37.9143 20.0248 21.4931 26.8699 33.2655 26.3112 33.2107 29.0098 16.4489 30.0658 24.9688 27.9333 30.7313 42.8756 50.4345 28.1834 26.3793 19.1765 26.602 27.5642 37.9485 22.0219 21.0139 27.2329 30.4468 22.3902 17.3944 13.9265 22.2612 30.9712 14.883 24.2446 37.1795 30.0924 0 24.4539 13.3546 0 17.8647 30.8314 28.5274 27.2246 17.9637 23.7101 16.7304 18.4074 24.3828 29.0302 19.5274 26.6639 0
30.8868 30.7081 28.0139 30.0934 26.9455 26.4276 18.2562 29.3471 20.8847 24.9069 19.4765 29.0401 25.8087 32.4346 16.4863 45.4501 30.4491 23.6845 42.5803 14.879 21.0148 25.9356 25.6978 17.3845 37.3326 22.9191 27.4797 22.4646 20.002 38.6322 32.5697 22.3714 18.3897 19.5963 25.037 33.1942 28.5619 50.6664 63.3329 50.6664 45.6136 20.6148 25.2716 10.2849 0 52.3858 45.9527 45.7787 21.8777 31.6658 26.8753 16.0788 20.3429 25.061 0 13.1629 0 34.4777 22.4369 41.2197 14.0447 10.8287 0 19.9285 15.9806 10.3422 0 23.3131 25.1128 27.0943 26.5018 38.9158 38.2145 38.8032 24.5741 22.0799 33.4509 43.4611 33.585 24.6678 35.0591 16.4002 0 23.3366 17.7603 31.4749 23.5468 34.2214 35.4951 17.235 30.0344 27.3042 33.5901 16.2849 16.5992 26.8026 34.7986 13.5266 14.4729 25.2806 29.2361 29.7401 36.9998 30.525 34.5133 37.3346 20.3169 31.4903 36.7542 25.1613 29.516 36.9357 47.9243 24.1677 33.2817 14.0878 19.922 28.4202 19.3921 21.7351 20.7307 26.4788 33.3596 29.8797 0 21.9461 20.2489 22.6278 32.5567 13.5106 19.7915 23.8818 32.669 37.8682 29.3713 33.2392 38.5276 30.0136 42.3115 12.6316 24.3195 25.6188 30.4276 38.3338 41.1828 7.5564 0 23.4779 38.8447 31.3941 37.6845 30.1221 17.0014 14.7519 23.9429 34.3336 34.4596 23.3352 27.4463 25.3284 24.4302 28.6432 18.6531 12.4593 0 31.6982 0 20.0755 25.3304 27.9802 20.8515 39.3227 30.8293 34.8597 26.4599 19.4207 20.303 35.277 14.6231 18.3906 24.9108 12.7332 26.9919 25.8559 23.909 32.129 17.1769 20.1808 39.5503 0 24.4513 32.8354 22.3113 29.5122 20.4128 22.8507 29.4883 32.7774 20.9818 21.2525 21.9428 33.9993 0 0 0 22.0411 16.1396 14.1849 14.013 36.57 22.7907 26.4741 17.0799 32.4588 25.5188 0 0 31.6777 26.1198 16.445 40.5741 0 11.7723 31.4824 18.5945 23.0358 31.3113 31.6602 31.6667 23.6779 39.256 23.6039 29.0615 16.3503 19.6834 29.3071 38.1798 0 41.1613 22.9748 30.6723 37.9955 17.0326 21.884 29.7891 30.1237 22.7205 20.8347 23.7695 32.2351 37.4331 21.85 30.4943 22.4996 26.5351 42.3893 48.3869 45.5326 0 0 18.0595 38.5826 26.7362 19.4908 18.2244 24.5434 27.913 15.248 31.9818 29.8157 35.7838 23.4028 28.5244
25.5614 39.4215 28.3913 25.4051 23.0182 28.024 31.7462 33.0971 32.4543 24.3479 30.5952 27.9619 28.7208 15.515 30.9202 30.963 28.4693 23.9678 32.6242 22.1211 30.9451 31.9701 31.677 31.5877 26.6025 29.0508 27.1772 23.1049 33.684 27.4843 22.9617 24.7497 32.6982 27.8024 20.5618 27.8146 0 27.2384 50.6664 63.3329 50.6664 37.615 0 36.115 26.3774 29.563 35.3742 39.2801 24.3707 17.9866 29.965 27.3988 28.3453 36.8375 40.84 27.3593 0 21.2381 20.8767 35.2062 22.7149 0 0 0 27.7228 32.3191 26.3477 29.4739 28.1834 24.4785 27.4195 32.7537 32.8587 21.3908 29.7736 40.3461 26.4814 25.9341 24.7609 22.4622 24.0893 33.8345 0 29.4293 32.5425 27.7135 25.591 28.6073 24.4663 31.8069 32.917 28.9523 26.3938 24.4885 18.3228 26.5096 36.2669 22.0928 28.4198 23.9672 23.1834 20.8449 28.0225 25.3223 25.6222 26.8246 18.5996 25.6648 32.5912 33.0697 25.1594 26.8267 26.5062 27.5061 29.2193 30.1198 26.5976 18.3907 12.9341 28.3879 26.6348 26.0816 28.967 30.2063 22.0581 29.9414 34.2041 30.4664 24.5111 34.0044 23.6337 26.8289 27.0744 29.5568 37.8175 26.0833 28.6661 25.5807 28.535 28.9739 29.454 29.5977 20.6864 28.9088 30.6864 29.0115 25.4021 0 27.8857 24.4236 17.6026 21.8574 17.7 25.5302 22.394 28.1547 26.8303 22.8138 25.689 22.2509 21.4325 33.5604 16.515 27.6001 0 39.2205 25.0835 28.0486 22.6995 28.0857 21.5304 34.5631 32.7769 30.2558 31.9165 27.4348 33.8537 28.6647 28.0246 31.93 27.6063 27.9308 33.6159 23.6605 19.5364 19.9238 25.7618 33.1571 29.1763 0 0 41.3915 30.0032 31.3653 30.8547 27.5897 35.4298 27.5889 25.775 24.4483 24.0707 26.8366 0 2.2522 37.2727 26.1543 27.26 22.2853 24.7317 27.2331 32.0121 23.4304 27.6252 27.8733 21.613 0 0 32.9586 31.3671 27.1718 23.1529 17.7359 23.1017 27.3842 26.6534 28.8497 24.3145 30.2003 28.3141 29.9154 23.7307 26.3253 27.938 30.1613 30.1554 29.7713 25.7692 26.4884 22.9093 25.7388 29.2039 27.6532 12.4297 32.4565 30.4217 35.0466 43.1945 30.7977 20.4061 18.8883 23.6297 27.4245 26.7078 25.8839 29.5027 28.6967 28.0455 32.1281 34.4191 20.0742 27.6958 36.0083 30.5888 24.6522 25.1128 22.2667 31.4655 28.5821 21.1035 25.5161 16.0844 23.5088 27.1688
24.26 28.5683 29.6836 30.7898 28.7972 25.0691 28.255 29.2072 29.7436 36.0965 28.4177 27.1248 27.5961 20.4188 27.739 24.5352 26.068 22.3022 29.2079 25.5551 25.0129 24.2823 24.0597 25.4212 26.7681 24.8244 31.5118 27.5297 26.5698 26.449 25.319 30.8477 26.9037 28.5176 23.0322 29.1439 31.8126 32.2289 45.6136 50.6664 63.3329 50.6664 41.7704 24.3863 35.6197 33.6219 26.8065 20.0104 25.9168 35.3502 36.0623 24.2185 25.9306 31.7734 23.783 18.2297 33.2194 32.8558 27.7712 30.9019 18.953 33.1864 27.3381 21.7049 22.6341 24.5273 35.88 29.0614 36.0303 27.724 26.2755 34.9377 26.2998 36.1379 32.6413 27.7571 30.3569 23.2996 35.1794 29.0744 21.1201 21.4386 25.5357 20.2882 29.1171 26.4112 24.0457 29.0207 28.2494 23.4405 27.9241 30.0182 31.2852 27.2797 27.5586 25.7198 29.0725 23.4448 27.2622 32.7193 38.1032 31.3198 25.3271 31.2841 23.2615 27.7546 25.8302 21.7398 21.1641 29.8768 26.2332 21.9083 25.2273 27.5278 39.9511 0 26.3155 29.9058 24.7383 30.2689 29.6977 23.9445 24.7354 30.6818 32.1723 30.2503 28.2062 24.0202 24.5188 33.1722 31.4254 34.4135 32.5491 26.3502 29.2846 21.7047 12.7073 24.1174 18.9605 30.6746 30.275 25.9461 32.0813 25.537 27.1029 29.9774 19.469 51.8366 33.9764 22.0029 31.5221 29.2328 25.3104 27.5245 22.0612 25.8631 25.9732 26.0406 27.4937 28.914 26.2967 27.9367 29.5672 27.9925 22.1742 12.9018 31.6834 25.979 26.5419 29.9412 30.6452 20.8799 29.1072 26.7925 25.6555 24.5581 28.9046 26.4547 28.6847 30.5555 25.9076 26.088 28.1674 26.4566 32.1377 25.5065 24.7778 22.04 21.6128 20.1089 29.8341 27.7897 24.4548 28.4921 26.3693 28.143 24.0786 26.6411 24.8643 29.0709 26.1578 22.2955 32.0921 36.8967 41.7621 27.6875 31.8415 26.3257 20.5852 27.2597 25.1851 30.0836 28.32 24.2933 28.7362 0 0 26.3758 30.4144 28.6516 26.7173 17.9692 23.4801 25.8829 24.9167 26.6863 17.0898 21.4943 28.2555 26.7481 30.8238 29.1463 25.8588 27.7522 27.7621 34.7665 29.0914 21.2751 30.5299 26.6558 25.1712 35.2721 13.5873 25.1297 33.061 30.885 28.5677 24.7967 30.4452 21.6685 26.3843 22.1264 32.7532 27.9122 27.3285 26.6447 28.9528 31.2241 33.1701 26.0403 31.262 37.3012 28.7734 27.3763 30.0527 24.6601 33.7596 23.3793 25.0332 27.0305 26.0891 26.1227 12.2738
30.2052 29.276 31.8655 24.2659 20.6887 31.5437 22.3683 20.8607 29.5725 28.728 28.0586 25.5102 28.5853 34.3707 27.7118 36.3177 32.3828 27.7597 33.9131 23.4811 23.813 23.9324 23.713 39.1607 31.6986 22.2065 26.0282 26.0465 33.7719 25.6567 24.1215 25.1354 27.1682 23.1917 23.4533 34.9853 28.9602 26.9278 20.6148 37.615 50.6664 63.3329 50.6664 35.3196 36.6017 26.6658 31.9567 37.2279 38.0241 28.8575 24.5213 25.6012 32.4448 28.1892 34.4104 27.2178 32.5138 27.1845 23.2605 32.9327 18.5148 22.9731 30.1383 27.8875 0 29.3414 0 21.2218 32.5351 27.041 35.0266 33.5592 29.1017 31.879 36.0839 31.9436 25.7821 30.7062 27.5545 27.6812 0 26.2792 37.375 33.343 31.1933 31.738 22.7749 19.7902 28.169 23.4629 28.0268 21.854 24.0276 22.5008 26.1096 30.0512 28.0421 20.9625 20.5578 24.7169 25.4043 29.9351 20.989 24.8445 26.8751 28.4703 21.8037 30.4436 25.0956 24.0068 29.1565 56.8214 0 33.9292 19.3475 25.7739 28.7885 20.0277 26.6838 33.5018 34.1368 30.0223 27.5623 17.4598 25.2218 25.8375 32.3938 28.0848 27.2309 26.6517 23.6209 22.6081 25.0187 23.7491 23.2071 28.0174 23.1777 17.4661 21.3035 25.7619 27.9828 24.4934 21.759 24.6023 0 29.5189 35.193 20.1451 32.3512 32.5754 31.7261 25.5138 29.2866 23.653 26.4287 31.6426 28.8937 24.9227 33.6829 33.3354 34.4686 21.7193 23.1929 27.3701 30.2218 14.0977 29.8154 33.0557 20.8513 27.475 17.2025 21.1397 22.2546 20.7893 24.7075 17.5452 27.2298 30.2937 23.531 29.8119 22.0605 29.6021 27.5065 19.6676 22.2962 30.0018 33.6798 29.253 22.9634 25.1925 23.388 25.7154 31.791 24.5463 26.6324 25.713 24.7672 20.4428 34.035 25.629 30.5809 35.3128 34.5554 15.909 25.6911 26.8408 19.4968 25.6522 23.4971 27.1015 26.782 31.2982 25.1695 38.674 36.0024 0 0 21.9031 35.8681 30.3519 31.1061 42.9059 35.8861 27.7534 26.177 30.058 21.2357 26.8892 22.0274 26.8783 27.1348 29.2878 24.8725 20.776 27.5986 26.9826 34.8445 29.8684 29.283 23.9343 27.9042 29.7609 21.9733 33.3059 21.6845 19.3586 26.7134 25.8511 25.3815 20.6446 28.5047 25.0859 24.1182 26.4271 29.2498 22.1632 25.7251 26.6871 26.2554 29.6408 32.2888 26.5691 31.6554 26.4165 29.5093 27.9035 26.2203 22.2741 29.2489 29.0034 29.4173 23.6893 24.8642
20.974 32.7205 29.4619 20.7745 0 24.4737 22.0552 24.9118 27.1839 24.5721 30.9257 15.9615 30.4456 27.8474 34.7829 21.7247 29.2784 35.2245 28.0034 24.9256 23.3291 24.6825 24.4563 16.6815 24.9757 30.1989 31.6053 36.5613 27.7218 17.5859 25.1311 20.37 27.071 27.9052 22.1529 31.7492 25.1585 31.1808 25.2716 0 41.7704 50.6664 63.3329 50.6664 29.7781 36.0074 40.6163 25.4843 28.5044 29.2966 32.4595 31.415 23.6275 21.4797 23.924 24.492 0 28.9019 34.8982 35.5468 24.1476 0 38.0832 0 22.521 36.5342 35.0244 0 26.2252 25.5895 32.6582 22.3696 31.888 30.793 20.0827 17.7465 22.2575 25.5732 38.0936 21.1732 21.1414 0 0 26.9861 28.3597 29.8073 23.5957 18.9307 29.6361 28.5462 29.7142 23.2142 33.5835 28.5934 19.2171 34.7218 31.4674 29.4418 29.971 27.2309 31.0732 23.3865 12.9687 25.441 22.2944 27.4772 19.3245 21.9569 26.4869 33.703 48.1945 0 24.593 0 0 0 23.3941 27.0875 25.2752 32.4174 32.188 30.0006 27.1744 29.1141 24.4848 24.8891 25.0318 22.973 29.774 21.5816 19.3071 21.9798 22.1213 21.8139 24.821 29.26 27.4859 0 0 26.4573 20.6314 26.1079 17.0548 23.8497 31.9894 4.7355 25.713 0 18.7857 26.094 28.5081 20.6855 24.3024 28.6694 30.1441 27.2361 27.4096 23.0704 22.4357 25.5705 23.6756 30.3041 23.9946 29.1228 0 25.0044 28.7432 36.0847 31.0316 31.3307 24.711 28.0949 0 36.3613 35.2933 35.6188 27.792 20.0293 23.3892 23.2949 22.0849 24.0728 39.7448 26.1634 31.1717 32.6275 36.972 33.0954 31.6205 23.037 0 28.324 34.8725 30.7015 30.5049 19.4601 24.7666 21.0219 35.8328 29.3438 27.9861 26.6819 0 16.6341 30.6776 0 27.9182 28.8631 16.7504 28.8694 36.924 27.9458 24.2348 34.0341 27.3142 0 0 20.0571 27.9451 27.8509 27.4476 38.6705 27.0533 25.7192 28.7809 26.6319 24.7674 26.1452 30.5872 25.8491 14.3181 27.2385 27.4718 27.406 25.675 30.1515 38.1146 36.0524 33.0942 35.564 23.9638 28.6624 30.2617 27.6412 31.2309 30.1611 26.7494 25.2163 32.3678 30.8054 29.2859 30.6158 21.6233 20.918 29.4345 29.438 31.3769 26.7557 18.0724 28.8794 26.571 29.199 27.1978 36.9293 28.2886 27.2035 25.0101 36.7073 27.8412 26.4465 30.5294 31.6235 25.8367
0 24.5051 16.2595 17.4543 23.2396 23.6813 15.1364 27.5706 27.144 21.7565 25.5018 29.6908 22.8041 49.7463 32.8017 27.794 17.5248 24.8671 31.999 34.3051 35.762 44.8409 44.4298 18.7451 21.3114 18.7479 24.4493 0 25.3911 24.0713 29.9413 27.9996 30.5068 39.4193 28.1625 27.6599 0 0 10.2849 36.115 24.3863 35.3196 50.6664 63.3329 50.6664 58.9507 36.8469 47.5038 25.025 0 35.9214 0 22.0614 0 46.2936 0 0 36.6161 30.7973 23.4316 0 21.7355 26.162 50.6242 27.051 23.6411 0 21.7797 31.4205 36.4431 24.4423 38.0959 0 31.4867 21.4094 28.3744 0 28.349 34.0191 0 31.0487 45.4061 0 0 30.4607 28.6519 24.7205 0 21.4317 26.5123 21.828 31.8468 29.0879 29.2614 23.1665 24.8917 19.0323 35.0518 0 40.6107 12.8825 21.2756 9.5239 41.9572 37.5398 39.2087 20.5831 7.6297 0 18.0319 34.8266 17.032 0 30.822 0 21.429 30.763 18.606 14.9645 9.8634 34.8604 31.1133 23.6765 37.4323 38.7252 35.542 25.8958 36.6709 0 30.4825 47.737 22.842 15.5284 9.8347 21.984 6.0899 19.3511 20.7105 19.4207 12.3719 38.1689 21.2722 36.2996 22.1864 21.6468 1.3692 0 0 33.2973 35.2186 29.4601 45.3568 0 36.5901 34.8066 34.839 16.3786 15.1227 20.4736 25.3531 28.9419 19.2681 27.8069 20.3321 0 0 26.7798 37.7349 43.5745 26.8401 23.9503 0 24.2227 24.6871 0 33.0867 37.7127 31.3785 26.7057 9.7039 11.2433 27.4692 15.1936 29.8749 27.9104 33.659 21.1985 18.6405 0 0 23.694 27.1463 45.0926 23.1483 22.6916 2.04 26.3363 22.3248 46.3897 21.7528 41.5261 24.7362 0 0 0 0 11.5769 0 20.5232 40.3854 32.4228 30.1916 11.912 14.8313 19.814 0 0 22.1405 32.9517 26.4019 36.875 22.2328 12.9467 0 20.5755 48.0699 0 29.5407 17.0433 15.4794 26.3392 17.8779 30.6104 38.086 17.414 16.0814 17.5796 25.2276 15.6496 26.9415 30.6291 22.9276 20.0621 19.879 39.7315 34.1429 23.9286 43.0942 29.402 40.9905 28.3048 36.4153 18.6815 31.5057 29.4973 32.5375 26.3229 27.7513 34.0455 18.4543 42.8287 0 21.0013 18.5635 0 21.7567 13.0184 25.8317 22.0203 36.5798 0 0 0
22.0525 25.5306 23.9922 24.0539 20.1609 27.2177 52.5651 30.7729 22.1441 22.3213 23.9123 32.7812 29.0818 25.2932 32.6106 28.4133 18.972 27.6087 26.186 23.3963 40.7587 31.7047 31.4141 5.686 19.9558 25.7512 30.1284 21.4462 26.9778 24.9127 20.3908 34.2226 29.934 28.3165 46.6118 29.194 32.8426 12.7558 0 26.3774 35.6197 36.6017 29.7781 50.6664 63.3329 50.6664 25.277 36.3039 23.999 28.6511 30.8679 16.0144 43.4416 34.1811 20.1109 12.3831 14.9302 26.5929 26.9098 24.648 33.5126 26.2118 0 11.133 29.2155 0 0 31.9799 18.821 29.8516 18.6983 17.7241 30.8953 26.1091 48.3012 28.228 35.8291 38.2291 30.5902 28.673 19.961 32.4271 43.5193 31.5454 25.1034 34.9117 30.7957 23.8933 19.2655 34.4701 17.2607 18.5683 26.2288 30.5102 15.946 29.279 23.8733 20.9277 28.8642 32.1445 45.8256 23.4506 25.8739 32.7486 27.4038 17.9213 15.0798 18.4454 24.3575 23.8607 35.0853 18.6683 19.5179 29.6607 25.6356 46.623 29.1805 24.3896 21.0488 19.8163 30.2667 30.7698 34.0481 18.1732 17.4057 21.9202 23.9519 31.1411 32.8107 32.7157 28.7017 18.4933 18.0864 28.7582 28.2989 15.2192 28.1503 14.7829 16.7914 24.2758 47.1221 36.6706 26.8276 28.9769 22.1476 24.6905 0 26.3234 27.0031 26.4606 38.7548 28.3487 30.4199 23.8674 16.956 25.1002 23.6504 20.0391 34.4186 20.763 25.0871 22.6226 29.2348 33.8337 27.8489 16.6374 0 39.4082 24.9189 34.4929 25.9687 36.3992 22.1955 27.2868 34.9701 29.7882 9.944 25.3621 25.3304 27.7944 25.9166 16.8101 30.9348 38.7874 36.0502 41.7799 35.2594 29.3472 8.4452 0 38.0914 33.7092 31.7957 31.2681 41.1169 30.6402 29.7221 30.0547 32.1118 19.3933 27.9355 24.016 28.8933 0 0 34.635 24.9954 29.9484 25.1257 29.5713 20.5107 31.6031 20.923 22.9931 8.631 0 0 29.4181 24.1092 31.4764 33.6732 25.3442 36.3764 26.5977 31.2392 25.8707 23.0553 17.655 24.7558 27.2474 25.8495 39.5956 32.8342 26.9947 10.6925 22.5113 29.0703 19.4708 27.4634 37.7646 22.2096 45.717 14.7545 21.758 21.747 24.0165 33.5633 31.5382 22.455 26.1951 32.6302 20.1576 18.704 34.5171 31.421 27.6708 24.317 21.5096 19.2098 25.327 33.8862 19.7142 11.9012 28.4259 32.4847 36.198 25.738 39.5537 30.5154 43.4037 26.7485 24.1642 44.3092
21.7597 38.6004 19.3888 28.4567 17.3594 29.3439 18.4172 26.4385 27.8111 22.3424 32.0078 18.6862 24.0356 31.7542 23.9447 30.0559 33.1938 32.1889 22.4582 30.2958 28.0314 26.0292 25.7906 24.7435 17.7701 27.2397 35.1714 30.9902 40.4438 15.2845 37.1814 35.5343 28.3064 37.8947 26.5346 21.2515 24.6655 32.1316 52.3858 29.563 33.6219 26.6658 36.0074 58.9507 50.6664 63.3329 50.6664 37.7698 0 32.5106 41.0003 31.3152 33.1735 25.1652 25.6655 22.1784 28.2278 23.0131 36.1817 28.0568 20.2121 34.5448 32.3343 15.8395 36.1051 30.0358 0 31.2124 31.0451 34.5252 28.8847 16.929 19.9142 35.9848 30.0564 24.8183 36.3739 28.9174 25.9158 23.6749 35.0719 25.2437 56.5115 37.5796 27.1154 17.8843 23.5826 16.792 23.2988 27.3444 24.8297 20.9922 30.5674 32.1495 35.1605 39.801 28.374 14.3771 35.5025 36.9968 18.1693 21.4912 15.3523 44.4478 17.8171 20.2597 34.804 25.2167 27.0013 27.2074 28.17 22.0095 36.9025 22.2755 28.3682 24.2346 38.5835 23.442 20.5995 23.0106 34.7426 23.4645 20.8285 19.7393 22.425 23.5525 34.912 33.6206 32.4244 19.6558 38.3689 23.0092 23.6016 22.5135 34.7826 27.3052 23.2969 36.2192 32.7977 28.894 29.3354 24.548 25.2008 28.0039 33.4937 25.4913 0 13.461 18.9918 12.4537 16.479 19.0012 17.0753 28.4336 15.4998 28.363 31.9873 35.2724 24.0117 30.7687 27.8235 35.6494 15.0136 18.6644 40.9756 19.4269 55.7237 25.9923 31.9406 26.9388 24.0056 19.4083 20.0122 34.9747 24.0298 19.159 30.8353 16.6996 20.5633 32.5746 41.5348 30.182 36.3473 23.8087 31.4721 51.2223 28.6844 26.6299 8.1009 24.7377 38.2049 31.8646 29.3931 27.9919 35.5139 36.1179 11.7221 20.8144 27.5106 27.5956 30.9014 25.5634 58.8541 21.505 0 18.5213 32.1993 36.1586 25.819 25.837 39.5884 34.1812 24.1206 23.8048 24.0886 0 0 19.4418 22.0361 10.8039 32.9385 12.9136 22.8172 33.6296 26.7738 23.5214 47.9528 30.1511 33.2049 26.7749 28.3852 28.163 30.8452 34.7193 18.8017 18.9056 30.2447 28.6419 43.1638 29.5269 23.5049 32.5863 33.6489 19.3016 9.9962 21.1606 33.1589 17.7498 29.0917 21.6699 29.0416 38.3163 17.1487 23.5533 27.6218 22.727 18.8436 16.1141 14.8257 21.9101 37.0252 25.1748 29.4095 19.9581 32.6218 12.9493 20.7413 27.571 31.943 33.3032 26.361 30.1212 33.1438
26.0636 24.6465 23.9135 26.1943 23.2167 32.585 29.6455 25.9135 29.4003 20.9348 31.1102 31.1892 24.3 30.8485 27.732 28.6765 24.1846 23.0099 23.7642 30.4208 22.7559 29.2021 28.9345 26.6191 24.683 30.2073 26.4743 28.6225 26.7898 25.7456 32.7167 25.6247 30.8546 29.4219 30.046 22.5299 26.827 31.5583 45.9527 35.3742 26.8065 31.9567 40.6163 36.8469 25.277 50.6664 63.3329 50.6664 0 31.5156 26.3703 29.2839 28.0041 31.2182 30.1348 28.5426 28.2932 24.2371 35.5358 26.0185 28.3852 31.1953 32.0335 27.7146 26.5866 21.5763 23.8028 32.5866 26.5718 35.5767 35.2624 25.4559 30.4472 25.0101 27.9954 36.4572 29.6053 31.344 30.0003 30.4933 25.9131 29.6351 24.0492 17.6012 26.0783 25.4379 23.216 28.5053 22.2992 23.339 29.241 24.4571 22.838 32.1116 30.5788 25.2706 30.37 29.4575 28.5607 24.1713 27.5044 20.2843 30.6184 31.885 23.5817 24.9551 19.0851 24.2261 24.7964 29.6984 24.1576 0 25.6393 34.9216 27.994 30.2496 27.188 23.0848 23.704 28.1711 26.898 21.2177 30.4171 27.3736 27.5861 27.4671 23.058 28.6244 26.617 23.3541 32.6039 27.4976 24.5712 30.9857 27.0013 30.1583 26.9293 0 0 22.1328 21.1507 36.5255 38.1595 29.1621 27.7055 26.0112 0 27.6273 27.915 32.1909 30.1448 32.4118 21.5226 24.3014 31.4307 26.5714 26.8341 30.0433 29.3831 25.089 23.2647 31.9746 25.0544 27.0717 28.1917 27.8897 27.0105 29.7497 26.5808 25.4133 22.3867 22.4626 30.8331 22.6274 27.2719 29.9014 32.1731 33.1846 29.4783 28.3491 32.2383 31.7341 26.4306 24.8873 20.4981 27.6192 28.2273 19.319 19.9544 0 40.5261 23.5428 29.0927 22.1399 22.972 34.0047 35.6921 24.5931 45.4279 31.1342 27.4196 30.6608 18.7269 14.5187 31.5141 22.8385 31.8728 24.0953 25.3914 26.2736 29.7806 25.6522 20.8743 27.8299 27.5756 0 0 21.0766 23.9881 24.4402 30.0744 27.0231 23.0729 28.812 31.9671 25.1393 25.6876 29.1604 26.8239 26.5607 20.5253 29.5781 19.0348 31.9078 30.2251 28.0118 25.8001 30.6898 22.2196 27.5563 28.0371 34.1443 30.9994 32.0452 28.0119 26.9962 24.9998 28.6551 28.843 34.6854 29.3525 27.1267 21.0115 26.1829 31.3828 26.7182 24.8813 0 24.5706 27.5196 21.8693 23.8277 27.8343 22.5602 28.8162 26.5353 23.784 24.4033 27.6781 26.8532 20.651 30.2141 12.3089
19.0707 24.7806 26.1452 25.9152 0 28.4004 32.1809 23.973 25.2939 22.4239 21.2119 26.8142 24.7817 22.5722 25.3286 33.7468 43.1822 33.6817 17.425 36.7996 34.8927 26.6727 0 28.2935 26.0277 31.0289 22.7667 28.0057 30.0889 28.303 25.035 22.3619 28.2941 21.985 29.8282 27.2529 0 23.0158 45.7787 39.2801 20.0104 37.2279 25.4843 47.5038 36.3039 37.7698 50.6664 63.3329 50.6664 0 29.9074 35.2398 31.6271 28.3697 33.4468 37.7108 19.5171 24.0677 25.4564 27.6027 22.0688 30.1547 25.941 33.8105 31.797 15.3283 24.1771 39.0652 29.3456 21.2406 28.4956 25.8715 18.2426 27.7619 20.264 26.9191 22.6525 23.6109 29.5261 29.9356 31.5511 23.6411 0 24.3098 27.9201 22.5868 31.917 41.0261 29.4001 25.3351 28.5795 34.1541 15.0205 20.7843 28.6533 27.9423 35.4391 28.9646 22.1791 30.8513 28.8428 24.9757 33.3738 35.1283 27.6993 23.2875 31.7067 39.4973 37.2093 24.5322 24.8163 0 0 26.4827 32.7572 37.437 21.0622 23.0508 27.9136 39.5878 21.5186 29.3752 39.6967 29.3565 29.7991 29.7243 19.7653 22.3238 27.6443 21.0426 23.7531 22.8593 30.1663 0 34.1807 21.9045 25.2387 0 0 28.2825 17.4363 31.4669 32.8902 22.8005 23.6366 35.1322 0 0 27.4139 30.4765 31.6214 18.4304 32.0448 26.0804 32.357 24.7567 19.71 22.8579 24.1424 44.7858 27.48 27.3131 26.0469 27.1735 23.7394 0 22.8229 28.9504 27.5786 25.2932 34.07 27.8772 28.0106 30.7025 22.4261 14.5104 29.1992 38.2004 28.5527 21.5281 21.2694 30.6914 27.0934 32.893 26.7583 33.1988 27.5605 28.2113 31.3132 8.0481 25.3552 30.1584 28.2011 32.6087 22.2428 21.0719 27.0995 25.9815 27.5568 31.5908 24.8175 27.7835 15.2666 0 0 0 29.4362 34.0906 26.1313 20.4279 19.0561 28.5313 23.9761 25.7734 25.9426 0 0 18.4636 20.7398 24.7755 28.2908 38.1181 31.7966 30.602 25.6051 24.1845 22.8961 28.7951 24.6949 20.0373 11.0815 24.5634 21.3644 21.1885 27.6614 30.6769 28.1902 21.8233 25.2046 29.1704 23.5455 27.6485 39.6338 34.4797 40.3103 30.7061 30.6035 21.0762 16.6174 24.1499 24.358 22.3303 29.2382 42.1989 24.1896 34.9844 30.6215 30.22 0 0 31.3623 27.5569 24.773 24.0269 35.3281 19.4589 25.1325 27.0482 25.4246 23.4263 30.9701 29.5541 0
32.5093 18.3986 24.707 27.7392 0 30.1584 25.9157 19.4274 24.8992 22.2068 24.9916 23.3554 25.7542 17.0476 0 27.091 42.7716 28.2354 27.3156 31.5062 25.5962 32.2369 0 14.7064 22.1775 23.2905 20.8899 24.8507 29.4263 27.0353 23.9173 30.5697 26.4053 28.2372 35.0405 25.9929 0 18.3834 21.8777 24.3707 25.9168 38.0241 28.5044 25.025 23.999 0 0 50.6664 63.3329 50.6664 42.5415 48.1881 30.1713 33.0194 26.932 29.8537 21.7546 26.7032 30.1896 21.8822 25.5892 17.0434 13.1367 39.8903 30.3493 0 25.3025 18.2105 27.3812 21.9194 25.1106 28.0007 20.8684 27.7419 19.8666 25.1034 26.1579 19.266 20.9293 30.4646 36.0552 0 0 20.3556 28.1959 21.8859 28.1169 31.7124 30.9747 29.5163 27.2806 34.0708 23.6541 25.1368 26.9639 29.4852 29.5852 0 24.6255 30.2462 24.9455 38.9137 33.7686 28.8897 21.4167 14.0488 43.0353 35.4831 36.4133 24.995 18.8918 32.7536 0 25.0179 26.7272 0 28.652 32.6799 21.0627 23.6109 29.0493 36.2913 35.5862 25.8488 29.9496 27.8655 26.9945 19.7926 21.3566 22.1478 26.8953 22.7784 24.7504 26.0452 25.998 25.1291 37.183 0 0 29.3965 25.4864 25.6528 27.1372 18.2883 32.55 20.1741 0 0 28.8878 21.8429 23.9984 30.6489 36.0476 24.2059 22.4585 26.1944 17.2225 24.8812 15.8603 23.8671 23.939 30.8062 21.551 20.7137 15.8097 0 27.928 29.4361 32.1675 24.2811 34.31 19.3993 29.726 26.1524 29.6044 21.6951 24.3365 23.74 33.6338 17.1791 22.389 32.0865 32.2574 26.6615 19.4684 30.9912 25.1996 25.068 33.3323 18.0695 19.8257 23.0189 34.0194 31.3303 30.4951 22.2048 19.9207 20.6556 26.511 20.9642 25.4058 25.1501 20.0783 27.965 0 0 22.9166 30.0528 21.6661 33.4237 27.0859 19.6543 32.9912 26.9475 37.5293 0 0 17.9471 31.2697 26.4364 35.3339 40.4941 27.0681 24.3859 29.4298 28.8354 25.8197 26.111 30.7571 27.5096 21.2746 23.6926 29.2343 25.7338 26.99 37.7746 30.2033 20.7621 30.9136 24.6913 26.3644 19.5918 44.8745 26.9741 36.9368 27.9807 33.0934 21.4643 26.0159 32.6129 30.9527 22.5648 36.5647 52.0551 30.4666 40.1278 44.2336 0 31.6953 0 40.5855 28.671 30.6984 33.0441 36.9727 23.8298 19.8966 24.6732 22.6916 20.2606 33.0603 32.464 29.8341
30.6031 27.0054 25.6332 26.5614 23.376 26.7099 24.3725 29.7772 20.0611 21.4463 23.2839 27.7207 19.7491 25.6085 28.3662 24.1786 42.4256 28.3332 31.8562 28.9699 34.4373 35.0735 34.752 31.236 28.0482 26.5246 28.1196 24.8108 25.9625 27.2028 31.076 33.1808 29.7477 26.5605 33.4821 24.996 35.2457 43.1279 31.6658 17.9866 35.3502 28.8575 29.2966 0 28.6511 32.5106 31.5156 0 50.6664 63.3329 50.6664 0 29.4078 40.1239 27.535 34.5719 20.3247 34.4994 34.108 27.8474 33.2357 24.498 30.1844 36.3947 23.7139 25.3502 30.4201 29.2493 29.7387 28.0087 27.0672 28.1814 24.7322 26.174 21.795 21.5373 23.7056 28.3374 26.0822 29.1041 24.1079 34.3487 24.0427 24.899 24.7594 25.8485 26.8721 25.7094 28.3038 25.0182 28.3548 34.8017 25.8788 26.2242 30.758 23.5167 18.2484 24.9584 25.389 27.2302 21.5488 26.1221 34.4361 23.3414 24.4411 22.0646 32.8486 31.4615 28.8503 22.4324 22.9336 32.4361 30.7452 17.3255 21.7637 28.1313 27.6707 24.0619 25.8284 23.8096 26.5861 21.6712 28.9154 22.7732 35.6521 26.4502 28.574 17.1017 24.0489 20.6548 24.6092 18.4695 25.388 26.6914 25.95 25.4697 27.5949 28.9948 17.7782 27.6126 28.2934 25.3697 29.12 23.4549 36.6018 36.2834 30.5454 0 26.8521 26.7718 33.3309 24.6712 24.0561 27.4066 24.7674 24.6483 26.8284 32.2499 26.5717 22.6803 29.5501 25.4533 29.5339 28.2643 28.266 22.0655 28.0071 27.9678 29.6582 26.5664 30.7644 20.8629 28.3363 28.2155 23.7234 25.8158 29.5366 19.9536 26.9393 30.0584 25.7904 25.4758 23.8431 26.1804 26.0605 28.6823 26.9956 28.1131 27.5573 0 24.9827 25.6256 20.1113 21.4101 26.5724 29.0922 34.9488 29.6701 24.1977 21.4214 26.6531 27.2531 0 30.7011 24.2077 23.0446 29.0135 20.6979 20.6235 26.8962 25.9339 26.4172 30.4561 34.9784 27.2749 0 0 28.4873 26.2688 27.7632 26.3559 27.6914 28.5936 28.9486 26.1502 31.1155 35.984 27.1878 26.255 27.1743 25.7141 23.866 23.9233 23.7442 24.1602 27.5454 24.3823 29.7895 29.3266 22.3294 29.6911 29.3591 26.7846 19.2066 29.502 23.984 24.1432 22.2497 34.261 34.8572 26.978 26.2428 26.137 28.8378 41.6598 30.6196 30.5001 30.3218 30.9206 29.1628 34.9597 18.3523 27.7187 30.9334 29.1411 26.0757 21.5473 24.6229 33.3651 24.2259 20.0834 30.5157 26.4397
31.5032 19.972 27.9141 32.3037 32.1612 28.0162 30.6513 25.0803 27.5233 27.048 19.4483 31.0717 29.2504 27.8654 34.1977 20.8489 29.0664 23.3714 21.6702 27.8103 23.8188 31.2547 30.9682 42.3635 29.221 30.0511 22.6379 26.6282 32.5271 26.1401 30.418 21.2835 28.4186 25.6423 31.4439 35.2056 32.9015 36.316 26.8753 29.965 36.0623 24.5213 32.4595 35.9214 30.8679 41.0003 26.3703 29.9074 42.5415 50.6664 63.3329 50.6664 30.15 35.8155 38.7071 36.5014 24.5128 20.0739 24.4176 37.8863 26.9345 27.8632 21.959 23.6113 32.7471 17.3209 24.9629 23.5515 28.5973 29.8462 29.6923 25.6529 25.5412 29.5202 28.0212 31.3724 23.2462 23.8535 14.434 24.7948 22.2358 29.0525 32.9508 31.0839 24.7006 33.6306 19.7462 27.7555 35.4912 26.373 23.2621 27.6404 22.8981 27.6034 28.2511 21.7952 24.9763 32.7341 24.8244 15.9216 27.3125 27.2291 26.0852 28.2849 28.0441 24.6993 31.2517 25.2806 29.9038 22.1046 29.0328 24.4445 27.5727 38.8091 20.3854 17.9231 23.9341 20.8046 28.5734 26.4033 28.4592 21.0876 32.006 35.6565 23.2939 28.3393 24.5274 24.0191 27.8185 30.6754 27.593 29.4873 31.6796 28.8317 30.6545 27.5663 28.9442 19.6396 28.7399 25.6619 32.9152 35.6035 34.4808 25.3919 25.2421 22.2398 41.545 28.5448 27.8358 30.3322 28.334 26.0029 32.653 35.5784 25.5216 23.0509 29.3002 22.0625 27.2023 29.4376 27.9144 26.4809 25.5353 25.4055 18.2464 28.2514 27.1957 29.0795 29.0402 27.5545 26.8322 20.4534 34.7818 22.2116 35.8644 28.762 18.4434 25.7361 20.183 24.9922 23.9469 28.6671 22.6672 27.2434 33.9478 31.7177 18.7755 21.3864 22.5663 41.0694 24.9143 19.7662 24.8223 30.4162 30.7837 36.0857 30.7403 29.2421 24.6419 28.1798 29.3811 30.3466 15.5746 0 22.5506 28.9914 26.7544 28.2867 24.5138 25.0254 26.836 25.4396 36.712 30.3098 28.3336 0 0 27.0848 30.228 28.2651 27.6955 29.0267 19.5482 22.9104 25.4658 24.5516 32.3933 33.9326 24.1342 23.6855 30.653 30.972 31.6675 25.5651 27.3652 35.1178 33.9191 27.444 30.7581 21.2016 29.5853 22.9989 41.1863 28.8312 31.5682 26.4423 29.4044 23.1087 27.5471 24.5197 23.3838 23.13 27.9556 21.7714 33.3767 33.7503 35.4883 28.9859 17.7488 27.7496 22.8075 27.6664 31.4454 24.2901 28.2873 25.9671 27.0383 25.6108 21.1957 16.7965 26.984 21.5104 23.3614
25.5869 26.3752 25.7628 25.8475 21.3895 27.6678 25.367 25.9298 27.8421 25.7971 22.8954 24.2159 29.6372 31.5569 28.4295 31.3762 27.654 20.3401 18.3184 23.9374 19.038 31.4017 31.1139 17.8346 28.8477 23.1866 23.7282 23.7619 30.3106 41.0947 29.9739 22.3467 33.0755 31.3967 23.4075 30.2895 24.6614 22.8547 16.0788 27.3988 24.2185 25.6012 31.415 0 16.0144 31.3152 29.2839 35.2398 48.1881 0 50.6664 63.3329 50.6664 43.9917 30.9985 51.6998 37.8376 24.7251 34.6782 35.2328 25.8366 30.9188 26.3464 21.767 32.4788 14.6996 32.3749 37.3136 43.0394 26.6555 27.8171 23.2413 36.5891 28.5224 21.4145 31.5984 28.9681 23.6959 17.6418 28.9988 18.5381 26.1569 25.8409 26.7578 32.094 25.0689 27.3295 24.3865 24.0501 24.3851 26.323 31.4665 28.9674 31.3201 27.6655 28.1793 30.6779 30.5749 29.4435 22.4287 25.941 25.2506 27.146 28.8552 22.6693 26.353 22.3302 21.6165 20.3284 26.9948 32.4629 22.8476 28.6185 20.631 24.017 34.4211 36.9804 24.5217 29.7077 32.8743 40.3803 34.1483 32.3302 33.3126 23.4107 26.0555 25.3463 25.1656 17.3856 31.9459 28.5142 37.332 28.1256 23.7253 31.6994 21.6852 28.3057 31.8231 27.7933 30.7416 24.3651 28.2667 32.3006 38.2492 22.8306 34.9071 24.5743 30.7495 29.2836 31.382 33.6205 26.8049 28.4642 28.9101 27.5143 23.8966 30.4943 28.6148 27.0464 30.8827 24.1826 34.1833 29.1462 32.5097 31.2023 18.2488 18.2134 27.7461 33.8052 26.8672 30.2734 27.2717 28.4746 25.8824 22.4124 21.5444 24.2144 25.2753 25.1992 25.2052 23.2272 24.8196 26.1193 22.247 26.874 26.3779 20.977 27.5244 23.8757 22.4779 33.2915 32.664 32.6023 28.3341 32.8387 30.833 20.0589 28.6224 21.3073 27.176 24.9474 27.7308 29.3361 11.2831 23.0074 27.4662 28.7989 45.5406 29.0828 26.0855 29.704 26.513 24.9392 30.8147 21.7114 0 0 25.5173 27.2709 21.2285 26.0637 21.2956 26.4936 30.6457 33.4985 28.3221 33.5156 28.0937 26.0271 27.9421 27.282 23.529 26.7859 32.6481 18.2565 22.7032 26.4416 28.8121 26.8591 31.13 25.6578 14.9229 21.199 27.2623 33.0528 29.2025 33.4479 22.6293 25.0558 28.1115 31.9065 32.2887 30.3824 28.3914 26.7248 27.4924 19.8354 20.6788 28.2287 28.9271 25.2187 29.444 31.1293 25.8556 22.0994 32.0433 30.2562 33.8483 28.3358 21.9638 26.972 25.014 28.722
33.8374 0 29.9957 28.7611 32.6457 23.3729 27.3484 29.344 24.6288 27.4701 24.0607 23.6207 27.1783 22.6274 25.2799 30.1041 32.459 23.0729 25.6623 21.0898 28.9595 34.0344 33.7224 31.521 29.4017 24.9912 26.9249 27.9001 22.4552 26.0758 28.0971 31.5196 27.8676 35.0594 27.6453 32.2839 28.6774 32.0836 20.3429 28.3453 25.9306 32.4448 23.6275 22.0614 43.4416 33.1735 28.0041 31.6271 30.1713 29.4078 30.15 50.6664 63.3329 50.6664 33.9948 29.2651 35.2351 31.3005 28.2114 24.4155 31.3931 29.5147 28.8208 41.9625 32.134 29.6299 24.6346 28.5515 28.9309 26.4037 32.3745 30.8502 26.551 25.083 24.921 29.5185 32.2844 24.4325 29.7636 29.1961 26.924 24.9706 30.2263 33.7244 29.2463 29.1992 29.8073 33.5502 26.1928 29.9629 25.8257 27.9869 26.1377 26.5289 30.3366 25.8513 29.1772 33.3601 25.5766 24.7089 30.5394 31.5889 27.4598 21.0806 30.9556 25.106 26.8098 24.1359 28.5428 24.7425 28.3978 23.4733 25.6611 19.1035 28.0145 35.2959 30.0992 23.2413 22.119 28.1252 24.3634 28.6019 22.1225 23.1184 28.8653 26.14 26.3336 24.6439 28.4231 25.3246 21.4773 23.8801 30.6311 30.848 26.7921 28.9543 23.3783 27.3669 26.5133 27.3874 29.1989 19.3326 27.5766 22.9522 30.6729 27.2392 16.7967 26.7158 21.3354 22.0151 22.4907 21.9063 25.8146 25.2605 29.8035 32.9019 23.9 26.6246 29.0658 23.8592 29.3678 29.0649 30.03 31.1094 25.4825 23.2268 25.0645 29.8303 28.5203 24.7805 27.7238 32.4532 27.7385 22.9961 23.1296 26.4347 22.4575 33.5065 27.9332 27.2525 21.6702 25.8207 28.1984 21.0072 29.7314 30.9983 27.8351 27.3387 32.007 17.2074 23.4802 27.8491 32.6945 33.8935 29.6845 21.6885 32.5122 32.4418 32.3055 26.6563 25.7989 25.1321 31.443 53.5936 25.9204 18.588 21.1342 32.5956 27.5236 23.6249 23.9864 20.7838 29.5384 36.9905 14.7301 0 0 27.308 28.4382 31.2809 28.0692 16.5609 27.6105 28.7496 24.5722 24.6158 28.4289 33.874 27.5022 24.1292 31.3246 23.7209 30.0281 27.8525 22.3519 26.2792 28.4211 26.9942 27.5605 24.0438 27.442 24.1325 35.8156 32.0065 27.6505 22.2995 22.5325 27.5858 23.8828 28.0941 28.2303 26.2714 33.1274 28.6516 29.1263 27.9393 27.3408 29.3315 30.0978 23.5828 30.093 28.547 23.4138 34.0246 25.5044 34.3904 28.7182 28.3159 27.6137 32.3339 25.5621 26.437 26.5615
31.0163 27.3903 27.0716 16.7019 25.4339 21.7059 24.3879 23.5762 21.1733 25.0701 28.4164 26.1423 27.9981 27.4331 19.5373 31.2623 32.1433 32.8385 26.384 33.5378 32.6306 31.9799 31.6868 54.1883 31.4324 33.8048 24.3292 19.8422 29.6233 23.5875 26.9679 26.3242 32.0057 30.0258 33.3102 32.0173 30.3577 25.672 25.061 36.8375 31.7734 28.1892 21.4797 0 34.1811 25.1652 31.2182 28.3697 33.0194 40.1239 35.8155 43.9917 50.6664 63.3329 50.6664 36.9045 29.9085 36.9893 34.0757 29.273 29.5444 33.3902 38.7039 28.7111 23.1139 23.7773 29.9203 32.0099 31.1828 21.4809 23.1931 21.7626 27.2224 28.1343 31.6719 26.905 28.2018 30.1013 28.5598 27.597 25.5764 19.6855 24.6942 25.3319 30.4679 23.4433 22.3139 20.504 14.3554 22.8905 31.1544 36.0893 26.8356 27.9981 26.5781 23.2088 26.9809 26.0273 26.2105 26.7069 28.557 26.8753 25.3009 24.9764 23.5438 21.4371 31.4782 22.2363 20.6741 34.3059 28.8068 29.4649 31.8651 35.5477 34.6203 28.0955 30.4976 33.5053 27.6265 33.7637 28.7054 20.388 24.5337 22.9775 28.7372 30.0771 22.9554 24.0533 21.1844 27.4363 24.6756 25.8068 29.7789 24.7689 29.5109 26.0444 23.8365 20.7279 26.4637 27.4629 29.9131 26.749 26.267 35.4806 18.6641 25.3664 12.3623 24.7439 22.8885 23.7211 28.8164 24.0972 17.2177 27.0014 23.8603 30.4724 29.5482 27.9215 28.5454 29.1786 28.177 27.9424 19.0379 28.2298 28.3468 33.4264 28.1528 26.2374 24.9728 29.9557 21.3171 22.2618 26.5503 22.7369 21.8062 27.6538 32.5674 34.7385 29.7506 28.4506 27.0056 27.3274 30.0195 22.5601 22.0281 29.2054 29.8134 20.5365 27.4238 17.8169 25.6114 28.0313 32.0406 26.4638 29.5386 33.3506 31.4039 24.4628 23.7099 25.3122 26.2891 27.53 30.1397 0 23.83 21.54 24.7977 0 29.2219 30.7862 29.621 21.1672 28.6347 20.7798 30.6257 0 0 29.4987 29.6194 25.8943 34.2907 31.9458 28.1272 26.9472 23.8334 26.6974 29.0681 26.6934 29.713 25.5547 32.6369 22.8356 23.5302 30.5259 27.3679 27.9558 23.9388 19.8925 26.2505 21.0404 33.0369 16.9871 35.2855 31.2338 21.7924 32.9576 31.4649 31.2152 31.3319 26.941 30.0309 29.9041 36.7506 25.251 26.2693 28.458 24.9956 22.795 22.6639 28.6997 35.0419 33.2607 23.792 29.6414 27.1042 24.7935 23.5129 29.8376 26.1705 25.9062 29.6591 27.1076 19.1245
28.309 31.7918 26.079 28.1508 0 36.6189 30.743 31.1261 20.4821 19.1759 24.7978 27.3652 30.7404 30.4014 30.7425 24.8636 25.3318 28.7718 29.9475 28.5837 22.3458 25.4275 25.1944 26.5384 20.7769 23.8917 21.4783 26.728 28.6376 22.222 33.6365 27.5363 29.0915 26.8102 34.867 28.9983 29.8972 33.1345 0 40.84 23.783 34.4104 23.924 46.2936 20.1109 25.6655 30.1348 33.4468 26.932 27.535 38.7071 30.9985 33.9948 50.6664 63.3329 50.6664 30.4738 32.6233 32.0083 0 21.2177 26.2281 23.0006 28.5441 25.8882 31.792 0 28.715 27.1817 19.9855 28.6786 23.5952 25.9246 24.3708 34.7709 24.3981 35.9035 29.2537 22.6211 18.6208 24.8357 24.9439 31.6385 29.1003 27.6865 25.4902 21.5694 21.7408 29.843 26.1745 29.9244 26.4308 33.5862 30.1809 27.8493 29.6592 30.3621 24.4323 22.9205 21.2931 31.0529 22.4367 15.936 32.3876 23.6764 21.0219 35.7901 22.9362 25.5546 37.6855 23.0043 36.037 0 23.3098 0 22.1874 25.3825 31.0219 31.6436 30.9399 28.7052 28.0229 22.3309 17.1107 24.5114 33.2459 23.8633 24.1171 24.5136 31.9798 27.4094 26.9972 25.6477 27.3034 25.1692 14.4457 13.3443 29.7764 29.8194 17.3467 18.8075 26.4807 31.2746 25.4512 27.0625 11.4008 31.0993 17.2533 23.8123 24.0702 21.9393 25.2425 19.4904 26.2626 32.7263 36.0154 32.6197 24.4863 21.3814 28.755 23.7552 27.1755 18.412 26.0193 31.1513 33.4655 23.6871 29.0263 18.1917 29.7508 31.751 26.3277 28.2994 34.72 25.2852 27.6352 24.7386 20.7134 28.3017 23.3297 27.5699 26.9837 29.1459 25.4571 32.8903 30.7592 28.6832 38.7269 22.3076 0 47.3762 23.1439 28.9528 29.7733 31.95 24.8364 27.4319 23.8369 31.1885 25.1343 27.6343 29.0327 30.8744 0 13.0023 25.4652 24.9601 30.6388 23.0934 22.7834 28.955 29.6185 31.4481 29.4706 39.4842 0 0 27.9699 30.7526 24.0445 21.6291 28.4474 27.337 22.9332 24.2903 27.2071 18.4399 26.4606 25.7957 23.7275 26.4726 28.5074 28.3015 23.436 24.6521 21.0987 21.8847 19.11 25.6073 19.3712 28.1263 26.1591 21.9233 26.8502 24.4086 29.9574 27.1585 28.0512 28.8858 19.8194 31.3083 23.4569 27.6219 19.2341 27.9738 24.9868 31.3695 31.7686 28.5166 21.6421 26.7321 28.7718 29.7007 26.5959 27.8191 31.267 29.3667 25.6268 31.4564 30.927 25.4852 29.7948 27.6636
19.1422 23.8219 16.4804 30.8339 0 28.0385 32.5806 26.5784 25.443 18.6287 22.296 34.3577 22.4349 30.2596 37.5856 21.6325 17.1993 25.4053 27.5821 17.8595 31.6517 31.5522 31.263 35.9937 31.6997 18.0409 23.1356 32.5865 34.418 33.3126 23.5581 18.2051 18.7055 31.444 27.9522 24.5525 22.9999 22.4295 13.1629 27.3593 18.2297 27.2178 24.492 0 12.3831 22.1784 28.5426 37.7108 29.8537 34.5719 36.5014 51.6998 29.2651 36.9045 50.6664 63.3329 50.6664 37.4404 43.0871 0 0 26.024 22.802 44.4966 24.8935 0 41.018 23.4623 24.1774 24.0076 18.8981 30.9177 24.642 25.3501 31.1933 38.3202 26.764 30.5597 21.0126 17.6505 19.513 35.4561 22.3903 33.7135 27.2985 23.3853 24.3351 23.8654 31.8354 32.1716 32.6364 34.9371 25.5706 24.1351 32.7765 25.7472 31.0796 27.7332 20.2096 27.0464 29.8167 13.6223 27.3434 45.2388 27.3544 27.5436 17.7623 15.2132 19.4561 21.6983 23.0389 46.8949 0 19.0374 19.5365 19.8127 29.5705 37.552 25.6512 33.3512 22.6962 22.7451 23.2398 30.4366 21.7253 21.9973 20.2582 14.5254 23.1299 0 33.9769 26.2684 22.2162 32.8538 25.5924 20.187 19.9512 19.5601 0 33.1669 17.4459 22.3049 23.2075 23.6978 23.628 34.6356 27.6079 0 38.6336 33.1315 20.6387 28.2664 24.0732 18.9218 27.6684 12.5073 27.2174 30.7396 25.2023 44.8278 21.0523 32.6892 21.9353 32.8226 30.3002 0 14.3112 27.8124 24.5049 27.6976 21.7201 19.4351 23.8179 23.8064 28.7526 30.5059 28.7034 21.6206 21.3073 20.7375 25.3166 23.8659 34.9586 22.3984 29.8995 17.3793 30.4426 39.1244 0 0 0 27.5837 26.8747 17.694 26.1123 25.3372 24.7459 20.1792 18.9345 24.9883 23.9655 24.0853 26.1134 0 20.4697 27.9727 40.3703 9.7565 28.609 16.8469 23.9149 29.0995 31.8319 21.6337 24.3128 0 0 36.0458 23.203 16.3323 21.4777 0 36.9661 25.0924 28.1349 28.468 35.5642 20.3709 16.1569 23.695 21.0373 35.9981 22.315 23.094 31.6485 24.174 26.0574 17.3442 18.818 28.7719 27.8249 41.2413 22.4522 15.8426 14.9081 17.2607 18.368 24.5083 28.5327 28.8221 20.5502 11.6676 27.1332 24.8943 17.7484 23.9386 32.1065 26.5693 18.209 35.9617 21.2671 27.4479 26.8473 19.1893 23.9679 33.6005 22.1291 23.5952 27.6344 19.5072 20.2122 22.4623 28.87
20.7945 33.8944 30.0434 33.827 27.6536 37.0966 16.038 15.8522 32.0645 21.5989 26.9944 26.7433 13.2739 26.692 29.1968 25.0692 40.3014 29.4386 18.386 22.1164 36.3667 34.603 34.2858 52.949 39.1891 31.2101 24.867 28.9137 28.7104 25.6587 30.4021 37.196 28.719 20.9248 26.8406 26.4628 34.4154 20.0298 0 0 33.2194 32.5138 0 0 14.9302 28.2278 28.2932 19.5171 21.7546 20.3247 24.5128 37.8376 35.2351 29.9085 30.4738 50.6664 63.3329 50.6664 43.7638 0 29.3349 0 39.6972 0 44.0334 0 0 28.3466 31.3905 32.8039 22.5615 13.7486 22.8538 33.7557 16.1633 26.0936 0 27.2255 18.5097 23.2086 20.3985 0 0 19.1211 30.8202 37.1139 32.3882 26.3061 18.5703 21.98 23.912 27.7064 22.0264 28.9986 32.1059 31.5318 31.6853 24.3647 19.654 21.5551 24.5596 33.4954 37.5286 28.5321 28.9139 15.5536 27.623 18.5349 16.4832 35.76 24.6853 26.0352 0 0 0 16.1676 17.2677 22.445 19.4604 30.823 19.6796 31.4319 23.2974 25.9124 27.9188 27.8405 26.7979 32.2468 18.0563 23.1933 27.7528 25.3581 22.9946 24.8409 14.1361 30.9348 34.1807 29.1872 36.0061 24.027 26.0358 27.077 20.8731 27.9486 38.1859 27.2197 0 0 26.9274 26.5444 32.058 16.8432 30.2322 33.5639 28.6224 13.9655 33.7688 32.6338 6.5768 13.6965 19.0542 18.5485 19.4605 33.3818 0 27.2668 31.6105 29.2737 27.8482 14.8315 25.7127 28.9589 0 27.5713 36.106 31.4762 25.9953 40.0208 15.8996 27.392 35.0538 27.9938 29.0201 16.323 34.6815 18.2257 33.7694 24.5862 9.4093 0 0 31.7232 29.407 21.365 26.9127 30.9567 24.3414 25.445 30.7106 25.5329 21.0781 42.5808 0 29.6747 0 24.5007 35.4652 18.4423 33.6037 28.4495 39.7395 18.2779 27.9577 30.3774 20.0414 0 0 31.6966 25.6707 34.9572 18.8894 29.0201 24.1066 29.4065 23.3459 22.527 25.1611 20.6171 12.6223 31.689 23.0707 37.3189 30.3258 31.9496 41.9622 34.7502 30.3344 28.7566 32.7945 36.2257 18.5495 8.8188 41.0102 25.2099 27.6252 22.9747 15.2703 27.0739 31.6584 13.0503 32.3354 28.1956 22.3032 20.9546 17.1885 31.6833 27.7815 27.0062 32.3674 28.5019 28.121 17.308 20.4643 26.9563 37.892 28.2061 33.7826 28.5398 22.6616 25.7808 35.0263 21.8401 8.6906
22.9473 23.2245 38.4995 24.4513 30.0787 26.8412 31.9874 24.2523 20.9536 31.7972 32.1095 24.2498 34.2588 36.229 24.8658 25.8447 16.62 30.0901 29.3 18.4953 30.2666 33.2987 32.9934 32.4487 26.7396 29.8988 33.545 26.9269 24.1546 29.4503 31.5871 25.0236 26.8402 25.8155 26.111 29.6217 21.2818 36.2734 34.4777 21.2381 32.8558 27.1845 28.9019 36.6161 26.5929 23.0131 24.2371 24.0677 26.7032 34.4994 20.0739 24.7251 31.3005 36.9893 32.6233 37.4404 50.6664 63.3329 50.6664 31.3535 31.7073 0 44.8402 31.2423 29.4546 43.3919 21.9012 30.3496 32.6513 30.2789 29.7379 30.9691 36.5235 27.1311 32.0113 25.8797 27.7755 27.3923 24.6871 24.4276 30.4637 30.9142 0 32.9705 29.3062 22.708 33.6615 30.6924 23.343 25.9568 27.4902 27.9301 31.9334 28.9546 21.8469 34.9579 30.201 28.8789 33.0408 29.0652 32.6406 26.0928 22.4028 29.5235 24.3272 25.6901 27.7526 16.0413 31.1779 25.7166 25.6675 26.016 40.7481 37.6654 0 34.291 18.9758 24.1966 25.3027 25.54 25.6399 23.5214 21.431 19.6438 22.2784 24.7341 28.2233 29.7862 31.1377 25.632 34.1139 26.3894 24.6542 24.8285 26.6135 27.3513 26.3734 18.5355 19.471 21.8113 27.0196 24.3221 25.2993 27.1547 34.2597 21.0981 26.1179 0 25.8331 24.6572 19.7913 22.526 25.183 32.8556 30.6452 26.2309 30.344 25.643 31.9853 26.293 25.2264 27.0242 29.6617 24.6795 35.5392 24.4329 23.926 18.691 27.5197 29.1787 20.3205 25.4873 27.4989 30.2313 30.274 18.8308 15.8348 25.2231 21.6418 23.8472 19.4044 28.4868 31.8445 27.62 29.6994 29.0071 32.2059 27.5014 20.5459 40.1985 34.8929 28.9802 18.4905 31.0845 22.1149 28.4976 39.8804 29.3842 30.0513 26.7621 24.6958 29.1767 0 12.9566 13.9566 21.6426 21.5467 20.7753 29.2658 24.8467 34.8836 26.8713 27.2461 23.3079 24.2645 0 0 28.5641 22.8025 32.2785 26.3484 17.2606 21.8504 29.4282 31.7715 21.7219 22.6054 36.1053 25.4994 31.8428 24.5021 26.5141 17.6953 21.9616 24.7638 23.392 19.0098 27.456 27.1589 31.6039 24.7837 25.992 23.629 22.1257 17.2884 20.1845 18.3796 19.8783 32.1673 30.5915 29.1154 23.2302 21.5351 15.9471 23.9923 21.3807 22.4051 22.2309 23.7947 32.5982 27.6786 30.1511 25.0869 29.8481 28.0122 29.7667 27.9599 31.0457 35.5135 39.9931 28.0431 24.201 0
24.9736 25.7414 25.8567 27.077 24.5351 30.8529 29.0057 24.2852 30.2797 33.6304 30.6666 28.7196 32.3166 29.0574 39.9268 26.4822 17.1498 33.5676 19.4627 30.9421 30.1093 28.0438 27.7867 24.3646 26.3631 24.9594 26.1969 24.267 25.4311 24.8445 26.0957 29.9475 27.9287 29.504 25.7849 29.2369 30.1264 29.2214 22.4369 20.8767 27.7712 23.2605 34.8982 30.7973 26.9098 36.1817 35.5358 25.4564 30.1896 34.108 24.4176 34.6782 28.2114 34.0757 32.0083 43.0871 43.7638 50.6664 63.3329 50.6664 48.6751 29.5618 46.4929 41.0706 26.7224 36.8518 16.0498 27.9099 29.1721 33.8549 28.173 24.3327 27.0002 33.9305 29.1306 24.7618 31.1721 23.9366 34.0491 41.7433 23.7939 26.9855 39.4678 27.6738 27.5165 26.7364 30.4986 21.4495 20.1618 26.5421 21.1167 25.1376 28.3954 22.2776 21.997 21.3552 31.6436 28.4295 34.7707 25.4432 26.5501 28.4978 28.5023 27.4556 22.2223 23.5444 21.8662 22.9822 25.099 27.8832 27.3266 26.7163 19.6032 28.829 35.3513 28.5103 23.9658 28.3125 29.1289 27.851 30.244 28.0669 25.6691 24.8753 27.8078 25.8485 21.6893 25.9759 34.6999 24.8155 27.9361 32.5237 25.8216 24.1279 25.8875 30.9974 27.4793 24.49 22.2507 28.7557 36.7987 18.4767 22.842 28.616 28.4127 29.9118 18.5079 31.7879 24.7529 25.1505 25.6344 23.6489 19.4349 28.2468 23.4838 24.9377 26.5082 20.6048 22.0934 28.6335 32.1717 28.7565 32.3575 25.7132 31.3412 36.9272 33.0838 31.5135 26.8294 30.2053 28.4022 29.7612 23.4375 25.2492 24.9888 19.7472 25.7217 22.9023 21.2631 21.1548 37.1836 27.9818 30.1744 25.378 30.183 30.2015 27.4835 32.5196 22.7161 19.0374 27.7312 29.7653 28.9436 30.5681 23.9789 25.972 28.4467 30.007 29.0277 27.3977 32.2698 25.1826 24.3951 24.3939 36.1238 36.3346 27.5015 29.5763 25.7114 29.9425 28.3408 23.4834 28.1289 19.0139 24.0766 0 0 30.9753 22.371 20.5456 28.1979 28.1364 29.3874 27.7464 25.5504 27.3226 32.3099 30.5169 30.8439 26.7006 18.8485 27.9978 23.981 13.1323 33.5998 23.9395 20.7863 24.8019 32.8492 25.5561 22.9011 16.9978 26.3829 20.9851 22.7342 20.1721 24.1006 27.5163 27.7922 27.8887 32.907 27.5413 28.6234 21.8852 30.2704 26.8012 28.289 31.0039 35.166 29.2784 28.8292 21.8071 27.3917 23.6939 27.4803 30.2206 31.5178 24.6314 30.8855 32.7228 27.4113 22.7847 14.893
17.8539 17.9326 17.4171 37.3869 31.4115 27.1102 32.2412 32.2076 26.7519 29.5663 29.7337 22.2761 26.5201 30.6643 30.5646 0 25.9225 29.6671 30.0982 25.3386 31.7013 23.8158 23.5975 23.6467 32.7107 20.5961 24.8397 32.924 31.1615 19.0388 33.5968 23.9627 30.3583 30.8459 26.2125 29.6586 42.7029 37.9079 41.2197 35.2062 30.9019 32.9327 35.5468 23.4316 24.648 28.0568 26.0185 27.6027 21.8822 27.8474 37.8863 35.2328 24.4155 29.273 0 0 0 31.3535 50.6664 63.3329 50.6664 28.1306 27.4567 31.8141 0 26.5922 35.3709 45.1275 38.9399 33.319 24.5061 31.8524 29.726 22.1006 22.3193 33.5736 28.6102 19.8551 21.5669 33.0615 37.5679 14.627 28.9292 20.3928 21.1198 18.7229 29.2153 31.4706 31.058 27.9329 30.5415 24.9822 20.4145 25.0974 31.4069 24.743 20.6144 27.2289 30.1464 24.4111 30.3291 30.4987 30.2776 27.7703 24.7337 30.8163 31.2512 0 23.1234 25.4442 27.3565 34.9332 21.5941 23.2133 33.7884 30.3558 25.7275 30.8108 37.5491 23.2415 33.9184 26.6886 19.064 27.1807 28.2745 27.6158 21.9082 27.6333 29.1968 15.9049 19.7307 26.8909 27.6252 30.5088 23.7691 20.7132 32.5644 31.2002 0 23.3775 18.4845 18.0543 44.8433 25.5252 26.0888 19.9571 0 36.4773 19.3389 29.5482 32.1612 36.661 23.193 37.5823 14.4092 17.4049 25.4048 42.242 26.0816 23.1502 27.3792 33.4569 32.7082 24.4657 34.9922 30.0817 34.9719 17.455 26.3771 36.2969 35.7449 26.6495 36.963 25.1682 27.3607 23.0589 0 29.7304 31.6943 11.4984 22.0219 28.6038 30.57 25.2677 19.8009 27.2238 32.1338 24.7494 15.0162 26.6279 34.5143 32.496 34.481 30.2403 30.042 18.9068 37.3899 29.0203 21.5018 31.1371 34.5918 23.5987 23.1572 12.8255 38.477 38.4895 26.7729 29.2356 22.5841 25.0331 27.209 29.0982 18.2922 26.3753 21.3457 0 0 19.3869 19.3715 22.7662 29.1901 35.8935 25.1466 20.0435 23.0032 28.4048 33.1924 25.0351 26.1461 34.7676 34.5922 29.4056 27.0593 29.0216 23.0747 26.3982 29.9985 25.1291 32.0812 25.3017 16.2639 28.286 30.6899 32.2576 26.8751 28.0012 27.7509 26.7035 21.7154 28.7252 26.6099 15.808 27.4114 23.5982 25.5659 30.727 35.9765 31.5712 22.8834 31.962 20.5194 26.8986 24.262 22.5255 24.5742 34.3881 0 19.7373 22.3654 21.607 24.3095 18.8857 13.6435
23.6344 23.2321 25.3657 32.2908 38.3017 23.8485 26.2756 34.392 26.2462 22.0198 30.842 33.2685 27.3262 29.6837 25.8648 22.7689 25.6415 42.3156 32.9359 14.7843 22.2579 30.0209 29.7458 30.7316 33.7428 25.3137 22.8267 22.5841 27.4168 19.9242 33.6296 27.4546 22.2273 26.3438 27.4143 22.1154 20.6323 13.0701 14.0447 22.7149 18.953 18.5148 24.1476 0 33.5126 20.2121 28.3852 22.0688 25.5892 33.2357 26.9345 25.8366 31.3931 29.5444 21.2177 0 29.3349 31.7073 48.6751 50.6664 63.3329 50.6664 36.0305 31.4698 37.4577 38.8226 31.227 27.4517 27.9712 28.9795 25.8266 20.1604 23.409 23.8179 33.2483 29.8097 24.1401 35.8254 35.872 19.8148 33.7674 16.9082 42.5546 0 32.9641 26.4156 38.5319 25.715 35.7031 25.5511 27.786 28.099 32.3839 30.7406 31.4946 21.9161 25.0934 24.0023 33.2186 28.3791 27.7255 23.1943 40.9135 21.6753 25.7 28.92 30.1436 24.643 25.2788 25.163 25.4064 21.202 37.9392 15.1438 25.6921 45.3455 27.437 25.233 28.2022 23.2075 24.7352 32.2044 20.3014 19.5369 25.5558 24.6093 23.9634 21.7178 26.1463 26.7339 22.9692 28.1479 34.3971 33.1762 27.4498 10.4362 26.8661 27.7022 15.2428 16.1225 35.7516 18.1923 39.2576 29.496 31.9097 26.7799 21.3793 0 16.6441 26.7592 24.993 24.2143 20.324 29.225 31.9129 20.7368 24.0345 35.1826 28.1543 19.2441 21.8503 29.2693 31.4266 43.0654 34.8075 0 43.65 33.3341 24.2501 30.8512 16.006 38.1368 21.3223 27.8165 33.9412 40.1359 16.5998 25.5683 25.7792 34.9369 25.6985 28.1825 24.183 24.5341 30.7514 32.9273 28.5913 17.243 0 26.6085 42.0018 26.3405 27.429 32.4421 29.8836 33.7492 31.2351 32.7895 28.9662 30.7149 28.1952 25.9014 16.1094 0 11.5353 24.7043 20.4877 14.2303 31.274 24.8818 34.0442 21.2142 23.6842 21.9168 30.2355 0 0 26.5682 31.5589 28.7654 31.028 19.6014 27.8499 27.3852 24.3439 30.5608 39.1304 35.7393 19.0009 33.7058 31.1096 27.0467 30.0133 25.3505 17.2135 28.9016 22.8138 35.0707 28.9932 29.2972 23.0145 32.8593 16.8881 28.3401 24.4554 34.8696 23.6968 29.6457 32.6166 26.2891 29.7718 26.7454 40.007 19.7001 27.9462 32.3259 24.6936 22.7347 25.7025 32.9724 34.8398 24.8451 26.9871 28.196 31.1785 21.5715 20.5363 24.5345 30.5583 26.7662 33.9214 28.5783 16.4899
20.1349 25.4676 25.2212 31.7994 11.559 17.4807 29.6685 24.0847 23.0631 25.8516 28.4979 24.1575 35.3527 25.9611 20.0713 18.8446 25.6191 29.0967 23.4559 38.2573 28.6386 17.1858 17.0283 33.3464 21.1796 34.5894 23.2395 30.2299 31.0159 28.8159 18.2061 40.3669 29.9208 29.3331 22.7128 22.3595 22.9012 24.5432 10.8287 0 33.1864 22.9731 0 21.7355 26.2118 34.5448 31.1953 30.1547 17.0434 24.498 27.8632 30.9188 29.5147 33.3902 26.2281 26.024 0 0 29.5618 28.1306 50.6664 63.3329 50.6664 0 43.2666 39.234 54.6844 28.2174 27.329 33.1339 26.1309 19.215 18.6237 27.1751 39.3553 28.4508 31.2366 38.565 32.549 33.2428 28.4522 31.4886 0 26.5063 32.8558 25.9044 36.6842 20.4007 15.5646 17.3612 22.9202 27.5965 42.3906 23.964 25.473 24.694 20.6347 14.5585 30.7991 28.0815 28.3075 22.9125 19.9014 26.5752 24.6751 21.902 18.1782 25.0262 26.3909 45.5287 36.777 22.9866 28.1613 19.7503 0 21.6774 36.7195 20.1153 22.558 28.8979 38.8648 23.5229 26.0445 32.4599 23.95 26.6353 42.476 37.7888 30.41 36.4703 33.4941 24.7387 19.1995 31.6914 32.733 27.163 14.6344 30.0016 11.806 10.1255 28.6535 27.1877 31.1102 34.1205 22.4263 0 32.3672 0 26.1991 23.2605 20.9494 30.5373 17.2593 32.2535 26.7047 25.7691 25.4949 33.7135 38.8068 23.1557 23.9423 20.6072 18.5587 22.774 0 16.874 16.3958 25.0267 23.6089 31.8182 24.1601 31.1815 23.546 29.4953 36.81 20.8101 17.1528 21.8908 22.078 29.4804 23.6198 27.6574 24.5678 22.1239 23.1716 30.5561 32.9951 22.854 20.7175 24.5237 0 25.2139 29.2809 30.4335 32.677 44.0027 29.1116 31.2386 39.3205 30.0707 42.861 30.6674 0 83.7884 24.6699 26.0806 24.564 27.4152 25.2855 29.962 22.6186 27.5526 20.6986 23.1969 24.5202 0 0 19.3297 29.99 24.9391 30.4307 22.3533 11.7873 34.1213 19.8514 40.3512 30.7824 34.7703 22.9441 23.1971 22.4237 24.8312 28.3027 23.9036 12.0312 16.1474 26.1057 19.8385 30.5653 42.5099 33.8284 15.9845 24.9179 25.3781 25.8072 24.3124 22.7776 36.5035 30.4267 35.0487 29.6297 31.3769 21.043 26.3505 24.1737 26.2781 25.0983 25.7947 26.7121 16.2943 39.7895 32.5393 29.2693 30.2122 24.3089 17.765 22.8905 39.4103 40.6912 30.5171 28.9441 22.2793 17.437
14.2609 24.6254 38.8635 34.6893 18.8966 40.4021 27.4793 25.1085 25.7471 35.0126 35.5969 28.8676 38.6779 27.7074 42.8297 24.3773 18.9886 19.9005 25.6991 21.4665 40.9508 25.7395 25.5035 39.3255 22.4741 36.7862 24.7195 23.8412 32.8651 24.1281 21.0282 35.3996 38.0551 22.3244 34.3437 30.1516 15.9421 22.0958 0 0 27.3381 30.1383 38.0832 26.162 0 32.3343 32.0335 25.941 13.1367 30.1844 21.959 26.3464 28.8208 38.7039 23.0006 22.802 39.6972 44.8402 46.4929 27.4567 36.0305 50.6664 63.3329 50.6664 50.8663 0 0 22.7063 32.1766 20.3914 24.0742 24.6419 39.47 28.5898 37.1876 33.1099 33.682 35.1976 36.2912 36.019 16.3421 0 24.5693 34.5022 31.5705 24.8615 33.3657 25.3454 22.5229 23.9033 27.4901 27.2271 42.3822 31.4202 15.8199 21.432 25.6932 24.0589 32.8105 34.0222 18.3627 28.8004 20.2823 17.0534 27.8243 22.9333 21.1932 33.3058 19.9214 43.7032 24.8804 18.39 26.2407 43.398 51.6789 18.0177 31.7288 16.208 34.897 34.0475 18.2258 20.2203 20.1415 16.3516 28.274 24.7907 28.5694 29.2312 28.3479 29.7502 35.4053 30.6001 23.5378 27.4718 22.4077 24.2099 20.408 17.7102 28.6418 22.3854 33.9402 35.5161 24.3908 29.1326 20.4861 0 0 28.5935 16.5323 19.7558 18.9972 33.0958 22.5839 31.7562 20.4272 27.292 28.2261 24.036 16.6928 28.1674 24.0217 19.2166 22.6454 21.5323 31.4894 15.8094 0 17.6208 25.9041 35.8929 21.6396 18.6427 24.1705 28.8935 23.7113 19.0013 20.2026 24.49 18.565 25.3241 33.6561 36.1324 27.1037 23.1954 35.0863 25.9332 34.8598 14.5336 21.2177 0 32.441 33.9979 30.6227 34.0459 24.2009 22.9581 18.297 28.2419 38.7528 24.102 30.0438 30.6985 39.9814 0 32.3541 20.4992 33.3586 17.6442 23.6851 26.4564 31.2997 18.3596 19.9571 22.6628 16.3604 0 0 35.3648 23.1138 27.6773 25.6513 29.3142 21.9561 36.6824 35.0897 29.5076 33.6206 30.7752 18.6067 29.9312 38.5343 25.8473 28.941 20.6811 33.4744 18.9345 27.8845 24.1318 20.1282 38.9734 34.7295 39.3063 11.7124 18.1843 21.7105 23.5783 15.6856 38.4989 33.2479 21.6599 33.2437 24.8702 26.7597 16.3953 21.8499 38.5256 22.8788 14.6002 14.8988 20.6175 32.2558 29.2095 32.8066 31.2241 27.7936 22.1107 23.6778 32.8959 39.2461 40.1936 33.6886 22.849 22.1091
32.5895 26.9123 24.4525 25.863 11.9595 38.8998 26.2828 30.909 33.201 35.1241 32.6884 34.1288 33.9713 28.5879 26.8273 23.2562 21.2598 32.0914 35.9006 24.2549 26.3435 27.2566 27.0068 37.6519 32.9909 28.8965 18.488 29.4538 31.5229 27.7282 15.8406 25.4802 16.4467 23.5591 26.6546 39.8562 33.713 22.3266 19.9285 0 21.7049 27.8875 0 50.6242 11.133 15.8395 27.7146 33.8105 39.8903 36.3947 23.6113 21.767 41.9625 28.7111 28.5441 44.4966 0 31.2423 41.0706 31.8141 31.4698 0 50.6664 63.3329 50.6664 50.6838 30.308 32.007 27.5067 23.3768 32.6757 26.3268 32.2445 29.2257 34.5367 30.7349 33.108 21.9953 25.6638 30.1793 34.9899 21.9592 0 24.9821 25.6611 20.0499 23.9987 19.5434 21.8036 22.2193 25.1596 17.4642 25.3263 27.9137 46.203 25.649 28.8838 25.2384 20.1723 30.6487 23.262 36.4317 31.3136 40.3652 26.3648 22.8684 24.782 18.511 16.7384 36.6565 26.8549 34.9469 21.8034 16.6376 0 25.0465 35.1226 29.2217 29.929 29.3356 27.1412 30.1373 26.6205 21.6144 51.2031 24.954 27.2455 26.8938 28.6423 25.4243 25.6311 22.346 21.1972 18.5022 30.9955 26.7808 20.6173 29.0161 22.6846 20.1512 26.7171 30.0044 26.1168 27.5277 30.1268 22.486 0 0 31.1011 23.9909 27.2212 35.5039 29.9039 28.2352 40.9602 24.073 34.9511 26.9435 18.5536 16.6015 25.2991 25.8603 21.7032 29.9958 0 22.9981 25.9368 26.5672 25.7161 37.2564 22.9721 18.6241 27.2387 20.6364 24.8427 22.5944 22.7304 22.122 25.4327 31.055 29.7326 32.6521 33.8745 25.0299 23.4476 20.5377 25.1694 28.4386 23.3982 17.8356 0 31.9253 21.0745 23.0311 24.8571 26.8274 35.0277 25.1539 19.9141 31.1408 27.7187 25.1956 0 0 40.4224 28.6852 21.7234 23.3159 34.2799 34.7757 26.8898 29.1443 26.1028 32.249 20.8449 0 0 19.4069 38.5321 27.2875 31.1641 21.5356 24.8528 29.5619 29.3425 23.7059 21.2001 28.0144 35.5052 40.6071 30.2766 24.2135 25.9698 22.5597 31.5907 25.2421 19.6644 24.5333 17.6446 25.6641 24.6184 16.7363 13.9924 30.3193 31.1771 21.8105 16.2132 16.1896 30.5818 38.0305 38.0268 21.2761 29.0081 21.2522 29.3938 26.291 33.6334 30.6735 22.8043 35.5285 37.495 37.3407 23.0166 36.2895 17.5121 28.4128 30.8874 36.2276 32.904 27.6583 26.6296 24.0262 10.3385
21.1537 31.0952 38.229 22.8808 0 0 22.384 34.0727 27.9185 28.7544 28.5331 32.6017 28.864 37.8737 30.297 24.3433 32.0597 31.938 34.6574 28.1971 29.0561 24.4467 24.2226 14.234 23.4923 31.1343 28.4724 27.0413 21.8296 31.1809 21.2182 28.6725 26.7781 26.5138 29.1849 26.3147 19.1321 15.4332 15.9806 27.7228 22.6341 0 22.521 27.051 29.2155 36.1051 26.5866 31.797 30.3493 23.7139 32.7471 32.4788 32.134 23.1139 25.8882 24.8935 44.0334 29.4546 26.7224 0 37.4577 43.2666 50.8663 50.6664 63.3329 50.6664 0 32.4171 25.821 29.6183 29.3206 28.1108 35.7292 28.31 28.5414 26.1794 24.4202 28.3298 21.8037 31.8021 0 19.3388 26.8822 33.1694 28.5091 27.8711 28.7885 24.2783 21.8133 28.2151 24.3379 24.6886 27.1627 31.1588 31.2491 25.8894 22.4558 18.5717 29.1593 28.2264 18.4962 23.5257 16.627 33.0736 26.3301 32.3152 28.3887 19.8216 27.2092 29.1965 30.6514 0 0 0 24.3975 0 30.8877 21.3586 25.1484 30.5984 26.218 28.2797 27.4202 35.715 23.6878 25.8901 24.841 22.9715 32.6081 29.9061 25.9604 26.8679 21.8914 30.5702 30.0342 18.2953 25.3605 0 25.7198 23.8388 32.1655 24.4881 30.0739 28.8821 0 21.63 20.7373 17.2482 26.6607 31.9642 19.1393 27.846 21.5316 32.3226 29.4121 22.9555 34.0029 33.2083 37.9012 20.6745 22.9002 27.0188 28.9329 0 25.1958 30.2529 31.1598 30.1868 26.6782 21.0882 26.972 26.0559 30.4125 24.7694 28.8536 34.9938 29.482 34.0188 24.7141 24.4676 23.0615 30.3376 32.0653 27.5751 20.1885 23.7282 18.9787 24.8261 39.7333 17.5466 30.0498 23.6593 30.7584 27.6281 20.0325 26.7415 24.0058 30.9186 24.095 22.3322 26.9706 20.2794 24.8326 24.6111 0 0 20.3367 18.1864 34.8341 30.2926 28.6611 27.1339 30.3958 29.8071 25.4598 0 0 31.4042 29.6965 17.7481 30.0833 26.2343 25.9039 28.8685 22.2829 25.8546 32.6655 28.8063 30.3663 33.5945 25.3474 31.1752 31.0758 29.4256 24.4644 16.1967 18.0563 25.6214 21.867 31.9084 25.1731 33.839 29.3089 25.5872 31.0774 27.423 29.6029 32.4999 29.0007 25.5572 27.7577 26.8667 25.4117 18.9809 26.9864 31.1365 19.9859 22.1204 30.5632 32.2967 32.1824 37.1259 38.2785 24.0993 31.8245 23.2066 27.1821 21.4278 33.9654 28.1076 33.2438 29.213 0
31.3292 21.2392 26.4882 25.0295 33.0564 30.6141 19.7367 26.4588 25.4512 24.2235 39.1024 28.3432 32.6594 25.9678 19.5091 21.9366 20.5381 37.6884 35.8165 22.8036 19.5051 22.0194 21.8175 20.564 25.4111 32.1041 26.9789 30.3363 35.3542 39.2635 38.503 29.2073 35.8837 31.1678 33.454 27.7045 26.4991 23.0512 10.3422 32.3191 24.5273 29.3414 36.5342 23.6411 0 30.0358 21.5763 15.3283 0 25.3502 17.3209 14.6996 29.6299 23.7773 31.792 0 0 43.3919 36.8518 26.5922 38.8226 39.234 0 50.6838 50.6664 63.3329 50.6664 32.4738 32.7493 33.821 25.4746 29.9634 28.1655 13.7315 21.4439 21.9644 25.876 21.403 30.5306 28.834 25.8907 19.3334 21.1403 27.2543 29.9121 27.7789 26.1199 30.7133 17.1449 34.5744 26.2424 21.4733 23.0135 26.6949 25.2042 30.7556 33.4876 16.1336 20.5792 19.9544 16.9142 28.4297 21.7431 19.6437 25.6122 35.7321 41.8665 0 17.9008 13.6213 23.6636 28.2444 0 15.2355 35.3208 22.0241 33.5316 22.4709 19.2625 27.4721 32.4336 21.3489 31.4213 37.4862 31.6024 30.8809 25.189 22.3919 0 34.5346 28.5837 21.6157 27.2803 37.0005 31.0738 30.1889 23.7498 27.0879 26.0005 16.0178 21.7202 26.7118 29.9244 29.7815 42.5106 0 30.4696 20.7839 25.3075 21.0267 18.621 28.2539 25.866 27.164 27.3284 20.2194 18.6211 23.0634 36.8328 26.7108 21.7552 17.5739 36.9371 30.8947 21.5375 0 58.1479 29.7994 32.2014 21.7446 19.6254 34.9049 32.8792 21.689 23.7606 22.5733 38.2461 27.7873 29.4898 26.5361 30.6197 23.068 29.4173 32.3692 29.8455 21.5162 17.2275 22.9614 0 0 39.7865 38.2846 23.9886 28.846 12.4363 20.9693 17.9639 21.271 20.6361 29.9794 29.1062 19.0526 60.0695 0 0 23.1208 26.9636 29.5565 30.389 20.3604 26.9067 22.1902 22.2597 34.2207 27.6067 0 0 36.3154 32.5117 23.4091 21.2777 16.7005 31.0653 28.0035 19.9101 25.48 24.7174 35.7551 14.5193 19.1291 18.3385 17.877 21.5086 32.3871 18.0862 24.9438 31.8917 0 18.7125 23.2166 28.6884 46.464 8.0334 31.0027 26.3529 20.5462 29.1297 42.9347 26.6075 31.1624 23.2286 20.4738 36.8447 30.3408 36.2892 26.3501 24.0076 27.3216 29.1542 17.6596 24.1576 16.1204 40.7225 34.5368 27.2853 23.304 25.854 29.4551 26.4981 27.1364 31.9389 24.0309 0
27.9883 24.3569 25.9703 19.8043 30.1462 30.3482 30.2567 31.6376 25.8369 22.9827 33.4338 26.1557 25.6376 24.9336 35.3817 23.0869 24.929 25.758 24.8828 32.9046 36.1038 26.7601 0 30.8892 25.9448 22.8013 23.2883 21.415 25.6086 34.4794 22.1688 27.3314 25.0602 26.0086 21.2265 30.0907 33.8209 16.0273 0 26.3477 35.88 0 35.0244 0 0 0 23.8028 24.1771 25.3025 30.4201 24.9629 32.3749 24.6346 29.9203 0 41.018 0 21.9012 16.0498 35.3709 31.227 54.6844 0 30.308 0 50.6664 63.3329 50.6664 34.6346 35.5441 25.316 29.9321 28.7322 41.1999 29.0054 33.5629 19.2815 26.0843 28.6326 27.5753 0 22.6369 0 19.739 20.6949 23.0002 34.1649 35.4339 28.7869 25.9925 29.5348 15.3587 23.4202 24.6531 17.1011 25.0755 16.8373 23.2087 24.7293 25.444 32.0532 15.2151 23.1621 18.7071 20.9389 33.3127 46.4774 46.2632 33.7965 29.0149 25.1694 0 0 29.1488 0 0 31.9888 21.3384 25.9715 31.054 15.7622 26.2958 25.3121 27.079 38.1661 26.857 29.7344 25.8199 26.4232 24.5717 26.0718 21.0591 23.3349 20.7353 31.9333 30.863 30.376 26.9216 23.9415 24.135 20.627 18.0789 19.4016 31.1918 0 20.9006 0 20.9554 18.4276 28.6764 33.7445 23.249 12.5576 21.8391 20.444 33.4482 25.8548 27.9369 34.583 29.0832 28.9143 27.9531 25.0008 0 21.445 27.9514 0 32.7269 24.2904 24.8482 27.977 27.6318 29.7207 34.2524 28.6002 23.0421 30.4312 33.1601 27.6282 36.1394 26.5501 27.8792 23.888 30.4824 27.4427 16.2312 27.462 17.4965 33.2582 0 41.0443 29.8112 32.209 23.1707 27.1817 21.744 24.8529 22.9796 20.3384 15.2613 25.2349 24.2605 30.1294 23.4471 0 36.428 28.718 25.9002 29.36 28.8556 24.3651 32.7245 27.0745 26.1576 33.7742 0 0 23.4866 40.522 35.0031 17.6049 14.1575 31.765 22.8393 25.1718 29.324 33.4687 35.3049 24.1685 28.8275 19.553 18.0274 30.2229 40.2488 27.7121 26.7176 22.0074 12.1211 26.7445 25.1266 23.7026 22.0651 37.8045 26.3128 35.8814 19.2523 27.377 26.9303 33.4062 24.329 26.6733 23.9419 32.342 27.464 21.8266 31.4182 21.9805 22.1914 27.0878 22.9321 18.1152 19.5974 18.8204 25.5758 20.4042 28.8416 34.6023 19.8959 28.0289 22.29 29.422 28.9794 33.3354
24.2745 32.0752 27.1303 29.3191 27.3709 26.9484 27.1044 23.0488 23.8966 29.3679 27.8864 23.0853 28.5376 28.6639 28.1233 28.1454 24.8093 33.0325 32.5128 33.5055 27.5597 27.2862 27.0361 43.1619 41.182 27.7982 27.0007 24.7583 27.6572 25.2927 19.4834 22.3936 25.4242 27.9212 25.6329 35.5299 29.0686 23.6177 23.3131 29.4739 29.0614 21.2218 0 21.7797 31.9799 31.2124 32.5866 39.0652 18.2105 29.2493 23.5515 37.3136 28.5515 32.0099 28.715 23.4623 28.3466 30.3496 27.9099 45.1275 27.4517 28.2174 22.7063 32.007 32.4171 32.4738 50.6664 63.3329 50.6664 42.1547 27.2572 32.254 29.5526 23.3469 22.8043 27.6548 29.1512 33.6218 30.3834 23.603 36.3008 0 29.7936 25.0582 27.2648 23.4457 34.7068 22.2155 28.6635 21.5971 27.4656 23.5459 31.5863 29.5869 25.3612 29.0228 21.2601 44.0244 29.5608 29.5085 28.4477 27.4572 29.8182 26.4666 31.4713 24.5888 27.8201 23.1381 20.2516 28.2409 23.3197 19.7094 27.6019 0 28.8251 0 22.4903 27.3553 31.6536 34.482 29.1296 21.2364 26.4955 29.5542 27.4639 25.399 25.9089 23.1781 30.2038 19.7604 22.6802 21.4666 28.0377 29.2998 32.4039 26.1497 34.7085 25.1376 22.7088 32.6063 28.1784 26.8541 31.2213 30.4261 24.756 30.0251 27.2417 13.8182 21.4107 25.6806 29.2566 23.219 24.9761 31.8199 27.015 25.1646 27.7439 22.8413 25.5807 24.4208 29.9439 33.5025 30.4555 24.1113 30.3996 0 19.8797 18.8915 19.1987 28.6298 28.4915 21.7838 26.9777 29.8584 33.1588 30.7795 37.9246 27.3645 30.9447 25.7174 23.8485 33.6102 33.9625 22.5573 26.7 22.3346 22.7185 27.3969 20.5192 20.7508 19.1629 21.6153 28.0878 26.8742 28.9908 33.1842 24.9739 26.1092 24.6123 28.6016 35.9862 26.568 20.5073 0 26.3579 0 33.833 29.7085 29.9044 22.6467 25.0324 25.2785 20.3842 23.9271 22.581 0 0 24.7178 29.3341 28.1304 23.758 26.197 26.2059 22.0834 25.4588 26.2469 30.4712 27.4454 33.8171 31.2175 21.1429 28.4413 17.1453 23.131 35.0827 35.1565 35.6529 27.3641 34.1151 29.1407 22.5213 36.8236 24.786 18.6905 18.0336 33.1123 33.0733 26.5549 29.5579 26.2434 24.3865 27.6813 28.3574 28.4282 36.4256 24.1399 23.1188 23.2355 20.134 0 36.1644 36.8002 29.846 24.7405 23.5168 27.1541 32.4694 27.0375 30.0733 32.3129 27.1704 28.812 20.0889
23.3349 25.5388 21.8661 27.4522 31.7984 22.8601 26.2161 25.9244 36.1118 21.4611 30.3468 28.512 28.3828 28.1543 19.032 31.5023 25.6801 29.8765 30.2528 30.533 30.9274 22.1138 21.9111 23.3117 30.1216 29.685 33.4588 29.8575 28.667 29.6252 20.4018 27.5009 22.6478 30.4677 27.861 29.1644 28.5176 25.9921 25.1128 28.1834 36.0303 32.5351 26.2252 31.4205 18.821 31.0451 26.5718 29.3456 27.3812 29.7387 28.5973 43.0394 28.9309 31.1828 27.1817 24.1774 31.3905 32.6513 29.1721 38.9399 27.9712 27.329 32.1766 27.5067 25.821 32.7493 34.6346 50.6664 63.3329 50.6664 35.4079 37.19 33.9351 28.8537 29.7034 26.4617 34.1337 28.9398 27.1969 29.4217 31.8373 34.7964 31.4419 26.9393 28.7539 21.7076 29.3348 37.6163 21.2519 31.6346 27.1411 19.9435 26.8345 23.4735 28.3847 28.7878 26.6628 29.8756 25.3109 29.6384 27.0898 23.1176 26.9542 31.7782 28.444 25.1473 19.7823 34.9222 26.6924 29.0992 25.6044 30.2605 21.8082 24.369 31.6345 24.1217 28.7989 26.6112 26.1848 21.8609 18.6676 28.3988 26.0367 33.1195 28.5803 23.8874 25.5028 24.2163 32.4066 25.9361 24.8095 31.0978 24.6463 22.2217 28.4282 28.3434 26.199 23.1933 20.5438 27.3415 24.7074 29.8437 27.8813 25.5225 25.9972 28.8882 25.0812 25.2817 26.5024 23.1185 20.649 27.6819 26.8147 25.6354 22.2259 24.5748 25.8563 24.5419 27.8684 28.0998 22.8334 27.5341 22.0723 23.8593 28.6959 23.706 25.6928 31.6275 28.8142 35.9364 23.1951 23.6083 18.0605 25.6127 34.0876 27.635 28.3131 28.3315 25.2497 25.8635 24.432 32.6733 30.4152 31.7139 29.83 27.7663 28.3467 29.7391 24.1121 21.5141 29.5319 20.2132 23.0762 30.7301 24.5117 27.6932 18.9789 27.4506 26.5789 26.1387 31.5205 28.631 29.3034 0 27.8902 26.0571 23.363 20.1739 27.4455 29.1938 28.9216 27.264 23.4457 34.9041 33.3653 0 0 23.3629 31.0251 26.0147 23.6379 23.306 24.1449 26.4022 22.0831 29.1568 28.7131 26.4222 26.1153 27.0392 31.7267 35.5749 27.2526 23.461 25.6056 28.8387 24.663 29.7879 29.5232 28.0613 28.4961 40.2091 20.5215 26.5307 33.0681 27.0517 20.8086 27.775 26.5677 34.9848 24.6493 22.944 30.9925 29.2739 26.4803 23.2742 29.8328 29.7462 26.1485 25.7005 26.397 34.2801 26.9054 20.7126 20.939 38.0766 27.4392 31.0513 31.5284 30.0611 24.1277 30.9177 36.3396
18.7284 31.4432 32.8637 26.9777 18.2632 21.6244 24.4371 21.2948 30.1611 26.1482 28.8462 29.7099 24.3132 24.9472 26.4631 28.5333 27.2686 25.0482 26.7458 26.0326 21.4693 26.5781 26.3345 23.6197 24.1129 32.1159 27.1921 26.2521 19.1028 38.6688 29.8636 29.6321 31.2502 25.4064 25.4619 28.9923 28.8652 30.884 27.0943 24.4785 27.724 27.041 25.5895 36.4431 29.8516 34.5252 35.5767 21.2406 21.9194 28.0087 29.8462 26.6555 26.4037 21.4809 19.9855 24.0076 32.8039 30.2789 33.8549 33.319 28.9795 33.1339 20.3914 23.3768 29.6183 33.821 35.5441 42.1547 50.6664 63.3329 50.6664 34.3331 32.3595 31.7228 35.2323 28.345 29.6277 29.7176 28.7886 32.1872 26.1588 26.2168 24.5007 32.9478 26.8202 26.0438 33.462 25.4746 22.6565 22.2143 24.8372 24.1311 28.9954 27.238 35.3375 26.6338 25.0834 25.9803 31.4418 26.0825 29.0263 21.0919 23.6259 29.5397 28.3409 29.3129 24.9812 25.394 21.0083 31.559 25.8725 25.6978 26.8102 29.9957 22.8283 26.7694 23.2148 28.2713 29.6174 26.3296 25.795 27.603 25.7075 27.0672 28.9234 22.3021 27.9327 30.9143 26.553 24.5429 21.4844 21.9706 25.992 30.0988 30.4428 32.4238 27.5726 28.4714 22.9759 23.3738 38.4413 22.6927 30.4725 33.0427 20.003 20.1207 28.6179 23.0355 26.3394 26.5991 29.2651 24.3973 25.4915 32.8683 28.9271 28.8098 27.2615 27.3631 29.3329 25.4799 22.2583 33.7879 31.4223 27.0492 24.2369 22.6097 24.8769 32.2952 32.4099 26.6899 28.5061 28.2789 28.3007 25.9438 25.1262 19.9011 29.2825 29.0753 26.7224 28.5474 35.9186 30.6793 29.1207 26.4424 32.1269 29.9312 29.5809 31.1054 25.1054 36.0301 31.2182 25.0013 24.6972 31.073 24.1954 27.2791 23.4977 27.7757 30.521 24.6532 31.5454 31.5008 33.2212 33.2981 14.0091 21.8211 27.4985 23.0838 26.0517 20.7636 29.2544 28.8783 29.9235 26.5718 28.7285 0 0 28.9591 34.2638 28.7478 32.4557 32.0307 30.5924 30.6602 33.6897 27.9955 27.9257 30.738 21.14 18.3254 24.2368 30.0457 26.63 23.1961 24.9651 22.9895 25.794 30.3602 31.8836 26.0393 24.4002 37.8706 37.0094 29.2607 30.3174 19.0082 21.5939 30.9341 27.7143 30.2117 30.2672 25.91 22.829 23.1527 19.9453 17.4657 27.091 26.7038 21.1487 24.8043 29.8201 23.2521 31.7382 31.0978 33.6749 28.5249 27.2856 23.261 34.6044 27.0123 29.6966 32.2665 20.7477
24.468 22.5229 30.3028 31.6312 13.9822 22.1602 22.3034 25.693 31.6449 30.3412 26.7304 25.2649 28.3186 28.6189 30.5749 34.456 25.6 26.8059 25.3894 20.8395 24.5102 24.6156 24.39 25.0223 29.4398 29.5501 26.2026 28.6442 26.6797 23.6525 24.6196 35.4118 26.8435 27.6427 24.4989 31.0251 21.7436 19.6808 26.5018 27.4195 26.2755 35.0266 32.6582 24.4423 18.6983 28.8847 35.2624 28.4956 25.1106 27.0672 29.6923 27.8171 32.3745 23.1931 28.6786 18.8981 22.5615 29.7379 28.173 24.5061 25.8266 26.1309 24.0742 32.6757 29.3206 25.4746 25.316 27.2572 35.4079 50.6664 63.3329 50.6664 40.1538 27.9077 34.6657 27.6993 31.4967 30.2642 32.927 28.7821 24.9019 33.5773 38.6913 42.2223 36.0678 35.1725 31.3197 24.2243 29.5616 37.0401 27.9951 28.1571 31.0659 28.2907 32.3452 29.2825 27.97 22.3431 31.6295 32.4045 25.5141 22.3981 35.9373 27.0443 27.8269 21.0722 15.6805 28.5254 24.4992 33.8681 29.9182 30.5249 23.1506 27.2016 28.7121 21.6208 27.2403 30.7551 34.7459 21.9595 28.5449 25.6342 27.4461 25.4845 28.218 33.8137 38.7102 34.3787 32.044 34.7268 30.1745 27.4852 24.8618 28.3335 26.7502 27.2194 18.4362 20.262 18.2556 23.4277 36.5485 29.3821 28.5308 26.8316 32.6238 20.0716 0 25.2959 21.6367 17.9822 19.614 33.0696 23.0725 23.4438 27.3814 24.585 28.3902 27.4256 30.7841 22.5695 28.1214 24.4032 23.9084 25.3263 27.1619 24.1638 26.1078 27.1229 34.5819 25.8975 26.7466 30.7206 20.0917 17.6017 29.9922 32.6668 22.0367 25.4582 31.6883 28.0108 30.4706 35.1418 27.9155 20.7205 35.0234 35.1941 28.3552 23.6012 18.231 23.6469 30.8663 31.1838 21.4171 32.0993 25.8447 22.7528 24.4561 24.9717 31.9169 26.5063 35.5538 33.5938 37.1837 32.5658 25.8904 33.535 31.0767 17.781 30.328 27.7249 31.7979 30.7552 27.2065 24.342 18.8323 0 0 25.1977 26.3347 21.8401 25.569 18.6248 28.5677 34.335 33.0165 29.2812 26.0382 29.0764 21.405 21.1833 25.3836 23.5978 24.9969 28.3074 24.5996 22.4912 33.8806 30.3155 29.0983 27.4136 29.6656 31.9304 38.5974 28.9418 25.9606 24.4563 20.5274 33.353 31.6936 30.1578 32.1605 31.6017 28.7021 22.7894 25.1144 20.1009 18.3255 18.5859 19.3699 22.675 28.8311 25.0939 29.7237 27.5959 29.0827 25.3555 33.1237 36.7702 34.3976 38.8848 27.1319 30.4139 26.1659
27.2072 34.2321 37.0123 29.9333 32.9812 20.2777 28.0067 30.0854 18.4915 22.1244 24.6512 26.4416 22.6948 27.0507 22.0695 29.2067 34.6808 23.5512 24.6179 26.3365 19.3959 28.5304 28.2688 17.0171 25.7022 24.2448 22.5365 36.2843 31.808 25.4847 28.6735 26.503 27.1499 25.3513 24.556 29.4953 24.8044 14.8853 38.9158 32.7537 34.9377 33.5592 22.3696 38.0959 17.7241 16.929 25.4559 25.8715 28.0007 28.1814 25.6529 23.2413 30.8502 21.7626 23.5952 30.9177 13.7486 30.9691 24.3327 31.8524 20.1604 19.215 24.6419 26.3268 28.1108 29.9634 29.9321 32.254 37.19 34.3331 50.6664 63.3329 50.6664 47.1241 30.7419 36.2781 35.326 21.5188 29.8681 32.0288 35.056 25.3914 22.5462 30.9817 25.3302 31.7278 30.6828 27.7287 27.7738 20.8451 26.837 41.1389 25.8237 31.3487 27.551 37.8678 20.6529 22.9957 30.6412 39.8107 31.9844 29.7172 30.6335 25.9288 26.7042 27.7317 32.8029 23.4052 41.0258 28.0293 24.6202 20.9637 33.5638 32.5379 20.7664 0 21.0803 19.6251 30.9772 32.0016 26.2895 23.2789 31.0332 23.2883 29.7095 23.653 27.7014 25.4543 27.2787 40.0975 25.5662 27.0056 28.1041 27.4951 27.3283 27.2884 21.4546 34.643 28.977 28.9221 32.1969 34.8371 34.8142 24.9443 29.5412 18.7827 31.9938 26.6433 29.9037 40.5885 32.8597 28.9518 25.9529 21.3731 22.535 33.2759 27.3366 25.9045 31.4679 33.5831 34.3978 25.4283 27.7859 30.5031 24.7826 13.3693 22.4265 25.9858 21.4176 27.288 28.3485 26.347 22.5608 38.8797 23.619 29.2438 32.4102 26.6791 28.533 32.7028 27.4322 32.058 28.2563 26.8842 29.3166 24.8874 25.1538 26.0497 28.7624 40.69 25.7939 29.6959 26.6482 25.2049 25.5471 27.1673 22.6072 26.9365 17.9719 22.9647 27.5046 29.2201 25.5122 21.7169 0 17.8656 32.2465 47.0587 25.106 26.9136 19.3905 31.3745 27.1223 27.1293 33.096 0 0 25.7721 30.2855 29.8194 22.0051 29.966 26.4617 22.381 28.5743 20.3267 34.2031 24.4078 30.855 27.6873 20.6159 26.0241 30.6764 24.9136 25.4644 28.5104 24.6668 29.6339 24.1401 26.7348 30.7368 41.5252 39.4364 21.3467 26.06 29.1529 28.131 19.9002 21.3119 21.9327 16.7764 28.1543 25.455 32.3093 29.3057 31.6089 20.4117 20.7718 27.0626 23.1646 28.6267 19.7517 27.2746 24.2517 31.7932 27.5167 20.7361 28.1536 25.3266 21.022 23.6474 24.0917 35.9362
25.4244 23.6138 24.326 22.2947 34.3942 31.8679 26.791 24.2537 30.5835 24.8694 31.7603 34.1316 27.7216 24.2488 24.9024 21.1287 27.5131 33.7185 29.6973 26.72 26.5534 24.8827 24.6546 32.0659 28.1355 31.235 18.6604 20.2809 28.7294 22.5031 24.7453 38.4769 27.5337 30.0041 32.6117 25.5934 24.6953 24.0687 38.2145 32.8587 26.2998 29.1017 31.888 0 30.8953 19.9142 30.4472 18.2426 20.8684 24.7322 25.5412 36.5891 26.551 27.2224 25.9246 24.642 22.8538 36.5235 27.0002 29.726 23.409 18.6237 39.47 32.2445 35.7292 28.1655 28.7322 29.5526 33.9351 32.3595 40.1538 50.6664 63.3329 50.6664 36.2217 35.0163 31.4959 34.6676 30.4933 33.0863 39.2045 28.9734 32.2781 30.7237 29.1744 33.4708 29.0563 35.4724 25.0944 32.7048 33.0496 29.1317 31.5044 23.3546 23.5542 30.0642 27.8025 25.0564 31.7234 28.0605 30.1654 24.7205 34.8387 23.7332 30.0065 28.171 22.3749 22.1541 28.5897 31.3617 25.8601 22.5107 24.9708 28.932 33.2359 28.237 30.484 22.4262 30.6325 24.1531 26.713 22.1637 22.3077 27.2558 29.314 23.5527 26.6651 31.6708 30.3458 32.0268 35.2012 27.0476 21.7753 20.3925 31.7011 25.669 15.544 28.9511 29.8659 17.2717 19.3491 27.3674 25.549 27.2336 23.8897 24.1146 25.4673 25.9883 21.418 30.0694 29.6334 27.5564 18.6261 28.3969 35.6244 30.9572 23.9886 25.8532 32.5856 18.7178 30.7814 19.0091 26.7103 31.3066 39.8647 36.0275 21.3311 26.8518 31.7895 30.7193 22.6053 29.0348 31.2969 26.1253 26.2204 28.0251 25.0569 33.5609 29.2745 34.0149 26.8965 28.2221 28.6237 24.1648 30.9986 27.782 27.2063 28.0684 27.6194 0 25.2676 25.5684 30.0579 23.6393 24.2072 29.5082 20.0504 30.6382 28.0302 25.7804 28.0633 30.0065 35.3043 40.5847 17.9404 22.8294 25.5285 26.667 28.1474 22.3038 23.3241 32.8764 19.4725 27.0098 18.8122 0 0 35.7835 24.4371 24.4184 31.8553 15.4561 19.731 26.136 33.6778 33.0646 28.2373 30.0213 24.0295 23.4772 27.8431 25.274 26.2959 26.51 24.2993 30.1061 30.1987 22.9911 30.6038 25.8227 30.6221 30.1959 26.0246 35.9509 27.0559 28.3787 21.7899 26.6241 25.6801 24.9679 32.4172 25.6472 27.0285 21.6203 21.9824 25.3982 26.5961 23.3659 19.3127 23.1038 22.5524 29.8054 27.5144 34.8754 29.6851 28.0346 22.0726 39.1009 23.8998 25.2733 36.8544 26.1245 18.142
24.5998 26.5004 30.4113 23.6392 28.8175 30.2513 21.5691 30.5391 33.0964 22.0246 26.2277 35.9923 26.4518 24.4922 19.4264 28.2562 28.666 23.5271 30.9085 31.0498 23.5757 26.7727 26.5272 24.6432 29.8731 23.4457 23.1412 18.979 23.2005 27.7003 23.3586 29.4714 26.2652 24.6376 27.5607 35.356 23.1466 31.7472 38.8032 21.3908 36.1379 31.879 30.793 31.4867 26.1091 35.9848 25.0101 27.7619 27.7419 26.174 29.5202 28.5224 25.083 28.1343 24.3708 25.3501 33.7557 27.1311 33.9305 22.1006 23.8179 27.1751 28.5898 29.2257 28.31 13.7315 41.1999 23.3469 28.8537 31.7228 27.9077 47.1241 50.6664 63.3329 50.6664 30.1491 34.9054 29.1093 30.5931 31.0163 31.1589 31.796 36.0233 31.0111 33.3933 28.9507 27.6432 30.7759 35.5493 21.4201 25.9193 23.7957 20.918 29.5824 30.0104 31.4587 27.1955 21.9035 27.9744 23.7287 27.6259 34.1289 33.5639 28.9823 25.6173 30.3706 21.2256 17.1191 26.4072 30.0962 34.3708 27.4328 27.3954 23.9587 29.1659 23.2203 23.1229 35.6571 31.6989 37.4425 28.695 35.0025 22.6875 19.5885 23.0667 29.3087 31.4191 27.6452 29.7316 27.6639 29.1004 29.4207 30.002 22.731 23.1966 29.8882 26.1737 24.4263 29.063 29.6466 26.0067 19.9155 21.8102 20.6893 23.908 41.6721 17.3586 29.5349 27.5192 29.5413 27.294 28.689 39.3112 26.8283 31.7442 29.6541 22.7915 23.3439 28.5541 35.8824 25.9269 26.3602 25.8028 24.2592 30.6053 20.6394 30.6114 31.3861 26.0452 31.5819 23.5221 30.9112 33.061 23.4565 26.8236 21.7114 31.4485 26.6166 26.7833 27.3596 31.9294 26.1245 19.5691 25.8013 22.8669 18.4873 24.7548 22.3673 23.1289 11.9349 26.9744 19.61 21.8298 26.8443 27.8208 22.1942 27.0227 28.7074 25.4286 27.5757 27.8417 25.6375 31.3791 31.7442 22.859 21.0655 31.5895 22.0385 29.3841 25.1319 31.3114 27.0603 21.5173 26.5969 24.6716 0 0 29.0178 25.8406 32.0144 28.2542 26.4856 23.5764 23.8788 22.7516 30.4446 28.0872 27.9386 32.1865 34.0536 34.1217 28.3524 29.0748 33.5475 25.3837 26.1283 29.9587 23.9994 27.6013 21.3148 32.3072 28.5844 19.9087 34.8263 32.9579 32.0546 28.8847 29.5607 25.2065 29.0596 29.5659 23.4772 27.3423 21.4496 27.2217 27.0231 29.8531 33.5417 35.7004 22.9461 21.7944 33.5957 29.1671 29.6904 28.9244 28.5506 28.4037 28.0216 26.7548 27.2235 20.9413 26.4119 27.3584
20.973 28.9527 30.2676 34.6939 26.8798 30.9407 24.2833 24.7123 31.9698 39.5195 31.8684 22.1038 29.8896 41.1823 29.6138 25.849 29.0884 32.6352 31.0059 24.9939 29.7919 24.3775 24.154 16.8323 28.5708 30.9733 25.4236 30.6058 29.6686 26.4618 25.9832 32.0327 28.5076 31.475 29.8523 27.3312 15.0009 22.8864 24.5741 29.7736 32.6413 36.0839 20.0827 21.4094 48.3012 30.0564 27.9954 20.264 19.8666 21.795 28.0212 21.4145 24.921 31.6719 34.7709 31.1933 16.1633 32.0113 29.1306 22.3193 33.2483 39.3553 37.1876 34.5367 28.5414 21.4439 29.0054 22.8043 29.7034 35.2323 34.6657 30.7419 36.2217 50.6664 63.3329 50.6664 33.5671 34.1629 31.0941 26.5854 29.4053 32.1527 44.258 31.2828 33.6234 31.3313 26.6724 22.4993 27.2528 33.0748 33.4575 33.772 35.5361 31.618 24.1328 31.9908 33.8082 31.5925 29.1924 25.1349 29.2405 24.9435 29.1254 31.6678 35.0038 27.2328 21.631 26.049 27.0906 29.105 32.6603 21.4275 30.5446 35.7984 26.1438 21.3588 19.7488 21.2091 21.7599 26.3024 30.6948 31.0535 23.0968 22.7729 26.8992 29.1652 26.5538 28.3509 27.9942 25.8237 27.3106 26.4264 23.1154 25.3527 27.5964 24.6239 17.3923 21.6166 22.448 20.8896 28.5821 29.505 19.5582 27.5719 30.1669 15.8252 23.1838 23.2707 21.599 24.5663 27.572 21.1393 28.0138 28.6356 28.1595 29.1984 34.5567 22.6289 27.2387 25.4086 24.716 29.2707 27.1491 27.2002 29.0302 24.1358 23.0561 27.6575 25.0263 26.1057 24.2862 32.5256 21.8603 21.9744 34.1937 26.3627 22.3225 25.7092 21.554 28.5408 29.3025 41.3274 35.5405 28.689 25.4255 21.6215 24.2544 28.0339 27.492 25.4567 31.9515 25.188 32.7234 35.1617 33.5351 27.2951 22.9014 26.035 30.1006 24.9283 26.0947 28.6052 21.8955 29.6242 20.4816 27.3673 26.1376 28.2211 25.5409 23.9472 28.1808 34.0786 26.7377 32.9675 18.5508 0 0 32.9582 24.5774 26.635 29.6645 23.2102 23.7633 41.7305 28.8512 26.6026 27.375 34.3393 22.3199 23.6036 27.0931 19.1789 27.1451 36.1054 23.333 30.8879 26.1757 30.937 26.6314 28.6681 29.3299 25.2545 11.2866 23.6694 24.1548 24.8398 21.9364 30.5405 31.4478 34.0455 35.5085 31.5442 26.0855 22.285 23.5321 21.7038 22.0918 21.7287 20.5519 20.664 31.3262 33.5622 22.9054 25.4256 23.3397 25.3527 22.4052 37.4739 36.2659 40.2833 30.978 26.0118 12.6463
25.3716 31.9141 26.3709 26.316 0 24.1267 33.1632 36.5295 31.6521 37.203 30.527 29.1763 28.1032 27.9427 29.1999 22.6465 24.9545 26.3162 29.7348 25.1625 26.922 29.1338 28.8667 38.889 29.1191 26.3546 32.2646 32.747 28.0903 28.9054 26.6315 30.2936 30.2766 23.3124 28.9711 25.3313 23.7876 35.1763 22.0799 40.3461 27.7571 31.9436 17.7465 28.3744 28.228 24.8183 36.4572 26.9191 25.1034 21.5373 31.3724 31.5984 29.5185 26.905 24.3981 38.3202 26.0936 25.8797 24.7618 33.5736 29.8097 28.4508 33.1099 30.7349 26.1794 21.9644 33.5629 27.6548 26.4617 28.345 27.6993 36.2781 35.0163 30.1491 50.6664 63.3329 50.6664 36.4211 40.064 31.4229 23.5805 35.9752 37.8089 37.7484 29.4839 31.4733 32.8325 28.2266 22.3901 25.9448 25.2406 26.8818 31.2946 22.431 24.2822 37.9126 28.7639 35.069 37.7049 30.5992 21.8305 26.0169 29.4171 23.1197 23.8306 24.3771 24.2926 27.0616 29.5071 28.1216 28.8538 19.1203 22.4525 19.3374 17.5107 19.3533 31.2903 31.8363 27.3656 28.8604 30.2107 33.0559 31.9951 25.8107 27.1419 31.4988 28.9215 28.1311 30.0328 24.8315 30.7148 31.1126 21.8625 20.2133 31.5648 23.3836 26.1184 23.289 15.8533 22.6813 28.2377 26.3495 18.4647 29.5955 20.7627 34.6409 32.3018 14.0644 23.5661 29.5799 20.4172 28.3017 30.5185 27.4093 28.8743 29.8119 22.122 23.3053 30.2429 27.3849 28.4647 25.7712 36.462 30.0215 23.6151 22.319 26.6075 30.2007 24.2669 26.1376 24.7465 25.4711 24.2529 27.3769 22.9825 30.9681 31.1507 21.8947 23.9871 22.799 30.4986 29.6796 26.6966 23.5551 24.9488 26.316 29.9568 25.8807 26.6021 31.3763 21.2758 30.8634 24.7334 29.9156 25.0952 32.4128 34.061 30.3723 24.0477 29.6486 30.583 21.9985 33.2296 11.618 29.8724 27.4594 27.454 18.2331 20.8265 27.3582 31.4145 25.1917 28.5626 26.4763 20.5538 0 0 28.3814 23.785 25.5042 27.583 20.701 28.2895 28.7311 26.4482 22.101 25.532 31.7235 23.7049 27.8462 22.4178 28.7322 35.9927 31.7231 27.2843 24.9492 27.2707 24.4191 29.4897 27.5805 29.3664 25.5887 19.6081 28.7301 41.4929 21.7293 24.2165 27.5977 33.7773 32.7248 32.3493 27.1779 23.3667 30.4466 27.8828 31.6651 27.9443 22.5778 19.7705 28.3255 24.5415 27.9354 25.4802 25.1887 23.7464 30.6335 35.3974 27.3226 29.4677 29.3824 24.8023 26.1512 0
22.184 25.8839 25.4867 33.6811 20.2684 22.8631 35.3778 19.6292 25.4797 33.7319 31.9326 32.618 26.2319 21.3361 24.2301 27.909 26.3286 25.1082 23.3434 28.288 29.4992 24.2889 24.0663 20.3021 29.3319 25.9633 22.8293 24.6848 25.6796 17.913 31.6517 35.837 31.3566 25.0789 27.1107 31.8575 20.9718 23.5597 33.4509 26.4814 30.3569 25.7821 22.2575 0 35.8291 36.3739 29.6053 22.6525 26.1579 23.7056 23.2462 28.9681 32.2844 28.2018 35.9035 26.764 0 27.7755 31.1721 28.6102 24.1401 31.2366 33.682 33.108 24.4202 25.876 19.2815 29.1512 34.1337 29.6277 31.4967 35.326 31.4959 34.9054 33.5671 50.6664 63.3329 50.6664 30.1335 29.5429 34.7134 39.2991 27.8737 31.3387 32.5466 31.6066 31.6895 28.0275 25.2206 27.335 30.4159 26.9357 33.0878 31.3369 27.526 28.7408 27.8073 34.1649 32.295 29.3909 23.5852 22.7131 26.2329 32.2782 22.4465 27.3853 39.2212 26.8611 18.6259 26.8981 37.8529 31.0418 20.4858 27.5361 28.9506 25.1483 25.5208 26.3138 31.0226 29.6156 23.6842 28.6145 22.833 24.4798 23.031 27.1211 19.4231 21.8739 32.2986 25.9101 23.5957 26.6939 27.5658 30.9498 29.0886 29.9042 30.7709 23.529 24.6463 28.5698 24.4527 35.0936 21.798 20.7063 19.9447 32.3822 31.3291 29.1072 18.4388 22.4085 20.9677 23.377 26.1563 25.3886 26.6255 26.3754 27.6588 18.2417 24.2253 30.2431 33.3291 34.0985 29.7472 32.6518 38.8015 39.0819 28.0762 25.5083 27.3759 28.4777 21.3489 32.2755 22.2511 30.2086 22.6652 27.3734 21.9951 24.984 21.4153 25.3426 28.3552 30.1313 27.3747 28.4306 25.3405 26.81 29.0414 22.828 20.8175 32.7121 27.4654 27.0616 31.9761 29.7264 23.1253 31.1215 21.1992 27.869 27.2911 16.691 26.8149 29.3711 28.6517 19.5304 30.4833 31.3867 24.4093 31.1815 34.606 27.6503 26.8372 24.9011 26.1549 24.2 19.0118 0 0 22.3961 21.2362 23.6834 35.3922 32.0461 24.771 28.9672 30.0263 27.9091 24.9542 33.6088 31.8203 28.2422 32.9051 22.3954 33.2414 24.1742 28.8979 21.0713 26.1704 26.6264 28.7452 35.6093 33.6106 29.2765 23.9039 28.6129 35.9556 29.6525 20.7527 27.1212 27.3227 25.3662 32.3736 26.8095 36.9405 28.6928 27.3283 24.9026 25.8014 26.4208 26.8966 25.8507 25.1968 18.3508 25.7731 29.5182 24.7821 36.6751 30.089 29.8221 35.6671 27.3074 32.3664 24.8528 0
28.5725 27.1643 21.4923 27.1474 34.1442 24.9821 27.1182 29.4177 33.3808 33.1623 35.3284 36.1178 25.8499 28.36 24.854 27.6451 24.4156 31.4942 31.724 22.634 33.3164 24.1859 23.9642 44.4796 31.6119 29.9211 26.0017 31.5419 30.0901 21.7354 26.6623 40.0775 30.447 27.1994 23.5907 29.2141 29.6491 29.6482 43.4611 25.9341 23.2996 30.7062 25.5732 28.349 38.2291 28.9174 31.344 23.6109 19.266 28.3374 23.8535 23.6959 24.4325 30.1013 29.2537 30.5597 27.2255 27.3923 23.9366 19.8551 35.8254 38.565 35.1976 21.9953 28.3298 21.403 26.0843 33.6218 28.9398 29.7176 30.2642 21.5188 34.6676 29.1093 34.1629 36.4211 50.6664 63.3329 50.6664 40.8473 30.7792 38.8934 28.0175 32.2385 30.0742 34.7756 26.8713 35.9337 23.7443 31.0831 35.3266 31.8446 32.2803 28.2034 30.9821 28.7749 33.2835 27.5481 29.9303 28.4253 25.1571 32.0486 28.3793 34.6287 24.6107 20.4925 33.5878 37.4959 35.9945 31.9362 24.739 18.9139 16.5754 16.7585 24.0437 0 31.6125 30.0787 26.8189 33.3919 23.3628 30.0812 29.0171 26.5025 20.7257 27.1119 28.2598 27.2633 31.0872 29.6853 36.0063 27.0683 24.0503 21.9129 26.3594 35.4086 24.1461 25.8956 22.3986 17.4757 20.241 28.3906 25.8389 21.68 21.4805 19.2958 14.0365 24.4827 27.5689 27.6132 26.3606 34.5269 17.1604 25.8108 24.2033 31.2856 22.4221 21.4716 24.1104 21.6408 24.4484 24.4402 30.2945 26.7066 23.4913 19.0939 26.6817 28.9279 28.3144 33.2065 31.5938 35.3175 28.9354 25.3178 21.6947 23.9962 26.0525 24.6907 26.4076 35.5207 30.7461 18.9039 35.5341 28.5704 30.1661 32.6224 31.2025 26.4003 27.0515 26.9221 28.7394 23.4377 24.988 31.0324 21.8798 29.8388 29.1502 28.1688 31.4096 25.7978 23.8078 23.2997 26.6892 17.584 32.5212 28.0437 22.4465 16.395 30.709 29.2168 31.2995 25.4167 20.1575 31.513 18.6613 0 0 20.5864 28.6705 29.4943 27.5538 26.1461 26.4973 27.1484 23.1932 35.0692 34.0219 31.4044 25.6874 24.0627 24.0678 27.6241 28.0503 16.2391 23.9445 19.6599 28.2105 18.2209 25.7368 21.0199 31.9117 24.9891 31.3534 30.4272 20.2938 26.4345 24.2052 23.7327 29.7374 29.8868 34.1382 28.5866 25.1284 32.7686 25.86 23.4116 19.6682 22.9549 29.2922 25.6726 31.057 24.5231 28.6687 29.1708 27.9465 26.8166 26.1048 27.0627 29.9911 28.4885 26.5758 23.3188 27.5267
21.9686 29.8418 27.8316 27.3729 33.8201 16.7636 28.056 33.3778 28.2989 33.1363 25.8278 27.2212 28.0964 28.2127 25.717 24.9592 27.7325 28.3211 26.2548 27.4414 23.9469 20.5374 20.3492 21.3915 31.5356 35.6758 29.3691 23.7938 32.7721 28.063 29.2406 34.6226 32.1129 26.9151 22.172 25.2479 33.0694 26.4424 33.585 24.7609 35.1794 27.5545 38.0936 34.0191 30.5902 25.9158 30.0003 29.5261 20.9293 26.0822 14.434 17.6418 29.7636 28.5598 22.6211 21.0126 18.5097 24.6871 34.0491 21.5669 35.872 32.549 36.2912 25.6638 21.8037 30.5306 28.6326 30.3834 27.1969 28.7886 32.927 29.8681 30.4933 30.5931 31.0941 40.064 30.1335 50.6664 63.3329 50.6664 35.3949 28.838 31.908 31.0627 29.2857 26.1927 29.2989 33.7664 34.598 27.0137 24.9789 27.674 33.982 27.0765 34.6582 30.0951 24.6954 28.3439 19.4827 29.5445 26.3863 32.896 26.5162 25.6105 38.5251 36.6991 30.7623 20.7914 26.4621 34.4491 35.8862 30.8765 22.1031 34.7142 35.1592 21.4656 25.5108 16.4293 24.4137 32.8236 30.0684 30.9568 26.0642 27.0473 27.0815 30.6689 28.2581 23.9356 27.5941 27.7693 25.8642 30.8974 26.5101 25.5002 26.9361 21.7699 29.1264 29.0706 39.0856 30.6702 28.5792 31.1016 30.8985 20.4782 28.2061 26.1297 25.6434 19.853 37.3322 29.4295 23.5637 24.523 23.0975 22.0976 26.2135 29.3737 19.2328 19.0688 28.4523 31.3019 26.0016 27.5154 24.8161 25.182 24.5233 21.6081 28.178 22.9723 26.0033 27.8764 22.1398 35.1635 21.0849 33.393 24.937 28.4591 25.6904 27.748 21.0323 22.2409 23.2158 24.0874 35.4506 25.7182 31.2593 26.4446 30.1049 28.9043 23.5639 10.5188 30.5669 30.4766 22.3011 25.5427 26.1842 33.2028 31.0519 32.0409 27.7331 27.1217 29.6439 30.4693 25.1052 30.5636 15.0064 18.5873 31.6349 16.4704 36.9303 33.1902 34.1684 31.3956 19.6443 24.48 18.8115 0 0 23.3994 33.7767 25.8989 32.1013 34.8715 26.7296 27.3673 29.0191 30.0693 31.1085 30.4334 28.4694 20.5458 25.3983 31.6453 29.7757 26.6162 28.592 18.7006 27.4788 21.1751 30.3247 23.439 26.7522 28.2089 26.3822 30.1462 30.6353 29.3082 31.0657 30.1457 27.3546 25.7129 26.4836 33.0179 30.8419 27.3833 20.4146 22.0852 26.3147 26.4437 23.5163 23.3388 34.8738 30.5817 24.8379 29.0023 31.5582 27.1538 24.1833 25.6698 29.9611 32.979 25.9282 18.172 17.9723
25.2237 28.7381 36.9027 25.9722 21.5158 31.6333 34.3013 27.3022 24.8113 30.9091 23.4359 26.0494 23.2908 28.0958 17.4624 31.1912 33.1277 24.5629 22.8181 26.9274 30.6064 22.151 21.9479 23.9553 26.6979 26.9944 23.3598 24.0169 30.5113 38.1794 33.5595 27.0283 19.0307 24.4434 29.1251 23.9961 29.6204 34.1716 24.6678 22.4622 29.0744 27.6812 21.1732 0 28.673 23.6749 30.4933 29.9356 30.4646 29.1041 24.7948 28.9988 29.1961 27.597 18.6208 17.6505 23.2086 24.4276 41.7433 33.0615 19.8148 33.2428 36.019 30.1793 31.8021 28.834 27.5753 23.603 29.4217 32.1872 28.7821 32.0288 33.0863 31.0163 26.5854 31.4229 29.5429 40.8473 50.6664 63.3329 50.6664 57.8666 21.5599 34.4851 26.4577 41.1139 28.4807 24.4643 32.494 27.4128 27.1906 31.8324 23.6251 28.17 30.0503 32.2937 30.4938 23.0904 24.9163 28.472 29.3229 24.3965 21.7448 25.4217 25.1283 24.6917 38.0119 42.022 28.6136 27.7554 26.2169 31.828 26.4793 17.05 36.4809 31.6204 28.4168 28.1708 25.6904 25.1787 25.1136 23.3159 20.884 21.236 25.7393 31.1821 33.4573 26.6072 26.2871 24.9992 30.9115 21.6898 20.819 18.4554 24.8238 30.2209 24.2025 23.5348 31.6816 25.8572 24.3547 29.735 28.5321 24.7575 24.7064 26.5993 0 31.21 26.222 38.8623 29.2735 20.4928 22.2477 19.374 23.5578 22.6522 29.5685 24.7079 24.5703 27.1946 31.0011 33.3051 25.5004 20.6149 33.5976 18.758 25.9745 36.4401 28.2702 25.881 27.4098 25.8241 25.8005 24.0362 22.6865 29.6223 30.4477 20.8535 25.7044 25.9813 25.2884 25.0503 25.8365 31.4632 33.5311 34.1046 33.7312 30.2729 18.4059 0 16.9488 21.0823 19.3271 26.0254 22.1961 29.5416 37.7303 24.349 27.5378 28.8956 32.5757 34.9517 19.0213 20.7194 25.5875 39.9893 29.003 35.4143 28.4889 20.451 22.2988 30.6717 23.5366 18.3858 29.7184 0 0 23.0188 24.1739 29.7891 27.3498 23.372 34.3977 23.0357 28.2128 28.0668 15.9405 26.01 35.4154 23.9103 28.1632 25.4971 32.6597 22.415 27.8818 33.7464 29.3551 25.9527 27.5997 26.9477 31.7723 28.9495 28.0888 33.6779 34.1496 30.5905 29.6627 37.2517 25.8033 28.0382 28.1327 28.1993 28.1152 32.2993 31.2282 21.2635 30.3762 33.0174 28.562 20.7897 29.793 24.673 26.4527 28.5477 31.3262 28.6186 24.4478 27.5421 24.2296 27.9578 34.1942 24.4171 14.6366
24.5254 24.9128 25.9626 16.0611 30.4343 28.076 25.7592 27.3998 33.9238 28.4216 19.8825 26.4004 23.5947 24.4308 21.2766 27.3724 32.5256 21.3746 21.0222 26.6237 18.4878 29.0219 28.7559 24.3632 22.2388 16.7822 34.0764 20.3041 27.3904 34.615 45.932 28.1988 22.6513 32.8888 25.9442 30.5107 34.7954 38.688 35.0591 24.0893 21.1201 0 21.1414 31.0487 19.961 35.0719 25.9131 31.5511 36.0552 24.1079 22.2358 18.5381 26.924 25.5764 24.8357 19.513 20.3985 30.4637 23.7939 37.5679 33.7674 28.4522 16.3421 34.9899 0 25.8907 0 36.3008 31.8373 26.1588 24.9019 35.056 39.2045 31.1589 29.4053 23.5805 34.7134 30.7792 35.3949 50.6664 63.3329 50.6664 26.7174 25.6837 27.207 25.5717 34.1523 30.8255 33.6704 24.4197 28.2107 26.8615 24.7809 36.7538 36.0402 29.6454 23.6156 26.1404 30.1359 25.3955 28.1799 20.9706 20.7182 31.1749 24.0264 26.2097 20.8211 29.7793 40.1023 31.3484 32.8613 0 0 26.759 15.6876 0 29.5172 33.1005 24.9676 23.7217 27.1727 22.833 21.6161 29.0303 34.603 36.6434 22.5956 23.263 27.149 19.8834 29.3992 27.1896 24.7437 26.1497 27.5157 23.9796 30.6126 22.8878 29.1617 39.8879 29.9853 28.9236 23.3342 22.9438 0 28.0522 32.6368 30.4671 27.3182 29.6309 26.4912 29.2357 33.0882 27.2028 24.0774 23.0054 28.3481 40.5779 31.7938 34.9671 33.4786 32.5875 27.8319 0 14.7572 24.6558 28.0837 35.7167 26.6844 29.3643 26.5746 22.9577 32.4543 23.4372 25.8081 29.0791 32.1623 30.3114 22.8544 30.4535 33.1411 22.0314 25.3605 23.5702 26.7928 25.2418 22.8635 31.0282 14.8213 36.3921 22.2529 27.5311 22.0145 25.0103 27.4366 34.8431 30.7488 14.494 20.4151 41.4016 25.1851 24.6515 8.2275 0 27.9654 0 30.1634 39.7555 24.8126 28.8722 18.0307 25.1219 29.3482 27.7936 29.9844 0 0 20.1089 18.9433 32.9783 22.3297 25.4218 39.9153 24.124 34.5084 31.7011 26.511 35.4014 33.5054 33.8423 30.4109 23.2886 29.7835 21.8995 19.8628 28.9503 24.8839 26.0732 26.0163 30.6812 22.5945 42.9147 33.5081 25.8297 20.7385 21.3581 25.3897 32.7583 21.3216 23.3927 32.4958 30.3826 25.0283 29.7669 19.6963 28.6828 35.6541 35.6592 33.711 36.0316 27.368 24.8658 19.5538 23.4354 18.2076 17.3308 25.768 23.3554 23.771 22.3451 23.6627 21.6275 25.877
26.0983 21.5542 19.5711 21.9759 29.0155 13.216 35.9073 40.8519 23.7751 18.8824 27.7583 27.4834 32.0776 19.2201 30.6014 31.8194 35.2148 15.2158 36.7291 21.3771 19.4264 41.3875 41.0081 23.7105 18.7514 24.0077 22.3392 10.1646 24.1855 27.931 25.3975 25.621 13.4083 34.261 25.5332 29.5683 35.5527 0 16.4002 33.8345 21.4386 26.2792 0 45.4061 32.4271 25.2437 29.6351 23.6411 0 34.3487 29.0525 26.1569 24.9706 19.6855 24.9439 35.4561 0 30.9142 26.9855 14.627 16.9082 31.4886 0 21.9592 19.3388 19.3334 22.6369 0 34.7964 26.2168 33.5773 25.3914 28.9734 31.796 32.1527 35.9752 39.2991 38.8934 28.838 57.8666 50.6664 63.3329 50.6664 21.8582 19.5114 30.9905 24.3961 32.6904 32.3169 24.2066 34.0665 24.7191 17.9547 25.966 14.3435 26.9657 17.9626 25.3725 16.8869 24.1101 30.7392 22.614 18.0522 17.779 24.0098 36.5315 21.253 22.2612 14.4506 30.4949 25.8738 0 51.1687 0 25.9692 0 31.489 23.0486 22.8839 28.5216 33.0267 31.1493 18.1585 24.7223 34.359 27.5253 17.4967 18.3882 27.286 18.6329 19.9092 27.0947 33.9184 12.1509 21.2653 39.8368 0 20.4895 24.3527 29.2302 31.5361 32.538 22.8441 24.9003 0 0 45.2594 0 28.4035 41.1794 44.1357 34.4659 17.2483 24.5497 29.8427 20.9373 24.0319 21.7334 41.634 27.1631 30.2703 19.4061 21.0324 21.9462 19.4279 11.421 0 27.4679 21.0447 19.954 32.9561 19.4975 39.7151 33.7746 20.2845 30.0897 31.7514 24.9449 25.0412 30.5566 22.8805 21.6768 27.4008 20.8445 23.3808 28.9695 33.2874 30.1376 22.096 22.1923 35.5449 29.4031 23.3525 18.5728 28.2894 24.6071 22.9472 34.1497 34.8146 40.1548 37.7804 42.5483 12.8686 45.0868 0 0 27.4672 11.7417 16.7019 33.7129 27.46 24.1101 23.4293 19.3715 33.0531 0 0 21.1699 39.723 28.7934 26.8843 45.976 43.0449 24.2987 28.7365 16.5627 15.4691 29.8566 32.0412 29.0127 24.4242 19.8871 19.765 22.6914 19.782 19.9299 32.584 29.3287 29.1148 22.394 32.0765 36.8081 32.4334 31.3988 36.8286 35.2938 36.0528 19.8497 27.4952 28.3773 26.9127 31.8537 24.557 31.7682 25.9025 37.739 46.1608 36.3627 22.9199 31.0404 25.8494 14.2745 18.97 24.722 19.6029 17.4759 27.7027 29.2329 19.639 22.1318 16.7804 15.4408 34.9395
0 32.9887 26.9553 31.1485 28.211 23.4794 18.529 25.0089 30.6115 35.4498 27.7416 19.9002 30.5761 17.1912 19.9123 0 19.3854 19.3308 24.8864 21.3378 41.6708 18.696 18.5246 19.1046 20.3964 20.9343 22.4261 19.3877 14.7165 34.9397 34.0336 35.8787 15.7963 19.4871 40.4486 32.4583 0 13.2519 0 0 25.5357 37.375 0 0 43.5193 56.5115 24.0492 0 0 24.0427 32.9508 25.8409 30.2263 24.6942 31.6385 22.3903 0 0 39.4678 28.9292 42.5546 0 24.5693 0 26.8822 21.1403 0 29.7936 31.4419 24.5007 38.6913 22.5462 32.2781 36.0233 44.258 37.8089 27.8737 28.0175 31.908 21.5599 26.7174 50.6664 63.3329 50.6664 22.6341 37.9188 27.5363 22.2081 21.0855 16.1953 28.6967 22.2703 35.8433 26.5214 25.9867 26.9993 32.2361 32.1123 29.6255 33.3159 17.9282 31.5414 17.0467 16.879 25.6966 24.707 21.9039 32.5193 0 22.6541 32.1809 24.8575 33.0273 20.7704 0 42.1556 29.2249 31.8928 25.368 19.0099 39.416 23.2978 14.1866 30.7893 27.1772 43.4749 44.2862 33.9471 38.5356 40.1306 23.5004 27.7962 26.6965 17.9073 28.058 0 0 30.6834 18.9932 29.264 32.8965 30.7719 18.7717 29.3963 12.6564 27.5851 0 0 29.0073 15.0785 14.1584 20.7081 19.2386 34.07 22.0922 25.1944 28.6098 17.9038 29.3348 13.8935 39.3862 18.6899 19.6657 25.7512 0 0 0 14.6418 10.5927 26.3353 21.904 25.4593 0 28.4665 24.3815 28.751 15.0789 26.9951 23.0671 27.3546 25.9089 26.6755 33.6473 32.8472 16.8615 23.1643 46.4477 33.5215 29.8886 0 65.3821 28.4563 24.9036 39.2898 25.0993 20.0051 23.1556 23.6874 33.8055 43.7273 30.0906 28.6334 0 0 24.0882 27.8648 17.586 12.6144 24.401 27.7158 25.6297 16.5772 22.5509 14.7465 36.0801 0 0 28.1566 53.8775 22.2635 21.853 35.1854 11.2264 33.4855 15.5277 29.7885 18.7637 30.5938 17.8475 25.4043 17.9874 28.0785 16.8928 27.0095 19.5691 22.4037 20.1439 24.9563 27.1104 24.8508 35.3615 10.1537 16.2531 38.2782 35.4149 30.965 22.5048 13.2143 27.744 17.6514 0 20.9082 26.1681 22.1932 33.1848 22.7847 32.1711 35.822 30.6517 15.3275 26.2328 0 19.0756 24.2531 25.4902 15.3035 19.9385 40.2842 21.231 38.7828 24.5318 17.5747 25.797
22.3154 26.1035 29.0721 33.1745 0 23.4823 31.487 26.9394 29.5665 27.7844 33.5779 21.3886 25.7803 29.8001 23.5159 35.1561 33.3012 27.6603 25.9172 20.6411 34.4574 32.1298 31.8353 30.789 28.2567 29.9558 22.7609 27.873 28.5752 23.4284 22.7854 31.8222 27.0284 37.9441 29.8577 27.9063 24.6463 29.889 23.3366 29.4293 20.2882 33.343 26.9861 0 31.5454 37.5796 17.6012 24.3098 20.3556 24.899 31.0839 26.7578 33.7244 25.3319 29.1003 33.7135 19.1211 32.9705 27.6738 20.3928 0 26.5063 34.5022 24.9821 33.1694 27.2543 19.739 25.0582 26.9393 32.9478 42.2223 30.9817 30.7237 31.0111 31.2828 37.7484 31.3387 32.2385 31.0627 34.4851 25.6837 21.8582 50.6664 63.3329 50.6664 27.6422 33.519 29.753 25.1573 30.3706 27.197 26.2244 33.9353 27.3363 19.0157 24.7922 34.6073 32.2343 18.687 30.3204 28.9284 27.668 20.0428 22.6231 32.8659 29.6534 21.7348 27.7652 24.5936 31.6612 33.7892 17.7183 29.9774 37.3298 28.5603 25.6881 22.7005 23.1914 27.4689 27.3195 24.8123 26.0851 24.293 29.6697 32.4818 23.7506 31.1952 28.1608 28.621 21.5856 33.764 25.8055 25.931 23.4545 34.8186 26.3274 27.8741 26.2005 26.8773 27.9359 31.2396 32.856 35.0945 33.0072 29.7834 23.8697 0 35.4351 0 24.6078 28.0813 29.7907 23.1876 26.7826 28.6136 32.7787 27.3062 20.5044 16.2802 20.8617 25.5729 38.4825 27.8053 27.4104 29.4327 24.3817 21.8255 30.083 32.2232 28.9093 21.2472 28.5181 22.0508 27.9152 25.9267 28.1729 18.4648 32.175 23.442 29.7986 30.4541 24.7918 33.7429 21.8297 23.2723 26.1622 28.0848 34.4907 0 0 28.0041 32.5576 28.3148 28.1075 27.2929 24.9714 22.4491 27.2104 27.4457 27.103 32.3611 35.672 37.1519 0 23.0278 24.2073 19.3969 17.2534 24.9171 26.9308 28.7 26.7127 34.8323 21.9834 13.5564 0 0 31.3011 33.9035 35.3528 25.5045 27.4173 19.5436 26.2538 29.817 28.2168 25.8593 31.5621 28.8518 29.8269 27.4869 25.1704 26.4467 20.7532 29.2597 35.7158 34.9437 31.8494 33.0206 24.5744 33.7403 15.937 15.9931 27.9045 17.6502 20.2438 20.4376 25.6265 31.5388 29.2874 27.3462 24.4543 37.0033 25.4898 24.3802 23.8938 18.553 18.4703 20.5155 24.7179 30.6455 26.7172 31.394 24.3539 27.2712 25.8596 25.293 37.6208 25.5476 32.5658 38.2375 31.6176 30.0778
21.2945 28.858 27.3207 30.6999 27.92 29.7935 30.3568 23.7358 25.0538 31.584 34.5453 26.8025 23.6865 24.8974 26.2583 27.5196 29.5974 23.1313 31.8299 27.6834 32.7521 29.5773 29.3062 29.1415 32.9693 36.3977 25.2658 26.5267 30.4349 23.9055 27.3085 33.7966 25.6322 25.8892 21.6861 23.4853 26.3678 33.9136 17.7603 32.5425 29.1171 31.1933 28.3597 30.4607 25.1034 27.1154 26.0783 27.9201 28.1959 24.7594 24.7006 32.094 29.2463 30.4679 27.6865 27.2985 30.8202 29.3062 27.5165 21.1198 32.9641 32.8558 31.5705 25.6611 28.5091 29.9121 20.6949 27.2648 28.7539 26.8202 36.0678 25.3302 29.1744 33.3933 33.6234 29.4839 32.5466 30.0742 29.2857 26.4577 27.207 19.5114 22.6341 50.6664 63.3329 50.6664 39.0771 34.4373 31.1152 35.8815 29.9647 32.2507 34.3484 26.1279 27.4096 31.9911 26.1418 27.575 29.3011 26.0799 23.3126 20.46 22.2844 31.9458 30.4306 21.1868 24.0993 39.7383 19.4105 30.476 24.8878 24.0125 38.6817 36.4017 34.3628 15.9394 27.0751 27.1403 36.7554 25.1612 24.1938 21.6626 23.6866 23.7727 33.2788 40.2152 27.9759 31.4373 27.3662 27.2586 32.8915 26.1835 26.6549 32.7264 25.9368 31.3864 13.4879 23.9237 30.4925 27.3227 26.6728 27.1532 20.135 36.1192 25.3964 28.1412 0 19.3931 34.9638 28.8018 19.5931 26.4118 23.1843 31.3841 27.2482 28.6608 20.6105 32.9835 23.9069 28.5481 29.6179 28.5053 21.9395 22.9556 30.5731 22.7859 22.9589 20.9603 31.1437 27.6801 20.1743 35.5459 23.383 20.4198 24.6104 33.6457 25.4139 26.6618 28.2284 24.2636 26.7364 31.1804 29.7675 23.2455 19.6389 26.515 30.5305 34.4709 28.1567 29.8109 32.2919 30.5459 30.8711 23.9686 35.1952 24.2693 14.7056 32.1847 33.5085 24.9238 27.1485 31.4859 29.9586 33.7115 28.9049 31.5925 30.4444 30.2223 20.4772 24.0708 36.7882 24.949 25.9859 30.6318 20.4493 0 0 21.0876 28.9367 21.7981 27.4497 13.8724 14.5521 30.7022 26.6265 29.1201 23.5475 29.1046 25.8788 25.8148 27.2323 25.3363 35.2698 30.6354 28.8095 24.7628 28.5228 26.5017 33.5198 15.7034 34.3301 34.7744 21.2017 29.04 22.5124 27.5324 26.5099 22.0355 28.1546 26.0438 33.1087 25.6627 34.2001 23.0637 27.7326 28.8678 22.9392 19.2411 20.1497 25.9532 26.7478 24.2626 33.5893 34.8296 26.9748 23.2292 21.7972 28.4589 28.6266 33.8259 29.2671 28.3561 26.6101
23.046 35.8199 31.3828 26.1637 24.2254 29.9145 26.9524 22.755 22.9385 22.565 26.5308 26.9714 32.6352 24.3908 29.8296 26.2398 20.5201 23.7879 37.0828 27.5664 34.4555 25.7851 25.5487 27.5663 24.6934 29.2339 25.7959 26.7121 24.5838 25.1387 24.7887 24.2155 29.7697 29.9922 30.2669 23.8063 31.9854 35.361 31.4749 27.7135 26.4112 31.738 29.8073 28.6519 34.9117 17.8843 25.4379 22.5868 21.8859 25.8485 33.6306 25.0689 29.1992 23.4433 25.4902 23.3853 37.1139 22.708 26.7364 18.7229 26.4156 25.9044 24.8615 20.0499 27.8711 27.7789 23.0002 23.4457 21.7076 26.0438 35.1725 31.7278 33.4708 28.9507 31.3313 31.4733 31.6066 34.7756 26.1927 41.1139 25.5717 30.9905 37.9188 27.6422 50.6664 63.3329 50.6664 45.1605 35.5965 35.9502 31.1395 33.8752 28.5107 27.2516 28.567 29.5237 30.2441 28.7915 30.1618 31.931 26.67 24.7721 35.1419 22.1099 22.7395 31.9433 25.1817 24.9948 26.394 35.6417 27.3799 25.0386 37.4411 38.6696 33.4679 28.8687 25.7314 28.4987 42.2613 26.0011 21.9683 35.9299 22.6503 22.4098 24.9094 24.7047 24.9031 25.7912 25.9533 26.0027 29.2518 28.6343 21.5337 28.9039 26.6738 24.8834 23.6737 25.9032 21.7178 24.8746 27.9629 22.4303 29.2784 24.6255 26.259 15.177 27.081 28.7641 28.036 18.3197 20.0282 27.4543 24.4804 31.0275 27.3775 31.7036 28.2154 21.2246 21.7081 28.0599 27.9454 28.5858 19.734 33.0543 27.1227 23.356 22.7386 26.9613 32.7861 26.4761 23.7407 29.8551 20.0272 23.6142 31.3705 23.8514 26.1432 23.3163 27.6692 26.1976 32.346 33.0342 29.245 24.0489 31.943 29.4865 26.4178 27.0336 25.5699 31.6848 28.0849 26.5875 28.8632 30.1075 34.8236 32.2472 23.0313 22.9054 39.0604 29.9291 31.1327 21.6522 35.9658 11.7451 21.5574 24.1904 25.9976 21.0987 24.4614 26.2744 41.0641 29.6639 27.3146 20.2242 26.3473 0 0 32.0832 30.5667 23.3611 29.4182 27.6604 25.3883 27.1691 28.4801 28.2298 30.7905 29.644 18.9305 27.0802 33.5087 22.7555 25.9568 24.3244 25.5777 27.6419 30.0427 27.3945 31.2292 28.7247 31.5283 31.79 36.3807 31.9206 21.9605 21.4849 22.8236 29.3262 29.3302 27.8618 27.8617 29.2811 26.0354 20.5383 25.9134 19.0805 25.9239 26.3397 23.8241 24.4552 25.1944 23.6732 26.5234 32.6089 31.9046 24.4824 30.0485 29.9591 28.9095 37.0387 26.6075 32.658 22.8807
15.435 22.634 24.0835 28.9951 26.6859 26.9323 26.1976 21.4368 32.1955 27.4271 30.943 22.503 25.6338 28.2822 23.2959 27.6151 18.2099 25.7198 25.9682 20.5175 22.5878 27.7315 27.4773 27.825 30.4476 29.1055 23.4997 33.9782 26.0729 32.576 24.3378 25.9481 29.3503 28.862 22.5128 25.9727 22.1461 28.0697 23.5468 25.591 24.0457 22.7749 23.5957 24.7205 30.7957 23.5826 23.216 31.917 28.1169 26.8721 19.7462 27.3295 29.8073 22.3139 21.5694 24.3351 32.3882 33.6615 30.4986 29.2153 38.5319 36.6842 33.3657 23.9987 28.7885 26.1199 34.1649 34.7068 29.3348 33.462 31.3197 30.6828 29.0563 27.6432 26.6724 32.8325 31.6895 26.8713 29.2989 28.4807 34.1523 24.3961 27.5363 33.519 39.0771 50.6664 63.3329 50.6664 40.4175 34.3124 31.3797 35.8182 30.8912 29.7872 33.472 32.7124 33.3637 26.8992 35.9927 22.2327 25.5529 26.625 23.7804 30.0016 25.6487 30.1314 28.937 24.6655 22.5777 28.058 31.2482 23.7708 28.194 21.2239 43.5354 27.0732 24.8937 21.8451 27.6807 23.327 22.4171 24.3228 29.3486 27.3352 26.3061 34.2701 29.0174 33.8585 26.3511 26.2072 24.9215 31.4597 28.0476 24.7571 27.7479 18.9057 18.7518 18.3668 20.9868 23.4759 26.8898 34.4769 27.8017 29.5562 32.0034 18.8779 0 31.9928 22.7697 27.1954 31.4126 27.3291 24.3203 34.5572 33.1029 27.2247 23.3075 25.9285 22.2673 16.4983 25.3627 29.4645 31.7466 27.4204 35.8097 27.7233 22.9361 20.1069 27.9761 25.8488 29.2735 30.3649 32.9121 31.2005 29.0479 26.7106 22.6607 28.2098 18.2585 22.2624 33.1019 27.8045 23.9117 27.3603 27.5281 29.6726 36.4187 24.2071 34.5384 0 19.1925 27.46 23.5511 26.9231 26.3362 32.8668 27.4181 28.6391 35.7485 29.3788 29.4754 23.1103 48.6007 29.8194 26.0095 20.0257 18.8048 21.3481 25.0766 26.2935 31.939 30.8347 29.4191 26.1199 25.4097 0 0 29.5657 29.1557 28.4504 28.6559 27.6923 27.8123 26.4735 30.1698 27.0948 32.3471 30.5927 28.7683 30.089 30.8509 33.621 28.7879 20.3957 31.7469 31.9427 32.8169 30.6068 32.9 25.4609 24.2903 24.9935 36.766 28.9239 23.5586 28.4207 23.5944 33.2741 20.5725 21.9308 22.6401 23.8815 23.8192 19.6356 25.2972 23.8929 22.6003 23.1277 25.1768 23.5918 29.5826 21.65 25.2551 30.9762 31.506 26.176 24.3422 28.0783 32.6399 34.5108 31.0298 26.0858 16.9417
19.7595 25.2306 30.3644 25.5312 29.1959 31.4691 37.6012 21.8937 29.0217 32.4448 33.0238 28.3449 21.4195 23.2067 30.5849 28.2361 28.4033 24.0321 26.6085 20.8966 29.1525 27.5672 27.3145 20.9945 31.7844 26.0522 27.6545 32.9468 27.6283 26.1077 21.97 22.6581 30.9269 29.8038 26.38 30.3467 34.496 18.2084 34.2214 28.6073 29.0207 19.7902 18.9307 0 23.8933 16.792 28.5053 41.0261 31.7124 25.7094 27.7555 24.3865 33.5502 20.504 21.7408 23.8654 26.3061 30.6924 21.4495 31.4706 25.715 20.4007 25.3454 19.5434 24.2783 30.7133 35.4339 22.2155 37.6163 25.4746 24.2243 27.7287 35.4724 30.7759 22.4993 28.2266 28.0275 35.9337 33.7664 24.4643 30.8255 32.6904 22.2081 29.753 34.4373 45.1605 50.6664 63.3329 50.6664 39.5338 41.2703 34.6675 30.5009 27.942 34.8204 31.9087 24.4998 25.593 27.6577 31.3434 35.1382 26.0867 19.4192 19.195 25.5286 25.4153 32.6136 23.6924 27.0388 22.6656 30.1732 29.1405 27.4803 33.7796 18.8722 28.5388 30.8223 22.5047 25.8927 25.8195 31.7573 33.0584 29.6034 37.6575 28.3937 33.1956 34.6738 26.2454 25.5495 31.36 30.7175 23.5143 30.86 20.3105 19.5386 0 34.4511 35.1585 0 25.2288 27.6009 27.3099 35.2786 25.813 26.4592 33.127 29.8191 11.7379 14.3753 29.6782 35.3475 20.2311 23.6156 17.1824 27.3079 27.915 20.3943 40.1264 25.1934 27.8633 23.7361 31.3583 36.6945 22.8984 23.8287 33.263 30.1749 30.6334 29.632 23.2276 34.9891 33.3919 29.4599 27.0692 27.9228 28.0208 22.4577 23.9854 36.6262 27.6147 34.2095 25.4505 23.6199 20.2142 25.7046 38.7188 29.3419 22.1137 22.9729 14.6663 21.2494 17.7719 27.7317 24.1312 35.0662 27.7591 36.7636 21.9145 27.4032 34.2492 26.0584 27.8829 27.8463 0 38.3341 17.9267 21.8211 38.0468 27.0618 22.9305 23.6251 28.5407 35.8406 30.9385 20.0676 0 0 27.8805 33.8143 28.3376 21.3601 32.4264 37.6782 24.3045 23.8749 24.2924 38.7195 26.5233 29.1052 28.0018 21.5203 21.8007 29.4413 33.8401 25.4936 25.4065 22.8012 25.6797 31.1102 34.4503 26.4647 28.4568 33.981 27.0509 28.1696 28.6152 20.3029 22.425 22.578 28.6985 18.5224 25.3886 25.0904 27.8684 29.6069 22.987 18.9886 21.1878 24.8911 24.0449 30.483 30.8378 31.2206 26.8732 28.4014 36.3238 21.9491 30.8558 30.657 24.6683 25.9271 22.3124 7.8948
21.1634 31.5227 22.5376 20.2436 30.7934 24.2739 33.9597 29.7672 20.5053 23.4765 28.5239 23.1451 19.557 29.9626 23.1183 25.1838 36.8586 26.1858 25.7984 23.1323 22.7738 37.8975 37.5501 13.3504 24.0513 17.8273 26.2627 31.5655 27.899 21.6343 22.6461 26.9249 20.3606 19.9931 26.0734 32.5258 25.3375 30.6359 35.4951 24.4663 28.2494 28.169 29.6361 21.4317 19.2655 23.2988 22.2992 29.4001 30.9747 28.3038 35.4912 24.0501 26.1928 14.3554 29.843 31.8354 18.5703 23.343 20.1618 31.058 35.7031 15.5646 22.5229 21.8036 21.8133 17.1449 28.7869 28.6635 21.2519 22.6565 29.5616 27.7738 25.0944 35.5493 27.2528 22.3901 25.2206 23.7443 34.598 32.494 33.6704 32.3169 21.0855 25.1573 31.1152 35.5965 40.4175 50.6664 63.3329 50.6664 37.8514 38.9923 33.0497 33.6048 30.3213 30.4694 25.3997 42.1089 28.8057 27.1561 26.654 28.0924 34.0595 32.798 28.6366 27.4735 40.8195 24.0395 39.9608 25.7737 33.7458 33.8346 20.4012 27.1358 18.9569 26.4781 26.5741 26.307 24.0219 28.8933 27.9971 23.6793 30.0509 23.892 21.993 21.3588 27.5747 30.5289 33.7371 35.4848 37.3536 35.4767 41.4301 27.6166 24.8863 33.7781 27.7977 32.2793 31.3849 33.5356 19.3651 21.8639 30.0313 25.1484 25.5824 27.2797 9.9258 19.3112 25.1154 28.2854 22.2366 26.7801 30.9536 25.5285 23.2885 25.1604 21.9175 34.8133 21.6198 33.4911 29.7238 27.6262 30.7898 21.5429 34.5224 28.6224 14.7314 23.2611 26.1573 28.5503 36.281 25.1826 18.3013 14.4681 25.4642 20.2616 34.1137 34.1918 23.0368 24.5782 27.9734 36.2675 29.1507 30.7427 30.2889 28.0555 27.657 34.1887 29.8803 22.7546 26.253 22.908 28.5414 29.0973 21.2328 33.6673 33.9628 29.0114 37.1267 32.6283 32.9533 28.3748 41.7703 0 12.7135 24.4125 28.0992 31.0483 23.2724 18.559 30.0135 21.6855 31.3377 31.0127 35.5131 0 0 29.7928 28.9026 28.2243 27.3499 24.6349 30.016 21.2442 26.0005 20.2859 21.9954 26.7027 37.9453 36.0981 23.9548 31.7289 26.662 19.5968 25.8542 32.1361 35.1526 27.0123 28.7372 33.511 30.3564 29.8152 19.4859 27.1864 24.1012 22.159 24.8815 31.2107 27.6693 26.0229 25.6259 26.2833 28.9616 33.1025 28.5537 30.6187 29.5171 26.7696 25.5781 33.0231 22.8767 25.488 31.2061 28.5791 27.1215 33.4011 20.2431 33.8785 31.2047 25.0152 25.5435 22.5865 23.3637
18.6909 30.2254 29.5005 34.0789 33.9306 30.1676 36.1323 19.4982 27.6949 29.555 33.3338 23.7326 27.3639 26.8297 25.6954 32.8205 26.2532 28.0388 23.7505 24.7891 32.23 25.7443 25.5083 32.7006 22.9578 31.0905 26.5412 29.1004 33.3679 30.5626 25.4728 26.9995 29.4055 27.822 25.7476 26.4987 21.9551 24.7655 17.235 31.8069 23.4405 23.4629 28.5462 26.5123 34.4701 27.3444 23.339 25.3351 29.5163 25.0182 26.373 24.3851 29.9629 22.8905 26.1745 32.1716 21.98 25.9568 26.5421 27.9329 25.5511 17.3612 23.9033 22.2193 28.2151 34.5744 25.9925 21.5971 31.6346 22.2143 37.0401 20.8451 32.7048 21.4201 33.0748 25.9448 27.335 31.0831 27.0137 27.4128 24.4197 24.2066 16.1953 30.3706 35.8815 35.9502 34.3124 39.5338 50.6664 63.3329 50.6664 38.2167 40.4863 39.3502 29.0089 31.0435 32.0128 35.8374 28.75 21.3815 28.7789 29.9427 33.9203 28.9711 28.8809 26.2653 33.0174 35.6881 27.6679 29.9824 30.5398 28.9387 21.0584 28.4853 34.8866 27.8157 27.8792 18.5731 23.964 26.2913 22.606 26.7705 21.3715 19.0154 26.6079 28.4557 30.8213 26.7216 28.2341 24.4256 27.951 28.7123 28.4517 33.7075 30.6089 29.769 29.6276 31.0949 34.956 27.3576 33.5385 21.505 23.3243 28.5955 28.3714 18.7102 32.2341 30.8283 30.1702 25.3393 27.0798 24.6504 26.4805 29.2328 24.8706 25.2526 25.1935 26.6865 24.0113 28.6231 26.0292 27.2212 22.3997 30.5607 30.0148 32.2426 28.6929 24.5064 26.2793 23.5793 28.2229 19.3577 20.1581 24.1253 21.7402 29.6809 23.3053 29.9926 22.9482 20.1431 34.811 28.6951 27.4726 26.8972 26.9514 29.3211 28.7456 27.1527 26.6237 25.7756 23.2762 30.1772 28.9329 35.2598 24.263 25.3095 31.4717 26.2315 26.2121 29.7925 28.8092 36.2798 19.0664 24.7177 18.9856 20.4119 21.2878 24.5268 30.2088 22.883 30.6772 20.9405 28.0893 24.3675 23.1328 0 0 22.5783 25.5856 32.1234 26.269 18.969 33.8695 29.3507 29.9337 25.3018 24.2739 27.3978 25.5892 25.5204 20.8544 31.7112 25.8518 32.1022 23.6686 34.73 25.7315 32.7638 35.7572 40.0247 28.541 29.4742 16.8965 27.6072 23.586 30.5896 25.3359 28.3125 33.8366 28.6189 29.2765 28.161 27.1971 34.4216 23.5867 24.4495 24.6362 24.1514 23.2889 26.2479 26.0667 30.4056 29.2389 29.2886 33.9891 32.0386 23.7051 31.0247 29.1082 33.2991 34.2094 31.3404 20.8147
19.6357 22.0575 24.444 27.1364 20.8357 22.5172 25.0875 21.5575 32.0225 20.8127 20.0827 23.948 28.931 18.4615 31.005 29.1822 26.3449 24.661 27.3694 19.6312 18.3559 22.0835 21.881 23.0346 20.2695 24.5017 27.7929 28.9025 23.1071 26.929 34.1048 27.0465 27.0684 32.3389 29.4871 19.5658 24.8297 36.2396 30.0344 32.917 27.9241 28.0268 29.7142 21.828 17.2607 24.8297 29.241 28.5795 27.2806 28.3548 23.2621 26.323 25.8257 31.1544 29.9244 32.6364 23.912 27.4902 21.1167 30.5415 27.786 22.9202 27.4901 25.1596 24.3379 26.2424 29.5348 27.4656 27.1411 24.8372 27.9951 26.837 33.0496 25.9193 33.4575 25.2406 30.4159 35.3266 24.9789 27.1906 28.2107 34.0665 28.6967 27.197 29.9647 31.1395 31.3797 41.2703 37.8514 50.6664 63.3329 50.6664 36.4931 31.373 32.1681 32.7559 38.2246 32.9896 32.6155 31.576 32.347 28.1256 30.1808 27.8552 26.5446 32.5346 29.9347 34.9679 29.3412 29.164 34.918 28.729 23.9223 25.489 28.4899 33.1781 22.1468 30.8117 28.202 23.6709 26.2707 30.0614 23.5723 22.1371 19.8372 29.5448 26.4394 30.836 32.9165 31.6629 31.5117 31.4535 32.0179 30.2801 29.0269 19.6034 18.6678 26.041 25.2848 30.9541 27.2394 28.4756 22.9136 34.1534 24.9563 37.1551 0 27.0594 33.658 27.7571 30.5164 18.4097 31.0694 30.5487 29.4377 23.7696 26.586 30.0333 28.4817 30.9966 28.8577 33.7961 31.0267 26.9196 29.6707 31.2083 29.2376 29.1037 26.3624 31.7022 38.7962 29.2243 28.9257 28.4397 28.1798 26.3273 24.0781 30.1553 23.8138 28.0325 26.6153 27.9587 19.8971 35.674 26.8008 19.3317 24.8141 37.9256 27.4931 19.8741 25.7281 25.0711 34.2764 25.7221 27.0465 22.9756 23.6781 27.6012 36.8381 27.48 27.9863 30.2419 26.4176 22.808 19.3281 22.982 24.6448 30.4144 25.9809 27.7512 28.4653 31.0899 23.2073 19.777 30.8792 0 0 28.6605 25.9709 26.8345 24.3487 32.8867 22.2891 30.5628 24.9992 26.7594 27.0619 29.9132 22.4444 22.4481 28.6337 27.8863 27.7189 23.9805 31.2125 31.7984 26.6304 28.5505 33.2917 26.3233 25.5612 26.0133 25.1995 23.6868 31.323 27.7546 25.3704 22.7521 29.0337 27.6565 28.8993 26.4626 22.2087 26.2764 29.4703 29.6205 27.2405 26.2945 24.5929 21.5297 27.106 23.4978 26.9995 23.9439 22.7678 24.4496 27.6086 23.9912 32.5185 30.5256 32.0966 30.0343 18.8287
16.9678 26.6106 27.7136 19.775 23.278 26.8813 28.8852 26.174 31.8612 18.12 24.4815 25.8645 25.0979 25.0359 30.7825 22.6285 27.0329 26.5457 25.3375 27.6827 23.3462 31.6664 31.3761 45.5824 29.6475 23.6339 27.0977 23.6719 31.4917 30.2455 31.2388 24.5436 25.4977 33.4866 26.7676 23.816 31.1504 26.5803 27.3042 28.9523 30.0182 21.854 23.2142 31.8468 18.5683 20.9922 24.4571 34.1541 34.0708 34.8017 27.6404 31.4665 27.9869 36.0893 26.4308 34.9371 27.7064 27.9301 25.1376 24.9822 28.099 27.5965 27.2271 17.4642 24.6886 21.4733 15.3587 23.5459 19.9435 24.1311 28.1571 41.1389 29.1317 23.7957 33.772 26.8818 26.9357 31.8446 27.674 31.8324 26.8615 24.7191 22.2703 26.2244 32.2507 33.8752 35.8182 34.6675 38.9923 38.2167 50.6664 63.3329 50.6664 34.5478 36.3858 38.7347 32.572 26.7525 25.5957 27.1078 29.3801 39.3323 41.1642 24.3065 26.245 32.4644 24.7885 25.9782 27.2725 27.9913 28.9811 28.3428 26.8932 22.6657 28.356 0 22.3526 27.9919 28.8381 28.2072 25.231 34.0874 26.6113 25.7271 23.8213 21.881 30.5689 21.8829 27.4334 21.496 27.0062 23.782 36.0611 37.9074 23.635 21.9465 23.8041 24.0878 30.0552 25.9443 22.2807 33.5247 22.6564 26.1868 27.7179 0 17.1784 39.8077 24.2222 29.196 36.4312 27.2095 25.2912 28.0142 29.069 26.5339 27.5754 23.2981 35.4084 27.6998 32.874 28.5388 26.3728 34.4391 25.3707 14.755 32.3108 27.1998 28.256 22.5469 28.1636 23.6387 24.0216 27.6668 27.6907 29.9802 24.6536 28.6892 35.7861 31.8606 31.0415 28.1873 28.1997 20.6598 24.4076 16.9407 28.6084 31.4936 33.4767 31.9777 34.8587 20.8268 24.899 33.0498 33.6182 22.1872 20.6954 27.5864 21.6217 30.4687 26.8227 28.2548 22.0656 24.5295 22.0113 32.1813 33.6499 41.0028 24.5482 27.5865 21.8574 25.4118 29.0809 27.0747 29.3491 0 0 28.9891 28.5741 35.5116 28.3731 14.122 19.1195 25.2381 19.6924 23.4226 25.3938 23.6552 30.7662 37.7346 29.7616 23.493 28.9799 34.8038 28.5998 31.0957 36.9138 25.9352 26.1827 31.1362 23.5167 22.9544 22.6232 28.4928 22.616 34.8917 27.8795 28.2087 29.1499 22.1179 23.1729 30.9765 32.0587 22.742 22.9663 21.1775 16.9836 19.0407 26.5234 29.2845 27.429 20.9465 32.7985 27.6195 27.133 16.9399 30.8759 30.0972 22.6315 26.1872 29.0178 26.1475 0
27.2367 23.3436 31.3099 30.3282 16.8894 33.5233 29.2665 28.1818 25.3421 29.1149 28.8898 27.3866 25.9608 26.4904 25.1847 31.3988 29.4279 33.2368 27.2982 29.7389 29.0932 24.979 24.75 33.27 27.6137 36.4482 28.0631 28.0383 26.7786 27.3396 29.1164 29.1052 23.8127 28.9077 26.4698 28.5041 24.1133 25.0178 33.5901 26.3938 31.2852 24.0276 33.5835 29.0879 26.2288 30.5674 22.838 15.0205 23.6541 25.8788 22.8981 28.9674 26.1377 26.8356 33.5862 25.5706 22.0264 31.9334 28.3954 20.4145 32.3839 42.3906 42.3822 25.3263 27.1627 23.0135 23.4202 31.5863 26.8345 28.9954 31.0659 25.8237 31.5044 20.918 35.5361 31.2946 33.0878 32.2803 33.982 23.6251 24.7809 17.9547 35.8433 33.9353 34.3484 28.5107 30.8912 30.5009 33.0497 40.4863 36.4931 50.6664 63.3329 50.6664 37.9679 29.685 32.2366 32.5466 29.1917 28.8831 31.7831 26.11 27.9895 31.2448 35.8092 28.4657 23.6382 24.0786 21.1035 27.5195 24.9392 21.5076 27.1795 31.5738 33.7097 21.595 24.0728 22.6317 32.1827 25.5023 25.9997 30.9871 22.8145 18.0284 28.5552 37.5682 28.0474 36.9878 31.5114 24.3756 29.0972 23.3534 21.5367 21.2456 30.5206 25.7229 20.3568 23.819 24.2531 19.9769 30.0568 31.1472 24.0899 28.4168 21.6096 36.9775 18.3711 30.3199 22.1081 24.4388 23.0407 23.3661 17.695 32.5533 28.4415 29.0891 24.6475 22.8708 27.7776 23.0577 26.7117 25.8283 22.7654 30.4285 32.2761 23.382 0 22.7879 27.7691 21.4265 29.5093 31.7589 21.2087 29.5179 25.0808 25.0411 29.5893 26.5185 24.6411 23.6491 25.7836 27.3038 27.5874 31.1253 24.3754 21.8803 30.4303 28.2426 19.8958 22.6862 22.8629 30.871 28.2793 29.6581 34.2807 26.8755 35.2169 29.065 29.8131 25.8781 30.6331 29.5879 33.8956 0 25.8171 18.0213 32.4662 24.8172 18.8119 23.9376 29.3435 29.0481 32.115 26.522 25.7708 0 0 29.1368 27.7748 26.2397 33.8347 21.352 19.5877 35.3276 30.964 27.8238 26.0079 33.3939 22.4045 25.6631 27.8393 25.5138 27.8618 26.1936 30.1306 29.3657 36.3711 22.6231 26.8836 28.9233 31.1491 21.83 17.0516 29.3419 22.0949 22.4987 23.7956 35.0386 31.5953 23.0805 32.2719 30.4588 27.5048 26.6426 24.9888 25.8216 22.2301 22.6977 25.7024 28.0745 31.5484 23.9266 28.7582 32.2134 23.6297 21.305 30.1728 30.2102 28.9419 32.1029 30.3463 25.7967 19.2638
27.4812 28.5088 31.454 21.3385 24.7865 29.0585 27.6645 24.144 25.0935 33.0868 27.52 27.1267 33.5772 27.7959 32.839 25.7577 25.6233 28.6834 21.2726 34.0692 28.1098 27.1998 26.9504 31.7454 23.7293 35.5752 32.0055 29.6284 23.322 28.7991 29.9023 25.8271 25.6365 22.7348 27.8336 37.8903 27.6719 30.3843 16.2849 24.4885 27.2797 22.5008 28.5934 29.2614 30.5102 32.1495 32.1116 20.7843 25.1368 26.2242 27.6034 31.3201 26.5289 27.9981 30.1809 24.1351 28.9986 28.9546 22.2776 25.0974 30.7406 23.964 31.4202 27.9137 31.1588 26.6949 24.6531 29.5869 23.4735 27.238 28.2907 31.3487 23.3546 29.5824 31.618 22.431 31.3369 28.2034 27.0765 28.17 36.7538 25.966 26.5214 27.3363 26.1279 27.2516 29.7872 27.942 33.6048 39.3502 31.373 34.5478 50.6664 63.3329 50.6664 41.2373 35.1131 31.2019 29.0257 34.6402 29.7087 38.5357 35.1249 33.5475 30.9379 33.8506 36.6694 26.037 21.9143 21.0523 21.1196 20.6112 31.9054 31.1689 17.8418 26.1354 25.5486 27.7875 31.1883 21.3473 26.0694 32.0959 26.2104 29.4335 24.8735 22.6535 22.5896 34.4569 23.4549 23.0173 30.68 23.5371 30.0887 34.2446 31.9882 27.1542 29.5022 27.8503 28.2209 28.3095 27.2161 28.2426 24.4074 27.3053 20.8449 36.4658 21.8133 36.1085 23.0893 23.0531 24.3855 24.3908 23.8562 24.0226 26.6812 29.817 24.1234 25.9602 32.8369 26.4293 29.9059 26.6338 22.1665 28.0176 25.1865 22.5777 23.8538 21.4514 30.6045 20.647 25.4163 23.2439 23.6819 32.1412 22.4882 24.0544 24.3065 30.0613 19.83 25.0228 24.7209 32.22 23.9426 26.1867 21.3985 28.8183 19.045 34.9437 34.2688 36.1732 23.8008 25.9406 28.9775 24.7885 30.869 29.1279 30.4522 30.161 20.7586 26.122 28.7491 24.6098 21.8183 0 13.5554 31.4448 34.1307 24.1809 29.2214 31.8901 29.868 27.5231 23.3381 28.244 23.7916 0 0 23.7078 26.2428 22.4526 32.5058 26.3969 24.8453 27.1746 29.5146 24.6465 25.1507 32.5234 27.9595 28.4408 28.1955 26.157 27.2006 27.3 21.0226 23.0369 23.5682 29.1006 28.0748 25.5082 30.0437 29.0474 19.1037 23.9169 32.1331 29.8438 36.6886 23.4644 28.7035 26.954 24.3156 25.7765 29.459 28.3758 35.518 25.2749 24.7731 25.5985 26.3141 29.1433 30.7165 35.1251 33.3131 30.3309 24.9208 24.1763 28.771 28.3871 30.9579 28.3748 28.4355 29.9539 20.9824
19.0566 30.9595 26.5924 31.0155 27.3928 20.7001 25.8023 26.6481 26.5841 26.8257 21.9668 34.7739 37.9978 28.5714 31.154 21.5016 23.8391 27.4031 23.3006 31.4108 30.6869 27.0741 26.8259 28.5375 31.7425 26.9799 25.8096 27.5765 16.1039 25.9514 27.5973 22.6215 27.8573 26.785 26.8365 27.7033 37.3472 34.5331 16.5992 18.3228 27.5586 26.1096 19.2171 23.1665 15.946 35.1605 30.5788 28.6533 26.9639 30.758 28.2511 27.6655 30.3366 26.5781 27.8493 32.7765 32.1059 21.8469 21.997 31.4069 31.4946 25.473 15.8199 46.203 31.2491 25.2042 17.1011 25.3612 28.3847 35.3375 32.3452 27.551 23.5542 30.0104 24.1328 24.2822 27.526 30.9821 34.6582 30.0503 36.0402 14.3435 25.9867 19.0157 27.4096 28.567 33.472 34.8204 30.3213 29.0089 32.1681 36.3858 37.9679 50.6664 63.3329 50.6664 43.5595 36.2142 34.688 24.1556 34.4792 34.6061 42.8656 30.1922 27.7127 25.5971 29.0804 26.4838 41.4178 27.6985 22.2159 31.9895 27.104 34.5606 19.915 27.0781 26.2758 31.6841 31.9148 24.9455 26.0446 33.7001 27.5523 24.0716 29.9136 32.8161 27.3595 31.1512 26.6357 18.0195 27.1811 29.0339 26.9014 29.1228 33.5239 33.2865 37.7467 26.16 20.8349 20.8775 18.0684 27.5381 23.8002 23.053 25.4293 24.8481 25.5626 23.5243 23.4537 31.2387 30.0436 26.341 32.4519 27.8036 24.3541 28.6502 26.9838 42.1475 37.1648 25.7198 37.4225 17.3728 30.8859 34.4389 20.9103 21.7583 23.5965 28.3681 33.4452 28.9926 32.6798 22.8281 29.5891 33.9976 28.7824 19.6906 23.3508 21.1938 24.0679 28.1467 25.6264 22.1557 31.7312 20.4122 30.8777 29.8793 32.5889 25.514 30.9773 27.6126 21.305 25.9412 31.1655 26.5194 31.1814 18.3676 36.3373 25.087 24.3337 31.1171 25.2128 29.8631 0 11.2142 16.7444 25.4332 30.104 36.2125 32.9253 30.1833 30.992 33.7498 29.3508 21.9451 26.471 0 0 18.8548 24.9516 37.0004 25.4611 26.3163 27.2413 24.7747 26.7275 18.4686 27.0804 28.7706 41.5292 29.9763 32.358 28.3184 22.5644 28.0263 23.3726 30.1557 29.5782 25.3686 26.3795 22.489 25.2932 24.3356 35.3327 22.5606 28.1221 21.3659 19.103 23.2238 33.2495 28.0866 28.0007 23.3015 24.3773 31.9407 22.204 20.6616 25.9493 27.0997 27.0706 28.1837 23.5712 32.4776 25.6778 25.3319 29.0139 22.0405 26.2489 24.9588 26.2833 21.0067 24.4717 32.5047 25.9221
21.7479 23.1728 29.6541 29.2853 27.375 25.3591 27.626 23.2932 30.7195 35.6881 22.3652 33.9421 28.8126 24.0927 28.1134 22.8753 24.74 25.0051 21.0524 25.4341 0 29.4117 29.1421 31.2835 24.3019 29.434 27.4196 33.6396 29.7316 32.6148 27.8068 24.2485 29.9533 28.0329 32.054 27.6767 17.6698 28.4273 26.8026 26.5096 25.7198 30.0512 34.7218 24.8917 29.279 39.801 25.2706 27.9423 29.4852 23.5167 21.7952 28.1793 25.8513 23.2088 29.6592 25.7472 31.5318 34.9579 21.3552 24.743 21.9161 24.694 21.432 25.649 25.8894 30.7556 25.0755 29.0228 28.7878 26.6338 29.2825 37.8678 30.0642 31.4587 31.9908 37.9126 28.7408 28.7749 30.0951 32.2937 29.6454 26.9657 26.9993 24.7922 31.9911 29.5237 32.7124 31.9087 30.4694 31.0435 32.7559 38.7347 29.685 41.2373 50.6664 63.3329 50.6664 40.8543 30.1221 34.2069 29.3541 27.8509 28.2742 28.3465 31.7357 35.7271 26.0888 27.4802 28.4808 30.9312 30.1059 34.7892 17.3588 21.9566 25.7223 28.8874 30.2634 23.1558 20.573 23.9244 19.6655 22.9965 25.406 27.9092 31.1855 22.479 25.2621 31.7281 25.5451 32.7288 25.4996 21.1793 31.3606 25.0314 29.9094 28.6137 29.8058 25.7446 17.6742 19.8994 25.4382 25.0446 33.2613 28.2031 30.1407 26.8419 18.009 27.1324 28.6543 31.4501 22.5599 17.0104 20.2601 36.8438 25.8557 25.5735 23.2979 20.3438 28.937 28.0631 27.789 29.1639 22.3684 20.8641 16.4854 26.8361 22.3155 24.7262 25.7561 31.6414 24.3981 30.9154 22.3879 30.148 27.5785 30.916 28.8019 26.4322 33.3949 27.3842 27.4397 28.8977 27.9761 17.6282 26.4007 30.8612 30.0144 28.6537 22.8927 29.7651 18.7514 26.4853 27.0105 25.3203 30.3549 40.2668 33.7151 25.9122 30.6429 36.4411 30.0972 23.7125 33.3355 28.2556 39.3954 27.9571 35.0531 31.244 24.7963 19.389 25.1121 22.315 33.466 26.74 30.1684 0 0 27.0238 22.0733 22.8533 22.7914 18.5927 27.3613 27.9542 36.7057 25.577 23.5108 26.3033 24.2874 24.6459 26.5286 21.8405 27.7425 32.8883 20.1908 23.542 25.988 26.0749 30.7824 27.8698 25.5516 26.9315 25.6508 25.6819 28.3173 21.7244 23.4692 32.1977 26.155 29.2325 24.9422 27.5725 24.881 30.6486 27.3398 19.3388 22.7952 27.0202 30.5347 28.8039 35.2156 22.4729 29.4828 30.4066 31.2664 25.3949 23.4954 27.2561 35.2024 25.2712 33.5424 22.7901 29.3099
25.5432 25.4308 31.6006 27.2934 32.3181 23.8808 34.325 26.5216 27.8401 27.541 28.4622 26.2256 29.2355 27.6714 25.562 31.1358 21.3302 24.6166 28.5478 33.9425 32.7644 28.7526 28.489 31.9795 35.625 20.9718 29.964 25.8776 34.5925 22.5699 21.4921 31.4627 25.0578 26.4055 24.4462 25.4579 24.0334 22.6153 34.7986 36.2669 29.0725 28.0421 31.4674 19.0323 23.8733 28.374 30.37 35.4391 29.5852 18.2484 24.9763 30.6779 29.1772 26.9809 30.3621 31.0796 31.6853 30.201 31.6436 20.6144 25.0934 20.6347 25.6932 28.8838 22.4558 33.4876 16.8373 21.2601 26.6628 25.0834 27.97 20.6529 27.8025 27.1955 33.8082 28.7639 27.8073 33.2835 24.6954 30.4938 23.6156 17.9626 32.2361 34.6073 26.1418 30.2441 33.3637 24.4998 25.3997 32.0128 38.2246 32.572 32.2366 35.1131 43.5595 50.6664 63.3329 50.6664 36.7033 33.6263 35.8995 37.6771 21.8152 23.8464 32.4006 30.7027 32.9848 18.3008 31.812 30.061 27.8954 31.1598 25.4246 29.5361 23.9131 30.2042 26.4505 37.7416 20.5208 32.2214 28.6818 26.3243 24.1183 29.3514 30.469 29.9774 24.6606 20.6657 22.7845 29.8799 29.1354 26.7773 29.8789 30.913 27.7849 35.5979 33.1036 28.5752 25.61 29.7668 27.779 26.7383 23.9587 26.8239 33.4116 22.0649 8.346 18.6387 27.6693 28.6181 21.2642 15.1297 19.7253 21.2361 31.9513 26.1408 19.3322 24.7095 25.1097 23.6731 29.2146 28.9552 27.1255 29.3238 17.7364 27.9642 28.7162 31.9601 30.7165 26.0655 33.0463 26.8063 31.192 19.3666 38.1566 25.4277 30.8517 28.9753 27.0081 32.2833 29.904 25.9514 21.7273 28.3369 29.518 35.5141 31.4594 24.2739 27.6258 22.7442 22.1193 27.3075 31.2782 22.2463 28.317 31.8562 28.9985 24.6455 20.9442 33.3904 24.4601 29.7497 15.1919 15.856 32.6537 25.5781 31.8494 30.937 26.3904 28.5687 20.5789 28.3618 31.1791 26.26 26.5767 0 0 30.0582 29.1181 28.9897 27.016 34.0811 27.9319 22.6849 27.7162 29.4692 32.7625 22.4539 25.7587 27.8629 30.7002 25.7534 25.3835 28.9108 24.664 33.6262 29.0106 24.5301 28.5931 25.0323 30.122 22.0587 28.4212 26.1733 28.5095 20.6909 22.5738 31.0557 29.8015 26.2578 25.052 31.3806 30.5303 29.5844 25.2333 22.2653 24.5501 25.8002 27.0169 17.2446 24.3981 27.231 27.9665 25.8716 31.7005 26.0328 28.146 26.0667 24.5962 28.4206 32.5214 25.5739 23.9841
21.9777 27.4815 34.5303 28.559 20.033 33.0658 33.1867 23.4926 28.7689 24.5588 22.2122 29.2461 29.128 30.6331 27.4207 26.8128 29.8967 20.3089 18.7487 23.5987 19.8769 30.943 30.6594 28.6721 31.3609 34.4114 28.8667 22.5238 40.9362 32.8861 27.9972 23.1613 37.319 23.8997 24.3891 27.2633 23.9047 27.8268 13.5266 22.0928 23.4448 20.9625 29.4418 35.0518 20.9277 14.3771 29.4575 28.9646 0 24.9584 32.7341 30.5749 33.3601 26.0273 24.4323 27.7332 24.3647 28.8789 28.4295 27.2289 24.0023 14.5585 24.0589 25.2384 18.5717 16.1336 23.2087 44.0244 29.8756 25.9803 22.3431 22.9957 25.0564 21.9035 31.5925 35.069 34.1649 27.5481 28.3439 23.0904 26.1404 25.3725 32.1123 32.2343 27.575 28.7915 26.8992 25.593 42.1089 35.8374 32.9896 26.7525 32.5466 31.2019 36.2142 40.8543 50.6664 63.3329 50.6664 41.1549 36.122 26.4691 38.1121 26.9433 28.6932 29.3207 24.5523 35.0347 34.1123 21.4506 28.6573 37.2641 21.4604 25.11 24.7391 24.2675 26.8698 29.7906 30.6035 28.0193 37.1029 31.1426 33.393 27.1892 19.7853 27.4621 22.9804 20.4932 31.7387 29.5281 30.3703 27.7449 27.4475 36.3917 26.0756 39.0762 29.7851 37.9418 29.8313 27.1529 29.0666 29.0974 25.9892 31.1717 38.6202 15.926 30.4927 25.8312 30.0694 29.9545 31.0584 34.6734 24.2672 30.165 31.8858 25.5595 30.2353 21.7062 30.6888 31.3636 26.1497 22.4529 24.4028 28.993 32.0266 29.2692 27.0628 30.5117 24.4072 25.5944 35.0801 26.5431 25.3362 27.4862 27.6741 31.478 19.8257 24.8188 28.8703 23.375 26.3241 29.4405 30.0244 28.7458 26.256 22.956 31.6333 23.9942 29.4413 22.936 31.3376 23.2258 27.5571 25.9307 35.0031 21.1227 24.2115 25.9083 26.1999 27.8379 31.5428 22.0198 15.4138 26.2633 25.3113 23.1149 30.4435 23.0898 33.2421 31.9954 33.562 26.7319 36.2034 24.1405 19.3853 0 0 22.6307 19.2969 34.2872 20.8482 22.5225 18.835 27.0209 30.5214 28.2745 25.6168 29.6015 30.6475 22.3318 30.1254 43.1115 23.1596 21.2656 28.3476 28.374 21.3226 28.1683 21.1792 32.9802 25.5299 36.8538 26.6107 25.9744 32.4591 31.5629 28.9263 29.1703 22.8891 27.0952 23.8546 34.9664 32.6544 34.5398 27.5687 24.4143 23.7711 21.4635 21.685 24.5251 20.3971 19.9532 26.528 21.2558 19.6832 27.0435 27.333 23.6502 35.3279 21.4761 27.7005 24.9991 26.2343
21.1767 30.1243 30.6019 25.0595 29.9985 22.4902 29.2264 22.0992 34.8769 26.094 29.99 30.3386 35.1113 28.0868 23.4476 24.929 24.1675 23.8946 29.9452 33.1775 27.2941 32.6847 32.3851 18.6809 26.7689 34.2008 29.326 24.469 28.021 32.1443 21.9737 19.3234 21.761 20.8382 25.1666 28.6086 21.644 22.9355 14.4729 28.4198 27.2622 20.5578 29.971 0 28.8642 35.5025 28.5607 22.1791 24.6255 25.389 24.8244 29.4435 25.5766 26.2105 22.9205 20.2096 19.654 33.0408 34.7707 30.1464 33.2186 30.7991 32.8105 20.1723 29.1593 20.5792 24.7293 29.5608 25.3109 31.4418 31.6295 30.6412 31.7234 27.9744 29.1924 37.7049 32.295 29.9303 19.4827 24.9163 30.1359 16.8869 29.6255 18.687 29.3011 30.1618 35.9927 27.6577 28.8057 28.75 32.6155 25.5957 29.1917 29.0257 34.688 30.1221 36.7033 50.6664 63.3329 50.6664 45.068 28.9868 37.1927 30.8785 27.9702 28.9628 25.4639 19.1546 35.4292 29.1907 35.6542 26.5136 30.3113 28.7613 25.2824 17.7709 29.3654 21.2423 26.8796 28.2899 31.0561 26.668 29.7073 31.3795 27.0281 27.6168 29.3495 21.7247 33.0709 28.4794 22.7067 22.6903 29.2626 30.2081 25.898 19.9953 25.5993 28.1598 29.6989 24.7493 29.796 34.3506 35.0273 30.7442 19.6785 24.8405 31.8365 20.0643 28.7039 30.3176 32.4257 25.7363 21.5162 25.0909 28.9432 24.1749 28.0555 28.6707 24.1519 21.454 30.9545 25.6088 26.4311 31.8624 30.3184 0 28.9698 24.4134 23.8553 27.037 28.4229 28.2111 30.0321 33.54 31.0938 27.8918 29.9797 26.2254 25.0992 19.1253 23.1058 31.2359 32.3672 27.2662 25.5039 29.592 29.3847 25.5377 25.0962 0 29.417 30.717 21.9414 30.1717 38.393 24.4628 42.9506 20.8992 28.4266 31.8901 27.8756 27.3095 24.2857 32.4044 29.5758 25.8377 30.0537 33.0963 21.0519 29.3008 29.0437 29.8686 24.7707 27.1175 33.9293 0 0 26.5125 18.5064 23.314 32.377 29.7118 27.5041 28.4263 27.4904 26.6442 31.8836 26.0027 27.5122 23.8706 21.7588 29.3981 28.2175 29.6928 22.91 20.774 28.4741 20.3801 28.2458 27.3922 24.979 34.9585 23.7079 26.713 25.9887 26.8739 23.4314 25.217 30.7354 31.6556 30.2191 23.1491 31.1091 28.6599 21.3858 30.878 27.0099 24.3182 24.9858 24.9923 29.9878 30.6996 24.1 24.8595 20.2545 23.9536 28.222 35.1174 26.0089 31.3894 23.3527 30.0628 17.5778
21.4479 22.5329 18.1493 34.8466 24.942 31.5267 19.0682 32.1103 20.7548 31.1259 25.1397 29.7853 28.7733 19.5084 27.707 20.2307 20.23 20.7846 25.1265 27.3564 28.0243 26.1922 25.9521 25.5129 27.8949 29.4046 36.566 28.4631 27.3809 23.8974 26.9527 28.0724 28.1009 24.9633 28.2351 34.4929 26.5423 28.7491 25.2806 23.9672 32.7193 24.7169 27.2309 40.6107 32.1445 36.9968 24.1713 30.8513 30.2462 27.2302 15.9216 22.4287 24.7089 26.7069 21.2931 27.0464 21.5551 29.0652 25.4432 24.4111 28.3791 28.0815 34.0222 30.6487 28.2264 19.9544 25.444 29.5085 29.6384 26.0825 32.4045 39.8107 28.0605 23.7287 25.1349 30.5992 29.3909 28.4253 29.5445 28.472 25.3955 24.1101 33.3159 30.3204 26.0799 31.931 22.2327 31.3434 27.1561 21.3815 31.576 27.1078 28.8831 34.6402 24.1556 34.2069 33.6263 41.1549 50.6664 63.3329 50.6664 39.7923 35.1319 34.9383 34.1832 28.7802 32.8597 34.3386 31.7457 29.7454 28.3546 19.1928 23.5108 21.9477 28.3564 27.6016 32.8603 33.046 23.6916 22.5242 21.7501 23.6158 36.4987 32.7111 32.831 30.0257 34.2082 22.9816 28.953 24.7279 26.4972 28.2162 23.3732 25.9617 33.1832 23.6769 18.7883 25.2851 24.6594 22.5697 32.8392 27.7948 24.6691 26.7022 19.0559 31.5842 22.6016 34.3616 18.8951 22.6848 25.6754 29.5893 26.8188 26.5254 25.6554 31.612 26.5027 29.118 20.1115 24.0693 32.4003 26.0854 29.5906 22.63 31.0685 20.0104 28.1168 26.8158 26.3647 28.48 26.02 26.2422 30.3054 20.7112 34.9166 30.1681 22.2228 31.8479 31.4042 26.4061 27.0421 28.8578 31.5848 30.6591 30.2753 27.373 35.6126 22.0067 36.0312 0 27.3034 23.1563 25.2209 19.6896 26.7648 32.865 41.5988 30.8318 31.3749 28.5586 32.8375 22.765 26.7712 31.6532 19.6151 19.7085 22.5922 14.5563 25.5907 23.4751 31.7119 27.4276 21.6467 20.8062 18.9944 0 0 20.5138 29.2938 25.827 35.2575 26.9934 29.045 28.616 24.7281 36.9722 32.2986 23.3724 25.6401 23.205 24.6434 31.0074 27.3822 27.8352 33.3906 25.46 30.4509 27.4835 28.7727 28.5566 30.9185 15.1355 33.7568 25.723 40.7548 27.8384 30.4974 27.5784 23.5521 24.9376 23.4241 26.6601 22.8593 29.4878 31.221 30.3827 32.5144 32.0697 27.8406 22.0282 18.549 27.8069 26.8201 28.5391 27.8411 22.6509 27.522 26.1119 30.3126 29.9932 37.1082 25.7093 29.1075
26.1374 25.2108 28.3758 25.9128 22.4576 25.5219 24.7206 26.0627 24.397 20.5338 26.6621 23.4827 26.0454 26.7007 17.8518 21.4652 21.1118 32.9108 23.5204 23.0893 28.4244 29.4953 29.225 29.1434 31.9693 26.4191 27.1849 21.6266 29.6944 30.5234 24.5678 34.4041 30.0947 25.1062 31.8018 29.3644 24.6788 33.9026 29.2361 23.1834 38.1032 25.4043 31.0732 12.8825 45.8256 18.1693 27.5044 28.8428 24.9455 21.5488 27.3125 25.941 30.5394 28.557 31.0529 29.8167 24.5596 32.6406 26.5501 30.3291 27.7255 28.3075 18.3627 23.262 18.4962 16.9142 32.0532 28.4477 27.0898 29.0263 25.5141 31.9844 30.1654 27.6259 29.2405 21.8305 23.5852 25.1571 26.3863 29.3229 28.1799 30.7392 17.9282 28.9284 23.3126 26.67 25.5529 35.1382 26.654 28.7789 32.347 29.3801 31.7831 29.7087 34.4792 29.3541 35.8995 36.122 45.068 50.6664 63.3329 50.6664 58.1444 39.7718 31.3403 34.8581 23.8758 34.8387 40.0248 24.8259 37.0079 35.0203 32.8136 28.8665 53.252 0 25.8455 28.6197 30.9975 31.6104 27.0779 29.1999 29.4468 33.9588 23.6097 27.2051 30.4956 28.8938 33.4607 28.0124 34.0295 22.7906 22.4014 26.9585 28.6536 25.8976 15.8191 28.5022 27.0514 21.1468 22.3698 29.0577 29.3154 25.4739 17.2044 24.9627 20.013 23.8765 28.9764 26.9269 24.9118 22.3407 26.1114 19.5902 27.6427 32.0888 32.7796 32.7441 19.3589 31.8867 25.6412 34.2809 27.6721 32.2302 29.5032 27.9755 18.333 31.4816 31.7813 25.3361 31.3924 37.9749 24.9194 25.6783 28.6029 27.0829 33.8389 25.0253 28.1311 29.7578 25.9499 24.4323 29.8484 31.0862 27.3376 19.7877 24.9342 24.5003 25.3185 0 29.7218 20.9797 29.0123 30.772 27.8508 25.2376 19.6551 28.6407 25.5554 25.013 25.3851 27.4327 33.3828 20.8364 28.0586 28.5376 29.4061 14.165 28.0037 15.726 28.3326 19.7109 25.2456 28.8448 33.0319 0 0 25.3649 23.6708 26.1794 23.3464 32.1804 27.0159 24.8916 32.1362 25.0567 35.0682 25.6423 28.5615 27.395 25.5937 26.3435 29.7611 29.3624 25.5842 25.3597 19.3233 34.1355 21.7018 32.9805 21.7443 16.5528 17.8384 27.6996 30.9412 23.6295 31.8855 24.3799 25.3839 23.7867 23.2327 23.967 27.0386 29.6204 32.0837 19.4562 23.4336 23.4359 19.1768 24.0768 37.3982 29.1352 32.0239 23.0077 27.9192 24.7504 27.4439 28.7282 31.3485 23.4032 31.6663 29.2092 31.1971
29.026 32.7773 19.5882 25.1377 31.7522 32.1779 29.7579 30.5233 34.3851 30.9482 22.8683 26.4713 29.4122 30.2091 21.2076 22.2199 14.4346 27.7546 39.0619 26.2102 26.7132 26.0964 25.8572 16.4306 23.9265 25.8715 27.7689 25.9206 25.184 23.8794 22.9963 26.0677 27.0188 27.651 24.3525 23.4877 38.5549 46.0898 29.7401 20.8449 31.3198 29.9351 23.3865 21.2756 23.4506 21.4912 20.2843 24.9757 38.9137 26.1221 27.2291 25.2506 31.5889 26.8753 22.4367 13.6223 33.4954 26.0928 28.4978 30.4987 23.1943 22.9125 28.8004 36.4317 23.5257 28.4297 15.2151 27.4572 23.1176 21.0919 22.3981 29.7172 24.7205 34.1289 24.9435 26.0169 22.7131 32.0486 32.896 24.3965 20.9706 22.614 31.5414 27.668 20.46 24.7721 26.625 26.0867 28.0924 29.9427 28.1256 39.3323 26.11 38.5357 34.6061 27.8509 37.6771 26.4691 28.9868 39.7923 50.6664 63.3329 50.6664 0 35.2022 37.9558 40.4142 40.3159 31.0239 24.3081 23.3216 26.0497 25.4885 27.2169 24.9938 20.2739 27.6467 24.0327 19.3608 28.2077 33.9913 25.9661 30.0442 25.4815 32.8921 27.7449 32.7757 27.9329 23.1901 32.8864 26.2172 28.282 33.2851 30.6495 21.8306 28.4822 31.298 23.3853 19.2644 17.1801 23.8403 30.9831 30.6203 25.3776 23.6811 30.4956 27.4151 27.8251 28.6557 25.1155 29.0994 25.1166 35.4008 21.2458 25.4666 33.0138 25.3746 29.804 32.3223 22.4277 25.9029 21.2243 30.1769 29.7302 23.0968 22.4694 22.4968 30.1083 25.9361 28.1086 38.2675 31.7646 19.0921 29.4102 31.4016 22.7771 26.6159 36.5208 23.6183 26.1271 18.8103 27.6697 29.0108 23.3376 27.9459 29.987 21.4687 25.3308 20.7007 19.5257 34.1665 31.4696 27.9467 23.72 28.7127 34.6325 26.9149 22.2158 29.1985 26.5011 18.2928 34.7284 16.6648 49.9281 20.7424 34.0127 22.8148 26.1072 32.0866 20.127 21.7392 32.8671 27.9249 31.6986 35.8565 0 0 24.9679 25.0159 29.4225 22.1472 28.1882 29.8463 26.0393 27.6744 28.9032 34.1693 36.3182 29.2613 28.067 25.6459 32.702 31.0686 33.5273 26.4958 34.9356 24.8859 28.4038 29.8 25.8274 31.0742 17.3223 33.2008 23.5111 20.872 29.9765 21.0254 27.2427 30.2935 32.2767 20.0849 21.0682 33.4696 36.3269 26.5098 34.9723 27.8229 26.5192 28.6006 32.2433 24.8425 32.1267 21.7853 31.5811 27.2307 24.0392 25.2664 26.2373 31.1328 26.8504 19.874 21.5059 19.2967
12.4299 20.9314 26.5597 31.9515 37.9944 31.9776 25.8946 20.433 25.0996 32.1078 26.593 38.1258 21.7259 27.6077 30.3577 22.9374 30.013 28.494 31.2716 35.6593 31.7007 22.1451 21.9421 15.8454 23.3529 26.8466 27.0856 26.1119 18.6148 30.091 23.51 24.6214 28.2873 26.7716 28.4805 24.2493 22.4805 36.091 36.9998 28.0225 25.3271 20.989 12.9687 9.5239 25.8739 15.3523 30.6184 33.3738 33.7686 34.4361 26.0852 27.146 27.4598 25.3009 15.936 27.3434 37.5286 22.4028 28.5023 30.2776 40.9135 19.9014 20.2823 31.3136 16.627 21.7431 23.1621 29.8182 26.9542 23.6259 35.9373 30.6335 34.8387 33.5639 29.1254 29.4171 26.2329 28.3793 26.5162 21.7448 20.7182 18.0522 17.0467 20.0428 22.2844 35.1419 23.7804 19.4192 34.0595 33.9203 30.1808 41.1642 27.9895 35.1249 42.8656 28.2742 21.8152 38.1121 37.1927 35.1319 58.1444 50.6664 63.3329 50.6664 46.9514 34.4425 56.1093 35.5482 45.4867 22.9328 26.6856 24.82 30.7654 38.8157 10.0113 30.0108 33.2482 35.614 28.8355 15.8855 38.764 24.8487 21.439 25.199 24.9899 30.3365 19.4697 14.2093 21.5203 30.6698 26.3742 22.8139 29.5035 30.0647 23.9864 32.8556 31.6891 28.2847 41.6003 29.4466 20.7731 37.1866 23.4425 22.4336 23.6815 30.6134 12.9158 19.7644 25.0443 35.5663 36.7147 29.2742 32.0524 26.8953 30.8537 31.4827 24.2922 26.8424 21.8945 26.0156 24.1201 26.9638 38.3238 22.8965 19.7469 24.607 31.9513 28.5386 31.4556 24.0902 38.7587 32.2193 35.8057 27.8853 29.0407 24.7908 28.3191 23.2224 31.5439 26.5432 26.4763 26.4055 22.2632 25.8344 23.6463 19.9164 30.2036 30.4933 32.5297 10.4545 29.3644 30.4605 23.6772 16.1494 31.8765 22.6792 25.6933 29.1051 22.9553 29.7209 23.4505 29.5283 27.6239 18.3469 23.8007 36.0838 18.7143 27.3377 39.0697 30.4766 23.9371 20.8551 34.5621 29.5684 24.5817 0 0 19.2884 35.8433 34.2698 28.2562 49.3991 27.6425 28.8376 22.7407 23.1058 35.2622 34.6574 29.5256 28.5288 24.9387 29.5532 18.9498 24.9337 18.8336 31.3297 24.4396 26.8314 20.1883 23.9032 22.2788 30.6332 11.1491 20.4719 30.6472 18.1934 18.3108 26.4819 26.7668 32.6138 23.7209 25.6889 32.8258 22.254 20.3936 25.3588 37.0547 45.0647 48.0045 27.9317 17.5725 22.4528 19.827 25.6837 22.5424 39.8171 27.1788 16.8687 22.898 19.1851 25.2079 32.5946 44.9443
19.7174 27.4949 27.209 28.2397 33.3435 31.0157 25.9986 29.761 28.6284 28.3965 20.2453 29.0582 22.6001 31.0323 25.6989 27.8391 25.4617 29.6208 27.8744 19.2312 25.1056 24.8327 24.6051 25.9282 27.9282 32.1839 25.2455 20.0085 25.8235 26.6104 28.5634 25.8923 33.3798 27.9672 28.634 33.5491 28.1254 36.6519 30.525 25.3223 31.2841 24.8445 25.441 41.9572 32.7486 44.4478 31.885 35.1283 28.8897 23.3414 28.2849 28.8552 21.0806 24.9764 32.3876 45.2388 28.5321 29.5235 27.4556 27.7703 21.6753 26.5752 17.0534 40.3652 33.0736 19.6437 18.7071 26.4666 31.7782 29.5397 27.0443 25.9288 23.7332 28.9823 31.6678 23.1197 32.2782 34.6287 25.6105 25.4217 31.1749 17.779 16.879 22.6231 31.9458 22.1099 30.0016 19.195 32.798 28.9711 27.8552 24.3065 31.2448 33.5475 30.1922 28.3465 23.8464 26.9433 30.8785 34.9383 39.7718 0 50.6664 63.3329 50.6664 44.2336 34.2987 36.6416 46.6691 31.6861 27.3768 35.9291 23.1762 39.271 27.9275 30.0235 31.8144 31.818 24.0079 25.7677 31.8373 22.7383 27.5023 31.965 27.7615 25.3742 23.9693 35.2412 27.682 36.6883 29.667 27.7009 19.1232 19.9281 30.0111 22.7115 26.379 30.7796 36.3539 25.8959 20.3894 26.4021 30.7757 35.6082 26.3714 26.2335 40.3199 23.478 36.6331 24.0983 31.4106 36.8435 23.8379 26.7129 27.8502 22.9315 37.6024 26.4094 23.3647 23.3099 26.7539 32.6154 26.9492 27.2382 21.3285 17.7987 19.6824 24.6264 22.0574 26.8059 24.1679 18.2509 25.9201 29.7834 25.8567 22.8815 29.7683 16.6667 25.4527 25.8309 23.6294 22.0262 29.9702 31.0474 33.3313 26.3484 28.0777 24.4411 26.0409 25.8501 24.4786 29.8547 18.3195 28.2269 18.7244 25.9789 28.3906 24.8176 26.9691 27.5496 29.791 28.4104 29.3308 20.5844 15.9682 33.3947 26.9751 25.8232 35.8197 34.2887 25.687 30.1443 24.3327 26.2149 18.0163 0 0 27.544 32.9552 15.863 20.6789 27.8446 24.7323 23.8047 25.3057 27.7776 30.3231 27.4875 26.7076 23.6086 29.7183 30.478 27.3613 33.999 22.769 14.6901 19.6881 26.2543 25.9071 23.6653 29.875 26.903 17.9731 27.9614 34.1344 27.3486 31.3154 28.8466 29.8923 23.3989 26.3529 29.888 23.3519 22.2784 26.1775 37.8751 33.002 28.3848 26.2179 32.9467 22.1793 23.3818 22.1158 30.9435 22.8512 30.594 27.4591 26.1917 18.1508 25.376 30.6052 29.4092 33.6852
23.1621 31.0052 30.0992 28.5717 20.6977 30.307 20.5982 27.8779 31.6029 31.3056 31.1749 28.1942 29.4375 29.0015 34.5402 25.4594 23.5862 29.5165 35.4434 27.1797 31.1051 25.2853 25.0535 24.3324 21.7878 28.8758 27.0456 25.6817 25.9406 24.0737 25.8722 30.8667 28.1924 28.1809 29.3191 29.7937 24.3287 17.6 34.5133 25.6222 23.2615 26.8751 22.2944 37.5398 27.4038 17.8171 23.5817 27.6993 21.4167 24.4411 28.0441 22.6693 30.9556 23.5438 23.6764 27.3544 28.9139 24.3272 22.2223 24.7337 25.7 24.6751 27.8243 26.3648 26.3301 25.6122 20.9389 31.4713 28.444 28.3409 27.8269 26.7042 30.0065 25.6173 35.0038 23.8306 22.4465 24.6107 38.5251 25.1283 24.0264 24.0098 25.6966 32.8659 30.4306 22.7395 25.6487 25.5286 28.6366 28.8809 26.5446 26.245 35.8092 30.9379 27.7127 31.7357 32.4006 28.6932 27.9702 34.1832 31.3403 35.2022 46.9514 50.6664 63.3329 50.6664 41.891 43.8251 29.4778 34.3556 37.2767 37.5074 31.0084 31.4365 30.364 27.06 29.4318 26.3668 28.8443 28.0643 29.4704 26.5449 23.9317 23.0502 27.7847 28.6745 29.223 30.8447 30.6149 30.2827 26.6763 22.5186 24.1417 28.6334 37.676 23.0852 40.4281 26.3775 28.8414 33.5662 32.5222 26.1221 19.7279 30.5213 21.2012 30.1267 29.1299 26.1588 28.5662 32.0709 25.0043 33.0433 26.9139 32.4625 23.3344 28.2488 27.8101 29.791 29.4533 32.8175 27.949 24.0538 23.8088 30.8608 40.1179 18.2593 20.7669 24.9949 28.7809 29.1233 24.3831 27.7838 21.0301 25.8331 28.8999 19.8537 30.3441 32.3695 27.0673 24.8509 28.9712 31.321 29.4636 24.9895 22.3315 23.4488 28.7566 25.5123 25.5135 24.1092 32.5201 25.7165 28.4982 31.7781 23.0789 26.1388 28.5986 23.3936 32.0535 23.8775 30.7819 21.6985 21.1766 22.4153 19.776 28.1822 29.1913 21.9329 24.8258 23.2166 27.8228 27.7961 28.1022 28.5 17.9512 0 0 25.6676 25.8328 26.0793 28.0003 33.8567 25.5497 31.6697 25.7083 27.7682 30.4303 30.6274 30.5355 22.3679 26.614 29.2874 28.8538 19.5031 24.2113 26.6579 32.2548 26.875 25.3209 29.1153 31.888 35.7618 21.1339 25.1879 25.6498 28.9028 23.8237 24.2695 25.3208 24.5284 29.9206 32.5969 29.6881 25.5922 32.7843 22.0878 20.8797 20.027 20.1306 29.9163 19.6399 28.1412 30.6392 28.3438 25.6317 22.0811 25.7756 27.6834 29.2351 36.0359 27.9573 38.2074 28.811
25.2328 26.1478 28.9742 20.5134 32.3122 20.4401 14.5895 31.5461 23.5945 31.1492 26.7417 32.3824 30.1996 22.3455 24.8562 20.5172 28.3248 21.6835 30.4573 23.6166 25.1317 29.4214 29.1517 34.9616 25.361 24.1469 32.5808 26.7105 23.4437 21.9186 21.2023 26.2107 30.1667 28.4669 35.2981 25.5726 29.9794 33.5654 37.3346 26.8246 27.7546 28.4703 27.4772 39.2087 17.9213 20.2597 24.9551 23.2875 14.0488 22.0646 24.6993 26.353 25.106 21.4371 21.0219 27.5436 15.5536 25.6901 23.5444 30.8163 28.92 21.902 22.9333 22.8684 32.3152 35.7321 33.3127 24.5888 25.1473 29.3129 21.0722 27.7317 28.171 30.3706 27.2328 24.3771 27.3853 20.4925 36.6991 24.6917 26.2097 36.5315 24.707 29.6534 21.1868 31.9433 30.1314 25.4153 27.4735 26.2653 32.5346 32.4644 28.4657 33.8506 25.5971 35.7271 30.7027 29.3207 28.9628 28.7802 34.8581 37.9558 34.4425 44.2336 50.6664 63.3329 50.6664 0 42.8459 30.2413 35.7478 27.9045 23.1546 29.5152 40.0168 25.8522 34.1514 26.4893 44.3564 26.7925 30.4603 26.5341 27.0389 26.3502 34.6827 28.5239 35.1814 35.4585 37.8558 20.2228 24.3294 30.6416 25.163 30.4245 26.7823 32.1685 29.9459 30.3822 29.8855 24.9351 19.7787 24.2691 28.8368 19.0883 23.2101 29.5985 20.051 24.0593 28.0505 27.6594 30.8691 19.4399 24.4561 30.1386 34.2653 29.62 27.8734 33.9615 23.0743 31.0276 22.334 25.1005 22.7488 24.4552 26.8575 22.233 36.1977 24.4282 28.508 27.3811 20.662 25.1261 26.9027 29.9216 26.9881 29.363 24.5728 29.3799 27.5892 28.2276 35.8941 30.013 26.856 27.1827 26.9506 28.7603 27.7268 26.7753 30.2956 26.746 20.888 29.2658 27.8498 32.7464 21.0207 17.06 21.2927 32.9253 23.0972 30.8972 33.617 27.8761 0 24.771 24.4248 26.7983 19.8991 32.8212 29.6324 30.494 23.6075 26.8784 36.2224 24.9792 17.466 0 0 21.9668 28.2861 26.8002 26.1727 26.4918 28.5217 27.5648 29.2803 29.5659 27.8571 33.1674 26.9356 25.9219 25.5777 25.2178 21.3253 23.4902 25.0902 32.1806 26.5628 26.2849 28.6684 30.6726 24.6062 34.522 40.4647 32.0259 23.0296 22.3681 21.7498 31.1447 23.3034 25.6494 29.111 31.2387 25.9987 23.7918 22.6182 23.6487 26.782 26.9437 24.9419 25.5121 27.5424 20.2156 27.8911 29.4774 30.8635 26.4178 36.6828 23.2611 22.4284 30.0749 20.3364 23.9311 26.4191
23.5609 23.1238 24.6618 30.6345 13.0702 29.571 21.7857 21.137 30.8379 30.6874 27.2472 26.5947 27.8647 27.3796 25.4132 12.1745 25.0543 18.4469 21.4368 25.7348 21.615 31.6038 31.3141 16.7583 31.8831 15.7653 19.5347 37.7765 27.5843 31.5905 45.2052 23.7248 30.9486 40.5235 25.0842 16.5214 37.0841 30.7895 20.3169 18.5996 25.8302 21.8037 19.3245 20.5831 15.0798 34.804 19.0851 31.7067 43.0353 32.8486 31.2517 22.3302 26.8098 31.4782 35.7901 17.7623 27.623 27.7526 21.8662 31.2512 30.1436 18.1782 21.1932 24.782 28.3887 41.8665 46.4774 27.8201 19.7823 24.9812 15.6805 32.8029 22.3749 21.2256 21.631 24.2926 39.2212 33.5878 30.7623 38.0119 20.8211 21.253 21.9039 21.7348 24.0993 25.1817 28.937 32.6136 40.8195 33.0174 29.9347 24.7885 23.6382 36.6694 29.0804 26.0888 32.9848 24.5523 25.4639 32.8597 23.8758 40.4142 56.1093 34.2987 41.891 50.6664 63.3329 50.6664 48.3745 37.7564 31.9706 52.5108 19.2891 43.8667 19.2997 35.5677 36.4545 21.7497 19.5077 22.0834 19.2564 16.6002 43.7598 42.9824 34.8468 21.4751 30.165 29.904 30.3069 24.0843 22.9183 22.8247 32.6259 30.0547 31.912 30.3497 24.5728 39.0045 34.048 29.2312 19.5646 28.5142 30.2054 27.5092 34.365 18.4154 28.715 25.6594 29.4751 27.2965 26.8564 27.9898 36.9622 30.2055 28.0574 23.56 36.7964 35.2504 32.9496 52.2126 27.517 18.8176 30.14 21.3913 16.1272 25.1863 30.2136 30.1239 22.5208 19.0222 25.9875 22.5047 22.2361 25.8675 17.9276 33.4595 44.8048 22.9554 24.8614 27.5435 29.3408 28.343 23.8558 21.9425 39.1433 27.7802 28.2992 30.9556 29.5642 0 28.7916 30.0472 38.5611 21.3019 22.7053 21.7684 23.7145 30.6807 32.4003 17.9628 27.4401 25.8732 20.3072 27.9903 39.7767 42.5658 38.6541 44.9074 24.63 30.934 21.8258 27.6211 27.0996 21.5892 39.6952 0 0 14.0666 20.8544 25.2552 18.9436 17.3185 24.4449 17.8911 21.7318 26.2052 19.34 25.3664 31.0741 32.9398 21.6197 14.8511 37.4311 24.873 15.2136 22.0623 31.697 23.028 20.4001 23.9106 28.8169 12.6784 21.15 32.7472 24.8807 21.6681 27.4934 26.1329 29.603 25.643 22.3949 28.5229 39.8333 25.1984 31.5664 36.3645 27.0751 22.435 22.7885 20.8713 21.2327 19.7423 30.3213 23.3505 19.4791 31.356 17.9654 22.3006 23.2878 24.9059 19.9363 16.7573 41.1476
19.7278 19.1831 30.1456 33.4892 0 22.8109 21.9107 26.1921 21.1115 30.3169 22.2583 29.5592 23.495 22.0749 23.148 0 21.3456 15.2227 24.2989 30.4726 18.638 48.9862 0 24.3321 32.345 23.7077 18.0416 33.4087 25.7833 32.7632 35.8701 27.0019 25.3083 30.3472 24.6124 32.9855 0 24.2018 31.4903 25.6648 21.7398 30.4436 21.9569 7.6297 18.4454 25.2167 24.2261 39.4973 35.4831 31.4615 25.2806 21.6165 24.1359 22.2363 22.9362 15.2132 18.5349 16.0413 22.9822 0 24.643 25.0262 33.3058 18.511 19.8216 0 46.2632 23.1381 34.9222 25.394 28.5254 23.4052 22.1541 17.1191 26.049 27.0616 26.8611 37.4959 20.7914 42.022 29.7793 22.2612 32.5193 27.7652 39.7383 24.9948 24.6655 23.6924 24.0395 35.6881 34.9679 25.9782 24.0786 26.037 26.4838 27.4802 18.3008 35.0347 19.1546 34.3386 34.8387 40.3159 35.5482 36.6416 43.8251 0 50.6664 63.3329 50.6664 32.6357 22.8409 33.8837 27.4534 27.8925 22.5495 43.0084 20.6215 33.9107 39.7513 31.2583 36.0835 10.2911 27.3755 32.2925 33.4237 24.6435 33.2398 31.859 22.7549 28.792 32.3083 26.0867 28.3864 23.8187 24.8054 18.9964 22.3552 37.8658 0 21.4485 22.0465 22.8261 23.8173 25.8294 29.4915 26.3771 0 20.6839 25.1532 25.6175 28.9595 24.2033 35.4078 27.1518 26.4624 29.4752 26.3516 28.929 33.2623 29.2325 24.9863 23.776 30.93 26.7235 18.4677 34.0808 35.2174 28.4875 30.0397 25.4303 15.5425 22.6047 27.1893 18.156 12.6967 31.0228 30.783 18.9884 18.8965 38.3221 23.7292 24.4843 29.2408 24.6607 32.073 18.8187 24.7778 30.5478 36.4808 0 44.3826 26.5285 35.5522 39.7335 33.4762 34.0672 22.5636 22.9301 23.4677 29.5482 34.6385 30.3814 29.5344 60.9597 0 22.7685 27.2791 36.3083 29.7522 19.7223 27.1311 32.9341 22.304 22.3442 30.0454 0 0 27.6146 23.2758 26.142 28.6566 0 20.9347 22.8422 28.4084 33.0122 21.7986 33.2771 24.3947 20.723 31.4125 26.7901 32.7864 29.4632 24.5718 15.928 27.1882 27.6807 21.7256 13.4393 27.9778 38.5287 29.3489 30.225 21.7535 0 21.6953 43.1556 29.1434 29.0665 35.7333 28.7203 26.1335 23.6955 31.4887 23.5912 31.2398 29.448 0 0 24.3739 17.5649 30.2049 22.0664 31.3226 21.3452 0 27.0412 21.6134 30.4941 30.7817 28.0647 19.9318
34.8376 29.6046 28.7134 17.3323 26.107 32.7345 29.2424 21.0013 25.6649 28.4191 30.8329 26.4362 25.6644 24.4368 14.2985 33.3973 39.9861 30.4641 25.9306 37.3108 29.4814 25.149 24.9184 26.404 26.7995 33.1817 20.9835 23.5519 25.1237 30.5388 24.3616 30.6678 26.5105 18.7857 27.0731 34.3746 36.1465 28.1382 36.7542 32.5912 21.1641 25.0956 26.4869 0 24.3575 27.0013 24.7964 37.2093 36.4133 28.8503 29.9038 20.3284 28.5428 20.6741 25.5546 19.4561 16.4832 31.1779 25.099 23.1234 25.2788 26.3909 19.9214 16.7384 27.2092 17.9008 33.7965 20.2516 26.6924 21.0083 24.4992 41.0258 28.5897 26.4072 27.0906 29.5071 18.6259 35.9945 26.4621 28.6136 40.1023 14.4506 0 24.5936 19.4105 26.394 22.5777 27.0388 39.9608 27.6679 29.3412 27.2725 21.1035 21.9143 41.4178 28.4808 31.812 34.1123 35.4292 31.7457 40.0248 31.0239 45.4867 46.6691 29.4778 42.8459 48.3745 50.6664 63.3329 50.6664 31.7104 25.494 31.9299 43.119 25.239 38.6073 26.8019 28.7669 36.3184 33.5465 38.8155 32.0973 30.3128 33.9245 24.064 26.3336 40.2311 24.3012 23.2322 29.0435 30.5026 30.1145 26.542 27.6719 24.0831 31.3445 37.3424 31.1025 27.3685 31.759 17.0702 33.3219 20.3293 21.8721 35.6015 32.8378 21.3488 21.0137 30.5428 31.4196 21.5033 23.7912 32.976 27.6446 41.6381 28.5885 34.7832 30.5167 40.4756 28.2433 33.6242 26.3615 17.1403 35.1693 36.7802 52.2959 22.6027 30.8005 27.4578 23.3059 22.8338 38.5656 29.9314 24.4553 25.6935 23.272 18.3092 23.1176 37.12 29.9631 23.0452 29.0232 20.1079 28.3508 28.3883 31.5926 23.2515 30.9364 22.1483 0 22.6169 22.8423 21.2611 22.2059 31.6274 35.0162 38.4419 32.07 20.7007 26.7847 33.6861 20.1444 27.3497 32.8136 23.197 14.7189 20.4172 25.1163 24.4374 20.9544 21.4018 24.8751 29.45 31.3746 32.6609 0 0 31.8888 25.5562 22.8649 30.5757 5.352 31.6187 19.9058 28.8004 21.4284 23.0362 27.4456 24.8065 32.7591 23.0586 21.448 19.5345 28.1646 24.9864 23.3951 30.3941 19.6522 24.9335 29.5485 23.441 26.3777 27.6067 33.3725 34.3927 30.0739 27.8069 30.3372 22.4791 23.5156 31.5816 30.5558 13.3779 24.2055 30.7755 17.9877 11.3312 14.4032 19.9841 23.8635 20.3976 30.8928 21.5337 22.7451 24.1376 23.6408 24.5981 20.1069 23.1088 23.4865 23.3473 29.6698 0
15.6645 27.5268 30.4042 29.2366 26.4923 21.6977 18.0431 21.6289 31.0163 30.2506 32.0191 28.2975 28.3216 33.2785 35.5785 27.4843 25.2371 29.7455 31.423 23.1909 25.5688 27.7896 27.5349 22.5679 30.6872 29.5417 35.707 34.756 24.6963 27.8591 27.3875 31.0273 32.5911 28.3141 27.129 32.0796 22.7154 37.6145 25.1613 33.0697 29.8768 24.0068 33.703 18.0319 23.8607 27.2074 29.6984 24.5322 24.995 22.4324 22.1046 26.9948 24.7425 34.3059 37.6855 21.6983 35.76 25.7166 27.8832 25.4442 25.163 45.5287 43.7032 36.6565 29.1965 13.6213 29.0149 28.2409 29.0992 31.559 33.8681 28.0293 31.3617 30.0962 29.105 28.1216 26.8981 31.9362 34.4491 27.7554 31.3484 30.4949 22.6541 31.6612 30.476 35.6417 28.058 22.6656 25.7737 29.9824 29.164 27.9913 27.5195 21.0523 27.6985 30.9312 30.061 21.4506 29.1907 29.7454 24.8259 24.3081 22.9328 31.6861 34.3556 30.2413 37.7564 32.6357 50.6664 63.3329 50.6664 26.196 23.4287 31.7431 32.5111 23.1164 29.4582 30.0055 35.1413 31.9518 26.0576 20.2092 29.5699 28.2102 27.1639 25.0083 32.9825 30.7288 30.3101 30.8782 31.3603 32.3731 27.3138 21.0349 30.259 31.0555 22.9192 22.1514 18.0792 27.1349 31.4286 24.5091 30.162 24.2584 23.7694 30.1148 34.7934 34.8562 22.6285 19.5724 20.4054 26.7294 23.7174 28.4463 17.2597 24.2683 25.518 18.9051 26.7861 23.6604 27.7711 36.9119 26.9499 32.0025 32.8841 26.9433 0 18.3664 28.6663 28.4586 21.3844 26.9652 27.6403 33.9794 19.8809 26.624 22.8254 33.9805 19.2488 20.9264 26.8002 28.186 22.9239 28.5385 25.4484 21.2036 32.112 24.7721 24.0303 27.8078 32.1874 32.752 28.6228 30.6308 29.982 20.5385 31.7571 26.1571 36.1199 25.8971 31.868 27.4322 27.607 0 31.356 14.0473 19.8073 27.5075 26.6766 21.5857 32.7917 24.6969 30.7941 27.0939 19.3595 0 0 28.9257 28.8616 24.1272 33.1305 27.4898 24.2723 32.3352 22.411 25.2139 27.5725 28.0913 24.6444 21.3885 30.9196 32.6683 26.3314 26.7477 27.9442 16.4621 28.5886 22.4631 23.8051 26.889 25.3802 22.9905 31.5026 26.3717 22.7092 27.0416 21.783 27.8108 31.972 28.2452 38.3212 24.0263 25.6578 27.1869 35.4109 25.6204 26.4707 26.9868 28.0445 27.1579 25.1592 22.8056 26.9632 24.5193 31.492 24.1073 23.6546 28.1879 31.2873 32.2215 25.8121 24.9412 0
23.4055 27.8886 30.0832 28.7584 21.2265 24.3481 20.6168 29.8026 22.978 33.7975 37.2811 28.2556 23.2447 40.9089 22.5068 26.1796 23.991 28.5094 26.265 28.2156 26.3268 25.0374 24.8078 21.4818 25.3528 33.7389 30.4081 31.0335 23.2099 17.6868 17.5204 40.186 32.5593 27.2847 26.8895 23.165 18.2344 28.6496 29.516 25.1594 26.2332 29.1565 48.1945 34.8266 35.0853 28.17 24.1576 24.8163 18.8918 22.9336 29.0328 32.4629 28.3978 28.8068 23.0043 23.0389 24.6853 25.6675 27.3266 27.3565 25.4064 36.777 24.8804 26.8549 30.6514 23.6636 25.1694 23.3197 25.6044 25.8725 29.9182 24.6202 25.8601 34.3708 32.6603 28.8538 37.8529 24.739 35.8862 26.2169 32.8613 25.8738 32.1809 33.7892 24.8878 27.3799 31.2482 30.1732 33.7458 30.5398 34.918 28.9811 24.9392 21.1196 22.2159 30.1059 27.8954 28.6573 35.6542 28.3546 37.0079 23.3216 26.6856 27.3768 37.2767 35.7478 31.9706 22.8409 31.7104 50.6664 63.3329 50.6664 37.28 39.8948 34.1541 49.2591 25.7505 31.6958 34.3654 27.9225 32.1305 25.4036 28.3762 22.8186 26.5023 31.5972 22.909 35.9037 32.2484 26.8998 26.2696 24.9802 21.5509 25.7851 32.7125 18.5305 22.8211 27.1889 29.4861 25.019 26.9932 18.7523 20.5787 28.7419 20.0863 21.0421 20.5131 28.3925 33.1105 31.5676 27.4519 24.095 27.579 29.2692 24.3231 25.2705 30.0392 22.4991 25.6894 22.1317 31.1307 23.1353 25.4748 28.8952 29.0352 26.1125 22.4798 22.3762 24.3388 25.3607 28.4467 34.3816 20.7731 29.0503 26.9833 28.8902 26.2708 31.8904 23.164 25.9191 35.472 24.1891 28.6621 29.596 27.1662 24.2776 25.7843 31.4677 33.9807 23.9358 23.1579 23.3548 30.6677 31.0219 34.3967 33.101 27.6326 27.9722 27.7235 26.5218 25.761 22.3606 0 13.1725 21.0178 24.7929 19.3491 22.902 23.5912 24.9693 34.0184 29.6319 28.4515 27.1763 31.3557 0 0 29.6923 26.9001 20.8155 34.0626 28.9279 28.7776 28.785 28.6393 27.9549 33.5742 28.1654 33.1372 30.7012 21.1451 27.8805 21.6203 24.3242 26.1157 27.6625 29.3315 23.3108 27.5394 24.6015 32.1301 17.2456 17.8169 31.7896 31.1796 25.7212 25.1241 37.4357 28.9786 27.9904 27.3588 26.643 27.343 31.1404 18.0213 20.7108 22.1903 21.2702 21.1787 24.0343 24.8831 27.7616 28.3373 22.5766 26.7648 26.4547 24.0795 35.1346 36.8598 34.6391 28.6718 25.3635 14.3106
33.9922 30.5928 28.1268 20.6014 28.4214 29.4928 25.5012 29.1236 17.4013 32.8886 30.9621 32.6745 27.2418 27.0188 24.3094 19.5587 33.2424 26.7057 29.5492 31.7341 21.7993 31.3873 31.0996 27.4656 24.0701 25.3883 23.7857 24.7524 29.2178 20.7213 31.6951 22.0754 27.323 22.6019 30.2067 24.7673 26.4345 34.9667 36.9357 26.8267 21.9083 56.8214 0 17.032 18.6683 22.0095 0 0 32.7536 32.4361 24.4445 22.8476 23.4733 29.4649 36.037 46.8949 26.0352 26.016 26.7163 34.9332 21.202 22.9866 18.39 34.9469 0 28.2444 0 19.7094 30.2605 25.6978 30.5249 20.9637 22.5107 27.4328 21.4275 19.1203 31.0418 18.9139 30.8765 31.828 0 0 24.8575 17.7183 24.0125 25.0386 23.7708 29.1405 33.8346 28.9387 28.729 28.3428 21.5076 20.6112 31.9895 34.7892 31.1598 37.2641 26.5136 19.1928 35.0203 26.0497 24.82 35.9291 37.5074 27.9045 52.5108 33.8837 25.494 26.196 50.6664 63.3329 50.6664 0 26.3181 0 33.5942 43.3602 25.2353 27.3799 33.0204 30.1899 32.567 41.1902 41.7917 25.397 21.095 27.4652 28.0258 27.4603 18.5706 24.0227 21.439 30.8036 31.2497 21.3637 27.1016 37.5282 28.2272 23.8904 24.037 26.5744 21.6782 21.6372 0 23.2964 23.2094 24.1932 26.737 26.835 21.6078 22.0576 27.1044 26.5418 27.4944 27.2778 20.0154 24.1001 41.1147 23.3677 33.5346 30.2119 22.5198 0 12.7011 22.9712 32.4596 31.7458 31.4605 28.6497 31.5402 25.6503 30.6855 23.8635 21.5835 21.5122 29.8319 25.1097 22.2337 36.6712 33.5059 19.4246 22.9499 31.1326 28.6299 38.4817 29.6019 34.3604 30.4589 18.5015 28.1173 18.6401 25.8511 25.1414 17.5819 33.7325 24.3134 26.931 24.2124 26.3237 27.3693 27.2445 17.9498 29.153 22.9662 0 20.017 19.342 25.7129 16.6998 25.5996 20.4724 24.7357 23.7153 45.4337 0 0 22.0385 36.7369 34.4583 32.9478 15.6235 31.7508 20.6023 25.8214 24.2064 25.9066 28.9492 26.5427 32.1662 20.8174 26.7852 27.0265 27.3095 28.381 21.9603 17.8744 28.4635 26.9314 21.8532 29.2438 26.2047 12.7386 25.4261 33.9512 29.4308 39.138 27.1113 23.1893 23.2407 25.4046 22.1196 26.6862 27.7078 27.6705 22.5594 17.3106 21.4278 30.1958 0 31.3495 31.0479 24.2046 19.085 31.1854 28.4653 30.9436 32.2051 25.8866 25.663 23.8732 27.8711 31.2917
20.1799 25.2535 29.4226 24.7443 0 0 23.8196 24.8751 29.9286 24.3556 26.9847 33.1729 30.1644 26.1351 25.1897 36.1618 27.8038 25.5649 21.9898 21.5582 31.3895 26.8693 26.623 22.961 25.1038 33.4419 22.6551 18.4973 33.674 20.1105 20.6899 25.4207 23.6606 23.6967 38.8951 29.7732 30.1759 28.7172 47.9243 26.5062 25.2273 0 24.593 0 19.5179 36.9025 25.6393 0 0 30.7452 27.5727 28.6185 25.6611 31.8651 0 0 0 40.7481 19.6032 21.5941 37.9392 28.1613 26.2407 21.8034 0 0 0 27.6019 21.8082 26.8102 23.1506 33.5638 24.9708 27.3954 30.5446 22.4525 20.4858 16.5754 22.1031 26.4793 0 51.1687 33.0273 29.9774 38.6817 37.4411 28.194 27.4803 20.4012 21.0584 23.9223 26.8932 27.1795 31.9054 27.104 17.3588 25.4246 21.4604 30.3113 23.5108 32.8136 25.4885 30.7654 23.1762 31.0084 23.1546 19.2891 27.4534 31.9299 23.4287 37.28 50.6664 63.3329 50.6664 0 38.7323 23.6637 42.9997 43.2232 31.7136 31.8314 32.9757 37.2762 38.4372 31.3291 21.9585 17.5424 29.1196 30.8842 21.6232 23.6376 36.5512 35.0655 34.768 27.8547 30.7794 18.439 0 0 24.2954 27.6671 24.4185 25.9561 21.9847 0 27.272 0 10.347 25.4009 19.1885 18.7606 30.9333 25.7738 22.3993 25.9027 24.8682 19.5426 22.4002 29.1555 32.7281 23.4742 19.6711 25.097 0 29.166 11.9222 23.0934 18.4478 26.8449 25.4957 17.5968 30.4048 33.3426 37.6183 24.5474 30.0688 20.2723 25.8541 27.5046 34.2013 35.7364 25.7862 31.3687 31.0592 21.8751 16.8906 26.4952 27.8727 25.0973 26.5781 30.9379 31.8259 19.0915 21.4527 26.3243 18.2932 9.8018 28.2828 27.8191 23.2954 25.5449 25.1457 28.3643 34.6932 0 31.321 0 23.8635 23.8786 24.6959 25.8202 21.0376 21.5588 27.6313 24.0524 0 0 20.4994 20.8582 39.8945 30.9022 29.7284 28.4358 43.4029 30.952 26.7395 27.4394 33.2757 23.9239 33.8271 34.965 32.1696 29.9261 23.9261 32.0341 21.4868 25.4678 25.0169 24.5737 19.1335 27.6427 27.9355 13.5471 19.1192 29.896 26.5805 26.3703 30.3186 28.9555 20.0478 31.4702 26.8619 26.491 26.484 32.0718 27.6697 30.1998 23.3065 12.4677 0 0 30.1302 33.8007 30.8565 28.1215 25.7461 17.7068 19.8431 38.7012 24.5764 27.2358 31.1167 32.8931
12.3611 26.0078 28.0629 33.7499 12.3252 26.5166 30.2301 17.0723 28.0925 27.0552 35.3317 30.2752 22.2794 27.8596 24.0279 24.1731 28.1594 22.6095 21.1925 24.2443 28.3079 23.3325 23.1187 25.6782 26.3155 36.7382 18.2725 25.0302 26.6224 20.9338 25.8464 26.4716 21.5376 27.2524 27.8885 32.8322 36.2819 0 24.1677 27.5061 27.5278 33.9292 0 30.822 29.6607 22.2755 34.9216 26.4827 25.0179 17.3255 38.8091 20.631 19.1035 35.5477 23.3098 19.0374 0 37.6654 28.829 23.2133 15.1438 19.7503 43.398 16.6376 0 15.2355 29.1488 0 24.369 29.9957 27.2016 32.5379 28.932 23.9587 35.7984 19.3374 27.5361 16.7585 34.7142 17.05 26.759 0 20.7704 37.3298 36.4017 38.6696 21.2239 33.7796 27.1358 28.4853 25.489 22.6657 31.5738 31.1689 34.5606 21.9566 29.5361 25.11 28.7613 21.9477 28.8665 27.2169 38.8157 39.271 31.4365 29.5152 43.8667 27.8925 43.119 31.7431 39.8948 0 50.6664 63.3329 50.6664 0 28.5373 32.7311 31.299 40.2427 44.3561 40.2432 29.0275 26.2843 26.2646 25.0108 33.5815 24.7395 30.9548 31.8945 28.7259 26.6796 22.5142 22.1011 28.0733 15.7576 0 30.04 23.0664 26.0959 21.03 30.6503 30.5048 28.8098 32.4441 0 16.3613 46.9422 25.8338 21.2477 19.2771 30.8415 30.7212 32.2633 0 31.9192 22.6977 28.8567 17.3002 22.0494 12.0859 22.3149 16.4692 33.6077 45.8779 16.4721 0 14.5074 24.5263 31.6635 27.783 16.4356 22.5696 36.5943 33.5985 26.207 18.7453 20.1995 22.4932 34.648 26.1775 27.3234 20.4464 23.2953 26.6009 25.7178 19.7283 37.1389 32.9118 19.8961 27.2597 30.1813 23.9507 26.0816 27.8837 23.4811 28.3547 27.9807 23.6889 28.3215 27.9426 17.9455 68.4575 0 16.3622 0 21.6205 23.1506 17.8817 26.1092 24.184 25.0106 30.0657 29.751 35.8468 0 0 28.518 30.8002 39.4917 31.4719 16.1423 25.0744 32.562 20.4671 29.0613 40.0025 14.7151 26.3523 29.9045 18.5138 0 35.2602 25.0498 41.5986 30.6677 19.7351 21.596 23.7054 26.4297 18.6196 18.0826 16.2508 24.2024 28.8821 25.0741 22.9681 18.835 32.2242 19.2803 30.5312 41.7351 20.8933 25.7233 25.8818 19.3938 24.9724 21.8796 15.1174 0 14.8961 35.5181 30.8925 23.0874 18.0617 28.0127 25.0343 36.4496 27.5826 26.0065 28.3303 28.4653 0
25.3501 30.9328 30.8136 33.6753 19.3145 34.807 18.4046 23.9602 36.6079 30.1044 38.3119 31.041 23.535 20.4099 17.521 31.9492 22.6971 33.757 31.6057 25.8778 26.2082 23.0859 22.8743 18.8306 29.23 31.6549 25.4122 23.2943 30.1142 30.7737 18.5046 32.7733 29.571 24.0119 0 28.3261 14.8485 21.7729 33.2817 29.2193 39.9511 19.3475 0 0 25.6356 28.3682 27.994 32.7572 26.7272 21.7637 20.3854 24.017 28.0145 34.6203 0 19.5365 0 0 35.3513 33.7884 25.6921 0 51.6789 0 24.3975 35.3208 0 28.8251 31.6345 22.8283 28.7121 20.7664 33.2359 29.1659 26.1438 17.5107 28.9506 24.0437 35.1592 36.4809 15.6876 25.9692 0 28.5603 34.3628 33.4679 43.5354 18.8722 18.9569 34.8866 28.4899 28.356 33.7097 17.8418 19.915 25.7223 23.9131 24.7391 25.2824 28.3564 53.252 24.9938 10.0113 27.9275 30.364 40.0168 19.2997 22.5495 25.239 32.5111 34.1541 26.3181 0 50.6664 63.3329 50.6664 39.8413 25.4653 34.8984 19.1496 28.4601 23.5242 19.4262 0 25.6083 26.9225 24.2021 32.3196 45.8208 23.0906 24.8022 30.5223 24.4086 33.3278 29.4771 32.0476 22.9203 15.5057 30.179 30.1923 43.1302 32.1789 27.4597 36.6655 28.7375 36.1369 0 0 21.6893 19.295 13.4186 27.2628 30.9079 38.6753 17.6787 26.1282 33.5356 22.0087 19.7171 29.0992 24.2477 24.8318 0 23.8644 0 28.1462 37.587 10.1726 27.1789 35.1408 42.809 35.4351 21.5393 28.8962 21.8402 27.8371 27.5304 32.2485 21.2718 42.1241 31.7734 32.2196 23.8633 24.207 26.9201 44.4425 34.0321 22.1457 11.5994 0 28.0216 17.4606 35.1936 35.1908 35.5213 36.4812 32.9344 27.7118 38.9195 32.7004 23.1852 20.0731 0 10.9611 0 20.5582 35.4314 24.3316 9.6162 20.1978 25.3994 27.3347 17.3178 18.2858 23.0476 0 0 23.4455 27.06 17.3595 18.3822 18.2103 21.43 43.0885 25.7102 27.4625 20.8259 36.0944 18.7128 24.4616 27.2802 0 32.0274 33.311 29.5034 15.5713 39.1715 25.5131 29.494 18.0757 30.8891 20.1919 11.4724 21.141 18.8539 27.3149 20.6963 20.6067 34.037 35.2179 28.9652 32.4582 14.7228 23.6864 21.4768 16.6981 15.9574 14.1921 12.9422 20.1795 26.6285 28.7232 22.2582 23.4219 20.6569 22.7868 27.5079 38.2749 22.7592 23.3435 24.6884 31.5285 0
27.4371 28.3053 21.2377 30.0136 23.5724 15.2806 13.7141 21.1835 27.6466 33.006 16.1746 24.5493 26.6803 26.2418 21.2722 17.5364 26.0207 25.3547 23.2838 21.853 22.18 29.2751 0 0 26.042 34.044 29.8604 20.7212 38.2455 21.2586 29.0121 27.9403 21.3234 23.7566 24.7824 24.6635 46.111 0 14.0878 30.1198 0 25.7739 0 21.429 46.623 24.2346 30.2496 37.437 0 28.1313 17.9231 34.4211 35.2959 28.0955 22.1874 19.8127 16.1676 34.291 28.5103 30.3558 45.3455 21.6774 18.0177 25.0465 0 22.0241 0 0 24.1217 26.7694 21.6208 0 28.237 23.2203 21.3588 19.3533 25.1483 0 21.4656 31.6204 0 0 42.1556 25.6881 15.9394 28.8687 27.0732 28.5388 26.4781 27.8157 33.1781 0 21.595 26.1354 27.0781 28.8874 30.2042 24.2675 17.7709 27.6016 0 20.2739 30.0108 30.0235 27.06 25.8522 35.5677 43.0084 38.6073 23.1164 49.2591 0 38.7323 0 50.6664 63.3329 50.6664 53.7216 0 25.2832 26.6191 34.2447 37.1245 0 0 24.2422 23.5515 23.3702 33.3187 23.3597 27.0855 29.3545 25.9092 36.2819 16.512 29.362 0 0 0 22.3631 33.7781 22.689 29.8885 27.9315 0 0 39.6255 30.7941 33.9339 16.3966 25.6285 20.8001 22.3337 14.9705 27.5619 18.8416 22.1702 23.9297 18.4622 17.7447 18.4341 14.4747 26.4439 26.5949 15.1291 37.2318 0 0 22.2999 26.0212 40.0055 24.2983 0 15.4818 24.6178 22.4169 35.552 25.577 41.2819 35.6833 20.9873 24.4897 34.2536 29.207 17.6903 32.4914 24.2579 32.1041 37.247 21.8908 16.1152 23.5324 23.7013 19.147 29.0702 22.6501 38.2967 0 0 29.8263 20.7539 29.8911 15.3117 30.6148 36.7713 0 32.6038 40.8791 23.6249 22.6967 11.357 21.0735 31.4534 35.0813 28.0391 0 0 23.6152 14.0492 19.3088 23.5652 36.7331 25.0641 24.574 21.8832 27.18 22.6914 23.5358 23.1535 37.1648 23.5294 0 30.641 22.4033 22.5053 32.4759 20.5254 0 0 18.0307 27.9532 39.4723 19.9806 23.0727 26.9568 24.9881 33.786 14.7301 24.4528 23.9929 19.8293 33.507 32.2155 32.5971 0 31.067 30.6423 30.0726 25.9996 0 23.05 29.3795 23.9117 18.8894 29.8991 27.6462 32.1148 25.4501 27.9226 20.8626 27.5465 27.9689 0
21.9411 26.7398 30.4192 25.7955 28.3339 22.5704 25.7701 24.8338 31.8198 29.8159 27.2257 26.4919 29.5247 29.8357 24.1359 30.7479 21.6265 27.0955 34.4067 21.5269 21.078 22.9551 22.7447 19.8023 22.726 29.1933 29.4445 29.7824 35.0995 24.253 19.558 31.863 28.9896 30.7312 26.8387 24.1362 27.5277 14.353 19.922 26.5976 26.3155 28.7885 23.3941 30.763 29.1805 38.5835 27.188 21.0622 28.652 27.6707 23.9341 36.9804 30.0992 30.4976 25.3825 29.5705 17.2677 18.9758 23.9658 25.7275 27.437 36.7195 31.7288 35.1226 30.8877 33.5316 31.9888 22.4903 28.7989 23.2148 27.2403 21.0803 30.484 23.1229 19.7488 31.2903 25.5208 31.6125 25.5108 28.4168 29.5172 31.489 29.2249 22.7005 27.0751 25.7314 24.8937 30.8223 26.5741 27.8792 22.1468 22.3526 24.0728 25.5486 26.2758 30.2634 26.4505 26.8698 29.3654 32.8603 25.8455 27.6467 33.2482 31.8144 29.4318 34.1514 36.4545 20.6215 26.8019 29.4582 25.7505 33.5942 23.6637 28.5373 39.8413 50.6664 63.3329 50.6664 56.4479 47.4315 35.2115 34.9678 30.2401 43.8488 36.1535 23.3024 23.4755 25.1973 29.285 23.7874 29.3182 34.6271 22.7754 26.591 25.1762 31.5635 29.5635 31.8879 32.7984 28.4587 27.3577 28.3289 31.5743 32.4536 25.284 24.0253 19.2652 0 23.0653 22.6224 27.3498 29.1102 28.5776 28.2262 20.7976 26.4463 24.3384 24.7528 25.8088 27.6186 27.7625 27.9474 21.1626 26.5559 28.7961 0 25.1784 27.1991 31.2574 30.762 23.5257 32.7495 25.553 27.9194 35.1711 31.0137 26.7227 28.6538 21.2039 29.2664 35.8939 25.1927 29.2277 35.5998 26.0154 21.8557 30.8682 27.7525 28.5441 30.2841 25.81 21.0676 25.6525 25.4428 30.6492 30.5245 29.0785 25.3785 33.1558 25.0343 39.2355 24.8332 27.4076 33.5826 0 29.7097 0 28.5452 31.4738 28.5471 31.4924 32.0378 19.7426 30.3071 21.7555 0 0 20.8524 23.2956 20.0721 33.2622 25.9498 25.677 28.2717 30.2445 28.0276 26.7813 28.7494 25.2645 25.9412 25.8907 24.8888 27.2255 20.699 27.1925 15.5914 21.7824 28.5237 23.0694 25.768 33.15 37.3999 30.0901 32.7938 35.0049 22.1816 29.4606 25.2843 27.191 34.7759 23.3516 24.567 22.1441 24.4816 23.9022 24.2655 26.2866 26.6237 27.1325 25.6447 18.5155 31.3671 25.3049 23.9405 29.1524 30.1833 25.5025 22.1229 33.7503 32.0832 24.9917 26.5003 20.6388
27.6624 21.2878 22.9609 16.3197 12.0472 26.5233 22.7591 20.9006 31.8852 24.0331 22.0405 27.8486 30.962 30.0829 30.8502 29.5216 23.5733 28.3714 23.5264 27.3908 19.4772 27.7063 27.4524 28.8993 23.4785 27.0938 25.0486 25.6455 23.841 22.5045 23.6987 30.604 22.1359 43.566 29.5361 21.415 37.1081 39.1622 28.4202 18.3907 29.9058 20.0277 27.0875 18.606 24.3896 23.442 23.0848 23.0508 32.6799 24.0619 20.8046 24.5217 23.2413 33.5053 31.0219 37.552 22.445 24.1966 28.3125 30.8108 25.233 20.1153 16.208 29.2217 21.3586 22.4709 21.3384 27.3553 26.6112 28.2713 30.7551 19.6251 22.4262 35.6571 21.2091 31.8363 26.3138 30.0787 16.4293 28.1708 33.1005 23.0486 31.8928 23.1914 27.1403 28.4987 21.8451 22.5047 26.307 18.5731 30.8117 27.9919 22.6317 27.7875 31.6841 23.1558 37.7416 29.7906 21.2423 33.046 28.6197 24.0327 35.614 31.818 26.3668 26.4893 21.7497 33.9107 28.7669 30.0055 31.6958 43.3602 42.9997 32.7311 25.4653 53.7216 50.6664 63.3329 50.6664 48.8533 40.5162 47.8401 50.3693 25.3594 38.5584 33.6194 26.8619 25.7234 24.4478 46.0578 33.5217 38.2338 44.3307 30.2154 26.0895 28.7724 22.926 24.985 29.4813 28.505 24.8804 32.2647 25.9502 27.6357 26.0851 50.2308 22.4624 23.8506 42.5239 31.384 32.7337 35.7856 30.7559 24.6909 27.8705 33.4808 31.9829 37.7182 22.1129 32.7134 29.5829 30.5422 35.3181 28.1174 31.7029 20.9235 24.2751 29.486 19.8216 19.8711 21.9432 19.1909 26.8671 26.0602 33.9025 27.2755 30.616 25.7533 23.7085 24.3 22.5452 27.1736 35.0937 26.5763 23.0385 29.7268 22.2731 16.8181 30.2342 17.5203 27.4763 21.1625 21.2831 27.3104 24.9489 33.0282 36.3309 29.9154 24.9602 19.5847 26.9059 24.4245 18.1583 20.9857 22.5027 28.8838 31.6247 36.9288 32.7155 32.0938 22.7735 26.4787 21.6943 22.4723 20.9318 0 0 16.0775 18.8742 21.6536 33.259 36.1012 26.0964 19.7318 32.5716 28.0977 26.1646 25.2971 27.7668 38.0913 26.7606 32.1137 28.2158 24.0164 26.4441 28.1462 27.53 31.9854 23.6533 33.243 25.5112 32.4911 42.7749 31.8548 33.7002 31.467 38.9413 23.8273 21.0657 28.0925 25.4512 20.9575 19.2244 24.5191 25.4487 23.7222 22.8631 25.3247 29.1183 23.3608 28.1578 32.1019 25.6101 24.8445 26.156 33.9282 18.1845 19.9162 21.7267 22.3014 33.8058 24.5611 14.9837
19.7989 30.6704 28.4223 23.6908 21.9541 19.7414 25.6598 27.0666 27.3655 31.0561 33.9274 26.6897 29.1734 23.4032 33.0031 31.8308 28.3563 37.8962 27.5147 36.8274 35.3374 31.1997 30.9137 24.0139 23.7653 28.1824 24.7406 28.2012 23.1188 28.6155 19.353 31.5008 30.6451 26.0658 27.0681 24.4482 15.4499 27.064 19.3921 12.9341 24.7383 26.6838 25.2752 14.9645 21.0488 20.5995 23.704 27.9136 21.0627 25.8284 28.5734 29.7077 22.119 27.6265 31.6436 25.6512 19.4604 25.3027 29.1289 37.5491 28.2022 22.558 34.897 29.929 25.1484 19.2625 25.9715 31.6536 26.1848 29.6174 34.7459 30.9772 30.6325 31.6989 21.7599 27.3656 31.0226 26.8189 24.4137 25.6904 24.9676 22.8839 25.368 27.4689 36.7554 42.2613 27.6807 25.8927 24.0219 23.964 28.202 28.8381 32.1827 31.1883 31.9148 20.573 20.5208 30.6035 26.8796 23.6916 30.9975 19.3608 28.8355 24.0079 28.8443 44.3564 19.5077 39.7513 36.3184 35.1413 34.3654 25.2353 43.2232 31.299 34.8984 0 56.4479 50.6664 63.3329 50.6664 42.6661 34.5094 40.7059 27.029 32.8526 31.4596 28.4039 33.5477 32.631 34.1452 35.3534 30.4419 29.8221 35.7702 29.6192 21.8859 24.3133 27.8344 21.8986 31.2944 15.2065 24.5486 22.5262 29.0401 21.6731 44.333 33.2083 26.4096 23.0972 32.4381 25.3712 31.8714 25.5198 29.5766 26.134 27.3233 34.662 32.3741 27.4431 19.1337 34.6777 30.9963 33.9505 22.0498 21.4472 21.4627 30.6268 23.7188 25.8291 26.8863 21.8569 25.5 29.9197 28.6158 18.4929 28.2463 33.7368 27.6002 27.5842 31.4385 25.1103 33.4492 26.572 31.6759 32.2201 21.3239 30.4197 18.325 27.9859 32.2229 34.8725 35.4927 36.5698 27.3558 27.2596 29.9784 35.9608 34.5842 29.7771 22.9786 23.5252 26.2457 18.4438 17.0585 20.8626 25.8041 26.5921 25.4144 32.3416 32.0307 36.922 19.832 27.5648 24.4504 19.5755 0 0 27.2565 24.5976 28.9191 33.7787 27.0339 34.1643 30.7062 24.5123 28.5004 31.3398 33.3387 27.6221 31.0472 27.0291 28.9955 27.4222 35.9334 16.1626 24.3248 24.6895 24.3402 18.8699 20.6853 23.4712 22.5337 25.7287 22.7949 16.2177 25.2225 22.0875 32.5532 24.1965 26.205 29.6811 25.2826 31.3653 24.7321 26.6981 16.3473 23.5947 23.2653 18.5303 20.951 29.5731 26.5483 26.4398 26.1462 27.874 31.8769 20.0519 27.9758 32.0676 28.6201 28.6919 25.9027 12.5724
16.6493 23.6299 23.1111 29.3174 20.6563 30.232 26.3135 32.8601 26.5901 31.2775 26.3921 27.7428 28.8262 23.4715 28.6395 19.5615 22.9105 23.9084 30.3737 27.4095 16.1218 25.1292 24.8988 43.106 31.7342 29.1274 29.0048 29.7315 35.0892 28.0896 31.5546 22.4754 26.8326 25.7825 26.1731 34.12 30.2247 33.8577 21.7351 28.3879 30.2689 33.5018 32.4174 9.8634 19.8163 23.0106 28.1711 39.5878 23.6109 23.8096 26.4033 32.8743 28.1252 33.7637 30.9399 33.3512 30.823 25.54 27.851 23.2415 23.2075 28.8979 34.0475 29.3356 30.5984 27.4721 31.054 34.482 21.8609 26.3296 21.9595 32.0016 24.1531 37.4425 26.3024 28.8604 29.6156 33.3919 32.8236 25.1787 23.7217 28.5216 19.0099 27.3195 25.1612 26.0011 23.327 25.8195 28.8933 26.2913 23.6709 28.2072 25.5023 21.3473 24.9455 23.9244 32.2214 28.0193 28.2899 22.5242 31.6104 28.2077 15.8855 25.7677 28.0643 26.7925 22.0834 31.2583 33.5465 31.9518 27.9225 27.3799 31.7136 40.2427 19.1496 25.2832 47.4315 48.8533 50.6664 63.3329 50.6664 53.7275 37.6093 27.286 36.211 42.3279 31.8922 31.5783 31.502 36.9345 35.9167 30.3019 31.0809 29.2166 29.6061 17.4254 27.0607 29.5439 22.5845 27.8116 29.9514 22.236 34.6842 35.4459 22.1998 12.9238 0 24.8905 22.1928 20.1546 27.4256 36.11 25.4415 24.3797 28.2497 22.3581 28.7815 28.0953 45.686 24.2288 28.0802 29.0499 34.314 30.8866 22.5286 29.5969 17.5202 24.7693 21.5402 21.6281 22.1886 23.0677 25.0101 22.4365 23.3919 30.8851 26.7771 29.2843 19.2847 31.2941 24.9922 26.3642 24.8896 18.257 26.0258 30.0122 31.5099 24.5891 20.1629 15.2402 23.5044 22.2942 29.0733 26.5317 27.884 23.5777 19.1213 28.6778 22.5872 27.0381 28.4969 21.1451 31.4008 0 19.7265 22.6684 24.0755 19.9776 19.0214 26.1185 29.2301 22.0127 22.7999 32.024 26.3228 0 0 25.8603 32.2729 35.2314 28.6916 34.2407 29.7024 27.0137 29.494 27.8346 22.0453 26.0434 31.8053 27.6461 30.5171 21.2813 28.5138 28.797 25.9253 29.9912 33.0825 22.5218 28.6347 40.6221 29.0191 29.2004 28.3195 23.7599 29.9221 26.3852 34.9331 31.8893 28.7294 33.9992 25.7194 27.213 37.1433 26.3001 28.8561 23.3495 27.7462 27.9982 23.4857 26.4307 24.1907 42.8657 32.5463 20.3155 23.5268 29.1493 24.6863 26.0348 28.4154 25.2397 26.0983 25.222 18.9427
19.2212 25.8801 29.7117 27.1112 29.0432 21.8055 24.7266 23.7142 30.7395 28.1019 29.8985 24.2643 34.3979 27.0906 33.0174 27.2265 18.4903 24.247 25.7719 27.1094 36.8961 27.4617 27.21 13.1623 21.14 23.6606 27.5839 33.3985 28.4437 35.3476 37.7216 28.1766 29.7664 25.1282 32.7615 24.3439 32.7368 30.5864 20.7307 26.6348 29.6977 34.1368 32.188 34.8604 30.2667 34.7426 26.898 21.5186 29.0493 26.5861 28.4592 40.3803 24.3634 28.7054 28.7052 22.6962 19.6796 25.6399 30.244 33.9184 24.7352 38.8648 18.2258 27.1412 26.218 32.4336 15.7622 29.1296 18.6676 25.795 28.5449 26.2895 26.713 28.695 30.6948 30.2107 23.6842 23.3628 30.0684 25.1136 27.1727 33.0267 39.416 24.8123 24.1938 21.9683 22.4171 31.7573 27.9971 22.606 26.2707 25.231 25.9997 26.0694 26.0446 19.6655 28.6818 37.1029 31.0561 21.7501 27.0779 33.9913 38.764 31.8373 29.4704 30.4603 19.2564 36.0835 38.8155 26.0576 32.1305 33.0204 31.8314 44.3561 28.4601 26.6191 35.2115 40.5162 42.6661 50.6664 63.3329 50.6664 60.1642 45.4554 39.0629 31.4957 26.7384 29.9803 22.8684 29.1935 32.0149 29.6061 25.6 31.8017 21.0238 27.5398 33.3755 24.7296 26.4652 25.8907 32.1431 30.1861 29.6028 30.9039 30.9838 17.7686 26.1085 22.6902 27.2918 26.972 29.4752 29.7092 27.0084 24.7215 31.9704 26.7919 26.8029 23.0179 30.5913 33.0658 34.088 17.0742 30.4793 23.7154 22.7843 30.0157 19.5429 22.2319 29.3431 25.3978 27.7866 28.8607 30.1358 22.1442 25.1428 28.7823 31.4492 31.0886 32.5582 20.5972 29.1331 30.6532 24.364 22.33 25.3147 23.4514 33.1827 19.8929 27.8132 28.6844 34.5072 29.9795 23.1173 27.9177 33.0773 31.8267 23.8533 24.3847 23.7196 15.7587 23.0957 23.025 0 21.0825 21.7994 20.9283 26.5488 18.1144 24.4147 22.7734 23.7976 34.4033 26.3675 21.7895 18.0481 0 0 29.2634 28.2247 18.2253 16.279 13.2759 24.3001 27.3579 19.8843 30.2494 26.9002 23.824 27.1153 30.7665 31.5375 34.8836 26.7441 29.1811 20.3038 32.5352 25.1567 28.6547 32.922 27.4472 24.0934 20.371 37.0814 20.2623 21.4487 24.6224 22.4638 23.2853 25.1212 29.3766 26.0029 26.8911 27.9984 29.5413 27.5136 30.9163 24.1264 27.0402 34.3152 28.7084 30.6 30.446 28.9202 31.3332 22.613 23.001 25.4847 24.287 29.3694 31.4337 36.5495 28.6847 18.0084
31.634 13.3406 20.1612 25.0776 28.0237 26.0626 31.6442 29.0458 25.7222 25.3632 25.5032 31.3554 23.7067 20.4628 22.9075 23.8142 23.0138 25.6198 27.3743 25.5927 30.0548 19.6014 19.4217 20.8572 26.1833 28.7153 29.8029 28.3306 33.2421 23.6363 28.2817 25.6706 32.936 22.5418 27.3703 23.6534 27.0099 23.0653 26.4788 26.0816 23.9445 30.0223 30.0006 31.1133 30.7698 23.4645 21.2177 29.3752 36.2913 21.6712 21.0876 34.1483 28.6019 20.388 28.0229 22.7451 31.4319 23.5214 28.0669 26.6886 32.2044 23.5229 20.2203 30.1373 28.2797 21.3489 26.2958 21.2364 28.3988 27.603 25.6342 23.2789 22.1637 35.0025 31.0535 33.0559 28.6145 30.0812 30.9568 23.3159 22.833 31.1493 23.2978 26.0851 21.6626 35.9299 24.3228 33.0584 23.6793 26.7705 30.0614 34.0874 30.9871 32.0959 33.7001 22.9965 26.3243 31.1426 26.668 23.6158 29.1999 25.9661 24.8487 22.7383 26.5449 26.5341 16.6002 10.2911 32.0973 20.2092 25.4036 30.1899 32.9757 40.2432 23.5242 34.2447 34.9678 47.8401 34.5094 53.7275 50.6664 63.3329 50.6664 53.7684 44.7659 28.7249 27.2855 27.4083 33.5325 33.4915 34.1652 29.2053 29.486 25.8258 21.1614 27.1687 33.9539 34.5561 36.2729 29.8733 33.2204 22.9098 30.7898 32.6068 29.1508 21.8268 36.2208 31.813 36.1603 22.6788 27.774 27.5228 21.5689 29.0767 30.7875 39.1705 26.7135 28.3623 16.6399 26.5524 32.6258 26.0025 31.722 33.289 22.6776 39.0376 23.1394 36.9166 33.6424 32.0865 25.4179 27.3936 28.6094 30.7601 26.6834 30.9443 27.9173 31.455 25.986 24.4411 27.7116 30.4945 30.3256 23.9577 23.2418 23.3775 26.37 22.6242 25.012 28.4168 23.8022 28.5844 22.9427 22.1969 27.9856 24.255 33.5072 32.5663 23.318 27.0918 24.0014 33.1924 17.7185 10.2976 28.0353 24.3742 29.2916 21.5344 26.2106 29.6229 23.2804 26.1082 36.1235 28.5878 25.6406 0 0 19.4619 29.4764 18.2814 22.9901 16.4431 26.8165 18.6587 29.6885 38.9594 28.5098 27.0093 18.0821 20.9887 26.125 19.8769 26.6959 17.3103 28.3847 32.7871 31.7544 21.0908 21.8639 27.6461 25.083 37.6891 38.8431 22.2469 27.5233 24.5748 23.9638 30.589 25.0869 26.4252 24.1466 30.7869 21.9131 27.5369 29.6639 28.2085 26.5937 28.3373 30.6017 28.7479 30.2865 20.9088 31.9937 26.122 28.9282 33.4104 34.1331 22.6574 33.7311 26.3822 24.868 32.2721 30.8627
32.9364 26.5797 21.1667 25.003 31.7694 24.6553 26.0095 26.4209 23.386 20.0246 22.8289 31.4972 25.4523 20.3912 19.6865 26.5583 27.0201 25.8004 28.602 33.0358 32.7836 26.9938 26.7464 27.0218 25.5682 21.9297 26.7267 32.3996 27.6402 33.464 28.9417 32.0652 31.3078 33.0546 22.6755 21.7363 24.4036 28.2231 33.3596 28.967 24.7354 27.5623 27.1744 23.6765 34.0481 20.8285 30.4171 39.6967 35.5862 28.9154 32.006 32.3302 22.1225 24.5337 22.3309 23.2398 23.2974 21.431 25.6691 19.064 20.3014 26.0445 20.1415 26.6205 27.4202 31.4213 25.3121 26.4955 26.0367 25.7075 27.4461 31.0332 22.3077 22.6875 23.0968 31.9951 22.833 29.0171 26.0642 20.884 21.6161 18.1585 14.1866 24.293 23.6866 22.6503 29.3486 29.6034 30.0509 21.3715 23.5723 26.6113 22.8145 26.2104 27.5523 25.406 24.1183 33.393 29.7073 36.4987 29.4468 30.0442 21.439 27.5023 23.9317 27.0389 43.7598 27.3755 30.3128 29.5699 28.3762 32.567 37.2762 29.0275 19.4262 37.1245 30.2401 50.3693 40.7059 37.6093 60.1642 50.6664 63.3329 50.6664 0 36.5833 33.051 33.6834 27.0657 34.3772 31.2711 34.4315 33.6479 24.8606 21.1419 28.3776 38.0478 31.4218 34.0938 39.9547 33.1282 25.9595 29.6804 24.1439 19.4207 23.3932 27.5804 29.5633 27.5638 26.0265 36.2224 25.7466 29.7259 33.1359 28.9272 23.8279 25.605 32.1666 20.4373 37.1897 30.6229 27.9043 29.7121 23.9956 23.1588 25.8607 21.8006 32.9047 24.7377 26.5372 28.3799 25.3184 24.5827 28.287 35.2856 34.3494 36.458 30.9555 27.6353 30.0306 26.2808 21.1444 20.6514 24.4362 37.8492 29.4026 28.3611 28.6183 15.831 20.9488 33.919 28.4527 24.8122 30.0228 27.5694 24.8827 26.3905 28.6653 15.9572 25.5435 25.8718 20.9011 13.4147 17.2374 36.9144 23.2006 25.1956 26.1303 28.2424 25.4949 21.7266 29.7523 31.6213 25.4054 27.0945 0 0 30.1642 31.073 30.6183 28.1161 37.2785 22.9608 26.3618 31.7784 23.4209 26.4506 27.1367 34.0323 27.6579 23.2641 27.3883 23.8289 16.2783 16.77 25.2111 21.0606 24.6957 22.047 24.3141 26.0811 30.6479 35.9015 32.3661 31.2749 24.2643 30.2461 23.8055 28.5603 20.4177 24.0732 26.9721 31.9391 0 24.6977 29.1934 23.4436 20.3347 20.2106 29.2332 24.2986 26.27 27.5909 35.0827 31.554 23.956 21.6528 20.7324 22.312 26.3302 21.1981 28.0295 31.0736
15.6569 23.8764 24.4427 23.8909 24.4891 22.8327 24.9771 23.0877 22.5324 25.0489 18.6925 36.0422 28.0091 30.9044 30.172 30.0933 25.2392 20.4061 20.3454 33.265 22.2543 29.7402 29.4675 29.8592 26.9841 20.3543 29.1129 34.6988 25.473 24.3496 27.0851 21.836 19.2251 27.1261 20.4889 32.1793 26.3409 40.1383 29.8797 30.2063 30.6818 17.4598 29.1141 37.4323 18.1732 19.7393 27.3736 29.3565 25.8488 22.7732 35.6565 33.3126 23.1184 22.9775 17.1107 30.4366 25.9124 19.6438 24.8753 27.1807 19.5369 32.4599 16.3516 21.6144 35.715 37.4862 27.079 29.5542 33.1195 27.0672 25.4845 23.2883 27.2558 19.5885 22.7729 25.8107 24.4798 26.5025 27.0473 21.236 29.0303 24.7223 30.7893 29.6697 23.7727 22.4098 27.3352 37.6575 23.892 19.0154 22.1371 25.7271 18.0284 29.4335 24.0716 27.9092 29.3514 27.1892 31.3795 32.7111 33.9588 25.4815 25.199 31.965 23.0502 26.3502 42.9824 32.2925 33.9245 28.2102 22.8186 41.1902 38.4372 26.2843 0 0 43.8488 25.3594 27.029 27.286 45.4554 53.7684 50.6664 63.3329 50.6664 41.2846 36.2652 31.7585 27.2807 36.5603 33.741 34.124 39.6484 38.5473 31.0048 26.4395 32.8417 33.6339 39.8153 34.1077 30.5711 16.0202 33.5312 23.7975 22.0777 23.5166 29.5049 31.7893 23.3172 27.0384 36.0762 28.0238 26.6134 31.1826 33.0868 29.5389 25.1331 22.7898 21.46 33.6602 26.2257 25.1894 34.3708 21.671 25.7413 26.8027 22.7095 30.0888 26.4565 24.6825 32.1666 28.214 23.0215 23.9126 28.398 18.6273 38.0997 27.2399 20.6796 32.247 25.4611 20.7131 27.3124 32.9391 24.8743 29.6335 23.3153 25.395 23.1815 27.0192 15.9836 27.2278 24.2096 16.1991 21.3585 32.4199 25.4479 32.3006 24.8804 24.4614 20.9775 28.9582 20.4351 3.6867 23.0486 36.8885 24.4533 38.6732 36.5109 27.7934 25.4382 22.5664 32.8568 28.3435 39.8644 0 0 31.2048 25.5282 21.5749 25.3151 29.4247 29.0285 23.4846 24.7596 25.6913 25.692 22.4342 33.023 18.6154 25.0546 34.0438 16.5108 27.7404 28.4222 27.4352 32.4386 24.1334 23.585 20.9883 20.1356 36.9265 38.6529 33.9901 25.7027 31.0949 26.7563 19.671 25.0839 32.3894 25.6409 29.6805 21.8411 35.09 24.3262 28.9702 28.2766 25.9319 24.8903 33.4123 20.514 17.3901 26.9568 29.5379 27.5902 26.5275 26.461 23.2006 26.9952 19.4208 26.5149 30.0815 29.3871
13.808 28.0322 26.178 25.7579 28.321 19.8793 22.551 21.9305 25.5053 23.635 29.6627 25.5369 22.1741 25.8891 34.0837 29.8167 25.1799 26.6244 22.13 33.1857 31.1873 29.4695 29.1994 25.1831 21.3089 25.2569 21.6046 19.8657 23.7542 23.6728 20.3768 24.2202 25.1901 23.7915 22.9438 28.4838 18.7648 19.1968 0 22.0581 32.1723 25.2218 24.4848 38.7252 17.4057 22.425 27.5861 29.7991 29.9496 35.6521 23.2939 23.4107 28.8653 28.7372 24.5114 21.7253 27.9188 22.2784 27.8078 28.2745 25.5558 23.95 28.274 51.2031 23.6878 31.6024 38.1661 27.4639 28.5803 28.9234 28.218 29.7095 29.314 23.0667 26.8992 27.1419 23.031 20.7257 27.0815 25.7393 34.603 34.359 27.1772 32.4818 33.2788 24.9094 26.3061 28.3937 21.993 26.6079 19.8372 23.8213 28.5552 24.8735 29.9136 31.1855 30.469 19.7853 27.0281 32.831 23.6097 32.8921 24.9899 27.7615 27.7847 34.6827 34.8468 33.4237 24.064 27.1639 26.5023 41.7917 31.3291 26.2646 25.6083 0 36.1535 38.5584 32.8526 36.211 39.0629 44.7659 0 50.6664 63.3329 50.6664 40.9279 32.9948 37.2546 30.2659 31.34 32.19 41.4491 44.133 29.6338 35.0308 27.0755 28.2408 33.8705 36.377 21.8134 24.3412 27.7369 34.6655 34.1596 26.4068 30.0786 27.1084 29.8673 27.5484 27.2878 33.5592 25.8763 25.6567 27.1181 24.2019 29.1757 34.3168 30.9522 15.2007 21.1363 29.464 26.86 20.1208 23.1656 34.3384 30.4413 28.3101 31.3926 23.4198 21.7406 19.6109 29.7922 29.0866 30.8615 34.3162 40.9701 21.3871 22.7191 33.231 25.3207 24.8448 22.971 29.6432 30.6074 25.877 20.736 29.5249 25.7119 23.3704 22.8994 27.5053 24.7519 26.0689 21.9714 28.5973 28.8961 27.9289 25.1063 29.6432 29.1664 23.2597 23.9078 0 23.0013 25.1871 22.6643 32.5604 34.346 31.2181 24.3982 22.7959 28.7904 25.9086 25.5351 0 0 28.4398 26.6382 22.1381 24.6991 33.2752 23.0443 28.895 25.4371 30.2798 23.3003 21.2544 32.9308 32.517 32.3059 21.4556 32.5867 20.1471 26.1994 27.98 23.5298 20.8071 25.6973 22.2026 22.8421 31.9005 37.8353 21.6843 26.6082 27.5259 27.7199 24.2312 24.9383 33.3588 26.9051 24.136 20.5002 26.9852 21.9015 23.2498 24.1258 30.6764 38.7921 33.8817 31.0797 16.666 26.3062 26.6462 32.6989 23.13 29.1632 23.7874 27.1521 18.8522 18.1562 27.4146 19.7938
18.4755 33.5622 22.358 22.6895 21.4544 21.4274 37.2444 27.5703 25.8787 26.3674 26.7516 25.5715 27.3039 18.8697 35.6172 18.1634 18.9368 24.5265 22.0222 27.7879 25.6205 35.6569 35.3301 27.528 27.1599 28.8164 24.1085 34.0477 30.8518 20.3651 21.2685 30.2984 32.8559 21.6485 22.4704 31.2485 26.5961 23.6334 21.9461 29.9414 30.2503 25.8375 24.8891 35.542 21.9202 23.5525 27.4671 29.7243 27.8655 26.4502 28.3393 26.0555 26.14 30.0771 33.2459 21.9973 27.8405 24.7341 25.8485 27.6158 24.6093 26.6353 24.7907 24.954 25.8901 30.8809 26.857 25.399 23.8874 22.3021 33.8137 23.653 23.5527 29.3087 29.1652 31.4988 27.1211 27.1119 30.6689 31.1821 36.6434 27.5253 43.4749 23.7506 40.2152 24.7047 34.2701 33.1956 21.3588 28.4557 29.5448 21.881 37.5682 22.6535 32.8161 22.479 29.9774 27.4621 27.6168 30.0257 27.2051 27.7449 30.3365 25.3742 28.6745 28.5239 21.4751 24.6435 26.3336 25.0083 31.5972 25.397 21.9585 25.0108 26.9225 24.2422 23.3024 33.6194 31.4596 42.3279 31.4957 28.7249 36.5833 41.2846 50.6664 63.3329 50.6664 40.7798 32.7774 29.9453 29.7542 30.1643 38.9759 34.1934 41.0953 29.224 37.5407 37.4135 36.0858 33.7627 34.0702 29.6751 28.453 28.3433 28.2964 23.1312 21.7816 23.1264 35.7479 35.0043 30.7245 29.7685 34.5479 28.8398 22.4103 28.8979 27.5413 28.3993 27.9339 22.3864 23.9675 24.9329 30.8781 24.5048 22.0347 0 25.0776 27.009 30.8785 22.8781 26.9395 27.8951 29.6751 28.0024 22.9959 27.8334 24.9638 25.0387 21.1581 26.57 30.7801 19.9822 25.7266 30.3511 23.3762 31.5765 27.6804 21.7906 27.0324 31.7491 29.6774 26.1087 21.9169 27.7771 27.4557 26.561 34.7032 38.389 25.7971 29.4493 27.4029 27.5575 13.8198 29.961 29.4775 20.6748 33.4542 32.4434 24.2269 28.7172 26.3549 23.4058 34.8574 23.2081 21.3532 0 0 19.5718 33.3833 29.0952 34.7851 23.4448 28.6891 29.5032 31.2014 28.528 20.995 19.7567 27.8366 24.6324 21.2671 28.6516 23.6781 20.9415 23.8525 34.7578 31.7294 24.6981 25.3483 30.7701 24.5336 22.5844 32.8444 28.8985 23.9631 22.2655 21.4996 27.8172 19.3892 27.7299 26.5366 25.4236 24.1031 28.1655 24.4482 37.0731 26.1612 24.2472 0 31.3903 24.1029 22.4967 24.8249 28.7164 29.35 23.3429 23.9549 27.6248 28.6624 31.3493 23.493 27.5345 18.9568
28.0854 28.7752 31.3617 29.4378 25.7067 29.2513 28.8576 23.8353 29.2109 29.0299 33.1864 22.1495 31.2882 27.201 27.7831 28.4009 24.9299 32.7094 31.483 24.3367 30.5142 21.1729 20.9788 32.6714 31.6861 31.133 21.8453 19.9263 26.3245 23.2588 20.3274 33.1828 34.3642 25.9732 21.4746 23.1954 21.9499 24.94 20.2489 34.2041 28.2062 32.3938 25.0318 25.8958 23.9519 34.912 23.058 19.7653 26.9945 28.574 24.5274 25.3463 26.3336 22.9554 23.8633 20.2582 26.7979 28.2233 21.6893 21.9082 23.9634 42.476 28.5694 27.2455 24.841 25.189 29.7344 25.9089 25.5028 27.9327 38.7102 27.7014 26.6651 31.4191 26.5538 28.9215 19.4231 28.2598 28.2581 33.4573 22.5956 17.4967 44.2862 31.1952 27.9759 24.9031 29.0174 34.6738 27.5747 30.8213 26.4394 30.5689 28.0474 22.5896 27.3595 25.2621 24.6606 22.9804 29.3495 34.2082 30.4956 32.7757 19.4697 23.9693 29.223 35.1814 30.165 33.2398 40.2311 32.9825 22.909 21.095 17.5424 33.5815 24.2021 23.5515 23.4755 26.8619 28.4039 31.8922 26.7384 27.2855 33.051 36.2652 40.9279 50.6664 63.3329 50.6664 33.3663 35.4033 27.6695 29.6475 36.1384 30.3447 29.4456 26.1533 27.7526 32.3049 25.5073 29.8681 21.552 17.2203 28.1214 33.3103 26.7786 21.7935 0 35.2504 25.0337 28.1481 34.7515 24.3456 24.512 29.7846 29.8955 28.8784 24.3355 32.0839 24.5279 29.7188 24.0461 21.4364 29.5271 26.1259 26.8819 38.6471 25.5315 31.5754 26.6539 24.4735 34.8464 29.1977 24.3726 26.3196 20.9154 22.8022 30.2686 27.6978 30.4282 23.7734 24.2159 26.2576 29.3834 26.1645 24.1886 33.5861 31.9979 33.95 28.2219 0 28.4633 33.6979 30.4228 28.7642 22.191 27.3747 25.4554 25.8508 26.928 24.5368 32.0211 28.8535 23.2535 22.2559 27.9069 25.5293 27.2918 22.5897 33.1837 24.5539 28.5145 27.5187 32.9789 30.8016 24.7234 0 0 22.6525 25.2687 21.8933 22.0363 25.3777 23.2721 28.0997 28.7002 21.0396 26.0336 34.5752 24.8775 20.4419 24.6586 34.0567 20.2003 24.7971 24.7973 20.3037 30.9642 36.9826 30.6091 25.6575 26.5821 21.7339 27.4476 30.6642 34.431 30.1919 28.844 24.3427 30.1252 22.66 30.1434 24.6931 32.0445 29.034 31.7018 25.2748 25.8586 26.0793 24.8945 23.5608 27.5499 23.9048 27.6707 24.5422 32.5675 28.6219 28.1867 27.7574 25.6087 42.0027 24.0662 23.9298 20.6562
23.9282 26.1729 36.2919 29.1801 33.5077 23.2144 30.7278 26.7021 32.198 29.9565 34.5241 28.1231 25.496 30.818 24.7805 33.3785 24.4848 37.0894 31.1722 20.2867 26.9882 25.4949 25.2611 18.6668 22.8612 31.1638 26.8004 25.6256 27.1684 26.3979 24.2386 30.8776 30.7636 33.589 26.2852 26.461 19.9376 20.8854 22.6278 30.4664 24.0202 28.0848 22.973 36.6709 31.1411 33.6206 28.6244 22.3238 19.7926 17.1017 24.0191 25.1656 24.6439 24.0533 24.1171 14.5254 32.2468 29.7862 25.9759 27.6333 21.7178 37.7888 29.2312 26.8938 22.9715 22.3919 25.8199 23.1781 24.2163 30.9143 34.3787 25.4543 31.6708 27.6452 28.3509 28.1311 21.8739 27.2633 23.9356 26.6072 23.263 18.3882 33.9471 28.1608 31.4373 25.7912 33.8585 26.2454 30.5289 26.7216 30.836 21.8829 36.9878 34.4569 31.1512 31.7281 20.6657 20.4932 21.7247 22.9816 28.8938 27.9329 14.2093 35.2412 30.8447 35.4585 29.904 31.859 24.3012 30.7288 35.9037 27.4652 29.1196 24.7395 32.3196 23.3702 25.1973 25.7234 33.5477 31.5783 29.9803 27.4083 33.6834 31.7585 32.9948 40.7798 50.6664 63.3329 50.6664 34.2848 36.6214 31.6157 32.7067 30.9656 35.3674 29.2893 24.9596 22.0334 23.5763 25.5426 36.3411 30.2886 27.3758 29.8496 24.6448 13.788 24.1049 25.6504 25.3117 25.4371 28.0239 30.5146 26.9912 27.5312 29.4317 27.7409 26.9825 25.7629 27.7637 23.3519 31.6506 33.1109 32.4738 38.3082 35.9916 37.0702 28.5684 27.4131 31.0151 32.5679 18.124 28.6394 20.0037 23.6061 29.5061 28.2422 29.5549 26.8408 24.3061 21.3664 28.4837 26.7278 25.5858 31.7217 30.0209 28.4501 31.2386 31.2693 25.3475 21.7461 26.1347 20.9638 30.8589 26.54 31.738 28.2395 26.7909 31.0887 29.7935 28.5606 28.9651 29.3082 28.8581 46.02 25.1334 27.042 26.3484 16.7643 28.6823 21.5233 27.8505 26.96 21.3937 24.5665 21.7123 0 0 23.8798 23.1858 26.0002 28.1963 28.273 23.9618 28.2872 26.2507 28.7274 26.0545 28.1844 24.1692 30.5316 24.5491 27.3289 25.5408 27.8969 23.4556 21.5441 26.1071 28.9278 25.528 26.0136 33.1852 14.7923 18.2369 24.2156 32.3294 27.1802 23.7131 19.7373 22.9788 26.4113 37.0339 26.1855 27.1314 25.7027 29.5709 22.9419 30.8297 27.7798 16.4251 26.0557 32.6415 29.3199 31.3336 35.1389 21.2476 28.5856 29.3637 30.0091 33.5828 37.6062 32.3474 28.627 0
22.2044 26.8124 30.8807 29.4526 25.7364 24.6848 18.6691 24.1265 35.0294 23.1201 28.0389 24.2663 26.6835 27.1398 28.0165 22.5512 27.7212 24.6181 29.9797 26.827 29.9082 22.2817 22.0774 31.5795 30.4377 35.6535 26.317 27.1554 30.0039 27.1735 32.7548 27.0935 24.5067 20.5056 28.709 37.4616 25.2713 15.7436 32.5567 24.5111 24.5188 27.2309 29.774 0 32.8107 32.4244 26.617 27.6443 21.3566 24.0489 27.8185 17.3856 28.4231 21.1844 24.5136 23.1299 18.0563 31.1377 34.6999 29.1968 26.1463 30.41 28.3479 28.6423 32.6081 0 26.4232 30.2038 32.4066 26.553 32.044 27.2787 30.3458 29.7316 27.9942 30.0328 32.2986 31.0872 27.5941 26.2871 27.149 27.286 38.5356 28.621 27.3662 25.9533 26.3511 25.5495 33.7371 28.2341 32.9165 27.4334 31.5114 23.4549 26.6357 25.5451 22.7845 31.7387 33.0709 28.953 33.4607 23.1901 21.5203 27.682 30.6149 37.8558 30.3069 22.7549 23.2322 30.3101 32.2484 28.0258 30.8842 30.9548 45.8208 33.3187 29.285 24.4478 32.631 31.502 22.8684 33.5325 27.0657 27.2807 37.2546 32.7774 33.3663 50.6664 63.3329 50.6664 34.4199 36.9376 33.2676 27.9389 31.7749 34.1827 25.8122 20.4674 26.2005 28.831 25.8911 31.4614 27.1484 23.4702 31.6666 40.2366 21.7871 20.8965 33.9665 28.1841 28.1334 33.2648 24.8239 28.5448 26.3586 26.9324 28.7134 25.0053 27.9493 23.78 31.2496 24.4647 28.1179 27.6765 32.5257 22.5923 24.4401 30.2618 26.415 28.0038 26.6403 25.6176 25.3272 27.003 30.0868 31.5914 27.9194 22.491 20.645 32.9196 29.1935 28.5675 23.4745 26.9852 28.3621 27.808 27.8208 27.8867 25.3071 27.5923 29.9763 23.9967 21.3386 26.309 31.9207 26.3844 19.3167 27.4544 27.1387 27.4285 25.6127 27.2111 31.7028 34.024 22.6847 16.2506 19.5388 25.8571 25.2611 31.1693 29.142 25.0924 29.6538 23.2318 31.0691 0 0 29.8676 25.8867 25.6155 24.5177 23.201 23.327 28.4518 25.0146 24.9241 24.1985 27.3129 23.8978 28.2387 27.2114 24.2568 27.6133 23.683 26.2647 27.3446 24.5771 35.4459 22.3975 27.5467 26.3868 17.4571 15.9978 25.7518 30.4187 22.249 27.5422 28.9645 31.8302 24.7402 24.4664 26.4897 27.6306 28.1365 23.7253 25.0954 18.806 19.2142 24.4963 24.3277 27.6252 26.2071 23.6467 31.8076 27.928 23.3247 29.6083 34.3736 32.9872 31.3362 29.7207 30.1666 0
31.2667 19.0872 25.8321 25.799 31.6019 22.2572 19.1066 35.0601 25.3804 32.7574 28.3539 36.0479 23.4649 23.8374 27.6155 24.9444 27.4711 32.3144 30.7585 30.7256 28.6455 24.756 24.5291 18.5844 24.3945 24.6386 26.3823 28.4853 25.3813 22.9548 19.4333 23.2098 21.764 25.3691 26.3161 32.7846 31.5586 34.4874 13.5106 34.0044 33.1722 26.6517 21.5816 30.4825 32.7157 19.6558 23.3541 21.0426 22.1478 20.6548 30.6754 31.9459 25.3246 27.4363 31.9798 0 23.1933 25.632 24.8155 15.9049 26.7339 36.4703 29.7502 25.4243 29.9061 34.5346 24.5717 19.7604 25.9361 24.5429 34.7268 40.0975 32.0268 27.6639 25.8237 24.8315 25.9101 29.6853 27.7693 24.9992 19.8834 18.6329 40.1306 21.5856 27.2586 26.0027 26.2072 31.36 35.4848 24.4256 31.6629 21.496 24.3756 23.0173 18.0195 32.7288 29.8799 29.5281 28.4794 24.7279 28.0124 32.8864 30.6698 36.6883 30.2827 20.2228 24.0843 28.792 29.0435 30.8782 26.8998 27.4603 21.6232 31.8945 23.0906 23.3597 23.7874 46.0578 34.1452 36.9345 29.1935 33.4915 34.3772 36.5603 30.2659 29.9453 35.4033 34.2848 50.6664 63.3329 50.6664 45.2253 46.7977 42.5841 28.8209 26.7171 42.6484 29.6035 32.6659 34.819 30.6334 27.1438 33.7556 26.0382 30.79 22.0545 0 16.9432 27.4588 31.19 23.5165 29.5597 25.3989 23.3261 37.9833 39.2942 22.4034 29.2849 23.2629 26.3699 32.2585 22.5556 29.3861 25.1467 28.3467 18.5696 23.1781 26.006 26.9873 28.4096 24.5931 28.1635 30.0817 29.6198 28.9599 17.7664 30.3791 24.2965 24.1588 23.109 26.2471 28.4629 27.4233 30.4806 25.2832 33.0603 25.787 28.5671 30.9667 25.0856 23.571 28.8307 24.0646 27.1175 27.3873 22.7925 37.5972 21.9217 35.2857 29.0903 19.8814 19.5767 19.4813 26.5043 29.5944 29.0473 34.8673 21.6666 22.4388 30.0222 26.7121 26.3611 28.3845 24.3676 27.0106 0 0 23.0626 27.4303 25.1153 25.3478 36.3952 33.5834 29.1059 20.2731 28.0215 28.5337 31.9557 30.5737 34.9631 20.6172 33.9105 21.1493 24.0807 25.7991 32.3097 26.0737 27.9912 22.2133 32.7937 23.0247 33.2676 33.3096 21.8388 28.235 22.1308 28.751 20.7389 25.1962 20.0596 24.0587 24.5997 30.5512 27.4036 20.4292 28.9522 30.2681 27.5392 23.7334 28.5091 21.6785 27.6712 28.9698 30.3038 23.3308 29.7813 35.7639 30.7608 22.6973 23.8215 24.1373 23.2239 9.0775
23.0488 24.7867 28.0026 25.4196 24.1989 26.5056 30.3735 33.5066 25.649 31.9002 28.2861 23.3735 24.5255 27.0934 31.8721 30.3642 21.9213 28.2166 30.1737 16.3702 27.7621 29.7566 29.4838 41.3937 29.3084 30.764 28.3592 32.8006 24.7595 22.2979 22.5875 24.3668 24.2753 29.2277 27.0208 22.3914 17.7646 25.4069 19.7915 23.6337 31.4254 23.6209 19.3071 47.737 28.7017 38.3689 32.6039 23.7531 26.8953 24.6092 27.593 28.5142 21.4773 24.6756 27.4094 33.9769 27.7528 34.1139 27.9361 19.7307 22.9692 33.4941 35.4053 25.6311 25.9604 28.5837 26.0718 22.6802 24.8095 21.4844 30.1745 25.5662 35.2012 29.1004 27.3106 30.7148 23.5957 36.0063 25.8642 30.9115 29.3992 19.9092 23.5004 33.764 32.8915 29.2518 24.9215 30.7175 37.3536 27.951 31.5117 27.0062 29.0972 30.68 27.1811 25.4996 29.1354 30.3703 22.7067 26.4972 34.0295 26.2172 26.3742 29.667 26.6763 24.3294 22.9183 32.3083 30.5026 31.3603 26.2696 18.5706 23.6376 28.7259 24.8022 27.0855 29.3182 33.5217 35.3534 35.9167 32.0149 34.1652 31.2711 33.741 31.34 29.7542 27.6695 36.6214 34.4199 50.6664 63.3329 50.6664 50.8107 45.2844 31.5363 33.3989 33.96 27.022 29.3464 30.3276 29.666 28.9795 37.5002 29.8462 27.6189 21.1484 40.6499 25.0942 25.2143 29.0191 27.5075 31.0646 21.4404 34.0811 27.0689 28.1132 26.9419 29.7912 28.6677 29.9894 25.336 23.1112 22.1696 29.2894 23.5228 24.7593 15.1224 22.5843 29.1066 28.4251 30.0895 26.0799 28.0406 29.5752 30.2796 22.5522 23.2491 23.6027 27.1186 23.2744 27.5385 26.2425 22.6298 27.6385 28.2248 32.1199 34.5886 29.6745 23.1163 41.3426 29.4766 21.9818 23.8391 28.8484 28.4101 25.3647 28.1415 24.5735 27.6141 24.0632 19.5171 32.3975 29.7637 36.2207 30.1113 33.0667 27.404 22.722 25.1783 29.631 24.7942 25.7623 28.7946 28.0439 23.4572 0 0 23.6732 28.9962 19.9377 21.5551 21.6667 24.0288 32.0352 18.9801 35.5361 30.324 21.1978 32.452 24.679 21.1249 30.5065 27.1472 34.1819 21.0886 27.6484 23.4317 21.4483 28.0771 23.1531 20.8546 23.5228 16.3103 26.8028 22.2385 25.7965 23.6047 29.4122 20.9076 25.4688 27.0483 25.2926 30.4955 30.5486 26.768 25.0266 23.8287 22.1033 21.0127 0 21.4301 28.7792 27.5046 25.9183 19.7486 25.3773 37.2742 35.6713 26.4659 29.9922 24.9165 22.164 20.6239
19.1932 27.9643 24.7097 35.5636 23.4687 25.9649 24.9442 27.7607 27.1532 28.3178 23.8664 30.2471 28.6683 18.0909 25.02 25.2564 28.5493 21.0009 25.3222 27.6026 31.6068 18.9362 18.7626 40.7155 25.2306 27.3956 28.6779 34.2141 35.0254 23.0492 29.0211 25.4856 28.3171 29.9912 27.8114 24.7346 26.1199 30.9061 23.8818 26.8289 34.4135 22.6081 21.9798 22.842 18.4933 23.0092 27.4976 22.8593 22.7784 18.4695 29.4873 37.332 23.8801 25.8068 26.9972 26.2684 25.3581 26.3894 32.5237 26.8909 28.1479 24.7387 30.6001 22.346 26.8679 21.6157 21.0591 21.4666 31.0978 21.9706 27.4852 27.0056 27.0476 29.4207 26.4264 31.1126 26.6939 27.0683 30.8974 21.6898 27.1896 27.0947 27.7962 25.8055 26.1835 28.6343 31.4597 23.5143 35.4767 28.7123 31.4535 23.782 23.3534 23.5371 29.0339 21.1793 26.7773 27.7449 22.6903 28.2162 22.7906 28.282 22.8139 27.7009 22.5186 30.6416 22.8247 26.0867 30.1145 32.3731 24.9802 24.0227 36.5512 26.6796 30.5223 29.3545 34.6271 38.2338 30.4419 30.3019 29.6061 29.2053 34.4315 34.124 32.19 30.1643 29.6475 31.6157 36.9376 45.2253 50.6664 63.3329 50.6664 0 41.5944 31.93 33.7937 28.7393 42.5873 32.6019 32.9895 29.3732 24.3883 31.2386 26.9081 28.9963 33.3381 43.0984 31.6542 28.5048 24.7716 32.1036 37.4948 32.4533 24.0763 27.7189 14.9659 22.304 26.2691 31.5935 22.9227 29.0935 23.6987 26.6093 21.9383 17.7019 34.3566 24.7289 23.6919 32.0557 22.4312 23.6202 25.8114 33.4852 34.3099 25.0116 23.9833 22.6893 24.9624 29.8671 26.0352 24.7258 29.9099 24.2608 36.7128 28.783 30.6829 33.6039 36.3551 28.0175 29.1813 30.4681 32.3385 26.2126 29.2879 30.8538 28.2335 28.5387 31.459 27.3693 20.2879 34.5339 25.4029 20.4933 20.822 23.5115 34.2776 20.7761 24.306 25.917 28.0306 23.6319 26.8103 28.1659 19.0235 0 0 20.4291 32.1288 28.9704 21.8853 16.5965 25.853 29.7309 22.847 28.3734 23.5571 33.3121 30.3865 19.8066 21.4799 22.0545 25.85 26.8932 30.2462 22.8244 22.7897 29.7156 24.7937 35.0361 24.5378 25.7477 36.5107 29.9225 25.439 30.4011 33.9554 30.06 26.0365 26.4594 23.3427 31.2092 24.7177 26.4393 23.4471 19.2251 23.6149 30.902 36.4552 29.3585 31.0291 30.3595 23.7489 26.1689 34.9553 28.3699 29.2651 27.9249 34.4112 24.6376 24.2803 18.5434 25.6746
19.6762 36.1741 24.4057 29.876 35.7642 17.1941 38.0242 20.0523 21.6147 30.172 24.6311 24.6129 27.9151 24.797 31.3531 24.1066 25.5057 21.5877 28.6883 27.1694 22.4458 15.6758 15.5321 21.9822 32.9295 24.8593 27.8065 29.6594 26.8469 32.8332 27.7 21.053 25.8212 30.4059 26.7827 27.9142 35.5219 35.1348 32.669 27.0744 32.5491 25.0187 22.1213 15.5284 18.0864 23.6016 24.5712 30.1663 24.7504 25.388 31.6796 28.1256 30.6311 29.7789 25.6477 22.2162 22.9946 24.6542 25.8216 27.6252 34.3971 19.1995 23.5378 21.1972 21.8914 27.2803 23.3349 28.0377 24.6463 25.992 24.8618 28.1041 21.7753 30.002 23.1154 21.8625 27.5658 24.0503 26.5101 20.819 24.7437 33.9184 26.6965 25.931 26.6549 21.5337 28.0476 30.86 41.4301 28.4517 32.0179 36.0611 21.5367 30.0887 26.9014 31.3606 29.8789 27.4475 29.2626 23.3732 22.4014 33.2851 29.5035 19.1232 24.1417 25.163 32.6259 28.3864 26.542 27.3138 21.5509 21.439 35.0655 22.5142 24.4086 25.9092 22.7754 44.3307 29.8221 31.0809 25.6 29.486 33.6479 39.6484 41.4491 38.9759 36.1384 32.7067 33.2676 46.7977 50.8107 50.6664 63.3329 50.6664 0 42.0422 40.0881 36.2522 34.8441 28.1701 27.5648 26.2916 31.333 27.1166 29.0527 31.8315 0 28.1741 23.7665 26.2773 29.4346 33.2105 30.501 26.3522 37.9174 25.5669 21.8163 33.226 30.4258 26.8821 23.964 20.8911 37.687 30.9394 24.1978 22.9032 35.1668 25.1216 26.501 23.9076 29.5567 20.1089 30.3757 36.677 36.5356 31.6606 22.5503 32.512 36.1235 27.3137 24.1247 29.5454 29.0389 33.3505 25.6611 27.3545 36.4833 27.1613 16.5056 17.4662 24.1413 23.4391 18.7114 26.6139 31.3662 33.2757 32.4373 16.4727 21.9538 32.7816 22.3141 29.2013 26.1868 17.7107 28.5549 25.8392 28.9981 45.2959 30.322 26.7733 26.6898 28.6703 28.0374 34.7709 32.7365 0 0 23.6391 25.4648 25.0667 23.8428 17.3234 22.4897 22.1099 26.4292 23.6706 22.3589 25.826 28.0956 24.2667 25.828 27.1503 19.4543 22.4203 21.0438 26.6757 25.5157 28.2583 22.3882 33.8069 21.3738 27.9647 36.9494 24.7261 24.6548 29.2434 34.8316 30.8598 19.5579 30.1729 17.997 24.2246 26.7134 28.644 28.1174 30.0841 29.2695 28.3846 28.7379 30.9304 26.2935 30.6822 22.9161 28.1916 26.5319 23.8207 29.196 21.2155 23.8916 21.2323 21.3371 19.9109 18.8335
25.9516 25.0899 29.4574 29.9744 33.089 29.0264 30.7849 22.6502 20.145 23.9428 29.0069 23.3527 16.0929 29.9517 31.8188 16.93 21.2901 20.4008 24.8256 30.7235 30.3694 25.388 25.1553 27.711 29.3496 23.5032 26.1843 25.9367 23.4191 25.3441 32.9488 24.2604 29.6601 32.5973 29.2657 35.6494 21.4145 29.7758 37.8682 29.5568 26.3502 23.7491 21.8139 9.8347 28.7582 22.5135 30.9857 0 26.0452 26.6914 28.8317 23.7253 30.848 24.7689 27.3034 32.8538 24.8409 24.8285 24.1279 30.5088 33.1762 31.6914 27.4718 18.5022 30.5702 37.0005 20.7353 29.2998 22.2217 30.0988 28.3335 27.4951 20.3925 22.731 25.3527 20.2133 30.9498 21.9129 25.5002 18.4554 26.1497 12.1509 17.9073 23.4545 32.7264 28.9039 24.7571 20.3105 27.6166 33.7075 30.2801 37.9074 21.2456 34.2446 29.1228 25.0314 30.913 36.3917 30.2081 25.9617 26.9585 30.6495 30.0647 19.9281 28.6334 30.4245 30.0547 23.8187 27.6719 21.0349 25.7851 30.8036 34.768 22.1011 33.3278 36.2819 26.591 30.2154 35.7702 29.2166 31.8017 25.8258 24.8606 38.5473 44.133 34.1934 30.3447 30.9656 27.9389 42.5841 45.2844 0 50.6664 63.3329 50.6664 51.2527 48.9828 34.3129 31.7954 34.8895 33.004 24.6809 34.2355 19.406 23.3291 41.6322 0 27.2856 16.6286 20.7493 38.8459 33.0626 31.7874 29.474 34.7071 23.653 26.9437 29.9339 22.2052 27.8608 29.751 21.7166 35.2764 30.1727 23.1885 19.8824 24.8635 22.665 29.8913 32.5903 27.4527 23.9012 22.5137 26.6608 33.3357 31.524 26.8365 28.1925 38.7066 23.6106 26.8264 24.7528 23.9589 37.9819 31.0319 29.486 24.2666 27.0868 34.0315 0 23.2381 21.361 27.7425 31.2495 27.447 28.3421 20.8984 21.8881 31.6454 30.8678 25.3539 25.9872 15.4011 22.6269 35.1382 33.33 24.4726 28.3739 30.8462 30.9217 21.4457 23.9958 40.5728 37.6212 32.1487 0 0 26.0232 22.4934 28.0829 22.7834 23.9908 23.1132 22.2102 33.4431 30.7315 30.2742 24.4714 23.271 24.9933 25.7879 27.3758 20.5971 27.0253 23.1394 23.5449 25.4115 26.7463 28.517 23.6439 20.5998 33.6454 34.4582 23.5694 31.4118 22.9351 24.8838 22.0843 22.5455 28.7106 28.2919 29.797 25.4387 26.6793 27.3063 26.1196 27.0485 27.9694 29.2185 0 27.6607 27.3898 27.0099 28.7743 25.365 23.7871 22.9816 23.9921 27.566 22.4005 24.4895 21.5575 9.1806
19.6559 27.1326 32.9746 22.8585 20.0503 25.5825 30.8423 31.7448 24.8453 26.1033 29.2252 26.4271 24.9577 26.7475 28.0806 22.1891 21.0058 25.4223 24.3197 28.4904 26.5249 24.461 24.2368 14.9913 28.9629 22.4921 30.2338 24.4209 23.4702 25.9639 23.567 24.821 30.1406 31.7869 22.2507 29.0141 31.0045 19.6267 29.3713 37.8175 29.2846 23.2071 24.821 21.984 28.2989 34.7826 27.0013 34.1807 25.998 25.95 30.6545 31.6994 26.7921 29.5109 25.1692 25.5924 14.1361 26.6135 25.8875 23.7691 27.4498 32.733 22.4077 30.9955 30.0342 31.0738 31.9333 32.4039 28.4282 30.4428 26.7502 27.3283 31.7011 23.1966 27.5964 31.5648 29.0886 26.3594 26.9361 24.8238 27.5157 21.2653 28.058 34.8186 25.9368 26.6738 27.7479 19.5386 24.8863 30.6089 29.0269 23.635 30.5206 31.9882 33.5239 29.9094 27.7849 26.0756 25.898 33.1832 28.6536 21.8306 23.9864 30.0111 37.676 26.7823 31.912 24.8054 24.0831 30.259 32.7125 31.2497 27.8547 28.0733 29.4771 16.512 25.1762 26.0895 29.6192 29.6061 21.0238 21.1614 21.1419 31.0048 29.6338 41.0953 29.4456 35.3674 31.7749 28.8209 31.5363 41.5944 0 50.6664 63.3329 50.6664 0 31.1682 36.5712 30.962 31.8535 25.3872 27.2748 31.2074 26.3559 22.8899 31.2016 37.6085 22.1237 21.3642 34.0892 28.1369 24.3816 31.7915 35.4485 30.4368 27.204 22.7689 19.4935 22.5607 23.7037 28.6851 32.2832 28.4118 29.1067 31.4799 14.4674 29.3795 30.5756 24.993 27.5827 26.7959 24.4138 34.5425 26.3351 29.1879 24.6978 35.3411 32.2002 31.0259 23.8501 30.2402 32.216 23.5014 28.6504 23.1413 23.1763 30.0026 27.7469 0 27.5593 29.005 25.0852 29.3782 25.0871 25.9597 30.5437 23.7443 36.4382 26.0303 28.8786 20.9322 28.4336 30.1034 29.1673 29.6151 30.8926 23.3804 33.5243 32.5379 28.7611 25.2551 25.3105 27.707 22.1294 0 0 31.0284 30.184 25.8947 28.997 29.2417 34.6613 30.7935 28.7251 29.3519 26.7449 26.5864 23.0135 31.3028 28.951 24.3928 32.4197 24.0494 22.8362 23.6028 25.7208 30.7265 25.7353 25.1036 32.7891 34.0198 24.58 26.7994 19.3388 22.6456 21.3782 22.1374 24.7877 28.9914 31.5203 24.209 28.3884 24.0603 25.3873 21.6115 26.7716 25.6634 21.0808 28.2113 25.0642 27.7927 29.9201 24.8341 23.6507 27.2415 20.6324 29.8442 26.5251 31.7962 26.4953 30.2111 33.2356
28.8751 26.2275 28.9308 23.9634 23.6905 31.6411 24.0016 26.2956 26.6775 16.9835 19.3242 32.4634 27.5678 22.4545 31.5936 29.0742 49.8552 37.2924 22.9499 28.3595 23.8936 26.3304 26.089 15.221 23.1559 21.0289 22.9171 22.2484 26.7947 23.2696 33.867 26.9066 22.1683 25.263 26.4156 26.0678 20.9385 25.7571 33.2392 26.0833 21.7047 28.0174 29.26 6.0899 15.2192 27.3052 30.1583 21.9045 25.1291 25.4697 27.5663 21.6852 28.9543 26.0444 14.4457 20.187 30.9348 27.3513 30.9974 20.7132 10.4362 27.163 24.2099 26.7808 18.2953 30.1889 30.863 26.1497 28.3434 32.4238 27.2194 27.2884 25.669 29.8882 24.6239 23.3836 29.9042 35.4086 21.7699 30.2209 23.9796 39.8368 0 26.3274 31.3864 24.8834 18.9057 0 33.7781 29.769 19.6034 21.9465 25.7229 27.1542 33.2865 28.6137 35.5979 39.0762 19.9953 23.6769 25.8976 28.4822 32.8556 22.7115 23.0852 32.1685 30.3497 18.9964 31.3445 31.0555 18.5305 21.3637 30.7794 15.7576 32.0476 29.362 31.5635 28.7724 21.8859 17.4254 27.5398 27.1687 28.3776 26.4395 35.0308 29.224 26.1533 29.2893 34.1827 26.7171 33.3989 31.93 42.0422 51.2527 50.6664 63.3329 50.6664 0 39.5968 40.0313 28.7271 29.3413 31.8389 27.3729 29.7227 23.9481 0 31.4939 27.0206 30.2763 28.891 34.0695 32.4188 29.5331 27.0639 25.7703 28.5413 22.2742 30.2605 37.0088 26.021 31.197 25.6913 24.5328 33.7208 21.1428 26.7076 23.353 18.5929 25.1125 30.1296 24.5462 16.944 34.7883 27.8881 24.0172 22.5063 19.9543 28.7484 32.1178 34.0692 31.2802 36.863 33.2505 26.9771 27.3814 28.2322 28.4218 30.4171 0 25.3041 32.4739 29.9031 27.8678 26.2027 30.9385 25.144 28.342 33.7847 25.6233 28.1203 25.8834 15.5579 23.9344 25.5012 0 33.2252 16.5339 34.1145 30.2538 26.88 26.3792 28.905 32.5422 23.4894 0 0 28.1771 31.8905 37.6222 29.9095 24.4312 19.7142 26.7777 21.089 13.1905 27.0044 21.5564 36.9365 27.6795 27.6339 28.661 25.8331 36.7798 30.3859 28.1863 27.0658 36.6146 34.3644 29.8658 29.2946 37.9907 34.2652 24.2559 41.6919 24.2352 24.5491 27.0284 23.0759 28.4936 27.3929 27.623 30.4392 33.5506 31.9109 30.328 22.8635 24.9739 34.4668 0 22.3311 30.004 30.6069 20.2642 19.5211 25.2674 25.0126 25.4142 26.5632 22.8619 24.096 29.9735 35.9187
32.1863 34.8883 20.9083 22.8227 31.8889 28.9357 31.4476 31.7728 22.3964 24.4665 18.7529 34.4986 31.7939 34.9905 32.6657 30.1341 39.2796 30.4679 24.7581 35.9327 24.7105 20.2514 20.0657 21.2361 31.3195 17.5871 30.9604 32.3152 29.8971 22.785 25.7532 24.4938 26.2054 17.4231 25.3309 21.3635 25.844 0 38.5276 28.6661 12.7073 23.1777 27.4859 19.3511 28.1503 23.2969 26.9293 25.2387 37.183 27.5949 28.9442 28.3057 23.3783 23.8365 13.3443 19.9512 34.1807 26.3734 27.4793 32.5644 26.8661 14.6344 20.408 20.6173 25.3605 23.7498 30.376 34.7085 26.199 27.5726 18.4362 21.4546 15.544 26.1737 17.3923 26.1184 30.7709 24.1461 29.1264 24.2025 30.6126 0 0 27.8741 13.4879 23.6737 18.7518 34.4511 27.7977 29.6276 18.6678 23.8041 20.3568 29.5022 37.7467 29.8058 33.1036 29.7851 25.5993 18.7883 15.8191 31.298 31.6891 26.379 40.4281 29.9459 24.5728 22.3552 37.3424 22.9192 22.8211 27.1016 18.439 0 22.9203 0 29.5635 22.926 24.3133 27.0607 33.3755 33.9539 38.0478 32.8417 27.0755 37.5407 27.7526 24.9596 25.8122 42.6484 33.96 33.7937 40.0881 48.9828 0 50.6664 63.3329 50.6664 63.5539 37.685 35.18 24.6461 25.127 27.8589 35.3573 0 16.5077 35.9389 44.0671 30.3179 24.5212 26.4276 39.7616 23.9436 37.2464 28.2434 24.3488 30.3398 44.1962 21.966 27.2684 25.0161 27.4754 28.3441 15.6244 24.8083 22.6451 27.1775 17.0236 23.7583 36.2636 19.9424 30.6695 29.5527 27.6839 25.7889 34.919 24.3781 30.5281 29.748 23.5964 36.0501 24.4214 27.5785 22.3942 17.4823 23.5765 31.1793 38.0249 0 31.0897 22.89 32.9607 20.8879 21.3517 32.1521 44.0917 0 25.2269 22.0913 23.8399 21.3935 21.7756 25.3643 22.3932 0 28.4299 28.9232 24.9283 34.9325 31.6288 34.7474 22.376 34.828 37.6819 0 0 22.9758 20.112 37.2594 27.8178 29.5739 30.5619 14.8669 24.8673 20.9737 25.7613 17.6062 33.801 24.85 21.0558 31.1742 20.796 31.8053 33.5751 18.8077 24.9877 27.279 40.4837 21.792 24.3875 34.3038 27.4676 27.5445 30.9353 30.3018 32.9789 25.9161 23.6519 19.2944 19.1928 25.1215 37.8297 24.9912 30.9899 26.6059 20.1118 22.766 32.2812 0 20.5218 22.9479 26.4126 22.0586 35.0137 28.1475 25.0153 16.9345 35.7298 18.4054 26.5379 27.6392 24.2564
26.1017 29.5162 23.3388 26.1082 0 0 17.5653 28.2984 24.7781 20.2445 21.1916 35.1358 28.1203 34.9877 23.2193 23.8807 26.2269 24.5352 24.9863 23.9658 25.1498 30.5735 30.2932 28.5008 20.7046 25.7956 33.0334 28.6777 27.4955 27.2206 20.9588 28.5256 29.2876 18.7524 35.3128 20.9363 29.6212 38.1514 30.0136 25.5807 24.1174 17.4661 0 20.7105 14.7829 36.2192 0 0 0 28.9948 19.6396 31.8231 27.3669 20.7279 29.7764 19.5601 29.1872 18.5355 24.49 31.2002 27.7022 30.0016 17.7102 29.0161 0 27.0879 26.9216 25.1376 23.1933 28.4714 20.262 34.643 28.9511 24.4263 21.6166 23.289 23.529 25.8956 29.0706 23.5348 22.8878 20.4895 30.6834 26.2005 23.9237 25.9032 18.3668 35.1585 32.2793 31.0949 26.041 24.0878 23.819 27.8503 26.16 25.7446 28.5752 37.9418 28.1598 25.2851 28.5022 23.3853 28.2847 30.7796 26.3775 30.3822 39.0045 37.8658 31.1025 22.1514 27.1889 37.5282 0 30.04 15.5057 0 31.8879 24.985 27.8344 29.5439 24.7296 34.5561 31.4218 33.6339 28.2408 37.4135 32.3049 22.0334 20.4674 29.6035 27.022 28.7393 36.2522 34.3129 31.1682 0 50.6664 63.3329 50.6664 0 33.934 35.55 33.8277 30.5227 35.9189 38.0816 33.779 15.5695 32.1396 23.619 33.119 24.0231 30.8612 27.4908 31.9951 28.5392 29.301 42.5968 35.7577 35.1744 35.5763 26.6415 28.9988 28.2606 16.6881 44.0933 21.4379 30.282 28.9622 31.273 36.0781 20.2771 24.7296 30.7345 22.3939 17.2965 26.6168 28.1636 32.4787 27.7375 30.4431 22.6472 31.5071 27.555 27.7845 27.0686 22.4565 29.056 32.3611 0 21.5749 26.8893 18.7969 19.7772 28.4306 26.0302 27.9634 28.6952 22.9973 28.5346 31.8033 22.8116 19.3167 16.6425 0 0 23.5552 18.0599 25.6358 23.4233 25.8793 24.3198 20.314 24.2402 35.3347 0 0 34.0038 20.8006 27.4155 28.9947 36.6399 27.996 20.8647 20.0054 28.976 23.2726 21.9911 30.8981 38.2038 36.8807 25.2838 27.2322 22.4644 24.8561 29.9068 25.2592 29.8557 23.5744 27.5796 36.0049 28.313 20.5614 32.6058 27.0533 21.1154 27.7471 22.5227 21.749 30.0564 18.2411 31.3523 28.7148 22.5105 30.0075 28.0323 37.883 0 0 0 0 20.6338 24.7801 32.384 29.1635 35.5298 19.5867 23.5423 25.1479 21.225 26.088 35.9178 17.2176
36.2843 29.3959 27.8689 28.4034 0 29.9467 34.1699 18.3804 31.2091 27.8169 20.196 26.6301 31.8391 24.812 0 24.3625 0 31.9973 24.3606 21.9631 20.4079 19.0479 0 22.9373 20.74 24.707 37.6887 24.7867 22.811 26.1258 25.8074 19.3448 34.5827 21.7322 41.4283 28.9613 0 36.1315 42.3115 28.535 18.9605 21.3035 0 19.4207 16.7914 32.7977 0 0 0 17.7782 28.7399 27.7933 26.5133 26.4637 29.8194 0 36.0061 19.471 22.2507 0 15.2428 11.806 28.6418 22.6846 25.7198 26.0005 23.9415 22.7088 20.5438 22.9759 18.2556 28.977 29.8659 29.063 22.448 15.8533 24.6463 22.3986 39.0856 31.6816 29.1617 24.3527 18.9932 26.8773 30.4925 21.7178 20.9868 0 31.3849 34.956 25.2848 30.0552 24.2531 28.2209 20.8349 17.6742 25.61 29.8313 29.6989 24.6594 27.0514 19.2644 41.6003 36.3539 28.8414 29.8855 34.048 0 27.3685 18.0792 29.4861 28.2272 0 23.0664 30.179 0 32.7984 29.4813 21.8986 22.5845 26.4652 36.2729 34.0938 39.8153 33.8705 36.0858 25.5073 23.5763 26.2005 32.6659 29.3464 42.5873 34.8441 31.7954 36.5712 39.5968 63.5539 50.6664 63.3329 50.6664 49.5171 36.2717 41.3198 34.9953 32.2063 40.5411 25.4837 12.4755 49.8439 35.7383 35.8117 18.9824 30.1158 24.9915 23.025 35.5521 30.3676 23.5244 41.4091 0 28.5286 28.8108 34.7218 34.8646 12.8493 0 0 23.8713 30.771 28.0389 20.4363 21.3758 35.3736 25.8875 33.1196 25.1971 34.273 26.3933 21.5771 15.586 22.8614 30.1042 27.7646 30.6172 24.6079 29.4498 12.8609 23.3961 33.7098 0 25.2813 24.0377 22.1263 25.8913 28.3787 32.6555 26.7286 39.7806 21.4859 35.4051 30.3464 23.5854 27.9061 22.9273 13.9489 0 36.9343 20.6751 24.5928 25.9635 24.9855 28.3379 36.3199 22.6832 34.8468 0 0 27.8353 17.7018 28.3861 18.0687 0 28.7786 20.734 30.1236 25.3928 21.0096 21.9353 30.2961 30.4787 34.3623 30.6205 27.0877 29.0141 31.3094 33.3893 20.8169 30.5315 25.9792 33.4402 26.5192 35.232 17.0403 25.937 18.1438 0 31.7696 16.6208 15.9179 21.8203 19.1101 23.6233 24.8079 20.1112 0 26.4647 0 0 0 0 25.7878 24.9398 35.4411 30.5764 24.0216 28.8817 0 24.2621 24.555 18.4991 22.483 35.7061 33.4007
29.5786 28.5308 24.3229 25.6637 39.0727 24.5138 18.8655 28.5331 31.8702 22.4746 23.3171 25.0865 29.3811 23.5149 23.6098 21.7061 20.8948 25.1004 25.1634 25.0368 20.0853 28.4 28.1397 26.0966 31.3019 24.0354 23.0559 21.864 27.3878 37.4828 20.6282 21.748 32.9355 21.1107 26.9981 34.6962 22.2512 27.0974 12.6316 28.9739 30.6746 25.7619 26.4573 12.3719 24.2758 28.894 22.1328 28.2825 29.3965 27.6126 25.6619 30.7416 27.3874 27.4629 17.3467 33.1669 24.027 21.8113 28.7557 23.3775 16.1225 10.1255 22.3854 20.1512 23.8388 16.0178 24.135 32.6063 27.3415 23.3738 23.4277 28.9221 17.2717 29.6466 20.8896 22.6813 28.5698 17.4757 30.6702 25.8572 39.8879 29.2302 29.264 27.9359 27.3227 24.8746 23.4759 25.2288 33.5356 27.3576 30.9541 25.9443 19.9769 28.3095 20.8775 19.8994 29.7668 27.1529 24.7493 22.5697 21.1468 17.1801 29.4466 25.8959 33.5662 24.9351 29.2312 21.4485 31.759 27.1349 25.019 23.8904 24.2954 26.0959 30.1923 22.3631 28.4587 28.505 31.2944 27.8116 25.8907 29.8733 39.9547 34.1077 36.377 33.7627 29.8681 25.5426 28.831 34.819 30.3276 32.6019 28.1701 34.8895 30.962 40.0313 37.685 0 50.6664 63.3329 50.6664 46.1259 57.7768 47.1223 34.0716 41.8897 0 40.9395 44.1985 39.3515 31.9034 28.7125 29.7927 29.1296 28.554 30.2405 34.0512 24.0101 36.673 28.9674 36.8649 26.4644 26.6005 23.0868 29.8922 23.4797 34.9402 26.3933 22.6946 24.1822 25.0881 24.8158 32.072 25.2347 38.4015 20.3137 24.8697 24.3866 26.3183 27.519 24.4398 34.4574 24.8139 33.6016 32.3114 27.7095 29.0363 19.0982 29.2167 14.3455 19.5781 24.7428 28.8199 20.0376 24.2797 28.2379 28.9931 23.9572 28.9493 34.3283 25.5463 26.3511 18.739 0 29.7139 38.0779 26.4072 27.0547 32.3686 34.4567 30.3946 29.5608 24.4061 25.6354 24.5747 0 0 28.2278 30.1533 28.6487 13.8496 28.8277 25.2937 17.8916 36.7619 27.6662 22.4976 30.5776 22.8679 31.6841 29.4749 32.5283 38.3024 26.1501 29.7667 24.4988 25.9598 37.1089 25.7356 29.7631 31.1305 37.8025 26.0527 26.9027 22.5061 25.465 24.3555 22.3055 25.6105 17.7028 20.9471 32.2239 20.9864 17.8506 26.8226 35.5386 32.4826 31.9949 34.8454 31.1321 33.9517 31.1397 27.8851 31.2628 23.9673 28.1145 27.7784 18.4131 20.3054 11.5287 28.6964 25.9444 35.8664
16.3507 30.7985 32.6039 24.9843 22.3143 22.1872 22.6835 29.3449 27.1123 31.0454 30.5664 33.5814 30.2484 34.018 18.889 25.5142 22.7383 31.2889 23.3096 25.1066 31.1903 25.0322 24.8027 29.421 28.5459 24.7147 21.9627 22.6997 29.8498 28.6812 29.0862 29.0942 27.5806 29.6865 21.663 21.9111 24.1273 25.4867 24.3195 29.454 30.275 27.9828 20.6314 38.1689 47.1221 29.3354 21.1507 17.4363 25.4864 28.2934 32.9152 24.3651 29.1989 29.9131 18.8075 17.4459 26.0358 27.0196 36.7987 18.4845 35.7516 28.6535 33.9402 26.7171 32.1655 21.7202 20.627 28.1784 24.7074 38.4413 36.5485 32.1969 19.3491 26.0067 28.5821 28.2377 24.4527 20.241 28.5792 24.3547 29.9853 31.5361 32.8965 31.2396 26.6728 27.9629 26.8898 27.6009 19.3651 33.5385 27.2394 22.2807 30.0568 27.2161 18.0684 25.4382 27.779 29.0666 29.796 32.8392 22.3698 23.8403 20.7731 20.3894 32.5222 19.7787 19.5646 22.0465 17.0702 31.4286 26.9932 24.037 27.6671 21.03 43.1302 33.7781 27.3577 24.8804 15.2065 29.9514 32.1431 33.2204 33.1282 30.5711 21.8134 34.0702 21.552 36.3411 25.8911 30.6334 29.666 32.9895 27.5648 33.004 31.8535 28.7271 35.18 33.934 49.5171 50.6664 63.3329 50.6664 38.9837 34.1314 35.8782 31.322 22.9912 37.9746 22.6668 29.4154 26.3252 28.973 31.6959 28.8418 29.1562 36.0894 26.178 29.8386 30.9203 28.7442 31.4012 24.7245 24.9091 27.4993 31.1901 27.9688 24.761 27.2831 30.0707 28.612 31.6724 29.3687 27.71 28.9055 27.146 21.664 19.1797 27.8163 26.2722 25.909 33.8807 26.3189 24.6797 25.3823 29.2849 23.8696 32.8285 26.9456 30.0175 25.502 20.2454 31.0749 21.3656 32.8213 32.7558 22.8661 26.0878 28.3311 31.4139 30.8391 26.0027 30.1588 22.5073 0 0 22.8454 24.4439 16.0901 30.9396 20.4847 30.5889 30.6617 33.653 27.5231 23.545 0 0 32.106 28.5693 27.6157 22.7172 16.7503 22.6304 30.255 21.5599 28.6206 29.8631 35.7297 25.208 23.959 24.7964 24.719 31.2502 25.7017 29.7105 29.3981 26.805 27.2636 30.4389 25.7583 30.6164 35.9246 25.3638 24.4343 26.1777 28.4958 23.7898 27.5444 30.2498 23.5901 28.8596 21.6241 30.2019 15.1909 20.968 21.0287 25.1076 24.8258 22.3232 22.3011 26.9635 27.1777 28.8407 28.787 28.2663 22.577 26.5142 29.8587 34.0376 32.2951 27.2787 23.5748 28.3189
17.9577 24.5467 25.0102 26.0976 19.5438 30.8335 21.7454 28.712 30.6446 24.6705 26.5853 35.163 26.5156 26.2363 27.5276 26.6776 26.6903 25.3603 26.2769 26.9595 19.5116 30.9712 30.6873 38.6033 29.2887 30.3263 27.8047 22.2013 30.5009 26.7759 30.7961 29.0767 26.3389 22.1161 29.3351 29.9426 27.3566 30.3465 25.6188 29.5977 25.9461 24.4934 26.1079 21.2722 36.6706 24.548 36.5255 31.4669 25.6528 25.3697 35.6035 28.2667 19.3326 26.749 26.4807 22.3049 27.077 24.3221 18.4767 18.0543 18.1923 27.1877 35.5161 30.0044 24.4881 26.7118 18.0789 26.8541 29.8437 22.6927 29.3821 34.8371 27.3674 19.9155 29.505 26.3495 35.0936 28.3906 31.1016 29.735 28.9236 32.538 30.7719 32.856 27.1532 22.4303 34.4769 27.3099 21.8639 21.505 28.4756 33.5247 31.1472 28.2426 27.5381 25.0446 26.7383 29.0974 34.3506 27.7948 29.0577 30.9831 37.1866 26.4021 26.1221 24.2691 28.5142 22.8261 33.3219 24.5091 18.7523 26.5744 24.4185 30.6503 32.1789 22.689 28.3289 32.2647 24.5486 22.236 30.1861 22.9098 25.9595 16.0202 24.3412 29.6751 17.2203 30.2886 31.4614 27.1438 28.9795 29.3732 26.2916 24.6809 25.3872 29.3413 24.6461 35.55 36.2717 46.1259 50.6664 63.3329 50.6664 42.4341 37.2608 32.8486 33.5002 32.9776 22.4623 26.7986 31.4185 30.586 33.4077 22.3621 33.0773 33.1979 31.9152 24.9689 23.1462 33.4824 27.3549 27.8155 31.0916 27.1888 25.546 0 19.7667 24.5935 24.4224 32.431 29.7922 31.4136 29.6009 26.8052 28.8243 36.8766 30.199 27.9763 26.6384 25.54 29.2468 31.1318 28.3434 28.9567 32.1886 24.9522 29.1117 31.1892 25.272 18.4699 31.1313 33.7259 29.5507 29.3885 25.6743 28.8801 27.5313 22.3455 32.1631 23.6214 26.1288 32.3426 31.0976 23.2469 30.4534 29.8923 19.8198 21.0752 26.1986 33.2988 27.1282 22.5471 37.8415 25.587 23.6557 0 0 29.2366 27.4734 23.6572 19.8594 32.6355 29.0241 25.3466 26.925 31.5606 28.3821 27.8589 27.8938 30.4127 32.8442 27.6639 23.6285 25.0368 25.9083 33.0663 29.38 28.1887 31.866 23.9983 28.8808 43.3427 18.9969 32.8659 22.2591 24.0009 26.4173 23.7023 29.1182 25.6572 24.0099 31.5628 24.7243 36.1729 32.285 17.9081 18.5733 20.1047 20.8557 14.9136 26.5018 23.441 33.6444 34.217 30.7397 25.059 23.0136 25.6746 19.9555 27.2015 26.4562 27.5373 24.3824
16.4776 30.3 30.3094 24.5087 34.8744 29.4079 13.242 27.5661 26.5697 28.3737 22.3449 23.8627 23.8872 25.1671 21.9728 27.7381 18.2614 18.0469 27.8952 28.7074 21.6562 27.5252 27.2729 24.1335 26.3743 19.7797 23.2817 25.7307 29.849 28.6723 25.946 27.0522 23.9411 18.9467 19.5827 23.4368 32.0682 31.568 30.4276 20.6864 32.0813 21.759 17.0548 36.2996 26.8276 25.2008 38.1595 32.8902 27.1372 29.12 34.4808 32.3006 27.5766 26.267 31.2746 23.2075 20.8731 25.2993 22.842 44.8433 39.2576 31.1102 24.3908 26.1168 30.0739 29.9244 19.4016 31.2213 27.8813 30.4725 28.5308 34.8142 25.549 21.8102 19.5582 18.4647 21.798 25.8389 30.8985 28.5321 23.3342 22.8441 18.7717 35.0945 20.135 29.2784 27.8017 35.2786 30.0313 23.3243 22.9136 22.6564 24.0899 24.4074 23.8002 33.2613 23.9587 25.9892 35.0273 24.6691 29.3154 30.6203 23.4425 30.7757 19.7279 28.8368 30.2054 23.8173 20.3293 30.162 20.5787 21.6782 25.9561 30.5048 27.4597 29.8885 31.5743 25.9502 22.5262 34.6842 29.6028 30.7898 29.6804 33.5312 27.7369 28.453 28.1214 27.3758 27.1484 33.7556 37.5002 24.3883 31.333 34.2355 27.2748 31.8389 25.127 33.8277 41.3198 57.7768 38.9837 50.6664 63.3329 50.6664 47.1323 47.2951 36.8138 35.0572 41.136 41.2001 32.1501 27.8768 34.0131 22.3233 35.7509 34.9459 31.9261 29.6467 31.9172 43.7511 28.7994 31.6028 29.7555 25.4436 27.7437 38.3968 17.2549 29.8839 24.9786 28.1858 28.1874 29.6457 42.6014 31.2487 26.9502 26.0234 28.2642 32.062 26.8443 20.7341 34.8802 27.987 27.3689 26.0165 22.1176 26.3905 24.0453 35.035 41.6205 17.6883 15.2306 22.8418 32.1282 18.1811 22.9709 34.5717 33.9458 19.3526 18.5913 26.7459 19.6742 20.3597 19.9514 31.72 25.279 28.5911 30.159 28.2303 23.3715 29.5395 21.4775 24.9488 30.8642 23.2119 24.7812 0 0 27.2997 33.4845 28.3163 26.1441 23.5733 25.906 24.5946 22.0658 26.4751 25.0814 24.6655 22.3941 27.6999 27.7067 25.9436 29.8833 31.5791 28.5697 30.8404 25.2707 23.1398 30.4498 22.1905 23.8664 25.1724 32.6511 34.3747 34.3003 21.5146 21.562 21.3403 26.0186 27.9485 27.4778 35.2853 19.4409 27.8201 35.8775 19.4067 25.1455 23.0941 16.0797 23.6114 19.182 23.2824 22.2865 29.1146 25.2346 24.6431 26.6707 25.0029 29.6161 23.3369 26.1495 33.5869 23.0662
15.0146 27.3847 31.8756 23.9625 22.625 31.7238 31.2425 27.822 24.4539 27.3272 32.6677 39.7476 26.6206 33.7452 29.259 25.7246 17.0713 27.0619 28.9313 27.6917 35.3899 26.6464 26.4022 22.6126 26.0579 33.6283 30.2686 32.2224 23.4269 29.4153 23.6946 24.9671 27.1537 27.7149 28.6791 26.0144 24.9224 19.8315 38.3338 28.9088 25.537 24.6023 23.8497 22.1864 28.9769 28.0039 29.1621 22.8005 18.2883 23.4549 25.3919 38.2492 22.9522 35.4806 25.4512 23.6978 27.9486 27.1547 28.616 25.5252 29.496 34.1205 29.1326 27.5277 28.8821 29.7815 31.1918 30.4261 25.5225 33.0427 26.8316 24.9443 27.2336 20.6893 27.5719 29.5955 20.7063 21.68 20.4782 24.7575 22.9438 24.9003 29.3963 33.0072 36.1192 24.6255 29.5562 25.813 25.1484 28.5955 34.1534 26.1868 28.4168 27.3053 23.053 28.2031 26.8239 31.1717 30.7442 26.7022 25.4739 25.3776 22.4336 35.6082 30.5213 19.0883 27.5092 25.8294 21.8721 24.2584 28.7419 21.6372 21.9847 28.8098 36.6655 27.9315 32.4536 27.6357 29.0401 35.4459 30.9039 32.6068 24.1439 23.7975 34.6655 28.3433 33.3103 29.8496 23.4702 26.0382 29.8462 31.2386 27.1166 19.406 31.2074 27.3729 27.8589 30.5227 34.9953 47.1223 34.1314 42.4341 50.6664 63.3329 50.6664 35.235 25.954 29.4721 26.7827 26.0661 25.3425 34.8928 31.5625 30.4169 34.9702 23.4343 28.8559 31.9671 30.5605 22.7425 29.3601 31.1509 25.6144 28.8988 26.3352 34.3044 23.7274 28.0266 25.0384 32.495 26.8407 29.6892 25.4632 33.01 24.404 21.1531 26.8372 27.281 24.1073 28.4578 23.7749 28.7774 32.3573 28.8415 28.9185 25.2057 31.138 25.0185 27.9211 20.3502 36.7689 26.001 29.5747 30.1628 24.0819 30.1397 31.0802 24.0685 30.4574 32.8179 31.6532 30.019 16.5846 31.1069 34.8192 27.7481 26.0758 30.4346 30.1567 27.6129 27.0986 30.1394 25.5346 23.0054 27.7508 0 0 27.7108 23.6298 24.25 19.686 22.889 25.2296 27.6799 27.2199 25.1966 24.9083 27.5424 27.4128 23.9326 23.6505 25.5236 27.9269 28.0722 22.3127 26.793 22.4378 30.5893 26.6131 42.2171 32.2622 18.7723 16.9263 35.0054 20.4708 20.0278 24.164 24.2631 36.1833 24.7232 26.9146 28.4322 22.8216 25.5989 23.3809 22.5231 24.3279 24.11 25.1828 32.8107 30.3075 20.2506 25.1643 27.3088 21.7293 33.2952 29.6656 25.562 25.4349 28.5599 22.6579 23.1446 27.2185
19.5724 22.8471 18.865 30.3144 21.7401 27.6515 26.5787 21.6405 31.5756 27.9199 25.3303 26.5183 23.5923 30.0504 21.7887 23.9794 19.5675 25.0885 30.6362 33.9489 22.0406 24.7324 24.5057 35.1713 26.5657 28.8157 38.7924 25.4856 23.9552 28.6388 26.8038 23.435 26.8818 26.0676 25.3401 22.4528 23.3899 26.7656 41.1828 30.6864 27.1029 0 31.9894 21.6468 22.1476 33.4937 27.7055 23.6366 32.55 36.6018 25.2421 22.8306 30.6729 18.6641 27.0625 23.628 38.1859 34.2597 28.4127 26.0888 31.9097 22.4263 20.4861 30.1268 0 42.5106 0 24.756 25.9972 20.003 32.6238 29.5412 23.8897 23.908 30.1669 20.7627 19.9447 21.4805 28.2061 24.7064 0 0 12.6564 29.7834 25.3964 26.259 32.0034 26.4592 25.5824 28.3714 24.9563 27.7179 21.6096 20.8449 25.4293 30.1407 33.4116 38.6202 19.6785 19.0559 17.2044 23.6811 23.6815 26.3714 21.2012 23.2101 34.365 29.4915 35.6015 23.7694 20.0863 0 0 32.4441 28.7375 0 25.284 26.0851 21.6731 22.1998 30.9838 29.1508 19.4207 22.0777 34.1596 28.2964 26.7786 24.6448 31.6666 30.79 27.6189 26.9081 29.0527 23.3291 26.3559 29.7227 35.3573 35.9189 32.2063 34.0716 35.8782 37.2608 47.1323 50.6664 63.3329 50.6664 0 50.04 22.5967 38.1262 35.4387 28.3007 27.111 35.1819 23.9637 27.3963 34.9238 33.839 30.4707 26.5646 35.7177 30.5388 34.7231 0 24.6565 20.7236 27.5092 20.2394 26.5129 35.4183 24.7769 31.4565 33.681 39.1052 29.8891 23.2722 29.9681 22.3997 23.2585 28.0796 24.1143 19.8171 24.8023 41.1478 33.5833 19.518 29.9316 22.3704 27.9811 12.8082 27.3112 21.8145 30.4609 32.4019 30.1924 20.8902 23.2806 26.5362 38.7094 27.9485 33.2552 21.0069 26.3754 0 25.9479 0 23.6153 19.3496 34.463 24.3971 23.8473 29.7931 30.08 26.7832 17.103 0 0 26.7533 24.2177 30.0173 18.3071 28.5537 24.9081 28.1509 35.0682 22.3702 40.4718 28.6216 20.6768 35.5662 34.906 33.3012 34.2088 27.1596 33.3457 22.416 30.0985 25.3904 26.8487 28.0489 27.2315 21.2404 34.4805 24.1237 33.1925 19.787 21.22 29.8454 25.2322 28.1232 26.8141 23.7225 30.355 27.8054 33.8132 26.8776 23.9107 26.645 29.9542 25.0062 22.4407 28.7377 22.1689 20.0573 29.3166 27.9076 20.8348 22.0196 34.6965 27.3956 24.4087 28.0511 13.0195
30.5097 24.1333 19.9997 26.2692 27.1586 22.6481 28.7307 36.2878 38.6228 21.5082 36.8739 27.4336 24.0689 25.4176 16.1224 23.4011 39.2797 26.4536 26.421 25.181 15.8184 20.32 20.1338 24.766 22.789 22.4536 26.8747 30.8582 22.3411 16.2833 32.8153 18.3378 27.2355 31.2295 25.7064 25.3751 49.775 0 7.5564 29.0115 29.9774 29.5189 4.7355 1.3692 24.6905 25.4913 26.0112 35.1322 20.1741 36.2834 22.2398 34.9071 27.2392 25.3664 11.4008 34.6356 27.2197 21.0981 29.9118 19.9571 26.7799 0 0 22.486 21.63 0 20.9006 30.0251 28.8882 20.1207 20.0716 18.7827 24.1146 41.6721 15.8252 34.6409 32.3822 19.2958 26.1297 26.5993 28.0522 0 27.5851 23.8697 28.1412 15.177 18.8779 33.127 27.2797 18.7102 37.1551 0 36.9775 36.4658 24.8481 26.8419 22.0649 15.926 24.8405 31.5842 24.9627 30.4956 30.6134 26.2335 30.1267 29.5985 18.4154 26.3771 32.8378 30.1148 21.0421 23.2964 27.272 0 36.1369 0 24.0253 50.2308 44.333 12.9238 17.7686 21.8268 23.3932 23.5166 26.4068 23.1312 21.7935 13.788 40.2366 22.0545 21.1484 28.9963 31.8315 41.6322 22.8899 23.9481 0 38.0816 40.5411 41.8897 31.322 32.8486 47.2951 35.235 50.6664 63.3329 50.6664 38.644 54.0687 40.0921 46.2518 32.7065 27.5044 14.135 37.7008 34.12 30.3761 39.7733 28.0919 41.1821 24.4175 34.4189 26.6446 14.4082 17.1457 0 24.6289 35.6645 23.243 37.7593 23.1745 24.8407 35.1043 32.2898 25.9773 52.3212 30.1647 25.3701 21.1702 28.4709 28.5312 23.1367 21.3479 38.8207 19.197 35.3128 40.2923 30.6414 0 12.3574 34.5913 32.6263 23.3389 30.0574 36.3126 10.1333 24.7795 21.6134 38.5098 35.4621 25.425 34.5463 30.4687 0 0 0 31.1516 25.3939 21.2306 11.307 22.4469 17.6656 25.5536 21.1367 20.1474 0 0 37.0074 27.6658 37.1744 26.8265 43.1777 25.6982 30.089 37.1913 26.3519 13.651 20.5487 25.1144 32.2644 22.9366 33.0729 20.9474 31.5409 36.4683 34.101 29.3136 50.1605 29.0297 25.8374 19.7783 1.2869 9.3053 19.203 29.9451 18.0223 28.3987 43.8881 22.8082 22.1517 27.3247 22.8819 45.9334 43.9401 23.4642 30.08 19.8575 16.8801 20.0741 14.5595 38.0899 10.7591 32.8147 16.9727 29.1517 35.734 33.2771 28.8181 21.9896 23.333 36.153 38.0806 37.2405
22.2115 20.7515 23.3639 19.7968 0 26.9437 28.9963 18.3418 19.5209 25.9685 17.4128 27.1382 23.0296 29.9389 29.8618 33.4298 21.332 13.0671 11.9979 20.4365 28.3954 26.8633 26.617 22.4546 22.9016 8.9031 24.4181 17.8941 16.4199 8.9977 25.8814 27.6672 27.5534 32.7471 20.2875 24.5303 30.2707 27.5998 0 25.4021 19.469 35.193 25.713 0 0 0 0 0 0 30.5454 41.545 24.5743 16.7967 12.3623 31.0993 27.6079 0 26.1179 18.5079 0 21.3793 32.3672 0 0 20.7373 30.4696 0 27.2417 25.0812 28.6179 0 31.9938 25.4673 17.3586 23.1838 32.3018 31.3291 14.0365 25.6434 0 32.6368 45.2594 0 0 0 27.081 0 29.8191 9.9258 32.2341 0 17.1784 18.3711 21.8133 25.5626 18.009 8.346 30.4927 31.8365 22.6016 20.013 27.4151 12.9158 40.3199 29.1299 20.051 28.715 0 21.3488 34.7934 20.5131 23.2094 0 16.3613 0 39.6255 19.2652 22.4624 33.2083 0 26.1085 36.2208 27.5804 29.5049 30.0786 21.7816 0 24.1049 21.7871 0 40.6499 33.3381 0 0 31.2016 0 16.5077 33.779 25.4837 0 22.9912 33.5002 36.8138 25.954 0 50.6664 63.3329 50.6664 46.9426 36.2202 37.6037 28.5988 40.1985 37.1618 22.5894 16.559 19.4451 25.4481 21.8835 0 45.404 14.7729 0 23.1319 16.7581 0 0 21.1452 27.28 32.6776 28.0293 31.8796 11.1785 34.8729 31.8473 23.0362 38.4112 22.6558 22.8401 28.4598 9.1034 29.9604 15.1561 23.799 0 21.1681 33.2379 24.0702 0 0 16.9075 32.4658 35.4618 0 24.55 27.3062 22.51 41.9157 0 41.9475 18.0952 26.8978 0 30.445 0 14.6085 25.2244 18.3283 29.9038 29.781 31.0019 27.8768 0 25.2821 42.3615 0 0 29.9051 22.6581 13.5977 25.0816 22.5431 18.8975 25.3224 29.8055 32.5347 21.4061 24.5477 20.3218 21.9189 20.0364 24.9702 0 25.702 31.7938 32.7314 24.7339 27.6403 25.1576 24.9078 22.7052 14.9025 33.9215 0 25.8968 23.6957 32.6368 20.6 26.0297 22.9141 23.7861 39.6586 30.7375 0 20.4455 20.8015 22.1661 29.8161 37.9523 0 25.3088 18.3978 29.4783 15.289 15.2863 21.568 24.3901 21.5929 24.7823 22.8839 31.0875 26.0426 0
16.1069 29.9137 27.0426 18.3705 35.7939 22.179 23.8083 33.0337 27.4585 38.4274 28.7174 24.8363 34.5868 28.1332 20.5144 27.1676 21.9997 28.711 19.5924 26.727 23.8644 24.4978 24.2732 10.1971 25.1384 21.4143 32.4665 36.3082 24.2021 28.0088 22.3546 31.8122 29.6976 24.5457 26.7342 14.2576 0 47.7092 23.4779 0 51.8366 20.1451 0 0 26.3234 13.461 27.6273 0 0 0 28.5448 30.7495 26.7158 24.7439 17.2533 0 0 0 31.7879 36.4773 0 0 28.5935 0 17.2482 20.7839 20.9554 13.8182 25.2817 23.0355 25.2959 26.6433 25.9883 29.5349 23.2707 14.0644 29.1072 24.4827 19.853 31.21 30.4671 0 0 35.4351 19.3931 28.7641 31.9928 11.7379 19.3112 30.8283 27.0594 39.8077 30.3199 36.1085 23.5243 27.1324 18.6387 25.8312 20.0643 34.3616 23.8765 27.8251 19.7644 23.478 26.1588 24.0593 25.6594 20.6839 21.0137 34.8562 28.3925 24.1932 10.347 46.9422 0 30.7941 0 23.8506 26.4096 24.8905 22.6902 31.813 29.5633 31.7893 27.1084 23.1264 35.2504 25.6504 20.8965 16.9432 25.0942 43.0984 28.1741 27.2856 37.6085 31.4939 35.9389 15.5695 12.4755 40.9395 37.9746 32.9776 35.0572 29.4721 50.04 38.644 50.6664 63.3329 50.6664 48.3416 35.7187 43.8594 29.0717 28.213 32.6594 39.2798 31.8229 24.6276 18.396 26.9279 27.376 24.1423 29.1716 35.5296 0 34.2863 24.8075 19.7111 33.791 22.6503 18.9274 24.0275 26.8824 28.2373 24.8562 23.2083 20.4603 31.0785 25.2676 30.904 22.9363 39.7261 19.8988 23.2574 23.2783 10.7574 22.1427 23.5067 36.5239 30.66 0 21.2367 35.9748 24.813 30.0404 44.0381 28.2751 25.7069 25.9222 20.8549 18.0059 27.5805 0 58.0552 15.2474 10.7729 19.227 28.9117 22.1587 18.2746 28.387 30.0405 31.3118 34.8006 38.1669 0 0 20.458 35.421 28.6983 20.2742 29.7883 30.5877 30.2579 28.8193 23.4618 23.8939 21.0012 25.89 20.0177 15.5438 27.0902 24.4828 26.4761 23.9538 30.9088 30.0626 16.9038 17.9203 34.1882 31.8916 24.8565 27.2454 26.666 28.7832 20.5275 33.0214 42.6638 20.4713 15.6031 26.9176 26.6302 19.0556 13.11 22.4582 30.982 19.8782 18.0345 26.3946 22.4749 22.4031 31.9009 25.3693 24.2628 18.5052 18.829 20.8959 24.9308 27.7356 37.9965 22.7933 20.081 25.9006
35.6649 25.2061 23.8252 20.3873 23.5831 25.8321 29.3219 27.6193 29.0851 23.7268 17.2377 26.9983 22.5809 25.9606 25.9254 28.1943 28.525 14.3173 23.2926 28.8653 29.896 32.5954 32.2966 20.5279 24.8898 20.0014 43.968 22.0776 32.6938 18.7587 12.8231 23.8272 22.9786 22.7546 34.3692 21.5765 35.3533 36.2969 38.8447 27.8857 33.9764 32.3512 18.7857 33.2973 27.0031 18.9918 27.915 27.4139 28.8878 26.8521 27.8358 29.2836 21.3354 22.8885 23.8123 38.6336 26.9274 25.8331 24.7529 19.3389 16.6441 26.1991 16.5323 31.1011 26.6607 25.3075 18.4276 21.4107 26.5024 26.3394 21.6367 29.9037 21.418 27.5192 21.599 23.5661 18.4388 27.5689 37.3322 26.222 27.3182 28.4035 29.0073 0 34.9638 28.036 22.7697 14.3753 25.1154 30.1702 33.658 24.2222 22.1081 23.0893 23.4537 28.6543 27.6693 30.0694 28.7039 18.8951 28.9764 28.6557 25.0443 36.6331 28.5662 28.0505 29.4751 25.1532 30.5428 22.6285 33.1105 26.737 25.4009 25.8338 21.6893 33.9339 23.0653 42.5239 23.0972 22.1928 27.2918 36.1603 27.5638 23.3172 29.8673 35.7479 25.0337 25.3117 33.9665 27.4588 25.2143 31.6542 23.7665 16.6286 22.1237 27.0206 44.0671 32.1396 49.8439 44.1985 22.6668 22.4623 41.136 26.7827 22.5967 54.0687 46.9426 50.6664 63.3329 50.6664 0 43.0706 48.0993 41.6693 37.9393 26.345 31.1771 41.4449 28.3036 39.5859 32.1527 34.6532 29.5138 27.1168 25.1343 44.6653 29.0616 33.0622 30.4962 23.0772 31.5692 21.7446 35.4501 32.6993 19.3172 32.1242 23.0139 20.6792 40.68 28.5694 23.4857 29.7243 15.3635 36.2566 27.2028 18.4135 33.5162 26.0271 28.4789 23.2239 23.0849 22.8858 30.2361 20.0589 25.8026 16.699 30.9482 22.9745 24.1926 26.8907 22.0588 34.6448 20.3491 40.1915 31.5991 37.495 20.4934 30.8111 30.0578 19.5523 27.9186 29.1359 27.2084 29.0913 32.0714 0 0 25.306 30.691 26.6322 25.3971 37.8963 24.2254 22.8326 22.3 26.5273 22.1251 21.328 27.9732 27.3224 34.0906 28.9738 23.7314 19.6608 19.8601 17.9396 23.2966 26.9965 23.7792 25.9632 26.1659 7.326 20.3594 22.8232 21.1989 21.6155 20.6212 23.7766 24.0985 24.1702 23.4223 22.9101 16.1325 31.808 18.6929 23.5902 31.3779 34.1205 35.1836 25.175 22.4327 31.7707 23.1055 29.7573 24.2076 32.7723 30.0583 24.5231 20.3774 24.1855 30.1127 32.6221 34.6294
29.6906 30.2129 28.2006 26.9413 26.8635 29.4838 34.1269 23.3237 22.6208 23.2887 21.4993 30.2981 24.0946 30.4278 27.3377 25.6602 31.5623 18.017 27.8802 31.6178 20.3542 34.3281 34.0134 23.1682 23.6975 23.6306 34.1589 23.8251 20.4269 26.5574 27.142 21.0222 24.6409 27.4939 27.2198 28.5959 37.8977 36.4809 31.3941 24.4236 22.0029 32.5754 26.094 35.2186 26.4606 12.4537 32.1909 30.4765 21.8429 26.7718 30.3322 31.382 22.0151 23.7211 24.0702 33.1315 26.5444 24.6572 25.1505 29.5482 26.7592 23.2605 19.7558 23.9909 31.9642 21.0267 28.6764 25.6806 23.1185 26.5991 17.9822 40.5885 30.0694 29.5413 24.5663 29.5799 22.4085 27.6132 29.4295 38.8623 29.6309 41.1794 15.0785 24.6078 28.8018 18.3197 27.1954 29.6782 28.2854 25.3393 27.7571 29.196 24.4388 23.0531 31.2387 31.4501 28.6181 29.9545 30.3176 22.6848 26.9269 25.1155 35.5663 24.0983 32.0709 27.6594 27.2965 25.6175 31.4196 19.5724 31.5676 26.835 19.1885 21.2477 19.295 16.3966 22.6224 31.384 32.4381 20.1546 26.972 22.6788 26.0265 27.0384 27.5484 35.0043 28.1481 25.4371 28.1841 31.19 29.0191 28.5048 26.2773 20.7493 21.3642 30.2763 30.3179 23.619 35.7383 39.3515 29.4154 26.7986 41.2001 26.0661 38.1262 40.0921 36.2202 48.3416 50.6664 63.3329 50.6664 0 41.9225 33.9141 48.8284 26.4232 32.5963 38.6859 38.0764 37.3858 31.0165 24.4264 33.563 27.9044 26.4733 31.9544 27.8318 34.506 33.4206 22.3854 26.93 24.0247 39.4365 29.0211 21.5621 0 0 32.7604 41.9174 24.8585 25.2625 24.5114 25.2887 32.8353 21.0115 24.5146 24.2897 29.1544 26.3324 17.0423 21.1114 31.9767 0 25.2724 25.6184 20.2484 28.6718 23.4667 19.6961 30.5988 26.3665 28.5064 45.3714 16.1146 20.632 30.714 25.2687 0 25.3041 32.3997 25.8196 24.6874 26.0462 25.9497 35.9476 0 0 28.4372 31.2556 32.5875 25.8532 24.5708 28.7581 20.9115 27.6224 25.2181 28.7543 23.2592 30.0325 24.5783 38.9536 23.8575 25.71 18.456 21.0518 22.9601 24.1142 25.5355 25.6631 15.806 23.5344 15.0988 22.0389 23.2684 23.8658 28.4675 31.3299 19.8133 23.3649 22.4741 21.5663 23.3114 22.7212 31.0964 21.1531 24.4372 25.5583 27.0225 27.7336 22.5261 21.5856 28.8922 27.6225 29.7697 32.3014 25.3696 33.0074 20.8551 27.2218 25.4099 24.851 32.0131 17.4164
32.8242 27.4041 23.063 23.1606 32.9466 32.1233 27.0889 29.3191 23.2222 21.186 25.4495 27.4001 19.9384 24.6819 29.7951 27.1146 21.1795 20.8948 24.5104 26.1121 19.8423 36.3691 36.0357 12.409 25.0363 24.3546 31.8806 23.5604 32.6622 36.0159 24.8814 21.6644 21.0948 29.9301 32.2296 33.9388 31.6848 45.4852 37.6845 17.6026 31.5221 31.7261 28.5081 29.4601 38.7548 16.479 30.1448 31.6214 23.9984 33.3309 28.334 33.6205 22.4907 28.8164 21.9393 20.6387 32.058 19.7913 25.6344 32.1612 24.993 20.9494 18.9972 27.2212 19.1393 18.621 33.7445 29.2566 20.649 29.2651 19.614 32.8597 29.6334 27.294 27.572 20.4172 20.9677 26.3606 23.5637 29.2735 26.4912 44.1357 14.1584 28.0813 19.5931 20.0282 31.4126 35.3475 22.2366 27.0798 30.5164 36.4312 23.0407 24.3855 30.0436 22.5599 21.2642 31.0584 32.4257 25.6754 24.9118 29.0994 36.7147 31.4106 25.0043 30.8691 26.8564 28.9595 21.5033 20.4054 27.4519 21.6078 18.7606 19.2771 13.4186 25.6285 27.3498 32.7337 25.3712 27.4256 29.4752 27.774 36.2224 36.0762 27.2878 30.7245 34.7515 28.0239 28.1334 23.5165 27.5075 24.7716 29.4346 38.8459 34.0892 28.891 24.5212 33.119 35.8117 31.9034 26.3252 31.4185 32.1501 25.3425 35.4387 46.2518 37.6037 35.7187 0 50.6664 63.3329 50.6664 46.9106 35.7593 44.2027 31.1535 33.2558 27.7483 35.1117 33.7273 21.5942 31.5789 36.1639 36.2793 30.3767 29.3019 29.0951 30.8925 26.095 30.1715 41.0402 17.2374 35.6593 24.256 26.9364 26.7665 15.926 31.3849 24.8736 23.0274 27.7765 25.2296 34.4444 23.1549 20.2105 25.6815 29.7751 32.4833 39.7416 22.7943 25.4893 22.3774 31.2235 26.7891 27.0432 15.5279 24.0635 30.3344 27.9892 27.256 18.7898 34.9397 28.6928 18.9281 0 27.0024 27.863 34.7154 27.49 25.9472 28.4685 25.2542 36.0502 30.6448 24.6104 0 0 23.6104 26.4596 23.2639 22.76 32.6784 24.4212 22.6276 29.9495 23.1702 29.7486 18.6893 25.448 27.1295 24.3516 33.3893 24.8175 23.9436 25.5526 28.2205 26.828 23.4437 27.9477 31.1592 22.4988 39.2195 28.9741 24.6153 23.315 28.1156 35.3049 16.6469 24.714 23.7353 24.0546 20.5592 20.9608 31.7764 15.2728 20.2342 25.1377 28.4008 33.5281 32.4235 26.758 26.4906 19.5163 21.0247 29.6314 25.8779 19.1005 22.0782 24.1276 24.1449 30.9936 25.1252 14.1489
21.8422 28.4449 25.035 28.6869 27.359 32.5077 22.6146 29.2457 21.7707 33.7509 23.9245 20.7958 26.9657 24.0325 32.1338 25.3469 31.1122 28.7733 27.6004 28.8884 31.0354 25.2817 25.0499 21.6364 24.9483 25.735 31.2782 29.8963 23.6782 23.2411 27.3174 27.923 20.8827 30.2191 26.0723 24.408 25.282 25.3269 30.1221 21.8574 29.2328 25.5138 20.6855 45.3568 28.3487 19.0012 32.4118 18.4304 30.6489 24.6712 26.0029 26.8049 21.9063 24.0972 25.2425 28.2664 16.8432 22.526 23.6489 36.661 24.2143 30.5373 33.0958 35.5039 27.846 28.2539 23.249 23.219 27.6819 24.3973 33.0696 28.9518 27.5564 28.689 21.1393 28.3017 23.377 34.5269 24.523 20.4928 29.2357 34.4659 20.7081 29.7907 26.4118 27.4543 27.3291 20.2311 26.7801 24.6504 18.4097 27.2095 23.3661 24.3908 26.341 17.0104 15.1297 34.6734 25.7363 29.5893 22.3407 25.1166 29.2742 36.8435 33.0433 19.4399 27.9898 24.2033 23.7912 26.7294 24.095 22.0576 30.9333 30.8415 27.2628 20.8001 29.1102 35.7856 31.8714 36.11 29.7092 27.5228 25.7466 28.0238 33.5592 29.7685 24.3456 30.5146 33.2648 29.5597 31.0646 32.1036 33.2105 33.0626 28.1369 34.0695 26.4276 24.0231 18.9824 28.7125 28.973 30.586 27.8768 34.8928 28.3007 32.7065 28.5988 43.8594 43.0706 0 50.6664 63.3329 50.6664 0 40.3974 34.9637 34.6826 32.4194 29.5326 25.9128 27.5577 27.6194 22.9817 23.9725 31.5536 39.3139 40.7408 42.3253 27.101 31.698 31.206 28.5109 30.1566 26.0704 37.3885 26.2621 21.7143 24.8854 24.3061 24.9386 30.6409 32.9584 33.4973 23.2049 39.2539 26.3837 34.2339 29.0671 23.6192 28.52 27.0299 30.425 25.3642 24.687 25.1087 33.6985 24.6925 30.9956 31.3149 25.9975 26.7927 26.5138 21.4606 38.9274 30.1973 23.1533 23.9105 20.341 27.1637 23.6298 27.3571 23.158 31.1781 28.6431 20.5699 0 0 25.7433 28.1886 26.2993 24.001 26.6458 29.6279 25.1933 26.3157 30.5501 26.0925 25.6269 25.8127 25.3151 30.7868 25.9062 23.885 23.4802 23.7423 26.2635 24.9609 23.4162 27.9638 25.7532 26.2109 27.9023 19.6531 38.2034 20.5065 21.545 28.0606 22.6493 19.4733 24.67 26.7016 23.3346 21.8351 25.0512 27.1128 26.4779 32.9781 32.1352 23.0592 22.6339 25.8457 23.8486 28.6495 26.4999 25.6271 25.3155 22.6386 32.0084 30.363 26.4002 27.0001 33.1781 28.5156
24.8515 29.0543 18.9574 27.2393 26.9007 35.8796 21.7396 17.1849 21.4298 22.832 20.4391 22.6501 24.1039 25.3753 32.5885 27.9217 25.8348 24.5902 23.6035 28.8978 25.9159 32.8626 32.5614 34.4624 28.0516 20.3361 23.1703 25.4894 25.9955 24.0019 38.4264 20.7837 28.7794 20.1302 25.6111 28.9259 45.4235 36.5715 17.0014 17.7 25.3104 29.2866 24.3024 0 30.4199 17.0753 21.5226 32.0448 36.0476 24.0561 32.653 28.4642 25.8146 17.2177 19.4904 24.0732 30.2322 25.183 19.4349 23.193 20.324 17.2593 22.5839 29.9039 21.5316 25.866 12.5576 24.9761 26.8147 25.4915 23.0725 25.9529 18.6261 39.3112 28.0138 30.5185 26.1563 17.1604 23.0975 22.2477 33.0882 17.2483 19.2386 23.1876 23.1843 24.4804 24.3203 23.6156 30.9536 26.4805 31.0694 25.2912 17.695 23.8562 32.4519 20.2601 19.7253 24.2672 21.5162 26.8188 26.1114 35.4008 32.0524 23.8379 26.9139 24.4561 36.9622 35.4078 32.976 23.7174 27.579 27.1044 25.7738 30.7212 30.9079 22.3337 28.5776 30.7559 25.5198 25.4415 27.0084 21.5689 29.7259 26.6134 25.8763 34.5479 24.512 26.9912 24.8239 25.3989 21.4404 37.4948 30.501 31.7874 24.3816 32.4188 39.7616 30.8612 30.1158 29.7927 31.6959 33.4077 34.0131 31.5625 27.111 27.5044 40.1985 29.0717 48.0993 41.9225 46.9106 50.6664 63.3329 50.6664 46.7251 33.1612 35.9322 44.0649 33.3885 26.9302 38.6477 32.6092 25.1706 19.3744 34.9578 45.084 39.6006 25.6016 23.1764 28.6274 39.1837 31.5215 24.7404 22.4154 25.2844 20.7589 24.7672 24.1092 34.9729 32.4861 30.6507 24.4263 28.918 25.5247 29.9858 31.6892 25.577 27.1716 22.5553 33.7951 24.0543 36.8036 27.1013 23.4807 26.4719 27.662 23.5185 21.0874 38.1745 25.0112 35.7563 23.4423 23.2586 16.212 33.4675 19.8708 25.8768 32.1372 26.219 32.6142 26.3022 21.2219 26.0542 37.472 29.0089 0 0 25.8699 26.5519 32.3293 28.7986 23.2256 26.5053 17.4678 28.5961 27.3143 29.2184 19.8827 30.8533 19.7215 24.7747 27.3863 32.5139 19.8929 32.0954 47.8088 31.6473 32.2027 27.3629 35.7647 21.7418 25.2639 26.0734 22.3441 24.4381 24.1828 30.8355 25.6606 26.1797 26.1606 26.7895 26.5165 27.6447 28.8363 33.3452 27.6383 31.6436 29.7209 22.9821 20.362 23.1291 25.7136 30.7649 30.6638 24.636 32.1429 27.1457 27.4604 30.675 30.1957 31.8811 23.3493 32.4504
22.252 31.187 28.3106 23.1382 21.3505 34.3741 24.5343 17.5075 31.8915 22.0879 31.4174 27.8576 23.4299 30.1355 17.8238 21.4413 28.9421 27.7321 21.8677 27.1351 31.2313 26.7347 26.4896 31.585 28.0551 31.188 21.3589 20.73 17.9098 21.361 18.7366 29.8795 28.6117 22.5456 30.4691 24.5491 26.0425 29.774 14.7519 25.5302 27.5245 23.653 28.6694 36.5901 23.8674 28.4336 24.3014 26.0804 24.2059 27.4066 35.5784 28.9101 25.2605 27.0014 26.2626 18.9218 33.5639 32.8556 28.2468 37.5823 29.225 32.2535 31.7562 28.2352 32.3226 27.164 21.8391 31.8199 25.6354 32.8683 23.4438 21.3731 28.3969 26.8283 28.6356 27.4093 25.3886 25.8108 22.0976 19.374 27.2028 24.5497 34.07 26.7826 31.3841 31.0275 34.5572 17.1824 25.5285 29.2328 30.5487 28.0142 32.5533 24.0226 27.8036 36.8438 21.2361 30.165 25.0909 26.5254 19.5902 21.2458 26.8953 26.7129 32.4625 30.1386 30.2055 27.1518 27.6446 28.4463 29.2692 26.5418 22.3993 32.2633 38.6753 14.9705 28.2262 24.6909 29.5766 24.3797 24.7215 29.0767 33.1359 31.1826 25.6567 28.8398 29.7846 27.5312 28.5448 23.3261 34.0811 32.4533 26.3522 29.474 31.7915 29.5331 23.9436 27.4908 24.9915 29.1296 28.8418 22.3621 22.3233 30.4169 35.1819 14.135 37.1618 28.213 41.6693 33.9141 35.7593 0 50.6664 63.3329 50.6664 37.1333 39.6737 34.0153 30.0443 30.5014 29.0051 28.9085 23.3458 31.3597 35.0162 24.7346 30.8242 29.4703 29.5244 30.0996 28.0254 25.045 28.6436 25.2285 22.325 21.2439 19.2109 27.156 28.9203 18.688 28.8386 27.4598 33.1944 24.9187 27.0596 23.2609 29.3211 22.0389 23.2025 0 26.9439 30.3752 24.7829 34.1402 26.7907 28.9942 44.1536 23.8385 32.2181 27.6413 30.8012 25.7312 26.902 29.8283 20.5449 22.9852 29.0035 26.289 26.9056 31.4782 22.1815 22.0613 27.6614 27.7521 35.4381 0 0 30.7744 25.0031 23.4762 20.4404 18.2589 23.5906 23.3626 25.8935 24.2618 26.9698 27.7533 30.5561 29.9789 29.5211 30.6767 31.457 22.1598 25.763 23.9652 30.7425 21.1418 28.5164 29.1192 28.7006 28.5124 20.7447 25.9859 24.6124 19.9731 24.4777 27.7079 32.8686 28.9336 27.4045 23.9454 25.4715 28.2372 29.1637 24.8267 26.316 26.2097 26.7978 24.0956 21.5947 30.7925 27.3332 32.3026 22.6528 31.3267 30.3855 30.0578 23.4058 35.5962 37.7484 23.6819 28.7877
28.3154 41.8434 26.1943 28.5263 33.1326 21.8075 27.3051 28.1075 34.7106 29.5723 23.6451 30.1057 24.4079 31.685 28.8485 24.3589 27.2331 30.2718 22.2514 25.3604 23.5365 29.2061 28.9384 25.2314 29.7708 31.1846 26.5899 29.7185 19.1151 34.0146 28.8324 29.6523 23.199 26.9269 27.0365 23.7247 28.3743 28.2891 23.9429 22.394 22.0612 26.4287 30.1441 34.8066 16.956 15.4998 31.4307 32.357 22.4585 24.7674 25.5216 27.5143 29.8035 23.8603 32.7263 27.6684 28.6224 30.6452 23.4838 14.4092 31.9129 26.7047 20.4272 40.9602 29.4121 27.3284 20.444 27.015 22.2259 28.9271 27.3814 22.535 35.6244 31.7442 28.1595 28.8743 26.6255 24.2033 26.2135 23.5578 24.0774 29.8427 22.0922 28.6136 27.2482 27.3775 33.1029 27.3079 23.2885 24.8706 29.4377 29.069 28.4415 26.6812 24.3541 25.8557 31.9513 31.8858 28.9432 25.6554 27.6427 25.4666 30.8537 27.8502 23.3344 34.2653 28.0574 26.4624 41.6381 17.2597 24.3231 27.4944 25.9027 0 17.6787 27.5619 20.7976 27.8705 26.134 28.2497 31.9704 30.7875 28.9272 33.0868 27.1181 22.4103 29.8955 29.4317 26.3586 37.9833 27.0689 24.0763 37.9174 34.7071 35.4485 27.0639 37.2464 31.9951 23.025 28.554 29.1562 33.0773 35.7509 34.9702 23.9637 37.7008 22.5894 32.6594 37.9393 48.8284 44.2027 40.3974 46.7251 50.6664 63.3329 50.6664 40.0721 41.7724 38.0567 26.1474 34.7415 26.6573 34.4757 32.104 20.5686 34.9596 20.0348 31.841 29.0959 28.1816 21.963 23.2476 28.5376 28.9247 25.5674 22.8116 28.4824 35.9129 33.9418 31.1102 30.201 34.1077 27.9566 29.7497 23.9932 28.0185 30.7016 21.3817 21.1251 20.1988 33.1224 29.7315 26.6282 27.2428 19.2307 27.0546 30.237 27.6159 28.8739 27.8516 29.3917 26.2377 11.2634 25.8923 0 29.0585 29.5538 28.2215 19.939 26.0493 25.3368 25.3015 23.7989 22.5244 33.7534 0 0 22.069 18.7836 18.217 17.946 16.9386 30.1449 26.8057 22.0368 24.7409 28.5304 26.0716 29.6237 14.6497 24.4148 28.1587 25.8849 24.5774 23.5363 28.3859 30.4771 24.904 25.6124 21.449 33.0581 20.3066 18.0525 22.0667 20.2795 24.0825 24.8495 24.9687 29.1459 25.8302 28.5441 24.5557 26.5189 16.4173 26.513 29.5082 26.1703 27.7183 33.5359 29.981 24.0258 27.3776 24.2327 29.5992 28.335 32.4805 29.8871 24.5722 19.3491 28.6587 27.4955 26.6919 19.4071
27.2607 35.6732 31.225 27.3055 25.164 24.2454 29.5591 27.8783 33.3501 39.6577 25.6256 30.8599 30.3133 30.1351 26.5401 19.8893 17.9485 28.112 24.883 28.9386 24.3692 18.3233 18.1553 26.2372 26.8126 29.832 31.5535 30.7045 26.277 30.8923 32.3256 31.8918 23.0249 24.7528 24.0229 28.4079 23.6551 26.4697 34.3336 28.1547 25.8631 31.6426 27.2361 34.839 25.1002 28.363 26.5714 24.7567 26.1944 24.6483 23.0509 23.8966 32.9019 30.4724 36.0154 12.5073 13.9655 26.2309 24.9377 17.4049 20.7368 25.7691 27.292 24.073 22.9555 20.2194 33.4482 25.1646 24.5748 28.8098 24.585 33.2759 30.9572 29.6541 29.1984 29.8119 26.3754 31.2856 29.3737 22.6522 23.0054 20.9373 25.1944 32.7787 28.6608 31.7036 27.2247 27.915 25.1604 25.2526 23.7696 26.5339 29.0891 29.817 28.6502 25.5735 26.1408 25.5595 24.1749 31.612 32.0888 33.0138 31.4827 22.9315 28.2488 29.62 23.56 29.4752 28.5885 24.2683 25.2705 27.2778 24.8682 31.9192 26.1282 18.8416 26.4463 33.4808 27.3233 22.3581 26.7919 39.1705 23.8279 29.5389 24.2019 28.8979 28.8784 27.7409 26.9324 39.2942 28.1132 27.7189 25.5669 23.653 30.4368 25.7703 28.2434 28.5392 35.5521 30.2405 36.0894 33.1979 34.9459 23.4343 27.3963 34.12 16.559 39.2798 26.345 26.4232 31.1535 34.9637 33.1612 37.1333 50.6664 63.3329 50.6664 40.1198 36.4646 30.638 37.8384 28.8967 27.4517 38.34 30.4629 30.196 19.992 30.9176 28.8441 24.2533 19.2832 26.4697 18.6483 24.3649 27.4769 28.542 30.3764 33.8865 28.1089 24.6433 27.8054 27.9155 22.279 36.2682 33.312 23.4475 26.7699 25.3607 19.3931 14.6758 18.2288 28.1697 30.2349 31.1422 32.5313 24.4337 36.3373 32.3441 30.9712 30.8416 28.8232 26.1912 30.1129 18.1746 0 27.7973 19.9953 29.2999 29.9989 27.1917 29.6379 24.8487 18.7322 29.6866 31.0931 0 0 31.0938 29.1345 28.3009 28.2638 19.5488 27.4341 32.763 21.2106 26.9787 27.0632 24.8901 26.948 24.6596 22.1399 39.2139 26.9195 33.0189 26.2432 26.4474 30.8415 21.3408 23.3426 20.037 27.5811 16.9999 14.4507 28.8958 20.6379 26.7554 18.5475 29.9769 32.3154 27.6373 29.1591 28.2552 24.1694 25.7711 27.8185 26.8444 23.6925 26.4404 33.0456 26.9408 26.6136 28.1341 24.696 23.9809 24.7572 34.7989 30.6931 37.2699 29.0721 34.05 33.1962 25.9742 16.9722
24.8394 31.9972 33.6976 34.5707 32.5279 21.4365 25.1596 25.8635 28.2737 34.1834 27.1876 28.8665 26.3979 32.4151 28.366 30.1762 31.9058 32.6982 23.8183 30.0571 21.2545 29.3815 29.1122 13.2296 26.2453 29.6813 29.5827 24.795 25.4855 27.6628 26.1935 26.5357 27.7573 21.8876 30.312 30.0113 28.3466 29.66 34.4596 26.8303 25.9732 28.8937 27.4096 16.3786 23.6504 31.9873 26.8341 19.71 17.2225 26.8284 29.3002 30.4943 23.9 29.5482 32.6197 27.2174 33.7688 30.344 26.5082 25.4048 24.0345 25.4949 28.2261 34.9511 34.0029 18.6211 25.8548 27.7439 25.8563 27.2615 28.3902 27.3366 23.9886 22.7915 34.5567 22.122 27.6588 22.4221 19.2328 29.5685 28.3481 24.0319 28.6098 27.3062 20.6105 28.2154 23.3075 20.3943 21.9175 25.1935 26.586 27.5754 24.6475 24.1234 26.9838 23.2979 19.3322 30.2353 28.0555 26.5027 32.7796 25.3746 24.2922 37.6024 27.8101 27.8734 36.7964 26.3516 34.7832 25.518 30.0392 20.0154 19.5426 22.6977 33.5356 22.1702 24.3384 31.9829 34.662 28.7815 26.8029 26.7135 25.605 25.1331 29.1757 27.5413 24.3355 26.9825 28.7134 22.4034 26.9419 14.9659 21.8163 26.9437 27.204 28.5413 24.3488 29.301 30.3676 34.0512 26.178 31.9152 31.9261 28.8559 34.9238 30.3761 19.4451 31.8229 31.1771 32.5963 33.2558 34.6826 35.9322 39.6737 40.0721 50.6664 63.3329 50.6664 43.2906 39.4306 35.4407 39.3183 42.5769 31.4803 30.7831 27.8952 25.51 33.389 33.879 27.2113 26.855 32.7776 23.2761 27.3854 21.3359 28.3459 24.3937 19.3989 19.589 26.714 28.0175 32.0505 16.9689 24.8459 32.47 33.0431 34.7965 32.3169 32.5505 30.3005 20.5954 24.29 28.5006 29.4745 26.8042 20.8604 20.8827 26.5635 35.8224 24.4038 32.036 29.4329 34.1866 38.5299 27.458 24.4357 23.6245 24.4194 25.8399 21.6153 25.0052 29.8415 27.7074 17.8803 25.17 0 0 28.317 23.4719 27.1072 24.1664 26.2172 26.827 28.8791 23.851 27.5001 22.3992 28.5949 27.2024 15.9933 27.454 23.1902 19.1128 31.921 29.9081 16.6079 22.1267 21.4565 31.3562 35.8048 29.9309 32.9035 34.097 26.5678 19.9157 18.8574 28.9036 28.7998 30.7264 32.0101 22.5552 27.5485 28.5448 20.1619 24.5589 25.8955 27.7167 30.4938 34.0776 29.713 29.1468 23.9969 25.9572 27.8604 29.3623 22.4352 26.4706 23.0474 27.9224 28.4863 33.4482 29.8925 31.7585
18.036 30.9986 25.5221 29.2888 26.3198 27.6793 35.6056 26.4592 25.0333 31.51 23.6892 22.9043 30.855 18.9819 29.0019 32.8353 27.8348 28.7417 28.8932 28.4823 16.3991 31.8709 31.5787 31.1784 26.0183 24.6108 24.8903 27.9047 23.196 33.1208 31.1381 26.007 19.52 27.7568 20.8579 24.8616 28.3312 30.657 23.3352 22.8138 26.0406 24.9227 23.0704 15.1227 20.0391 35.2724 30.0433 22.8579 24.8812 32.2499 22.0625 28.6148 26.6246 27.9215 24.4863 30.7396 32.6338 25.643 20.6048 42.242 35.1826 33.7135 24.036 26.9435 33.2083 23.0634 27.9369 22.8413 24.5419 27.3631 27.4256 25.9045 25.8532 23.3439 22.6289 23.3053 18.2417 21.4716 19.0688 24.7079 40.5779 21.7334 17.9038 20.5044 32.9835 21.2246 25.9285 40.1264 34.8133 26.6865 30.0333 23.2981 22.8708 25.9602 42.1475 20.3438 24.7095 21.7062 28.6707 29.118 32.7441 29.804 26.8424 26.4094 29.791 33.9615 35.2504 28.929 30.5167 18.9051 22.4991 24.1001 22.4002 28.8567 22.0087 23.9297 24.7528 37.7182 32.3741 28.0953 23.0179 28.3623 32.1666 22.7898 34.3168 28.3993 32.0839 25.7629 25.0053 29.2849 29.7912 22.304 33.226 29.9339 22.7689 22.2742 30.3398 42.5968 23.5244 24.0101 29.8386 24.9689 29.6467 31.9671 33.839 39.7733 25.4481 24.6276 41.4449 38.6859 27.7483 32.4194 44.0649 34.0153 41.7724 40.1198 50.6664 63.3329 50.6664 60.22 40.3096 42.6985 41.0667 30.458 31.8992 28.077 24.1153 19.9012 28.6061 24.7471 27.6167 25.4853 29.2176 29.2965 23.5974 23.1157 26.274 17.6454 28.5258 25.659 20.7612 25.0483 24.4258 30.1426 25.1522 24.987 31.3391 29.7943 28.8827 23.6493 33.7193 21.1474 23.5924 30.2149 25.9975 30.2324 14.7976 22.6338 16.7368 29.4988 24.8734 31.0185 18.6441 6.6468 14.7637 38.2354 22.3025 30.3513 19.6308 27.4578 26.7441 35.2568 33.4679 32.9438 30.7664 0 0 22.9539 23.6248 26.0034 26.6196 29.7247 24.4253 27.5678 30.1107 26.6098 28.0193 22.7357 24.9072 28.3748 33.3398 24.0245 24.5107 29.9914 30.4333 32.9532 24.8502 25.5321 29.648 24.8888 33.0422 30.1439 41.2812 25.2248 36.9256 30.4154 26.7159 20.6694 19.7248 25.1312 29.5999 25.6005 23.9399 18.9026 26.8694 21.3159 22.8359 28.4428 33.3238 26.2346 26.1537 30.2401 24.1325 23.0858 31.1263 23.8768 35.892 21.1684 25.267 26.5842 32.2836 28.9922 18.495
29.7383 29.0394 25.456 24.065 33.3017 21.8237 45.4415 31.9514 21.3607 32.6376 21.8598 22.2529 24.8238 38.9522 22.5792 29.4137 29.0613 27.5537 21.6953 20.0185 25.1788 25.7944 25.558 35.2846 24.6476 26.5888 17.8975 28.1122 20.198 25.2563 26.5149 23.3503 27.3429 23.7286 38.5738 30.9121 29.217 24.4933 27.4463 25.689 27.4937 33.6829 22.4357 20.4736 34.4186 24.0117 29.3831 24.1424 15.8603 26.5717 27.2023 27.0464 29.0658 28.5454 21.3814 25.2023 6.5768 31.9853 22.0934 26.0816 28.1543 38.8068 16.6928 18.5536 37.9012 36.8328 34.583 25.5807 27.8684 29.3329 30.7841 31.4679 32.5856 28.5541 27.2387 30.2429 24.2253 24.1104 28.4523 24.5703 31.7938 41.634 29.3348 16.2802 23.9069 21.7081 22.2673 25.1934 21.6198 24.0113 28.4817 35.4084 27.7776 32.8369 37.1648 28.937 25.1097 30.6888 24.1519 20.1115 19.3589 32.3223 21.8945 23.3647 29.4533 23.0743 32.9496 33.2623 40.4756 26.7861 25.6894 41.1147 29.1555 17.3002 19.7171 18.4622 25.8088 22.1129 27.4431 45.686 30.5913 16.6399 20.4373 21.46 30.9522 27.9339 24.5279 27.7637 27.9493 23.2629 28.6677 26.2691 30.4258 22.2052 19.4935 30.2605 44.1962 35.7577 41.4091 36.673 30.9203 23.1462 31.9172 30.5605 30.4707 28.0919 21.8835 18.396 28.3036 38.0764 35.1117 29.5326 33.3885 30.0443 38.0567 36.4646 43.2906 50.6664 63.3329 50.6664 43.6565 43.7337 43.1028 29.9504 42.3998 36.074 27.641 26.9754 28.532 28.2193 26.0613 27.5913 34.9627 23.6169 30.662 35.2091 33.8607 22.164 28.4346 24.9834 24.8413 17.9275 26.1599 35.6411 27.0974 25.6615 34.8214 22.0413 25.2312 17.4346 27.1273 20.7619 20.9175 27.7399 22.0387 34.1468 32.7767 26.993 23.3494 29.6264 35.2992 21.9694 26.5239 16.2999 0 19.6703 20.7494 33.4816 27.9947 24.0792 29.435 25.1124 22.4516 23.1983 26.523 0 0 26.6896 27.0587 28.0264 23.0706 20.4698 22.2825 23.5815 27.4263 30.5951 26.0764 19.3019 30.1928 24.8053 28.3158 32.554 25.8011 19.5486 24.9021 25.9913 32.7069 23.7473 28.9955 17.4678 21.274 25.6697 32.4921 26.8807 33.2049 34.1055 28.7429 28.2537 24.9429 23.1264 28.2174 18.8341 28.0529 24.6263 26.6496 27.2893 20.706 20.9095 25.182 28.6337 34.9518 32.5523 19.4402 29.976 25.1812 31.7816 37.5233 21.3242 25.9728 26.0915 34.8891 30.4285 35.6014
33.319 32.04 20.0398 25.9618 16.5825 23.7038 31.8802 20.8014 30.1901 11.8849 28.6997 37.8128 29.0867 29.2208 30.1085 30.2826 29.0455 16.8934 23.3038 39.773 22.9264 30.1732 29.8966 26.4711 22.6319 22.5017 20.929 23.9332 20.1276 23.4675 25.5535 28.8542 21.2183 33.6353 16.1682 24.557 27.8521 26.5662 25.3284 22.2509 28.914 33.3354 25.5705 25.3531 20.763 30.7687 25.089 44.7858 23.8671 22.6803 29.4376 30.8827 23.8592 29.1786 28.755 44.8278 13.6965 26.293 28.6335 23.1502 19.2441 23.1557 28.1674 16.6015 20.6745 26.7108 29.0832 24.4208 28.0998 25.4799 22.5695 33.5831 18.7178 35.8824 25.4086 27.3849 30.2431 21.6408 31.3019 27.1946 34.9671 27.1631 13.8935 20.8617 28.5481 28.0599 16.4983 27.8633 33.4911 28.6231 30.9966 27.6998 23.0577 26.4293 25.7198 28.0631 23.6731 31.3636 21.454 24.0693 31.8867 22.4277 26.0156 23.3099 32.8175 31.0276 52.2126 29.2325 28.2433 23.6604 22.1317 23.3677 32.7281 22.0494 29.0992 17.7447 27.6186 32.7134 19.1337 24.2288 33.0658 26.5524 37.1897 33.6602 15.2007 22.3864 29.7188 23.3519 23.78 26.3699 29.9894 31.5935 26.8821 27.8608 22.5607 37.0088 21.966 35.1744 0 28.9674 28.7442 33.4824 43.7511 22.7425 26.5646 41.1821 0 26.9279 39.5859 37.3858 33.7273 25.9128 26.9302 30.5014 26.1474 30.638 39.4306 60.22 50.6664 63.3329 50.6664 50.2868 40.5854 33.7925 31.856 26.971 29.2112 25.2931 22.6954 27.1977 29.6718 28.3235 33.3836 27.3605 40.0958 20.8635 31.1303 26.7218 42.0039 26.7026 31.3024 27.9012 25.9986 32.5594 27.2303 31.0004 23.9522 33.9238 45.0275 13.2967 20.7256 26.8388 34.848 27.7656 22.1365 33.8875 28.0196 24.1637 23.2557 28.4851 29.6958 28.2758 17.2398 9.652 24.5514 15.9199 29.4261 31.8321 27.1754 34.6535 25.1026 23.5878 27.6037 26.3713 31.1723 0 0 31.168 28.7439 32.4597 27.6175 43.5465 35.2629 21.137 26.1735 19.0915 28.9367 22.3261 30.5066 20.7436 17.283 20.1611 27.282 28.2113 24.6038 26.3104 27.5215 29.4955 21.0082 18.6524 27.4013 29.8273 32.3871 26.4741 27.8539 20.481 34.7708 25.9735 21.41 32.3395 26.2144 29.2469 24.2287 30.0674 28.5617 30.5672 34.1077 31.1261 24.2493 0 19.6859 20.4878 26.7734 29.0611 22.3938 15.5633 25.4712 38.1137 18.7496 20.0951 29.3336 33.7623 15.6021
21.2246 30.9089 27.1418 22.1928 23.4626 26.7922 28.6633 26.0931 28.7664 25.4646 28.3401 32.3509 33.7513 30.6063 31.1396 26.1846 22.1087 26.16 28.583 27.6893 24.9985 24.852 24.6242 22.7761 26.9564 27.3482 26.9648 34.5508 28.5363 25.4964 28.8252 29.5921 20.6245 32.2873 18.5404 24.8211 21.4117 14.02 24.4302 21.4325 26.2967 34.4686 23.6756 28.9419 25.0871 27.8235 23.2647 27.48 23.939 29.5501 27.9144 24.1826 29.3678 28.177 23.7552 21.0523 19.0542 25.2264 32.1717 27.3792 21.8503 23.9423 24.0217 25.2991 22.9002 21.7552 28.9143 29.9439 22.8334 22.2583 28.1214 34.3978 30.7814 25.9269 24.716 28.4647 33.3291 24.4484 26.0016 31.0011 33.4786 30.2703 39.3862 25.5729 29.6179 27.9454 25.3627 23.7361 29.7238 26.0292 28.8577 32.874 26.7117 29.9059 37.4225 27.789 29.2146 26.1497 30.9545 32.4003 25.6412 25.9029 24.1201 26.7539 27.949 22.334 27.517 24.9863 33.6242 27.7711 31.1307 33.5346 23.4742 12.0859 24.2477 18.4341 27.7625 29.5829 34.6777 28.0802 34.088 32.6258 30.6229 26.2257 21.1363 23.9675 24.0461 31.6506 31.2496 32.2585 25.336 22.9227 23.964 29.751 23.7037 26.021 27.2684 35.5763 28.5286 36.8649 31.4012 27.3549 28.7994 29.3601 35.7177 24.4175 45.404 27.376 32.1527 31.0165 21.5942 27.5577 38.6477 29.0051 34.7415 37.8384 35.4407 40.3096 43.6565 50.6664 63.3329 50.6664 0 36.7038 32.7743 22.8275 22.0686 25.9503 29.6837 26.9759 31.479 31.371 41.2096 28.2036 31.6369 27.9963 41.8867 29.0451 25.5013 28.3746 26.7522 18.6027 30.2027 29.8343 27.8595 25.0823 23.2772 27.338 25.9925 34.3354 16.1496 31.6208 22.1892 31.4419 25.5464 34.967 27.6266 30.5173 23.4009 24.7246 24.9754 32.6396 20.9936 6.052 31.5928 26.2913 26.5356 27.497 24.487 18.7107 22.8142 33.1076 29.4294 26.5317 21.9715 0 0 28.9386 25.6883 23.4642 27.4944 23.3339 25.0998 33.1353 24.8272 27.0892 27.0737 26.1229 22.1272 23.5777 27.4449 27.9655 22.0821 24.61 26.9647 34.6824 30.2216 30.6515 25.2665 25.8279 24.0891 20.8827 26.5904 27.8688 27.8099 20.6294 22.4638 27.6956 23.9389 28.3128 28.5068 28.817 26.6818 19.4131 34.8821 28.4173 23.3909 20.0999 18.9764 26.0387 30.4054 26.913 31.188 29.9529 35.5297 32.353 25.5733 29.892 26.8745 26.7768 26.4063 34.9046 32.1957
25.6982 29.6715 24.1665 24.3476 25.6892 24.6004 21.4757 30.5632 33.3727 29.8844 30.1235 32.5148 26.7629 26.4602 33.0054 28.9869 31.1566 26.3135 17.2114 26.8732 23.7515 23.0588 22.8475 21.9234 24.4867 22.0594 29.8131 25.6259 20.4319 24.6903 25.4098 24.3563 26.306 35.0274 27.2486 27.2211 19.6334 21.9052 28.6432 33.5604 27.9367 21.7193 30.3041 19.2681 22.6226 35.6494 31.9746 27.3131 30.8062 25.4533 26.4809 34.1833 29.0649 27.9424 27.1755 32.6892 18.5485 27.0242 28.7565 33.4569 29.2693 20.6072 19.2166 25.8603 27.0188 17.5739 27.9531 33.5025 27.5341 33.7879 24.4032 25.4283 19.0091 26.3602 29.2707 25.7712 34.0985 24.4402 27.5154 33.3051 32.5875 19.4061 18.6899 38.4825 28.5053 28.5858 29.4645 31.3583 27.6262 27.2212 33.7961 28.5388 25.8283 26.6338 17.3728 29.1639 28.9552 22.4529 25.6088 26.0854 34.2809 21.2243 26.9638 32.6154 24.0538 25.1005 18.8176 23.776 26.3615 36.9119 23.1353 30.2119 19.6711 22.3149 24.8318 14.4747 27.9474 30.5422 30.9963 29.0499 17.0742 26.0025 27.9043 25.1894 29.464 24.9329 21.4364 33.1109 24.4647 22.5556 23.1112 29.0935 20.8911 21.7166 28.6851 31.197 25.0161 26.6415 28.8108 26.4644 24.7245 27.8155 31.6028 31.1509 30.5388 34.4189 14.7729 24.1423 34.6532 24.4264 31.5789 27.6194 32.6092 28.9085 26.6573 28.8967 39.3183 42.6985 43.7337 50.2868 50.6664 63.3329 50.6664 40.955 26.0055 23.4605 27.5381 22.9353 30.7325 24.9556 36.7268 31.0062 30.3955 27.6642 31.8246 28.7085 23.9561 33.9492 34.2787 27.8052 25.2761 22.0567 30.8458 30.3445 29.8757 33.829 36.0227 25.1099 25.2941 33.3307 37.1069 26.7545 32.2394 26.5208 28.802 26.504 33.5667 34.2209 33.5855 23.9119 32.2509 26.0882 27.9804 50.245 29.0012 25.3592 25.2549 26.8587 27.277 24.1819 30.8197 26.8268 30.7634 33.2655 27.6441 0 0 27.2339 25.1326 34.2012 25.4101 23.1085 26.303 28.6773 24.0748 27.6802 24.1294 27.2785 26.7419 20.2099 33.0619 31.7673 33.2949 29.7829 31.5263 33.7669 25.0236 33.7567 23.7836 20.9035 31.7449 21.8668 25.4764 22.9877 23.1533 21.376 22.5888 28.3079 26.4645 30.1823 21.5168 25.937 29.6912 26.0166 24.6877 23.897 13.9813 15.4572 24.4485 25.6479 28.5414 28.9828 31.5881 31.4569 31.9907 28.4005 25.675 24.5693 30.2769 31.3377 17.2875 33.0335 22.7682
22.3463 25.2357 30.8342 17.767 42.3092 32.5916 35.6535 25.7906 28.9099 21.8176 22.0787 34.3801 29.586 22.6119 22.2545 25.7013 26.9026 28.6749 29.3723 25.4049 25.1698 36.4356 36.1016 23.8664 23.865 25.6384 27.3071 25.7889 26.3264 29.8953 25.9862 21.2203 37.0852 32.4173 26.7407 21.7374 25.0047 35.3559 18.6531 16.515 29.5672 23.1929 23.9946 27.8069 29.2348 15.0136 25.0544 26.0469 21.551 29.5339 25.5353 29.1462 30.03 19.0379 18.412 21.9353 19.4605 29.6617 32.3575 32.7082 31.4266 18.5587 22.6454 21.7032 28.9329 36.9371 25.0008 30.4555 22.0723 31.4223 23.9084 27.7859 26.7103 25.8028 27.1491 36.462 29.7472 30.2945 24.8161 25.5004 27.8319 21.0324 19.6657 27.8053 21.9395 19.734 31.7466 36.6945 30.7898 22.3997 31.0267 26.3728 22.7654 22.1665 30.8859 22.3684 27.1255 24.4028 26.4311 29.5906 27.6721 30.1769 38.3238 26.9492 23.8088 22.7488 30.14 30.93 17.1403 26.9499 25.4748 22.5198 25.097 16.4692 0 26.4439 21.1626 35.3181 33.9505 34.314 30.4793 31.722 29.7121 34.3708 26.86 30.8781 29.5271 32.4738 28.1179 29.3861 22.1696 23.6987 37.687 35.2764 32.2832 25.6913 27.4754 28.9988 34.7218 26.6005 24.9091 31.0916 29.7555 25.6144 34.7231 26.6446 0 29.1716 29.5138 33.563 36.1639 22.9817 25.1706 23.3458 34.4757 27.4517 42.5769 41.0667 43.1028 40.5854 0 50.6664 63.3329 50.6664 29.5247 35.533 22.4674 32.6021 26.4158 27.9144 31.6625 31.0913 38.4164 35.0259 35.3955 30.7522 26.9375 27.7164 35.8668 33.7866 34.3374 23.9567 23.5739 33.3621 29.6691 30.783 23.5674 20.9014 22.4595 24.623 22.5089 21.8172 30.1737 29.427 27.9532 28.1369 27.9042 24.1236 18.3618 21.5 24.3945 26.5575 36.2355 35.4534 20.9515 27.1926 27.1643 34.5773 27.5027 29.7626 28.233 38.2749 34.5313 20.9187 35.1793 0 0 18.0416 33.7219 34.8439 25.9662 39.0042 23.4984 22.328 27.5816 28.4752 22.1403 25.7058 27.2749 22.2485 31.4733 23.2346 23.7947 29.3385 27.2581 17.9708 26.1238 20.0101 22.9745 19.0765 22.0886 34.6461 26.2981 30.3306 25.3237 28.7498 28.1292 28.1037 31.6801 24.3875 23.0479 19.3603 23.4611 24.4367 30.0931 18.8521 21.1637 22.7797 24.8138 31.2113 26.1035 21.0659 24.9945 32.1159 26.2868 26.856 26.7345 24.4359 30.094 21.312 23.3971 26.3737 12.43
22.0774 29.7209 31.835 25.4587 42.6994 29.2244 27.6642 27.4642 30.318 30.277 31.0125 24.0235 30.9462 29.4601 32.6361 23.719 21.6417 24.9771 31.6897 22.9767 24.524 35.0285 34.7074 33.3061 30.0896 26.1762 20.0318 26.4012 21.8234 23.0874 19.6776 26.4286 22.5278 23.1417 24.7483 25.7035 30.8037 28.3908 12.4593 27.6001 27.9925 27.3701 29.1228 20.3321 33.8337 18.6644 27.0717 27.1735 20.7137 28.2643 25.4055 32.5097 31.1094 28.2298 26.0193 32.8226 33.3818 24.6795 25.7132 24.4657 43.0654 22.774 21.5323 29.9958 0 30.8947 0 24.1113 23.8593 27.0492 25.3263 30.5031 31.3066 24.2592 27.2002 30.0215 32.6518 26.7066 25.182 20.6149 0 21.9462 25.7512 27.4104 22.9556 33.0543 27.4204 22.8984 21.5429 30.5607 26.9196 34.4391 30.4285 28.0176 34.4389 20.8641 29.3238 28.993 31.8624 22.63 32.2302 29.7302 22.8965 27.2382 30.8608 24.4552 21.3913 26.7235 35.1693 32.0025 28.8952 0 0 33.6077 23.8644 26.5949 26.5559 28.1174 22.0498 30.8866 23.7154 33.289 23.9956 21.671 20.1208 24.5048 26.1259 38.3082 27.6765 25.1467 29.2894 26.6093 30.9394 30.1727 28.4118 24.5328 28.3441 28.2606 34.8646 23.0868 27.4993 27.1888 25.4436 28.8988 0 14.4082 23.1319 35.5296 27.1168 27.9044 36.2793 23.9725 19.3744 31.3597 32.104 38.34 31.4803 30.458 29.9504 33.7925 36.7038 40.955 50.6664 63.3329 50.6664 39.2838 35.0652 32.5312 28.8119 27.4477 31.4289 25.6049 35.2625 26.239 30.0512 22.8154 22.1166 27.7015 28.8805 25.6982 33.8395 29.0555 22.1019 31.032 30.1172 24.5504 37.501 32.2657 31.6066 20.1074 19.7674 26.009 27.6529 20.9341 28.7482 29.7554 16.8164 30.5653 36.9113 34.6857 29.9674 23.6554 28.6532 26.4271 24.8421 32.5448 29.6155 32.4573 30.1263 26.3319 27.0859 28.3145 30.5405 24.1689 22.4149 0 0 31.5897 34.4227 17.644 28.4378 26.7567 17.9482 25.091 31.5692 30.2858 25.6736 27.5971 24.3052 19.6711 23.7968 29.5791 25.6963 28.1889 27.3697 21.0866 25.2634 23.9018 21.8426 20.9038 25.6774 24.1567 25.2824 25.5416 21.066 24.5622 30.175 28.6758 32.7752 33.6531 23.7383 19.8784 30.3175 31.2896 31.8871 24.6994 25.9402 25.6859 23.086 21.3797 30.695 31.9141 30.9427 26.6097 28.0123 31.0063 23.4937 27.5401 25.0763 24.9497 33.8805 23.7814 22.6036
24.8799 42.9624 27.7541 25.1279 33.368 26.9733 14.6966 28.1132 25.8159 25.5079 28.95 23.9717 23.7133 24.9446 45.1211 18.9824 15.9302 23.9076 25.5021 19.0795 30.3473 32.8334 32.5324 27.01 22.1361 31.8844 19.8775 30.5716 23.9856 21.4963 29.8041 29.4493 16.591 18.4512 34.5666 25.2629 32.9403 24.6942 0 0 22.1742 30.2218 0 0 27.8489 40.9756 28.1917 23.7394 15.8097 28.266 18.2464 31.2023 25.4825 28.3468 31.1513 30.3002 0 35.5392 31.3412 34.9922 34.8075 0 31.4894 0 25.1958 21.5375 21.445 30.3996 28.6959 24.2369 27.1619 24.7826 39.8647 30.6053 29.0302 23.6151 38.8015 23.4913 24.5233 33.5976 14.7572 19.4279 0 29.4327 30.5731 27.1227 35.8097 23.8287 34.5224 30.0148 29.6707 25.3707 32.2761 25.1865 20.9103 16.4854 17.7364 32.0266 30.3184 31.0685 29.5032 23.0968 19.7469 21.3285 40.1179 26.8575 16.1272 18.4677 36.7802 32.8841 29.0352 12.7011 29.166 45.8779 0 15.1291 28.7961 31.7029 21.4472 22.5286 22.7843 22.6776 23.1588 25.7413 23.1656 22.0347 26.8819 35.9916 32.5257 28.3467 23.5228 21.9383 24.1978 23.1885 29.1067 33.7208 15.6244 16.6881 12.8493 29.8922 31.1901 25.546 27.7437 26.3352 24.6565 17.1457 16.7581 0 25.1343 26.4733 30.3767 31.5536 34.9578 35.0162 20.5686 30.4629 30.7831 31.8992 42.3998 31.856 32.7743 26.0055 29.5247 50.6664 63.3329 50.6664 33.9995 29.9745 27.5442 25.8848 32.0368 33.0891 24.402 26.1155 29.3266 20.764 23.6876 31.4005 28.9106 21.4811 27.5221 25.4906 13.5917 33.8537 21.0656 22.9636 29.8235 40.3757 28.7002 0 0 32.2554 25.2504 38.768 16.5038 29.0218 28.0951 24.867 30.6037 33.4752 22.5479 28.392 0 53.6571 21.949 23.8521 25.3555 30.4195 19.6561 26.5958 29.2322 24.2597 22.7716 38.6996 34.4901 0 0 35.6713 26.3164 26.1162 27.8336 12.9599 18.0737 27.9768 35.4717 28.2015 31.2575 30.864 27.419 24.8916 38.2112 37.8183 26.9357 31.7385 22.2819 18.1106 29.6881 31.8926 32.5764 12.0212 27.3958 22.1137 26.9153 25.1551 15.896 23.2666 23.5402 28.612 32.2342 25.6709 34.8969 20.4854 28.2177 20.4966 20.6141 13.6585 14.5914 22.549 33.2306 23.3105 35.4958 26.1805 31.6957 27.8434 25.326 31.6248 32.0256 27.2379 28.9821 28.9613 26.3765 29.0448 19.947
19.3767 25.7629 39.4059 36.4815 0 32.0575 36.866 0 24.4792 33.9007 17.4597 28.5645 30.0387 17.3893 29.2961 17.0366 23.3673 31.5814 30.6804 27.9085 45.4435 29.244 28.9759 53.1263 32.4834 30.862 20.115 32.1879 28.1244 17.2815 22.3203 27.6407 16.0919 17.5272 16.87 21.8735 21.2278 0 31.6982 39.2205 12.9018 14.0977 25.0044 0 16.6374 19.4269 27.8897 0 0 22.0655 28.2514 18.2488 23.2268 33.4264 33.4655 0 27.2668 24.4329 36.9272 30.0817 0 16.874 15.8094 22.9981 30.2529 0 27.9514 0 23.706 22.6097 24.1638 13.3693 36.0275 20.6394 24.1358 22.319 39.0819 19.0939 21.6081 18.758 24.6558 11.421 0 24.3817 22.7859 23.356 27.7233 33.263 28.6224 32.2426 31.2083 14.755 23.382 22.5777 21.7583 26.8361 27.9642 29.2692 0 20.0104 27.9755 22.4694 24.607 17.7987 18.2593 22.233 25.1863 34.0808 52.2959 26.9433 26.1125 22.9712 11.9222 16.4721 28.1462 37.2318 0 20.9235 21.4627 29.5969 30.0157 39.0376 25.8607 26.8027 34.3384 0 38.6471 37.0702 22.5923 18.5696 24.7593 17.7019 22.9032 19.8824 31.4799 21.1428 24.8083 44.0933 0 23.4797 27.9688 0 38.3968 34.3044 20.7236 0 0 34.2863 44.6653 31.9544 29.3019 39.3139 45.084 24.7346 34.9596 30.196 27.8952 28.077 36.074 26.971 22.8275 23.4605 35.533 39.2838 50.6664 63.3329 50.6664 40.5067 21.4929 0 39.4337 23.9901 0 32.7914 25.2103 0 22.8712 38.7111 37.5535 32.2153 33.5389 21.435 22.8254 36.8461 31.6172 0 24.1379 36.4406 0 0 22.0689 20.986 19.0988 24.5112 29.8067 28.4412 15.9126 29.9927 0 20.9653 20.3184 28.7836 0 0 0 48.429 26.2261 21.6745 23.2048 21.2493 39.7082 34.7521 24.3569 23.4672 12.991 0 0 20.3919 34.2052 34.7176 18.1272 0 15.8807 0 27.9093 29.1048 24.4876 28.3455 0 38.2237 31.3902 23.0358 27.0817 16.4917 14.826 21.6067 22.5863 28.7408 29.5511 24.1894 26.8988 9.5942 46.4785 27.722 34.9888 25.245 21.6471 25.8507 24.9438 25.8336 20.2077 20.9621 22.8093 19.0502 18.6003 24.2647 22.9404 26.4389 0 0 33.8392 27.4652 19.518 33.1369 22.9153 34.8274 19.615 37.123 19.8211 23.8203 16.6268 30.6899 29.9773
0 26.2356 36.4573 29.5111 23.6794 37.953 17.2066 24.6063 25.5573 0 19.0381 14.0492 25.0281 26.2059 33.3472 24.8916 25.6381 20.5301 22.8233 28.3573 27.2157 30.2778 30.0003 14.7205 30.0145 26.0531 29.737 35.0287 25.6841 24.6903 30.2759 27.1936 15.8262 35.0034 17.6816 22.6041 21.1772 22.9087 0 25.0835 31.6834 29.8154 28.7432 26.7798 0 55.7237 27.0105 22.8229 27.928 28.0071 27.1957 18.2134 25.0645 28.1528 23.6871 14.3112 31.6105 23.926 33.0838 34.9719 43.65 16.3958 0 25.9368 31.1598 58.1479 0 19.8797 25.6928 24.8769 26.1078 22.4265 21.3311 30.6114 23.0561 26.6075 28.0762 26.6817 28.178 25.9745 28.0837 0 0 21.8255 22.9589 22.7386 22.9361 30.1749 14.7314 28.6929 29.2376 32.3108 0 23.8538 23.5965 22.3155 28.7162 27.0628 28.9698 28.1168 18.333 22.4968 31.9513 19.6824 20.7669 36.1977 30.2136 35.2174 22.6027 0 22.4798 32.4596 23.0934 0 37.587 0 25.1784 24.2751 30.6268 17.5202 19.5429 23.1394 21.8006 22.7095 30.4413 25.0776 25.5315 28.5684 24.4401 23.1781 15.1224 34.3566 35.1668 24.8635 14.4674 26.7076 22.6451 21.4379 0 34.9402 24.761 19.7667 17.2549 23.7274 27.5092 24.6289 0 24.8075 29.0616 27.8318 29.0951 40.7408 39.6006 30.8242 20.0348 19.992 25.51 24.1153 27.641 29.2112 22.0686 27.5381 22.4674 35.0652 33.9995 50.6664 63.3329 50.6664 43.1313 26.4464 44.5757 32.9476 31.1681 29.962 30.867 24.4579 16.9123 18.6317 22.7282 32.2692 34.5449 31.5421 30.5939 22.931 39.1748 29.1645 31.1467 25.8877 31.3317 0 37.6731 24.0135 24.6284 35.3315 34.2353 33.4987 35.979 29.3359 22.5329 24.3691 19.7126 24.0228 34.4657 0 0 21.9555 33.7325 39.9866 32.359 30.8486 28.9513 34.4164 17.1666 26.8216 38.8489 0 0 16.8542 22.2158 35.2229 23.1429 21.028 39.9135 25.9761 20.4012 30.012 37.6976 26.1843 33.2386 28.3405 20.151 30.1175 34.1037 18.7456 33.1751 20.6539 28.0731 29.4553 26.6058 33.5767 19.7955 31.3707 19.2601 23.8778 21.8078 23.368 20.8321 29.415 24.9684 22.0794 18.4459 27.8231 15.4787 28.9929 29.31 31.4906 30.3582 27.0017 21.2757 27.4763 26.5437 20.5498 20.9088 17.5862 26.2849 33.0673 32.7611 34.0985 31.4205 21.0713 24.139 23.2524 0
24.2002 28.9799 26.6823 24.9797 24.6393 30.845 29.8355 24.9598 21.7541 28.9036 26.8836 21.4419 30.5475 33.0559 26.1384 26.6415 30.4657 29.1798 25.2664 24.9632 19.849 28.6106 28.3483 26.2897 24.7016 23.9375 35.8507 32.2638 27.1624 27.4295 23.4855 23.1315 25.3109 18.587 22.1808 23.0769 28.3871 34.8453 20.0755 28.0486 25.979 33.0557 36.0847 37.7349 39.4082 25.9923 29.7497 28.9504 29.4361 27.9678 29.0795 27.7461 29.8303 26.2374 29.0263 27.8124 29.2737 18.691 31.5135 17.455 33.3341 25.0267 17.6208 26.5672 30.1868 29.7994 32.7269 18.8915 31.6275 32.2952 27.1229 25.9858 26.8518 31.3861 27.6575 30.2007 25.5083 28.9279 22.9723 36.4401 35.7167 27.4679 14.6418 30.083 20.9603 26.9613 20.1069 30.6334 23.2611 24.5064 29.1037 27.1998 22.7879 21.4514 28.3681 24.7262 31.9601 30.5117 24.4134 26.8158 31.4816 30.1083 28.5386 24.6264 24.9949 24.4282 30.1239 28.4875 30.8005 18.3664 22.3762 31.7458 18.4478 14.5074 10.1726 0 27.1991 29.486 23.7188 24.7693 22.2319 36.9166 32.9047 30.0888 28.3101 27.009 31.5754 27.4131 30.2618 26.006 22.5843 24.7289 25.1216 22.665 29.3795 23.353 27.1775 30.282 23.8713 26.3933 27.2831 24.5935 29.8839 28.0266 20.2394 35.6645 21.1452 19.7111 33.0622 34.506 30.8925 42.3253 25.6016 29.4703 31.841 30.9176 33.389 19.9012 26.9754 25.2931 25.9503 22.9353 32.6021 32.5312 29.9745 40.5067 50.6664 63.3329 50.6664 0 37.7806 37.9465 31.1662 32.9957 38.5975 33.2348 32.8397 30.4743 33.2705 31.4979 29.1084 32.9628 29.272 28.9844 31.5115 25.4787 24.0571 27.8491 21.2026 0 29.3746 21.1346 25.9393 25.6304 29.473 30.3195 32.8358 27.6328 24.0766 29.6693 23.9647 21.7795 31.4428 46.3793 30.2391 0 28.2741 31.9777 29.4231 35.2478 30.9887 31.1996 21.6638 25.173 19.7391 0 0 25.3838 21.7653 30.3558 28.857 24.8186 28.4174 26.2864 25.3922 23.3613 27.4973 33.8994 33.2489 21.4805 34.7445 28.9032 29.8437 21.2777 27.2055 23.6982 26.9704 33.4595 26.8982 38.0029 20.5542 31.0619 30.781 36.1934 28.654 0 20.1373 26.5379 26.1099 31.1436 22.8988 24.6273 25.0106 22.3718 19.1262 22.2914 27.4371 28.2584 27.2039 28.8003 24.2586 30.996 28.4365 26.2 26.219 27.1956 26.2184 27.5407 20.6595 21.9184 23.9696 23.5387 34.9963
28.3589 25.5696 27.5959 23.9686 30.8294 27.9395 22.6686 27.0569 29.2761 30.6903 32.7587 27.1426 29.3312 30.202 24.378 25.825 23.476 30.1974 27.0613 27.1828 28.8033 24.4178 24.194 22.0559 25.297 30.1441 31.5898 24.91 24.3486 28.8489 30.0959 32.0253 26.4032 27.11 27.8836 28.8548 36.0611 30.5693 25.3304 22.6995 26.5419 20.8513 31.0316 43.5745 24.9189 31.9406 26.5808 27.5786 32.1675 29.6582 29.0402 33.8052 28.5203 24.9728 18.1917 24.5049 27.8482 27.5197 26.8294 26.3771 24.2501 23.6089 25.9041 25.7161 26.6782 32.2014 24.2904 19.1987 28.8142 32.4099 34.5819 21.4176 31.7895 26.0452 25.0263 24.2669 27.3759 28.3144 26.0033 28.2702 26.6844 21.0447 10.5927 32.2232 31.1437 32.7861 27.9761 29.632 26.1573 26.2793 26.3624 28.256 27.7691 30.6045 33.4452 25.7561 30.7165 24.4072 23.8553 26.3647 31.7813 25.9361 31.4556 22.0574 28.7809 28.508 22.5208 30.0397 27.4578 28.6663 24.3388 31.4605 26.8449 24.5263 27.1789 22.2999 31.2574 19.8216 25.8291 21.5402 29.3431 33.6424 24.7377 26.4565 31.3926 30.8785 26.6539 31.0151 26.415 26.9873 29.1066 23.6919 26.501 29.8913 30.5756 18.5929 17.0236 28.9622 30.771 22.6946 30.0707 24.4224 24.9786 25.0384 26.5129 23.243 27.28 33.791 30.4962 33.4206 26.095 27.101 23.1764 29.5244 29.0959 28.8441 33.879 28.6061 28.532 22.6954 29.6837 30.7325 26.4158 28.8119 27.5442 21.4929 43.1313 50.6664 63.3329 50.6664 35.0833 46.4769 39.633 26.9096 34.4432 28.0932 34.4943 26.2385 28.7157 27.6704 26.9817 27.5003 27.0162 31.9512 31.5166 25.2763 26.9802 31.8048 24.0604 17.9895 32.3087 23.8202 23.1809 34.0726 30.8637 35.3412 31.1061 27.0197 26.2064 28.4114 28.303 24.4322 26.0126 43.6486 26.6506 21.4028 32.5724 28.4652 28.5467 26.2976 27.1796 34.8872 20.5038 24.8558 23.9714 0 0 21.8659 18.0061 19.9575 25.5558 31.9332 19.1795 31.4904 22.6696 24.2277 28.9233 23.6248 26.3527 26.3741 33.7524 26.7286 31.1452 22.8007 24.8798 23.5223 25.0595 27.6423 24.329 29.4768 24.2902 21.1538 32.6443 34.5302 22.8802 25.5917 30.751 29.7219 24.5951 33.3405 35.7157 34.3961 22.8683 15.9071 28.287 25.0496 23.7684 24.1345 25.8846 30.8834 28.0016 29.3899 35.6149 27.5081 31.0342 27.6693 21.8956 28.6492 25.4963 33.4901 24.0291 26.9614 27.9434
23.0043 30.251 26.854 31.945 28.5634 23.59 30.888 23.7486 27.1294 31.5376 26.4819 24.3407 24.0292 30.7801 24.4747 26.4071 28.7333 33.8424 29.6223 27.1148 28.656 21.1847 20.9905 22.6683 26.1184 30.0575 31.3456 21.9502 22.9237 25.3774 22.3607 29.5184 32.6254 24.4402 25.5089 31.3725 23.9087 33.2009 27.9802 28.0857 29.9412 27.475 31.3307 26.8401 34.4929 26.9388 25.4133 25.2932 24.2811 26.5664 27.5545 26.8672 24.7805 29.9557 29.7508 27.6976 14.8315 29.1787 30.2053 36.2969 30.8512 31.8182 35.8929 37.2564 21.0882 21.7446 24.8482 28.6298 35.9364 26.6899 25.8975 27.288 30.7193 31.5819 26.1057 26.1376 28.4777 33.2065 27.8764 25.881 29.3643 19.954 26.3353 28.9093 27.6801 26.4761 25.8488 23.2276 28.5503 23.5793 31.7022 22.5469 21.4265 20.647 28.9926 31.6414 26.0655 25.5944 27.037 28.48 25.3361 28.1086 24.0902 26.8059 29.1233 27.3811 19.0222 25.4303 23.3059 28.4586 25.3607 28.6497 25.4957 31.6635 35.1408 26.0212 30.762 19.8711 26.8863 21.6281 25.3978 32.0865 26.5372 24.6825 23.4198 22.8781 24.4735 32.5679 28.0038 28.4096 28.4251 32.0557 23.9076 32.5903 24.993 25.1125 23.7583 31.273 28.0389 24.1822 28.612 32.431 28.1858 32.495 35.4183 37.7593 32.6776 22.6503 23.0772 22.3854 30.1715 31.698 28.6274 30.0996 28.1816 24.2533 27.2113 24.7471 28.2193 27.1977 26.9759 24.9556 27.9144 27.4477 25.8848 0 26.4464 0 50.6664 63.3329 50.6664 38.926 32.4641 26.5255 28.1552 28.7832 31.3098 38.0596 29.5716 25.5227 33.425 24.5683 26.9229 26.9681 27.4295 28.8337 23.8222 28.0449 20.5259 0 30.9378 30.8695 27.0328 31.0343 27.5677 27.0838 32.1414 24.1737 28.219 27.8178 26.9065 28.7483 25.9823 0 23.655 20.1992 28.4081 21.3427 29.4705 24.1023 29.1528 27.3507 28.0327 33.3629 32.9338 0 0 27.9195 30.0408 23.6022 24.5478 18.04 27.9854 29.3002 27.2397 23.9652 20.9656 27.1086 25.2179 23.5043 23.6541 28.4112 26.2531 26.2403 28.6111 31.723 26.4176 24.5169 24.3595 33.7155 25.1848 27.5869 32.5678 32.5164 27.295 31.7179 26.6008 34.4989 33.8806 27.4272 21.9039 24.5372 22.2471 22.4114 23.4811 22.9208 31.5591 33.5436 31.9216 26.6325 26.2723 30.4268 26.4844 25.5223 29.7671 23.5423 21.9898 33.5451 26.2864 28.6307 29.2012 28.8159 18.3488
31.9188 34.1142 24.0399 22.6446 22.6362 26.8296 19.0049 27.4921 26.4647 28.9357 22.454 34.2822 29.0608 17.8417 22.3076 29.7243 30.7593 21.018 29.5178 35.3007 31.7296 23.8227 23.6044 25.1539 31.8811 21.7712 32.8015 19.5487 33.1694 35.3338 29.4391 22.0055 24.3501 19.7421 25.3021 29.7441 26.4504 27.8442 20.8515 21.5304 30.6452 17.2025 24.711 23.9503 25.9687 24.0056 22.3867 34.07 34.31 30.7644 26.8322 30.2734 27.7238 21.3171 31.751 21.7201 25.7127 20.3205 28.4022 35.7449 16.006 24.1601 21.6396 22.9721 26.972 19.6254 27.977 28.4915 23.1951 28.5061 26.7466 28.3485 22.6053 23.5221 24.2862 24.7465 21.3489 31.5938 22.1398 27.4098 26.5746 32.9561 21.904 21.2472 20.1743 23.7407 29.2735 34.9891 36.281 28.2229 38.7962 28.1636 29.5093 25.4163 32.6798 24.3981 33.0463 35.0801 28.4229 26.02 31.3924 38.2675 38.7587 24.1679 24.3831 20.662 25.9875 15.5425 22.8338 21.3844 28.4467 31.5402 17.5968 27.783 42.809 40.0055 23.5257 21.9432 21.8569 22.1886 27.7866 25.4179 28.3799 32.1666 21.7406 26.9395 34.8464 18.124 26.6403 24.5931 30.0895 22.4312 29.5567 27.4527 27.5827 30.1296 36.2636 36.0781 20.4363 25.0881 31.6724 29.7922 28.1874 26.8407 24.7769 23.1745 28.0293 18.9274 31.5692 26.93 41.0402 31.206 39.1837 28.0254 21.963 19.2832 26.855 27.6167 26.0613 29.6718 31.479 36.7268 31.6625 31.4289 32.0368 39.4337 44.5757 37.7806 35.0833 50.6664 63.3329 50.6664 53.1163 34.6397 28.0334 25.0951 38.4475 31.8157 36.4842 41.5833 34.9806 27.3496 33.6479 35.1454 29.8266 31.4119 31.8157 30.6953 31.6254 38.5547 27.9104 27.3373 27.3907 28.5636 19.754 19.2883 24.2228 23.6232 30.398 24.7202 27.8455 33.3027 8.735 10.5963 27.389 19.5141 30.5301 30.7246 28.6839 29.7564 27.6056 22.8347 18.6533 27.1321 28.6213 0 0 16.4434 18.5294 36.5705 35.1228 21.4557 29.7853 24.7967 31.9559 26.0811 26.599 23.5735 29.2563 26.7499 32.4177 26.4613 21.8495 24.3772 26.6117 24.3861 25.3897 36.6152 29.9506 32.1553 35.7345 29.2477 25.8534 24.4471 22.8063 22.6915 23.1589 31.8123 24.9769 33.257 25.1114 23.9083 26.9743 24.1634 22.0847 30.7905 36.4185 36.2046 30.9149 23.274 21.5142 26.9317 23.6337 31.6754 17.1666 26.7372 30.5708 20.0422 23.8641 29.6624 24.6488 25.6862 23.5332
30.2363 25.8001 28.7528 35.3931 30.3299 28.5109 24.1769 29.6176 18.8346 27.1051 30.6331 19.0182 17.4507 23.8674 27.2453 37.5674 27.1874 33.9665 31.351 27.2306 24.7322 29.2475 28.9794 34.1826 37.2471 26.3269 23.3811 27.3192 24.554 22.1718 29.6575 26.4535 30.4839 27.173 25.9342 24.697 19.3687 20.1407 39.3227 34.5631 20.8799 21.1397 28.0949 0 36.3992 19.4083 22.4626 27.8772 19.3993 20.8629 20.4534 27.2717 32.4532 22.2618 26.3277 19.4351 28.9589 25.4873 29.7612 26.6495 38.1368 31.1815 18.6427 18.6241 26.0559 34.9049 27.6318 21.7838 23.6083 28.2789 30.7206 26.347 29.0348 30.9112 32.5256 25.4711 32.2755 35.3175 35.1635 25.8241 22.9577 19.4975 25.4593 28.5181 35.5459 29.8551 30.3649 33.3919 25.1826 19.3577 29.2243 23.6387 31.7589 23.2439 22.8281 30.9154 26.8063 26.5431 28.2111 26.2422 37.9749 31.7646 32.2193 18.2509 27.7838 25.1261 22.5047 22.6047 38.5656 26.9652 34.3816 25.6503 30.4048 16.4356 35.4351 24.2983 32.7495 19.1909 25.5 23.0677 28.8607 27.3936 25.3184 28.214 19.6109 27.8951 29.1977 28.6394 25.6176 28.1635 26.0799 23.6202 20.1089 23.9012 26.7959 24.5462 19.9424 20.2771 21.3758 24.8158 29.3687 31.4136 29.6457 29.6892 31.4565 24.8407 31.8796 24.0275 21.7446 24.0247 17.2374 28.5109 31.5215 25.045 23.2476 26.4697 32.7776 25.4853 27.5913 28.3235 31.371 31.0062 31.0913 25.6049 33.0891 23.9901 32.9476 37.9465 46.4769 38.926 50.6664 63.3329 50.6664 55.0186 39.5205 43.2996 32.7983 33.5291 28.7576 30.0495 31.2565 25.4055 35.409 27.1596 28.9847 34.1595 19.9677 30.4368 38.5324 17.0146 31.3675 29.9412 25.6932 30.4392 26.6937 24.1813 31.8892 25.7271 37.5896 28.4107 29.6002 24.828 25.1624 25.6639 22.918 24.0422 29.5518 18.5644 26.7815 27.4349 32.3744 34.8532 28.2764 24.4057 33.6116 0 0 29.13 26.6579 28.563 30.2467 19.0982 17.928 30.0976 26.5597 29.3078 19.203 20.8047 23.2861 25.2797 24.7363 22.8682 30.4391 32.0873 33.6003 28.0138 32.4155 31.0691 24.0777 18.2114 21.3758 23.6245 25.8087 30.773 21.9386 25.7396 27.0916 26.4059 30.3874 28.877 27.9699 24.9074 26.2571 22.3759 22.4338 32.3917 22.3722 18.5932 22.0064 21.8797 17.8122 26.1606 23.2441 27.4518 24.9741 33.2295 29.3937 32.6778 21.8518 35.9488 25.4064 26.854 28.5375
23.0576 31.2327 26.0691 30.4569 22.9928 15.1347 30.0616 28.2521 20.5218 29.3686 19.9462 16.2114 29.326 21.699 25.2543 25.7205 30.4991 26.2008 24.4003 34.395 26.1169 19.4256 19.2475 36.8196 34.1661 24.9575 25.412 34.0205 31.2905 19.678 23.2608 26.4893 28.4253 27.1394 18.1252 22.2962 35.0237 25.9205 30.8293 32.7769 29.1072 22.2546 0 24.2227 22.1955 20.0122 30.8331 28.0106 29.726 28.3363 34.7818 28.4746 27.7385 26.5503 28.2994 23.8179 0 27.4989 23.4375 36.963 21.3223 23.546 24.1705 27.2387 30.4125 32.8792 29.7207 26.9777 18.0605 28.3007 20.0917 22.5608 31.2969 33.061 21.8603 24.2529 22.2511 28.9354 21.0849 25.8005 32.4543 39.7151 0 22.0508 23.383 20.0272 32.9121 29.4599 18.3013 20.1581 28.9257 24.0216 21.2087 23.6819 29.5891 22.3879 31.192 25.3362 30.0321 30.3054 24.9194 19.0921 35.8057 25.9201 21.0301 26.9027 22.2361 27.1893 29.9314 27.6403 20.7731 30.6855 33.3426 22.5696 21.5393 0 25.553 26.8671 29.9197 25.0101 30.1358 28.6094 24.5827 23.0215 29.7922 29.6751 24.3726 20.0037 25.3272 30.0817 28.0406 25.8114 30.3757 22.5137 24.4138 16.944 30.6695 24.7296 35.3736 32.072 27.71 29.6009 42.6014 25.4632 33.681 35.1043 11.1785 26.8824 35.4501 39.4365 35.6593 30.1566 24.7404 28.6436 28.5376 18.6483 23.2761 29.2176 34.9627 33.3836 41.2096 30.3955 38.4164 35.2625 24.402 0 31.1681 31.1662 39.633 32.4641 53.1163 50.6664 63.3329 50.6664 38.9423 44.949 48.3765 40.1571 28.5149 34.9679 32.9624 36.6534 30.9495 31.2122 27.4243 22.4546 34.2292 25.9386 41.3057 24.5827 29.42 21.5219 27.4377 26.6276 24.7878 28.8545 22.955 25.6016 31.1595 31.2534 20.7028 28.5202 31.4666 46.6695 0 23.6139 21.7165 34.8372 22.7087 24.8233 30.809 28.5882 23.0972 27.8762 25.4732 0 0 22.8649 26.3305 28.7451 25.2772 31.0536 25.5812 18.536 26.5635 31.7263 29.0583 26.1533 26.4895 19.9497 23.574 25.4749 26.3962 30.2565 31.7544 25.8573 26.7852 22.2048 30.2959 22.8683 21.7249 28.6463 35.8516 31.3792 24.7746 35.7378 30.6972 23.091 25.3312 21.9301 17.3539 29.3549 27.7001 31.1215 24.1062 30.6439 30.6676 28.2964 28.6403 30.7095 28.6506 26.5492 25.3142 27.198 22.4457 27.413 28.3203 19.0414 17.6166 22.287 26.4689 26.5801 24.5628
24.9251 29.2915 29.1193 21.5779 28.6806 19.7522 24.8654 30.7122 26.9683 28.2639 20.8686 27.0869 27.8326 28.2693 22.1938 27.2409 19.2713 25.0105 24.3355 31.4422 23.523 28.4255 28.1649 32.2952 27.7995 16.216 27.6144 25.2069 22.7702 28.8387 27.7351 33.2198 20.869 26.4876 28.8034 30.5418 34.5093 19.2728 34.8597 30.2558 26.7925 20.7893 36.3613 24.6871 27.2868 34.9747 22.6274 30.7025 26.1524 28.2155 22.2116 25.8824 22.9961 22.7369 34.72 23.8064 27.5713 30.2313 25.2492 25.1682 27.8165 29.4953 28.8935 20.6364 24.7694 21.689 34.2524 29.8584 25.6127 25.9438 17.6017 38.8797 26.1253 23.4565 21.9744 27.3769 30.2086 25.3178 33.393 24.0362 23.4372 33.7746 28.4665 27.9152 20.4198 23.6142 31.2005 27.0692 14.4681 24.1253 28.4397 27.6668 29.5179 32.1412 33.9976 30.148 19.3666 27.4862 33.54 20.7112 25.6783 29.4102 27.8853 29.7834 25.8331 29.9216 25.8675 18.156 24.4553 33.9794 29.0503 23.8635 37.6183 36.5943 28.8962 15.4818 27.9194 26.0602 28.6158 22.4365 22.1442 30.7601 28.287 23.9126 29.0866 28.0024 26.3196 23.6061 27.003 29.6198 29.5752 33.4852 36.677 26.6608 34.5425 34.7883 29.5527 30.7345 25.8875 25.2347 28.9055 26.8052 31.2487 33.01 39.1052 32.2898 34.8729 28.2373 32.6993 29.0211 24.256 26.0704 22.4154 25.2285 28.9247 24.3649 27.3854 29.2965 23.6169 27.3605 28.2036 27.6642 35.0259 26.239 26.1155 32.7914 29.962 32.9957 26.9096 26.5255 34.6397 55.0186 50.6664 63.3329 50.6664 48.8361 35.3002 38.5815 32.1735 25.9275 24.8484 29.8466 33.6252 27.4236 28.7678 33.2887 22.7635 27.2658 25.2794 17.3376 37.9521 29.1168 30.6694 24.9022 14.5831 22.9049 31.3602 23.1233 28.5228 30.1727 27.232 28.842 35.1792 30.592 12.2952 23.592 26.6578 26.0423 29.9725 31.703 22.4973 26.6042 24.5198 23.3479 27.8184 0 0 28.7297 25.7457 28.0537 29.4634 41.3307 22.5744 22.1298 26.8483 25.6621 27.6369 22.2171 25.2429 31.5547 31.3917 31.1129 25.1457 24.7367 39.7172 31.9758 26.3172 25.4816 28.8194 20.3333 34.9892 22.4234 36.1369 21.7931 27.6637 25.8254 26.5364 23.2229 26.8915 16.6259 26.6056 29.2654 28.2767 27.7229 21.4798 26.2636 24.4129 26.7994 33.6926 28.0287 25.7061 24.1688 19.2317 26.1702 22.8946 23.9114 30.1791 25.5113 21.0737 25.4398 26.4523 30.9077 31.1797
29.8332 30.9174 23.6576 22.9292 32.5949 27.6055 19.3694 24.6173 31.2549 28.4226 28.4299 30.3917 29.2435 19.1433 24.1117 22.3495 20.6008 26.6435 30.6834 22.2329 19.0182 28.4648 28.2039 25.3917 22.9552 26.2709 26.6392 31.642 25.1592 33.2277 23.0386 30.6299 25.6377 24.0996 27.6562 21.5107 30.2261 29.7257 26.4599 31.9165 25.6555 24.7075 35.2933 0 34.9701 24.0298 27.2719 22.4261 29.6044 23.7234 35.8644 22.4124 23.1296 21.8062 25.2852 28.7526 36.106 30.274 24.9888 27.3607 33.9412 36.81 23.7113 24.8427 28.8536 23.7606 28.6002 33.1588 34.0876 25.1262 29.9922 23.619 26.2204 26.8236 34.1937 22.9825 22.6652 21.6947 24.937 22.6865 25.8081 20.2845 24.3815 25.9267 24.6104 31.3705 29.0479 27.9228 25.4642 21.7402 28.1798 27.6907 25.0808 22.4882 28.7824 27.5785 38.1566 27.6741 31.0938 34.9166 28.6029 31.4016 29.0407 25.8567 28.8999 26.9881 17.9276 12.6967 25.6935 19.8809 26.9833 21.5835 24.5474 33.5985 21.8402 24.6178 35.1711 33.9025 18.4929 23.3919 25.1428 26.6834 35.2856 28.398 30.8615 22.9959 20.9154 29.5061 30.0868 28.9599 30.2796 34.3099 36.5356 33.3357 26.3351 27.8881 27.6839 22.3939 33.1196 38.4015 27.146 28.8243 26.9502 24.404 29.8891 25.9773 31.8473 24.8562 19.3172 21.5621 26.9364 37.3885 25.2844 22.325 25.5674 27.4769 21.3359 23.5974 30.662 40.0958 31.6369 31.8246 35.3955 30.0512 29.3266 25.2103 30.867 38.5975 34.4432 28.1552 28.0334 39.5205 38.9423 50.6664 63.3329 50.6664 42.6092 35.0035 42.6197 32.8212 20.4617 27.4988 30.4614 29.9942 25.6262 31.8808 42.0235 28.5355 27.9243 21.8899 30.2911 28.8719 23.0651 26.9286 25.9207 35.3245 30.582 24.3063 26.9397 28.9917 30.6333 27.5867 15.7835 12.6959 32.3683 23.6827 38.4067 20.5457 30.9654 24.8696 31.2304 31.9657 32.146 28.9802 27.7101 0 0 26.4604 30.5233 34.7911 27.3994 27.0492 27.1084 25.9803 32.599 23.9754 26.1137 27.2447 16.9602 29.7722 25.7065 18.5718 28.3874 23.6932 28.4304 26.6485 20.187 29.3974 32.1088 33.7835 26.227 25.3495 20.4041 28.2487 28.9223 30.1096 28.8666 31.7592 26.3139 25.6358 23.0838 26.1777 28.8071 24.6566 21.7137 24.6423 25.4272 24.8343 25.0765 23.1801 18.6937 32.1577 28.7036 27.6562 27.0882 26.1148 24.0812 26.5145 24.7589 27.2998 28.1771 30.6295 0
30.7841 18.7709 20.5901 26.855 39.8508 24.6996 32.7235 20.2466 31.9595 26.2264 32.2554 25.7047 26.9627 36.1568 30.4164 29.9114 31.4021 28.0266 25.2375 23.6611 28.9625 27.465 27.2132 49.2681 33.6762 19.7798 25.5875 28.4613 31.2588 34.3507 19.1444 19.4677 31.4779 27.3671 24.1415 25.715 23.6654 28.849 19.4207 27.4348 24.5581 17.5452 35.6188 33.0867 29.7882 19.159 29.9014 14.5104 21.6951 25.8158 28.762 21.5444 26.4347 27.6538 27.6352 30.5059 31.4762 18.8308 19.7472 23.0589 40.1359 20.8101 19.0013 22.5944 34.9938 22.5733 23.0421 30.7795 27.635 19.9011 32.6668 29.2438 28.0251 21.7114 26.3627 30.9681 27.3734 23.9962 28.4591 29.6223 29.0791 30.0897 28.751 28.1729 33.6457 23.8514 26.7106 28.0208 20.2616 29.6809 26.3273 29.9802 25.0411 24.0544 19.6906 30.916 25.4277 31.478 27.8918 30.1681 27.0829 22.7771 24.7908 22.8815 19.8537 29.363 33.4595 31.0228 23.272 26.624 28.8902 21.5122 30.0688 26.207 27.8371 22.4169 31.0137 27.2755 28.2463 30.8851 28.7823 30.9443 34.3494 18.6273 34.3162 27.8334 22.8022 28.2422 31.5914 17.7664 22.5522 25.0116 31.6606 31.524 29.1879 24.0172 25.7889 17.2965 25.1971 20.3137 21.664 36.8766 26.0234 21.1531 23.2722 52.3212 23.0362 23.2083 32.1242 0 26.7665 26.2621 20.7589 21.2439 22.8116 28.542 28.3459 23.1157 35.2091 20.8635 27.9963 28.7085 30.7522 22.8154 20.764 0 24.4579 33.2348 28.0932 28.7832 25.0951 43.2996 44.949 48.8361 50.6664 63.3329 50.6664 0 0 33.8591 33.2157 25.3479 30.0399 27.7931 29.0493 27.0995 30.619 32.0391 23.3598 28.2003 27.7042 35.2247 24.7724 23.3674 32.2685 30.1911 24.3624 30.2177 24.7075 32.995 29.661 27.5615 32.4328 15.2934 29.4543 28.9586 32.7982 33.1474 32.4458 29.085 26.8052 23.8227 25.3999 28.7622 24.8708 0 0 31.5788 24.999 21.6069 20.6453 14.7697 26.2583 34.8338 33.6944 32.8818 34.725 33.6206 32.0205 33.3868 32.3933 21.9869 30.8032 26.0522 35.3704 24.7481 27.2497 27.0595 21.6841 21.7318 31.8958 30.9207 19.5115 21.4152 21.6173 30.9773 27.0508 24.1008 30.1198 19.8899 27.637 20.6118 34.8821 19.3761 29.982 27.7163 26.2693 28.2769 34.2172 36.7444 25.8916 31.6418 28.7873 28.4867 27.1861 24.5956 21.3526 23.5124 27.8617 23.5239 22.0589 29.6218 0
29.6569 25.4761 24.8272 36.2636 35.6659 23.1073 25.5088 28.6641 24.9268 23.5611 23.1465 27.2642 20.7117 17.8829 28.9962 18.999 28.4255 23.3533 20.1155 27.6044 33.395 21.9704 21.769 22.7797 26.7225 22.0419 25.2285 30.0472 35.475 21.5766 31.1332 16.0803 17.7188 31.5229 23.8689 20.3535 20.4376 31.0748 20.303 33.8537 28.9046 27.2298 27.792 37.7127 9.944 30.8353 32.1731 29.1992 24.3365 29.5366 18.4434 24.2144 22.4575 32.5674 24.7386 28.7034 25.9953 15.8348 25.7217 0 16.5998 17.1528 20.2026 22.7304 29.482 38.2461 30.4312 37.9246 28.3131 29.2825 22.0367 32.4102 25.0569 31.4485 22.3225 31.1507 21.9951 26.0525 25.6904 30.4477 32.1623 31.7514 15.0789 18.4648 25.4139 26.1432 22.6607 22.4577 34.1137 23.3053 24.0781 24.6536 29.5893 24.3065 23.3508 28.8019 30.8517 19.8257 29.9797 22.2228 33.8389 26.6159 28.3191 29.7683 30.3441 24.5728 44.8048 30.783 18.3092 22.8254 26.2708 29.8319 20.2723 18.7453 27.5304 35.552 26.7227 30.616 33.7368 26.7771 31.4492 27.9173 36.458 38.0997 40.9701 24.9638 30.2686 29.5549 27.9194 30.3791 23.2491 23.9833 22.5503 26.8365 24.6978 22.5063 34.919 26.6168 34.273 24.8697 19.1797 30.199 28.2642 26.8372 29.9681 30.1647 38.4112 20.4603 23.0139 0 15.926 21.7143 24.7672 19.2109 28.4824 30.3764 24.3937 26.274 33.8607 31.1303 41.8867 23.9561 26.9375 22.1166 23.6876 22.8712 16.9123 32.8397 34.4943 31.3098 38.4475 32.7983 48.3765 35.3002 42.6092 50.6664 63.3329 50.6664 0 37.9488 31.5608 24.3551 30.5736 33.9265 29.8698 25.0452 30.7634 39.98 22.7875 0 30.1393 34.862 26.0943 27.4175 25.9206 18.1544 16.4523 33.0086 22.6928 23.1093 29.4937 30.6059 21.4488 0 0 27.8698 32.1328 35.9476 0 26.9869 28.479 24.9588 32.9635 36.112 28.3125 0 0 28.2802 28.4378 37.4918 26.5519 0 30.1771 31.7677 28.9368 25.1396 23.6294 21.204 29.0898 26.6341 26.6047 26.3202 16.9299 25.3919 34.1746 38.7 34.8956 28.1283 22.4001 20.0157 27.3857 34.953 19.2467 28.1236 0 0 26.0103 19.6902 28.1003 32.2203 23.1103 24.0061 24.8791 19.9549 34.0047 31.1341 0 0 0 0 22.496 28.7346 27.411 22.3524 25.4718 34.0506 39.4584 24.7056 25.9963 19.0926 24.1064 32.3207 0
22.8222 24.266 27.7155 27.9989 32.8061 27.9037 20.3671 33.3788 23.0017 26.8264 22.7863 34.4491 36.7414 19.7594 23.3603 33.7428 27.9465 30.8339 29.6933 22.7368 31.3474 28.8212 28.557 46.0787 35.9057 32.6678 27.9586 27.555 30.4853 26.2602 28.9972 35.5569 27.1161 27.9347 21.4469 26.2486 23.9773 23.8396 35.277 28.6647 26.4547 30.2937 20.0293 31.3785 25.3621 16.6996 33.1846 38.2004 23.74 19.9536 25.7361 25.2753 33.5065 34.7385 20.7134 21.6206 40.0208 25.2231 22.9023 29.7304 25.5683 21.8908 24.49 22.122 34.0188 27.7873 33.1601 27.3645 28.3315 29.0753 25.4582 26.6791 33.5609 26.6166 25.7092 21.8947 24.984 24.6907 27.748 20.8535 30.3114 24.9449 26.9951 32.175 26.6618 23.3163 28.2098 23.9854 34.1918 29.9926 30.1553 28.6892 26.5185 30.0613 21.1938 26.4322 28.9753 24.8188 26.2254 31.8479 25.0253 36.5208 23.2224 16.6667 32.3695 29.3799 22.9554 18.9884 23.1176 33.9805 31.8904 25.1097 25.8541 20.1995 32.2485 25.577 28.6538 25.7533 27.6002 29.2843 31.0886 31.455 30.9555 27.2399 21.3871 25.0387 27.6978 26.8408 22.491 24.2965 23.6027 22.6893 32.512 28.1925 35.3411 19.9543 24.3781 28.1636 26.3933 24.3866 27.8163 27.9763 32.062 27.281 22.3997 25.3701 22.6558 31.0785 20.6792 32.7604 31.3849 24.8854 24.1092 27.156 35.9129 33.8865 19.3989 17.6454 22.164 26.7218 29.0451 33.9492 27.7164 27.7015 31.4005 38.7111 18.6317 30.4743 26.2385 38.0596 31.8157 33.5291 40.1571 38.5815 35.0035 0 50.6664 63.3329 50.6664 0 33.3273 31.815 23.4697 29.4566 33.2153 21.7184 28.1645 32.9578 30.3698 0 28.3717 26.1273 29.5699 26.104 30.5634 28.8521 26.3731 32.3971 21.5747 26.546 26.5854 27.7853 21.701 0 20.3593 30.641 23.4619 18.3688 29.0992 22.7827 27.3781 29.321 32.73 24.7314 19.694 0 0 38.0353 28.5935 26.1273 19.5878 31.9711 32.487 31.0553 21.9318 24.6485 22.2259 30.3374 24.8229 24.5022 0 28.8359 23.3261 32.9287 26.1562 26.9994 22.3285 29.1043 24.4976 32.6456 32.0801 25.415 24.4773 17.0661 27.7166 31.4446 33.3653 24.5498 35.7499 19.1052 25.7141 20.823 28.2703 24.9471 19.8368 25.6578 0 32.792 27.6204 27.3859 20.6493 25.2779 25.7548 27.3753 21.795 30.6118 26.6587 28.3421 20.8174 30.7846 32.482 27.0409 26.693
33.0079 22.1624 23.6147 24.9024 34.6252 23.2646 24.9414 29.3186 27.5034 28.4476 23.67 19.7075 32.2241 24.0917 31.7073 17.2793 25.4145 24.4811 23.4696 17.4906 27.902 33.3613 33.0555 21.6716 28.885 27.9756 25.4045 27.4274 29.5657 25.0055 25.7449 28.8787 26.6705 32.1632 30.4215 22.2725 26.7156 23.0383 14.6231 28.0246 28.6847 23.531 23.3892 26.7057 25.3304 20.5633 29.4783 28.5527 33.6338 26.9393 20.183 25.1992 27.9332 29.7506 28.3017 21.3073 15.8996 21.6418 21.2631 31.6943 25.7792 22.078 18.565 25.4327 24.7141 29.4898 27.6282 30.9447 25.2497 26.7224 31.6883 28.533 29.2745 26.7833 21.554 23.9871 21.4153 26.4076 21.0323 25.7044 22.8544 25.0412 23.0671 23.442 28.2284 27.6692 18.2585 36.6262 23.0368 22.9482 23.8138 35.7861 24.6411 19.83 24.0679 33.3949 27.0081 28.8703 25.0992 31.4042 28.1311 23.6183 31.5439 25.4527 27.0673 27.5892 24.8614 18.8965 37.12 19.2488 23.164 22.2337 27.5046 22.4932 21.2718 41.2819 21.2039 23.7085 27.5842 19.2847 32.5582 25.986 27.6353 20.6796 22.7191 21.1581 30.4282 24.3061 20.645 24.1588 27.1186 24.9624 36.1235 38.7066 32.2002 28.7484 30.5281 32.4787 21.5771 26.3183 26.2722 26.6384 26.8443 24.1073 23.2585 21.1702 22.8401 25.2676 40.68 41.9174 24.8736 24.3061 34.9729 28.9203 33.9418 28.1089 19.589 28.5258 28.4346 42.0039 25.5013 34.2787 35.8668 28.8805 28.9106 37.5535 22.7282 33.2705 28.7157 29.5716 36.4842 28.7576 28.5149 32.1735 42.6197 0 0 50.6664 63.3329 50.6664 40.3433 34.8236 37.5679 39.6469 30.2816 44.2908 35.7442 31.0824 32.8869 16.4917 30.2218 35.8792 29.0304 29.2077 26.5521 28.88 31.6498 29.2046 28.2636 25.2254 21.8256 21.2381 37.3088 13.9334 24.6035 24.6277 24.3866 30.8432 28.7537 33.2638 26.1896 25.4801 16.7859 32.4519 25.9774 0 0 29.4996 30.7889 31.2793 23.1786 32.8436 40.9768 24.4956 29.4514 25.1505 23.12 22.2243 27.99 22.9871 29.8921 32.4772 26.5731 29.8884 24.025 37.8391 21.9374 32.0025 27.4532 35.3967 28.6593 31.047 20.3124 24.8206 27.3575 28.7286 28.7803 26.7109 29.2016 24.8613 27.7632 30.5977 38.7587 27.5143 22.5701 34.6973 27.435 30.0516 35.6361 23.2256 20.119 28.2115 30.9351 29.889 25.316 31.9657 33.2459 24.1695 21.852 15.7717 30.6395 27.3877 14.3894
22.4966 20.237 24.5679 24.1899 32.5666 20.2494 18.82 16.912 24.8429 22.7159 25.6725 33.1298 27.323 20.7232 28.7944 22.8384 27.7669 22.5736 25.6097 18.7294 25.4105 28.8984 28.6335 30.5311 29.6581 22.6633 31.8744 29.9994 26.1052 19.1876 31.734 28.738 34.6495 27.475 25.2868 27.2075 36.5864 36.3762 18.3906 31.93 30.5555 29.8119 23.2949 9.7039 27.7944 32.5746 28.3491 21.5281 17.1791 30.0584 24.9922 25.2052 27.2525 28.4506 23.3297 20.7375 27.392 23.8472 21.1548 11.4984 34.9369 29.4804 25.3241 31.055 24.4676 26.5361 36.1394 25.7174 25.8635 28.5474 28.0108 32.7028 34.0149 27.3596 28.5408 22.799 25.3426 35.5207 22.2409 25.9813 30.4535 30.5566 27.3546 29.7986 24.2636 26.1976 22.2624 27.6147 24.5782 20.1431 28.0325 31.8606 23.6491 25.0228 28.1467 27.3842 32.2833 23.375 19.1253 26.4061 29.7578 26.1271 26.5432 25.8309 24.8509 28.2276 27.5435 38.3221 29.9631 20.9264 25.9191 36.6712 34.2013 34.648 42.1241 35.6833 29.2664 24.3 31.4385 31.2941 20.5972 24.4411 30.0306 32.247 33.231 26.57 23.7734 21.3664 32.9196 23.109 23.2744 29.8671 27.3137 23.6106 31.0259 32.1178 29.748 27.7375 15.586 27.519 25.909 25.54 20.7341 28.4578 28.0796 28.4709 28.4598 30.904 28.5694 24.8585 23.0274 24.9386 32.4861 18.688 31.1102 24.6433 26.714 25.659 24.9834 26.7026 28.3746 27.8052 33.7866 25.6982 21.4811 32.2153 32.2692 31.4979 27.6704 25.5227 41.5833 30.0495 34.9679 25.9275 32.8212 33.8591 37.9488 0 50.6664 63.3329 50.6664 44.6113 33.2228 44.7689 35.8537 30.3893 26.8593 38.632 30.0425 22.4502 20.6558 37.7445 33.1612 26.5189 27.8839 27.4105 28.7784 25.1627 28.4491 23.315 35.1181 27.6971 36.6766 23.7371 35.4908 27.1577 25.7362 23.289 25.9181 32.3985 21.296 32.0783 17.3894 29.5693 26.9321 0 0 26.0838 32.7494 24.9448 26.5999 23.6329 29.6323 32.7263 30.7024 24.4424 27.6064 22.7697 25.297 22.3592 33.545 25.8261 29.5005 27.4919 28.8949 28.3605 29.4045 32.3003 26.5057 22.1984 28.3225 32.9745 25.1578 22.0037 31.0798 30.6886 26.2967 33.1146 33.2135 21.6215 28.1364 25.6829 27.1242 27.9411 26.7079 23.3845 17.1241 22.2831 33.4067 24.5225 21.9745 28.7816 31.387 28.6054 24.2692 20.8538 25.0982 30.7173 24.7436 18.2917 21.6934 29.8102 30.6496
22.2706 22.9277 27.59 26.9818 25.7852 27.702 32.1079 27.9986 32.5415 36.7872 31.8318 22.0129 26.6001 27.6812 27.4169 29.0655 21.4254 27.2993 32.9777 20.4898 21.3266 28.9425 28.6772 21.5364 22.0837 34.0011 33.3662 24.775 27.0707 28.9314 26.2145 30.5607 29.5458 25.358 20.7046 27.3176 24.8662 12.3213 24.9108 27.6063 25.9076 22.0605 22.0849 11.2433 25.9166 41.5348 32.2383 21.2694 22.389 25.7904 23.9469 23.2272 21.6702 27.0056 27.5699 25.3166 35.0538 19.4044 37.1836 22.0219 25.6985 23.6198 33.6561 29.7326 23.0615 30.6197 26.5501 23.8485 24.432 35.9186 30.4706 27.4322 26.8965 31.9294 29.3025 30.4986 28.3552 30.7461 23.2158 25.2884 33.1411 22.8805 25.9089 30.4541 26.7364 32.346 33.1019 34.2095 27.9734 34.811 26.6153 31.0415 25.7836 24.7209 25.6264 27.4397 29.904 26.3241 23.1058 27.0421 25.9499 18.8103 26.4763 23.6294 28.9712 35.8941 29.3408 23.7292 23.0452 26.8002 35.472 33.5059 35.7364 26.1775 31.7734 20.9873 35.8939 22.5452 25.1103 24.9922 29.1331 27.7116 26.2808 25.4611 25.3207 30.7801 24.2159 28.4837 29.1935 26.2471 27.5385 26.0352 24.1247 26.8264 23.8501 34.0692 23.5964 30.4431 22.8614 24.4398 33.8807 29.2468 34.8802 23.7749 24.1143 28.5312 9.1034 22.9363 23.4857 25.2625 27.7765 30.6409 30.6507 28.8386 30.201 27.8054 28.0175 20.7612 24.8413 31.3024 26.7522 25.2761 34.3374 33.8395 27.5221 33.5389 34.5449 29.1084 26.9817 33.425 34.9806 31.2565 32.9624 24.8484 20.4617 33.2157 31.5608 33.3273 40.3433 50.6664 63.3329 50.6664 43.1443 35.9373 37.2716 40.3271 34.4538 30.0003 22.7468 30.1247 40.8093 29.1791 31.568 28.7942 34.4454 31.1203 33.0354 28.0657 24.9979 26.5968 33.7939 25.2399 27.0422 29.9647 20.8799 30.1688 26.2383 20.3717 34.808 29.3973 31.3019 23.0147 37.1509 19.8635 18.3592 0 0 27.7708 19.784 20.796 27.554 16.9698 28.8541 25.9978 27.8958 31.3464 22.8055 35.2724 24.3444 27.0508 32.75 35.5411 25.6622 27.1946 29.3854 30.3316 34.2159 23.0118 32.4041 19.2254 25.9707 25.9568 24.5061 31.5982 21.4372 26.6464 22.5519 33.0194 24.3079 30.2324 35.14 26.9864 28.6142 19.6623 22.6593 26.7542 19.147 21.6521 30.8944 30.8464 35.5991 22.5239 23.5892 31.5539 24.5937 27.6533 26.028 32.7809 26.189 24.4399 25.206 24.0163 11.9114
26.6197 25.6378 31.0771 29.899 26.8362 26.5328 28.3556 24.0798 30.3794 26.9534 25.8661 28.6695 31.0998 28.2688 29.417 31.1274 22.3246 30.6835 33.892 33.9516 30.586 20.6523 20.463 19.3418 28.8996 24.54 34.8411 30.8364 29.0592 30.995 25.9966 26.6704 24.4854 24.5407 27.7357 28.4517 28.672 29.5633 12.7332 27.9308 26.088 29.6021 24.0728 27.4692 16.8101 30.182 31.7341 30.6914 32.0865 25.4758 28.6671 24.8196 25.8207 27.3274 26.9837 23.8659 27.9938 28.4868 27.9818 28.6038 28.1825 27.6574 36.1324 32.6521 30.3376 23.068 27.8792 33.6102 32.6733 30.6793 35.1418 32.058 28.2221 26.1245 41.3274 29.6796 30.1313 18.9039 24.0874 25.0503 22.0314 21.6768 26.6755 24.7918 31.1804 33.0342 27.8045 25.4505 36.2675 28.6951 27.9587 28.1873 27.3038 32.22 22.1557 28.8977 25.9514 29.4405 31.2359 28.8578 24.4323 27.6697 26.4055 22.0262 31.321 30.013 28.343 24.4843 29.0232 28.186 24.1891 19.4246 25.7862 27.3234 32.2196 24.4897 25.1927 27.1736 33.4492 26.3642 30.6532 30.4945 21.1444 20.7131 24.8448 19.9822 26.2576 26.7278 28.5675 28.4629 26.2425 24.7258 29.5454 24.7528 30.2402 31.2802 36.0501 22.6472 30.1042 34.4574 26.3189 31.1318 27.987 28.7774 19.8171 23.1367 29.9604 39.7261 29.7243 24.5114 25.2296 32.9584 24.4263 27.4598 34.1077 27.9155 32.0505 25.0483 17.9275 27.9012 18.6027 22.0567 23.9567 29.0555 25.4906 21.435 31.5421 32.9628 27.5003 24.5683 27.3496 25.4055 36.6534 29.8466 27.4988 25.3479 24.3551 31.815 34.8236 44.6113 50.6664 63.3329 50.6664 43.3958 34.953 32.7227 28.1688 33.1285 34.9547 0 25.7598 32.0329 29.9729 34.0769 19.6497 29.1 22.1537 34.0577 26.2444 28.0016 27.152 26.3973 28.5871 39.3379 17.1238 21.9913 35.8637 22.9911 32.2374 23.3204 26.0155 25.947 28.4362 19.4673 16.1727 0 0 26.8138 19.6738 20.9456 25.2512 25.1433 39.3624 32.1135 29.3295 28.5369 22.9935 30.3962 25.5126 0 25.6775 23.8582 25.9892 29.4657 34.075 29.8486 30.1461 23.8245 28.6665 28.656 29.4872 17.1007 20.81 24.162 30.5005 26.4389 23.0587 26.8682 27.2508 23.0655 30.6725 22.1245 29.4157 24.2902 25.8304 19.266 24.2816 25.3758 21.4942 25.7861 26.0611 33.1757 29.2895 25.0156 32.616 29.6355 32.0977 36.0578 24.4079 28.7927 28.3029 28.5474 22.3727
27.6989 24.4287 31.774 28.4178 31.1005 22.5833 30.5282 30.4581 28.2946 27.5726 30.719 31.0265 28.322 28.5305 24.5817 25.9674 28.9237 28.7784 30.5224 21.5718 23.7301 31.2313 30.945 19.8515 21.5953 33.0397 32.4894 26.4687 29.4879 24.5623 24.3686 30.341 21.3087 28.3195 28.8227 30.5539 20.2087 21.4794 26.9919 33.6159 28.1674 27.5065 39.7448 15.1936 30.9348 36.3473 26.4306 27.0934 32.2574 23.8431 22.6672 26.1193 28.1984 30.0195 29.1459 34.9586 29.0201 31.8445 30.1744 30.57 24.183 24.5678 27.1037 33.8745 32.0653 29.4173 23.888 33.9625 30.4152 29.1207 27.9155 28.2563 28.6237 19.5691 35.5405 26.6966 27.3747 35.5341 35.4506 25.8365 25.3605 27.4008 33.6473 33.7429 29.7675 29.245 23.9117 23.6199 29.1507 27.4726 19.8971 28.1997 27.5874 23.9426 31.7312 27.9761 21.7273 30.0244 32.3672 31.5848 29.8484 29.0108 22.2632 29.9702 29.4636 26.856 23.8558 29.2408 20.1079 22.9239 28.6621 22.9499 31.3687 20.4464 23.8633 34.2536 29.2277 35.0937 26.572 24.8896 24.364 30.3256 20.6514 27.3124 22.971 25.7266 29.3834 25.5858 23.4745 27.4233 22.6298 29.9099 29.0389 23.9589 32.216 36.863 24.4214 31.5071 27.7646 24.8139 24.6797 28.3434 27.3689 32.3573 24.8023 21.3479 15.1561 19.8988 15.3635 25.2887 34.4444 33.4973 28.918 33.1944 27.9566 22.279 16.9689 24.4258 26.1599 25.9986 30.2027 30.8458 23.5739 22.1019 13.5917 22.8254 30.5939 29.272 27.0162 26.9229 33.6479 35.409 30.9495 33.6252 30.4614 30.0399 30.5736 23.4697 37.5679 33.2228 43.1443 50.6664 63.3329 50.6664 41.1989 31.2968 30.4018 27.848 28.444 23.3212 31.181 34.7516 31.4497 25.1364 26.2648 26.0429 21.9527 34.3936 26.4768 35.5319 30.9765 23.8848 24.2548 18.3328 38.3738 30.9827 31.1867 30.5161 21.8855 31.5247 25.976 19.378 31.6494 24.1075 22.9349 0 0 31.604 27.6345 17.9575 24.0586 30.3845 36.6083 26.7885 23.3697 27.0464 25.0991 26.9305 22.0019 29.1536 32.439 35.1517 24.5258 24.5023 24.4119 31.9651 20.2208 29.6444 29.7398 27.765 19.7615 15.5601 31.7604 34.3319 15.7625 22.2802 31.8533 22.4671 26.832 27.9236 28.2143 18.7554 27.4727 22.7035 24.8869 23.1211 27.7845 32.1678 32.976 25.8063 28.152 20.8509 24.5195 26.2918 31.1991 33.7552 28.4948 27.7926 24.2098 25.5439 30.9067 25.6481 22.2452
23.2153 26.6618 29.1194 25.538 38.1286 29.9329 30.3752 21.2287 30.9717 23.0598 27.9012 29.8134 26.5923 24.6489 19.5364 25.6141 26.0342 27.7247 17.5782 31.4189 20.5335 21.4926 21.2956 21.1804 26.7212 21.6987 30.2927 34.5838 25.8762 30.9844 23.0618 26.2182 25.5786 28.599 33.2991 27.2066 27.2511 42.6568 25.8559 23.6605 26.4566 19.6676 26.1634 29.8749 38.7874 23.8087 24.8873 32.893 26.6615 26.1804 27.2434 22.247 21.0072 22.5601 25.4571 22.3984 16.323 27.62 25.378 25.2677 24.5341 22.1239 23.1954 25.0299 27.5751 32.3692 30.4824 22.5573 31.7139 26.4424 20.7205 26.8842 24.1648 25.8013 28.689 23.5551 28.4306 28.5704 25.7182 31.4632 23.5702 20.8445 32.8472 21.8297 23.2455 24.0489 27.3603 20.2142 30.7427 26.8972 35.674 20.6598 31.1253 26.1867 20.4122 17.6282 28.3369 28.7458 27.2662 30.6591 31.0862 23.3376 25.8344 31.0474 24.9895 27.1827 21.9425 24.6607 28.3508 28.5385 29.596 31.1326 31.0592 23.2953 24.207 29.207 35.5998 26.5763 31.6759 18.257 22.33 23.9577 24.4362 32.9391 29.6432 30.3511 26.1645 31.7217 26.9852 30.4806 27.6385 24.2608 33.3505 37.9819 23.5014 33.2505 27.5785 27.555 30.6172 33.6016 25.3823 28.9567 26.0165 28.8415 41.1478 38.8207 23.799 23.2574 36.2566 32.8353 23.1549 23.2049 25.5247 24.9187 29.7497 36.2682 24.8459 30.1426 35.6411 32.5594 29.8343 30.3445 33.3621 31.032 33.8537 36.8461 22.931 28.9844 31.9512 26.9681 35.1454 27.1596 31.2122 27.4236 29.9942 27.7931 33.9265 29.4566 39.6469 44.7689 35.9373 43.3958 50.6664 63.3329 50.6664 45.726 30.8559 31.0431 38.7573 20.0333 38.0272 28.9784 28.1075 33.6054 21.2598 32.5243 32.6545 33.1486 25.164 24.9921 24.1955 27.5548 19.6132 31.0987 22.6332 22.6337 25.8607 34.5165 27.7978 27.646 20.3492 28.6857 31.1003 35.5554 22.6053 0 0 28.35 31.8033 27.7832 25.4181 36.3305 32.4942 29.2265 28.4153 25.5342 22.3303 17.4296 26.8741 23.9768 25.3782 22.5296 27.1535 22.6662 23.8685 20.1353 24.9127 24.3175 26.048 28.9112 26.5822 37.8196 43.5156 26.5362 25.1036 24.6731 20.9697 28.9665 27.2446 33.2013 22.8808 15.9931 17.5401 21.5874 17.746 29.6898 30.2767 28.588 28.4155 26.1937 26.5247 33.3041 26.8596 29.1948 26.9082 23.6883 30.4036 26.0081 23.4187 23.4714 28.0013 19.0643 20.7305
20.5304 24.3469 26.7467 30.8655 32.1039 30.165 33.4682 23.6623 31.9318 33.3705 31.4138 24.4625 26.3344 28.2468 18.5524 27.1316 33.0012 30.8715 18.3569 25.9011 25.3465 24.6865 24.4602 14.0715 26.3234 28.9896 31.8301 27.7879 31.1127 20.9173 26.5063 26.4586 24.9239 28.9853 29.445 28.9084 27.3605 22.6708 23.909 19.5364 32.1377 22.2962 31.1717 27.9104 36.0502 31.4721 20.4981 26.7583 19.4684 26.0605 33.9478 26.874 29.7314 22.0281 32.8903 29.8995 34.6815 29.6994 30.183 19.8009 30.7514 23.1716 35.0863 23.4476 20.1885 29.8455 27.4427 26.7 29.83 32.1269 35.0234 29.3166 30.9986 22.8669 25.4255 24.9488 25.3405 30.1661 31.2593 33.5311 26.7928 23.3808 16.8615 23.2723 19.6389 31.943 27.5281 25.7046 30.2889 26.9514 26.8008 24.4076 24.3754 21.3985 30.8777 26.4007 29.518 26.256 25.5039 30.2753 27.3376 27.9459 23.6463 33.3313 22.3315 26.9506 39.1433 32.073 28.3883 25.4484 27.1662 28.6299 21.8751 26.6009 26.9201 17.6903 26.0154 23.0385 32.2201 26.0258 25.3147 23.2418 37.8492 24.8743 30.6074 23.3762 24.1886 30.0209 28.3621 25.2832 28.2248 36.7128 25.6611 31.0319 28.6504 26.9771 22.3942 27.7845 24.6079 32.3114 29.2849 32.1886 22.1176 28.9185 33.5833 19.197 0 23.2783 27.2028 21.0115 20.2105 39.2539 29.9858 27.0596 23.9932 33.312 32.47 25.1522 27.0974 27.2303 27.8595 29.8757 29.6691 30.1172 21.0656 31.6172 39.1748 31.5115 31.5166 27.4295 29.8266 28.9847 27.4243 28.7678 25.6262 29.0493 29.8698 33.2153 30.2816 35.8537 37.2716 34.953 41.1989 50.6664 63.3329 50.6664 0 43.4755 29.8651 39.7625 29.2738 25.8483 28.392 33.2117 25.2492 31.2027 28.8026 34.1293 27.2396 23.7248 25.1054 26.599 23.2766 42.9477 31.5057 30.5485 28.2468 22.3053 22.7236 30.995 25.6346 20.6587 25.8591 28.2862 17.7497 0 0 34.1745 20.1875 22.7349 17.8226 27.7018 29.6595 29.4743 24.2775 22.9937 23.0026 26.3965 23.7122 28.2797 26.9917 29.675 22.2249 28.0373 29.9275 24.4443 27.2999 23.8833 25.0424 27.6114 28.2067 26.8004 31.6131 33.0261 28.7698 17.1148 29.403 26.1534 32.3775 24.2991 30.6083 33.4722 24.4112 17.8739 39.9389 28.212 25.4958 25.9568 26.0458 31.0425 30.0203 19.7384 24.6502 28.29 20.8809 25.7327 25.3779 26.7306 29.1628 33.6406 23.6043 26.75 29.9983
25.5721 24.3903 22.3369 30.3915 29.4803 23.0262 25.1706 26.9601 23.1193 24.5605 29.9952 25.7426 20.5089 32.8162 22.0894 24.4492 31.1599 25.9402 32.7007 38.0733 22.6411 22.3707 22.1657 24.4356 19.1755 29.6874 27.2369 20.0724 36.025 23.5871 28.545 25.4277 26.3809 31.239 27.2856 26.0892 27.1759 37.6176 32.129 19.9238 25.5065 30.0018 32.6275 33.659 41.7799 51.2223 27.6192 33.1988 30.9912 28.6823 31.7177 26.3779 30.9983 29.2054 30.7592 17.3793 18.2257 29.0071 30.2015 27.2238 32.9273 30.5561 25.9332 20.5377 23.7282 21.5162 16.2312 22.3346 27.7663 29.9312 35.1941 24.8874 27.782 18.4873 21.6215 26.316 26.81 32.6224 26.4446 34.1046 25.2418 28.9695 23.1643 26.1622 26.515 29.4865 29.6726 38.7188 28.0555 29.3211 19.3317 16.9407 21.8803 28.8183 29.8793 30.8612 35.5141 22.956 29.592 27.373 19.7877 29.987 19.9164 26.3484 23.4488 28.7603 27.7802 18.8187 31.5926 21.2036 24.2776 38.4817 16.8906 25.7178 44.4425 32.4914 21.8557 29.7268 21.3239 30.0122 23.4514 23.3775 29.4026 29.6335 25.877 31.5765 33.5861 28.4501 27.808 33.0603 32.1199 28.783 27.3545 29.486 23.1413 27.3814 17.4823 27.0686 29.4498 27.7095 23.8696 24.9522 26.3905 25.2057 19.518 35.3128 21.1681 10.7574 18.4135 24.5146 25.6815 26.3837 31.6892 23.2609 28.0185 23.4475 33.0431 24.987 25.6615 31.0004 25.0823 33.829 30.783 24.5504 22.9636 0 29.1645 25.4787 25.2763 28.8337 31.4119 34.1595 22.4546 33.2887 31.8808 27.0995 25.0452 21.7184 44.2908 30.3893 40.3271 32.7227 31.2968 45.726 50.6664 63.3329 50.6664 0 33.6413 24.1406 15.0206 29.1159 25.7474 26.5162 32.4425 36.9481 42.0709 28.0997 26.7228 28.7738 26.7283 26.3455 30.1672 6.8448 29.4169 34.5659 29.8631 41.5838 34.0748 29.9807 24.3151 26.1611 29.832 23.6441 30.545 0 0 34.8685 19.8571 22.0854 35.7189 24.6491 25.5307 28.5915 28.8406 25.9852 33.9503 24.3389 26.9941 32.8603 27.3582 32.169 24.2458 29.5962 30.9512 37.5026 30.9767 33.6772 27.4412 25.43 22.759 30.7482 19.908 29.8948 26.2582 20.6645 25.3492 19.0924 27.1532 29.477 21.7822 28.6366 30.6129 38.4893 19.7506 17.5012 25.0979 26.8757 24.8092 25.0911 24.7718 19.856 32.3867 21.3086 28.1908 24.0605 23.7145 21.4989 29.4908 25.7535 21.8892 29.459 23.8712
22.5902 30.386 30.6259 32.8072 24.5798 22.419 29.9391 23.0529 26.5931 22.1913 27.6527 21.4042 19.1385 25.5246 25.057 25.5561 25.7625 30.8478 27.8929 22.7258 26.9072 23.2637 23.0505 23.5511 26.2223 24.1732 31.8465 28.9794 22.8267 32.6532 18.8671 28.3095 20.9895 31.1697 25.3302 24.2537 25.5619 19.99 17.1769 25.7618 24.7778 33.6798 36.972 21.1985 35.2594 28.6844 28.2273 27.5605 25.1996 26.9956 18.7755 20.977 27.8351 29.8134 28.6832 30.4426 33.7694 32.2059 27.4835 32.1338 28.5913 32.9951 34.8598 25.1694 18.9787 17.2275 27.462 22.7185 28.3467 29.5809 28.3552 25.1538 27.2063 24.7548 24.2544 29.9568 29.0414 31.2025 30.1049 33.7312 22.8635 33.2874 46.4477 28.0848 30.5305 26.4178 36.4187 29.3419 27.657 28.7456 24.8141 28.6084 30.4303 19.045 32.5889 30.0144 31.4594 31.6333 29.3847 35.6126 24.9342 21.4687 30.2036 28.0777 28.7566 27.7268 28.2992 24.7778 23.2515 32.112 25.7843 29.6019 26.4952 19.7283 34.0321 24.2579 30.8682 22.2731 30.4197 31.5099 33.1827 26.37 28.3611 23.3153 20.736 27.6804 31.9979 31.2386 27.8208 25.787 34.5886 30.6829 36.4833 24.2666 23.1763 28.2322 23.5765 22.4565 12.8609 29.0363 32.8285 29.1117 24.0453 31.138 29.9316 40.2923 33.2379 22.1427 33.5162 24.2897 29.7751 34.2339 25.577 29.3211 30.7016 26.7699 34.7965 31.3391 34.8214 23.9522 23.2772 36.0227 23.5674 37.501 29.8235 24.1379 31.1467 24.0571 26.9802 23.8222 31.8157 19.9677 34.2292 22.7635 42.0235 30.619 30.7634 28.1645 35.7442 26.8593 34.4538 28.1688 30.4018 30.8559 0 50.6664 63.3329 50.6664 31.9377 26.2736 29.8692 40.348 32.3 30.581 31.1493 33.7575 39.1987 24.5834 22.3362 29.7378 37.1558 29.993 38.6303 0 11.4663 28.8729 38.0923 25.3551 29.8519 26.8825 29.1752 28.1707 30.6345 31.0157 19.0161 0 0 25.6742 30.4367 21.2922 28.1893 17.8279 19.9349 28.2239 23.6734 30.3651 27.1428 27.6527 26.4175 37.5113 21.4432 27.3536 30.1628 27.0468 24.8583 21.4127 29.0164 19.565 30.592 30.9055 28.3154 29.3335 29.6313 27.0756 22.8568 22.5363 19.5019 25.9753 21.6172 28.4315 29.7241 23.8802 25.1164 23.7785 21.8276 16.9548 20.5507 24.3963 27.2895 24.046 32.191 31.0693 28.6647 25.1781 21.0443 21.0907 27.3487 25.3059 24.8675 27.0137 33.351 27.4813 25.0442
23.2172 31.0826 35.6483 31.1802 35.8636 31.3681 17.7867 31.0275 33.3587 31.5287 21.9443 24.6135 25.1773 25.7326 19.9923 33.6558 24.8986 26.8409 27.57 23.5465 28.6417 26.8137 26.5679 22.2041 27.7867 29.6069 22.8709 21.3026 29.9211 29.209 23.5303 24.8315 25.3003 26.2555 30.5515 28.8121 23.2883 26.1143 20.1808 33.1571 22.04 29.253 33.0954 18.6405 29.3472 26.6299 19.319 28.2113 25.068 28.1131 21.3864 27.5244 27.3387 20.5365 38.7269 39.1244 24.5862 27.5014 32.5196 24.7494 17.243 22.854 14.5336 28.4386 24.8261 22.9614 17.4965 27.3969 29.7391 31.1054 23.6012 26.0497 28.0684 22.3673 28.0339 25.8807 22.828 26.4003 28.9043 30.2729 31.0282 30.1376 33.5215 34.4907 34.4709 27.0336 24.2071 22.1137 34.1887 27.1527 37.9256 31.4936 28.2426 34.9437 25.514 28.6537 24.2739 23.9942 25.5377 22.0067 24.5003 25.3308 30.4933 24.4411 25.5123 26.7753 30.9556 30.5478 30.9364 24.7721 31.4677 34.3604 27.8727 37.1389 22.1457 32.1041 27.7525 16.8181 18.325 24.5891 19.8929 22.6242 28.6183 25.395 29.5249 21.7906 33.95 31.2693 27.8867 28.5671 29.6745 33.6039 27.1613 27.0868 30.0026 28.4218 31.1793 29.056 23.3961 19.0982 26.9456 31.1892 35.035 25.0185 22.3704 30.6414 24.0702 23.5067 26.0271 29.1544 32.4833 29.0671 27.1716 22.0389 21.3817 25.3607 32.3169 29.7943 22.0413 33.9238 27.338 25.1099 20.9014 32.2657 40.3757 36.4406 25.8877 27.8491 31.8048 28.0449 30.6953 30.4368 25.9386 27.2658 28.5355 32.0391 39.98 32.9578 31.0824 38.632 30.0003 33.1285 27.848 31.0431 43.4755 0 50.6664 63.3329 50.6664 38.1407 26.4288 34.9963 42.9735 32.5089 29.2674 27.5948 29.4421 26.598 22.4604 29.5923 31.8559 26.8634 21.8895 41.0647 9.8167 27.034 22.2822 23.8796 23.6529 32.4022 32.6481 24.3856 25.4426 20.3806 29.0616 0 0 30.7457 30.4461 31.8003 21.0922 24.7908 19.1999 26.3523 28.5587 27.3546 28.6957 31.1361 24.0533 22.1412 23.6867 28.3468 33.1809 29.5741 30.0507 25.7417 30.6396 24.0131 30.3065 25.5736 25.1666 20.4141 25.0799 19.1278 15.8166 25.9459 29.1263 26.0888 20.2185 29.455 34.167 28.2285 31.3602 25.1869 20.5041 24.3205 22.5627 25.3414 31.0916 27.0192 18.1334 30.328 23.6565 20.8295 28.5629 22.6312 29.7858 25.5332 25.566 31.0255 28.2992 27.1537 34.9608
31.1692 19.0607 25.4994 17.3361 16.9597 23.1969 23.4566 31.7056 30.2457 33.7773 30.4449 21.4873 29.3216 38.8442 28.5392 32.4976 35.0115 30.1456 40.2551 29.6417 23.7064 32.4893 32.1915 8.3778 22.5896 25.4364 34.5502 19.3683 31.4569 17.8197 31.6082 24.5619 22.7409 20.3951 22.8999 23.3997 30.8156 33.4912 39.5503 29.1763 21.6128 22.9634 31.6205 0 8.4452 8.1009 19.9544 31.3132 33.3323 27.5573 22.5663 23.8757 32.007 27.4238 22.3076 0 9.4093 20.5459 22.7161 15.0162 0 20.7175 21.2177 23.3982 39.7333 0 33.2582 20.5192 24.1121 25.1054 18.231 28.7624 27.6194 23.1289 27.492 26.6021 20.8175 27.0515 23.5639 18.4059 14.8213 22.096 29.8886 0 28.1567 25.5699 34.5384 22.9729 29.8803 26.6237 27.4931 33.4767 19.8958 34.2688 30.9773 22.8927 27.6258 29.4413 25.0962 36.0312 25.3185 20.7007 32.5297 26.0409 25.5135 30.2956 29.5642 36.4808 22.1483 24.0303 33.9807 30.4589 25.0973 32.9118 11.5994 37.247 28.5441 30.2342 27.9859 20.1629 27.8132 25.012 15.831 23.1815 25.7119 27.0324 28.2219 25.3475 25.3071 30.9667 23.1163 36.3551 16.5056 34.0315 27.7469 30.4171 38.0249 32.3611 33.7098 29.2167 30.0175 25.272 41.6205 27.9211 27.9811 0 0 36.5239 28.4789 26.3324 39.7416 23.6192 22.5553 23.2025 21.1251 19.3931 32.5505 28.8827 25.2312 45.0275 25.9925 25.2941 22.4595 31.6066 28.7002 0 31.3317 21.2026 24.0604 20.5259 31.6254 38.5324 41.3057 25.2794 27.9243 23.3598 22.7875 30.3698 32.8869 30.0425 22.7468 34.9547 28.444 38.7573 29.8651 33.6413 31.9377 50.6664 63.3329 50.6664 24.5292 29.4961 35.6115 17.9302 35.0221 29.1543 21.9916 38.9638 19.6725 29.3792 31.4886 40.3549 19.8064 0 0 36.8642 21.9884 24.19 19.4871 33.46 36.6092 27.2901 24.7197 27.8816 32.0471 0 0 43.4415 28.1496 23.892 17.255 16.2016 24.1073 32.3565 29.6605 17.2425 20.1699 24.7143 25.2077 26.7004 22.5707 16.8098 34.9912 26.3222 35.9552 34.9751 31.3022 28.9747 27.4251 33.1438 30.8425 26.584 27.1071 23.2727 30.616 27.5413 23.9596 24.5102 19.0146 24.0946 36.7017 24.6039 21.4484 33.1903 24.1651 25.4523 28.8722 29.4885 26.6262 24.327 25.2143 20.2336 24.2919 31.5051 21.7653 22.3189 24.9197 25.5876 25.5605 28.2035 24.1626 25.9437 25.5938
[truncated: 173,787 more chars]
