# Supplementary material for: Defined chromosome structure in the genome-reduced bacterium Mycoplasma pneumoniae
Source: Nat Commun. 2017 Mar 8;8:14665. doi: 10.1038/ncomms14665 (PMC5344976; doi:10.1038/ncomms14665)
Supplement: Supplementary Software — We provide a folder containing all the data and scripts used to reproduce the analysis of identification of chromosomal interactions domains (CIDs). 1. Matrices_for_TADbit: contains the input raw and normalized matrices of the sum of the five HpaII replicates described in Figure 4a, of the HpaII with novobiocin described in Figure 5a, and of each of the five HpaII replicates, to calculate the CIDs borders. 2. Script_TADbit: contains the python script, iPython notebook script and html version, used in TADbit to detect the CIDs borders, and is saved in the Output_CIDs_detected/ directory. 3. Coexpression_Data: contains the two co-expression matrices (basal and Pearson) with their corresponding genes, as well as the co-expression for all genes pairs to compute the coexpression per CIDs. 4. Script_coexpression_CIDs: contains the R script used to compute the absolute mean coexpression of pairs of genes within and between CIDs. [file ncomms14665-s6.zip › 2017_Trussart_et_al_Coexpression_CIDs_borders/1.Matrices_for_TADbit/HpaII_Nov_Stat_raw_filt_3kb.txt]

45.3788 75.1139 42.5699 33.1892 26.0247 30.6501 18.6643 33.63 35.1425 27.9656 39.2484 30.8118 28.867 33.9642 33.6656 23.7495 23.6433 37.504 33.0517 18.5645 18.7365 32.092 0 1.6285 30.1837 38.9584 28.4384 36.4341 27.4283 22.5594 14.9168 38.3391 32.4076 25.5571 32.1683 20.6058 8.1262 8.0121 10.8015 23.8845 30.824 28.0932 13.1625 0 11.3436 8.2631 29.4453 10.8094 19.2236 33.2989 27.7923 26.3154 48.3672 39.364 28.6625 9.4071 7.9057 27.6355 25.45 11.9566 15.0296 13.2881 10.0253 20.1696 20.4438 13.6195 16.373 25.5641 32.0744 25.145 36.834 21.3446 33.5078 28.522 34.1782 33.0075 28.5436 31.6926 27.5541 23.9556 17.1473 9.2706 0 23.2913 28.5555 31.3952 21.7335 15.6129 13.7771 24.798 21.926 17.2873 43.1553 34.0421 19.4961 26.388 31.3919 20.7949 26.288 26.4677 25.5922 23.2427 6.9418 19.138 30.9401 27.4938 10.7515 11.5517 24.8925 20.4797 26.8177 21.1018 13.8844 6.7204 13.4461 12.3561 28.5793 18.8271 19.0077 18.3561 18.6413 32.8784 27.8041 10.1298 13.6412 18.3026 35.7212 30.5726 30.6814 26.5831 22.8075 17.898 11.7433 20.8298 26.7559 23.4948 17.8734 17.6504 22.8149 22.3642 20.4273 20.5568 15.5232 16.8975 17.8639 10.5829 7.5695 5.7808 21.8772 24.3675 28.0653 25.7256 16.8666 27.5875 24.7222 34.1023 31.9997 19.022 28.4679 20.3761 27.5029 30.9046 20.6646 23.9265 12.755 8.0949 0 20.9175 37.4684 30.2027 30.0319 28.9241 17.7019 23.0999 33.1465 30.9997 25.7255 22.9979 23.7918 19.8495 25.9597 34.9917 33.3293 27.7999 21.3089 22.0522 21.8153 27.1909 15.1348 0 16.7535 31.9078 36.1909 33.782 22.7065 13.5319 0 19.6238 15.5799 26.8946 31.5633 34.4806 6.6986 0 0 13.6969 20.519 16.8193 29.0632 24.4881 30.7287 31.5315 18.4548 37.9592 6.7407 0 0 25.5191 17.1178 15.9514 19.8326 8.0758 27.5527 27.3642 27.722 23.5246 27.8173 33.656 24.4296 26.2559 22.0324 26.6408 27.3007 28.5123 21.7207 10.1553 36.1209 23.9779 40.1083 19.0484 27.9292 5.6466 8.3331 19.0433 10.9067 16.3832 24.3479 25.7534 21.758 32.5805 37.8572 33.7032 25.2652 18.9948 16.6403 7.8192 11.7158 11.99 10.4989 24.3621 34.058 26.3231 40.9329 44.7215 41.7458 20.9368 30.5188 39.9485 30.869 36.3106 34.7042 0 230.0209
75.1139 318.906 85.4087 54.9188 24.1934 38.0947 20.5355 45.8728 47.1905 37.868 51.0025 48.2905 41.927 39.8143 36.0559 38.9535 24.655 50.6108 50.6016 30.8861 28.3121 51.2633 0 5.5685 52.6316 70.1302 42.7279 42.3676 37.7578 31.2185 16.168 70.6041 44.1166 48.0128 33.112 34.4411 12.2532 7.2672 13.8189 47.3997 46.7083 35.0381 26.4233 7.9527 16.8991 18.8622 35.8302 18.0741 13.9999 37.8118 22.6726 34.9058 0 44.7318 41.4204 15.0644 16.5817 35.9909 33.7559 15.4535 19.0109 21.6278 22.2763 21.4329 38.6705 11.8813 18.3351 43.4671 45.1714 54.3235 43.6299 34.558 40.0472 39.5379 60.7141 53.4267 42.8557 38.7722 48.1637 35.121 22.4137 9.8523 17.0033 35.059 49.7965 62.7916 41.0103 25.6534 26.4063 51.6024 31.6944 34.8872 47.5947 45.4434 40.7576 36.1809 40.2173 33.4601 48.1203 35.7816 31.7644 33.7741 15.0423 34.3408 53.2953 36.662 13.5784 14.4543 27.2202 46.3099 41.1188 24.4383 22.3584 18.1951 21.1129 16.403 44.8191 18.6439 37.8893 33.5242 32.2977 17.842 28.8732 19.8781 35.6361 42.7835 47.095 43.0314 47.6741 20.8822 31.5616 33.5561 27.7816 25.9137 47.5257 27.4609 24.9303 25.6838 23.7846 27.7588 49.5124 36.1583 36.7316 39.6578 26.8333 10.772 9.1002 13.8152 19.896 31.9077 30.1511 43.1107 25.3744 49.7539 47.0113 57.4249 53.043 42.0697 35.7715 25.2135 51.5387 45.9166 30.0295 41.4481 28.3421 13.8497 18.3262 32.2328 43.4721 51.1079 41.303 31.7588 30.8551 34.9322 44.203 24.3235 28.4368 31.4658 20.556 22.9769 34.3905 43.3664 37.8247 41.0835 32.5175 27.0654 37.7593 46.8428 11.9097 0 32.1836 44.1289 43.957 59.7299 49.7745 36.9322 10.7789 39.322 21.9395 43.9672 52.7815 49.2719 11.5078 6.8625 8.1032 18.4646 27.3518 20.3606 39.6862 38.3576 55.4698 50.0436 32.9625 41.0556 7.6852 0 0 45.9946 41.3841 28.9507 42.1438 10.4328 34.1994 53.5854 34.8578 31.6904 27.8873 47.1421 33.5472 38.142 30.0236 39.0765 46.1013 39.5072 24.442 11.0886 36.0927 52.888 61.8275 25.1184 56.8175 13.5392 7.9982 38.222 18.7594 30.2248 27.5924 41.1346 42.5133 38.357 64.3185 51.4599 27.6566 18.0647 29.8059 19.4248 19.3144 18.9054 17.7901 27.6426 55.2594 45.7093 47.5132 60.5481 42.5048 38.8075 39.3022 70.8886 51.9849 68.3281 55.8152 65.1766 8.0841
42.5699 85.4087 267.9705 133.8291 32.571 55.9932 39.2491 62.6208 71.5391 64.9116 66.2551 41.4641 51.5013 53.904 58.3441 47.1209 23.5629 83.8687 56.5927 31.247 46.9051 68.6572 0 7.4803 66.7943 86.1954 67.0485 68.0565 56.0375 44.279 28.6906 105.0429 66.3558 54.5382 62.7816 36.4916 15.8436 10.5559 16.7232 45.2848 64.3799 50.5911 31.5612 6.9999 21.0667 12.5683 46.117 25.2965 24.9392 47.6105 42.0366 45.2294 73.1894 58.6486 45.0729 13.8251 19.4974 79.1454 44.9795 19.9106 27.535 28.4129 46.6364 25.8332 63.0672 19.6562 25.9336 48.7719 51.3048 75.3185 77.8695 49.5662 54.7268 60.1894 84.1982 58.5632 55.9779 40.6938 59.5878 59.8263 30.9858 11.8671 18.4305 51.7964 62.5388 72.9783 57.8862 40.955 25.0447 66.8116 46.5931 48.198 84.683 66.5108 46.4403 61.4198 66.2938 55.7714 64.8461 38.2321 47.4272 26.775 25.3198 45.0812 68.6331 53.8911 19.2105 30.1318 35.0219 67.8542 58.8386 29.8055 34.556 26.044 27.8995 16.3263 67.6359 26.6759 46.5781 43.4951 49.1879 35.7691 30.5015 26.9948 44.1461 37.808 68.0894 79.1531 72.838 37.4903 47.3003 39.3333 24.8642 40.3598 76.6198 40.1831 19.8194 26.9402 29.9125 31.3925 69.531 48.8716 48.7415 61.2354 29.3916 11.842 13.5916 16.5676 24.9472 39.508 33.661 50.3329 21.9628 59.9138 39.0398 66.6782 74.1037 45.9482 41.5973 20.9198 60.036 49.61 48.6733 58.8941 24.2882 28.1016 33.7823 39.3685 62.2381 60.184 38.6104 46.9512 34.1639 46.0669 44.8688 35.3936 36.7621 47.6747 29.0555 37.003 54.8977 69.7329 65.2638 59.5232 47.388 32.881 50.4851 71.2669 21.1357 14.2303 37.7388 58.3506 73.7107 69.1567 73.0648 30.0477 13.1376 50.4708 38.6303 50.2566 65.3078 78.4274 23.6727 6.278 14.4856 31.6245 26.2809 25.9922 50.5766 66.9216 70.3256 59.2816 49.1156 46.7677 7.0269 0 0 50.6678 42.6628 37.6767 54.6897 17.7501 44.866 87.3764 63.3444 58.6006 33.8891 90.2893 43.8785 38.6989 50.5679 51.3477 57.5043 64.6864 52.4196 23.4811 47.3484 58.2877 72.5777 42.3081 72.8018 21.657 12.3566 50.4469 22.7803 36.2544 36.1303 68.273 61.4062 67.9227 70.3076 81.4697 35.3213 29.2364 41.871 18.2839 19.2562 20.8894 20.078 30.5516 68.8585 35.2598 74.8648 61.4 66.0213 42.5436 64.6315 86.6518 73.8363 102.5146 74.2716 68.6858 6.4257
33.1892 54.9188 133.8291 364.4306 89.3662 50.064 32.8658 59.8925 57.686 60.2497 67.1485 47.6046 59.8364 50.803 45.1335 44.7873 30.7425 52.9798 48.0051 39.9569 32.2328 59.0208 0 7.8621 55.2211 80.2155 49.291 56.747 44.0938 42.02 39.4374 68.8442 65.4777 53.7442 49.1737 37.97 14.3782 7.7257 15.8851 35.8312 59.0492 34.0662 19.6787 6.6445 18.6761 16.3111 44.6682 22.1716 24.7588 43.624 43.0161 40.1254 62.054 31.9952 43.0219 22.872 19.4117 44.4475 41.6501 37.7922 30.995 31.677 36.809 24.1606 33.3777 16.4239 17.4872 46.6058 56.956 54.672 71.8744 35.446 44.3512 41.3707 85.3399 51.6765 65.413 45.4515 51.822 37.2319 16.9498 11.7828 18.8323 52.2641 62.1396 53.7992 61.6246 30.4501 19.8916 68.2467 45.738 30.4107 72.533 39.8983 47.8952 53.635 50.6302 40.7877 46.955 64.9086 38.2972 30.3833 26.9342 41.3731 57.6089 33.7377 21.1008 29.5992 18.6933 57.6958 49.7367 19.3039 25.6976 27.6963 26.9611 20.4019 50.7164 16.7655 34.3302 48.7887 39.6875 39.3417 31.8592 23.3311 38.4098 33.9273 56.5146 56.2754 61.4282 33.1083 37.9672 50.0578 26.9141 36.3145 46.9659 29.4311 19.1299 26.6485 26.9575 29.289 47.1139 45.0934 34.8511 40.7053 41.7629 13.7538 10.1834 9.9519 18.8764 33.375 29.8906 50.9992 27.9048 43.2993 37.5941 51.5593 67.2237 46.6259 34.7724 23.9648 43.4071 44.1962 24.7996 41.6464 19.4446 23.0047 24.1804 32.5903 47.7999 63.3067 32.1596 51.1045 35.294 30.1851 38.4535 40.8193 47.4807 42.5873 27.0933 32.2163 47.4731 59.3237 51.6137 46.1598 48.3555 39.5592 47.821 55.1192 12.7061 10.4708 39.2285 55.7353 53.9128 59.7004 38.0323 34.8643 22.7323 48.3618 30.6925 46.4058 54.9245 55.0153 18.7628 7.9817 13.5149 19.9307 26.1997 23.7595 57.144 35.5206 56.4641 65.624 35.6624 42.2678 9.7065 0 0 37.2296 43.4639 38.2006 45.044 15.3314 30.4531 78.198 55.685 44.4166 40.7474 53.6222 47.9193 40.6889 39.2937 47.2296 63.4599 44.1915 37.2865 15.0754 49.1564 61.486 61.8536 41.4673 67.3152 20.8049 10.7381 55.272 26.8657 29.3652 28.7439 56.7741 58.6576 41.1506 52.3437 67.2851 38.8546 30.773 41.8426 18.865 18.2277 22.4191 26.0364 26.996 37.3957 52.0956 50.2604 74.2005 49.467 45.9599 49.0555 71.2951 65.1009 87.0303 67.5571 49.7946 4.1337
26.0247 24.1934 32.571 89.3662 18.3449 47.1747 18.438 29.9055 25.7473 23.9073 19.5815 26.7319 19.2805 19.5574 25.1087 17.5176 12.3177 20.4073 27.2202 11.7902 15.5475 20.3576 0 2.2682 32.3775 24.542 27.8976 26.0058 25.8005 18.863 13.105 29.9035 22.5288 15.9213 26.7051 19.4467 0 0 6.2041 14.1608 24.0899 12.6689 0 3.8589 6.8279 4.3402 17.269 0 0 16.7464 18.6804 14.4837 30.7232 21.2523 0 0 6.9219 23.8495 16.4619 13.8499 16.0364 5.0225 8.7461 4.8732 0 9.4614 11.611 18.9782 28.7768 16.144 13.8583 17.0355 29.8445 21.9984 28.8404 0 17.1701 24.9352 27.9282 13.4536 14.0097 6.7859 7.4398 0 24.6504 21.7281 24.7393 15.1885 13.1982 29.639 15.3182 15.6147 17.6188 20.2154 18.4512 21.869 26.1501 12.4798 24.518 20.2651 14.4774 16.7401 13.9704 21.308 18.2033 23.1804 3.9269 0 12.2818 22.804 16.0128 11.6164 0 4.4118 6.7451 6.9893 24.2989 5.3984 13.8768 14.9942 18.5449 19.1765 17.6574 10.4316 18.4211 13.9932 21.5266 28.1873 23.4136 17.6898 15.7656 14.4089 14.0534 17.4859 17.9693 12.6913 11.659 0 0 19.4507 18.3545 14.7299 21.6311 16.7642 13.0641 6.2024 0 8.458 9.5244 14.5158 18.5469 21.2156 12.0205 17.4275 19.0461 20.7258 27.5897 18.2761 20.9889 6.6767 20.017 20.3402 25.7598 30.4676 11.2628 0 8.463 14.0218 26.8179 24.6906 14.0225 19.1023 11.6221 17.5003 23.8436 26.4212 20.3693 21.7655 16.4319 18.9187 19.789 23.2256 24.6387 30.061 21.9385 16.738 15.628 27.6537 5.4219 0 9.0486 26.2578 18.4496 23.2372 14.8294 9.9709 4.5463 14.9562 0 15.3518 15.2642 23.7774 2.9659 0 0 17.1562 0 5.2885 0 19.2511 19.7664 17.6515 15.7592 25.5264 4.7963 0 0 18.618 12.6396 15.4766 18.3321 7.703 15.457 25.3919 13.8194 20.1568 16.2632 27.275 23.7065 19.1649 15.3177 23.5976 30.0644 32.7249 18.8713 4.6366 12.4338 27.164 23.3735 25.5541 22.1609 10.0625 8.6245 30.0815 0 0 14.0361 27.5494 23.3511 24.0616 28.8846 28.1606 16.5471 16.7009 20.2904 0 0 0 0 0 18.9125 21.1483 23.7613 27.3901 23.9633 18.4647 25.0246 30.9446 21.4862 13.4327 23.1517 20.5781 2.3748
30.6501 38.0947 55.9932 50.064 47.1747 121.2992 72.1468 64.8652 43.5536 41.5983 43.7887 33.2305 36.7198 37.3271 28.5448 27.3802 17.4574 43.6082 22.0941 14.7754 23.0154 34.427 0 3.6191 43.6138 40.8481 37.5867 35.6088 32.5708 35.5546 26.0118 50.2657 36.8639 40.8504 28.7075 43.29 9.6792 7.8285 9.2446 26.1929 31.861 29.3463 15.3631 5.9741 14.0045 11.1463 36.8232 16.102 17.8385 29.0709 24.723 28.4636 33.4187 27.5555 37.0866 13.7829 14.1074 32.334 31.4503 18.1606 15.17 11.5397 28.4102 24.0818 0 13.3124 17.7585 28.388 31.4306 29.0414 33.3692 15.9127 42.0118 35.0845 50.436 31.3968 29.4257 27.718 21.0316 30.0514 19.6353 4.6959 9.4074 24.5161 39.9637 40.7634 37.933 24.8722 15.8065 40.0359 25.1508 27.3951 53.1311 36.0061 21.1835 30.7783 29.3571 31.2952 27.9265 38.9165 24.9965 25.7739 17.8637 30.1128 40.4958 22.2779 13.4979 13.3608 23.3964 28.3755 27.9056 18.3138 0 14.4205 18.4674 6.8834 29.4074 18.057 18.9578 33.3407 21.1535 27.0955 20.8193 14.7766 19.6447 21.2328 37.2145 29.6689 34.1183 18.9285 26.2355 24.2195 10.2648 23.3043 34.833 25.7526 16.0729 0 18.8352 18.5399 27.7266 35.306 27.7123 35.7122 25.2448 7.8582 9.1848 7.9623 15.8501 24.2046 27.4738 38.2983 24.3582 42.6281 19.0455 30.3388 27.6236 29.2007 20.8973 14.5001 34.7272 29.5927 30.1474 31.681 13.8321 13.3963 20.6081 26.6684 36.9247 30.9804 25.2506 27.2812 11.6226 18.3109 30.6801 24.8796 20.0497 28.1264 16.7736 17.8718 32.2999 34.8872 27.1815 35.8541 31.3176 19.8623 21.656 36.7472 11.2669 8.8048 11.5969 31.6139 46.3219 40.1046 34.1458 14.7254 7.9222 26.4964 29.3464 31.3412 37.6716 39.7905 8.6191 9.7857 9.6953 16.887 24.2552 11.3291 20.8819 33.2504 47.5298 38.2808 29.2016 33.4374 5.0294 0 0 32.4613 27.7584 16.1371 25.8259 5.8553 23.7135 49.3829 30.2879 28.2333 21.6212 34.0039 28.9837 34.8674 43.1082 25.5498 36.0073 28.243 20.5409 14.0134 22.6446 39.7812 42.5532 29.0798 35.2127 11.4861 7.5822 43.1639 13.6153 20.5226 19.5171 40.4671 33.499 41.8649 51.9372 40.0079 24.6639 19.2355 18.8167 13.7493 18.6439 17.6698 13.2753 27.4725 0 29.8532 31.1582 58.9463 39.4777 21.3537 31.5843 46.2018 36.6877 53.8576 37.2264 40.9095 3.8421
18.6643 20.5355 39.2491 32.8658 18.438 72.1468 5.609 55.5816 52.7397 25.0548 29.2312 26.8326 26.9203 28.6967 30.1893 20.1691 14.7111 24.5076 28.0209 17.4978 16.7514 20.218 0 1.4509 26.7421 38.4823 25.4499 25.981 26.714 19.4186 20.848 44.7327 27.2725 21.1409 22.3285 22.1845 7.6438 5.9094 4.5701 21.2339 25.6979 14.8921 9.9077 2.7326 19.3551 5.0063 23.9743 13.0568 10.9697 18.9833 19.3563 18.6752 27.9828 22.1559 22.2813 11.4612 4.3646 27.5753 21.159 15.4558 11.9608 14.0157 13.828 11.6439 15.4852 6.1418 12.67 20.4327 25.7944 23.4858 24.034 15.7279 25.2749 17.9014 28.3271 30.8836 32.584 21.5316 25.1892 23.3192 12.8919 9.1302 5.3127 23.5248 29.1396 26.2827 26.4051 21.2674 15.8249 34.3153 20.0529 21.066 33.1936 24.5307 18.8959 23.9945 30.1966 22.4773 25.9705 16.8441 17.3264 17.0572 10.3518 18.0635 19.696 11.3793 7.1163 9.1839 14.9568 16.8859 16.9094 11.332 11.7313 11.7648 6.9879 4.421 24.0279 11.088 17.6338 20.7667 17.1659 23.5428 15.717 11.5676 15.9475 26.4108 26.273 28.1034 18.4656 11.6282 21.5144 16.6507 16.2448 17.6874 30.0523 13.9796 12.5006 8.5025 15.3797 10.2105 20.2856 17.8188 8.9299 25.1687 17.3648 7.1338 7.0736 6.1166 12.875 20.0491 16.5796 19.0662 10.5616 21.7732 17.0653 26.4693 23.2014 26.8806 31.1385 13.9558 26.587 18.4873 23.601 21.4612 5.3933 11.0247 6.686 18.4599 21.439 29.029 12.7999 16.5553 16.5205 16.4958 15.4049 23.5883 15.8392 14.6915 12.8688 11.8867 26.7907 26.6813 26.2949 26.0371 24.8657 15.5376 20.6959 14.9113 8.1531 3.6221 15.6984 16.0216 27.3652 32.4998 22.275 16.6484 11.3582 18.3406 9.5505 17.6304 31.2958 22.8045 8.7032 3.4339 8.7446 11.0871 13.7803 10.4438 22.5117 22.9862 40.0195 20.0984 18.6685 20.8988 5.7993 0 0 23.1941 17.4982 16.4409 16.9776 6.9213 14.3136 30.3086 20.2822 19.9248 11.7309 30.1694 25.7272 23.473 21.9262 19.9417 31.4953 21.8547 19.5153 5.1817 17.4596 30.4146 33.7898 12.6283 31.5202 5.0462 6.9021 27.7795 15.3309 10.3597 12.5789 17.5726 27.3342 28.4952 30.8589 30.4804 19.3169 18.7968 13.9163 8.2228 8.1885 10.4463 13.7151 19.0423 16.5736 20.542 24.2599 28.5532 35.3167 17.3786 30.9298 30.4329 24.4173 33.5936 26.3085 29.4397 3.0912
33.63 45.8728 62.6208 59.8925 29.9055 64.8652 55.5816 434.8947 179.7204 73.0706 76.9684 62.4023 53.194 39.6148 55.8757 40.9198 24.6262 54.6587 44.9186 24.9604 28.0512 70.3872 0 7.2499 61.7719 58.9476 47.7469 51.8911 52.8462 42.8645 29.1615 78.2343 48.3209 51.9208 51.1492 37.5783 20.6443 7.318 14.2492 42.9377 51.5236 26.9379 21.706 9.6541 21.9775 13.9394 40.6467 18.8657 15.95 44.9848 30.7198 37.0261 58.2359 41.5431 43.7553 18.1347 8.3676 40.5514 34.3609 29.9467 30.3653 22.0685 24.5068 26.5596 45.7193 15.9698 25.6963 33.7013 49.4742 39.6954 53.7009 32.77 44.3803 49.1613 55.9137 65.982 35.0661 45.3041 58.1244 36.0009 26.5978 20.1476 13.9082 39.0386 44.192 43.0389 41.9081 24.0184 26.9047 35.9169 33.4219 37.0245 61.9962 41.5248 37.8518 39.2405 45.2542 30.8621 38.0885 55.0166 35.4307 33.935 15.8435 40.1063 51.7037 47.7236 13.3918 21.2938 20.8345 39.2608 47.4105 25.1017 23.7623 12.8869 17.6451 13.2452 44.9112 19.7501 36.0777 50.3003 31.9316 41.914 30.9669 20.7392 30.0807 37.9205 42.0904 47.368 46.2857 41.3861 46.0339 35.9422 16.6161 25.2412 59.9951 29.7063 24.4968 26.5684 16.0461 29.9531 50.9006 45.6336 36.0561 43.4725 27.4231 17.4761 8.6786 16.4607 23.5223 26.5771 34.8052 47.8243 16.1935 30.1358 34.0725 48.4206 46.2604 38.7444 42.4665 17.662 46.9441 51.0312 33.1131 41.3252 20.0106 0 18.5452 29.9535 49.6331 43.2906 35.9138 39.3367 30.1144 39.5186 37.9748 28.3074 34.5218 46.7002 29.3406 20.7179 45.3128 43.9472 50.8844 35.2945 34.0987 32.2793 30.9088 50.4518 21.3749 10.2069 32.7671 41.4329 52.4662 57.3231 43.9352 32.3897 15.1701 39.192 21.7451 44.1984 52.6732 45.6327 14.2215 9.5931 14.7665 27.981 28.909 16.9989 36.6539 46.8349 60.5627 45.6761 32.576 47.4947 9.2223 0 0 51.7363 34.742 32.3483 34.1668 11.7546 35.7087 60.5469 50.4283 42.8973 33.7632 50.5193 50.7114 43.8029 41.4014 37.6872 49.4097 45.6096 30.9772 12.3247 36.6004 51.8005 71.9108 36.0316 47.1728 19.3535 10.2959 52.503 27.7434 20.7719 27.1068 42.1135 42.7569 36.0243 45.6454 65.1089 38.2145 24.9687 37.8532 25.7455 18.7741 18.2938 21.2879 33.4153 42.7449 38.9138 56.6274 56.8059 46.4492 32.3311 42.8209 70.17 45.24 68.8346 52.3242 56.9124 0
35.1425 47.1905 71.5391 57.686 25.7473 43.5536 52.7397 179.7204 340.0568 145.2725 70.1269 54.1682 70.7506 51.6597 47.5987 48.4097 23.7738 68.0809 54.6305 30.4792 33.8322 55.2902 0 4.6516 38.8587 70.7237 46.7395 62.2685 34.8242 38.1066 25.3936 80.0073 57.1572 54.6187 45.4456 43.7237 10.6587 7.7034 10.612 44.0618 54.9098 39.9636 24.7872 9.9467 16.5504 15.345 48.2606 20.8309 21.3929 31.716 35.28 41.6056 51.1513 39.0441 30.1315 18.1673 17.7122 36.6651 44.8349 26.0308 24.2509 22.1152 26.2987 29.8558 39.2037 16.0761 21.9608 36.5658 72.1206 58.8378 69.2168 21.0782 58.5653 55.7557 75.6984 59.831 47.6343 53.798 51.5717 34.2378 34.4623 12.2709 17.8156 44.8381 48.8151 45.4036 65.8679 33.3187 19.3953 53.3881 51.9551 47.1653 58.3417 45.1648 39.5169 54.1578 49.7133 39.5511 62.9066 37.2142 34.7088 40.0062 20.367 40.3741 61.3379 37.3541 20.4466 17.9615 26.6452 58.919 38.2537 15.6957 29.9194 22.1916 28.2131 18.0902 60.2213 31.5313 38.1723 42.5955 43.3162 38.844 28.6845 21.1817 36.6109 37.2491 53.982 59.7736 70.3276 31.3531 36.8772 36.7905 18.7437 23.4935 49.1393 31.5392 18.0706 24.3452 28.5127 35.0122 49.215 50.9702 36.3689 39.9867 41.8738 19.4657 9.666 14.319 25.9226 26.9749 28.8494 37.2563 21.1325 57.4482 44.0337 60.618 52.9231 38.3612 29.7107 26.8258 54.1605 58.3137 38.8442 47.7409 19.23 14.859 20.1578 27.3205 56.2014 51.7531 36.1794 26.1786 22.8918 36.315 50.4561 46.7615 31.4168 33.6781 28.8042 31.8489 55.1141 58.0228 49.4683 53.8878 48.1553 28.968 37.3137 56.765 21.339 8.4237 24.2186 40.5834 44.1582 52.3777 46.8562 40.2758 21.6405 46.7176 27.3488 37.6277 43.3154 37.5126 14.1029 0 16.5486 21.0557 26.2103 15.2738 42.0138 45.0582 64.2871 50.1104 45.8591 49.2754 8.5558 0 0 39.7093 31.796 32.3715 33.5492 17.159 41.5957 66.7699 48.387 45.6658 34.1484 69.6007 39.8684 40.9992 51.4699 44.1219 27.2543 56.3445 38.0745 17.0542 50.2067 50.3091 65.2633 40.1342 61.3761 12.4746 13.2303 52.5308 29.1117 26.186 39.3772 44.8517 51.7727 40.263 86.8958 52.0997 34.2645 25.5604 36.1143 23.8132 19.5597 21.3778 24.7029 37.3958 39.9198 41.5947 48.251 50.7858 54.614 32.0704 46.4672 66.3538 56.802 67.4135 51.3935 43.0078 5.5971
27.9656 37.868 64.9116 60.2497 23.9073 41.5983 25.0548 73.0706 145.2725 200.6615 198.9945 43.3032 52.6635 48.2636 43.8352 38.2495 20.1981 57.6754 46.4591 27.5932 31.1299 42.227 0 5.2661 49.5245 78.7321 43.1907 47.6608 41.2474 33.7885 23.6404 61.9902 51.8976 53.8599 45.7313 32.2456 11.2766 5.8295 11.1441 29.1078 58.6786 34.1854 19.7294 7.0203 14.6902 10.8551 30.2599 16.2615 16.8007 29.8561 30.5296 33.9452 50.2377 40.708 24.8406 11.7129 10.506 48.9937 43.8484 25.333 17.9156 21.8282 31.4911 27.8125 35.5546 13.473 17.2016 39.5702 37.7415 44.9167 58.4383 22.2071 41.9349 32.6719 82.3979 61.9239 55.5297 47.062 53.1744 37.5577 25.424 8.5816 18.1671 37.1026 54.1883 39.3294 49.4102 32.7995 19.5534 50.1689 29.7343 23.6197 59.0215 52.4387 35.1131 55.4023 43.305 29.7303 41.4436 49.1439 25.7234 31.7067 22.9419 35.2637 53.5035 43.4243 17.9166 22.7126 25.9804 50.6007 49.5453 26.1217 21.4399 18.8194 20.4298 19.0175 49.6887 20.9276 38.1461 44.1196 34.8695 33.727 21.6278 20.7348 29.8739 33.4194 47.2397 48.9699 40.8734 35.6327 40.3867 33.7856 23.0393 24.5873 45.4609 17.6804 17.383 17.5149 22.3781 21.7412 49.6235 36.1325 34.1993 39.3477 32.6033 9.5452 11.3228 17.6454 18.6211 24.4542 23.1762 50.8593 19.8259 35.0359 33.0343 63.4731 56.3425 42.5186 39.9735 9.2991 42.2173 45.9812 25.8133 41.9818 16.731 18.12 0 31.9638 51.879 52.9763 34.8326 33.1739 28.8472 33.5136 40.4034 33.7897 26.1486 34.5866 26.2344 25.6436 54.863 45.3306 42.4481 35.3296 44.3141 27.0981 27.4182 47.2427 20.9842 9.5203 32.2873 37.0999 47.7988 61.1124 54.1076 26.3124 12.4916 35.2103 22.7568 38.9734 58.21 47.7072 10.7478 6.3973 7.3312 19.1748 29.7042 13.012 39.8416 37.042 53.8115 43.9677 31.9037 37.2994 6.3839 0 0 36.3642 34.3663 22.6663 26.8887 16.2724 28.7374 70.7052 38.888 36.3045 36.7853 53.2195 27.8108 35.9514 24.2173 28.5085 37.6222 36.7756 31.9432 15.5696 46.7655 31.1312 51.8692 24.8419 55.0905 17.3186 8.89 50.4736 25.2344 32.8388 31.9643 39.966 46.5533 41.2463 67.8571 43.5652 34.731 27.1445 46.3423 16.8797 14.2606 14.0982 14.4804 27.9807 44.4067 29.3989 41.3526 46.8776 44.4357 34.9676 52.8859 66.846 55.6882 80.7979 54.4436 46.4304 2.8618
39.2484 51.0025 66.2551 67.1485 19.5815 43.7887 29.2312 76.9684 70.1269 198.9945 277.6844 80.0628 60.8547 47.7647 70.1793 45.3043 27.4203 72.1875 51.6319 26.5291 36.1124 44.0735 0 5.9163 40.3457 65.0798 46.1967 43.4539 57.9981 38.2778 25.868 113.268 59.6823 51.8969 62.1263 44.3787 8.2659 5.1274 10.0134 42.0285 53.082 38.3657 28.5322 9.4554 18.0831 17.8691 51.6707 17.6755 21.726 37.2459 25.2238 34.6177 50.5617 53.0197 36.9115 16.1084 15.0877 56.8496 45.9442 29.2739 28.834 27.6494 36.7891 29.7421 40.54 24.9905 28.7538 43.1749 61.3231 56.9373 59.158 28.4316 61.5373 44.7064 76.3498 58.3859 60.4034 57.6095 47.6244 32.7219 20.4367 14.4959 16.3361 51.523 68.1035 53.1345 64.0534 38.3613 27.2987 65.0176 32.9682 36.669 67.2949 50.1174 33.0392 39.8953 51.4245 30.8978 54.7314 45.609 38.3793 26.9211 21.8338 28.8889 61.222 42.8368 18.2793 19.161 32.3888 61.5425 62.7986 28.2572 27.295 28.2399 29.8751 10.7087 52.1353 22.0534 47.8847 42.7777 42.6289 38.9683 28.3319 17.7795 43.0815 38.9604 62.0532 64.8492 56.9581 35.4402 41.1492 32.7193 21.6118 34.2279 58.4848 23.1157 15.3096 21.0673 18.6691 25.9185 56.1405 44.741 30.9474 54.0488 33.9884 18.8038 8.7241 15.1523 15.5449 25.9404 31.99 41.4258 20.3936 57.2627 30.3504 47.128 51.4914 36.7303 30.7641 25.8028 53.9881 53.2579 30.0161 49.4114 21.8192 10.7233 15.1933 34.1614 63.63 51.1146 31.059 43.0805 22.5126 28.4331 46.4379 47.7521 29.5177 33.7569 25.0822 33.3013 54.5491 49.9863 54.3414 49.1189 47.9339 38.0274 39.2587 37.7828 21.7333 11.1383 38.8531 40.1208 60.1571 57.7079 39.4407 29.9846 24.2168 46.2068 26.0077 31.5383 67.7859 48.0126 23.6252 11.8559 11.6182 21.7782 27.4546 16.5315 44.5247 38.2929 65.5042 59.2091 31.7479 58.0441 5.9587 0 0 38.1325 37.4944 28.9509 42.5363 12.9525 47.0808 100.4775 55.1617 43.0442 39.6094 53.8581 43.1906 40.6135 38.7648 49.701 49.74 44.9171 37.9445 11.5468 45.4394 54.7074 68.8807 36.4757 69.6637 19.2697 8.6033 52.2101 20.0437 34.3811 20.4385 44.3259 58.4917 54.1679 72.5185 67.4269 42.0422 23.7696 41.1232 21.6162 24.4337 23.8291 18.5291 36.9414 66.0247 39.8175 53.8709 69.8545 54.6929 31.2643 46.0505 66.6958 59.7239 89.2227 59.4824 50.0662 4.4106
30.8118 48.2905 41.4641 47.6046 26.7319 33.2305 26.8326 62.4023 54.1682 43.3032 80.0628 276.0157 171.2104 53.4733 57.5273 41.8691 25.9647 58.7304 39.2391 30.6774 28.457 42.3899 0 5.3181 46.1363 69.689 48.2249 52.9163 38.0451 35.0992 26.3055 83.392 41.0641 39.9275 31.9088 37.1346 13.4366 12.7901 12.8382 33.029 43.5676 29.9937 12.6628 9.466 21.3164 8.9703 44.5435 19.213 17.4587 38.1299 34.6523 31.484 42.682 41.9421 35.0256 21.3445 12.853 36.9183 36.9984 18.8586 26.7444 20.1541 25.6541 26.7016 39.8303 15.5761 19.3426 30.7336 49.5425 50.4254 48.0799 26.2234 56.8654 52.7542 45.5358 47.9836 53.0546 50.6442 43.1607 31.2747 23.334 12.3413 10.0766 28.2207 45.4354 46.4481 40.0552 28.3126 19.0471 39.8042 33.805 33.3121 54.8548 42.479 44.9732 52.0625 40.7441 34.9817 47.6094 46.4656 29.0662 26.7961 26.9165 35.6544 47.6104 44.6043 15.3416 21.8804 23.879 46.7685 40.9266 25.6417 28.8528 20.8077 20.8138 13.9759 43.6219 23.9604 32.3912 38.6663 29.7482 41.1972 33.6126 29.4783 31.8924 32.0234 35.6129 45.4237 42.3874 38.7437 29.2382 35.6565 18.5698 23.6949 45.475 33.3918 24.2178 30.0355 21.1674 23.978 53.0359 50.8847 28.4186 56.548 30.5968 12.0295 11.6915 11.2683 20.9355 31.4344 29.616 30.963 19.4331 43.66 33.2285 48.8021 47.0106 30.5373 26.9292 29.2326 52.9934 49.4309 40.1908 32.9128 15.5356 15.0855 9.6409 23.4289 45.334 40.3987 40.7758 22.9984 15.7334 31.7343 42.6865 32.722 29.897 43.884 17.9572 36.9531 32.4371 47.6407 47.1949 45.1312 32.0968 28.0631 26.1299 36.4405 13.1896 4.94 19.0854 45.9427 59.4609 41.5688 37.8695 27.5179 15.1653 35.1638 29.5429 37.0235 46.3678 48.1888 14.93 5.892 7.5112 22.8738 29.9464 17.4918 39.0964 41.0383 49.0662 53.0264 32.035 36.4271 5.7932 0 0 32.2575 26.3963 21.7368 43.6477 10.3395 28.9961 68.0216 41.9594 38.764 29.0162 41.468 31.9528 36.5673 35.727 34.0086 43.8062 27.4155 38.3734 10.2083 29.195 37.1433 43.7608 26.7825 41.5305 18.806 7.6714 37.9645 22.7443 21.0962 32.5148 39.6755 44.6976 38.391 61.7957 36.0827 37.7857 22.0194 31.1409 16.1223 17.2189 19.3951 21.0275 33.2695 46.5277 32.3019 50.2783 45.3782 45.9617 31.4815 62.2138 55.9659 44.361 58.5626 48.8308 37.1576 4.831
28.867 41.927 51.5013 59.8364 19.2805 36.7198 26.9203 53.194 70.7506 52.6635 60.8547 171.2104 210.838 128.0158 46.8661 44.1584 27.8623 59.5724 44.8449 24.1548 35.1469 56.2622 0 5.4098 42.1573 63.5097 43.4033 45.8673 49.7739 41.3498 24.1317 65.2773 42.8904 52.1625 40.2855 41.2104 16.6427 10.0321 11.5363 34.302 44.8164 33.9823 24.4215 7.3511 19.1207 11.6664 35.0898 17.9538 19.4656 27.4665 32.9832 38.9602 49.6556 45.4181 39.7823 14.0922 6.4503 52.7349 42.0942 22.7008 22.2113 29.8214 34.7538 26.8735 35.6553 18.1473 19.1699 38.4139 49.8653 41.7237 54.4895 22.7573 46.6987 39.2009 62.2587 46.7318 43.141 36.6489 45.0429 28.2731 21.0856 14.5642 15.6542 34.3928 40.5989 56.8257 46.1344 21.6326 16.2729 46.4041 41.2924 32.6836 52.5762 53.164 49.6881 44.6851 45.9245 35.2272 55.7107 45.385 32.5962 30.1036 15.5086 28.0382 50.2616 42.0593 16.2527 17.5846 23.4392 47.3279 34.0423 21.6156 26.5273 15.4823 15.9559 15.3577 49.1555 26.9349 35.7986 40.6222 42.6401 31.4935 27.4632 23.1624 28 34.5725 50.8648 41.6377 47.1269 25.4996 31.0198 34.1704 21.2951 16.51 43.4231 28.6708 22.5669 24.3052 25.5888 28.3946 48.3023 38.7968 28.7636 38.2929 27.5228 10.6712 10.0316 15.8664 17.7044 25.2757 21.79 40.5951 20.91 37.1282 27.2387 48.4697 43.4676 41.5942 30.3737 22.7361 55.901 41.1381 34.9703 42.8677 15.5387 16.0401 17.3655 33.7487 49.5332 40.3244 34.949 21.3371 28.7773 32.97 41.5297 34.7044 22.9638 47.3235 29.6881 30.8144 39.6316 52.2529 43.5593 40.7019 34.9364 22.6058 23.6233 37.6889 18.1983 9.8217 23.382 32.3332 40.3751 46.8273 32.6304 22.1583 18.5475 29.9576 20.9185 29.2154 47.4876 54.6275 9.4565 3.8591 12.704 15.9957 19.0685 15.6821 42.8596 41.2963 55.833 50.501 40.8239 39.0769 8.3778 0 0 25.3276 31.3252 27.3006 40.272 11.6218 35.7006 72.002 40.7653 52.5903 38.6653 42.7007 36.978 34.4898 31.4439 41.8113 39.2153 39.4861 30.9167 12.5755 40.4105 41.4385 54.5918 29.6867 40.7632 12.7419 8.5735 38.6671 22.4736 24.3632 23.1537 37.9006 41.7 42.7498 61.3577 49.4357 39.0403 27.3344 30.1089 18.5703 16.1275 17.6979 21.4048 35.6098 41.0928 34.0644 45.3134 58.9065 54.1524 31.7713 43.9758 63.9792 50.0739 64.7058 44.8032 46.2831 6.6575
33.9642 39.8143 53.904 50.803 19.5574 37.3271 28.6967 39.6148 51.6597 48.2636 47.7647 53.4733 128.0158 173.5913 150.3899 0 27.8085 64.418 42.8167 25.1737 32.5548 51.3017 0 3.8356 33.4898 64.47 40.2668 46.784 41.2183 34.3932 26.1295 66.0582 54.6842 47.2915 39.2517 33.4404 13.3394 7.8293 14.1377 18.0694 32.3362 39.8444 21.7822 15.6376 16.2165 15.0297 43.4386 15.9465 12.5647 34.7304 30.6404 40.4526 40.3135 43.3955 38.3657 18.5348 12.6483 54.3816 36.9082 25.5957 23.5277 21.3549 24.2775 22.0527 45.622 14.0705 18.1801 37.625 48.2345 41.7477 53.6985 26.4511 39.8333 35.3946 83.6487 45.3099 34.2172 39.2082 44.1051 33.2583 21.2901 8.5096 8.5827 38.7674 41.6138 41.4145 49.6356 22.8549 24.3116 44.3673 25.6946 31.7925 52.3151 42.9162 36.433 36.4364 42.3871 36.1266 43.4572 30.0064 32.5856 30.1507 19.2173 37.5424 48.2864 30.3473 15.5728 16.1111 21.7633 54.2289 58.4226 20.9058 22.4126 18.8788 13.4933 14.7298 48.4385 25.5196 28.0042 32.2542 32.7471 26.5083 21.4553 24.9215 31.8786 23.2992 43.1212 49.078 46.7414 25.2605 33.4159 21.0271 18.4463 29.9642 45.3805 22.7726 24.2185 29.4892 19.4455 22.1605 52.9715 37.4341 29.5514 47.3349 34.1856 10.9891 12.717 12.585 19.8484 31.126 26.3036 35.28 21.4657 46.5672 34.4809 46.9872 52.049 24.9526 46.4763 22.2732 49.4321 39.6619 26.0627 39.7948 15.9393 9.0547 17.7308 35.6123 49.7361 50.3695 20.9234 28.4575 20.7638 32.6549 26.5103 45.3818 19.3346 24.8178 21.644 22.7904 40.2173 46.3157 42.7892 36.7896 36.542 35.2723 30.7227 37.5627 23.5092 9.3781 26.6249 43.5587 51.6995 59.506 45.207 33.3799 12.5761 29.597 24.6404 27.3285 64.0258 57.8182 17.1977 6.3726 9.7286 26.7908 25.5483 9.0839 32.4092 35.5007 45.7099 42.4906 28.6365 41.6271 5.4056 0 0 40.0703 34.037 27.7435 36.7853 12.5903 39.1226 57.3898 55.22 42.281 24.9511 47.5499 37.3698 39.7565 40.5828 27.4113 46.0456 43.0037 33.8221 10.9822 29.3367 34.2709 50.2686 34.5702 49.1639 27.4939 3.7157 47.2579 16.5888 15.5804 28.5786 55.2499 45.1044 44.0796 63.2784 54.3383 39.1097 17.7328 31.2282 18.5792 16.1383 15.4446 14.3328 29.6403 42.4899 30.1746 46.7932 54.5423 42.8465 29.4496 44.5047 77.5132 45.4727 66.9366 55.4629 40.5738 4.5387
33.6656 36.0559 58.3441 45.1335 25.1087 28.5448 30.1893 55.8757 47.5987 43.8352 70.1793 57.5273 46.8661 150.3899 241.2403 72.9103 0 54.0692 39.7736 32.2526 28.9546 41.151 0 4.8031 43.8637 47.5301 33.0141 48.2169 43.9836 33.043 27.8141 67.006 56.9906 47.3632 45.6826 43.4332 19.6608 9.1929 7.1381 35.7706 43.6357 31.9106 27.0256 10.2423 20.7684 11.2577 38.7896 17.7745 0 38.2136 37.3523 36.2003 44.7386 30.6992 38.5373 22.8686 13.7429 37.0757 50.3759 25.3422 20.364 16.4 37.2774 20.5565 36.2516 10.5003 25.6261 36.669 32.3883 43.9889 56.9859 21.4362 40.6339 27.8865 59.7497 47.0325 38.599 34.1318 39.9353 20.5331 18.4177 13.4582 9.8749 30.388 43.5955 50.3114 40.6117 29.9203 18.6329 42.2079 42.8646 38.8291 49.4048 50.3644 39.461 42.2333 38.8946 32.1223 36.0372 42.3325 21.641 21.0254 20.9906 30.8826 57.1244 33.5318 14.3579 16.7815 12.6492 57.59 31.9277 18.6839 21.4577 16.1736 11.5061 11.8607 38.9234 25.9959 39.2278 39.0932 39.6452 29.4773 20.5757 24.1685 41.6889 43.6845 43.75 39.1999 47.9294 29.0689 39.0475 28.8866 23.1676 31.6196 47.3243 31.8272 22.4585 19.4396 0 22.1014 29.217 39.0143 25.6285 40.7681 24.6216 6.9239 12.5997 9.1156 19.6892 27.7783 31.5408 46.8581 27.3836 27.3587 31.1846 41.1057 45.2433 37.8699 26.7608 22.7967 49.9578 49.1425 25.4795 43.7907 28.6394 15.153 22.412 27.9718 39.8774 39.7839 25.9861 32.2681 24.0046 25.4658 33.1678 37.922 31.1408 29.1448 28.2958 31.4553 39.5675 47.8753 36.6208 28.9644 23.8405 23.5842 29.9585 28.9887 17.1572 8.3914 25.2868 39.396 40.1894 49.2197 37.4778 27.256 16.0858 30.06 35.3153 48.8552 44.0042 40.5596 10.0044 7.2443 9.2919 16.9697 26.1262 13.0917 47.532 36.6982 35.6107 46.2696 37.3609 52.8002 4.5294 0 0 38.0444 30.1087 20.2466 29.7837 15.4203 31.8228 64.3013 52.9143 38.9943 21.9682 48.5018 30.3592 38.5619 34.0366 38.0601 51.2199 53.1687 28.0298 14.2251 32.2279 46.0227 45.1912 29.8242 50.6369 19.4712 11.905 43.5749 25.6372 27.0532 25.2809 36.7161 50.1792 35.8826 53.4285 45.742 31.8658 17.244 27.8588 16.4087 16.1168 17.2477 18.8102 35.0522 44.0253 43.1565 45.8873 47.4425 45.955 41.1077 42.5992 45.6709 45.8829 57.7521 56.6415 45.1615 6.1687
23.7495 38.9535 47.1209 44.7873 17.5176 27.3802 20.1691 40.9198 48.4097 38.2495 45.3043 41.8691 44.1584 0 72.9103 146.4792 65.8788 0 44.1294 29.6534 30.8279 42.5652 0 6.3191 39.7918 48.1 32.2834 48.8405 36.6266 24.0502 19.5213 51.089 40.7117 35.8883 39.3386 33.9133 11.2738 5.3066 17.1325 31.1853 33.6019 36.4093 14.6956 7.5557 15.7539 12.3025 34.9208 20.6177 17.2674 28.3577 19.8257 34.783 46.3826 42.7666 27.135 11.459 10.2732 33.5492 29.0894 0 15.607 13.4053 18.4718 15.5144 25.3589 10.2792 14.5577 31.9495 46.6735 41.2931 55.91 24.698 30.0153 35.3133 45.4054 31.7571 38.7068 33.0525 33.7435 31.9304 20.6286 12.1832 0 39.5516 39.7777 38.5304 41.9124 24.0484 17.6713 46.9362 35.1243 24.8504 53.625 34.3925 23.7109 29.918 41.2457 27.346 33.3564 26.9103 22.6545 19.1786 13.8078 29.1259 36.6579 24.097 5.9883 0 25.7222 38.7317 32.3326 13.0875 26.8184 14.166 18.2664 8.5126 43.1704 21.6576 32.9389 23.2468 28.4618 26.679 24.1662 20.9864 31.751 19.3949 38.9361 45.969 33.5877 22.8597 32.3867 25.3865 15.5081 14.6471 32.5567 25.4994 18.0373 17.4064 16.5118 17.6902 34.3582 32.9175 28.1668 31.2057 23.591 8.7494 12.28 10.51 18.6418 22.7001 24.9893 32.1788 20.4264 28.6529 22.9244 26.8189 41.9029 37.3278 30.3504 19.9618 36.5729 37.5749 25.6184 27.7079 10.4896 7.6717 14.5646 24.8213 36.7783 37.3709 30.1456 38.7362 21.2844 27.2126 26.7658 32.467 17.7641 36.6511 13.4249 21.7207 36.5192 44.1041 33.6798 33.0615 30.3539 22.7262 26.6017 42.4863 17.009 9.8983 20.2951 32.5689 38.459 52.8066 38.8827 18.6801 14.1899 24.173 20.627 32.5493 40.9866 31.6254 7.8224 9.2851 9.1106 12.6274 23.8594 11.4485 39.5269 23.8121 43.7305 34.6472 30.4678 40.3597 4.2593 0 0 45.5356 26.674 22.27 28.6309 15.9831 30.5054 44.8653 34.9163 35.7999 30.496 46.4352 29.8683 35.077 32.3753 32.9456 35.9569 30.6713 29.0417 16.3115 39.1528 34.844 51.4146 27.4531 41.9879 15.9654 7.3309 35.9585 17.2614 18.5863 23.5906 29.936 33.7651 38.9109 45.9369 44.3329 25.5506 21.9317 24.9452 16.8573 18.9348 19.7689 19.6429 33.4381 35.1242 24.4019 41.9382 45.9556 47.7896 34.3041 0 47.4896 39.3068 46.9322 32.3493 34.5138 4.3012
23.6433 24.655 23.5629 30.7425 12.3177 17.4574 14.7111 24.6262 23.7738 20.1981 27.4203 25.9647 27.8623 27.8085 0 65.8788 19.7248 73.3921 30.7614 23.9975 19.0944 23.9532 0 2.4203 28.3765 32.4439 25.5447 25.273 18.8757 15.9551 13.9102 29.9091 19.3123 18.7998 22.9008 20.9412 9.351 4.4687 6.6949 16.7252 20.8242 18.9363 11.5523 2.7788 6.1358 7.9252 17.1785 15.3887 15.9018 29.0239 16.1221 17.8818 29.171 25.6485 16.1256 5.3142 9.6333 12.5843 10.9882 10.9147 10.252 10.6302 8.3927 8.2726 19.4804 5.6135 9.1689 16.427 22.1928 23.0184 24.2299 17.1063 22.798 20.8968 29.8038 20.4115 21.299 17.0271 21.8693 19.7812 14.2977 7.8647 4.882 21.853 24.9539 17.5756 16.121 14.1104 15.086 21.8994 18.4959 17.3164 29.3157 19.9562 15.334 18.8735 16.4816 17.7853 18.8623 15.696 12.9967 7.2672 10.5384 15.5381 19.8091 19.4044 7.1883 7.8585 17.9635 20.7448 17.2828 12.9746 12.0275 9.6255 7.5692 7.3676 17.711 10.0873 17.1159 15.8811 11.2746 15.0386 14.3411 10.2668 15.6401 11.7946 19.9355 19.669 24.0829 14.6846 13.6383 16.7385 9.5708 10.7439 17.9774 25.5047 13.7141 11.1505 0 9.9329 17.8605 19.2097 10.8164 12.0792 11.2287 8.5664 4.5707 4.9643 11.0011 16.2863 11.3855 23.0389 11.0241 22.5598 14.9494 14.1168 25.8426 18.4572 17.4911 11.1679 18.0121 23.5577 15.6415 14.7464 5.1347 6.1377 8.7502 16.5563 19.5013 23.7184 18.196 16.3516 14.7216 11.2292 14.3908 19.8816 15.5027 17.706 11.5174 15.4037 15.7021 18.4504 21.8817 19.6008 21.5355 16.8945 15.6419 18.3338 10.6887 4.0421 12.7555 19.0874 17.1965 20.9613 19.2941 10.5248 10.7946 13.5124 15.5351 20.699 22.2104 24.7021 3.2654 2.6238 5.4088 9.8853 15.4542 9.8474 21.9491 14.6862 21.6539 17.6024 20.0461 22.8061 3.0752 0 0 19.4132 15.2968 10.3138 17.9991 7.2571 20.0031 25.4529 19.0505 17.05 19.5146 23.8387 17.4143 20.2426 21.0947 18.1083 23.3494 18.8959 20.5893 8.3783 19.738 25.2898 29.4353 17.463 33.4995 8.7471 3.1043 23.8071 10.2733 12.2841 12.743 15.4212 12.3171 21.0834 23.9617 21.2628 16.1677 16.8114 13.0001 7.8886 10.1508 12.099 13.8477 20.4035 20.8428 17.3101 22.8976 28.2403 29.0399 17.0683 20.3283 22.0664 17.4433 21.4361 23.9971 26.9768 2.7085
37.504 50.6108 83.8687 52.9798 20.4073 43.6082 24.5076 54.6587 68.0809 57.6754 72.1875 58.7304 59.5724 64.418 54.0692 0 73.3921 374.3713 151.3083 33.0527 39.8574 54.4809 0 7.5618 57.639 72.3149 53.7323 50.0119 46.8896 38.9041 27.166 79.4955 65.8397 51.6133 49.4396 56.8717 15.3355 10.4698 12.0552 32.5957 41.2425 37.578 32.1737 9.128 20.6698 17.7907 37.8353 27.786 24.3008 44.8704 30.0092 30.447 48.0017 60.6585 42.399 18.1714 16.2895 52.7423 49.7881 28.9167 39.1653 27.9484 20.3616 28.9073 44.9244 23.8463 21.9312 50.6315 59.7698 48.947 58.7325 26.8915 64.6788 39.7025 77.4061 49.8296 47.02 50.8441 51.7003 33.953 21.7509 7.8666 11.2695 42.0189 45.1462 47.1654 52.7095 27.6375 24.8107 54.1434 40.0796 39.3636 76.6474 51.7144 40.804 44.1589 44.0322 27.968 43.1718 37.3314 46.9009 32.347 23.1609 41.845 57.3864 34.3873 12.2518 12.9735 31.6817 56.6015 47.5435 24.1292 25.6006 17.8908 26.0604 16.6189 51.3679 28.1044 52.952 38.3649 34.2258 38.7554 31.6999 19.2156 38.2826 35.3631 60.5504 68.9718 49.5096 39.987 40.6382 28.5032 18.7523 23.8324 50.3663 44.1639 24.6252 24.1477 29.2827 27.6221 56.8936 42.2531 24.745 44.3269 33.3278 13.3552 6.4814 14.9977 12.7823 21.5216 26.0024 49.3241 24.2904 50.0409 38.4682 51.1844 61.3095 44.1193 38.39 15.0365 49.3374 46.0572 38.5944 39.3979 17.8389 19.2028 16.2203 36.709 58.0691 64.6692 28.7824 47.2913 29.2766 33.7361 43.0853 41.0772 29.4839 45.2228 25.6827 28.9891 46.3147 58.7037 50.4001 48.3207 46.6358 32.558 43.3575 45.752 21.3047 15.1177 27.4652 25.9154 42.168 64.7141 49.1693 28.1193 18.9305 43.5283 37.7528 45.4852 56.5762 47.4365 16.6877 0 8.6369 21.0378 31.5564 17.0105 42.2327 44.1302 59.4693 51.4329 39.4236 44.9458 5.3117 0 0 49.4733 31.9458 33.7972 49.0951 16.8528 36.7579 81.6457 52.2782 52.8597 43.0266 55.1833 30.5242 48.4012 43.0422 43.9153 46.3994 41.6327 51.9679 16.999 49.9688 57.4445 56.885 34.1677 61.7166 16.4325 9.1052 48.0935 16.8637 17.8095 21.9271 61.7915 46.4434 43.8042 51.3024 71.906 32.4984 32.8784 35.1859 23.6524 23.0752 22.4704 22.6704 37.9328 47.5276 42.9069 53.7979 65.7714 48.0898 39.298 59.3115 79.8229 42.6902 86.5353 55.1115 53.0456 2.3644
33.0517 50.6016 56.5927 48.0051 27.2202 22.0941 28.0209 44.9186 54.6305 46.4591 51.6319 39.2391 44.8449 42.8167 39.7736 44.1294 30.7614 151.3083 262.2418 102.7668 0 43.3712 0 7.366 42.4138 73.4696 39.9316 45.1141 43.5788 27.4104 24.6535 63.6344 48.647 47.3007 55.5516 32.9205 14.6432 10.6057 18.7329 38.3495 46.6859 39.6802 22.1083 10.1525 16.9453 10.7288 33.7749 12.4249 20.3201 43.606 24.0502 23.7011 46.1463 42.1247 38.1451 17.0522 8.7936 44.3906 24.9515 25.3572 26.3488 19.474 22.7276 27.9518 42.1366 19.5877 18.3121 43.0747 52.3126 45.1745 48.0829 24.2965 49.2379 45.0832 63.5655 48.6651 37.7851 44.2676 41.4267 27.2625 18.4904 16.4131 12.5403 34.0302 53.6964 63.5516 45.9992 26.4494 21.1278 39.6413 38.4475 32.4752 54.4127 33.1505 29.9888 32.1351 44.1369 22.3169 46.7644 39.0078 28.9719 39.3497 21.9706 34.0362 59.5617 41.7493 12.3063 17.8995 23.3089 51.6824 37.8589 23.0767 19.0334 14.4947 21.0897 13.1913 56.3801 20.1436 33.2307 42.1279 31.4434 35.7922 30.375 16.5595 27.5036 27.445 50.3743 50.1046 52.1136 32.8986 37.5618 29.7061 21.5398 25.0673 41.6459 23.4917 17.2958 21.2557 19.2696 23.9349 36.6351 37.8412 33.06 40.9604 35.1767 11.5293 5.1438 8.8461 17.9744 28.7856 26.3642 40.8952 20.1529 34.1062 24.4405 39.1595 38.6014 38.3354 26.1272 17.9286 46.5945 26.039 34.1702 43.2053 16.4473 16.1244 15.586 27.474 44.9792 48.9264 34.9387 37.7286 23.5661 28.3728 42.8873 31.9717 21.9511 37.6423 21.2816 28.4266 48.3587 56.0463 46.2032 26.4808 23.969 35.4757 33.8861 40.6198 24.5901 11.8014 26.0981 38.0678 50.1003 52.8413 44.1719 25.9283 12.3365 44.4257 26.5852 31.9711 48.4413 53.0611 15.015 5.7888 8.9435 22.8445 26.4382 17.5025 40.4765 30.1758 67.5086 52.0641 31.0784 41.132 5.1912 0 0 41.8054 29.6819 32.0199 39.3528 13.199 35.6212 55.7547 41.5995 46.9761 33.7037 44.8813 36.4965 40.5703 37.3536 43.5682 47.1929 48.3917 42.3448 15.2304 33.6378 42.4291 38.5944 23.3621 43.5068 12.8043 12.5993 51.4181 17.6801 28.7638 22.0251 49.9888 41.4864 41.1909 50.6268 51.8494 28.1993 24.3536 25.5596 21.4861 19.8148 19.2333 20.5818 32.3938 38.0781 33.3181 46.9033 41.8074 45.4225 33.9374 42.0992 52.5657 45.8124 65.644 38.156 40.5151 5.1647
18.5645 30.8861 31.247 39.9569 11.7902 14.7754 17.4978 24.9604 30.4792 27.5932 26.5291 30.6774 24.1548 25.1737 32.2526 29.6534 23.9975 33.0527 102.7668 52.9667 73.8373 36.1588 0 3.5569 27.0972 34.3293 34.2343 27.4451 26.9286 19.8888 12.6435 48.5393 23.519 27.3489 21.7407 19.1709 9.2302 6.072 3.8613 15.3386 24.0947 16.2063 11.6078 6.4203 8.9307 8.5373 25.5034 15.4783 13.8251 23.3915 18.2063 18.269 22.3704 31.5856 21.476 6.513 6.2395 16.5288 23.3993 12.5922 6.9767 18.7359 11.1984 11.1395 20.2221 7.3563 14.2841 26.1844 31.1436 25.9367 23.28 15.3323 26.1323 26.715 30.2252 24.2921 27.0095 18.6302 25.5409 18.9775 13.8132 5.6349 6.3424 15.987 27.5479 27.8672 21.4384 12.2526 11.1747 24.4058 16.267 20.9293 34.9663 31.3176 23.8467 22.9008 30.9551 16.5695 30.5626 25.0517 16.7765 15.5746 14.7782 13.8516 26.9423 19.0956 8.7146 13.241 19.7835 22.4994 23.9905 14.6188 11.0069 9.7813 10.1857 7.303 20.8076 13.8339 26.2364 22.4249 19.5102 19.7387 20.6949 15.9709 24.3287 20.4276 22.9695 19.2345 27.5077 19.3852 12.0207 19.1009 12.033 18.2994 28.7786 17.1235 14.8072 12.0261 10.248 14.0476 23.276 22.9014 20.069 23.1262 22.9935 6.4817 5.1682 7.1182 13.1393 19.2562 16.5678 25.2487 14.5541 24.9644 16.4311 26.864 28.7341 22.2914 14.2206 18.0495 26.6254 23.982 17.4335 18.4784 7.2585 8.652 11.423 16.0117 26.6511 26.4174 24.6471 19.3301 19.5951 21.6239 18.3308 17.6812 17.7689 17.0022 9.3554 12.2632 17.7236 33.1183 19.2618 27.9193 19.9493 24.3642 16.2856 20.4638 10.6807 8.2549 11.9458 23.3956 32.2389 35.5182 29.1244 14.4439 9.5786 24.8762 13.7898 16.3553 25.2395 24.7321 8.2455 5.886 5.9579 11.698 15.6286 14.1983 18.9931 18.9614 32.9659 35.57 27.5433 25.3487 4.2253 0 0 20.5424 21.6283 13.2361 19.2959 7.7133 18.0053 29.4491 27.0493 24.3317 17.3974 22.1197 26.4987 18.1826 21.1072 20.2956 25.6404 23.8359 23.0786 8.9892 24.0951 25.81 27.7715 17.8865 25.9199 9.5175 6.3708 26.47 13.3123 12.6983 14.8969 30.1615 24.9718 22.4084 35.8272 32.1555 13.942 15.4016 19.997 11.2256 8.6204 7.984 9.9441 20.4353 23.3803 21.15 22.6885 23.505 21.4905 16.3235 23.9076 27.2943 24.9276 26.23 26.8328 28.0151 4.1732
18.7365 28.3121 46.9051 32.2328 15.5475 23.0154 16.7514 28.0512 33.8322 31.1299 36.1124 28.457 35.1469 32.5548 28.9546 30.8279 19.0944 39.8574 0 73.8373 65.5265 136.1736 0 4.0216 31.0281 41.2652 37.6434 34.0988 31.8306 31.5396 14.9299 52.1126 34.2281 36.2883 36.9792 26.2649 10.2665 8.5389 6.501 25.5783 28.1132 19.5921 12.951 7.9784 18.5464 9.4163 22.7417 17.4951 13.3891 33.1468 18.5882 17.3205 36.6179 36.6338 20.0139 13.7597 12.2304 32.2438 27.1428 18.7801 12.5209 16.7191 25.4659 14.4225 24.8405 7.5008 18.6832 25.6745 37.6048 25.4985 32.6395 13.4605 30.9572 24.1803 42.9472 30.9828 33.5758 32.6901 26.5693 25.7133 11.4344 6.1043 14.7651 31.8141 38.8516 41.5215 28.1347 20.3765 13.1146 37.8264 18.1317 21.0409 40.7772 30.8026 27.7718 0 35.6199 16.6369 29.972 30.5925 24.6197 18.9223 15.661 21.5559 36.7556 24.2236 8.7253 9.6541 18.6344 29.5709 26.6838 11.971 19.1046 13.6143 12.2971 8.836 24.2869 11.7265 30.0103 15.7234 31.6536 27.6325 24.4814 12.7367 27.2551 22.4518 34.3317 30.5032 36.5573 21.5441 24.3013 26.0727 11.8504 21.5627 31.9394 17.198 12.1385 15.0442 11.3513 13.4339 34.4699 19.7581 18.0475 35.2319 17.7952 4.8537 8.5602 7.5766 16.2222 14.7773 15.0077 32.3351 15.5592 34.2516 18.1783 26.9672 24.2216 15.2997 21.3217 12.4026 28.655 25.2673 20.5897 23.5109 13.7626 16.794 13.0688 15.1767 33.6639 33.2813 26.4088 20.9286 17.7368 19.2848 18.692 25.7997 25.6251 27.9434 17.7907 19.8333 21.9906 35.5658 25.2588 21.751 23.2717 17.2715 22.9856 29.6729 10.1827 8.2706 15.2259 29.206 34.5033 41.3705 36.5562 16.8092 13.2994 26.0735 15.4402 29.0967 31.0357 31.3703 7.4579 7.0991 9.6004 19.6706 21.7612 13.5101 20.676 19.8259 33.2202 34.1699 25.941 23.4339 4.4728 0 0 25.7632 18.4508 18.9769 20.9958 8.287 23.2976 48.4401 28.119 19.9114 21.6449 36.666 24.395 20.8805 24.7252 19.6084 27.8519 24.1677 25.615 6.3636 23.3842 25.3234 38.5812 24.9377 24.206 12.8695 5.5996 28.2264 17.1385 21.4191 21.1769 28.1023 31.4696 23.7743 43.8425 32.8657 16.2614 15.947 15.6235 12.1118 10.3174 9.4931 10.0184 17.7283 33.181 30.6229 28.5934 29.94 27.8204 22.5691 29.2502 45.9491 22.7421 34.3896 35.5658 37.5413 3.5183
32.092 51.2633 68.6572 59.0208 20.3576 34.427 20.218 70.3872 55.2902 42.227 44.0735 42.3899 56.2622 51.3017 41.151 42.5652 23.9532 54.4809 43.3712 36.1588 136.1736 299.7861 0 0 53.1902 54.9441 53.4621 44.4977 41.32 39.5426 25.6266 72.2244 49.5991 57.4327 53.5553 39.5345 25.95 12.0777 12.7841 42.1057 43.4864 31.374 21.8329 15.94 22.9869 13.9321 46.501 21.3091 26.8687 53.7909 38.8642 45.5208 68.5705 57.2073 36.2876 21.8555 18.5426 56.5233 40.2817 22.4804 26.9086 15.9864 25.5043 23.777 33.3012 13.4922 22.0649 40.5032 42.8431 50.2966 52.2306 31.5483 46.2229 43.7528 55.9941 53.4228 44.0496 37.8128 36.3074 29.6521 28.6004 20.7218 10.5553 47.2675 55.9043 49.5108 55.0376 30.7018 34.7736 48.143 34.7574 45.4742 55.7852 47.491 39.0411 50.3007 49.8063 41.2671 57.1887 45.5585 40.7063 29.454 17.432 33.9733 47.6077 45.1854 20.3275 40.4301 25.3283 51.21 40.4349 27.4637 26.0572 17.88 17.2595 18.5826 42.1443 26.579 42.2185 39.0506 37.5395 28.7151 32.119 27.1208 41.0355 49.7879 37.9568 45.9135 43.3958 29.6667 41.5028 24.8894 13.1869 28.722 46.9316 30.1974 15.851 29.1405 16.8815 30.2663 44.0795 49.9721 36.5495 42.2681 31.8173 9.9347 12.9037 12.3927 28.182 39.7106 43.8302 41.9701 31.437 46.7178 35.9421 32.3084 53.3512 47.3778 34.8041 26.0085 45.3905 39.0861 47.4911 53.5079 23.7254 17.2201 23.1664 34.8564 45.4723 39.2035 31.5931 39.4353 21.0206 37.1318 44.5771 38.983 26.8621 40.9362 33.8936 35.9395 47.552 38.2644 52.9687 36.2762 36.1151 27.1914 31.6653 44.2624 22.236 14.049 24.3212 42.511 52.2566 59.2996 42.1929 23.137 13.879 37.2148 17.0435 35.6411 58.5927 52.3131 5.4469 0 17.964 27.8992 33.4468 26.398 47.0208 39.0598 58.6989 52.5844 32.8472 47.6993 9.3195 0 0 42.0887 39.8799 26.2137 32.0934 15.0475 44.6071 63.6236 43.9641 43.1937 28.1451 49.2567 38.0526 33.4606 40.228 39.0806 52.4836 49.066 41.7025 17.9852 29.3212 33.4527 54.2247 25.6095 54.6383 22.8618 8.8763 37.0149 19.0116 28.6725 38.3074 47.9994 50.8971 45.4708 63.8418 58.9274 33.5718 23.1088 40.8533 20.0266 15.6517 18.3766 24.5156 36.8099 44.2737 41.6747 48.2839 65.1566 52.6529 36.7797 46.4003 71.4776 51.4551 57.7695 64.7466 57.9254 6.9354
0 0 0 0 0 0 0 0 0 0 0 0 0 0 0 0 0 0 0 0 0 0 0 0 0 0 0 0 0 0 0 0 0 0 0 0 0 0 0 0 0 0 0 0 0 0 0 0 0 0 0 0 0 0 0 0 0 0 0 0 0 0 0 0 0 0 0 0 0 0 0 0 0 0 0 0 0 0 0 0 0 0 0 0 0 0 0 0 0 0 0 0 0 0 0 0 0 0 0 0 0 0 0 0 0 0 0 0 0 0 0 0 0 0 0 0 0 0 0 0 0 0 0 0 0 0 0 0 0 0 0 0 0 0 0 0 0 0 0 0 0 0 0 0 0 0 0 0 0 0 0 0 0 0 0 0 0 0 0 0 0 0 0 0 0 0 0 0 0 0 0 0 0 0 0 0 0 0 0 0 0 0 0 0 0 0 0 0 0 0 0 0 0 0 0 0 0 0 0 0 0 0 0 0 0 0 0 0 0 0 0 0 0 0 0 0 0 0 0 0 0 0 0 0 0 0 0 0 0 0 0 0 0 0 0 0 0 0 0 0 0 0 0 0 0 0 0 0 0 0 0 0 0 0 0 0 0 0 0 0 0 0 0 0 0 0 0 0 0 0 0 0 0
1.6285 5.5685 7.4803 7.8621 2.2682 3.6191 1.4509 7.2499 4.6516 5.2661 5.9163 5.3181 5.4098 3.8356 4.8031 6.3191 2.4203 7.5618 7.366 3.5569 4.0216 0 0 0 35.8978 14.4268 4.5781 8.2365 7.7022 5.8447 2.5234 7.5427 8.7653 8.6385 4.8365 5.1647 0 0.4867 0.9248 4.4898 4.9133 5.5405 1.5925 0.7191 0.4449 1.4293 4.5746 2.4395 1.3229 5.1701 5.6851 2.7902 6.8539 10.4615 4.0874 2.6907 3.0622 5.9445 3.777 2.4089 2.9728 3.3477 4.2054 3.5448 2.0926 1.3599 2.7488 6.9145 4.8742 4.824 5.73 2.0308 6.4286 4.3464 4.1727 7.6961 3.9737 7.505 4.0814 3.4608 2.5912 1.2812 1.1641 4.8884 5.9445 5.7125 5.9599 2.5234 1.322 6.5997 3.9127 7.0645 8.0189 5.9819 4.4412 5.7741 5.9785 4.1268 3.5276 4.7893 4.3407 2.0014 1.3461 3.8283 4.9444 5.7948 1.1633 2.1673 2.8699 4.4883 3.7441 2.5936 2.4031 2.1237 1.5194 0 3.9237 2.992 3.507 7.2294 1.9418 3.2976 3.47 2.9387 3.7845 4.1483 6.3211 3.628 6.6378 2.4035 6.2308 5.7756 1.9957 3.3834 3.1042 1.884 1.7939 2.9317 2.1939 3.0015 5.5913 6.7222 3.4585 3.8712 4.8832 1.3068 1.1641 0.5567 1.9155 2.8924 1.614 3.8765 3.5579 5.9567 3.3511 4.9928 2.5926 5.0021 5.1381 2.4625 4.4895 4.0106 3.3573 5.4908 2.1064 3.3762 1.2156 3.4567 4.4328 4.5273 3.6002 4.9741 4.3 4.5529 4.2915 7.547 3.0058 7.0634 2.3762 4.0979 3.8188 3.8676 3.6336 3.8582 2.2217 3.2055 3.4596 3.9557 0.6188 0.388 1.1347 5.7906 3.8182 6.4731 4.4156 4.1701 2.0097 6.7079 2.861 5.8512 4.8604 5.7107 1.5997 0 0 4.1637 3.0428 2.4573 4.3579 5.464 7.1617 5.4263 1.9007 2.6796 0.451 0 0 6.407 4.51 4.094 3.8119 1.5365 2.6949 6.3891 4.657 4.7178 2.8447 4.9746 6.843 4.4691 6.9171 3.5619 6.9692 4.6397 5.182 1.8543 4.6683 6.7435 7.6714 1.4939 4.9789 1.6174 0.6222 6.0543 3.8081 3.408 3.3547 5.0492 4.7308 6.3423 4.9546 7.8512 3.8746 4.1747 5.4125 1.75 1.5361 0 0 0 3.7302 6.3784 7.0028 7.5532 6.258 3.8534 4.4008 7.9815 5.758 7.1967 7.7091 7.4116 0.7882
30.1837 52.6316 66.7943 55.2211 32.3775 43.6138 26.7421 61.7719 38.8587 49.5245 40.3457 46.1363 42.1573 33.4898 43.8637 39.7918 28.3765 57.639 42.4138 27.0972 31.0281 53.1902 0 35.8978 278.4158 120.6662 56.1843 66.3762 51.9786 47.9895 33.2443 66.8779 53.5195 58.5606 50.5986 42.121 0 9.6571 17.5749 33.4619 45.7838 39.6876 21.0995 7.2353 13.8184 9.084 37.5385 19.8593 17.6537 41.0833 34.7025 39.9391 56.5748 53.701 28.3182 20.9709 20.0564 43.3498 36.1659 29.489 28.8855 18.8161 21.2679 27.4859 30.5631 14.8707 20.4313 58.3826 55.7348 43.5809 59.6596 27.1438 49.9167 46.6258 62.6768 50.9963 50.8048 47.2016 53.2452 34.1328 20.9308 8.9665 10.9979 39.7015 59.5152 45.2838 57.7125 33.8078 21.077 41.0028 30.4686 40.6616 58.8979 39.5696 43.716 39.694 58.9378 39.9448 44.7329 46.3396 42.138 25.7914 17.5566 36.491 39.179 37.199 19.5855 25.4959 25.7776 54.0083 39.1043 20.1147 23.251 19.2596 20.8709 15.7875 39.8486 21.511 30.7133 47.0986 27.5991 36.6335 29.0555 23.5017 28.3386 36.2192 54.2513 39.3203 56.6166 27.9198 39.0407 31.6724 26.4563 31.7116 53.0718 25.3632 23.4125 18.8473 17.5551 31.8597 48.0079 45.1336 33.4475 39.4771 32.64 10.6412 10.5063 12.1453 20.5526 26.1813 28.8165 39.5556 25.6288 46.822 34.9906 45.1525 45.5147 36.9395 31.7622 18.6315 47.0214 39.6411 29.7085 43.898 15.2767 18.2681 21.9329 28.7416 44.9926 46.1614 40.3799 47.9644 35.3099 34.6821 34.3333 45.6509 31.2039 48.7068 28.0271 35.2268 34.6526 51.1386 34.9801 43.0745 36.7791 22.2602 34.0884 43.8074 14.7658 0 23.4756 39.67 30.6274 72.4361 44.987 23.7909 12.7937 39.6732 33.011 40.6623 44.9531 52.7273 15.9577 4.1328 15.1776 24.659 25.4235 16.2491 36.0257 41.6376 58.0131 40.38 27.7592 35.4997 6.6727 0 0 37.7875 31.5491 33.9265 43.2947 12.4631 32.8528 48.7423 54.1276 45.9829 30.181 46.5603 41.33 39.1232 39.7841 44.1727 55.4469 42.705 47.4459 15.1799 39.0565 34.2321 53.7697 35.2441 47.8857 20.774 10.1621 51.4207 26.8275 26.1784 30.62 47.4654 48.0026 51.6543 63.0153 50.2883 29.9034 29.3514 38.1018 17.2072 14.0202 17.6388 23.6996 33.9293 33.9089 34.6219 51.4253 51.0615 55.1966 31.1382 46.2016 56.5418 47.7849 77.1087 48.7389 52.3488 6.9567
38.9584 70.1302 86.1954 80.2155 24.542 40.8481 38.4823 58.9476 70.7237 78.7321 65.0798 69.689 63.5097 64.47 47.5301 48.1 32.4439 72.3149 73.4696 34.3293 41.2652 54.9441 0 14.4268 120.6662 217.3194 110.4895 70.6521 60.9833 46.3546 39.5157 109.1222 51.1359 60.5611 74.3204 52.3812 17.781 10.3398 13.152 44.5425 51.7563 33.891 31.098 7.7587 21.7358 16.9737 55.999 28.8593 22.5991 47.3587 43.5026 39.1305 58.6176 70.4001 39.6937 14.5482 19.4702 59.0846 41.7374 22.6332 26.4145 37.4579 42.4345 29.3461 49.3742 22.9013 21.8874 48.0378 66.9537 70.7548 72.9952 31.211 67.5494 44.6065 82.825 56.2608 54.8167 54.4595 73.4247 42.0685 19.2538 13.9936 13.7595 51.3045 80.0906 65.349 67.2483 33.7782 19.0433 67.6862 44.8949 39.5114 94.7635 72.3126 45.2928 58.6035 42.2925 53.4273 69.6663 59.5434 42.447 33.9944 24.6024 51.2592 63.2942 43.1735 11.805 22.7794 38.905 63.3764 63.4335 25.8618 37.7558 32.775 27.5514 25.1576 62.397 30.2587 44.3967 52.6953 37.6536 48.9729 30.3774 21.609 40.9438 46.8426 64.9758 65.3369 80.8394 34.3736 49.9526 41.9202 24.3458 30.9552 50.239 28.077 16.0256 28.6231 25.4921 29.8203 50.6658 56.9651 30.5768 62.1011 43.1565 12.7802 4.9787 12.6115 20.1324 31.8239 34.1697 49.737 22.6479 63.4476 44.6777 61.2371 62.7442 42.592 41.7661 22.5804 58.1503 43.5311 38.9044 46.5505 26.8223 21.1565 23.2067 33.9512 65.3526 64.7553 33.6128 41.3253 31.4407 24.6606 47.8959 32.6842 31.3742 54.0176 33.0883 32.8128 65.0348 52.9324 65.2359 42.637 49.3731 42.009 38.3053 56.8973 20.2671 15.1706 33.364 49.0718 69.7282 66.057 74.745 33.5892 15.5916 45.6709 28.0459 38.9635 55.9349 49.9815 19.3018 12.2319 14.9378 18.2078 27.7225 16.7869 41.4363 45.9461 77.7985 65.1819 48.1379 61.4594 8.8374 0 0 46.8408 37.9884 27.0852 47.1834 15.4872 39.2632 96.0318 57.6871 47.9197 37.4221 63.332 45.2074 46.2051 45.3389 51.6497 68.0609 62.7814 44.9104 15.9599 45.7626 45.7247 66.0295 46.6564 70.6983 21.0609 11.2344 57.1676 28.2869 23.8036 32.5957 56.624 69.5637 51.2132 74.8878 66.4425 35.4783 20.9392 42.6678 20.2005 20.7082 19.4937 15.6912 34.7478 53.1022 48.5754 61.6624 61.4196 45.9758 48.8442 59.037 91.5291 71.9543 88.8758 65.1889 68.6 4.6313
28.4384 42.7279 67.0485 49.291 27.8976 37.5867 25.4499 47.7469 46.7395 43.1907 46.1967 48.2249 43.4033 40.2668 33.0141 32.2834 25.5447 53.7323 39.9316 34.2343 37.6434 53.4621 0 4.5781 56.1843 110.4895 278.3663 218.6486 61.1163 48.223 26.7654 83.8585 58.6481 65.9324 47.2444 37.9981 20.2244 8.6547 12.5828 33.2501 52.4237 31.6971 25.97 8.0737 20.292 17.4878 39.1618 16.8962 16.1741 40.0617 26.1493 31.953 50.3924 40.4289 28.4738 14.8868 12.3786 52.8955 34.9552 21.7809 19.0065 20.0816 22.7533 14.9819 36.0292 15.3565 17.838 37.2315 60.217 47.8022 51.6476 23.1498 32.2012 35.1311 54.2479 54.9601 38.4606 37.7632 48.2315 29.0484 31.1954 10.3901 11.7616 31.1053 44.362 46.0122 43.3251 28.6107 22.3856 46.1066 40.6354 36.1484 58.2198 51.9112 34.5732 43.5618 48.2167 35.7626 47.666 59.0834 34.852 29.1148 19.806 32.0839 47.3039 46.4824 11.6719 13.8324 19.6315 61.1246 45.6192 19.3336 20.4093 13.0075 17.6488 17.6074 50.2175 22.3221 31.0995 41.8707 35.0273 40.5576 29.5416 24.6624 27.9462 31.271 36.3798 44.8353 47.6133 29.3692 36.7435 35.0155 21.7296 27.518 53.8859 24.4153 22.5112 29.2479 31.0289 22.8252 35.9266 41.6752 28.7181 44.6024 46.3591 12.2058 10.8958 15.2569 35.3137 36.7072 35.6909 48.2356 20.5903 34.6718 30.3975 51.6833 49.8998 34.3717 22.433 16.7585 45.7501 46.9443 33.0639 28.4255 13.3429 11.003 21.136 40.5737 54.6484 53.8852 40.4097 29.2855 25.5447 33.5093 38.7539 33.7376 28.654 36.8894 23.976 36.824 50.9248 59.9666 51.1874 47.4965 43.2571 30.7539 40.2678 35.0715 21.9663 11.025 25.9033 37.8919 39.1162 64.913 50.1757 25.6971 14.6617 38.295 29.3224 44.5838 42.167 41.3204 13.1298 7.7439 9.1087 31.3927 31.6057 16.0648 46.3072 39.2178 46.7258 43.1382 29.9743 46.6499 8.0072 0 0 35.8055 29.5058 29.4488 35.7756 8.3234 37.0703 61.3737 47.8014 39.1598 31.3546 55.1365 36.8985 43.467 34.2679 33.4825 43.1104 35.7171 34.6442 12.6245 47.1288 60.5616 65.6132 24.7062 52.3331 16.8654 11.1451 55.2364 26.4146 25.9575 23.3797 44.0305 51.9422 51.3228 52.0152 72.2985 32.4157 25.8299 31.269 15.7017 17.2418 18.8426 19.4574 34.3546 40.8502 27.4766 42.3786 57.1537 39.7235 40.7097 45.4654 53.9129 42.8004 64.0741 39.9094 37.1818 1.4366
36.4341 42.3676 68.0565 56.747 26.0058 35.6088 25.981 51.8911 62.2685 47.6608 43.4539 52.9163 45.8673 46.784 48.2169 48.8405 25.273 50.0119 45.1141 27.4451 34.0988 44.4977 0 8.2365 66.3762 70.6521 218.6486 288.4101 275.9091 45.9506 34.858 88.069 66.5058 68.8858 49.217 41.4093 14.9992 6.629 11.3062 31.0701 50.3393 34.8638 33.0206 0 15.8763 16.9363 46.5367 22.8447 21.1482 38.8519 33.8079 35.1706 57.394 36.2415 38.9459 23.0467 15.8198 46.669 35.5901 31.7317 20.6687 28.7117 24.1203 26.2342 37.6105 18.9794 18.0291 37.5239 59.0626 50.7248 62.0574 40.9665 38.467 31.6687 71.7793 61.3116 45.7093 50.3506 42.9492 32.8262 20.4301 5.1962 11.1761 41.8677 51.1931 52.3697 68.8538 37.4652 29.5728 55.5639 46.4468 34.7089 63.9348 52.8197 40.6021 58.7416 45.7692 30.6708 43.7142 50.55 30.4746 29.8711 20.9869 27.9492 49.3713 41.885 24.8089 28.1535 24.2189 65.3948 51.1729 22.1138 18.3156 19.5844 17.7817 13.4297 55.8291 25.1196 38.9638 47.1745 46.6154 42.376 39.3622 32.3084 28.2443 48.5411 36.4735 47.1198 54.0006 34.8538 46.7108 45.9164 25.4752 29.96 47.8404 26.0528 25.8256 27.9085 22.4297 23.791 40.8132 36.5754 34.8855 52.1883 33.476 15.4044 8.7762 18.7537 19.4898 28.1406 28.9911 50.6749 24.8967 36.9869 37.342 55.2784 45.9701 42.3545 38.7294 21.0638 64.4322 44.3512 34.3212 41.1777 22.5557 19.3524 27.3653 40.134 47.3648 41.4747 26.4704 37.6101 37.5883 33.6202 50.5952 41.247 37.51 39.9611 28.4513 38.0937 41.5612 58.3354 45.8357 59.6 41.5074 24.911 40.275 35.9049 13.5347 12.4924 20.976 38.8201 60.0698 69.3676 41.5215 25.2791 22.4236 41.6333 34.3445 57.5888 47.3747 48.7637 12.7041 9.9835 15.7792 18.4972 33.3512 21.9864 44.4398 35.7219 76.0965 56.8544 51.9586 36.8324 8.4594 0 0 49.8637 32.0032 27.2268 35.521 13.7885 41.4812 59.5388 52.69 42.3464 39.451 52.0964 38.9472 40.479 59.5211 43.8308 41.4811 47.5769 29.0624 12.7576 42.1323 47.1057 67.0352 46.5747 57.9182 11.9058 9.9064 48.1654 29.141 28.7036 24.1795 51.7381 63.5641 52.134 58.0818 54.1453 46.9404 28.2881 29.2407 18.0416 19.9539 22.5648 26.0925 42.7244 55.3818 36.1299 47.487 58.9289 49.1675 36.4198 49.3752 53.8877 59.1474 71.4626 56.8933 44.9711 5.9807
27.4283 37.7578 56.0375 44.0938 25.8005 32.5708 26.714 52.8462 34.8242 41.2474 57.9981 38.0451 49.7739 41.2183 43.9836 36.6266 18.8757 46.8896 43.5788 26.9286 31.8306 41.32 0 7.7022 51.9786 60.9833 61.1163 275.9091 350.452 73.0897 42.7946 86.3545 57.2847 49.0382 47.8424 43.1234 20.6577 10.2138 8.9655 40.3409 43.269 40.2591 22.2982 8.2077 17.7865 19.6848 38.792 21.859 22.3025 36.2077 36.7794 39.9555 41.1398 48.1872 37.1634 21.6791 13.9901 37.2843 33.217 26.7474 22.3465 26.2355 29.6124 25.0056 27.0403 19.699 19.2011 37.3317 50.5039 32.8728 51.4779 31.9839 48.5302 34.4777 61.9693 46.8395 42.3494 42.7783 52.684 37.1406 24.5453 11.0113 7.5553 38.2268 52.31 42.9245 47.0544 27.9802 23.2784 56.7421 33.0712 41.1232 54.3823 37.0286 21.1166 46.2378 54.4898 49.6448 44.5835 43.3082 37.2657 25.8472 13.3245 32.1258 44.4134 32.7405 16.1336 19.3506 23.0089 41.3837 34.0852 23.2476 29.6956 18.5514 20.4729 22.0757 58.5984 20.7974 28.4474 49.5847 35.3567 44.2829 29.9064 21.1234 30.0782 39.1729 42.9137 44.4916 53.1378 27.6585 31.4023 41.863 20.5368 24.0925 40.9481 27.9439 21.2792 23.8308 18.3837 26.5414 47.7974 44.7514 36.0418 33.7921 28.0235 9.9326 7.1722 11.1332 25.7043 21.4875 35.7941 35.7444 22.6133 28.4593 21.391 42.132 42.0812 31.3558 24.782 15.7766 47.3942 31.4933 31.2036 30.314 15.7606 15.0594 17.87 30.0918 41.2325 38.5756 40.0003 30.1053 30.7899 27.0477 35.8282 40.3453 39.4412 39.3741 27.3142 29.5224 40.4443 48.9593 45.4777 39.7153 41.3896 39.818 28.2536 44.914 19.5775 0 29.6784 41.7885 49.8133 51.6231 30.4824 24.7157 14.9899 27.4343 17.001 37.1527 48.4046 41.5263 7.403 3.2628 8.195 21.0106 24.5829 16.4952 49.2098 40.5027 54.5257 42.3848 39.4289 43.4885 7.3962 0 0 38.1603 32.1015 34.3911 40.8048 10.1754 32.193 47.6373 37.3674 43.9293 31.4595 48.9225 40.7965 47.116 37.5412 34.8773 34.1421 37.2618 41.4676 7.3633 30.5588 41.9827 50.8168 42.1944 51.5728 13.6753 6.2935 38.8967 27.0856 29.546 32.5933 39.7445 48.8697 49.0104 57.1779 57.7376 40.7985 28.2324 28.8824 20.2878 17.1123 20.126 23.7839 26.7299 28.7172 36.2429 37.6021 41.9294 44.7308 38.9976 44.103 60.8084 43.923 67.0996 49.1554 44.8623 4.2144
22.5594 31.2185 44.279 42.02 18.863 35.5546 19.4186 42.8645 38.1066 33.7885 38.2778 35.0992 41.3498 34.3932 33.043 24.0502 15.9551 38.9041 27.4104 19.8888 31.5396 39.5426 0 5.8447 47.9895 46.3546 48.223 45.9506 73.0897 134.2181 92.2088 80.5016 60.1628 41.4398 42.7416 42.8406 16.8983 12.4081 13.9259 26.4716 34.6394 24.597 11.3758 6.2576 13.2092 5.9828 29.9812 16.5359 16.4787 30.51 23.7706 43.5653 38.4198 30.8571 23.1919 16.8747 10.0552 36.5585 26.0976 13.1424 13.0601 19.6024 17.4838 17.689 31.0619 17.594 20.7909 27.4561 41.9737 53.5148 36.702 20.6085 30.5703 33.1054 44.4499 38.7621 23.7574 24.8509 36.2811 37.3759 24.9464 10.2269 14.4258 25.2055 33.0433 35.2998 47.2805 21.2637 14.5171 41.7966 30.9954 31.7632 44.6514 36.7726 27.367 40.7913 28.5914 32.0739 41.1309 30.3981 30.8063 19.71 17.3222 26.6233 33.1475 24.6177 14.8593 19.775 22.4924 37.5437 20.8889 13.2593 14.2624 11.7314 16.8252 9.8683 32.563 15.788 28.3173 31.9222 35.3361 25.3222 29.1189 16.2386 24.1066 20.7953 30.4927 34.766 38.703 20.1169 22.7434 22.1552 20.1988 20.9681 36.4301 19.5164 13.0421 18.9735 16.9329 29.2127 36.9347 31.5945 27.8428 34.1229 26.9433 5.822 3.1607 10.3618 11.8609 22.4668 31.742 28.2156 16.7912 27.2978 30.6121 39.8345 36.7336 36.0064 24.9214 14.7932 34.0549 30.6063 28.4963 25.7911 11.3595 7.4418 13.8152 24.4384 39.2888 34.3437 34.268 21.8623 15.5722 27.5494 38.0541 35.6558 19.2923 27.2767 18.5784 17.4509 34.7616 41.9969 30.4647 38.2449 22.3785 20.9664 32.5034 35.2609 8.919 8.6242 27.6692 35.9395 42.4897 35.8379 43.6229 21.3401 12.0707 22.7388 15.2213 30.3996 42.2967 34.0392 4.861 0.6586 7.3692 21.271 26.1381 15.138 35.3934 32.6684 39.1341 36.4756 24.6599 38.4055 5.7802 0 0 37.5206 26.5793 20.5289 27.399 6.8381 25.8305 36.3507 43.86 30.3221 20.3611 40.4838 30.1135 34.1519 35.3214 21.2944 42.6507 31.652 22.055 8.313 30.8941 35.3295 37.3467 24.818 53.4122 16.4734 8.0774 46.1811 23.8963 24.1464 19.3144 37.8582 38.2675 37.1071 54.9807 54.2751 26.5155 22.6052 20.3801 18.3387 15.2232 16.8168 20.3298 25.5876 42.1296 19.3926 34.2505 39.6302 29.0842 41.3697 33.8227 47.3237 34.9612 44.8982 41.1679 29.5166 2.6615
14.9168 16.168 28.6906 39.4374 13.105 26.0118 20.848 29.1615 25.3936 23.6404 25.868 26.3055 24.1317 26.1295 27.8141 19.5213 13.9102 27.166 24.6535 12.6435 14.9299 25.6266 0 2.5234 33.2443 39.5157 26.7654 34.858 42.7946 92.2088 36.2875 168.8256 36.1513 35.6383 35.6662 30.0457 9.7455 6.346 8.3872 15.7991 23.6887 16.5204 11.6135 5.5605 7.7237 10.3971 27.2175 10.4491 10.4145 24.8992 19.7604 22.7003 29.5742 25.203 25.0782 8.5251 8.5112 28.0118 19.5827 16.5679 15.7478 8.8477 10.8854 7.2192 15.1001 12.3255 9.5497 15.1092 20.6498 29.5249 27.2915 16.5646 24.0151 19.9431 31.1802 25.5127 29.989 21.7773 27.0064 23.4698 23.6479 6.6433 10.0384 17.5122 26.966 24.8666 25.2347 12.783 10.8558 24.8863 28.0431 23.4364 33.9714 27.2761 20.7906 24.8448 19.4499 19.5069 20.0863 24.4924 17.7136 13.5598 9.6683 20.4152 25.4492 17.0118 15.1902 15.4666 12.8181 26.3667 14.7823 14.4887 10.4824 10.3475 7.2276 9.621 18.7592 11.8772 13.6814 25.6179 26.939 21.6451 17.9909 12.9039 14.8236 15.5149 19.0381 22.8048 33.3278 12.1665 16.4587 19.9282 12.1738 19.4741 23.6226 20.2918 10.5309 10.4364 11.9492 11.4851 26.7582 25.9595 17.9992 19.6361 18.0146 8.3819 6.4949 5.908 5.7921 16.4033 15.6656 23.6922 19.2044 17.1053 18.5371 29.7776 24.8482 24.1827 18.6907 11.5074 27.5047 22.5018 17.6954 15.7037 11.2513 6.8664 12.1022 14.9481 29.2806 21.6182 20.3965 20.8911 13.15 18.9278 18.8491 14.1961 19.8864 21.517 13.6646 20.6184 22.5012 25.1637 21.592 20.3357 20.2586 18.1264 13.4165 20.2926 11.3018 6.457 13.4982 25.0719 25.0647 33.8514 27.3613 12.6332 8.5893 25.5728 20.5253 21.3096 19.0722 21.6612 8.2477 1.8332 2.2492 15.1567 20.1207 13.7117 23.7283 19.4121 26.4769 27.1455 19.2293 21.2461 4.7469 0 0 19.0777 24.6586 22.7944 20.9766 8.6448 19.4226 29.8282 41.4319 30.1723 21.6915 29.9547 21.9744 18.7215 24.705 24.2789 28.4786 21.3133 20.6781 6.3239 20.3549 16.9393 24.5546 13.2086 33.2794 6.336 3.6006 32.3246 12.9958 18.7589 18.5209 24.2078 24.5987 25.0392 36.5176 32.7789 23.0571 20.5224 19.5872 8.685 10.5968 12.3356 12.1303 17.1817 18.2681 20.7685 29.9317 23.141 24.7055 24.049 20.2085 23.3178 29.3803 34.3039 24.663 19.7292 1.7687
38.3391 70.6041 105.0429 68.8442 29.9035 50.2657 44.7327 78.2343 80.0073 61.9902 113.268 83.392 65.2773 66.0582 67.006 51.089 29.9091 79.4955 63.6344 48.5393 52.1126 72.2244 0 7.5427 66.8779 109.1222 83.8585 88.069 86.3545 80.5016 168.8256 430.8231 188.9842 107.5693 90.5595 73.102 22.6885 15.6443 15.8275 46.7855 79.2922 47.2949 25.8617 14.286 35.6135 27.299 58.5667 25.642 36.5702 73.0401 37.9858 46.4958 91.1476 67.5885 56.4034 18.0995 28.6086 60.9669 61.7414 32.4652 35.3205 53.895 50.3449 31.903 56.0598 25.6871 32.3461 47.7104 76.4733 80.4862 107.8466 42.0637 102.5899 69.129 105.6069 79.7306 93.2846 89.9333 87.8521 51.9309 39.886 18.4119 29.074 67.1937 91.6863 66.7375 73.9155 36.2194 35.4598 72.4689 61.0991 50.5881 93.2951 64.7241 46.8202 59.5228 78.2254 44.3351 48.5281 70.0845 68.1497 42.2291 27.8179 50.8426 83.4148 57.7775 21.9024 31.9867 44.3316 82.0655 93.1509 27.7242 35.3838 29.1159 35.1679 25.4557 83.9634 42.1387 61.1813 50.1303 55.2832 53.9763 54.7616 28.581 48.4071 60.7218 85.3822 79.8133 75.7374 39.9212 48.7796 48.0796 25.4198 39.3938 68.3525 44.291 27.5171 39.024 24.6077 33.2663 73.5342 67.3377 51.5582 56.8443 43.2719 12.8684 19.075 23.0983 29.5688 34.9044 37.4742 66.5336 28.5369 74.942 52.376 80.7115 69.1583 55.4902 45.2212 35.6984 77.5753 59.2571 39.6994 57.9449 30.5434 23.3611 29.8638 40.4486 85.6008 78.4043 41.8868 51.1945 41.142 62.2846 68.8483 39.6603 28.2189 72.4876 42.1112 51.2979 72.0675 70.9253 73.8591 63.5155 55.5571 44.3611 55.3071 58.8337 24.1281 8.6083 46.0839 67.8985 84.0688 94.6637 61.7395 41.7421 25.0944 54.8883 43.8224 56.3029 69.7111 66.968 21.6311 11.1661 9.521 35.5922 53.7328 26.4806 54.1942 52.2176 77.5019 75.6587 49.1522 61.6953 10.6786 0 0 59.8588 61.531 36.0252 45.4566 15.2363 36.9886 99.8659 79.6699 68.4791 50.9766 77.7521 45.889 48.7542 68.3036 55.3403 60.5957 70.8681 53.3446 18.5977 60.5913 72.8759 74.4862 49.706 106.6799 20.2855 17.2731 79.2595 39.7419 45.5961 36.9582 76.8783 77.1943 56.9751 90.8873 91.0201 56.9442 35.9928 50.7177 26.0521 26.4851 25.7432 21.5855 36.4244 63.5542 54.8308 59.6128 90.259 62.2857 53.5809 83.3151 81.0005 84.8743 119.1579 68.861 51.4734 5.3338
32.4076 44.1166 66.3558 65.4777 22.5288 36.8639 27.2725 48.3209 57.1572 51.8976 59.6823 41.0641 42.8904 54.6842 56.9906 40.7117 19.3123 65.8397 48.647 23.519 34.2281 49.5991 0 8.7653 53.5195 51.1359 58.6481 66.5058 57.2847 60.1628 36.1513 188.9842 122.7045 130.1147 70.2899 54.8764 17.8512 16.0546 9.1777 43.6019 48.7821 36.0603 24.2443 10.9798 21.9739 15.34 49.7453 22.8865 22.2827 46.1922 35.7785 48.5453 56.8465 57.9677 42.0344 13.1185 15.5815 46.1287 40.617 29.0136 20.1715 28.1798 38.1778 14.5261 36.9322 22.2618 20.9211 38.21 44.4251 59.8761 57.6685 30.3964 51.7856 43.459 66.2978 56.2111 57.5768 48.1953 57.4795 25.7931 22.6008 6.797 9.0295 40.2586 49.0521 57.875 58.9772 34.8734 18.9153 55.6757 43.1348 37.0725 53.8441 45.32 40.6718 51.8661 43.9476 50.3914 38.5504 49.4883 42.0517 30.8756 22.5447 46.2362 53.7435 46.9081 20.1544 21.1485 27.0327 60.8074 53.2387 24.2058 23.2318 16.7104 22.3838 13.7041 53.8873 21.5002 41.9854 42.218 41.1975 48.8515 37.7168 17.7506 35.5142 46.4492 62.3736 56.0931 48.3248 26.4066 34.2803 37.6839 21.9925 33.9738 58.5502 25.7413 20.7672 28.2632 31.0319 35.5377 49.1731 43.028 32.187 43.6102 35.0139 13.4819 13.4003 15.2106 20.1152 28.8601 25.7395 35.1 27.8745 50.6216 28.9058 41.105 51.0308 29.3796 37.3537 18.5178 38.1392 45.1466 48.941 34.8418 12.1382 9.5939 12.2602 31.2211 49.7831 61.1284 32.6954 41.6152 31.143 27.6011 40.6506 45.2363 21.9341 38.9948 27.4342 43.6296 49.1489 45.9324 36.5907 43.7113 36.9172 32.4657 28.9262 42.2854 15.7583 8.7746 28.0796 37.3696 64.6966 63.0328 50.2025 31.7485 21.9121 46.866 26.2304 47.4604 70.8075 55.387 13.8727 9.4047 10.9579 25.171 33.1913 11.144 41.7098 41.7329 64.1401 51.0334 39.7149 46.8228 5.6717 0 0 41.4744 32.9507 29.721 39.5688 16.5018 37.0691 78.6635 53.8524 52.2105 43.1636 49.7562 45.0174 36.6646 42.2087 46.59 35.4972 44.9896 33.0929 11.0912 40.2241 67.2277 60.2979 30.1628 67.6971 20.4241 14.3183 64.2624 24.5682 35.0389 33.6759 63.4334 57.3712 41.8193 70.0011 61.7824 23.739 22.613 36.2552 16.3599 15.8679 17.4952 20.9829 39.6503 51.5025 42.0771 43.3307 62.0554 51.1632 39.2495 38.586 64.3334 52.444 80.5755 46.4457 52.2353 4.4163
25.5571 48.0128 54.5382 53.7442 15.9213 40.8504 21.1409 51.9208 54.6187 53.8599 51.8969 39.9275 52.1625 47.2915 47.3632 35.8883 18.7998 51.6133 47.3007 27.3489 36.2883 57.4327 0 8.6385 58.5606 60.5611 65.9324 68.8858 49.0382 41.4398 35.6383 107.5693 130.1147 236.8848 224.1454 60.9185 20.8161 12.5327 9.9334 37.6556 52.5203 31.2656 25.3839 14.4103 21.1129 20.8585 48.1802 18.0624 24.2028 41.8905 32.79 46.8049 72.6398 55.2356 39.3464 22.3985 11.531 45.0642 43.5816 29.9424 24.2827 28.0601 22.7481 21.1346 37.1419 19.6397 22.0538 42.6216 60.7027 49.4435 60.3178 28.8283 57.3181 41.4061 74.3482 43.961 46.7726 43.7306 48.9323 33.6493 33.3307 17.6405 11.3141 57.4049 50.3219 59.2231 58.9064 34.1346 18.8656 53.5045 52.3426 49.4525 66.3909 40.8214 39.7201 49.303 47.0384 32.7781 37.4953 44.653 35.632 32.0942 21.6717 39.3471 54.5651 44.9599 26.8041 25.7573 19.4565 53.6568 45.3145 20.3376 23.6325 21.4763 18.4612 15.5076 58.0216 42.9791 36.2722 41.2027 35.3242 33.9595 40.4465 25.4389 34.0689 31.0856 47.8836 62.2064 41.07 31.264 41.9219 40.5384 26.304 37.9243 62.7177 29.7953 14.0242 18.3806 19.807 23.1363 53.7586 36.6968 25.8723 45.2104 34.4864 15.7018 16.1763 12.7693 20.2319 32.7073 37.0937 51.5902 19.8033 40.5154 34.0774 44.8835 40.8714 42.4327 32.9251 29.8155 60.6437 61.0582 43.4525 36.3532 13.7111 10.6136 27.542 23.2871 51.9184 46.5111 26.9243 37.6777 30.201 35.5821 38.8118 39.9461 39.635 40.8027 33.6036 35.1389 42.8448 46.7589 49.393 49.6403 43.6071 39.0479 43.6303 44.5708 14.3547 0 34.9835 41.6679 67.2125 66.9683 47.465 35.5484 16.5892 42.3623 26.0714 44.5352 56.9565 57.9513 10.6411 7.673 16.144 21.7455 37.5294 15.3964 45.4868 33.2561 76.5714 50.9563 29.7758 42.9624 9.9666 0 0 31.8108 44.0887 35.3462 47.7237 12.3469 34.89 54.1175 55.4759 41.1861 35.6828 60.3322 41.5259 35.6832 57.375 53.1033 43.3682 33.5484 33.4042 17.4314 42.4101 47.7428 64.0132 37.5059 52.6937 21.2909 12.4081 57.3852 33.013 30.6233 31.0029 50.0982 57.2766 49.6582 70.0798 66.6381 39.3904 30.1728 36.134 16.7808 17.1187 17.0468 16.5346 31.9796 42.1985 45.2438 58.6989 68.2248 49.3109 33.5555 38.7489 63.9292 62.494 69.1594 52.9244 50.515 3.6637
32.1683 33.112 62.7816 49.1737 26.7051 28.7075 22.3285 51.1492 45.4456 45.7313 62.1263 31.9088 40.2855 39.2517 45.6826 39.3386 22.9008 49.4396 55.5516 21.7407 36.9792 53.5553 0 4.8365 50.5986 74.3204 47.2444 49.217 47.8424 42.7416 35.6662 90.5595 70.2899 224.1454 94.0078 137.0882 19.4087 11.6762 11.7033 25.6809 39.1156 29.1567 18.5825 9.4937 32.0482 13.4684 45.3717 22.5983 27.6957 48.696 37.0784 32.1782 52.8192 56.5069 47.1866 18.361 13.6395 42.0315 35.1226 23.4638 23.3021 20.0355 32.2709 22.0499 37.7008 19.4391 16.5976 36.0822 51.1877 45.6938 49.296 25.75 57.4492 42.7126 65.0253 50.3785 46.6256 34.9758 37.171 36.9726 24.2458 12.1231 21.6559 41.6544 38.8704 55.1125 42.3708 27.8611 22.6875 45.6604 44.0112 36.4524 56.059 46.0857 36.6982 51.986 40.1578 30.8452 41.758 46.5733 41.6209 26.065 21.2602 37.1489 52.3492 51.4087 15.3001 19.2635 25.8567 47.4085 41.1814 25.0645 35.7699 20.2666 0 14.9177 46.7274 26.8697 34.7345 38.5704 42.4693 38.0236 25.5862 17.7186 30.2972 29.7538 36.5078 44.8901 53.0237 29.9061 35.7391 34.6654 21.3658 31.3975 40.4841 28.7293 18.802 31.9179 34.8186 27.2851 36.1749 44.8856 24.6589 43.141 30.914 11.9186 9.2413 12.825 28.1796 29.8602 36.8338 41.0454 23.2337 50.4915 31.5523 40.1687 52.1958 29.4037 49.3568 13.2162 32.1124 43.8006 33.053 35.8503 23.6867 9.4203 12.8294 25.6261 49.2424 44.7657 31.8206 33.1603 18.5996 35.6807 41.0721 32.4946 27.6749 28.8876 29.3094 29.8225 32.2589 48.7323 46.357 53.2985 40.8499 31.4511 32.696 47.8257 14.8628 0 24.2561 47.12 50.0502 48.7097 39.8844 28.8851 14.3177 39.5773 30.6453 43.3542 66.0888 53.5989 16.2034 5.7146 7.0814 22.1814 21.7751 12.4568 39.3481 33.6211 65.9489 54.1579 32.737 39.8917 8.2818 0 0 36.1155 39.117 28.3481 38.939 15.5853 32.3417 54.59 46.261 48.7117 36.4583 47.6092 29.6611 33.6665 46.2656 41.1101 44.5408 48.1473 29.8816 15.9427 38.6627 50.7159 59.553 34.1739 65.6567 20.9738 6.7575 57.5098 18.8676 21.9956 23.9418 50.2894 53.0944 50.6163 65.8111 61.9044 40.7417 24.8188 38.9953 21.527 15.2178 13.9904 14.5091 22.1873 54.0778 35.4161 45.5713 54.9448 57.1194 36.4873 41.8467 53.8769 52.6596 71.1484 43.1471 45.6563 5.866
20.6058 34.4411 36.4916 37.97 19.4467 43.29 22.1845 37.5783 43.7237 32.2456 44.3787 37.1346 41.2104 33.4404 43.4332 33.9133 20.9412 56.8717 32.9205 19.1709 26.2649 39.5345 0 5.1647 42.121 52.3812 37.9981 41.4093 43.1234 42.8406 30.0457 73.102 54.8764 60.9185 137.0882 162.1017 20.5825 0 13.485 30.1914 43.0156 37.7993 23.1456 8.1036 17.4448 9.3747 29.568 17.9443 17.8551 31.5948 36.0795 36.1879 53.6068 47.2034 34.1069 14.0165 11.6871 41.4404 34.6112 23.073 16.3371 17.1418 24.6228 28.6546 29.5429 13.9908 20.4486 43.4664 46.5678 45.218 54.2554 26.8804 39.1834 47.6204 51.74 38.2827 47.6168 37.6428 36.7864 26.474 24.7806 12.2011 15.103 33.8353 36.5846 37.6736 42.4832 27.8547 24.5969 40.8405 25.38 28.187 52.4646 54.5241 32.9241 39.0107 36.345 29.9664 41.255 49.4472 33.3999 21.8484 15.7319 37.8275 46.2325 32.3686 8.758 22.4372 28.5324 48.7209 30.8329 17.8607 23.7964 20.7357 17.4536 12.9026 36.521 16.9313 27.2655 43.6992 27.4261 28.5582 21.3156 24.1853 32.6888 35.9604 34.271 39.2743 60.1315 32.3797 25.7389 26.7942 19.3532 33.2393 45.8791 24.6394 13.7812 16.4462 21.1542 30.4746 31.7993 39.8174 25.6486 34.0097 23.8057 10.2248 9.7112 5.9443 15.3749 27.2631 33.7094 33.395 22.8056 35.3555 24.0627 41.2825 44.9127 30.4596 34.3753 17.4456 37.3627 38.0282 23.3512 32.3596 15.0451 10.6153 14.254 23.1712 44.2867 47.8482 32.51 27.4444 19.8846 32.8812 27.7633 30.0813 20.5095 30.7267 18.6491 27.887 36.9905 43.4459 42.7082 37.8461 34.8551 26.1352 27.208 39.1984 13.199 0 23.8519 33.925 37.404 50.5252 39.1574 23.7143 14.3195 40.0741 24.5694 31.1153 52.749 39.2414 11.8992 4.7217 15.4739 17.5279 32.5945 13.9291 35.1906 36.6425 43.0166 58.8605 23.3177 33.9063 6.0447 0 0 35.0894 28.6357 22.903 25.6626 7.9553 27.8984 39.5217 35.4053 36.8184 27.3062 49.7851 45.1368 34.4815 34.3717 35.2368 34.7271 34.8963 30.8722 9.4391 28.9898 46.9006 46.1937 30.1387 57.8619 15.6893 5.81 39.0519 16.1976 20.3337 20.5956 46.3788 36.6319 37.4372 58.1042 63.2373 28.2646 18.5351 30.3789 17.3319 13.092 12.1425 14.0536 26.3456 29.6355 34.8993 51.3972 51.1455 31.2613 29.2864 41.5418 51.8172 52.4483 64.8264 36.1739 47.5635 7.6243
8.1262 12.2532 15.8436 14.3782 0 9.6792 7.6438 20.6443 10.6587 11.2766 8.2659 13.4366 16.6427 13.3394 19.6608 11.2738 9.351 15.3355 14.6432 9.2302 10.2665 25.95 0 0 0 17.781 20.2244 14.9992 20.6577 16.8983 9.7455 22.6885 17.8512 20.8161 19.4087 20.5825 0 5.43 4.4222 0 17.8953 11.9251 6.9901 0 7.4794 4.1468 13.4182 0 0 16.9789 12.8506 11.2292 18.1482 17.0576 13.4017 5.0042 5.7927 11.347 13.5923 12.6611 5.8088 6.6913 4.9617 9.2375 8.1861 5.1002 8.7594 13.5533 17.3542 17.1579 14.4918 8.6154 14.4095 11.8816 10.8229 13.7011 11.9466 14.56 18.3632 12.4546 10.7707 5.5912 0 11.3889 15.6544 19.2912 13.8057 12.0675 7.3026 12.8962 12.2751 14.0509 16.9152 15.1761 16.9161 9.4921 13.0767 10.0138 11.8953 14.5014 10.6981 13.6684 5.5584 12.0861 14.3881 14.4621 7.4922 0 11.4348 13.1482 9.2498 7.2653 9.1919 8.7331 3.4869 9.1937 15.8746 11.1816 6.5668 14.7532 14.0563 12.4285 9.1207 7.5451 8.2074 11.6647 12.36 11.2781 15.4598 11.879 7.7826 10.7837 9.3861 7.6097 18.6849 7.5428 6.3538 8.8681 0 7.4485 13.3451 13.8646 13.3752 12.4176 9.4515 7.644 4.5672 0 9.6011 13.7703 11.9941 13.1832 13.6488 14.2944 10.9681 13.1012 16.1676 13.2288 12.3827 7.541 12.2837 10.4534 10.2373 14.78 7.4765 3.9263 5.0895 10.863 21.0938 13.8974 11.0181 8.2029 11.9044 14.1595 14.8683 10.5508 7.8489 10.6972 8.5254 14.292 12.8326 16.6863 10.7657 14.4475 12.5727 10.3755 10.9288 12.0751 6.6246 0 7.9185 9.6365 10.4339 14.5791 11.2435 8.62 2.2644 16.8249 5.7896 9.8611 18.0048 11.4809 2.8932 0 0 7.9754 0 7.2421 12.1812 14.9992 13.9274 17.9961 0 13.6734 3.7576 0 0 8.2293 10.5736 12.7785 10.5772 5.852 8.1754 15.6939 16.889 11.6651 12.1479 18.7531 14.9983 18.1505 13.6173 12.9629 13.817 13.7907 12.035 5.8854 14.5244 16.8186 18.7667 11.5049 19.497 5.7493 5.4304 20.1288 6.9056 0 11.0906 16.152 14.4233 14.6101 14.4148 17.6103 9.7468 9.4687 10.562 0 0 0 0 0 10.2764 15.8616 15.2194 16.7889 17.8301 10.3729 16.0319 14.5654 16.6024 18.4098 14.9124 13.2909 0
8.0121 7.2672 10.5559 7.7257 0 7.8285 5.9094 7.318 7.7034 5.8295 5.1274 12.7901 10.0321 7.8293 9.1929 5.3066 4.4687 10.4698 10.6057 6.072 8.5389 12.0777 0 0.4867 9.6571 10.3398 8.6547 6.629 10.2138 12.4081 6.346 15.6443 16.0546 12.5327 11.6762 0 5.43 1.229 7.5118 7.5696 12.1787 7.4487 5.8197 0 1.9515 3.6289 10.6036 3.8799 3.233 13.9566 9.5285 6.9908 13.6394 9.6901 9.9776 3.2783 2.2648 12.9921 8.8566 7.5503 2.472 4.8173 4.6197 4.1096 4.436 2.9803 2.7885 7.3973 10.6256 12.3322 8.8115 3.4731 9.4342 10.9474 11.0924 13.6105 9.0156 9.7806 9.8638 9.6521 8.0448 0 1.5787 9.2781 13.5255 14.3268 11.7548 4.2789 5.9315 9.7722 12.0353 8.0541 11.7893 11.1941 10.5074 10.2585 8.2661 7.8306 8.4677 10.5515 9.8727 10.9765 5.9946 10.5804 6.9922 10.8773 4.1787 4.2147 5.9796 14.6258 9.7629 6.4558 5.8763 0 3.4347 0 5.5603 7.9272 7.7275 11.102 8.8223 7.1297 7.0859 7.7234 5.6404 6.963 9.4341 7.9364 6.4699 8.7205 7.4772 8.5715 6.2365 7.1079 7.9457 6.2331 0 7.6728 6.7568 6.0934 9.4699 10.3317 8.8449 6.6378 7.2655 0 2.7974 5.0926 6.6218 8.9046 11.5666 8.8717 7.382 10.9784 7.3458 9.8481 11.3641 9.6162 6.9734 4.8319 5.4031 7.8348 9.7239 9.151 3.7652 0 3.6985 8.9576 12.0121 12.9642 7.7916 5.7301 5.9184 5.3122 9.8226 8.6401 8.0168 7.1447 4.9388 9.5457 4.2715 11.5577 7.6868 15.192 6.9982 9.6479 5.7413 9.096 4.8366 0 8.0419 4.4515 10.1149 14.8705 9.8771 6.8001 1.5942 14.6163 4.3553 7.3232 11.2355 5.6782 1.254 0 1.8035 3.3736 4.2059 8.0216 8.4596 9.8246 8.7983 13.3152 7.7462 7.3869 1.363 0 0 8.4174 6.4799 8.5364 4.8712 4.1181 10.8631 9.7227 7.8019 9.3845 9.3932 11.1761 10.6068 9.219 5.2864 9.5706 8.8052 9.6435 9.0787 5.0196 15.885 10.1747 11.9225 4.8674 11.3933 4.021 3.3501 8.5238 4.0296 5.5451 6.8737 8.2348 6.6727 4.7818 10.6562 13.347 4.0928 5.1598 9.8439 4.5158 0 3.8033 2.1166 0 6.0045 9.2457 10.9117 12.0115 6.6306 6.6443 5.9651 8.7037 9.7538 15.2313 7.7844 10.2282 0
10.8015 13.8189 16.7232 15.8851 6.2041 9.2446 4.5701 14.2492 10.612 11.1441 10.0134 12.8382 11.5363 14.1377 7.1381 17.1325 6.6949 12.0552 18.7329 3.8613 6.501 12.7841 0 0.9248 17.5749 13.152 12.5828 11.3062 8.9655 13.9259 8.3872 15.8275 9.1777 9.9334 11.7033 13.485 4.4222 7.5118 36.6392 10.6403 21.6388 7.1588 5.9215 0.9685 0 7.4275 19.3836 9.6881 4.8303 12.8646 8.8525 6.1743 10.857 11.8754 0 2.4152 0 15.503 8.5371 10.3067 3.3347 2.6683 0 4.6051 5.7665 1.6787 0 9.1669 12.8881 13.5822 14.8959 11.3991 18.8046 16.798 14.9523 10.7251 16.0701 17.9992 15.7279 8.7472 9.1521 2.1751 0 9.0943 8.8923 16.0093 12.3792 10.0959 8.6274 8.5377 12.522 10.3866 19.8715 7.5319 6.3406 12.1425 15.9678 4.7787 6.7081 11.6482 10.6882 8.8917 7.7151 11.0623 17.2136 15.1888 3.4616 6.8847 9.8055 12.2823 12.627 8.5611 12.3113 4.9059 6.5912 2.3688 9.6888 7.2221 6.9511 8.9472 7.5067 10.2754 10.5146 7.2179 0 8.1174 9.6158 10.7946 16.7964 4.2888 7.3122 8.315 7.2799 11.3484 14.9276 10.0981 7.9882 7.5778 9.9334 3.566 11.3441 10.9497 10.7027 16.1077 14.0342 0.9786 0 3.1461 8.8966 9.6202 12.0304 13.2463 4.3082 6.8286 7.8052 16.0364 16.5751 9.189 9.8099 5.7833 11.8197 12.8613 6.4404 5.0416 0 4.9444 0 6.4789 12.4956 13.7161 7.3251 14.0448 8.8371 12.0625 10.9766 7.3019 6.5757 13.2728 3.9354 6.0586 10.8417 6.2494 12.1266 11.5603 9.2654 10.3448 6.1933 8.8245 7.1704 0 6.6849 13.8725 11.4138 16.4704 9.3517 6.6279 4.755 13.0898 5.423 8.5759 11.4628 16.7155 0 0 0 5.0755 4.6687 2.6646 5.8071 14.1386 12.8131 12.9163 5.8936 14.0567 1.9236 0 0 12.5559 9.3322 4.9067 15.5561 0 4.2345 19.1898 8.4737 10.1003 11.0995 16.8829 12.6968 9.4464 15.8383 9.4326 12.866 7.0863 7.3 4.3074 15.0966 0 23.3548 7.3209 16.4916 6.9584 1.8877 10.6338 7.1713 7.7002 6.4395 9.6198 11.447 13.895 22.4955 11.8212 10.5276 6.0114 8.82 7.9859 9.0325 8.8903 0 0 7.6203 14.5252 12.8384 10.7956 8.4449 8.6343 12.4939 9.0512 16.0611 19.6388 17.9081 11.2701 1.6263
23.8845 47.3997 45.2848 35.8312 14.1608 26.1929 21.2339 42.9377 44.0618 29.1078 42.0285 33.029 34.302 18.0694 35.7706 31.1853 16.7252 32.5957 38.3495 15.3386 25.5783 42.1057 0 4.4898 33.4619 44.5425 33.2501 31.0701 40.3409 26.4716 15.7991 46.7855 43.6019 37.6556 25.6809 30.1914 0 7.5696 10.6403 126.026 84.5792 34.9014 0 9.0866 13.5359 11.1996 39.8688 22.211 14.3767 19.5244 26.3722 28.1117 40.4202 46.6404 41.2514 13.4132 0 25.5162 21.2242 23.521 14.4104 0 0 0 26.7286 14.0164 15.3765 30.9658 38.6465 32.7868 41.1786 25.6347 43.2025 24.7423 48.4043 52.3637 33.9917 28.6976 30.9823 21.2821 16.8023 11.9899 0 30.643 43.5348 37.6636 35.9477 22.5501 15.8893 42.0989 36.6689 29.4271 41.72 30.2626 18.7007 32.089 44.4648 20.854 35.1953 29.5062 22.6456 16.6519 15.6125 24.5196 34.1448 29.1586 8.4673 14.9923 23.2319 43.1321 28.7585 16.6139 18.1936 14.9187 15.4615 13.5319 34.5622 12.4869 12.3876 31.2234 25.7696 27.043 24.3949 19.4965 21.7397 29.5904 43.3997 38.8336 33.7879 28.8418 23.3306 24.9588 16.1202 23.6669 51.3549 21.1726 15.8807 17.2569 17.8994 21.8548 36.7097 33.8007 19.4417 32.4566 27.941 10.0392 8.6362 0 17.0645 19.997 15.0147 25.6822 11.9843 31.5762 19.5056 35.1367 34.4822 24.0036 24.533 13.5751 27.706 40.2634 15.2357 29.8405 0 16.346 13.5838 24.1861 29.9196 36.7862 20.2093 32.9843 25.1037 27.9734 35.3766 27.5611 29.2959 28.8165 20.1517 28.1058 32.1025 36.6276 40.3528 28.2654 20.2289 17.1404 24.8187 38.7395 14.1334 0 0 46.7244 41.0106 46.7707 37.7686 21.3818 15.2647 29.4384 17.7999 26.3596 33.5977 35.2531 0 0.4339 12.8995 16.0921 21.0696 11.1854 27.3847 28.1321 48.0878 30.5435 25.4694 32.2523 4.353 0 0 34.9049 29.9441 21.6617 23.718 6.3358 22.2025 44.5989 32.4535 33.7981 23.0299 43.0296 30.3331 31.889 25.5821 28.1089 33.0479 34.9276 29.8821 11.6913 27.2249 32.0766 34.7314 21.914 41.9546 13.5314 3.6807 42.1393 19.568 23.9367 32.7103 37.9943 26.2576 21.7544 37.942 39.6434 24.6361 18.4781 26.2019 14.4451 13.9883 16.761 18.2986 16.7072 31.2251 36.2206 39.2462 36.4833 31.0927 20.9302 37.6311 45.3326 28.3172 44.9061 21.5074 30.2491 4.1388
30.824 46.7083 64.3799 59.0492 24.0899 31.861 25.6979 51.5236 54.9098 58.6786 53.082 43.5676 44.8164 32.3362 43.6357 33.6019 20.8242 41.2425 46.6859 24.0947 28.1132 43.4864 0 4.9133 45.7838 51.7563 52.4237 50.3393 43.269 34.6394 23.6887 79.2922 48.7821 52.5203 39.1156 43.0156 17.8953 12.1787 21.6388 84.5792 367.4362 86.109 35.5595 8.343 24.8549 17.3198 41.0821 15.3858 20.7893 52.1779 43.1572 33.7885 50.2802 54.7019 32.6652 12.1528 17.1322 53.6756 38.3912 28.073 16.3498 29.7101 26.0703 18.2225 29.6735 14.4642 28.473 41.5171 67.1817 50.4936 53.6575 37.1817 47.0194 56.8385 72.1582 48.9857 52.9854 35.0583 59.8552 37.4575 20.0312 10.3305 13.8751 28.7251 52.9664 48.8074 45.9291 31.1061 24.9466 42.1876 42.2983 41.4874 67.2432 45.8407 38.2464 42.3338 48.4681 30.0922 45.9084 54.773 50.6099 34.0211 19.1875 41.1909 42.1515 41.0237 15.9896 17.2684 20.514 52.9873 40.774 18.4493 23.5455 20.3021 28.7459 0 46.4982 27.6109 32.2172 45.27 39.0704 33.7593 28.3258 26.9281 43.1155 40.6514 48.6654 41.6322 45.9585 38.2586 42.1833 43.5328 26.3523 28.6903 54.0749 23.9569 9.5724 22.1231 16.1725 31.4619 51.3083 40.2909 40.9986 38.986 33.5566 14.1056 9.0004 25.2373 28.272 24.4964 36.5613 46.7058 23.3025 46.2905 26.1291 43.8892 45.3899 37.2561 35.7028 23.9866 46.2243 45.5748 37.0905 41.1531 15.4209 7.3116 23.3309 30.4609 47.5705 53.3257 39.1137 27.095 30.3135 33.6835 38.6677 33.5471 34.0122 36.1629 28.0472 36.5724 40.9661 46.5193 45.9771 42.9766 45.249 29.8378 32.4588 35.0151 14.2361 8.5383 29.6342 42.6564 45.4526 57.7718 43.891 29.6575 14.1064 38.6544 23.3486 42.6203 49.6464 39.8249 15.1044 9.665 19.653 23.1644 33.4649 17.9673 30.9938 38.2906 51.4436 53.3256 35.5037 38.2231 7.87 0 0 37.983 39.4805 31.0592 37.2162 8.7286 30.6849 57.3196 41.254 42.5115 22.0105 41.6433 41.1607 38.7708 45.1834 42.3177 41.5934 43.7001 37.4081 18.5648 41.7924 35.0327 62.9364 30.8598 49.1712 23.4691 5.471 44.365 28.9166 28.6835 29.417 41.5968 53.2699 33.9351 57.6069 43.4922 41.0822 27.0949 33.0031 18.2375 19.6364 22.1499 23.9791 29.4698 47.9262 51.0203 50.1988 55.0911 50.5955 31.5195 54.9006 50.4213 45.675 64.6862 47.4362 45.7053 2.5424
28.0932 35.0381 50.5911 34.0662 12.6689 29.3463 14.8921 26.9379 39.9636 34.1854 38.3657 29.9937 33.9823 39.8444 31.9106 36.4093 18.9363 37.578 39.6802 16.2063 19.5921 31.374 0 5.5405 39.6876 33.891 31.6971 34.8638 40.2591 24.597 16.5204 47.2949 36.0603 31.2656 29.1567 37.7993 11.9251 7.4487 7.1588 34.9014 86.109 135.8936 123.1329 8.8453 18.6958 10.0553 35.8505 20.9533 22.3274 31.1798 21.4814 26.1458 46.0522 35.5256 34.5963 13.2822 12.2746 32.5092 23.5384 21.9004 11.6916 15.0552 21.0386 17.1388 0 12.6662 0 22.1928 44.4073 36.0515 52.3599 26.1437 38.0859 36.7033 58.3919 41.2666 32.941 33.821 34.3184 26.1056 0 9.2695 14.8658 34.5576 41.537 42.9335 31.844 15.5278 18.2094 30.9115 31.077 22.1097 37.8043 27.6777 26.5249 36.2077 34.2219 19.6956 25.3412 30.2884 24.7002 23.803 11.6398 23.9457 35.6488 30.8043 9.8801 17.7016 17.8061 31.1668 33.1733 35.027 0 18.3174 10.1904 11.5259 37.2361 13.5355 25.4382 36.6778 32.8752 30.985 23.1046 11.2172 24.7428 25.4165 40.9127 35.6323 37.3636 22.5009 23.2101 20.9349 14.8274 18.9286 31.3687 22.6373 12.7808 11.7282 13.3015 19.3421 34.7149 27.8422 20.3552 27.4939 0 10.1676 11.9096 7.1795 19.7057 26.5481 26.9366 29.8397 19.7376 29.1192 22.9135 39.307 36.9623 26.1012 32.0184 20.2436 44.3519 25.9367 21.2975 29.4549 15.3852 5.8484 16.0716 28.3718 27.3564 35.82 16.0723 20.0807 16.9658 19.1321 27.2595 17.5445 23.4548 30.3133 16.8423 26.1201 25.5348 38.6398 32.8663 23.3867 22.9797 25.6911 32.2968 34.0201 11.0723 7.8302 17.0057 28.8944 43.2533 36.4332 32.4495 19.8352 10.6215 21.7123 23.3954 27.5049 42.4871 46.1733 11.9054 3.0505 8.8502 16.4382 14.9996 12.8158 25.8974 27.8666 40.0453 40.6111 23.098 44.5429 7.2176 0 0 23.0893 34.0826 24.0851 31.718 15.2564 34.3298 44.9913 31.726 35.0508 20.0207 38.1347 23.489 28.519 29.1165 31.1275 29.2857 23.9479 27.2221 10.5471 36.6426 36.0025 44.1888 20.2835 39.9021 14.4955 6.4766 43.0422 13.8835 13.1607 20.1359 31.7443 32.5087 23.6672 45.5581 36.0953 22.1445 18.7786 25.8572 11.1047 12.7716 13.8581 13.8939 24.5551 36.235 26.6022 40.4269 38.9137 36.3671 26.1074 31.2131 35.1644 39.0653 50.8075 39.1539 30.3404 3.7702
13.1625 26.4233 31.5612 19.6787 0 15.3631 9.9077 21.706 24.7872 19.7294 28.5322 12.6628 24.4215 21.7822 27.0256 14.6956 11.5523 32.1737 22.1083 11.6078 12.951 21.8329 0 1.5925 21.0995 31.098 25.97 33.0206 22.2982 11.3758 11.6135 25.8617 24.2443 25.3839 18.5825 23.1456 6.9901 5.8197 5.9215 0 35.5595 123.1329 67.2664 6.0095 10.2631 9.1616 30.7448 9.6782 11.2935 21.3585 19.1867 21.6479 22.6287 18.2653 16.2297 8.0645 0 23.3212 23.8286 15.9501 10.2888 0 17.9378 0 14.5832 10.6415 13.7281 0 24.1524 23.0197 32.9405 11.7585 28.1585 23.9216 21.928 15.4691 19.1881 19.0057 32.0129 13.4733 9.9038 0 0 18.872 25.4808 27.2068 22.2609 10.0222 12.9266 25.376 22.2314 15.8469 35.6528 23.7321 13.1729 28.228 25.9114 18.6651 24.9281 22.5156 20.3853 12.5474 4.8527 16.5451 19.954 20.06 5.9085 8.6144 12.6806 29.5233 36.9989 0 11.3373 0 0 0 20.4169 12.3524 16.2581 23.947 20.916 20.8918 15.3703 12.6208 16.2071 16.5201 21.3317 19.6666 27.5652 12.2941 12.8008 13.7331 8.846 11.7312 22.6377 15.9518 10.2267 0 0 13.4033 17.2699 20.0246 10.7652 17.9838 19.5626 1.1006 5.8713 0 7.7209 14.349 16.3317 16.3239 11.0513 23.8149 17.6342 22.8286 23.659 16.3027 14.3902 10.4775 20.5555 24.418 14.867 21.1472 0 6.9991 10.4542 20.8979 27.4706 27.561 15.5781 18.0073 0 22.5789 26.2736 24.0325 16.1527 13.5234 11.2957 13.7715 17.2485 21.202 32.043 20.9918 21.6776 18.852 23.9222 25.9699 10.2875 4.8313 0 21.474 32.0138 30.7475 25.0787 10.129 7.1666 15.0652 16.6197 21.2487 26.2354 23.5403 0 2.1521 7.1306 0 14.4925 9.7298 12.4568 20.0293 37.2524 24.4669 15.0064 26.4491 3.6948 0 0 14.2663 17.9171 14.9121 18.8844 9.278 17.4623 28.1324 23.5363 20.9546 15.7555 25.0192 22.0079 18.5061 10.3666 19.5335 21.8254 21.3152 17.0877 7.9524 27.0447 29.322 33.6966 20.3362 23.1217 9.4197 6.0184 24.1028 13.4919 13.8353 13.6049 20.8932 27.9727 23.829 31.5824 29.7237 13.3961 10.0293 17.5571 9.9523 10.5108 9.3747 6.453 16.1428 20.1197 19.7263 23.4366 36.7058 23.5234 17.1738 20.0888 39.1015 25.0904 31.2597 27.4175 27.3285 2.6434
0 7.9527 6.9999 6.6445 3.8589 5.9741 2.7326 9.6541 9.9467 7.0203 9.4554 9.466 7.3511 15.6376 10.2423 7.5557 2.7788 9.128 10.1525 6.4203 7.9784 15.94 0 0.7191 7.2353 7.7587 8.0737 0 8.2077 6.2576 5.5605 14.286 10.9798 14.4103 9.4937 8.1036 0 0 0.9685 9.0866 8.343 8.8453 6.0095 5.8534 4.7067 6.0278 11.2089 7.2501 3.9846 0 8.533 0 8.4912 0 12.6209 0 0 11.8737 8.4508 4.2253 0 3.8625 4.9522 8.4364 7.0394 2.7673 0 6.1761 11.6291 13.1748 9.9077 8.0475 0 9.8301 9.3945 9.9396 0 8.467 11.4891 0 5.8453 4.343 0 0 10.9987 10.5099 9.3726 0 3.7567 9.4714 6.5631 8.7367 12.41 9.7601 6.3818 8.1325 6.2982 8.9303 0 13.4944 3.3965 4.5873 1.4322 10.9657 13.5026 11.5036 2.5291 1.203 0 6.3479 10.7447 2.847 0 4.5121 0 2.5985 10.7895 3.4098 3.8684 2.9281 9.1035 8.7073 5.3818 6.5211 10.3014 9.4806 8.8686 12.6161 0 6.9784 12.7194 5.7355 2.4955 2.1255 8.0577 1.3343 2.8935 3.771 3.2881 2.5188 12.8399 6.5569 9.2081 6.7232 5.3199 0.1279 0 0 5.4997 7.783 6.7825 14.3844 0 12.2148 8.1829 11.7353 5.6815 4.2946 5.2773 4.1749 10.0982 6.2393 6.924 5.9333 0 0 3.9143 8.7824 15.502 9.4886 6.0677 0 5.0074 6.1606 0 8.9715 8.8086 8.5142 5.1832 2.3055 3.5289 9.7227 4.9227 9.6328 7.8003 7.8157 5.5122 5.8783 0 0 4.6716 8.271 16.636 9.3166 7.4971 0.4267 3.0626 6.4296 8.6468 6.3303 15.6444 8.7704 0 0 0 0 2.4151 0 6.1336 11.2602 13.1458 10.6229 2.9643 4.632 1.0771 0 0 6.3288 8.4904 5.681 10.1958 2.1437 3.3584 0 6.762 15.1999 0 11.3604 4.9281 4.4536 7.6638 5.1523 9.7731 11.9042 4.6576 1.7045 5.0129 8.2457 6.4037 6.1912 11.8765 3.0281 1.6035 6.9662 6.8979 6.2941 4.8909 14.3494 10.2115 12.7424 12.267 14.208 4.6512 6.0706 7.0708 4.4207 3.5437 3.9076 4.8853 4.1455 13.0329 0 7.2727 7.4151 0 5.5198 4.2023 11.0582 7.9751 17.376 0 0 0
11.3436 16.8991 21.0667 18.6761 6.8279 14.0045 19.3551 21.9775 16.5504 14.6902 18.0831 21.3164 19.1207 16.2165 20.7684 15.7539 6.1358 20.6698 16.9453 8.9307 18.5464 22.9869 0 0.4449 13.8184 21.7358 20.292 15.8763 17.7865 13.2092 7.7237 35.6135 21.9739 21.1129 32.0482 17.4448 7.4794 1.9515 0 13.5359 24.8549 18.6958 10.2631 4.7067 41.4399 5.1975 15.6831 11.3008 7.7937 17.1211 14.9555 9.0454 34.1024 23.8242 11.1827 3.3421 3.1173 17.5883 15.0606 9.0652 11.704 9.5003 0 3.7841 15.5065 0 0 18.4962 14.2075 22.0111 15.4588 7.6365 22.3621 16.6251 43.2286 20.1683 25.3179 23.2878 21.0713 14.9553 7.6646 6.326 9.5733 18.0821 18.4876 26.1193 23.8141 10.3683 6.8877 25.1162 10.5852 10.3896 22.8235 20.7563 8.9594 19.5105 16.1131 10.8748 19.6782 21.7853 24.642 10.3128 7.9358 17.4568 20.1039 10.7242 3.7792 5.9317 9.5582 17.1323 22.0776 6.3646 7.3751 8.8562 7.4677 11.531 20.8742 9.1164 11.0978 11.9986 16.1207 17.5633 15.7852 6.4573 9.4436 11.9257 16.7305 21.8515 24.8986 15.2758 15.5977 9.471 5.9282 12.6767 21.1553 6.8008 8.5851 5.49 5.7984 10.0803 32.3313 23.054 13.8801 17.9096 11.1015 4.7035 0 5.1885 9.0968 11.9266 18.1981 18.337 11.3385 16.2507 8.1304 17.2444 16.7328 11.607 18.0949 6.9734 17.853 14.9412 14.8472 20.1375 7.8409 3.8172 0 18.7069 18.0813 24.8709 13.4187 19.1226 9.3582 13.8883 21.3382 16.474 4.7372 14.0359 10.0271 13.4684 16.5909 12.1355 20.4426 25.5083 20.5492 19.7869 18.6999 18.8758 2.2521 0 15.3179 20.9479 23.9253 25.6676 27.7071 13.0722 7.0495 17.6544 12.208 11.5107 21.4653 17.3673 5.5055 0 0 11.7313 10.6353 8.275 15.3155 16.8165 16.9614 22.6793 10.6194 14.6464 0.957 0 0 17.1511 12.6701 13.814 18.9897 4.9841 19.2459 23.8468 20.9396 16.6848 12.0215 13.8479 14.6 15.9894 15.3405 23.2744 21.3814 17.2091 5.8329 4.8666 16.9074 12.9801 22.9205 17.7003 17.5647 12.3151 2.4052 15.5513 7.7006 9.03 13.992 21.4189 15.9063 16.6086 28.8431 16.0411 9.4979 13.5651 15.3621 7.6678 6.6769 6.1774 5.6222 11.604 21.0316 10.9168 8.4059 23.1587 22.1412 18.7311 16.9452 34.5354 22.5411 42.0513 19.6899 17.1165 3.7159
8.2631 18.8622 12.5683 16.3111 4.3402 11.1463 5.0063 13.9394 15.345 10.8551 17.8691 8.9703 11.6664 15.0297 11.2577 12.3025 7.9252 17.7907 10.7288 8.5373 9.4163 13.9321 0 1.4293 9.084 16.9737 17.4878 16.9363 19.6848 5.9828 10.3971 27.299 15.34 20.8585 13.4684 9.3747 4.1468 3.6289 7.4275 11.1996 17.3198 10.0553 9.1616 6.0278 5.1975 26.6612 150.9497 8.6796 0 14.342 14.6648 13.0577 19.225 12.9488 10.5356 4.4189 4.351 11.2365 14.9491 7.6179 5.2112 9.2431 9.2158 3.9745 14.147 5.2939 0 13.3269 17.3008 18.7935 17.6294 5.3846 10.6409 16.9157 19.8585 13.0905 18.9749 13.0044 13.1786 9.1161 9.9417 3.6355 9.1773 15.9024 14.7421 9.8778 13.4627 5.3794 6.1493 14.7088 11.2411 8.6712 19.6362 16.1464 14.5841 19.5796 14.1379 5.5153 17.8682 18.5105 7.2128 6.9772 3.4761 17.4912 9.6494 8.95 6.4392 5.9865 7.8221 14.4216 13.0861 5.5395 10.294 4.9101 6.1006 4.4249 20.3759 6.4686 8.018 10.2857 13.6609 9.8876 7.1287 5.1778 8.982 9.4596 18.0029 17.416 18.1647 6.7754 15.3933 8.6992 5.711 7.3263 19.1959 9.0077 5.2451 9.9299 8.3611 8.8574 14.8589 11.3931 9.6254 12.7776 12.3941 3.5849 0 1.9587 4.7232 4.1439 5.7125 9.0735 4.6985 14.2921 5.4867 14.3853 16.7072 15.0824 9.3193 7.6289 14.6174 17.3817 5.6289 8.201 8.5168 3.2905 12.2639 9.1087 17.1096 14.3396 9.1573 7.5273 6.229 13.1416 10.8245 7.8221 10.8444 6.8227 6.0093 11.6529 19.6291 16.0853 17.732 11.5591 13.2437 17.9088 11.2307 12.6446 1.5948 3.1393 11.342 14.6184 16.3279 16.9634 17.6671 11.3757 2.0525 9.0261 7.721 12.0917 17.5289 13.6473 8.2789 1.6836 0 4.6313 10.1142 7.3757 11.6185 10.8468 24.1683 18.1086 9.0377 11.1942 1.9717 0 0 8.3678 8.5493 3.5003 13.713 1.8748 8.9121 22.2589 13.2488 11.1988 18.4585 17.4589 14.4569 11.5993 12.4358 12.221 14.8284 16.3398 7.5719 3.0173 12.9859 14.0959 26.5942 10.2167 13.7232 6.4803 4.0494 10.1845 2.6131 5.8736 10.205 8.8992 15.2133 10.143 18.9513 22.5099 6.4287 6.8334 9.9697 4.6493 3.8197 3.4165 3.2033 7.4108 16.9646 10.2914 15.3349 12.0037 16.4145 4.9468 10.0811 17.7716 17.4192 23.8197 14.3253 15.7511 2.0519
29.4453 35.8302 46.117 44.6682 17.269 36.8232 23.9743 40.6467 48.2606 30.2599 51.6707 44.5435 35.0898 43.4386 38.7896 34.9208 17.1785 37.8353 33.7749 25.5034 22.7417 46.501 0 4.5746 37.5385 55.999 39.1618 46.5367 38.792 29.9812 27.2175 58.5667 49.7453 48.1802 45.3717 29.568 13.4182 10.6036 19.3836 39.8688 41.0821 35.8505 30.7448 11.2089 15.6831 150.9497 115.5439 44.3029 0 41.3623 28.0607 36.3274 48.2826 47.7894 36.802 16.9189 12.9744 35.207 43.6804 21.017 21.7725 24.8323 27.1623 20.6891 30.9922 11.3137 16.7955 41.3937 44.0543 57.6143 64.0289 24.0883 48.4012 34.9768 55.0288 57.2088 45.9465 41.9353 45.3862 34.9315 21.8531 12.6974 11.6191 22.1587 42.1809 41.7986 39.4296 27.1673 17.5096 37.3494 39.3841 30.0553 43.6467 47.9797 37.7345 36.9844 45.0196 33.6191 42.7645 35.9787 32.4833 19.5918 20.6253 37.3292 37.9955 32.7977 10.5048 17.1105 21.371 46.8333 33.3865 0 21.2778 22.9006 17.91 16.4315 42.7155 18.9511 27.4487 37.463 31.4651 26.5993 30.9717 21.3619 32.872 32.8203 35.3738 44.1137 44.3618 23.9498 38.9147 30.929 17.6885 29.9982 44.3327 29.5984 18.0375 0 0 20.1848 31.8722 50.433 43.3614 39.5861 30.5009 10.8828 0 11.9599 20.6539 31.8669 31.0887 46.0456 17.6191 36.3403 33.1004 40.0936 41.6971 38.2188 33.9274 18.5066 36.3622 46.3809 27.9461 35.3885 17.4328 14.0538 17.6855 31.0161 42.3602 40.245 25.4062 25.9182 28.552 25.2943 36.5484 36.3192 33.6623 40.3349 25.6287 30.1708 45.3266 50.3156 38.3607 35.9468 25.662 28.7283 32.8793 27.2906 11.687 0 35.793 32.1322 48.0798 39.9163 33.9985 31.8631 18.5927 31.7281 37.9307 40.5862 46.2734 48.6973 7.8371 3.3816 13.1867 16.9898 29.7852 14.6224 33.9932 32.8151 54.0885 40.431 23.269 38.9345 6.7151 0 0 26.9879 27.6875 23.5575 37.2495 11.6717 26.8109 56.7346 47.0611 35.6086 29.4171 50.2342 34.7445 34.2323 26.7525 38.1849 27.2238 44.6752 36.2131 13.3001 32.9563 44.9344 40.7282 28.3666 48.6994 20.2008 11.0986 50.3037 21.7849 22.2931 22.8899 42.7417 44.8732 48.3003 56.9846 47.4112 23.4337 22.5993 33.6987 16.2609 15.0047 0 15.7937 27.6922 29.8109 28.9791 43.1783 40.3677 43.137 30.1573 34.3913 46.7967 44.9037 57.1397 33.3869 47.0048 2.2671
10.8094 18.0741 25.2965 22.1716 0 16.102 13.0568 18.8657 20.8309 16.2615 17.6755 19.213 17.9538 15.9465 17.7745 20.6177 15.3887 27.786 12.4249 15.4783 17.4951 21.3091 0 2.4395 19.8593 28.8593 16.8962 22.8447 21.859 16.5359 10.4491 25.642 22.8865 18.0624 22.5983 17.9443 0 3.8799 9.6881 22.211 15.3858 20.9533 9.6782 7.2501 11.3008 8.6796 44.3029 6.6031 39.1737 0 15.9666 21.9326 27.3577 21.7885 20.4932 11.2149 4.4903 17.5402 15.6989 11.1864 8.4927 12.043 11.0357 12.663 18.5963 4.0325 8.559 24.8964 24.4096 17.2577 25.9593 12.2826 14.5495 19.4789 19.9838 21.1929 17.638 15.8485 22.4107 17.2048 13.3494 5.0819 0 15.3545 22.6571 18.6203 27.1962 19.617 11.5821 20.3411 19.3123 21.0576 14.4022 15.5805 17.7396 20.5171 26.3567 16.5847 16.6613 23.0394 17.0901 12.1027 11.2791 20.6334 22.3912 15.3553 8.7558 13.9958 16.0893 19.4093 17.207 0 0 8.713 10.5145 10.2026 16.6021 9.4939 16.2169 26.4125 12.6292 18.4758 20.2793 11.4938 17.8152 17.8194 15.213 17.2606 23.1156 10.8265 14.2238 12.8998 10.8952 0 28.156 10.7856 8.4814 0 0 12.9407 13.1824 21.7983 18.7507 15.5281 13.0552 7.3746 0 0 10.1762 15.1364 16.3615 13.1362 13.1612 19.5669 17.0962 18.7415 15.3659 14.5888 13.9857 16.5743 21.5486 19.8772 14.5761 17.8214 7.3649 0 7.4973 15.1429 22.0502 20.0958 19.3987 16.1378 13.0135 17.2192 15.0785 8.8425 15.3276 23.295 12.4544 11.4949 15.0033 24.4143 19.7285 23.8362 16.8069 17.325 16.1062 19.9941 9.2012 1.5244 11.2352 20.6511 23.3828 29.4958 16.5158 9.9061 7.0824 16.8169 11.5438 20.6611 21.0127 22.1391 3.2054 0 0 0 13.8011 10.3794 17.5516 12.8006 17.3643 22.5611 13.4089 18.0903 3.1695 0 0 11.8614 12.01 11.9811 17.58 8.26 18.537 30.2326 18.9119 17.1866 13.1549 24.8872 16.0481 12.9565 7.2464 15.9096 15.33 14.884 16.6273 7.3076 18.0661 16.0308 23.1788 15.0653 20.5186 8.2068 7.1192 27.155 15.7283 12.7217 14.0582 15.7722 12.9706 16.8722 23.7249 19.5808 16.3601 18.2738 13.0317 10.6823 9.2647 9.5634 0 0 21.4486 16.8145 19.2804 21.5695 26.5329 11.0953 18.2326 26.023 20.6943 25.009 25.1206 23.0675 0
19.2236 13.9999 24.9392 24.7588 0 17.8385 10.9697 15.95 21.3929 16.8007 21.726 17.4587 19.4656 12.5647 0 17.2674 15.9018 24.3008 20.3201 13.8251 13.3891 26.8687 0 1.3229 17.6537 22.5991 16.1741 21.1482 22.3025 16.4787 10.4145 36.5702 22.2827 24.2028 27.6957 17.8551 0 3.233 4.8303 14.3767 20.7893 22.3274 11.2935 3.9846 7.7937 0 0 39.1737 33.6163 92.1747 23.6941 31.2889 27.2275 26.4568 17.2154 9.2624 5.2216 20.3029 19.4233 9.2518 10.2735 7.1012 5.8303 15.5864 18.5176 0 9.3449 12.1077 23.761 18.5796 23.8653 13.8686 17.3638 20.307 20.4396 20.6185 21.2486 13.4915 16.5729 18.2664 15.915 0 0 13.4132 23.8708 18.823 24.9947 15.8196 12.7303 24.7234 19.2321 21.9151 23.6616 19.6585 17.4159 22.5866 22.9549 0 19.2994 23.5647 15.4204 19.6726 11.9063 17.7031 18.0616 9.6643 12.3983 13.1174 16.4263 20.6309 13.6658 12.8368 0 8.5871 8.9501 0 23.5618 14.0422 12.7662 16.4345 17.7865 23.8133 18.9659 10.5583 18.6798 17.4278 21.676 15.9656 18.6306 11.8881 16.8022 13.4103 9.3259 13.198 22.3422 12.9087 13.0359 0 0 14.0324 20.1021 18.5395 16.1402 12.994 18.7561 4.4179 0 0 11.1873 11.3178 12.9544 22.79 15.4458 18.9462 12.3795 20.6878 14.0075 16.5671 9.5854 9.2149 19.5841 23.3893 12.582 14.1725 5.117 0 9.5712 16.0631 26.8319 20.1263 20.3806 11.7159 14.4079 15.3018 20.766 13.7928 13.3276 15.1032 15.3054 9.5696 16.4764 26.6283 24.505 20.1563 12.7571 16.8726 15.3636 18.535 10.2182 3.5707 9.1651 16.4442 29.4273 29.5654 23.623 10.8903 5.4315 13.9481 11.5861 14.3042 22.4413 20.9077 4.3981 3.4093 0 0 11.2092 9.5459 15.182 21.8502 25.749 16.2141 19.249 19.7327 4.7835 0 0 12.0284 18.8911 13.3374 22.9066 9.1545 16.4631 25.1338 22.6773 21.3783 15.4765 23.5437 20.8523 18.5577 14.5139 16.0096 21.8845 18.859 16.9256 9.3877 20.1937 15.9111 29.6589 13.3037 23.9692 6.0669 8.4093 22.163 15.0355 12.094 15.8596 16.7576 21.1851 23.7705 31.4526 20.6424 21.3448 23.5172 17.1234 12.7829 13.9621 0 10.6637 0 28.9572 18.2512 24.9256 30.9477 28.9694 14.1754 15.0587 24.765 19.2688 22.5652 27.9761 26.435 2.8762
33.2989 37.8118 47.6105 43.624 16.7464 29.0709 18.9833 44.9848 31.716 29.8561 37.2459 38.1299 27.4665 34.7304 38.2136 28.3577 29.0239 44.8704 43.606 23.3915 33.1468 53.7909 0 5.1701 41.0833 47.3587 40.0617 38.8519 36.2077 30.51 24.8992 73.0401 46.1922 41.8905 48.696 31.5948 16.9789 13.9566 12.8646 19.5244 52.1779 31.1798 21.3585 0 17.1211 14.342 41.3623 0 92.1747 153.828 91.6126 0 48.833 59.1573 32.387 19.7372 8.9766 48.2662 40.3793 21.6648 24.553 18.782 24.6506 26.167 26.6241 12.8024 20.6732 35.7842 47.4866 43.6858 47.3357 25.684 37.8664 35.2547 41.2613 32.5501 35.4337 36.5146 38.0035 32.1107 19.581 14.1743 11.1876 30.1903 38.5708 40.907 43.956 23.5991 21.4049 38.5603 36.7821 41.1906 47.6344 37.7381 36.556 33.1483 26.0533 27.434 36.6137 39.0372 24.5112 24.2999 22.3416 26.3191 37.9281 27.9294 17.4138 21.4014 23.9479 34.0705 30.5261 23.3919 24.5743 10.9426 13.4106 14.7174 41.8709 19.0248 28.8059 30.4953 29.9535 26.1659 28.3569 17.1165 40.9169 30.4398 42.2194 25.3839 38.6036 20.4006 28.2894 20.0083 17.6025 24.8879 41.0355 24.075 17.8017 22.7774 12.9862 24.2538 41.0634 33.7377 31.8694 30.6648 38.8089 14.6208 12.093 0 19.1348 25.525 33.107 33.7564 18.9669 39.4725 25.1213 35.8203 40.151 39.5131 29.5498 16.113 44.4829 35.5599 31.7277 35.585 16.8342 10.7089 17.6617 28.0831 45.5216 40.5198 33.6264 23.1847 25.2724 30.3779 30.6204 30.2004 29.7642 23.3587 22.5576 30.8103 34.9238 38.9033 33.3292 36.4201 31.4227 28.734 30.2851 38.249 15.5448 0 21.2513 33.6852 32.0111 37.1772 37.8768 26.2547 17.5342 36.8665 19.4592 26.895 43.3213 41.6887 0 6.8871 9.7559 16.511 26.1133 12.0974 26.5919 32.354 45.3652 40.1013 32.698 47.1309 6.3969 0 0 35.1319 29.2019 25.7737 31.4401 11.5193 32.0007 54.9015 37.078 42.4484 39.6889 45.109 32.7536 33.7316 32.2798 29.6745 32.9536 32.0191 27.8792 12.5964 29.9967 42.0078 51.7731 22.1384 49.6704 16.7292 9.236 29.0382 22.0977 19.0753 21.2904 31.9637 51.3369 46.7497 50.4434 44.175 28.0752 23.973 43.0845 17.9482 17.7148 18.4206 19.1425 28.2635 45.8976 21.4969 41.4134 53.309 42.0147 28.5422 30.0081 45.4767 52.134 49.6483 31.2719 45.7234 4.6902
27.7923 22.6726 42.0366 43.0161 18.6804 24.723 19.3563 30.7198 35.28 30.5296 25.2238 34.6523 32.9832 30.6404 37.3523 19.8257 16.1221 30.0092 24.0502 18.2063 18.5882 38.8642 0 5.6851 34.7025 43.5026 26.1493 33.8079 36.7794 23.7706 19.7604 37.9858 35.7785 32.79 37.0784 36.0795 12.8506 9.5285 8.8525 26.3722 43.1572 21.4814 19.1867 8.533 14.9555 14.6648 28.0607 15.9666 23.6941 91.6126 92.656 143.9144 40.5922 42.8135 36.9131 16.8957 8.7778 22.7703 23.4375 23.8977 16.1329 17.3199 14.5399 13.7638 29.8092 7.0923 13.7546 23.3614 37.0235 37.7433 42.1012 18.9558 31.7057 32.2381 43.0108 38.4426 28.1723 24.9209 17.0518 22.1799 14.6431 9.7203 12.4315 30.558 31.1983 43.1521 26.1882 20.6565 21.7618 32.9569 24.4661 26.5244 34.1726 32.2066 27.2232 24.9086 28.9116 29.1727 29.0255 18.5063 25.1887 20.5369 13.7214 25.8585 35.2847 25.3487 13.4324 13.9429 20.1256 27.2202 31.3323 14.2929 17.8685 19.8735 10.1844 7.6025 29.3639 13.3369 25.8375 27.4185 25.9967 20.6436 25.4487 21.7287 21.6752 26.4426 29.383 28.9055 36.2051 24.5648 25.7175 25.8996 17.8086 21.7967 39.3026 21.1265 15.1391 12.5089 17.021 18.2754 38.7321 38.3882 30.596 26.9157 21.6999 7.266 13.3355 9.6495 16.0825 23.4475 22.8184 28.8464 20.8736 41.5461 20.9881 27.1603 35.553 21.9165 24.527 16.9564 34.0696 29.9953 22.2414 25.9335 8.8107 11.1167 13.905 23.6743 36.139 34.0746 23.7789 18.4288 25.1512 19.389 37.5321 27.2804 15.0688 24.4272 13.7024 20.7701 26.2916 35.4933 25.69 30.7276 33.1876 25.7625 17.0778 23.5913 10.3208 12.1079 17.183 21.0665 32.0337 42.822 35.5768 26.404 12.5045 29.4595 16.0668 28.6858 38.7191 37.6373 5.0897 0 7.3684 16.8413 19.5237 13.4046 25.6272 24.4074 38.0607 31.3102 31.9564 33.1125 5.3879 0 0 27.0819 27.2448 21.2746 26.7867 9.79 17.7379 35.2285 29.2754 27.1562 28.968 45.6467 24.4109 23.8377 31.1986 31.2232 35.3671 27.9514 25.6025 13.0205 33.8335 31.3775 44.0257 17.0428 40.1285 10.6253 11.5148 35.3416 19.1713 17.0511 21.0235 26.9161 33.4664 26.6628 35.4499 31.5679 24.3467 14.6741 27.9867 16.04 16.7119 14.2771 8.9089 21.8052 24.2775 26.275 38.0917 33.9396 33.0668 23.0451 30.5301 38.351 26.8522 27.9092 34.0666 26.1317 3.36
26.3154 34.9058 45.2294 40.1254 14.4837 28.4636 18.6752 37.0261 41.6056 33.9452 34.6177 31.484 38.9602 40.4526 36.2003 34.783 17.8818 30.447 23.7011 18.269 17.3205 45.5208 0 2.7902 39.9391 39.1305 31.953 35.1706 39.9555 43.5653 22.7003 46.4958 48.5453 46.8049 32.1782 36.1879 11.2292 6.9908 6.1743 28.1117 33.7885 26.1458 21.6479 0 9.0454 13.0577 36.3274 21.9326 31.2889 0 143.9144 101.9518 159.4548 61.306 34.463 27.8983 15.7957 32.6961 38.8048 25.9086 18.041 22.4058 20.3372 14.7925 34.4666 7.0169 20.7961 43.149 64.9595 39.2971 45.9817 20.0211 52.9505 36.3128 38.3195 45.1392 40.9272 28.8607 24.2968 30.2413 14.2321 10.2024 11.3655 30.6664 47.2574 37.4995 42.2548 21.1583 17.1915 35.525 32.2755 35.2024 50.3979 42.6018 31.0788 37.5442 41.3992 31.7661 40.1341 30.3921 27.8903 22.2021 16.6468 30.7535 33.251 31.53 11.1891 13.8987 15.9495 38.7534 40.8427 15.5741 21.6211 12.3164 13.9881 17.0213 52.892 18.326 31.3169 39.7983 43.0019 38.9718 29.9685 23.666 25.3956 28.3425 35.3984 35.3063 26.3784 29.8238 30.9823 38.2263 18.4321 20.9101 47.3806 19.3746 17.2597 23.6294 19.1895 25.5227 33.4245 35.5306 33.4134 47.2666 22.8809 13.2955 9.1959 12.1182 19.7241 28.281 31.5648 34.6663 21.2127 39.3564 26.3783 32.8251 43.1367 33.1383 28.4296 20.7381 34.4084 45.1396 29.5956 38.6873 17.5648 8.3713 10.8563 26.3339 49.0435 38.7332 31.2767 28.6461 24.0041 26.3391 27.3432 23.8225 23.064 27.9673 19.9444 24.4201 29.7295 35.8245 34.5104 29.2524 30.6281 24.9775 22.2437 35.396 12.7301 7.7255 26.7674 40.5846 49.0496 46.5044 44.2441 26.301 9.5123 33.616 16.1959 32.2505 38.3271 40.0952 11.1764 2.3924 8.7641 18.6007 24.4999 25.159 35.4447 29.6594 49.1129 38.0415 25.3079 39.2455 4.8131 0 0 29.7449 28.6547 18.6274 29.3879 8.3733 28.0258 54.9356 44.8945 36.5205 34.9408 44.0579 30.6902 32.7842 32.3714 27.6524 34.875 41.6137 19.9125 9.8132 30.7478 38.4033 44.8188 29.1725 40.5713 8.0373 6.9094 38.959 23.4008 21.9531 27.8795 30.7277 35.4866 35.6367 56.3898 51.374 30.8472 22.3086 26.1244 15.2321 10.8894 11.8741 16.5185 26.499 31.2948 32.5994 43.9607 42.1166 30.1164 33.1524 39.8278 59.0898 41.8496 42.546 39.697 35.4262 4.8159
48.3672 0 73.1894 62.054 30.7232 33.4187 27.9828 58.2359 51.1513 50.2377 50.5617 42.682 49.6556 40.3135 44.7386 46.3826 29.171 48.0017 46.1463 22.3704 36.6179 68.5705 0 6.8539 56.5748 58.6176 50.3924 57.394 41.1398 38.4198 29.5742 91.1476 56.8465 72.6398 52.8192 53.6068 18.1482 13.6394 10.857 40.4202 50.2802 46.0522 22.6287 8.4912 34.1024 19.225 48.2826 27.3577 27.2275 48.833 40.5922 159.4548 371.1547 100.0416 52.5277 21.9483 20.4434 57.5271 43.875 24.9532 30.4665 29.7262 30.9201 39.6339 47.3943 19.6576 21.9929 45.8876 60.6878 54.1006 74.3771 36.9358 53.4026 44.3829 61.9784 58.6065 63.394 41.3586 56.9712 42.3164 28.728 13.5366 18.4769 53.718 59.8521 60.7049 64.0515 40.4565 26.022 60.6677 44.0102 43.5153 63.2023 50.1519 47.3649 47.8695 54.7234 48.1715 48.454 46.5343 45.6342 38.603 23.4039 31.2261 63.1058 41.7479 18.6707 21.5683 31.1247 49.367 49.6563 22.2383 26.9444 15.8503 22.6771 24.258 59.8324 24.1402 32.4071 47.3223 36.0595 45.3669 28.5005 22.8264 43.5195 39.5192 51.1143 48.0528 59.9368 32.8588 32.4337 33.9844 27.8996 37.7863 55.6569 35.9539 19.8123 28.2422 25.4418 31.6019 55.6707 33.7738 39.6473 39.4202 42.7242 14.4194 8.7357 14.6329 19.9728 27.574 29.3471 39.3754 26.7378 47.7937 39.7118 62.8137 46.9882 42.8534 42.4627 22.2675 58.076 53.3427 42.3803 51.4528 19.937 14.8085 20.7642 39.3491 57.5063 49.6517 39.8084 47.3778 32.4994 32.5248 39.2186 40.6248 29.7293 51.5284 30.7268 36.6967 38.5493 51.7985 51.7817 38.3903 47.094 40.7952 41.0222 48.8627 23.7183 8.2196 26.2384 48.0913 68.3638 77.3149 55.5856 25.7128 21.4283 52.9551 34.1285 43.9656 55.0864 50.5036 16.6489 15.7937 13.7229 17.4954 24.9884 25.0275 46.6211 37.3333 55.12 41.4464 41.6604 65.4766 4.5384 0 0 44.2415 41.53 38.1484 43.9872 9.0501 40.5933 71.6273 45.7694 44.1153 41.1916 73.832 45.0717 39.3469 51.6576 38.7458 54.3374 49.3407 33.8831 15.7869 45.9335 50.0066 63.9175 31.3155 60.3083 18.0644 16.2241 63.5693 27.2075 23.2989 26.1028 52.0605 47.0114 49.4983 69.3425 58.0951 46.7459 31.2895 39.5712 21.5143 20.8611 23.4085 24.478 30.025 51.9011 43.9275 45.9547 77.0293 48.306 49.4514 52.5404 68.702 56.6817 87.0506 52.2883 52.0375 6.1899
39.364 44.7318 58.6486 31.9952 21.2523 27.5555 22.1559 41.5431 39.0441 40.708 53.0197 41.9421 45.4181 43.3955 30.6992 42.7666 25.6485 60.6585 42.1247 31.5856 36.6338 57.2073 0 10.4615 53.701 70.4001 40.4289 36.2415 48.1872 30.8571 25.203 67.5885 57.9677 55.2356 56.5069 47.2034 17.0576 9.6901 11.8754 46.6404 54.7019 35.5256 18.2653 0 23.8242 12.9488 47.7894 21.7885 26.4568 59.1573 42.8135 61.306 100.0416 347.9377 182.1592 24.5746 15.4073 60.3604 47.0534 26.5633 25.4577 29.8589 36.8675 24.0775 30.2683 14.0061 23.7169 45.6778 58.0775 39.079 47.3095 23.1342 48.6141 44.2004 69.9365 47.4284 49.1683 45.2414 48.5378 35.5141 24.2304 9.4751 13.4027 35.8259 55.3611 43.2739 42.5732 21.9526 12.6627 41.1513 47.1383 49.8218 57.6143 46.9949 36.8441 38.1577 44.9303 33.3691 44.0876 44.6578 37.8876 29.1604 19.1461 32.8486 42.6149 31.6502 19.4639 17.6429 20.0165 60.7738 44.7237 24.7848 29.7073 26.1874 24.8822 17.1444 53.8271 30.8992 35.938 50.44 37.7224 28.7126 28.0631 20.1436 38.4686 40.373 39.5613 41.6425 39.6637 31.6075 33.0855 32.6086 24.0822 26.9381 54.4314 28.7146 17.9357 18.9925 22.547 28.136 50.6378 41.4908 33.5303 54.1054 23.0824 11.9225 5.7086 12.0333 19.0242 26.3796 33.3853 38.4571 15.8339 45.3596 28.228 51.6528 51.5794 39.9021 37.0268 24.1789 49.4737 45.5327 23.8551 41.4553 19.6914 18.9219 20.7077 30.7293 44.7079 53.2914 27.1772 28.8556 27.6195 28.5525 32.8291 37.7334 38.279 47.4331 29.0567 34.0146 42.6543 48.6744 48.9451 36.6058 30.98 34.1262 39.0115 32.5896 18.0434 7.5566 25.4111 42.9787 59.4848 53.5987 49.1108 35.1057 18.3772 35.4539 22.2394 37.0679 49.8395 49.1195 14.1695 0 11.2016 18.0009 26.0326 0 43.948 43.1953 60.4362 37.4782 35.8578 32.658 8.378 0 0 42.4324 38.4051 28.0385 47.7118 15.5003 36.7165 59.6095 39.4159 42.4813 37.3956 51.6578 43.2352 36.9992 47.7871 33.1178 37.8051 48.0136 36.8354 14.9112 34.3514 32.719 54.0536 24.3313 64.4638 11.29 14.1918 55.0792 19.0391 30.5738 32.3638 52.3049 54.7596 42.1448 65.4949 58.7137 46.0442 24.484 31.6881 19.4567 16.9334 16.1522 16.3655 32.4428 53.6603 45.4424 41.4614 59.5821 45.5803 31.6543 38.1941 64.2773 47.6962 61.9258 53.8667 47.3751 3.9571
28.6625 41.4204 45.0729 43.0219 0 37.0866 22.2813 43.7553 30.1315 24.8406 36.9115 35.0256 39.7823 38.3657 38.5373 27.135 16.1256 42.399 38.1451 21.476 20.0139 36.2876 0 4.0874 28.3182 39.6937 28.4738 38.9459 37.1634 23.1919 25.0782 56.4034 42.0344 39.3464 47.1866 34.1069 13.4017 9.9776 0 41.2514 32.6652 34.5963 16.2297 12.6209 11.1827 10.5356 36.802 20.4932 17.2154 32.387 36.9131 34.463 52.5277 182.1592 220.6982 31.9621 12.5239 42.4702 35.2606 0 14.5855 18.7113 17.4787 19.0966 27.0458 14.9401 0 32.6897 40.3878 29.0059 46.6689 20.0101 36.9341 30.545 61.2527 34.3117 49.9374 35.0762 30.6703 19.1169 18.7706 9.5781 13.6992 32.8328 40.1339 37.5371 32.8307 18.5697 21.0009 37.5393 36.121 29.1093 57.5256 40.4142 30.7992 38.9018 40.3363 24.9897 30.7571 28.4048 32.8675 19.4214 9.6206 33.9819 34.1885 24.7607 17.6548 14.5181 19.7384 53.2601 28.4926 24.183 0 13.6993 0 10.8012 35.7396 22.8236 32.8394 36.8743 30.0937 31.4841 20.3779 11.9669 26.1765 35.602 32.8093 33.3096 36.6154 29.3914 29.3191 27.2143 16.5469 23.6896 37.0354 12.706 8.0104 21.7661 20.2683 14.178 25.3995 32.7683 31.8492 30.9627 26.7006 4.2749 11.4568 6.6937 15.7897 21.3547 20.2777 32.1383 14.2993 35.1967 30.8875 48.7031 45.4262 27.9165 22.1256 19.0092 33.2751 35.3279 18.4053 30.4823 17.2635 15.1131 13.8996 27.1208 25.9818 42.2237 32.2935 27.2248 23.4857 34.7836 30.3686 30.0825 23.1971 22.5633 22.0518 22.2517 34.7395 38.3428 37.9109 32.9532 36.9021 28.6735 29.9425 49.0284 11.7092 0 37.5 28.3091 42.8822 48.107 42.3778 20.8566 12.8066 27.5606 23.3383 29.364 41.7952 41.3253 11.5797 0 4.8759 16.9775 20.9042 16.6634 27.7076 25.5023 47.1306 41.8368 31.417 36.9504 8.617 0 0 32.0971 31.8109 20.7705 24.0087 11.0116 28.4686 40.4713 32.0478 34.5376 18.9253 40.8519 29.9447 27.4066 30.9228 32.9827 36.2757 29.4077 26.4703 8.9779 25.0532 25.0757 42.0659 17.871 43.7834 13.8701 7.0344 37.7739 17.0123 22.1707 22.2854 37.498 40.2752 24.7344 54.4727 36.7418 27.6086 14.8784 26.9203 13.6288 16.9539 17.9585 16.4276 19.5174 32.6573 31.3601 41.2914 42.6493 37.3218 31.8465 38.0563 44.0422 45.7364 58.9776 36.9258 41.5413 4.5664
9.4071 15.0644 13.8251 22.872 0 13.7829 11.4612 18.1347 18.1673 11.7129 16.1084 21.3445 14.0922 18.5348 22.8686 11.459 5.3142 18.1714 17.0522 6.513 13.7597 21.8555 0 2.6907 20.9709 14.5482 14.8868 23.0467 21.6791 16.8747 8.5251 18.0995 13.1185 22.3985 18.361 14.0165 5.0042 3.2783 2.4152 13.4132 12.1528 13.2822 8.0645 0 3.3421 4.4189 16.9189 11.2149 9.2624 19.7372 16.8957 27.8983 21.9483 24.5746 31.9621 3.2462 8.3235 23.6577 23.0383 0 0 9.0112 8.4104 14.4492 12.6229 0 12.5899 12.9643 17.4365 16.912 14.9267 12.7265 17.0399 15.4215 26.6715 26.1571 18.0683 17.7851 13.8281 8.7953 7.1582 6.6082 4.7056 18.4624 19.2069 16.715 17.9784 9.894 10.8738 22.3953 19.1212 18.6761 21.2578 15.6865 17.5939 16.3914 20.0408 13.7681 13.163 17.5122 15.3179 5.7233 8.0122 23.0386 19.172 15.7467 4.2528 4.6739 7.2941 14.8844 13.8504 15.2744 0 5.4305 5.437 4.6815 20.2093 13.4099 12.9209 19.2927 11.549 12.4034 10.2935 10.3321 11.2612 11.4336 13.5189 9.7375 16.769 0 17.6405 12.8525 6.9569 13.8358 18.2782 8.6182 5.813 6.9399 0 13.1576 11.4357 13.3968 11.4713 13.9931 11.315 6.3036 4.9365 0 12.434 14.2669 9.2588 17.4678 8.5725 12.3084 12.6749 8.2093 18.3971 17.0103 12.6583 14.3838 14.3132 20.6263 10.643 18.6639 8.1503 0 4.0761 12.6132 16.9874 19.0799 10.7224 9.7547 9.5942 11.5762 16.7615 16.118 13.0638 11.4313 8.0582 9.6003 15.4835 16.4603 22.0707 14.0729 16.2826 7.8635 15.4248 24.0413 0 0 0 16.3764 19.3199 13.8766 16.8108 10.3274 5.6073 11.3245 6.8771 14.1697 17.593 16.6401 4.7538 0 3.7258 9.0519 16.4106 2.5755 16.6606 9.1529 18.894 19.9507 15.4351 13.1655 2.5754 0 0 20.0773 11.6497 6.8479 11.5716 0 18.6851 21.4932 18.0172 17.5405 17.7163 15.2651 9.1034 13.2842 11.9275 20.2155 13.8829 14.0654 16.4943 4.9928 14.4787 11.0464 15.0043 12.8836 21.0235 10.6137 3.4967 10.818 5.0434 6.2002 7.3156 15.9018 19.3095 17.4587 17.3544 8.8705 13.1634 9.3467 8.2902 6.3375 8.4223 7.29 5.0914 15.7412 12.6105 14.521 18.1163 14.9359 15.6072 16.6111 13.9191 19.6822 19.502 18.056 14.2145 15.2009 2.3131
7.9057 16.5817 19.4974 19.4117 6.9219 14.1074 4.3646 8.3676 17.7122 10.506 15.0877 12.853 6.4503 12.6483 13.7429 10.2732 9.6333 16.2895 8.7936 6.2395 12.2304 18.5426 0 3.0622 20.0564 19.4702 12.3786 15.8198 13.9901 10.0552 8.5112 28.6086 15.5815 11.531 13.6395 11.6871 5.7927 2.2648 0 0 17.1322 12.2746 0 0 3.1173 4.351 12.9744 4.4903 5.2216 8.9766 8.7778 15.7957 20.4434 15.4073 12.5239 8.3235 20.1317 17.7104 18.1027 0 7.572 0 11.3274 0 17.2735 0 0 12.1172 17.5135 17.8771 13.786 4.3781 12.2258 15.8862 10.6915 13.7791 0 12.2577 9.4233 8.9468 5.789 0 0 8.1007 16.7757 20.5223 18.511 8.437 4.907 11.8369 10.8381 11.4579 14.1659 14.5808 13.3325 15.5296 15.806 9.3575 9.9032 10.797 9.7608 10.887 8.5072 11.241 15.6774 6.879 5.1165 4.4053 4.7806 18.977 11.4806 6.5603 0 0 0 2.9554 9.1296 6.2006 7.5834 13.7937 7.747 13.2602 7.983 6.8049 11.1955 11.1948 13.8347 16.7237 10.1271 8.004 11.1471 9.5984 5.5705 8.093 7.8105 10.2169 7.7044 8.0113 9.1896 7.3739 13.2029 12.5813 7.9817 12.7671 14.1468 3.8324 0 0 6.7045 8.8428 11.1259 8.0523 8.3285 16.8903 10.1436 7.0913 17.6581 13.9703 2.5555 3.3999 10.022 9.0542 7.3046 14.6847 0 4.6237 6.965 10.2705 14.9347 7.904 9.8199 11.2444 0 10.3718 16.2832 12.8658 9.1528 16.3696 4.6518 9.8102 16.5854 14.9364 14.1738 7.934 14.6111 6.3796 13.2369 11.6877 1.8545 0 0 14.5703 16.3545 12.9624 13.4037 9.7614 4.267 11.0469 8.6291 11.2008 11.9705 22.7585 0 2.3259 0 6.1335 11.153 3.7663 15.1391 11.9575 24.2886 9.6945 10.4876 14.3015 1.6423 0 0 13.6581 9.9709 11.3389 7.8732 4.218 9.4265 19.4862 11.5659 10.7378 9.6965 11.952 5.5019 13.744 10.1192 16.2128 14.5956 15.0537 16.9186 5.5524 13.0395 14.1687 20.2288 12.549 10.8426 1.7558 4.941 13.3173 7.2298 6.3845 4.705 13.5897 16.5746 6.1155 21.1251 16.5834 8.3706 6.0865 6.2111 6.489 5.6379 5.7324 7.0014 9.6516 12.8997 7.0837 10.6829 16.2315 19.0884 10.7875 16.4386 18.4173 12.3722 18.4607 19.0563 11.4339 0.5387
27.6355 35.9909 79.1454 44.4475 23.8495 32.334 27.5753 40.5514 36.6651 48.9937 56.8496 36.9183 52.7349 54.3816 37.0757 33.5492 12.5843 52.7423 44.3906 16.5288 32.2438 56.5233 0 5.9445 43.3498 59.0846 52.8955 46.669 37.2843 36.5585 28.0118 60.9669 46.1287 45.0642 42.0315 41.4404 11.347 12.9921 15.503 25.5162 53.6756 32.5092 23.3212 11.8737 17.5883 11.2365 35.207 17.5402 20.3029 48.2662 22.7703 32.6961 57.5271 60.3604 42.4702 23.6577 17.7104 192.0926 75.7642 26.9977 25.9256 0 40.5305 24.8616 36.6013 24.2543 16.4735 41.096 57.7059 52.2706 57.5608 31.2391 61.8919 40.4469 67.0748 43.2904 45.9512 39.0666 39.8127 29.8296 27.3861 14.1195 0 44.2467 50.53 39.7752 60.9426 31.182 19.5388 44.2798 39.4694 36.5882 65.0566 46.1175 28.7383 54.5383 47.7234 35.1337 52.7374 46.1182 41.0931 26.8651 16.0869 36.8454 41.7833 35.9917 16.2836 12.0774 28.644 43.2303 37.8141 20.7658 36.0481 26.3299 0 19.8559 31.7806 21.1746 31.2335 36.2053 31.9727 31.4331 23.2617 16.3413 28.299 31.5049 46.1551 48.9334 55.3209 28.0203 43.4039 31.6413 18.9194 25.6234 46.5795 28.6149 18.8308 16.116 15.7418 21.2043 43.4029 35.7992 30.6451 39.2935 40.2052 9.4098 11.4445 0 20.3748 26.0197 21.7579 34.113 21.976 52.3744 34.4029 42.1917 50.2626 34.7737 39.3692 20.6746 42.0302 41.7869 35.2684 34.3902 23.4265 13.1243 16.6996 20.7726 46.7506 49.2573 24.5831 31.3488 27.1449 36.0244 43.2489 24.3818 17.6611 32.6811 20.0572 27.0544 29.0826 48.1474 49.2681 42.5263 39.635 32.163 39.9892 41.413 12.8276 16.1781 32.8514 42.1636 32.5746 59.741 34.8897 28.4649 22.1453 40.4108 26.7476 37.189 44.427 49.3982 0 3.2169 6.2254 17.1626 21.4641 13.4396 41.7655 33.0808 67.5376 45.1472 32.3759 34.76 6.2987 0 0 38.9889 28.0559 33.1659 34.788 7.9471 27.0658 61.772 49.8598 32.7984 27.5957 66.3026 35.2086 43.7482 34.0434 36.4882 26.978 32.7783 31.6277 11.8395 25.885 42.8523 53.067 34.68 45.889 16.3924 9.0181 37.0243 14.3325 17.768 17.9389 31.6069 53.3476 45.4107 60.2543 43.2803 25.6026 14.6728 27.4629 13.8712 14.403 14.9478 16.3043 34.9673 40.2195 39.0895 41.4845 56.9325 44.7005 36.0622 43.0976 63.463 61.4175 90.7151 48.3298 40.1346 0
25.45 33.7559 44.9795 41.6501 16.4619 31.4503 21.159 34.3609 44.8349 43.8484 45.9442 36.9984 42.0942 36.9082 50.3759 29.0894 10.9882 49.7881 24.9515 23.3993 27.1428 40.2817 0 3.777 36.1659 41.7374 34.9552 35.5901 33.217 26.0976 19.5827 61.7414 40.617 43.5816 35.1226 34.6112 13.5923 8.8566 8.5371 21.2242 38.3912 23.5384 23.8286 8.4508 15.0606 14.9491 43.6804 15.6989 19.4233 40.3793 23.4375 38.8048 43.875 47.0534 35.2606 23.0383 18.1027 75.7642 60.5365 49.4412 33.6781 21.2268 35.5609 27.656 28.0989 17.4305 10.2154 31.9799 43.6272 49.455 46.1446 20.7698 38.7168 42.8033 51.6507 35.0498 43.6387 28.8876 46.4652 43.1343 18.1002 10.4295 17.2004 31.4265 40.1471 39.6285 46.7238 18.4401 14.2804 38.3142 25.6554 27.8653 48.9515 30.0253 24.4853 28.1924 42.3122 29.2674 46.9625 34.1619 28.2844 24.8284 17.3189 28.9946 32.2977 27.9123 10.8565 14.6418 19.5126 39.6632 34.0664 18.0449 14.6748 17.0532 20.4014 13.9696 33.9645 20.9658 30.4263 33.4089 31.9134 31.7388 23.5766 17.5106 29.89 27.8604 30.0143 36.1103 52.1677 22.9554 30.0769 32.9986 16.7676 21.0707 38.3401 27.4417 16.6028 18.0182 15.2223 23.6558 50.02 23.0126 23.4131 35.0393 28.2152 11.2888 6.8625 12.4129 16.5201 22.4583 23.8472 30.3054 14.3514 38.1022 22.3085 33.9423 37.1554 23.6441 23.0113 19.0521 45.3577 37.6265 32.5563 30.3197 17.4818 16.7849 19.5399 29.6364 38.5677 43.1478 29.0754 30.9756 19.5774 25.4601 30.208 21.6359 24.2758 25.1101 16.6753 20.3087 47.1581 40.0199 39.504 33.0645 34.0851 28.3369 28.8769 41.4378 12.0012 6.4833 22.0931 36.6452 43.1474 49.7127 32.012 21.9522 13.3667 34.9202 21.8627 32.2166 49.1237 36.0783 9.2091 5.1251 13.6348 24.3817 23.1825 16.1902 31.0494 33.734 46.4309 33.3868 28.284 23.9948 5.2887 0 0 35.7772 23.2914 17.8636 31.5039 10.9621 30.803 49.284 33.9297 34.9098 33.3762 47.421 36.0377 31.0414 22.1604 32.6039 30.9379 16.5857 36.3126 10.253 23.9506 32.7562 54.3136 23.7304 35.8815 9.0713 8.5205 29.7148 15.9484 15.026 19.9048 37.0224 39.0026 35.0313 57.6268 43.4202 28.7957 17.0393 29.3199 14.7135 15.3885 17.6403 20.3899 26.5758 35.4483 23.9235 38.329 38.2428 37.1072 30.981 41.1096 42.6068 45.1986 62.8082 39.9751 31.9741 2.4744
11.9566 15.4535 19.9106 37.7922 13.8499 18.1606 15.4558 29.9467 26.0308 25.333 29.2739 18.8586 22.7008 25.5957 25.3422 0 10.9147 28.9167 25.3572 12.5922 18.7801 22.4804 0 2.4089 29.489 22.6332 21.7809 31.7317 26.7474 13.1424 16.5679 32.4652 29.0136 29.9424 23.4638 23.073 12.6611 7.5503 10.3067 23.521 28.073 21.9004 15.9501 4.2253 9.0652 7.6179 21.017 11.1864 9.2518 21.6648 23.8977 25.9086 24.9532 26.5633 0 0 0 26.9977 49.4412 44.9673 25.792 13.2739 13.8007 14.0781 0 8.2656 14.7945 33.9803 38.2695 31.9851 26.3772 17.867 28.0116 18.3214 26.0061 31.2298 26.3206 15.7466 19.3409 22.4505 18.7803 3.715 8.2851 15.2185 20.2496 18.2367 29.4128 17.7794 14.4561 26.4977 24.3843 18.1986 23.1272 22.2287 22.9739 21.4658 18.1142 18.4209 26.7573 21.539 21.2329 17.4617 12.0901 19.2723 23.6232 24.008 10.1965 0 11.8135 23.7849 22.4114 15.5055 10.623 9.0236 12.8142 9.7744 23.9606 14.9935 25.7746 18.3212 23.5199 19.833 11.5068 12.5736 19.972 19.5604 19.9231 25.2442 28.8454 9.6685 13.9598 17.9295 11.7885 17.5086 23.1337 12.0504 12.9296 15.0851 0 12.6381 16.5115 14.7772 30.2057 20.5392 17.0252 4.9496 0 9.3606 8.4818 17.3392 19.6614 30.8731 11.2548 33.3144 8.9952 15.5677 23.4006 31.8541 17.8517 10.1226 25.3668 28.7681 21.6264 18.9581 12.8265 8.9855 13.5736 10.7874 24.9177 34.0732 24.0467 18.2274 20.2898 16.6775 21.7355 16.6025 0 21.4209 16.3342 7.254 18.3539 26.8838 26.3006 21.6341 14.6945 16.7857 22.1875 20.7245 5.2133 5.9593 18.0698 26.2908 33.7793 32.3186 26.3561 10.5017 11.5456 22.1934 10.6422 24.0608 34.6048 22.2177 5.7447 1.7708 9.5439 16.9728 14.8309 10.5169 17.9225 18.5336 29.2938 27.1861 12.0871 21.8731 3.0813 0 0 14.7152 13.2538 13.0079 21.4314 9.1898 17.3212 23.3959 20.0742 23.8498 22.5324 25.5651 20.0753 26.5621 26.7267 22.5032 22.9407 24.087 16.388 7.4298 22.7147 21.8099 34.858 15.4392 16.7458 9.92 6.5133 30.0165 12.3896 13.7068 15.0617 23.6107 20.0265 23.7114 30.6229 16.3777 18.122 12.0739 16.2732 11.0854 12.8607 11.8045 8.7193 19.0651 16.5805 19.3921 22.3102 23.8922 21.8064 23.1669 0 22.4361 21.5087 27.2538 23.2972 17.4164 1.4896
15.0296 19.0109 27.535 30.995 16.0364 15.17 11.9608 30.3653 24.2509 17.9156 28.834 26.7444 22.2113 23.5277 20.364 15.607 10.252 39.1653 26.3488 6.9767 12.5209 26.9086 0 2.9728 28.8855 26.4145 19.0065 20.6687 22.3465 13.0601 15.7478 35.3205 20.1715 24.2827 23.3021 16.3371 5.8088 2.472 3.3347 14.4104 16.3498 11.6916 10.2888 0 11.704 5.2112 21.7725 8.4927 10.2735 24.553 16.1329 18.041 30.4665 25.4577 14.5855 0 7.572 25.9256 33.6781 25.792 16.3552 37.5695 17.197 13.2235 24.5783 11.4586 12.4027 19.6284 26.1035 26.4165 26.3967 10.7383 20.9465 18.7494 36.7869 26.3303 21.0883 26.9796 30.5473 12.7768 16.0292 4.0778 11.5728 0 30.0122 24.4321 36.8362 13.7952 15.7802 23.016 21.0656 19.4369 34.8371 25.854 21.8763 18.0545 20.9381 15.4192 27.9973 23.7775 18.4313 12.61 15.5133 14.2839 23.3083 21.3945 9.3392 9.797 12.2634 22.3359 19.7643 8.9362 17.7227 5.59 9.2523 13.8648 24.2642 11.66 18.3825 17.3719 16.2871 22.7251 11.6357 8.5819 17.1414 16.552 20.6932 18.8396 24.529 15.4319 15.4316 17.8212 13.9381 18.0793 25.3687 5.7653 10.1292 12.7185 6.5072 8.2764 30.3252 14.1392 25.1098 22.5375 19.7738 6.3068 4.9467 0 6.9318 14.9108 14.5087 19.3631 9.3652 24.5998 18.9176 17.6125 21.022 25.1929 18.2986 7.9903 19.2234 23.8982 19.7312 31.688 12.1154 0 16.0875 19.562 21.7532 27.5007 10.2247 24.769 11.1141 17.5029 25.6035 27.4409 9.7763 17.4931 12.6158 20.9292 20.3381 25.1522 19.7565 19.9467 21.6702 19.2786 18.746 13.7107 0 5.6546 20.881 20.2361 25.5158 32.9233 24.8951 17.8005 9.1587 23.8114 13.6138 22.5377 26.7834 23.156 3.7948 0 2.7169 10.3446 10.7769 4.8609 23.5672 17.4927 34.8044 18.8207 14.8609 17.2592 4.1444 0 0 19.1491 20.5035 15.6068 21.632 4.7655 18.2159 30.3537 20.1729 24.3661 25.2239 34.6555 13.8535 24.4523 22.8239 19.6543 24.162 19.9791 11.6088 7.7242 16.4034 28.9034 29.9141 16.9759 22.5015 10.9428 3.4034 25.0413 10.7056 16.2082 12.2128 24.8904 28.5631 20.6063 32.534 26.3119 25.1154 9.5712 16.8913 11.0741 8.3822 8.0719 9.2996 18.6761 26.7322 17.0084 23.5647 28.3987 26.2718 13.7997 16.715 26.4828 27.9059 32.0589 30.8694 25.0258 1.7096
13.2881 21.6278 28.4129 31.677 5.0225 11.5397 14.0157 22.0685 22.1152 21.8282 27.6494 20.1541 29.8214 21.3549 16.4 13.4053 10.6302 27.9484 19.474 18.7359 16.7191 15.9864 0 3.3477 18.8161 37.4579 20.0816 28.7117 26.2355 19.6024 8.8477 53.895 28.1798 28.0601 20.0355 17.1418 6.6913 4.8173 2.6683 0 29.7101 15.0552 0 3.8625 9.5003 9.2431 24.8323 12.043 7.1012 18.782 17.3199 22.4058 29.7262 29.8589 18.7113 9.0112 0 0 21.2268 13.2739 37.5695 19.9055 27.0925 0 29.4629 12.0177 22.5403 20.9384 26.4681 31.345 27.7173 10.6216 17.2944 22.2008 45.1896 26.0799 28.319 30.1405 28.7652 22.2455 14.0166 7.8812 0 19.4932 31.0443 24.8649 36.3954 11.3579 7.1393 16.2298 18.0335 19.8108 47.3254 20.9164 18.3624 21.1119 17.8685 9.706 26.9392 24.4174 19.5295 12.9276 7.8313 18.1749 23.2246 16.8151 5.8449 10.3254 13.2869 41.941 29.691 10.0545 13.6523 7.5659 0 6.8786 33.7006 9.6464 15.2593 22.449 26.5582 17.2264 15.4915 14.7975 16.6715 18.5917 38.0659 34.0198 29.6073 21.8479 23.3531 16.2547 8.0739 17.9229 31.3948 15.573 5.7261 14.2948 5.2305 5.3943 25.223 21.9292 20.6507 27.0564 14.4223 0 7.7722 0 11.3235 13.4511 12.621 25.3424 8.2536 28.1751 16.4285 22.714 23.1422 25.0534 26.1754 9.9778 21.86 17.4616 12.0925 17.3907 0 4.9671 6.2712 15.242 21.9785 29.4347 16.017 21.0172 12.737 19.2607 28.8171 14.7656 10.4838 15.5431 11.2128 18.3279 19.3995 25.6165 20.8294 18.667 16.9459 18.5665 22.451 18.8592 7.0882 5.4086 0 20.1027 28.268 32.0523 28.251 24.0857 8.8587 23.5426 19.1787 22.899 42.2538 28.4532 0 11.4003 6.0302 11.3337 13.4095 9.7187 19.7746 21.8604 23.9977 25.3678 13.4784 18.9576 3.488 0 0 14.4585 20.2207 14.0422 22.0175 5.6399 8.0012 39.2494 17.0719 33.388 20.5926 34.9902 17.3607 17.4648 17.0732 18.7263 23.6461 19.5508 8.4205 4.4787 19.4798 16.9678 32.7281 25.5627 34.3244 5.5243 5.2115 23.2717 11.7243 11.7281 12.1828 31.8065 27.6525 28.5107 33.6025 32.035 13.7096 13.2861 15.1634 9.3425 8.8416 9.5045 10.0302 9.5782 31.684 23.1177 26.5235 31.5795 21.2575 11.7941 19.3353 44.1478 38.5637 37.933 27.3356 20.2472 1.8761
10.0253 22.2763 46.6364 36.809 8.7461 28.4102 13.828 24.5068 26.2987 31.4911 36.7891 25.6541 34.7538 24.2775 37.2774 18.4718 8.3927 20.3616 22.7276 11.1984 25.4659 25.5043 0 4.2054 21.2679 42.4345 22.7533 24.1203 29.6124 17.4838 10.8854 50.3449 38.1778 22.7481 32.2709 24.6228 4.9617 4.6197 0 0 26.0703 21.0386 17.9378 4.9522 0 9.2158 27.1623 11.0357 5.8303 24.6506 14.5399 20.3372 30.9201 36.8675 17.4787 8.4104 11.3274 40.5305 35.5609 13.8007 17.197 27.0925 90.7212 53.0715 36.8965 0 0 17.9476 33.195 20.5483 27.2008 14.5097 39.0429 24.8794 45.4849 32.3297 32.5271 29.3024 34.1637 25.675 8.5757 0 7.3864 27.0281 31.7749 25.4199 35.2615 15.031 11.0047 23.8026 23.0394 20.82 50.4014 29.2125 12.1475 19.5178 23.6996 17.0856 30.5698 31.5119 13.4946 17.3093 8.5016 12.4233 27.8964 18.755 7.2586 14.6375 10.6837 42.8845 21.3963 8.5685 13.5507 17.7088 20.5736 6.0901 31.019 8.2795 25.1452 28.1741 13.2666 15.7734 12.7616 7.9402 20.9647 18.4325 27.2726 28.0317 29.3993 18.9842 26.2953 21.4171 10.5437 16.5496 22.893 14.785 8.5058 8.9885 13.517 12.7034 31.8249 30.5147 17.2462 24.6075 14.0337 0 0 7.7023 7.6114 12.1693 12.1912 29.2565 11.5041 29.5496 13.3861 25.6249 27.292 19.0265 11.9936 12.9287 23.3627 17.3451 15.7175 17.5147 12.1165 4.9571 0 11.4313 25.6877 35.3693 15.2814 13.385 13.9274 20.098 19.773 14.3613 13.153 18.5225 10.0435 16.7705 29.445 35.6482 24.4779 20.8473 27.3326 16.785 25.2664 12.7752 7.7327 0 17.8289 28.8736 31.4911 38.1949 22.2874 13.386 5.9308 22.672 20.1343 19.5506 31.5494 30.3393 10.4115 0 8.4241 9.4891 19.3979 6.6628 19.7309 20.5613 35.3735 18.006 13.8429 19.7289 2.4791 0 0 28.1776 16.6006 16.6002 19.7696 7.8785 15.8756 44.9467 32.1443 26.0077 23.9578 32.9893 14.9968 24.0041 31.2528 20.7636 25.756 18.0181 24.956 5.5941 22.1639 21.9857 22.9579 24.9643 37.5365 14.4703 2.6093 17.7623 10.5063 12.1156 8.9366 35.7325 32.1867 18.7684 40.1594 27.0475 18.5708 8.8056 14.5994 14.59 8.5852 5.7305 5.9592 12.9098 27.3598 22.1052 31.6675 34.7653 25.8895 15.6364 21.3044 39.2531 39.6194 53.2188 33.891 22.119 2.5339
20.1696 21.4329 25.8332 24.1606 4.8732 24.0818 11.6439 26.5596 29.8558 27.8125 29.7421 26.7016 26.8735 22.0527 20.5565 15.5144 8.2726 28.9073 27.9518 11.1395 14.4225 23.777 0 3.5448 27.4859 29.3461 14.9819 26.2342 25.0056 17.689 7.2192 31.903 14.5261 21.1346 22.0499 28.6546 9.2375 4.1096 4.6051 0 18.2225 17.1388 0 8.4364 3.7841 3.9745 20.6891 12.663 15.5864 26.167 13.7638 14.7925 39.6339 24.0775 19.0966 14.4492 0 24.8616 27.656 14.0781 13.2235 0 53.0715 23.838 62.5288 14.5591 11.7155 22.2729 24.9828 20.739 32.5032 13.6475 28.0803 22.3906 37.1896 26.421 28.1483 16.121 21.2695 18.9391 16.165 5.1542 0 17.2293 22.7378 18.0481 22.3285 10.2037 9.3789 19.4791 18.5639 11.7572 26.5157 22.8481 31.2338 20.5641 23.4557 15.7793 16.5466 24.9917 15.0502 19.2766 11.5555 25.8885 23.2713 16.4648 7.4725 7.1622 7.9029 31.6672 20.3319 14.3351 9.9125 5.977 0 7.4532 30.2296 13.1417 18.9859 21.3713 17.393 20.6973 14.8491 9.2403 33.4248 16.3345 22.8977 22.7052 26.1514 14.2832 16.759 13.7692 8.3595 9.8128 27.8789 14.3987 7.5652 12.9651 9.425 10.0677 22.0554 22.6956 16.2576 20.4706 18.1692 5.1538 0 0 12.606 13.0104 15.3792 27.631 13.4108 23.1305 23.6308 19.8989 29.7521 18.7768 11.7359 6.7086 21.6618 20.5497 13.2617 21.4804 0 6.3486 9.3033 15.1736 22.4508 32.3214 14.282 11.7722 13.818 12.6374 18.2385 15.0343 13.0285 14.7301 12.1131 18.1058 22.9008 28.3612 26.9333 19.8051 16.081 11.7028 16.0607 22.0077 7.5073 3.6888 0 23.8702 19.0798 22.7472 20.1534 13.7709 9.9958 17.7776 9.1089 22.2386 25.626 21.9222 0 0 9.266 11.69 11.121 7.7513 25.1409 23.794 26.7544 25.164 15.94 24.7159 2.7808 0 0 13.6133 24.3639 14.4088 21.1454 5.0956 15.8205 31.8893 23.6643 18.3949 13.3 26.4378 25.1938 28.6705 21.6182 17.1244 20.3473 17.3037 20.7345 6.5656 13.7605 19.6779 17.7178 14.4727 23.4254 5.4243 2.7444 26.0731 13.2827 9.8667 8.1323 13.2289 26.0643 29.0117 40.4426 20.371 17.7231 10.0489 17.2908 8.7656 11.1112 10.5991 8.0301 19.5853 27.9995 24.8784 19.5598 35.572 14.3612 17.6897 24.4671 38.0578 29.2437 32.2408 23.5851 20.4765 1.0432
20.4438 38.6705 63.0672 33.3777 0 0 15.4852 45.7193 39.2037 35.5546 40.54 39.8303 35.6553 45.622 36.2516 25.3589 19.4804 44.9244 42.1366 20.2221 24.8405 33.3012 0 2.0926 30.5631 49.3742 36.0292 37.6105 27.0403 31.0619 15.1001 56.0598 36.9322 37.1419 37.7008 29.5429 8.1861 4.436 5.7665 26.7286 29.6735 0 14.5832 7.0394 15.5065 14.147 30.9922 18.5963 18.5176 26.6241 29.8092 34.4666 47.3943 30.2683 27.0458 12.6229 17.2735 36.6013 28.0989 0 24.5783 29.4629 36.8965 62.5288 33.8483 25.7438 0 35.2259 36.6212 41.0315 45.5438 22.7554 48.5876 33.8686 47.9922 35.1424 32.4208 32.4236 28.2176 31.1645 0 7.0881 11.1104 35.7219 39.447 39.1767 41.8261 19.794 14.6522 38.6256 28.0418 25.954 44.4078 39.8262 32.9874 32.4129 28.4759 18.1315 37.3495 35.9415 18.6868 19.4379 9.5813 33.1235 36.2914 36.3316 13.3669 11.976 20.0606 39.3863 36.2376 0 0 0 13.3527 0 41.5133 14.9994 24.9118 34.8089 26.2362 30.3277 23.8843 23.8425 24.1465 26.464 32.6003 30.2844 46.4909 26.2356 26.5063 25.8522 13.4812 25.3178 42.1841 15.3601 14.5312 0 16.6868 18.598 41.464 28.9246 29.2337 33.5386 0 7.7416 7.292 6.3874 16.8744 27.0684 16.8853 33.8407 15.0785 41.3481 26.4971 29.6306 45.199 36.1385 37.4368 13.0458 30.6186 33.527 27.6071 0 13.3281 13.0409 17.4531 26.9224 36.3696 28.5682 26.1853 25.7184 24.0916 23.6862 33.0785 36.3604 26.3877 35.3717 18.3807 22.2758 27.7372 41.1481 39.8115 34.0715 21.6209 21.1134 18.9109 30.0006 19.9073 5.667 22.7038 27.6234 43.4846 42.6107 25.3623 21.4352 10.6974 34.1227 17.2103 24.9038 38.9363 27.553 8.8901 4.9037 0 0 16.2575 9.4411 39.8935 32.3657 44.5304 36.5843 28.9849 35.6727 5.3037 0 0 34.3993 29.3214 14.6342 31.8744 9.6931 25.7494 48.6287 28.0624 31.328 32.0007 42.4509 33.6473 37.0389 28.262 34.429 38.0202 35.2442 25.0741 6.5786 19.7306 32.0908 34.288 28.0985 37.4042 17.1262 8.9766 34.36 20.6753 19.3721 23.1864 41.4691 38.5966 30.4446 46.0987 40.1689 24.2444 14.0148 24.789 16.2107 10.3103 11.9358 16.8059 27.8014 37.5276 38.6255 50.7965 36.8883 40.7537 22.5618 33.6233 35.151 47.1385 51.1633 45.9769 38.8778 0
13.6195 11.8813 19.6562 16.4239 9.4614 13.3124 6.1418 15.9698 16.0761 13.473 24.9905 15.5761 18.1473 14.0705 10.5003 10.2792 5.6135 23.8463 19.5877 7.3563 7.5008 13.4922 0 1.3599 14.8707 22.9013 15.3565 18.9794 19.699 17.594 12.3255 25.6871 22.2618 19.6397 19.4391 13.9908 5.1002 2.9803 1.6787 14.0164 14.4642 12.6662 10.6415 2.7673 0 5.2939 11.3137 4.0325 0 12.8024 7.0923 7.0169 19.6576 14.0061 14.9401 0 0 24.2543 17.4305 8.2656 11.4586 12.0177 0 14.5591 25.7438 12.3191 18.0891 15.873 20.893 21.0757 17.7993 10.9104 17.2289 7.3895 16.2195 13.2626 15.4529 11.0187 17.7731 12.7101 8.4017 3.1875 3.9302 13.2029 18.6172 17.5641 17.0702 11.2636 5.1803 21.2905 13.6007 10.1542 16.9242 15.3481 11.968 17.3204 19.1017 7.0852 11.857 11.4292 7.6867 10.5661 5.636 8.8494 15.8795 18.0706 8.8673 0 5.9366 8.2656 12.5843 8.138 0 3.8445 8.6955 4.6035 20.2719 7.0984 8.5831 14.0579 14.5994 10.2986 12.3113 11.2567 14.4906 14.1988 14.8697 13.2788 0 13.6277 13.1278 9.3556 7.5569 13.7839 19.632 11.4009 6.1213 8.5017 7.588 5.6211 12.5946 14.1923 13.0845 15.5561 18.0084 0 4.8195 3.4622 7.2052 8.0096 7.3897 15.4452 8.148 15.6308 11.0745 11.7398 11.1341 11.2897 16.3651 7.5816 13.0842 9.8092 15.8537 15.5403 5.1248 0 14.6504 11.9548 19.7468 13.2506 8.5704 15.4975 11.7158 9.3295 12.253 10.5504 15.3982 12.9964 9.8657 10.8671 16.5658 14.074 16.4291 17.9906 14.3776 8.6119 7.7216 12.4812 0 0 13.5217 20.1066 15.2551 20.0121 7.0824 7.5607 3.6008 10.5597 6.6302 15.0382 18.9011 11.6441 9.6733 0 0 6.6184 9.6959 6.9019 15.655 9.7852 18.8045 13.458 9.548 18.4223 2.5869 0 0 17.8933 14.4397 8.6824 10.141 2.7756 13.8904 21.2186 11.2788 13.8878 10.8921 23.7015 7.2367 9.4869 9.1975 8.8807 11.837 17.4491 8.3383 4.5573 15.6756 0 13.1985 9.1964 19.1746 10.5778 1.1067 18.727 7.8863 6.5288 10.263 24.6428 15.9287 16.6981 17.3527 13.7693 15.8121 10.0771 14.9945 6.171 5.571 6.6314 7.2111 6.838 12.6714 7.5442 24.3081 23.7796 15.7171 10.1913 14.3854 21.7349 16.5422 22.2191 19.8695 14.3858 0
16.373 18.3351 25.9336 17.4872 11.611 17.7585 12.67 25.6963 21.9608 17.2016 28.7538 19.3426 19.1699 18.1801 25.6261 14.5577 9.1689 21.9312 18.3121 14.2841 18.6832 22.0649 0 2.7488 20.4313 21.8874 17.838 18.0291 19.2011 20.7909 9.5497 32.3461 20.9211 22.0538 16.5976 20.4486 8.7594 2.7885 0 15.3765 28.473 0 13.7281 0 0 0 16.7955 8.559 9.3449 20.6732 13.7546 20.7961 21.9929 23.7169 0 12.5899 0 16.4735 10.2154 14.7945 12.4027 22.5403 0 11.7155 0 18.0891 17.0299 74.2416 29.7335 29.8057 23.8027 14.6664 23.6508 29.8352 29.5223 27.2714 15.495 18.0706 22.4299 16.3569 0 5.0222 0 12.8676 17.3328 19.5695 30.0458 17.4867 11.7044 21.5386 20.5983 9.7732 23.1768 19.0737 10.9272 19.003 12.924 13.7154 19.1732 19.611 19.6019 7.6095 8.0791 11.3406 17.4695 22.6706 13.2466 16.9194 15.0826 23.6925 18.0118 0 0 9.8979 0 0 26.0241 9.0706 15.5728 21.3838 9.5476 17.0697 13.3457 10.9423 23.5495 16.6171 23.6204 20.6044 22.8036 13.0479 16.1133 12.2653 8.6983 10.3947 27.1489 15.6844 10.5354 11.3702 9.4023 11.3974 16.0951 12.9258 11.4158 21.9246 0 4.528 0 4.6974 7.0599 14.6994 18.0203 17.1024 5.3231 16.9106 11.1484 26.1338 20.8031 18.4025 20.6769 11.1085 23.4009 20.9958 14.4397 0 6.8666 7.2932 0 17.6676 20.0444 20.3758 16.4407 16.5091 14.2511 19.8265 19.8468 14.4922 16.4869 20.8703 12.4378 19.9158 19.3293 22.8889 17.9526 22.7982 17.7898 8.7421 16.5636 12.7981 10.0863 0 18.7709 21.0684 27.5629 21.6313 20.8308 10.5501 6.7037 15.3512 8.7933 10.3015 22.0517 19.9521 6.529 2.8278 0 14.0322 13.8964 8.1387 20.353 18.6618 22.9144 26.7073 15.6276 18.9492 4.2587 0 0 15.5725 24.2184 17.4703 11.2908 3.1663 19.1128 23.2877 19.1885 21.5076 19.8465 31.4927 16.21 19.2385 13.1964 12.051 22.3822 29.1803 17.1923 6.5687 14.5564 9.1896 25.3842 13.3933 21.3184 6.7596 7.0085 21.3881 14.4495 8.2322 12.9796 20.7998 26.9117 17.5427 26.8137 21.6675 18.6775 12.2747 12.136 9.9012 6.8637 7.248 9.0159 11.9489 12.7865 12.3416 15.1176 23.6967 15.8161 16.9729 25.9082 19.756 23.5462 24.5595 24.6306 23.3448 3.1793
25.5641 43.4671 48.7719 46.6058 18.9782 28.388 20.4327 33.7013 36.5658 39.5702 43.1749 30.7336 38.4139 37.625 36.669 31.9495 16.427 50.6315 43.0747 26.1844 25.6745 40.5032 0 6.9145 58.3826 48.0378 37.2315 37.5239 37.3317 27.4561 15.1092 47.7104 38.21 42.6216 36.0822 43.4664 13.5533 7.3973 9.1669 30.9658 41.5171 22.1928 0 6.1761 18.4962 13.3269 41.3937 24.8964 12.1077 35.7842 23.3614 43.149 45.8876 45.6778 32.6897 12.9643 12.1172 41.096 31.9799 33.9803 19.6284 20.9384 17.9476 22.2729 35.2259 15.873 74.2416 190.7048 190.6921 63.6368 46.1363 28.4511 43.7927 30.4362 41.7848 40.4527 42.1732 41.9318 42.8482 25.2045 28.5371 0 13.4181 29.407 41.109 35.9122 54.9474 19.7367 20.9805 32.2177 34.4838 26.9729 56.2718 41.209 29.1733 39.595 29.3779 46.8362 41.26 40.9441 31.3186 24.7211 18.7239 28.884 47.2683 30.1245 14.2741 15.2337 16.2701 41.5143 30.0426 13.7571 21.353 0 17.191 0 32.9383 20.9338 34.1682 42.7453 31.7645 24.8171 25.1488 21.4994 30.5067 28.2907 37.0516 33.2975 46.9255 18.89 25.2342 22.5078 18.815 26.4422 49.5948 23.9236 21.6713 19.1127 16.0548 27.7198 39.5824 34.5642 33.0712 38.5005 25.4053 11.7102 10.4385 5.5762 14.767 23.6978 28.1263 30.7486 19.0595 44.3561 26.5205 35.3956 40.1869 27.0862 27.5336 16.792 43.6274 45.3012 31.6665 29.3808 17.5231 0 12.1336 18.3599 28.5206 42.2637 30.1414 23.4302 23.2875 31.1137 41.4237 34.8501 36.9887 31.0048 25.0789 25.5136 31.2565 49.6758 45.9491 30.3716 31.1592 21.6559 24.6679 36.0768 11.2027 7.3029 15.7769 27.5006 43.2708 45.1657 39.9963 28.9853 12.127 31.3995 19.1566 34.756 56.6116 39.3349 8.0001 0 10.2811 0 29.4726 16.806 37.3196 26.3668 42.381 37.1397 21.1815 31.2041 5.1259 0 0 29.5036 31.5615 25.2754 27.4304 10.5475 28.3861 40.5358 34.9378 34.656 32.5285 44.0731 40.8319 37.5053 25.6884 34.227 22.8583 30.1899 39.1821 15.5603 42.4531 37.3477 58.2914 27.963 36.4654 20.3083 8.2722 27.3498 13.0736 25.4891 28.2281 36.9226 42.8665 34.066 44.1327 45.099 29.4814 22.8731 36.4608 13.6953 12.9962 13.662 12.0642 0 45.9535 41.7207 43.1588 41.2664 32.8163 28.7674 43.7659 48.3317 45.4805 64.0938 40.9477 41.7833 3.4491
32.0744 45.1714 51.3048 56.956 28.7768 31.4306 25.7944 49.4742 72.1206 37.7415 61.3231 49.5425 49.8653 48.2345 32.3883 46.6735 22.1928 59.7698 52.3126 31.1436 37.6048 42.8431 0 4.8742 55.7348 66.9537 60.217 59.0626 50.5039 41.9737 20.6498 76.4733 44.4251 60.7027 51.1877 46.5678 17.3542 10.6256 12.8881 38.6465 67.1817 44.4073 24.1524 11.6291 14.2075 17.3008 44.0543 24.4096 23.761 47.4866 37.0235 64.9595 60.6878 58.0775 40.3878 17.4365 17.5135 57.7059 43.6272 38.2695 26.1035 26.4681 33.195 24.9828 36.6212 20.893 29.7335 190.6921 317.2201 135.393 78.2229 42.8168 65.6339 49.0949 71.0361 50.5205 64.4518 47.1076 50.0596 41.0063 32.6664 18.139 18.4821 41.2628 56.5853 43.3974 60.6161 43.6182 20.3028 61.5933 44.4761 29.8185 62.396 42.6721 42.6159 51.2604 48.0876 41.4836 46.1098 53.675 38.9255 27.1661 22.0909 45.2648 55.7595 40.2111 13.2477 30.009 27.9894 55.8306 43.0528 27.5678 22.0197 19.4429 24.6243 15.9418 55.0497 26.5793 36.891 35.3701 26.5686 43.3154 32.2555 31.4458 41.4356 34.7272 47.6011 45.4062 65.7134 32.3603 36.0273 42.557 21.5866 26.1747 56.7884 33.8442 21.3504 23.0162 18.9567 30.3377 45.2987 50.135 38.5464 42.1519 34.8211 14.7053 12.5436 13.3158 23.8572 27.8443 25.9095 47.8465 26.7074 46.6408 28.4779 45.115 48.8828 37.9847 39.1503 25.2184 43.4203 48.5932 29.9539 37.9467 21.5892 14.5338 20.4675 40.118 55.8684 69.2398 32.0271 33.142 20.3479 34.8348 55.58 40.839 36.0419 41.8971 26.7085 33.4893 41.7936 63.0287 53.7081 55.7316 45.4361 35.1389 40.1723 51.1124 17.1819 9.8823 31.734 33.5652 46.3995 67.4077 44.1371 31.5712 12.0285 43.0876 27.0007 41.4567 64.7193 55.3258 14.9203 0 14.1988 23.584 26.5631 14.8952 44.704 44.3624 63.9093 52.2817 31.7979 59.4114 9.8854 0 0 36.3969 43.5683 30.508 35.6208 12.2472 34.1354 63.2537 39.5538 50.2473 40.0061 55.3791 41.1556 42.3995 50.312 55.8773 47.4217 39.9656 37.3252 16.6594 38.3295 53.0634 65.8406 35.145 60.2207 28.943 8.9392 50.6705 31.2891 27.1789 23.1803 50.4051 50.2888 59.2726 58.222 48.789 42.0544 30.7418 34.5951 17.2339 21.8886 22.828 20.4496 31.465 43.7789 50.7243 50.7804 45.0915 38.1364 52.6499 48.273 72.4465 62.2327 77.8245 47.4593 58.5207 8.1434
25.145 54.3235 75.3185 54.672 16.144 29.0414 23.4858 39.6954 58.8378 44.9167 56.9373 50.4254 41.7237 41.7477 43.9889 41.2931 23.0184 48.947 45.1745 25.9367 25.4985 50.2966 0 4.824 43.5809 70.7548 47.8022 50.7248 32.8728 53.5148 29.5249 80.4862 59.8761 49.4435 45.6938 45.218 17.1579 12.3322 13.5822 32.7868 50.4936 36.0515 23.0197 13.1748 22.0111 18.7935 57.6143 17.2577 18.5796 43.6858 37.7433 39.2971 54.1006 39.079 29.0059 16.912 17.8771 52.2706 49.455 31.9851 26.4165 31.345 20.5483 20.739 41.0315 21.0757 29.8057 63.6368 135.393 119.0747 184.3102 38.6099 61.1334 52.7233 82.3023 52.8594 54.6447 47.2504 51.7591 43.8191 26.2168 13.3492 14.0675 49.2943 51.5545 50.8572 67.539 28.8534 21.1421 42.2476 39.7556 35.2419 65.8552 48.3658 51.8228 46.3237 44.1887 35.2373 55.9486 46.1384 40.7397 24.2101 18.9135 41.0994 54.2675 45.7837 16.3408 21.3146 21.5176 59.1442 42.4936 22.8675 26.4417 23.3765 17.3569 17.2808 43.3452 27.5818 40.7583 41.6112 35.8601 41.124 31.1081 25.1026 40.9593 31.6696 50.9259 56.6191 52.5933 29.911 30.4744 29.3685 22.2367 34.6299 59.4009 37.8175 21.948 27.5979 20.7087 25.333 68.842 37.2368 41.1506 53.3048 26.1703 10.0044 13.9801 11.851 23.1599 31.2926 35.868 41.1901 24.8 58.4119 36.2035 51.6617 50.3426 41.3678 40.251 22.3362 41.3441 58.2456 41.6526 42.0212 17.8111 13.5398 19.3574 40.0138 61.3812 50.2304 38.4464 38.7771 31.1447 34.4658 40.0172 28.7269 36.4106 41.9987 27.61 36.1062 60.0163 57.8082 50.2282 45.3889 47.7985 36.9991 40.948 52.2192 17.4743 16.1658 32.7672 40.5522 48.5059 66.5771 42.556 30.3771 14.5466 42.5856 30.2855 38.1929 63.2665 59.4579 16.5224 9.2169 6.9664 19.2914 30.5391 16.648 41.4485 30.8195 63.1438 54.0914 39.6409 44.1786 8.314 0 0 44.0678 46.9992 32.9304 47.773 16.4412 42.2463 71.7494 58.9419 47.1258 38.0056 62.9289 32.5414 28.0683 37.5421 46.0968 45.2625 38.5968 35.5466 12.9721 39.1564 52.827 69.4536 31.8554 50.3676 26.6268 15.7469 54.587 28.0204 18.6542 23.4966 54.8346 51.2411 49.9973 69.8315 53.8169 30.2579 23.749 25.4525 12.6326 19.4154 20.0173 16.1555 29.6627 48.3077 33.6073 58.5108 66.1283 59.9082 38.5265 46.8884 53.0105 66.7182 68.3081 57.0571 59.6557 4.5415
36.834 43.6299 77.8695 71.8744 13.8583 33.3692 24.034 53.7009 69.2168 58.4383 59.158 48.0799 54.4895 53.6985 56.9859 55.91 24.2299 58.7325 48.0829 23.28 32.6395 52.2306 0 5.73 59.6596 72.9952 51.6476 62.0574 51.4779 36.702 27.2915 107.8466 57.6685 60.3178 49.296 54.2554 14.4918 8.8115 14.8959 41.1786 53.6575 52.3599 32.9405 9.9077 15.4588 17.6294 64.0289 25.9593 23.8653 47.3357 42.1012 45.9817 74.3771 47.3095 46.6689 14.9267 13.786 57.5608 46.1446 26.3772 26.3967 27.7173 27.2008 32.5032 45.5438 17.7993 23.8027 46.1363 78.2229 184.3102 303.709 164.3776 85.0556 52.0062 90.7967 57.9181 65.135 53.9537 66.3768 43.9341 27.983 19.1699 24.9087 70.8291 77.7361 77.0106 70.8794 30.7638 30.9302 78.9843 50.2433 46.1074 79.1123 56.3256 53.1856 57.1056 55.248 33.9783 63.1065 64.2717 40.1519 28.8265 32.2574 42.1895 59.7434 36.9029 11.5006 26.846 28.1355 71.1671 55.0958 30.4562 25.6006 23.7692 24.4773 15.6494 57.0279 33.6428 53.6132 38.9125 44.4944 42.8212 37.2387 26.5004 44.8052 53.8379 79.1318 70.5982 71.1645 47.4536 47.9901 41.1943 23.8486 36.5511 58.5241 35.5965 16.4547 22.0216 18.4491 28.4699 73.3879 54.059 43.1998 48.5329 47.8572 11.19 0 14.5917 21.3315 23.72 26.954 62.6007 25.1681 46.7145 38.4239 49.4309 58.7834 46.4893 47.3639 22.1836 58.5675 47.1681 35.5348 44.1148 22.3807 16.2248 22.7782 37.6797 73.4354 54.6482 40.4469 47.2326 24.7915 26.2186 53.5584 52.8712 30.7231 41.2324 36.7105 39.7229 57.086 74.2449 53.9873 39.8795 58.4255 48.7794 44.0102 44.4251 14.228 11.8961 36.3258 56.7125 47.1635 77.1147 50.9682 28.4086 16.9756 42.9285 35.5104 46.0423 79.951 71.0963 20.7352 10.1071 14.4357 33.2419 38.6974 14.3783 54.1023 46.1415 76.955 64.5915 40.4114 45.3781 6.1108 0 0 42.9929 40.5026 28.0509 42.1992 10.7191 44.2334 90.0904 64.7674 55.266 39.7333 66.7444 36.9442 36.3796 44.0855 40.5938 47.6378 52.8124 39.2728 14.2296 57.668 59.1448 71.0713 37.6026 68.661 25.1722 18.4137 60.5381 26.9027 26.9108 25.0443 66.2905 65.7031 55.9591 83.1959 73.5971 42.6546 26.2106 35.9344 16.3012 14.7258 15.6213 16.5907 30.4039 52.3683 40.6667 61.4406 65.7964 58.0116 38.3979 63.8218 93.9573 74.3603 110.2528 58.4497 63.0479 6.4218
21.3446 34.558 49.5662 35.446 17.0355 15.9127 15.7279 32.77 21.0782 22.2071 28.4316 26.2234 22.7573 26.4511 21.4362 24.698 17.1063 26.8915 24.2965 15.3323 13.4605 31.5483 0 2.0308 27.1438 31.211 23.1498 40.9665 31.9839 20.6085 16.5646 42.0637 30.3964 28.8283 25.75 26.8804 8.6154 3.4731 11.3991 25.6347 37.1817 26.1437 11.7585 8.0475 7.6365 5.3846 24.0883 12.2826 13.8686 25.684 18.9558 20.0211 36.9358 23.1342 20.0101 12.7265 4.3781 31.2391 20.7698 17.867 10.7383 10.6216 14.5097 13.6475 22.7554 10.9104 14.6664 28.4511 42.8168 38.6099 164.3776 104.9935 118.554 45.7644 41.9619 39.5316 38.0713 19.9924 31.3781 25.4785 20.5295 7.5547 7.5643 27.085 28.451 36.2028 36.1869 18.3515 15.1441 23.1647 25.1006 35.1066 34.2715 32.5264 23.6089 38.4853 21.2598 18.2246 31.8597 41.1499 26.2311 19.9316 14.3296 21.0798 29.8785 25.3094 12.538 11.4793 24.5535 30.6941 23.6282 10.9004 19.3425 14.8172 9.226 0 22.9989 11.1878 24.9095 29.5523 21.3557 20.2654 21.943 12.6203 24.584 19.6263 29.511 27.2408 31.5715 28.5546 21.19 21.0934 14.0493 18.4846 31.1583 18.5978 9.9791 19.6218 15.2611 18.3164 33.6917 33.4027 27.4713 23.5135 22.5837 5.4571 9.1326 8.0094 15.3642 27.9017 23.5329 28.5615 14.7535 22.1946 16.48 34.8668 29.4974 22.8837 25.2315 17.2023 37.334 25.6137 21.522 27.6893 10.6418 4.6782 10.1969 18.8132 23.7018 30.0086 22.3409 21.1104 14.5076 30.1809 21.9804 24.6661 23.548 22.5184 17.2263 24.1687 26.7833 35.2967 28.4784 26.965 25.4866 17.9763 20.346 25.5536 11.698 10.6678 15.8198 28.145 30.5822 31.5559 26.2557 17.6773 8.1778 24.132 10.4204 20.7886 32.2328 32.2274 7.4141 3.5125 0 9.2291 20.9259 19.8311 23.3402 23.3425 24.4558 34.339 20.9948 26.3562 5.5966 0 0 22.9161 24.2742 19.9593 18.9264 8.9877 21.3525 30.6039 29.2116 19.9936 27.1997 29.1982 27.7532 24.7799 18.6595 23.3303 30.4667 24.2229 21.1862 9.4002 21.8802 30.1297 30.7271 19.111 37.0741 17.0602 9.8047 23.2696 14.0738 16.7175 17.886 20.6125 23.0245 21.2089 22.6169 34.1704 19.7142 19.3654 21.8522 13.3589 8.5478 9.0983 12.0798 16.1868 27.0977 16.6813 29.381 30.1338 33.0498 21.7163 20.8215 37.4907 28.5328 31.0627 26.5485 26.0268 4.5963
33.5078 40.0472 54.7268 44.3512 29.8445 42.0118 25.2749 44.3803 58.5653 41.9349 61.5373 56.8654 46.6987 39.8333 40.6339 30.0153 22.798 64.6788 49.2379 26.1323 30.9572 46.2229 0 6.4286 49.9167 67.5494 32.2012 38.467 48.5302 30.5703 24.0151 102.5899 51.7856 57.3181 57.4492 39.1834 14.4095 9.4342 18.8046 43.2025 47.0194 38.0859 28.1585 0 22.3621 10.6409 48.4012 14.5495 17.3638 37.8664 31.7057 52.9505 53.4026 48.6141 36.9341 17.0399 12.2258 61.8919 38.7168 28.0116 20.9465 17.2944 39.0429 28.0803 48.5876 17.2289 23.6508 43.7927 65.6339 61.1334 85.0556 118.554 179.9007 139.1447 83.0586 64.1006 57.0229 54.1079 53.8164 44.2153 38.5694 14.4817 18.1925 45.122 55.0492 64.1592 57.5688 39.4389 22.9867 61.0556 51.9287 41.7631 70.2387 40.7081 33.9076 51.3293 48.0787 33.3596 55.4123 48.7252 41.5603 27.8537 27.3773 32.4139 56.4009 43.1915 14.367 18.2535 28.7447 57.6944 41.6926 19.6633 24.175 22.1332 24.8057 17.8933 55.8719 21.4771 41.3805 37.47 36.454 32.4135 26.498 24.813 40.7495 32.8309 47.7215 56.9388 59.0011 38.3146 49.0133 35.4905 18.2869 23.0313 60.7192 29.3888 12.1458 27.5472 26.4241 18.3755 34.0142 44.0822 33.8678 43.1262 30.681 11.7699 12.2124 13.1244 18.4865 34.7251 35.652 45.6688 17.7878 49.5381 43.7662 54.4922 43.4847 38.3668 43.8926 16.1069 56.1247 32.1669 34.7558 47.7413 28.7572 21.1785 16.2933 32.658 59.0997 56.7511 29.9277 39.0819 33.8091 34.0692 40.9924 39.7104 30.5838 47.5872 29.6911 42.2308 44.1154 52.2009 48.4638 40.7172 45.2723 33.7113 36.9689 46.2548 18.8709 0 26.034 40.7099 57.9496 49.7189 41.7944 32.2554 12.1844 46.1112 27.3028 39.2052 55.2488 55.5967 17.2357 11.0274 8.7574 19.812 27.8303 18.8787 43.9598 32.4972 49.4183 60.4486 25.322 44.0816 5.3442 0 0 53.4519 32.9041 27.457 46.0275 7.7878 26.7467 60.0381 57.8383 54.6358 37.7235 60.332 36.3097 35.2983 42.3356 38.0635 43.8733 43.3003 33.9628 16.6756 45.0005 39.2696 65.4406 31.0098 62.0494 20.8406 10.8696 65.8352 24.5465 27.3383 23.2741 46.3273 46.6074 40.56 73.4176 52.292 35.1657 21.7696 27.5365 18.0324 18.7104 17.1934 14.4819 27.1214 35.8629 42.2874 49.7919 72.7984 51.8399 37.1685 37.2332 87.4714 45.2326 62.736 69.5083 47.4124 3.8981
28.522 39.5379 60.1894 41.3707 21.9984 35.0845 17.9014 49.1613 55.7557 32.6719 44.7064 52.7542 39.2009 35.3946 27.8865 35.3133 20.8968 39.7025 45.0832 26.715 24.1803 43.7528 0 4.3464 46.6258 44.6065 35.1311 31.6687 34.4777 33.1054 19.9431 69.129 43.459 41.4061 42.7126 47.6204 11.8816 10.9474 16.798 24.7423 56.8385 36.7033 23.9216 9.8301 16.6251 16.9157 34.9768 19.4789 20.307 35.2547 32.2381 36.3128 44.3829 44.2004 30.545 15.4215 15.8862 40.4469 42.8033 18.3214 18.7494 22.2008 24.8794 22.3906 33.8686 7.3895 29.8352 30.4362 49.0949 52.7233 52.0062 45.7644 139.1447 151.0401 184.546 48.5536 55.5959 39.9691 47.4994 36.4644 26.9677 13.9813 17.8617 40.0671 55.4323 48.821 48.1826 30.1023 28.6474 35.1795 35.8278 30.0111 41.0281 45.3624 38.0064 47.251 41.3735 25.655 42.9876 36.2484 33.4844 33.8301 23.2037 34.8226 42.3602 40.9643 11.99 12.4088 23.3574 48.7081 48.75 21.081 23.3328 16.1244 19.1503 12.9448 37.2836 30.0415 37.6715 51.1011 34.4495 45.0338 23.7083 15.6883 28.2091 35.9413 49.4676 43.7245 50.8553 29.1152 35.646 33.9619 22.1656 22.585 39.0869 30.1043 17.9922 20.4469 22.6214 27.7481 40.2199 28.2213 25.4347 28.8228 27.012 17.8935 7.323 13.1218 20.8962 30.0126 28.8885 41.828 33.0273 41.1734 34.3092 45.9213 36.3462 30.4769 33.8369 27.164 41.5883 39.2419 29.5373 32.5454 19.4227 10.6736 20.57 33.5822 42.5975 51.3283 27.3963 36.6039 31.4198 26.9103 36.8924 27.0645 33.769 33.2021 23.8977 29.883 46.0722 42.51 29.1485 38.2464 29.38 19.7351 29.5925 32.4271 13.9023 4.6243 24.4502 27.468 37.0251 49.6701 42.257 21.343 14.4466 38.0095 21.7901 36.8923 48.2208 41.7892 13.4771 7.5881 9.8165 16.0827 30.2963 13.7257 40.3724 32.2142 58.3634 43.7713 24.6161 38.1875 6.1658 0 0 38.1329 30.6096 31.6692 35.9148 11.7402 28.116 48.2565 34.3747 44.2568 33.0106 49.3944 42.7865 45.0429 45.643 37.5646 42.676 48.2055 31.2119 12.7319 39.2742 36.0621 51.9226 22.5182 57.5913 17.3558 7.3152 56.1063 26.3052 27.166 27.142 45.2515 40.2463 41.5299 58.9075 42.1111 31.2959 19.0005 29.9989 16.8788 18.4761 21.713 23.551 23.697 30.4897 41.933 46.4351 54.5223 44.437 33.3006 42.1508 55.1476 44.5466 59.4503 34.7461 42.1696 5.1715
34.1782 60.7141 84.1982 85.3399 28.8404 50.436 28.3271 55.9137 75.6984 82.3979 76.3498 45.5358 62.2587 83.6487 59.7497 45.4054 29.8038 77.4061 63.5655 30.2252 42.9472 55.9941 0 4.1727 62.6768 82.825 54.2479 71.7793 61.9693 44.4499 31.1802 105.6069 66.2978 74.3482 65.0253 51.74 10.8229 11.0924 14.9523 48.4043 72.1582 58.3919 21.928 9.3945 43.2286 19.8585 55.0288 19.9838 20.4396 41.2613 43.0108 38.3195 61.9784 69.9365 61.2527 26.6715 10.6915 67.0748 51.6507 26.0061 36.7869 45.1896 45.4849 37.1896 47.9922 16.2195 29.5223 41.7848 71.0361 82.3023 90.7967 41.9619 83.0586 184.546 275.3731 158.8898 75.1455 65.9305 67.8552 43.93 35.7706 19.8715 30.8439 56.8087 78.4484 74.2617 65.3436 30.9312 30.8677 76.3492 65.0023 59.8659 97.9648 68.1454 42.9567 67.536 72.2912 52.0092 63.0509 53.9672 49.8137 34.7518 28.3006 53.4794 81.3541 51.6277 17.1742 26.5386 33.6791 66.2057 65.1094 23.1437 36.5648 33.8629 24.1272 16.7356 44.7566 25.1152 36.3467 50.4546 51.7942 56.155 33.9238 25.635 46.2361 50.269 58.7616 63.0247 67.3015 38.1999 47.0199 42.8762 24.0033 35.4051 65.3579 34.8598 16.804 25.4329 24.5582 27.4807 62.1281 58.7652 32.058 53.988 47.9053 9.5507 13.7466 14.5314 23.0518 35.0794 41.0172 43.3192 33.0802 61.7688 42.777 63.5517 77.4565 41.524 45.3677 27.0353 55.7235 61.2453 43.6816 51.289 25.8943 17.5435 21.7759 41.5933 57.5297 59.634 39.7572 54.1348 29.2 35.4333 66.1005 46.1893 33.69 45.0754 27.0308 43.8148 59.4283 94.5194 74.4063 59.7729 45.9149 32.4409 40.7521 57.1239 23.2262 13.8635 40.7063 49.5889 78.0089 91.4433 71.5923 36.8927 17.2083 48.4501 36.2535 46.8749 63.5227 65.535 13.2176 9.9529 12.3624 29.367 35.2331 24.704 49.3227 43.1435 73.8298 77.4778 42.9928 66.5298 6.5162 0 0 60.8749 40.9194 37.0326 52.9989 14.4606 39.8311 118.532 61.2674 54.3542 45.2208 85.3306 41.7027 43.8815 50.9379 35.7151 56.0012 72.9203 40.325 21.1548 48.2304 65.3385 70.4142 42.5688 73.4865 21.5524 5.8289 53.5957 27.0972 29.5885 28.9721 65.7102 70.5737 68.3865 99.4378 79.5259 41.9653 27.7458 36.4493 19.0538 19.2172 19.77 19.0558 29.9942 61.5962 58.879 51.2542 65.6248 50.3981 41.5623 46.7324 103.6579 84.8693 123.6443 72.243 58.3726 3.3599
33.0075 53.4267 58.5632 51.6765 0 31.3968 30.8836 65.982 59.831 61.9239 58.3859 47.9836 46.7318 45.3099 47.0325 31.7571 20.4115 49.8296 48.6651 24.2921 30.9828 53.4228 0 7.6961 50.9963 56.2608 54.9601 61.3116 46.8395 38.7621 25.5127 79.7306 56.2111 43.961 50.3785 38.2827 13.7011 13.6105 10.7251 52.3637 48.9857 41.2666 15.4691 9.9396 20.1683 13.0905 57.2088 21.1929 20.6185 32.5501 38.4426 45.1392 58.6065 47.4284 34.3117 26.1571 13.7791 43.2904 35.0498 31.2298 26.3303 26.0799 32.3297 26.421 35.1424 13.2626 27.2714 40.4527 50.5205 52.8594 57.9181 39.5316 64.1006 48.5536 158.8898 281.7604 166.0521 56.1126 69.7966 41.4516 22.8997 17.7498 21.0353 54.7248 54.9166 59.5534 64.2127 30.9787 20.2453 47.8116 39.1481 38.0413 68.8725 38.5946 34.5055 63.8953 49.1005 46.0889 65.0121 52.4493 29.6896 28.9369 22.8192 31.1693 44.2156 36.8934 15.3975 22.0098 29.285 51.0674 45.92 16.4866 21.457 14.6028 12.9009 12.1059 56.611 30.0963 36.4912 44.1961 40.6961 47.7203 37.5157 23.1948 37.2441 43.3417 51.0931 49.9236 57.6405 29.324 42.2157 40.2986 18.1236 22.5348 59.6797 26.4275 20.1456 21.8742 13.8457 23.82 49.0003 41.8961 24.1616 46.2627 26.3216 16.6899 15.2902 7.0112 20.0786 33.7198 24.2476 46.2998 28.7697 47.1995 35.0165 51.8004 39.5846 34.1403 40.2123 23.2615 51.232 43.0478 46.8338 45.1919 16.8158 12.9511 20.0618 36.258 44.5335 47.6649 32.3404 33.8435 25.8622 35.2415 35.4676 43.3154 37.532 30.6455 24.0151 27.9413 49.3792 54.1897 44.6188 39.1786 35.9674 31.5212 40.182 42.1004 17.9417 13.6411 21.6387 48.5076 47.0701 62.1092 42.7695 34.9742 20.4319 45.1223 23.122 44.5069 59.4339 40.2343 16.0139 3.1161 14.3941 23.5231 29.544 12.7418 32.1072 39.3481 65.7028 45.7224 36.6644 42.6543 5.7637 0 0 41.8489 31.6135 28.3086 39.3411 10.2961 37.8544 65.1494 44.8372 36.0493 33.6701 62.9318 35.3578 41.328 33.6474 42.7142 59.2784 51.1478 37.6437 13.6412 40.1139 41.1715 62.2462 32.6941 58.7385 17.4333 8.0841 51.9346 37.1596 20.6631 25.5329 47.403 60.5137 52.4764 72.3202 54.6993 30.0099 30.2621 34.4779 22.1923 19.4057 16.3995 14.6342 32.8228 38.5233 39.1238 45.5167 51.9013 40.9349 40.0911 58.941 60.3352 55.0522 71.9965 46.1752 46.8497 0
28.5436 42.8557 55.9779 65.413 17.1701 29.4257 32.584 35.0661 47.6343 55.5297 60.4034 53.0546 43.141 34.2172 38.599 38.7068 21.299 47.02 37.7851 27.0095 33.5758 44.0496 0 3.9737 50.8048 54.8167 38.4606 45.7093 42.3494 23.7574 29.989 93.2846 57.5768 46.7726 46.6256 47.6168 11.9466 9.0156 16.0701 33.9917 52.9854 32.941 19.1881 0 25.3179 18.9749 45.9465 17.638 21.2486 35.4337 28.1723 40.9272 63.394 49.1683 49.9374 18.0683 0 45.9512 43.6387 26.3206 21.0883 28.319 32.5271 28.1483 32.4208 15.4529 15.495 42.1732 64.4518 54.6447 65.135 38.0713 57.0229 55.5959 75.1455 166.0521 178.858 88.2844 51.9198 38.5435 33.3409 19.1768 15.3374 44.9335 59.9553 59.1486 61.2966 30.4223 22.5542 49.8203 46.6568 37.699 72.0189 53.3258 38.6853 47.9058 46.9463 44.4074 55.0727 49.8248 31.7237 24.9848 20.1257 43.0384 41.1902 40.9908 24.5867 21.6067 18.2826 48.3091 59.5801 26.472 19.3625 20.5656 21.0947 15.558 45.6656 24.6025 40.9134 44.8543 31.554 40.8549 26.4786 21.7571 31.2561 36.9082 33.9363 38.3927 61.3084 30.2616 32.0747 34.1956 22.6006 34.1255 54.3937 33.4257 23.4734 21.857 21.2887 29.6745 41.9663 55.1864 28.2099 32.012 25.0068 15.4303 14.6669 14.3508 15.5376 25.2642 24.6279 37.8233 24.3866 43.2395 31.9346 45.3259 48.9484 26.4291 31.8573 25.4072 59.3283 56.3319 37.7893 48.6115 27.3263 22.429 20.9367 30.2881 49.6871 51.362 27.5938 42.4135 23.467 38.4596 34.5938 37.8668 26.2097 34.5854 21.2048 30.7175 45.4046 54.41 45.2496 46.7684 36.1308 31.7602 38.5262 36.7267 13.8861 14.0656 27.6271 42.0652 60.1852 61.0385 38.9793 33.212 12.5769 40.9484 25.9522 24.7805 51.5386 53.1284 13.6561 5.1808 14.5271 26.5921 25.979 21.551 52.7645 39.3315 55.5129 44.6986 33.205 38.5589 5.2727 0 0 32.6608 27.9157 25.9989 49.9249 15.7638 32.7822 64.9632 50.3439 45.023 32.5466 65.9394 46.9413 41.4553 48.8456 32.928 54.1458 38.5485 39.4321 11.3944 38.0726 44.4 60.0083 41.7479 66.4893 19.7267 9.747 51.1546 31.8468 27.8879 21.6405 46.0728 48.4123 40.2296 71.5795 53.3652 46.9216 28.2057 33.4211 17.2612 17.7207 18.9801 19.6903 29.626 39.1175 25.4182 45.5343 60.1542 42.2511 47.4707 49.5515 65.1315 65.9022 66.1772 59.5958 44.0345 0
31.6926 38.7722 40.6938 45.4515 24.9352 27.718 21.5316 45.3041 53.798 47.062 57.6095 50.6442 36.6489 39.2082 34.1318 33.0525 17.0271 50.8441 44.2676 18.6302 32.6901 37.8128 0 7.505 47.2016 54.4595 37.7632 50.3506 42.7783 24.8509 21.7773 89.9333 48.1953 43.7306 34.9758 37.6428 14.56 9.7806 17.9992 28.6976 35.0583 33.821 19.0057 8.467 23.2878 13.0044 41.9353 15.8485 13.4915 36.5146 24.9209 28.8607 41.3586 45.2414 35.0762 17.7851 12.2577 39.0666 28.8876 15.7466 26.9796 30.1405 29.3024 16.121 32.4236 11.0187 18.0706 41.9318 47.1076 47.2504 53.9537 19.9924 54.1079 39.9691 65.9305 56.1126 88.2844 258.0464 139.7032 45.9413 25.4847 16.3611 13.2901 39.848 47.7594 56.1027 44.8077 33.6241 18.3052 48.8376 46.7152 38.422 60.5702 41.3737 37.5367 41.3472 48.441 30.8681 44.0002 41.5413 29.1707 30.3914 18.7692 39.804 38.9324 26.4429 18.1511 26.0011 30.4579 49.4462 33.5682 13.9048 13.5056 10.7899 15.1029 0 48.7636 24.2435 30.491 43.5981 26.8326 37.025 29.0087 20.3059 24.2478 31.8067 42.5654 41.2519 50.8697 29.8887 42.194 29.8924 16.9986 20.8288 42.4917 34.1192 15.8791 20.7374 16.6787 15.6478 29.9467 38.4876 28.8272 28.8942 23.2176 7.9263 5.6649 10.4058 20.0268 26.8381 26.6915 48.1582 13.7925 37.8954 25.0254 46.3482 34.2077 26.8177 27.333 15.6728 37.5173 34.8071 33.1763 34.2762 14.2621 9.4465 17.1524 29.6108 44.3022 51.6301 35.2031 40.0095 26.3074 27.787 28.5453 28.6165 26.7627 29.465 22.5414 37.1157 42.4423 29.4276 50.6352 40.516 37.0788 33.3153 35.6838 36.6155 15.5555 9.9793 24.9213 31.4069 40.545 54.9311 31.7931 27.451 14.9087 35.6802 25.7489 33.0181 39.4474 36.3329 10.9661 4.0211 13.3606 20.4826 20.5947 9.7684 40.3644 35.8274 55.8132 39.3312 22.0612 43.2854 4.4617 0 0 25.8808 32.4901 27.912 33.5069 11.0875 30.2301 52.4864 33.5234 48.7703 38.2528 53.1159 32.6673 30.4488 30.7993 35.0137 39.3881 22.3233 28.1664 9.1648 35.3798 26.1928 46.3173 21.2443 54.4212 14.5154 11.0212 46.895 15.4955 21.4322 21.7593 34.7557 45.4232 40.8613 65.0701 49.0539 27.5155 27.7692 27.2633 13.9893 11.6452 14.2158 18.4863 25.3637 41.565 29.2825 43.6638 51.2467 41.0742 29.9226 37.0606 50.9527 47.7713 59.5169 42.1842 35.6177 4.9778
27.5541 48.1637 59.5878 51.822 27.9282 21.0316 25.1892 58.1244 51.5717 53.1744 47.6244 43.1607 45.0429 44.1051 39.9353 33.7435 21.8693 51.7003 41.4267 25.5409 26.5693 36.3074 0 4.0814 53.2452 73.4247 48.2315 42.9492 52.684 36.2811 27.0064 87.8521 57.4795 48.9323 37.171 36.7864 18.3632 9.8638 15.7279 30.9823 59.8552 34.3184 32.0129 11.4891 21.0713 13.1786 45.3862 22.4107 16.5729 38.0035 17.0518 24.2968 56.9712 48.5378 30.6703 13.8281 9.4233 39.8127 46.4652 19.3409 30.5473 28.7652 34.1637 21.2695 28.2176 17.7731 22.4299 42.8482 50.0596 51.7591 66.3768 31.3781 53.8164 47.4994 67.8552 69.7966 51.9198 139.7032 143.3222 138.7873 33.1388 13.7175 17.1149 43.4153 52.5888 47.7817 55.2442 35.7279 30.1605 47.9939 37.3511 37.7562 72.1013 44.9148 47.4815 48.899 40.642 35.913 32.3865 48.823 34.597 35.2742 19.8303 33.2875 68.9134 53.5476 18.7981 16.3029 25.3198 60.3116 55.0613 25.6675 20.3645 25.2733 24.9731 12.945 44.4973 14.9737 31.3861 48.4602 39.05 43.0853 29.4641 23.4333 35.8269 40.6845 48.1286 40.9526 51.0584 31.6157 34.2724 38.5828 21.1873 27.4082 49.0993 23.7202 21.659 26.3243 32.9102 31.0533 47.8121 47.6763 38.9798 30.8614 34.4739 12.1372 11.7026 9.5415 30.6654 32.3437 26.9796 38.6776 20.992 36.6862 30.6482 49.2063 33.1789 26.9311 36.4731 25.634 45.1184 44.3109 30.7306 36.5457 16.8355 12.0884 20.4831 26.5895 46.0066 49.0106 27.8949 45.0442 21.6767 41.4424 37.1021 38.3767 29.8417 37.4435 20.3007 26.2786 36.2381 42.4001 57.1221 41.2405 43.4469 30.5378 38.9307 45.3306 15.322 4.4089 29.9721 46.1797 40.9173 51.1261 43.0231 34.5401 17.9581 45.892 25.7079 39.2518 55.5403 53.7261 11.6642 7.9032 6.9712 15.351 32.8206 11.0966 54.8894 46.022 68.8966 54.9362 24.311 38.022 5.0857 0 0 33.2639 43.2819 27.7146 44.1415 16.7213 34.4827 59.8285 47.429 47.2854 39.551 58.2047 40.9397 29.3981 36.7521 45.3557 47.2784 41.3729 38.0315 9.8576 38.9687 34.42 61.7103 26.7871 51.5882 18.5283 10.4864 52.5376 26.4507 26.8694 31.5783 49.9203 47.2475 39.7518 57.0809 64.067 38.188 26.2401 24.3368 14.9225 17.6179 18.5178 16.7818 26.0732 52.7764 41.2921 42.7762 57.6136 52.4477 34.2611 38.8223 54.6502 53.9641 77.9077 46.5382 31.3859 3.675
23.9556 35.121 59.8263 37.2319 13.4536 30.0514 23.3192 36.0009 34.2378 37.5577 32.7219 31.2747 28.2731 33.2583 20.5331 31.9304 19.7812 33.953 27.2625 18.9775 25.7133 29.6521 0 3.4608 34.1328 42.0685 29.0484 32.8262 37.1406 37.3759 23.4698 51.9309 25.7931 33.6493 36.9726 26.474 12.4546 9.6521 8.7472 21.2821 37.4575 26.1056 13.4733 0 14.9553 9.1161 34.9315 17.2048 18.2664 32.1107 22.1799 30.2413 42.3164 35.5141 19.1169 8.7953 8.9468 29.8296 43.1343 22.4505 12.7768 22.2455 25.675 18.9391 31.1645 12.7101 16.3569 25.2045 41.0063 43.8191 43.9341 25.4785 44.2153 36.4644 43.93 41.4516 38.5435 45.9413 138.7873 264.693 178.5906 20.8426 8.7566 36.4965 35.9752 56.7918 40.6631 19.6006 21.4489 36.8783 30.7867 32.8852 37.9561 35.3833 31.1732 39.7316 38 22.1532 31.3628 35.6271 29.1125 19.8088 12.3137 25.0197 34.0359 27.2804 17.5885 24.9501 20.7311 36.7946 30.4589 20.0346 18.4733 9.3993 19.6206 14.4392 37.5318 19.4412 25.0085 28.148 24.6964 24.5719 17.8763 13.9315 25.7838 31.3221 43.1486 34.4709 36.8306 21.5516 31.0156 20.5089 12.5991 15.0202 34.2629 24.9336 13.6279 16.1371 20.1992 19.8238 30.8522 34.5145 27.2552 28.2518 22.865 9.3555 0 11.3579 16.3097 32.3408 25.3794 24.4738 15.3105 24.3552 20.8559 28.7334 38.6245 26.423 23.8496 16.8633 40.7329 40.6125 23.9111 22.6539 17.4651 7.946 14.2971 31.9374 37.8734 34.4546 26.15 25.0487 20.0846 22.5876 25.5585 30.2468 26.7807 21.3078 18.7866 23.2448 29.8895 33.389 31.523 38.2032 35.2891 29.8214 33.0295 35.9499 9.0623 0 12.584 24.1889 26.8511 39.4447 27.6155 23.2701 16.5225 26.4075 19.3292 31.6657 46.2148 46.6664 6.6919 4.0569 9.0007 25.008 22.7844 18.0667 32.0624 21.4726 34.0463 40.6389 22.0559 21.6232 6.0837 0 0 24.778 23.4557 24.1378 28.477 8.4861 33.6011 38.1323 34.9157 33.4203 15.346 37.6672 38.5631 25.9058 30.8585 27.6712 39.267 26.3829 28.0824 13.4697 31.5222 31.9436 42.5285 23.3197 46.3931 14.3981 8.4541 44.4423 22.3262 21.2359 22.8315 46.7103 33.7471 32.8224 45.9134 41.4321 26.3597 23.4362 28.1893 10.879 15.3993 17.5075 15.4338 17.5865 34.1405 25.2256 34.4962 42.9415 39.4218 27.3422 29.718 44.3997 33.0451 50.0105 46.4732 31.9331 2.2663
17.1473 22.4137 30.9858 16.9498 14.0097 19.6353 12.8919 26.5978 34.4623 25.424 20.4367 23.334 21.0856 21.2901 18.4177 20.6286 14.2977 21.7509 18.4904 13.8132 11.4344 28.6004 0 2.5912 20.9308 19.2538 31.1954 20.4301 24.5453 24.9464 23.6479 39.886 22.6008 33.3307 24.2458 24.7806 10.7707 8.0448 9.1521 16.8023 20.0312 0 9.9038 5.8453 7.6646 9.9417 21.8531 13.3494 15.915 19.581 14.6431 14.2321 28.728 24.2304 18.7706 7.1582 5.789 27.3861 18.1002 18.7803 16.0292 14.0166 8.5757 16.165 0 8.4017 0 28.5371 32.6664 26.2168 27.983 20.5295 38.5694 26.9677 35.7706 22.8997 33.3409 25.4847 33.1388 178.5906 59.8684 24.6129 7.9885 20.0105 27.2343 26.0039 35.8965 18.1815 16.3619 24.1846 23.5148 20.4288 29.3095 33.9857 27.5234 26.8509 21.6648 18.4629 27.9253 23.3938 20.5966 12.535 8.6371 22.5873 23.9577 21.3179 7.0924 13.0165 21.3896 30.5939 28.1061 0 0 10.8598 6.2114 0 28.7 16.8167 17.8927 19.5228 19.6716 17.7147 13.6214 14.0203 25.518 27.0971 21.4527 22.1871 28.0028 12.6191 21.7159 18.9266 11.0236 15.6675 27.9588 14.5647 12.6896 11.5532 13.6875 22.5128 27.9637 24.7154 16.4094 19.2746 0 7.2635 8.3025 8.1624 12.5088 18.153 16.9079 25.7037 16.7633 25.1749 15.6923 21.4826 27.261 31.946 22.7193 15.9625 32.383 29.2539 19.2122 0 5.6474 7.6889 11.3798 23.0448 26.3175 28.7785 18.6644 16.3935 18.599 16.2141 21.4045 21.8587 20.8256 22.8007 12.2968 20.0578 28.8367 21.618 22.779 21.0689 20.7584 16.2487 16.4814 27.1258 5.3722 8.5029 12.1632 23.2544 22.5157 27.9056 25.1298 20.2052 9.9128 11.5723 10.5492 33.4008 26.3034 24.2305 2.1309 0 7.2419 0 17.4445 14.9307 20.5577 22.3168 20.2667 24.5041 20.2462 24.0639 4.5188 0 0 15.9351 13.5314 19.6721 17.1161 6.7952 28.7042 29.3983 31.44 27.7891 18.7889 37.742 26.8582 26.9932 24.5303 18.6064 26.3617 18.9758 14.7277 8.5068 19.6713 23.6252 29.5123 19.5459 24.288 15.7128 7.4244 25.093 9.9814 10.9151 14.3868 30.2391 20.5289 20.1596 39.0425 32.8629 17.2748 15.9004 13.089 10.8033 13.3064 13.9199 13.4103 22.4386 23.0877 18.7157 18.7722 25.9514 16.868 12.1895 23.0591 27.7173 23.8667 29.4254 23.6754 20.8227 2.9496
9.2706 9.8523 11.8671 11.7828 6.7859 4.6959 9.1302 20.1476 12.2709 8.5816 14.4959 12.3413 14.5642 8.5096 13.4582 12.1832 7.8647 7.8666 16.4131 5.6349 6.1043 20.7218 0 1.2812 8.9665 13.9936 10.3901 5.1962 11.0113 10.2269 6.6433 18.4119 6.797 17.6405 12.1231 12.2011 5.5912 0 2.1751 11.9899 10.3305 9.2695 0 4.343 6.326 3.6355 12.6974 5.0819 0 14.1743 9.7203 10.2024 13.5366 9.4751 9.5781 6.6082 0 14.1195 10.4295 3.715 4.0778 7.8812 0 5.1542 7.0881 3.1875 5.0222 0 18.139 13.3492 19.1699 7.5547 14.4817 13.9813 19.8715 17.7498 19.1768 16.3611 13.7175 20.8426 24.6129 2.1131 8.785 8.6522 9.9229 16.0111 13.0277 9.7961 7.9786 12.18 14.4267 9.5512 10.7891 12.1986 5.5652 12.4087 8.3721 9.1047 7.9502 11.2838 11.4146 6.8675 3.8235 6.5446 12.1635 15.096 3.6781 4.9436 3.9159 15.1203 11.2431 0 13.3517 0 5.224 0 15.5553 5.9493 8.3319 11.9257 12.1475 12.2781 5.8135 6.0661 12.8732 10.3412 8.4397 8.9102 14.2988 6.008 7.4715 9.5822 7.6773 3.6988 10.978 12.293 0 5.2546 5.8072 8.3817 14.942 14.126 8.1618 10.6277 0 0 5.8496 0 6.6077 12.8173 14.3117 15.3952 4.4396 11.5429 9.8816 9.9333 11.7414 8.693 15.1152 6.2999 14.8758 8.8508 7.3763 9.0202 3.7773 1.8095 0 9.0041 10.5449 9.9356 11.7597 7.0735 11.5634 11.871 8.5473 11.4914 10.4454 9.5332 6.8453 10.225 10.1148 10.8065 12.5042 9.4664 9.2034 9.4744 12.1912 13.3859 4.069 2.6344 9.8708 12.6179 12.1346 10.5284 13.1643 7.2497 3.7585 13.8525 9.1399 16.4585 20.047 21.2479 1.6933 3.3019 0 0 8.0706 2.2404 7.0304 13.2392 15.6814 11.9481 8.2118 8.5211 2.5308 0 0 8.5231 14.4159 8.7263 10.4697 6.2437 15.7268 15.0442 13.3016 7.3764 5.57 16.1718 13.0492 11.757 10.0094 8.0724 8.8881 9.9895 7.4521 2.9753 13.0868 13.5017 16.7798 7.2482 17.5181 6.8471 3.6511 15.4975 9.0056 9.1639 10.379 9.3093 13.4498 12.4247 16.4279 17.5047 8.6113 8.6215 8.7453 7.2217 8.7526 7.2116 4.6323 9.821 11.079 5.4586 9.2526 13.9086 9.2267 6.2448 12.595 17.6259 10.0179 14.8071 8.53 7.5529 2.0234
0 17.0033 18.4305 18.8323 7.4398 9.4074 5.3127 13.9082 17.8156 18.1671 16.3361 10.0766 15.6542 8.5827 9.8749 0 4.882 11.2695 12.5403 6.3424 14.7651 10.5553 0 1.1641 10.9979 13.7595 11.7616 11.1761 7.5553 14.4258 10.0384 29.074 9.0295 11.3141 21.6559 15.103 0 1.5787 0 0 13.8751 14.8658 0 0 9.5733 9.1773 11.6191 0 0 11.1876 12.4315 11.3655 18.4769 13.4027 13.6992 4.7056 0 0 17.2004 8.2851 11.5728 0 7.3864 0 11.1104 3.9302 0 13.4181 18.4821 14.0675 24.9087 7.5643 18.1925 17.8617 30.8439 21.0353 15.3374 13.2901 17.1149 8.7566 7.9885 8.785 18.0469 10.6807 12.98 22.0908 16.5812 7.5043 5.8701 9.189 13.7036 9.7032 24.2872 14.0497 11.3696 14.0098 16.9424 12.9938 15.7274 17.5822 7.5071 10.8011 4.0713 7.0062 14.6794 11.5127 4.2745 8.1432 0 12.6661 15.7685 6.5991 9.7178 4.8292 0 8.1187 16.2793 9.2827 10.4151 8.963 16.3477 10.3553 5.1216 8.5189 11.4819 18.418 24.0881 18.5487 22.7712 14.5911 9.9448 11.0849 6.8138 6.1467 16.3332 0 0 8.8732 5.1072 9.4623 17.5757 15.0642 7.5627 14.1479 4.94 4.092 0 0 7.6093 5.2922 5.177 10.4303 5.5839 18.0636 8.2488 13.4784 15.7619 8.0751 12.0091 3.6336 21.8259 9.6121 7.7772 11.9349 0 0 0 5.4122 5.9851 14.7865 8.8135 10.4152 0 11.2823 11.5848 12.3815 5.5937 11.6333 7.1104 10.3217 12.9153 14.9956 17.3143 16.8211 7.4843 8.5427 19.182 16.7891 6.2065 0 20.4738 13.7701 14.592 25.1148 13.1703 6.6461 4.2766 10.8348 10.0076 20.2101 18.0043 16.1239 0 0 3.5736 7.3494 5.8267 2.7141 11.5821 12.2732 16.504 9.2635 8.9126 7.3145 3.1151 0 0 12.7827 22.048 7.6084 9.5964 5.3881 4.6251 23.378 8.1048 14.9598 7.6185 18.686 8.1963 11.6085 8.3123 12.852 8.566 13.4079 8.3127 3.7715 9.123 12.9551 17.6186 9.0699 21.7769 2.1298 2.0631 21.3041 9.7651 9.066 7.3056 6.9883 15.3035 8.7148 0 12.9562 10.3474 6.7916 12.6339 4.9165 6.8785 8.0111 6.9855 5.4684 12.6783 0 10.4916 15.3862 13.5289 6.1664 10.2219 27.389 12.2121 29.2588 14.0618 9.6938 1.6846
23.2913 35.059 51.7964 52.2641 0 24.5161 23.5248 39.0386 44.8381 37.1026 51.523 28.2207 34.3928 38.7674 30.388 39.5516 21.853 42.0189 34.0302 15.987 31.8141 47.2675 0 4.8884 39.7015 51.3045 31.1053 41.8677 38.2268 25.2055 17.5122 67.1937 40.2586 57.4049 41.6544 33.8353 11.3889 9.2781 9.0943 30.643 28.7251 34.5576 18.872 0 18.0821 15.9024 22.1587 15.3545 13.4132 30.1903 30.558 30.6664 53.718 35.8259 32.8328 18.4624 8.1007 44.2467 31.4265 15.2185 0 19.4932 27.0281 17.2293 35.7219 13.2029 12.8676 29.407 41.2628 49.2943 70.8291 27.085 45.122 40.0671 56.8087 54.7248 44.9335 39.848 43.4153 36.4965 20.0105 8.6522 10.6807 162.9571 142.7394 41.9623 52.5935 26.1974 18.2498 44.9015 33.842 29.7733 59.9171 37.7348 21.6788 33.5216 47.3948 33.9872 25.8499 41.6954 31.5637 24.6887 12.4733 24.4693 48.9227 36.0051 11.0524 18.1171 19.5823 46.127 43.1421 12.2569 22.9838 22.616 16.8811 12.8913 32.9496 17.589 29.3866 33.5643 26.8153 30.2114 22.8526 21.3909 35.7588 26.2187 44.2134 40.0948 44.0698 20.4507 37.2309 26.8158 17.246 20.9781 52.8151 23.8713 17.2488 19.7432 18.8324 23.5374 43.4909 41.9121 36.8422 41.3941 30.2919 9.2265 0 14.172 0 22.5053 26.7555 39.0994 17.5368 37.0013 27.8393 45.6939 39.2 24.0981 17.3668 14.2167 36.9265 51.5708 28.653 33.103 16.8144 11.3506 13.2024 28.9755 47.4422 42.2956 22.2771 30.3999 18.8647 28.8294 32.1001 31.6142 17.8486 36.1301 18.8289 29.2988 39.5579 36.3153 45.2447 29.1297 26.9167 25.1409 30.2226 45.0128 0 0 22.8503 41.0527 43.2314 46.8169 37.3179 21.6171 10.8038 32.4319 21.1714 32.6412 50.4546 52.3426 14.3641 0 8.902 16.6369 16.7463 9.6731 30.8184 31.0749 48.1571 38.8967 35.8717 28.4135 3.0499 0 0 37.0283 36.1525 31.4815 29.1842 10.9403 20.9807 47.761 40.5537 36.9247 27.359 50.2317 34.5258 35.5149 33.0985 30.0204 34.9443 26.8448 32.3872 15.6668 41.2374 43.0817 55.918 23.3708 54.1433 8.7109 5.29 40.4685 12.6815 15.4443 17.2879 35.3139 45.3313 37.6783 49.0474 39.4862 38.1268 20.326 24.1861 13.4348 10.3365 10.7633 12.1831 22.9791 38.5934 30.0194 44.9923 40.2592 37.7158 27.1516 33.7886 66.6501 38.2915 64.0193 57.1125 45.4431 5.1181
28.5555 49.7965 62.5388 62.1396 24.6504 39.9637 29.1396 44.192 48.8151 54.1883 68.1035 45.4354 40.5989 41.6138 43.5955 39.7777 24.9539 45.1462 53.6964 27.5479 38.8516 55.9043 0 5.9445 59.5152 80.0906 44.362 51.1931 52.31 33.0433 26.966 91.6863 49.0521 50.3219 38.8704 36.5846 15.6544 13.5255 8.8923 43.5348 52.9664 41.537 25.4808 10.9987 18.4876 14.7421 42.1809 22.6571 23.8708 38.5708 31.1983 47.2574 59.8521 55.3611 40.1339 19.2069 16.7757 50.53 40.1471 20.2496 30.0122 31.0443 31.7749 22.7378 39.447 18.6172 17.3328 41.109 56.5853 51.5545 77.7361 28.451 55.0492 55.4323 78.4484 54.9166 59.9553 47.7594 52.5888 35.9752 27.2343 9.9229 12.98 142.7394 234.6259 146.338 78.7766 38.9574 29.0001 68.1572 47.9047 47.0429 77.9184 46.3382 40.1476 55.5741 45.9973 37.3547 52.076 46.0778 32.6805 23.4562 17.8179 44.3931 58.1981 33.0514 15.7448 33.3142 19.8569 57.0453 40.8266 21.3418 38.1036 28.3344 26.0952 10.2771 50.4915 26.4462 50.5199 39.7164 33.5934 32.2346 28.6279 22.0205 47.0699 57.0373 50.9428 57.5072 54.1383 33.1804 46.598 34.9573 22.7761 37.6074 50.5471 36.5631 10.7235 23.1616 27.4502 29.5769 47.7085 44.502 27.1576 58.1971 33.1863 13.9754 0 9.965 30.706 33.8428 23.9846 44.5371 22.528 55.7066 34.061 51.3321 38.0144 49.8042 32.7655 24.9955 54.9473 49.0794 29.0471 35.6183 22.4401 13.6287 17.8433 25.9383 58.9114 52.0306 27.1762 48.6827 25.7016 27.0943 39.148 48.5082 31.5618 38.4657 29.1307 30.6509 44.6195 58.6811 51.2816 39.8529 29.1833 32.7365 42.2112 57.799 19.5744 13.3592 33.853 49.4853 60.5578 51.293 61.8279 26.9927 9.0927 49.2856 33.2095 38.5652 54.3823 59.3578 14.8817 9.32 14.3563 27.8962 33.7697 21.7697 32.5398 35.6849 79.3085 46.6749 34.3828 50.867 5.9108 0 0 32.0506 39.6439 24.9392 40.3553 7.112 20.0712 71.7604 46.5278 48.9593 32.0082 59.5123 39.7877 39.4915 42.1308 38.8244 59.8745 50.9134 40.9706 13.9557 43.2463 46.0573 72.9293 19.1876 70.7791 24.4202 9.0101 54.1094 20.7815 26.9868 28.8107 39.0134 51.9919 43.0475 76.2946 53.2385 45.2743 23.6291 35.347 20.8542 16.4199 14.4058 15.3736 30.9989 43.2781 35.0252 61.8482 73.9739 47.9304 31.336 37.4115 64.7775 55.126 85.4341 56.1636 52.3622 5.8176
31.3952 62.7916 72.9783 53.7992 21.7281 40.7634 26.2827 43.0389 45.4036 39.3294 53.1345 46.4481 56.8257 41.4145 50.3114 38.5304 17.5756 47.1654 63.5516 27.8672 41.5215 49.5108 0 5.7125 45.2838 65.349 46.0122 52.3697 42.9245 35.2998 24.8666 66.7375 57.875 59.2231 55.1125 37.6736 19.2912 14.3268 16.0093 37.6636 48.8074 42.9335 27.2068 10.5099 26.1193 9.8778 41.7986 18.6203 18.823 40.907 43.1521 37.4995 60.7049 43.2739 37.5371 16.715 20.5223 39.7752 39.6285 18.2367 24.4321 24.8649 25.4199 18.0481 39.1767 17.5641 19.5695 35.9122 43.3974 50.8572 77.0106 36.2028 64.1592 48.821 74.2617 59.5534 59.1486 56.1027 47.7817 56.7918 26.0039 16.0111 22.0908 41.9623 146.338 318.6069 140.7908 51.8997 33.7038 69.3725 50.5736 50.1974 65.7029 49.0988 42.5076 52.1025 54.0607 39.6222 54.4573 57.3117 37.9809 28.851 28.5448 31.2128 44.1797 50.623 16.7133 21.2869 27.4299 67.7742 45.6282 22.6073 37.4674 30.5779 25.8193 18.9091 48.7479 28.211 59.0104 41.6941 30.9877 54.314 27.8103 21.0877 35.7917 35.5953 46.0678 47.9283 52.1586 32.1543 42.0999 38.8367 18.6925 33.7424 52.8091 29.448 19.1206 25.4764 19.8616 27.3546 50.8106 37.3454 40.1173 40.3082 34.8585 7.6569 13.4231 15.015 25.0129 21.868 24.9066 47.0304 24.1653 55.9483 34.7662 57.6838 52.8676 32.5578 30.2245 24.9583 52.668 49.9999 26.5421 52.1024 20.2238 14.1916 17.9528 33.8945 63.0034 50.558 32.4883 41.5381 22.3627 31.8307 50.6941 34.9335 32.9833 34.1734 29.0071 33.6197 54.8386 63.1574 51.1818 41.8852 48.2211 36.9834 37.1052 46.0485 18.0584 14.4244 29.9103 43.7567 57.5186 65.4537 62.1468 36.4355 14.4668 35.633 39.3269 47.0456 63.3538 41.4674 18.1494 3.2987 10.8771 21.6994 29.2952 15.4392 39.4885 39.5705 89.9328 56.3771 36.7151 34.1176 7.7366 0 0 49.537 42.5423 27.152 43.9364 14.406 35.5735 64.511 50.5574 48.2163 42.5185 61.5782 29.5672 42.0855 52.6645 35.4235 44.7646 41.0672 36.9524 15.8258 46.2743 48.3651 69.0247 35.6554 66.0351 22.679 15.7062 60.4216 20.594 21.3937 25.1985 52.7461 55.0232 46.784 65.2236 61.7098 35.0132 21.376 33.5529 14.0028 18.8511 20.0337 18.4659 29.6737 41.4123 34.7172 49.6134 70.3577 57.5905 33.5512 52.3926 69.2756 56.555 95.0347 51.8708 61.2641 5.0817
21.7335 41.0103 57.8862 61.6246 24.7393 37.933 26.4051 41.9081 65.8679 49.4102 64.0534 40.0552 46.1344 49.6356 40.6117 41.9124 16.121 52.7095 45.9992 21.4384 28.1347 55.0376 0 5.9599 57.7125 67.2483 43.3251 68.8538 47.0544 47.2805 25.2347 73.9155 58.9772 58.9064 42.3708 42.4832 13.8057 11.7548 12.3792 35.9477 45.9291 31.844 22.2609 9.3726 23.8141 13.4627 39.4296 27.1962 24.9947 43.956 26.1882 42.2548 64.0515 42.5732 32.8307 17.9784 18.511 60.9426 46.7238 29.4128 36.8362 36.3954 35.2615 22.3285 41.8261 17.0702 30.0458 54.9474 60.6161 67.539 70.8794 36.1869 57.5688 48.1826 65.3436 64.2127 61.2966 44.8077 55.2442 40.6631 35.8965 13.0277 16.5812 52.5935 78.7766 140.7908 397.9585 127.0139 39.5544 68.4369 52.6763 54.8602 73.5812 55.4708 51.4799 59.6696 61.6409 38.2621 67.1688 41.2455 37.6129 32.051 19.9652 43.7768 51.5065 49.3562 19.8511 21.7125 24.2523 55.1463 53.8245 22.1838 29.1619 17.3467 34.7146 18.3289 48.7457 22.3512 39.9501 38.6631 32.6834 38.0035 37.2454 26.587 39.0689 51.0367 55.4826 65.0344 54.7377 33.4963 37.073 44.1026 25.165 29.8726 56.7816 23.1256 15.6543 18.6712 19.8379 26.684 50.5026 59.3314 39.374 50.0047 43.9118 9.8441 0 17.2616 20.9971 33.5537 40.3769 48.3892 24.8139 64.4071 43.4494 51.1992 45.139 41.1099 32.0449 15.1678 49.4067 53.2687 44.1338 44.6743 27.5985 17.4113 18.7172 26.1269 55.5668 51.0188 41.4061 43.6671 37.9851 43.4698 48.5183 40.4359 29.5504 42.7349 19.7846 29.5297 58.006 54.9452 43.2543 49.254 42.9529 38.4674 52.8709 42.6196 25.212 0 21.1268 46.7114 48.5098 60.4975 48.5793 38.3834 17.801 46.0498 37.2018 47.7325 61.9969 45.7473 25.3496 8.6564 13.5644 18.5673 21.9022 16.1467 41.842 40.9299 72.2989 60.5713 40.8726 45.5442 7.712 0 0 47.1841 41.942 34.1784 44.236 14.9072 40.2795 64.9719 55.3567 47.8328 46.1691 65.6845 46.4426 48.3329 50.1167 54.0967 51.3153 35.5915 47.4065 18.9027 52.2459 55.8522 75.1612 32.6661 52.5849 18.4295 16.406 56.589 22.835 29.2511 26.9249 61.8579 39.8907 38.0625 54.7809 52.0216 33.1093 21.1233 33.8557 18.1237 16.9866 18.1818 20.1701 29.5879 50.2591 32.8172 48.8284 69.0807 58.782 37.0775 43.8693 67.1083 65.9985 91.5242 62.5249 50.5794 3.8891
15.6129 25.6534 40.955 30.4501 15.1885 24.8722 21.2674 24.0184 33.3187 32.7995 38.3613 28.3126 21.6326 22.8549 29.9203 24.0484 14.1104 27.6375 26.4494 12.2526 20.3765 30.7018 0 2.5234 33.8078 33.7782 28.6107 37.4652 27.9802 21.2637 12.783 36.2194 34.8734 34.1346 27.8611 27.8547 12.0675 4.2789 10.0959 22.5501 31.1061 15.5278 10.0222 0 10.3683 5.3794 27.1673 19.617 15.8196 23.5991 20.6565 21.1583 40.4565 21.9526 18.5697 9.894 8.437 31.182 18.4401 17.7794 13.7952 11.3579 15.031 10.2037 19.794 11.2636 17.4867 19.7367 43.6182 28.8534 30.7638 18.3515 39.4389 30.1023 30.9312 30.9787 30.4223 33.6241 35.7279 19.6006 18.1815 9.7961 7.5043 26.1974 38.9574 51.8997 127.0139 39.364 93.3436 44.2481 38.8769 29.7963 40.7691 29.1996 30.0522 32.6616 25.4006 20.4285 28.9638 32.63 29.0244 17.6221 9.149 15.7172 28.7681 23.3616 12.555 11.7035 16.2985 24.9985 29.1651 15.2607 15.9502 15.4929 8.4446 10.8422 33.8687 12.9213 20.9702 24.0143 25.9823 28.9853 21.0821 20.5534 23.6637 27.7418 37.2037 28.2888 29.7822 22.4925 25.6421 18.4981 15.5376 13.7524 22.4367 0 16.1391 20.0565 0 16.0921 29.0894 26.3733 28.0373 24.5068 20.3726 9.6937 8.5728 3.5539 7.4389 20.5479 25.4961 20.1014 13.5211 17.9707 20.1137 29.4594 22.1642 35.7014 20.3453 14.3748 25.947 31.8135 28.6261 20.9351 10.3056 11.7229 13.8183 22.337 33.0275 25.7265 27.772 26.947 19.0799 21.1635 26.172 23.804 16.4339 20.3899 22.271 20.5548 33.6398 28.2226 23.9763 20.4204 22.5067 28.1674 23.9038 21.8481 9.4104 3.8727 13.1261 16.9645 32.0538 30.4283 36.2972 18.1919 13.3941 19.7737 16.0028 31.2261 30.757 30.9731 8.1505 0 11.2187 9.3271 14.262 16.1483 25.3388 20.0306 30.0103 31.4614 27.9425 30.2724 3.4178 0 0 24.9685 27.2969 19.1035 18.5034 9.7954 30.6213 33.4723 24.5825 24.0657 31.0121 31.9565 26.3669 25.241 19.6177 19.6842 29.4497 33.1379 21.3626 8.4369 20.3704 26.2966 39.8829 24.8029 32.1501 11.775 8.509 29.6991 15.3222 16.5268 13.0014 23.3942 24.5673 27.9504 25.1497 31.0347 19.5712 16.8234 22.2351 9.7846 8.0089 9.3471 11.1902 16.9224 29.0618 26.2308 33.8728 33.6307 29.7356 28.8725 22.1976 41.3837 34.7856 36.7118 29.3166 24.2775 1.017
13.7771 26.4063 25.0447 19.8916 13.1982 15.8065 15.8249 26.9047 19.3953 19.5534 27.2987 19.0471 16.2729 24.3116 18.6329 17.6713 15.086 24.8107 21.1278 11.1747 13.1146 34.7736 0 1.322 21.077 19.0433 22.3856 29.5728 23.2784 14.5171 10.8558 35.4598 18.9153 18.8656 22.6875 24.5969 7.3026 5.9315 8.6274 15.8893 24.9466 18.2094 12.9266 3.7567 6.8877 6.1493 17.5096 11.5821 12.7303 21.4049 21.7618 17.1915 26.022 12.6627 21.0009 10.8738 4.907 19.5388 14.2804 14.4561 15.7802 7.1393 11.0047 9.3789 14.6522 5.1803 11.7044 20.9805 20.3028 21.1421 30.9302 15.1441 22.9867 28.6474 30.8677 20.2453 22.5542 18.3052 30.1605 21.4489 16.3619 7.9786 5.8701 18.2498 29.0001 33.7038 39.5544 93.3436 55.8222 118.0955 29.3765 27.6111 36.3958 28.9326 21.5604 25.6955 21.6958 27.692 24.8533 23.2919 18.1389 15.6348 13.2204 22.1258 26.5871 20.806 12.9465 9.7835 19.8454 23.4201 26.8737 14.5984 9.7559 10.2538 6.9886 8.2877 24.0579 12.4443 16.0287 22.1404 18.8718 17.1053 17.6317 10.7436 15.1012 14.7061 24.3759 27.1106 32.4002 20.9687 25.6902 22.9935 17.1858 15.4062 23.5446 19.1024 10.7288 15.171 13.7159 17.6233 16.8151 17.3955 19.6637 19.6709 16.2285 6.5767 2.3511 4.8171 10.7077 16.1347 13.2145 21.9224 14.6013 21.9975 14.1323 21.8761 19.6246 25.5191 14.3845 14.2352 26.7699 23.0912 19.7894 16.2271 12.3009 8.3109 5.558 13.9742 24.02 26.0527 23.7257 16.7431 9.7655 9.3195 19.664 14.1811 20.567 23.9473 11.5408 15.0726 22.663 33.1348 24.3792 25.5867 21.85 16.8155 18.5631 27.8292 10.0842 4.9502 13.3608 18.0161 27.1797 30.2286 18.1075 18.178 10.1944 21.567 17.8626 24.5091 32.0451 25.9684 10.0727 0 3.0654 10.4646 15.1309 10.8571 17.953 13.3567 31.4108 19.6947 20.129 25.0008 4.9832 0 0 21.9821 19.2227 15.6761 19.5196 6.1311 20.098 24.1049 22.0562 16.5572 14.5144 26.5065 28.3213 26.8084 17.9911 23.603 21.9727 15.8105 17.8492 8.7922 25.8741 22.7896 30.3526 19.8776 30.383 10.1643 4.02 24.5912 10.8005 10.5441 13.1273 26.8252 24.8048 20.8809 28.667 26.47 18.6122 16.4637 17.6675 10.7378 10.257 9.7297 9.4739 19.148 17.969 17.862 27.8943 29.4666 23.3947 21.8736 16.8667 37.4354 29.1714 30.6717 23.7961 20.2475 2.4796
24.798 51.6024 66.8116 68.2467 29.639 40.0359 34.3153 35.9169 53.3881 50.1689 65.0176 39.8042 46.4041 44.3673 42.2079 46.9362 21.8994 54.1434 39.6413 24.4058 37.8264 48.143 0 6.5997 41.0028 67.6862 46.1066 55.5639 56.7421 41.7966 24.8863 72.4689 55.6757 53.5045 45.6604 40.8405 12.8962 9.7722 8.5377 42.0989 42.1876 30.9115 25.376 9.4714 25.1162 14.7088 37.3494 20.3411 24.7234 38.5603 32.9569 35.525 60.6677 41.1513 37.5393 22.3953 11.8369 44.2798 38.3142 26.4977 23.016 16.2298 23.8026 19.4791 38.6256 21.2905 21.5386 32.2177 61.5933 42.2476 78.9843 23.1647 61.0556 35.1795 76.3492 47.8116 49.8203 48.8376 47.9939 36.8783 24.1846 12.18 9.189 44.9015 68.1572 69.3725 68.4369 44.2481 118.0955 301.6767 185.1735 55.1534 90.8669 69.0472 42.0391 53.3554 55.7295 48.032 50.5542 37.3757 39.9151 33.9633 26.8338 39.8319 54.6478 40.5388 21.3423 29.6011 28.0037 55.5255 49.5664 25.4471 20.5235 21.9371 26.2116 17.744 51.4391 17.9059 32.5885 41.0596 31.0555 39.4124 25.5556 17.4268 37.235 39.9303 55.5284 48.362 55.2623 29.4163 39.1783 37.9266 24.0533 38.3236 59.0191 34.3107 23.3051 29.7848 31.1343 29.3004 59.3521 34.8708 31.1252 45.5853 36.6802 9.1931 15.5605 15.6727 26.2148 29.4581 32.7974 41.1255 25.4577 51.3371 30.7589 44.7478 45.974 39.8681 32.5592 24.7951 47.7769 46.371 29.3416 46.9153 21.7965 19.0802 22.0629 30.0047 49.1822 43.8518 37.6145 26.2303 21.9217 31.6713 34.2153 42.3376 28.6358 42.8117 23.4303 25.1755 57.4782 53.4303 46.8255 45.6241 39.6244 35.8166 39.3214 45.0449 18.3121 11.4282 24.1424 48.3689 56.1533 74.6551 42.1707 27.8507 19.2528 39.7428 25.7025 45.6092 57.0961 67.6691 9.3705 6.761 9.3295 17.8323 23.3623 17.4795 47.4944 33.5638 65.4322 38.7598 36.7713 40.035 6.6155 0 0 33.9519 34.6806 36.3623 38.2095 9.6216 46.2191 67.8732 51.7516 42.088 32.6453 55.4277 38.9247 38.6267 31.9211 48.0771 43.4204 52.7847 33.3024 19.3652 38.5999 56.3357 76.9712 48.3858 58.2188 20.4784 7.1042 50.8936 21.5414 29.6651 27.2425 49.5945 61.8213 46.8016 66.7477 57.801 35.6214 34.891 29.7436 17.4748 17.4475 17.8901 17.5801 31.0181 41.7282 43.4271 53.2662 61.5452 59.7526 42.7608 40.2541 69.868 55.4582 83.2107 64.951 57.2587 4.5023
21.926 31.6944 46.5931 45.738 15.3182 25.1508 20.0529 33.4219 51.9551 29.7343 32.9682 33.805 41.2924 25.6946 42.8646 35.1243 18.4959 40.0796 38.4475 16.267 18.1317 34.7574 0 3.9127 30.4686 44.8949 40.6354 46.4468 33.0712 30.9954 28.0431 61.0991 43.1348 52.3426 44.0112 25.38 12.2751 12.0353 12.522 36.6689 42.2983 31.077 22.2314 6.5631 10.5852 11.2411 39.3841 19.3123 19.2321 36.7821 24.4661 32.2755 44.0102 47.1383 36.121 19.1212 10.8381 39.4694 25.6554 24.3843 21.0656 18.0335 23.0394 18.5639 28.0418 13.6007 20.5983 34.4838 44.4761 39.7556 50.2433 25.1006 51.9287 35.8278 65.0023 39.1481 46.6568 46.7152 37.3511 30.7867 23.5148 14.4267 13.7036 33.842 47.9047 50.5736 52.6763 38.8769 29.3765 185.1735 208.4079 155.3377 68.9345 46.3322 39.2351 47.3832 56.0056 37.2134 48.2692 46.4553 37.7593 26.8502 20.0946 32.2329 42.2733 42.2631 16.2855 24.4108 24.9945 45.4569 47.6978 21.2621 19.6226 16.5211 18.0158 17.8132 34.3915 25.0009 32.2785 31.1132 30.3748 37.2488 23.7236 17.075 23.364 34.8934 40.0906 46.9706 54.2245 32.0938 37.1747 34.9681 22.7818 28.9751 47.1057 19.0163 12.3588 20.9938 18.9541 27.9023 40.5712 38.8618 25.7351 45.8236 27.1555 15.365 0 11.5782 24.6141 27.1589 31.1069 25.8501 25.1393 45.1524 30.6418 35.4499 40.8324 37.7629 32.5051 22.5991 44.5807 48.4544 34.2062 34.7814 18.1345 15.5436 18.9216 29.9905 41.5248 49.6219 43.5182 33.3289 26.475 31.4227 37.327 31.607 24.9004 36.2276 20.4637 29.4877 36.9866 43.8152 28.5431 50.929 33.1633 19.8748 28.5683 52.9532 15.9155 7.4162 22.4597 33.8211 55.9895 45.8367 39.5644 21.2788 12.1913 35.1957 30.4017 35.4071 46.6818 47.4748 10.9274 5.2507 7.9938 16.8982 22.7634 18.243 34.3788 34.2586 51.0999 48.433 25.5694 27.3473 7.4323 0 0 36.273 29.6283 25.5653 29.8079 14.0395 25.5996 59.484 36.3762 37.4637 30.6314 50.9332 28.7346 28.5962 36.888 35.5832 39.1838 33.1864 36.9622 14.9228 33.6223 41.3172 60.3153 26.7829 43.8837 15.2117 8.9174 36.7515 24.0774 22.6535 22.9597 33.5431 44.6459 38.0656 55.4538 45.7139 24.4816 22.4169 31.2779 17.8182 16.2368 16.3932 15.6246 21.4134 36.5206 28.2464 41.3974 42.3465 33.6873 27.4645 39.4585 45.4727 52.1445 64.2006 51.2893 46.183 3.4278
17.2873 34.8872 48.198 30.4107 15.6147 27.3951 21.066 37.0245 47.1653 23.6197 36.669 33.3121 32.6836 31.7925 38.8291 24.8504 17.3164 39.3636 32.4752 20.9293 21.0409 45.4742 0 7.0645 40.6616 39.5114 36.1484 34.7089 41.1232 31.7632 23.4364 50.5881 37.0725 49.4525 36.4524 28.187 14.0509 8.0541 10.3866 29.4271 41.4874 22.1097 15.8469 8.7367 10.3896 8.6712 30.0553 21.0576 21.9151 41.1906 26.5244 35.2024 43.5153 49.8218 29.1093 18.6761 11.4579 36.5882 27.8653 18.1986 19.4369 19.8108 20.82 11.7572 25.954 10.1542 9.7732 26.9729 29.8185 35.2419 46.1074 35.1066 41.7631 30.0111 59.8659 38.0413 37.699 38.422 37.7562 32.8852 20.4288 9.5512 9.7032 29.7733 47.0429 50.1974 54.8602 29.7963 27.6111 55.1534 155.3377 202.1826 169.0788 46.5516 40.4919 51.1237 43.5432 27.5343 34.5621 36.3882 31.2917 34.2596 25.0067 25.6627 38.135 38.4778 12.3044 16.5466 21.1972 39.8073 36.1202 19.1388 20.1272 13.4042 16.3604 0 31.6706 20.7234 30.1152 33.8281 26.6172 38.5376 24.4361 18.1058 25.5989 23.5785 42.292 30.4131 41.2333 19.8799 29.0687 24.1234 23.411 33.0961 34.9956 19.4243 14.3788 17.7181 20.5566 21.3378 30.2786 41.7448 23.2172 32.0571 27.5186 0 6.368 15.5409 16.162 26.0645 33.8831 34.8596 18.6714 37.7793 27.6076 36.1061 38.6421 26.7282 36.8705 18.4264 46.3366 37.3326 26.5284 40.5991 14.1481 6.7051 19.0788 25.5734 40.6086 32.2002 28.8241 24.5973 20.0605 27.8911 33.4661 32.8397 23.2622 31.4472 28.058 30.5788 39.3589 40.3039 36.9098 26.9108 27.5563 15.8909 30.0515 40.1208 17.6818 10.8876 27.7647 25.6345 37.109 53.7357 44.8697 18.7486 9.7222 32.0955 16.2808 35.8191 40.8219 40.4699 8.3277 5.1524 8.3061 21.5895 28.3585 22.4397 29.6377 31.0721 35.8005 36.1196 29.2342 34.1591 6.4453 0 0 33.4751 29.7426 30.8684 31.6919 5.5006 20.0356 44.8178 26.1443 29.9196 26.2255 36.7496 35.9383 43.8586 34.9825 27.3513 37.3779 43.9456 30.9015 13.3148 42.5231 34.2446 43.2805 28.9048 36.8371 12.2471 7.3045 40.3358 15.8616 25.9842 23.0203 37.9448 40.8981 27.7758 40.5706 48.8241 32.244 17.7021 22.2398 11.6234 9.2364 10.831 15.3751 26.5749 33.7185 22.9738 45.8837 44.5682 36.6294 17.362 40.2627 52.0489 33.1114 50.2515 42.3077 36.6844 0
43.1553 47.5947 84.683 72.533 17.6188 53.1311 33.1936 61.9962 58.3417 59.0215 67.2949 54.8548 52.5762 52.3151 49.4048 53.625 29.3157 76.6474 54.4127 34.9663 40.7772 55.7852 0 8.0189 58.8979 94.7635 58.2198 63.9348 54.3823 44.6514 33.9714 93.2951 53.8441 66.3909 56.059 52.4646 16.9152 11.7893 19.8715 41.72 67.2432 37.8043 35.6528 12.41 22.8235 19.6362 43.6467 14.4022 23.6616 47.6344 34.1726 50.3979 63.2023 57.6143 57.5256 21.2578 14.1659 65.0566 48.9515 23.1272 34.8371 47.3254 50.4014 26.5157 44.4078 16.9242 23.1768 56.2718 62.396 65.8552 79.1123 34.2715 70.2387 41.0281 97.9648 68.8725 72.0189 60.5702 72.1013 37.9561 29.3095 10.7891 24.2872 59.9171 77.9184 65.7029 73.5812 40.7691 36.3958 90.8669 68.9345 169.0788 305.6114 128.6375 65.7099 60.9309 67.0196 52.0946 61.3015 60.2958 52.6442 35.3685 26.4429 51.3022 80.9187 52.4691 18.2475 23.8511 25.5086 60.8638 48.3389 22.5862 31.6344 29.0387 30.2471 16.4516 53.0434 26.0568 52.2662 47.5635 42.6554 54.4816 32.5803 19.7316 47.7218 62.9573 60.346 79.9452 73.657 35.0581 48.7071 36.8398 21.744 28.8469 70.2797 35.4061 19.123 27.2471 25.7974 25.5514 63.5225 60.3162 38.3911 54.0998 33.3649 21.6978 10.591 18.4083 22.941 33.93 33.326 46.5551 20.3159 68.2729 42.0076 61.5585 53.7142 40.8046 44.9826 23.8538 58.5532 52.5444 35.6129 55.7857 27.9914 16.5244 0 33.3201 62.0652 47.5881 46.9684 51.3933 27.5442 46.2775 47.1401 42.6575 43.4193 45.2053 30.0456 35.2987 50.842 60.715 56.1549 63.051 42.7983 31.919 49.7116 55.9537 16.3427 12.0122 28.3199 59.0923 65.5457 74.992 71.1553 35.3184 25.7287 52.5893 34.9118 47.3119 72.5034 65.9071 19.8944 0 15.1508 18.802 42.5508 21.122 35.3211 41.9306 74.7447 64.2101 50.2075 52.0386 8.8014 0 0 52.3247 44.9609 35.4715 58.7737 12.9341 31.9218 97.5631 63.9311 55.2733 41.7714 80.6809 40.7003 46.3875 50.8899 46.1948 55.8863 51.4353 50.6292 19.5547 65.1583 46.455 69.1105 41.757 75.8807 18.1134 8.562 64.5983 24.0992 26.0568 30.5562 73.2982 68.9391 45.076 87.8687 74.6608 43.0218 32.2515 37.6326 22.0404 18.8015 20.0791 23.1707 39.6209 60.3135 40.8113 62.5669 80.8395 49.6098 33.9584 61.1893 81.2488 65.852 95.8039 68.8079 56.2851 4.9762
34.0421 45.4434 66.5108 39.8983 20.2154 36.0061 24.5307 41.5248 45.1648 52.4387 50.1174 42.479 53.164 42.9162 50.3644 34.3925 19.9562 51.7144 33.1505 31.3176 30.8026 47.491 0 5.9819 39.5696 72.3126 51.9112 52.8197 37.0286 36.7726 27.2761 64.7241 45.32 40.8214 46.0857 54.5241 15.1761 11.1941 7.5319 30.2626 45.8407 27.6777 23.7321 9.7601 20.7563 16.1464 47.9797 15.5805 19.6585 37.7381 32.2066 42.6018 50.1519 46.9949 40.4142 15.6865 14.5808 46.1175 30.0253 22.2287 25.854 20.9164 29.2125 22.8481 39.8262 15.3481 19.0737 41.209 42.6721 48.3658 56.3256 32.5264 40.7081 45.3624 68.1454 38.5946 53.3258 41.3737 44.9148 35.3833 33.9857 12.1986 14.0497 37.7348 46.3382 49.0988 55.4708 29.1996 28.9326 69.0472 46.3322 46.5516 128.6375 349.9454 117.0099 66.1747 57.0721 39.0454 47.6537 56.5361 38.4716 40.8109 25.9437 43.0647 54.6573 48.7809 22.1307 20.1637 20.7091 36.4014 32.0038 16.9222 29.0325 22.4117 12.5161 15.5663 44.0124 25.0124 39.5997 31.1272 33.4379 44.1184 29.2631 25.1854 32.4991 29.6799 37.9985 58.2252 42.8629 25.8816 40.1511 29.0284 23.7501 36.3518 57.5876 29.2211 21.6673 24.9075 23.4683 28.3088 44.9689 42.7584 30.4103 40.6414 25.1619 16.7288 9.8316 17.1395 18.7315 25.0227 27.5753 37.9934 21.4136 39.389 30.8094 49.3315 41.1014 36.2107 41.5732 21.3761 51.2517 42.361 27.1102 40.1583 17.0771 12.4746 17.1254 24.5222 53.4779 35.8514 31.6272 29.4072 24.0456 39.3957 33.045 32.036 27.8851 40.0637 18.9037 29.2 38.1105 56.0144 38.1021 41.4726 29.3737 32.8676 24.3239 54.1247 22.0071 14.9744 23.0491 38.8205 52.5096 49.0031 50.0936 29.9265 17.3935 42.6653 19.0049 37.3377 53.1979 42.8577 10.0117 0 6.2193 25.6488 34.9722 16.09 42.8948 43.6726 59.4807 47.5648 28.5252 43.326 6.3526 0 0 33.2857 33.2121 23.7295 44.1451 12.5012 31.6557 58.6729 47.6425 38.2787 31.581 61.4328 39.7094 40.1917 40.2952 37.0261 42.6557 41.9112 27.6174 11.9932 33.0097 46.718 56.4255 28.7915 57.2193 18.8432 7.4995 41.1661 27.4009 27.0222 36.833 38.3759 48.9644 41.1553 51.7603 49.3976 36.0247 26.8549 41.8185 16.8666 16.3807 17.7043 18.5463 32.1553 45.9103 46.8403 56.663 59.5078 40.9048 30.1271 45.616 59.688 55.0702 66.2024 50.4074 51.0956 4.2375
19.4961 40.7576 46.4403 47.8952 18.4512 21.1835 18.8959 37.8518 39.5169 35.1131 33.0392 44.9732 49.6881 36.433 39.461 23.7109 15.334 40.804 29.9888 23.8467 27.7718 39.0411 0 4.4412 43.716 45.2928 34.5732 40.6021 21.1166 27.367 20.7906 46.8202 40.6718 39.7201 36.6982 32.9241 16.9161 10.5074 6.3406 18.7007 38.2464 26.5249 13.1729 6.3818 8.9594 14.5841 37.7345 17.7396 17.4159 36.556 27.2232 31.0788 47.3649 36.8441 30.7992 17.5939 13.3325 28.7383 24.4853 22.9739 21.8763 18.3624 12.1475 31.2338 32.9874 11.968 10.9272 29.1733 42.6159 51.8228 53.1856 23.6089 33.9076 38.0064 42.9567 34.5055 38.6853 37.5367 47.4815 31.1732 27.5234 5.5652 11.3696 21.6788 40.1476 42.5076 51.4799 30.0522 21.5604 42.0391 39.2351 40.4919 65.7099 117.0099 116.3341 196.6616 58.4737 37.4274 47.0343 32.5601 36.8754 30.2683 26.1485 32.0094 40.435 30.4646 14.4949 16.9387 32.3253 39.5548 27.8037 21.6911 20.3693 20.5237 11.5381 13.3198 37.384 23.5543 33.4668 30.0408 27.5898 38.2581 25.4054 17.0111 32.2794 35.5088 38.0091 43.4743 40.2007 16.7341 29.3787 29.5731 17.5371 25.5322 49.8443 29.5835 22.8955 19.3223 14.3095 17.2421 24.6564 34.4329 24.4907 28.3382 25.3514 9.4145 9.5155 9.222 15.7143 28.004 28.0584 33.8872 24.0574 37.6512 23.2258 39.148 37.9701 48.5537 38.8603 17.1804 52.9671 22.8205 31.1973 40.7677 11.7092 9.9288 13.9911 26.7828 48.2664 41.5776 33.5854 23.8526 24.8126 34.4157 34.9301 21.6584 22.1245 23.3278 18.9488 27.1266 32.6279 31.8114 41.7048 26.6988 35.0061 28.1443 34.3752 32.6382 16.4297 9.4405 17.0398 32.0623 46.6416 43.2972 41.7905 15.5855 17.1413 29.309 18.3992 36.7334 38.5312 42.9514 0 2.3653 6.3448 17.1334 25.4756 19.9005 39.9167 34.1383 50.9731 48.1705 29.6282 27.8023 5.8374 0 0 21.863 26.08 32.2963 28.5575 10.2931 28.6653 44.1779 35.6319 23.6895 28.0836 44.8824 48.7124 34.9861 38.1925 33.1063 29.2243 35.535 25.3586 12.9659 34.2144 33.6357 43.7873 20.9641 39.7846 13.038 11.4555 32.0707 19.8054 15.9776 15.839 31.3692 46.8438 35.418 49.2267 36.8797 24.6202 24.9656 21.591 11.3874 14.171 15.4793 15.7575 25.6823 29.0966 35.7692 36.0715 41.0468 39.3315 22.6835 34.3713 43.3423 38.6141 40.4781 35.8279 45.7931 4.3236
26.388 36.1809 61.4198 53.635 21.869 30.7783 23.9945 39.2405 54.1578 55.4023 39.8953 52.0625 44.6851 36.4364 42.2333 29.918 18.8735 44.1589 32.1351 22.9008 0 50.3007 0 5.7741 39.694 58.6035 43.5618 58.7416 46.2378 40.7913 24.8448 59.5228 51.8661 49.303 51.986 39.0107 9.4921 10.2585 12.1425 32.089 42.3338 36.2077 28.228 8.1325 19.5105 19.5796 36.9844 20.5171 22.5866 33.1483 24.9086 37.5442 47.8695 38.1577 38.9018 16.3914 15.5296 54.5383 28.1924 21.4658 18.0545 21.1119 19.5178 20.5641 32.4129 17.3204 19.003 39.595 51.2604 46.3237 57.1056 38.4853 51.3293 47.251 67.536 63.8953 47.9058 41.3472 48.899 39.7316 26.8509 12.4087 14.0098 33.5216 55.5741 52.1025 59.6696 32.6616 25.6955 53.3554 47.3832 51.1237 60.9309 66.1747 196.6616 233.8095 216.6368 50.0766 48.4402 54.6848 37.2334 28.8908 20.4557 35.6425 54.9178 50.43 15.4225 20.8452 26.363 52.3872 44.6864 27.9773 15.472 15.4641 17.6745 16.8528 51.0661 20.4162 25.5862 34.1702 24.7071 30.9628 27.7837 23.3917 39.9112 28.8478 41.6233 52.5155 45.7261 36.0474 32.6876 25.5853 24.2468 26.0271 52.7417 30.1608 21.4416 22.5525 14.3966 19.4911 41.1699 37.1398 40.5926 41.1176 35.6375 12.0615 7.9506 12.6149 22.7699 33.4375 24.9881 25.9541 17.813 59.1735 29.2443 41.4436 38.8815 27.7952 35.8851 22.2324 46.648 45.4346 26.7965 29.2922 10.9484 14.5236 15.6927 27.6865 44.0835 53.8163 29.738 38.3112 22.2659 36.1954 39.6944 40.3307 32.3652 34.5052 31.1825 31.3007 41.435 49.2091 43.6087 27.3461 35.4976 34.4762 37.5482 43.4725 14.4002 12.0692 17.787 38.8235 47.9422 49.0287 48.2498 40.5231 18.8626 35.9039 27.4792 51.0199 54.5511 40.4488 14.9832 7.0682 17.7045 22.3367 35.1814 20.3638 35.6532 26.0086 48.9847 37.774 40.0659 40.1782 7.8902 0 0 37.1638 27.3628 23.6582 30.318 8.6248 34.147 59.1193 58.0362 38.9097 28.9169 48.6658 33.7873 34.1152 37.1361 30.2825 42.6139 49.4558 25.9811 12.005 35.6531 41.0028 60.5994 30.8124 47.6666 17.1126 9.8633 43.2982 23.6523 19.2674 23.0787 51.58 43.7026 43.7197 52.0059 51.7566 29.8028 28.4116 31.53 12.6408 14.764 18.3046 21.0799 31.1296 51.5563 29.3542 49.1204 58.4339 50.2687 30.9971 36.4882 56.1354 61.3373 57.753 58.242 38.079 5.798
31.3919 40.2173 66.2938 50.6302 26.1501 29.3571 30.1966 45.2542 49.7133 43.305 51.4245 40.7441 45.9245 42.3871 38.8946 41.2457 16.4816 44.0322 44.1369 30.9551 35.6199 49.8063 0 5.9785 58.9378 42.2925 48.2167 45.7692 54.4898 28.5914 19.4499 78.2254 43.9476 47.0384 40.1578 36.345 13.0767 8.2661 15.9678 44.4648 48.4681 34.2219 25.9114 6.2982 16.1131 14.1379 45.0196 26.3567 22.9549 26.0533 28.9116 41.3992 54.7234 44.9303 40.3363 20.0408 15.806 47.7234 42.3122 18.1142 20.9381 17.8685 23.6996 23.4557 28.4759 19.1017 12.924 29.3779 48.0876 44.1887 55.248 21.2598 48.0787 41.3735 72.2912 49.1005 46.9463 48.441 40.642 38 21.6648 8.3721 16.9424 47.3948 45.9973 54.0607 61.6409 25.4006 21.6958 55.7295 56.0056 43.5432 67.0196 57.0721 58.4737 216.6368 186.2469 124.6058 59.7833 54.4484 46.1219 39.5869 15.9859 30.37 56.7899 43.8956 19.75 14.0608 29.8254 51.5685 41.9382 25.381 22.9528 21.0701 16.6428 17.8478 45.2066 33.7046 25.8498 46.6126 36.4986 35.8996 26.7149 24.9171 39.4961 38.9658 41.155 34.6455 41.3094 33.3332 37.829 32.7642 23.3985 32.5563 49.626 38.0055 24.1205 25.3542 21.1292 29.5313 45.5369 40.1617 29.6158 39.6101 40.0133 10.0425 3.732 8.7774 22.2701 30.8182 23.8561 23.3816 17.566 34.5456 36.604 42.9082 32.6784 34.1943 31.5395 18.9959 49.6721 45.6901 32.9135 41.6991 11.9309 15.3289 20.4537 36.247 53.2502 44.9032 40.7974 33.6466 31.4213 23.5506 55.6265 33.598 35.1148 38.3118 25.5434 37.3754 45.7374 44.7607 34.3041 44.524 40.1999 40.1847 39.8624 37.3015 17.6011 9.341 21.2517 40.5439 56.2317 43.6308 45.5898 32.4715 16.4326 34.5882 19.0236 47.3503 44.9044 51.4001 6.9161 4.0175 14.8636 20.699 32.3774 20.4232 38.4336 38.8155 40.6587 48.6277 37.8084 39.9648 7.0402 0 0 41.8688 36.5603 30.3969 36.4003 16.013 35.3077 48.5927 44.3867 45.4079 40.8144 42.0782 36.2952 39.0645 43.5289 36.1673 39.4922 44.0342 32.1455 17.3681 40.3119 39.07 57.014 28.0315 56.916 14.1968 11.0693 44.6946 24.1193 18.5869 22.4839 50.3908 50.4365 39.7761 52.9071 59.6629 37.0403 27.778 29.4752 14.741 16.1052 17.7031 18.8914 18.8768 36.179 36.0269 47.1937 50.3586 51.6226 32.1847 44.2731 54.3767 43.4084 65.7863 57.1959 43.2802 4.8055
20.7949 33.4601 55.7714 40.7877 12.4798 31.2952 22.4773 30.8621 39.5511 29.7303 30.8978 34.9817 35.2272 36.1266 32.1223 27.346 17.7853 27.968 22.3169 16.5695 16.6369 41.2671 0 4.1268 39.9448 53.4273 35.7626 30.6708 49.6448 32.0739 19.5069 44.3351 50.3914 32.7781 30.8452 29.9664 10.0138 7.8306 4.7787 20.854 30.0922 19.6956 18.6651 8.9303 10.8748 5.5153 33.6191 16.5847 0 27.434 29.1727 31.7661 48.1715 33.3691 24.9897 13.7681 9.3575 35.1337 29.2674 18.4209 15.4192 9.706 17.0856 15.7793 18.1315 7.0852 13.7154 46.8362 41.4836 35.2373 33.9783 18.2246 33.3596 25.655 52.0092 46.0889 44.4074 30.8681 35.913 22.1532 18.4629 9.1047 12.9938 33.9872 37.3547 39.6222 38.2621 20.4285 27.692 48.032 37.2134 27.5343 52.0946 39.0454 37.4274 50.0766 124.6058 97.6095 111.7924 51.3053 35.7292 21.4114 21.5018 26.4184 38.7196 32.2739 11.3183 20.724 24.6229 28.3305 33.1701 23.3689 14.916 13.7909 13.2559 11.0402 35.3564 20.4824 29.6802 31.2068 36.3505 32.6979 28.4771 17.7704 19.7457 27.4825 29.5265 26.4508 44.303 25.3611 30.359 26.1365 16.5485 29.5074 35.8564 32.1194 16.7087 25.9187 18.9486 20.7396 36.6839 33.6485 24.7336 35.4387 35.6086 5.5806 10.4977 9.3654 18.633 24.8348 26.8264 41.2547 16.638 37.7793 28.1235 32.3004 39.3483 23.1264 29.6775 19.376 34.2305 27.2772 22.7966 31.7418 16.5863 12.3524 14.8406 26.6419 32.5762 33.9461 33.343 25.6502 19.6496 25.7333 31.0613 32.0218 17.3729 25.2649 21.0217 20.835 30.9976 39.0944 36.4962 34.7736 27.5296 19.9981 30.8597 28.3875 14.4416 7.2523 23.1805 26.5489 38.1422 39.1547 43.387 16.5764 10.5629 27.9939 18.3215 30.3928 44.5826 29.2906 5.4025 5.1232 8.8703 14.4015 23.8269 11.7354 37.2724 33.4685 51.052 35.2868 33.7993 28.2855 3.9536 0 0 24.2694 18.6538 27.679 21.6265 8.1472 18.3302 44.5625 37.632 33.5421 24.5694 42.7085 33.247 24.1054 32.8853 46.6131 27.7412 24.9368 28.4451 11.2831 22.8113 34.5414 32.5135 28.4337 37.1391 18.261 7.9793 34.1488 21.1419 21.8293 22.1816 36.4406 29.8242 31.6002 38.7862 51.1832 30.5014 24.9684 24.7931 12.4445 12.0059 11.3386 11.674 20.669 23.2863 20.3241 34.4654 31.8537 24.6776 25.741 33.1012 37.9835 48.0018 38.2729 37.5074 32.5724 4.0469
26.288 48.1203 64.8461 46.955 24.518 27.9265 25.9705 38.0885 62.9066 41.4436 54.7314 47.6094 55.7107 43.4572 36.0372 33.3564 18.8623 43.1718 46.7644 30.5626 29.972 57.1887 0 3.5276 44.7329 69.6663 47.666 43.7142 44.5835 41.1309 20.0863 48.5281 38.5504 37.4953 41.758 41.255 11.8953 8.4677 6.7081 35.1953 45.9084 25.3412 24.9281 0 19.6782 17.8682 42.7645 16.6613 19.2994 36.6137 29.0255 40.1341 48.454 44.0876 30.7571 13.163 9.9032 52.7374 46.9625 26.7573 27.9973 26.9392 30.5698 16.5466 37.3495 11.857 19.1732 41.26 46.1098 55.9486 63.1065 31.8597 55.4123 42.9876 63.0509 65.0121 55.0727 44.0002 32.3865 31.3628 27.9253 7.9502 15.7274 25.8499 52.076 54.4573 67.1688 28.9638 24.8533 50.5542 48.2692 34.5621 61.3015 47.6537 47.0343 48.4402 59.7833 111.7924 287.9149 146.6935 58.485 30.7632 27.5292 39.7225 49.5191 41.8257 15.4005 14.8652 33.5517 50.5806 54.1434 21.8143 27.6404 20.7243 17.7733 10.6068 50.6947 19.1614 34.2012 41.3379 39.9185 36.7349 33.2375 26.9074 35.389 36.2594 49.4741 36.7882 60.5639 32.0913 29.7794 28.0433 23.147 32.1348 46.7222 21.563 18.8407 25.2376 24.7498 24.8011 49.336 52.116 43.7346 45.8569 23.8044 11.4198 14.3797 9.544 23.3358 32.9777 36.7449 40.1742 19.354 41.2278 33.4922 40.0814 47.9022 40.0762 30.6424 17.3888 53.1612 40.817 32.3943 45.7659 20.6002 0 20.8424 27.9673 41.7728 47.0465 35.4435 35.767 30.5579 41.1973 45.7872 37.2255 34.4665 35.0255 23.9774 22.3652 35.6961 54.4186 51.6181 43.2738 35.0834 33.8214 37.6091 39.6395 16.1507 0 28.5483 46.0659 39.8439 59.7713 62.4353 25.1868 24.5843 29.6264 26.0802 45.6789 51.6907 47.6599 11.1676 8.2932 13.5983 21.1199 30.86 22.069 30.9681 40.2116 57.9617 51.7276 30.3403 41.6861 9.0786 0 0 37.3023 23.4708 24.6922 44.0634 14.1009 35.1175 61.5053 44.4691 41.4689 40.1201 49.2201 39.1569 33.8047 31.1623 41.7021 44.3441 45.6813 30.1606 10.8381 39.9655 32.7875 56.8895 30.9834 47.6742 22.7259 9.3267 46.0763 22.2084 24.3846 23.5734 41.3296 52.5416 48.4364 64.4632 44.4564 38.1232 27.1813 25.2328 20.6494 17.8976 16.8545 17.6474 27.6338 44.9162 41.0256 41.0791 48.8765 33.316 29.9128 44.8404 73.9958 46.3645 73.3912 41.4849 51.3901 3.5575
26.4677 35.7816 38.2321 64.9086 20.2651 38.9165 16.8441 55.0166 37.2142 49.1439 45.609 46.4656 45.385 30.0064 42.3325 26.9103 15.696 37.3314 39.0078 25.0517 30.5925 45.5585 0 4.7893 46.3396 59.5434 59.0834 50.55 43.3082 30.3981 24.4924 70.0845 49.4883 44.653 46.5733 49.4472 14.5014 10.5515 11.6482 29.5062 54.773 30.2884 22.5156 13.4944 21.7853 18.5105 35.9787 23.0394 23.5647 39.0372 18.5063 30.3921 46.5343 44.6578 28.4048 17.5122 10.797 46.1182 34.1619 21.539 23.7775 24.4174 31.5119 24.9917 35.9415 11.4292 19.611 40.9441 53.675 46.1384 64.2717 41.1499 48.7252 36.2484 53.9672 52.4493 49.8248 41.5413 48.823 35.6271 23.3938 11.2838 17.5822 41.6954 46.0778 57.3117 41.2455 32.63 23.2919 37.3757 46.4553 36.3882 60.2958 56.5361 32.5601 54.6848 54.4484 51.3053 146.6935 219.126 192.1721 41.9819 25.8505 44.68 60.1618 41.3169 19.7564 26.4918 29.8862 51.2379 42.8046 15.698 21.3127 15.7215 19.8167 16.3773 56.3937 29.6332 29.9672 32.7188 27.7921 32.3389 40.5952 27.8839 42.7336 39.1898 57.3244 38.6872 52.7101 27.6997 34.5457 34.6673 18.3794 27.4548 59.5125 25.3826 13.7464 22.5276 20.4289 22.4836 54.0542 41.9209 30.6199 39.5932 22.9153 14.4345 10.1483 16.2485 15.2709 24.5297 28.9239 45.9165 23.9816 43.328 29.5126 52.103 44.9841 40.4614 25.3658 19.3936 55.3161 41.3315 36.0528 32.3132 20.9854 11.0142 20.1094 30.5383 45.8947 49.2653 32.2557 33.0747 30.6542 25.2897 51.1132 40.026 25.398 42.2839 29.8237 30.6974 41.5309 49.9792 50.0734 48.3717 41.4014 31.1008 45.3114 33.9572 23.0513 0 26.3409 34.5226 45.5291 38.776 43.2688 33.6381 23.6702 43.449 28.6155 40.6657 60.5329 39.4947 12.2379 8.0532 8.9654 16.0149 23.0615 9.6491 37.4228 32.0266 62.9134 47.2202 26.3576 31.7955 5.0525 0 0 28.6922 36.9328 27.1924 47.7008 12.7352 36.8664 61.5508 39.7649 57.2041 40.4027 43.9804 36.2773 32.6684 35.0854 43.7257 42.7777 42.571 43.6989 13.2045 42.488 43.9549 57.6091 32.1101 58.6622 9.7813 13.2016 44.1071 34.6213 25.1109 30.5014 44.9334 40.0245 37.9322 49.6735 50.8974 27.8481 27.8016 36.62 20.1983 21.418 22.0959 19.5478 24.2127 27.6191 36.9408 45.4461 55.7802 45.5249 28.1193 43.4704 54.696 53.7179 69.7131 65.5323 43.689 5.8561
25.5922 31.7644 47.4272 38.2972 14.4774 24.9965 17.3264 35.4307 34.7088 25.7234 38.3793 29.0662 32.5962 32.5856 21.641 22.6545 12.9967 46.9009 28.9719 16.7765 24.6197 40.7063 0 4.3407 42.138 42.447 34.852 30.4746 37.2657 30.8063 17.7136 68.1497 42.0517 35.632 41.6209 33.3999 10.6981 9.8727 10.6882 22.6456 50.6099 24.7002 20.3853 3.3965 24.642 7.2128 32.4833 17.0901 15.4204 24.5112 25.1887 27.8903 45.6342 37.8876 32.8675 15.3179 9.7608 41.0931 28.2844 21.2329 18.4313 19.5295 13.4946 15.0502 18.6868 7.6867 19.6019 31.3186 38.9255 40.7397 40.1519 26.2311 41.5603 33.4844 49.8137 29.6896 31.7237 29.1707 34.597 29.1125 20.5966 11.4146 7.5071 31.5637 32.6805 37.9809 37.6129 29.0244 18.1389 39.9151 37.7593 31.2917 52.6442 38.4716 36.8754 37.2334 46.1219 35.7292 58.485 192.1721 205.1346 136.1194 33.9458 40.3551 43.7645 39.7054 11.3897 21.3257 29.8968 33.9302 44.3275 22.7267 23.6013 16.4063 29.5276 0 35.1929 20.3627 31.1092 36.4326 27.4527 31.7259 25.9864 22.9679 24.383 28.1735 40.5469 38.5924 48.3332 24.8971 35.2014 22.2172 13.9765 22.62 40.7738 22.0284 9.1832 20.1484 17.7813 16.7146 29.2153 34.7729 28.8707 29.9695 16.4153 9.0518 7.1298 8.9582 18.5811 23.1023 22.2667 27.5069 18.5259 25.3896 25.2302 41.9639 44.1453 36.1015 19.373 20.3852 34.7339 43.097 26.751 36.5149 15.8116 12.2176 10.4035 28.4461 43.8957 34.7738 30.877 37.9754 19.9995 24.878 33.2218 28.5103 30.6852 26.3624 21.1969 27.448 31.6212 33.5738 37.5459 38.9145 29.6619 17.8384 25.1716 29.9958 12.8518 0 22.751 24.8167 41.5548 48.083 35.724 20.4955 8.8738 32.024 18.4932 28.2597 37.1289 37.7617 12.1081 4.2061 10.1756 18.3992 23.8166 7.4501 32.4924 17.0229 44.5984 26.9251 24.39 34.9746 6.9714 0 0 28.149 23.6789 21.8698 25.0613 12.0463 27.2075 42.4805 41.0029 30.7601 34.8058 38.2847 32.0632 30.6006 28.9114 29.4751 36.8902 35.6305 26.5663 10.4357 21.3924 43.3164 34.476 29.4241 32.7338 8.4875 5.5352 37.6853 20.8551 16.9116 25.3024 31.5169 34.2268 28.7077 39.0907 36.3043 26.1354 22.158 29.8585 10.2626 12.2477 12.8118 10.6833 20.9979 44.1827 30.7102 43.0548 35.68 36.2225 24.3788 34.3931 47.746 44.0783 43.1597 44.3705 39.3834 4.98
23.2427 33.7741 26.775 30.3833 16.7401 25.7739 17.0572 33.935 40.0062 31.7067 26.9211 26.7961 30.1036 30.1507 21.0254 19.1786 7.2672 32.347 39.3497 15.5746 18.9223 29.454 0 2.0014 25.7914 33.9944 29.1148 29.8711 25.8472 19.71 13.5598 42.2291 30.8756 32.0942 26.065 21.8484 13.6684 10.9765 8.8917 16.6519 34.0211 23.803 12.5474 4.5873 10.3128 6.9772 19.5918 12.1027 19.6726 24.2999 20.5369 22.2021 38.603 29.1604 19.4214 5.7233 10.887 26.8651 24.8284 17.4617 12.61 12.9276 17.3093 19.2766 19.4379 10.5661 7.6095 24.7211 27.1661 24.2101 28.8265 19.9316 27.8537 33.8301 34.7518 28.9369 24.9848 30.3914 35.2742 19.8088 12.535 6.8675 10.8011 24.6887 23.4562 28.851 32.051 17.6221 15.6348 33.9633 26.8502 34.2596 35.3685 40.8109 30.2683 28.8908 39.5869 21.4114 30.7632 41.9819 136.1194 70.4672 66.5949 0 40.2018 35.3573 15.7668 20.1825 18.9517 27.17 22.845 13.8253 14.9928 12.6506 11.3339 7.8057 30.7871 13.9839 15.8907 26.5878 28.1835 23.0725 21.6833 14.0945 27.7808 23.4979 35.6393 30.5119 27.3949 23.904 22.1793 22.5475 16.9836 21.0317 25.4052 19.8131 14.8588 13.5195 10.3558 11.1053 25.4634 30.3221 24.6619 24.4169 18.4784 9.0435 7.9875 8.5378 15.0277 17.6224 21.2711 25.2908 20.5409 22.5189 19.0093 35.3081 27.947 26.8733 26.4529 11.7259 28.6958 21.8215 23.8576 27.5462 10.1232 8.0252 10.4405 22.2488 29.2962 31.5506 30.782 25.978 12.5311 23.3025 29.8278 19.6093 19.7383 31.4631 14.5542 19.7086 18.7453 31.0954 29.8439 23.8922 24.7978 22.108 17.7246 25.3626 8.5934 5.225 21.3885 30.4433 32.7361 30.3115 30.1198 23.0011 9.9375 20.3147 17.2801 24.4862 21.8811 39.0952 4.9432 8.2425 6.1519 17.9341 15.1117 11.2295 30.4471 17.8177 27.9855 36.7171 22.0635 31.4326 6.1889 0 0 22.6604 20.4654 20.1012 19.4429 8.6295 24.5819 36.343 28.8771 29.0178 27.7351 44.3453 26.8643 25.6395 23.6925 29.9235 31.4948 33.2725 22.5004 11.7571 22.5313 29.4767 38.7162 18.8444 38.2566 7.2639 8.4252 26.1593 11.5052 17.5455 13.6449 28.8016 33.4051 31.8574 27.6375 26.0993 26.4577 22.2241 20.1764 15.0862 11.8925 11.8561 13.0305 22.9971 24.0022 27.6941 23.9533 40.053 28.8928 19.3644 25.8955 35.6617 35.7998 40.4958 22.7739 23.7142 2.5192
6.9418 15.0423 25.3198 26.9342 13.9704 17.8637 10.3518 15.8435 20.367 22.9419 21.8338 26.9165 15.5086 19.2173 20.9906 13.8078 10.5384 23.1609 21.9706 14.7782 15.661 17.432 0 1.3461 17.5566 24.6024 19.806 20.9869 13.3245 17.3222 9.6683 27.8179 22.5447 21.6717 21.2602 15.7319 5.5584 5.9946 7.7151 15.6125 19.1875 11.6398 4.8527 1.4322 7.9358 3.4761 20.6253 11.2791 11.9063 22.3416 13.7214 16.6468 23.4039 19.1461 9.6206 8.0122 8.5072 16.0869 17.3189 12.0901 15.5133 7.8313 8.5016 11.5555 9.5813 5.636 8.0791 18.7239 22.0909 18.9135 32.2574 14.3296 27.3773 23.2037 28.3006 22.8192 20.1257 18.7692 19.8303 12.3137 8.6371 3.8235 4.0713 12.4733 17.8179 28.5448 19.9652 9.149 13.2204 26.8338 20.0946 25.0067 26.4429 25.9437 26.1485 20.4557 15.9859 21.5018 27.5292 25.8505 33.9458 66.5949 9.2212 101.1379 37.3962 22.3768 15.2668 12.4113 19.3794 17.8772 18.2312 9.187 12.6213 12.5829 3.1662 8.0585 25.8224 14.4527 16.5063 10.4429 22.416 15.3991 10.7913 9.721 14.7204 17.9191 14.7652 10.8251 17.7304 15.5478 15.5613 12.685 10.4992 14.3884 19.4682 15.9401 10.4926 11.4044 15.5966 13.2753 15.4742 25.382 13.1681 15.0537 12.8877 6.3316 2.6245 4.2295 9.16 17.4046 18.7176 20.5584 12.9709 19.8817 16.0623 23.483 18.6598 16.88 12.4971 9.4864 18.636 19.3346 21.1313 14.7957 6.0362 6.1295 10.3417 14.7081 24.7804 18.8587 21.744 18.3773 16.3905 15.4093 19.2389 14.8852 14.6471 13.9532 13.5569 13.9644 18.4018 20.6962 15.973 18.4459 14.634 10.2407 17.3914 21.2938 9.4182 1.9511 12.8205 20.5514 19.3432 14.393 23.3212 10.505 6.6162 18.5618 9.4748 19.1525 19.5634 23.1836 5.7147 2.1124 4.9231 13.2695 8.6452 8.201 25.8562 18.8166 21.4914 16.2488 19.0452 20.449 2.9591 0 0 12.2091 20.4511 16.3289 17.3004 10.5473 15.8784 28.0708 16.5494 16.1787 19.9621 29.5136 18.9053 18.1761 16.0683 18.8602 13.3975 17.2574 11.1545 7.3534 15.4323 19.4199 18.2928 12.1636 19.1294 8.9591 1.9732 15.886 11.7822 7.4268 8.2877 19.5263 20.5856 22.4505 22.7648 22.1947 18.0975 9.4952 10.8252 7.6294 11.0463 14.0515 15.2536 13.8942 11.8411 13.4988 15.2042 22.7179 16.6814 22.3696 19.4274 15.9908 18.3639 20.1803 20.1461 25.0667 4.0922
19.138 34.3408 45.0812 41.3731 21.308 30.1128 18.0635 40.1063 40.3741 35.2637 28.8889 35.6544 28.0382 37.5424 30.8826 29.1259 15.5381 41.845 34.0362 13.8516 21.5559 33.9733 0 3.8283 36.491 51.2592 32.0839 27.9492 32.1258 26.6233 20.4152 50.8426 46.2362 39.3471 37.1489 37.8275 12.0861 10.5804 11.0623 24.5196 41.1909 23.9457 16.5451 10.9657 17.4568 17.4912 37.3292 20.6334 17.7031 26.3191 25.8585 30.7535 31.2261 32.8486 33.9819 23.0386 11.241 36.8454 28.9946 19.2723 14.2839 18.1749 12.4233 25.8885 33.1235 8.8494 11.3406 28.884 45.2648 41.0994 42.1895 21.0798 32.4139 34.8226 53.4794 31.1693 43.0384 39.804 33.2875 25.0197 22.5873 6.5446 7.0062 24.4693 44.3931 31.2128 43.7768 15.7172 22.1258 39.8319 32.2329 25.6627 51.3022 43.0647 32.0094 35.6425 30.37 26.4184 39.7225 44.68 40.3551 0 101.1379 120.1385 181.5817 49.9461 16.2194 22.2341 34.5565 42.9294 32.5061 23.1135 16.5245 22.1254 15.3507 14.0115 42.9435 22.4412 23.8848 29.4401 31.9971 24.4904 24.0592 21.4313 28.4213 26.0487 31.5923 46.6608 39.6381 32.3244 30.4217 26.7688 11.8274 16.5754 42.3338 19.1502 15.1801 21.5689 23.688 20.2902 26.3971 31.32 30.0451 41.5277 24.9427 9.4298 14.2393 8.732 23.2864 20.4955 27.8312 44.9687 16.7657 34.3196 25.1984 29.7275 50.1996 28.8638 23.1781 14.7724 35.9257 40.6465 25.8254 30.5907 11.3311 7.7055 11.072 22.0582 30.2002 36.4709 23.5643 18.0923 20.6215 28.604 29.7708 23.8778 26.759 17.4044 19.0118 23.6186 28.543 30.0041 37.371 38.5277 35.8504 23.5461 28.0983 29.6629 13.1035 8.3848 18.5744 35.0075 26.011 43.7224 23.8086 20.9139 12.706 27.5078 19.3464 30.8548 43.1938 38.7671 10.5458 4.1191 5.7405 21.3434 21.6575 13.4636 41.1995 36.7935 40.0821 40.8187 23.3034 31.5091 3.7693 0 0 30.3013 32.6796 13.1364 22.0047 10.3325 24.6909 40.2719 32.0069 33.8035 29.8343 40.6825 29.7211 26.1415 33.2786 33.8044 33.6203 40.8978 23.4372 5.9924 21.6066 33.0255 40.7984 20.9297 44.5824 13.6747 5.5285 37.7104 22.8072 19.403 24.6337 36.9666 39.955 27.994 43.9548 44.8792 22.3754 16.5206 24.1499 19.8042 17.0986 15.3822 14.4788 28.4834 25.9748 24.4314 29.475 47.569 29.3892 29.8724 34.1126 43.1515 25.2992 46.3906 42.5105 39.308 5.3304
30.9401 53.2953 68.6331 57.6089 18.2033 40.4958 19.696 51.7037 61.3379 53.5035 61.222 47.6104 50.2616 48.2864 57.1244 36.6579 19.8091 57.3864 59.5617 26.9423 36.7556 47.6077 0 4.9444 39.179 63.2942 47.3039 49.3713 44.4134 33.1475 25.4492 83.4148 53.7435 54.5651 52.3492 46.2325 14.3881 6.9922 17.2136 34.1448 42.1515 35.6488 19.954 13.5026 20.1039 9.6494 37.9955 22.3912 18.0616 37.9281 35.2847 33.251 63.1058 42.6149 34.1885 19.172 15.6774 41.7833 32.2977 23.6232 23.3083 23.2246 27.8964 23.2713 36.2914 15.8795 17.4695 47.2683 55.7595 54.2675 59.7434 29.8785 56.4009 42.3602 81.3541 44.2156 41.1902 38.9324 68.9134 34.0359 23.9577 12.1635 14.6794 48.9227 58.1981 44.1797 51.5065 28.7681 26.5871 54.6478 42.2733 38.135 80.9187 54.6573 40.435 54.9178 56.7899 38.7196 49.5191 60.1618 43.7645 40.2018 37.3962 181.5817 241.7691 153.7883 27.2632 36.5986 30.0394 64.0591 60.9138 33.2073 30.4272 24.3753 22.9695 17.3799 54.6747 25.5934 39.4932 44.1281 40.7622 39.3473 28.8126 21.2689 39.1474 40.5123 53.0086 56.2056 60.3315 36.7192 37.647 29.9485 20.5491 32.777 73.1419 26.789 32.0181 25.4388 25.8637 36.1954 57.9467 42.6469 26.506 48.9878 27.5974 14.9037 14.1581 13.3896 24.9907 37.5387 30.4907 55.5045 26.0511 57.3984 29.0561 50.3991 51.0956 44.8103 40.2114 28.6227 51.6513 41.2553 31.4004 47.6996 29.3323 10.8791 16.0774 30.8118 54.2319 54.5322 32.719 37.9052 23.0262 34.1449 45.7942 28.5133 37.5394 46.5203 27.8247 31.2718 48.1625 58.7183 50.5622 42.6777 33.0564 28.8392 39.6054 42.6127 17.6684 10.7624 33.9607 41.5009 55.6875 67.743 40.3866 28.9598 17.6147 35.6853 31.645 36.8037 61.4226 40.7485 10.4787 6.1731 9.7843 24.7889 32.2549 15.7377 39.2979 34.2858 59.7494 51.8005 37.0395 47.1443 5.1687 0 0 38.8611 35.255 29.7223 41.0061 17.2905 35.1039 73.7363 44.7501 46.5063 41.2045 62.3847 46.7661 34.0865 41.0155 44.7058 48.7938 32.2874 34.2986 14.9658 48.7161 46.526 54.8783 35.438 65.4905 25.0168 8.9466 46.7509 23.5863 28.2209 25.7915 42.8029 46.5784 40.3864 68.6822 67.3631 39.1496 26.1184 41.6245 15.8947 14.8881 14.9363 15.2998 35.5947 31.6549 40.4677 56.1985 59.9667 45.3683 29.6723 44.0691 62.7695 56.0806 90.6648 53.4432 70.2816 6.2745
27.4938 36.662 53.8911 33.7377 23.1804 22.2779 11.3793 47.7236 37.3541 43.4243 42.8368 44.6043 42.0593 30.3473 33.5318 24.097 19.4044 34.3873 41.7493 19.0956 24.2236 45.1854 0 5.7948 37.199 43.1735 46.4824 41.885 32.7405 24.6177 17.0118 57.7775 46.9081 44.9599 51.4087 32.3686 14.4621 10.8773 15.1888 29.1586 41.0237 30.8043 20.06 11.5036 10.7242 8.95 32.7977 15.3553 9.6643 27.9294 25.3487 31.53 41.7479 31.6502 24.7607 15.7467 6.879 35.9917 27.9123 24.008 21.3945 16.8151 18.755 16.4648 36.3316 18.0706 22.6706 30.1245 40.2111 45.7837 36.9029 25.3094 43.1915 40.9643 51.6277 36.8934 40.9908 26.4429 53.5476 27.2804 21.3179 15.096 11.5127 36.0051 33.0514 50.623 49.3562 23.3616 20.806 40.5388 42.2631 38.4778 52.4691 48.7809 30.4646 50.43 43.8956 32.2739 41.8257 41.3169 39.7054 35.3573 22.3768 49.9461 153.7883 240.5229 83.717 0 35.6149 45.9948 47.649 20.1519 18.533 18.6675 24.6923 13.5439 51.7493 20.9733 49.5387 34.3637 34.3661 32.0822 26.5536 19.8326 39.8598 32.872 52.0546 52.7041 60.8513 20.0017 28.0067 33.2407 17.4708 28.4083 42.4106 30.4494 19.3453 23.9005 21.8605 21.9325 28.7456 32.319 31.6035 24.9907 24.644 11.9437 7.9493 10.0452 20.0167 26.408 30.7045 26.6359 19.3092 43.4677 34.8034 43.1055 41.7731 41.6682 25.6962 22.0739 33.6671 35.1159 24.4727 30.8322 16.0177 10.8053 22.8587 24.5631 43.8172 41.8206 22.6157 27.9613 24.0272 32.2597 34.8828 34.398 24.7967 34.4415 23.134 28.9741 48.6735 45.8957 37.5931 37.8672 32.5412 28.8523 31.1488 36.4796 17.1133 9.7389 17.793 38.524 44.3903 56.9411 30.0052 15.4175 10.6976 40.9683 18.6 38.8462 54.7164 42.7013 0 5.5646 9.8571 19.2272 17.935 19.21 38.2613 36.733 41.3531 40.8583 38.9429 33.7046 4.1021 0 0 27.1283 31.4882 24.9144 31.2651 11.0357 31.9648 52.3501 41.574 40.3906 30.768 55.1068 33.6495 32.2218 32.1533 31.3991 29.4158 31.7208 28.9927 14.7365 32.7249 37.1175 50.6816 30.4525 41.2213 19.6985 13.9727 48.487 17.2738 17.815 19.2066 44.8045 34.9667 34.4483 54.5076 52.658 27.9656 19.8058 23.4243 13.8814 15.577 16.3912 15.4627 24.7599 36.2101 23.7126 41.729 50.8706 44.5601 28.957 51.158 43.0213 35.0939 61.7212 31.7101 35.9073 4.6931
10.7515 13.5784 19.2105 21.1008 3.9269 13.4979 7.1163 13.3918 20.4466 17.9166 18.2793 15.3416 16.2527 15.5728 14.3579 5.9883 7.1883 12.2518 12.3063 8.7146 8.7253 20.3275 0 1.1633 19.5855 11.805 11.6719 24.8089 16.1336 14.8593 15.1902 21.9024 20.1544 26.8041 15.3001 8.758 7.4922 4.1787 3.4616 8.4673 15.9896 9.8801 5.9085 2.5291 3.7792 6.4392 10.5048 8.7558 12.3983 17.4138 13.4324 11.1891 18.6707 19.4639 17.6548 4.2528 5.1165 16.2836 10.8565 10.1965 9.3392 5.8449 7.2586 7.4725 13.3669 8.8673 13.2466 14.2741 13.2477 16.3408 11.5006 12.538 14.367 11.99 17.1742 15.3975 24.5867 18.1511 18.7981 17.5885 7.0924 3.6781 4.2745 11.0524 15.7448 16.7133 19.8511 12.555 12.9465 21.3423 16.2855 12.3044 18.2475 22.1307 14.4949 15.4225 19.75 11.3183 15.4005 19.7564 11.3897 15.7668 15.2668 16.2194 27.2632 83.717 9.5345 28.0781 16.8403 24.0496 17.847 15.8818 6.4659 11.6195 4.9875 7.8039 23.1343 7.2121 9.1244 11.8621 9.0987 8.4059 17.9978 13.5487 16.7724 10.3648 18.6922 18.615 20.4027 9.9763 11.049 10.3699 9.4869 11.7529 21.1637 12.0313 6.6482 12.8503 10.4304 10.768 11.9085 15.9029 13.8638 15.0834 15.2813 3.1121 4.7677 4.4868 8.8088 10.9147 11.1876 16.0613 12.222 18.2448 11.935 14.3593 23.0952 18.113 15.3674 15.5567 17.372 11.0254 13.5793 11.2948 4.0281 5.1264 7.9907 12.6857 14.4967 12.1677 11.9127 10.4886 8.3172 11.6799 9.7044 16.4158 18.9353 11.2701 8.7307 11.8403 16.6629 18.1517 13.9852 12.8016 19.7939 11.6716 13.3145 17.663 6.994 0 10.2713 16.5647 25.741 15.5128 13.5733 8.2389 4.9898 15.9879 10.9273 9.4583 18.7048 16.5984 3.4327 2.6333 6.7229 12.7902 14.5906 11.0078 13.3188 15.6058 16.0118 17.5844 12.2018 12.1999 3.9045 0 0 7.2753 9.7226 9.8327 9.4773 3.0214 11.4734 14.2301 12.9226 14.9929 8.946 17.6507 16.2577 17.148 11.3821 7.7442 21.6237 14.0668 7.3625 4.2312 16.3543 13.6187 15.1039 9.942 20.2178 3.0298 3.0586 20.7638 7.8158 7.2275 10.1679 15.7447 18.6029 14.4234 17.5613 20.1361 17.9443 8.7851 13.6913 8.9395 6.5951 5.716 5.9167 8.4832 11.6907 9.6984 18.999 16.8766 11.7782 14.3941 10.4929 17.2735 15.2606 21.4063 13.0189 10.5301 3.0612
11.5517 14.4543 30.1318 29.5992 0 13.3608 9.1839 21.2938 17.9615 22.7126 19.161 21.8804 17.5846 16.1111 16.7815 0 7.8585 12.9735 17.8995 13.241 9.6541 40.4301 0 2.1673 25.4959 22.7794 13.8324 28.1535 19.3506 19.775 15.4666 31.9867 21.1485 25.7573 19.2635 22.4372 0 4.2147 6.8847 14.9923 17.2684 17.7016 8.6144 1.203 5.9317 5.9865 17.1105 13.9958 13.1174 21.4014 13.9429 13.8987 21.5683 17.6429 14.5181 4.6739 4.4053 12.0774 14.6418 0 9.797 10.3254 14.6375 7.1622 11.976 0 16.9194 15.2337 30.009 21.3146 26.846 11.4793 18.2535 12.4088 26.5386 22.0098 21.6067 26.0011 16.3029 24.9501 13.0165 4.9436 8.1432 18.1171 33.3142 21.2869 21.7125 11.7035 9.7835 29.6011 24.4108 16.5466 23.8511 20.1637 16.9387 20.8452 14.0608 20.724 14.8652 26.4918 21.3257 20.1825 12.4113 22.2341 36.5986 0 28.0781 37.8287 31.0878 26.6746 16.3611 13.1501 11.8086 9.4804 7.4774 12.1086 16.7924 14.4287 23.8581 21.545 21.8777 6.6868 14.4475 13.0615 20.643 15.2621 26.4302 25.4479 19.6566 15.3036 19.9867 15.2081 10.5915 11.9519 21.1091 9.6631 7.7609 16.0078 0 10.1384 17.2191 16.3355 14.0274 18.1728 16.8278 5.7199 0 4.6409 9.6459 13.1439 15.4798 17.8214 15.0235 21.0445 14.4441 23.0516 21.2231 19.0742 19.9063 11.1762 20.2413 17.8755 17.8813 18.106 5.9189 8.9011 11.9516 15.3937 24.8124 20.8731 9.1423 13.5184 13.0497 10.5194 8.8191 19.5303 16.6934 11.9624 8.5151 21.1388 17.2921 20.1209 21.9964 18.4616 20.8114 10.1455 14.9589 22.3661 11.0742 0 20.317 18.7663 30.4529 37.1292 25.6791 16.5451 6.092 15.3327 10.156 19.9644 30.298 25.01 6.4062 7.3591 0 8.7789 13.2128 11.4202 20.6446 12.7672 25.5401 26.9041 12.8864 16.2021 3.7922 0 0 18.327 13.9244 13.0601 18.3964 0 12.6084 23.3129 21.6765 24.2359 12.9387 29.7122 16.3773 13.8431 21.2208 17.9258 24.304 21.3812 15.2587 3.9198 18.0003 21.0061 20.6403 7.1704 25.1877 11.8146 5.4462 24.5915 8.7685 0 10.2957 33.3634 23.5002 20.9788 35.9558 26.0169 15.1066 10.6005 17.5251 7.4417 9.7644 9.6273 0 0 17.2206 11.0722 24.2855 20.4647 24.3027 12.5734 0 26.8767 18.1741 33.6312 25.7935 22.6296 1.9028
24.8925 27.2202 35.0219 18.6933 12.2818 23.3964 14.9568 20.8345 26.6452 25.9804 32.3888 23.879 23.4392 21.7633 12.6492 25.7222 17.9635 31.6817 23.3089 19.7835 18.6344 25.3283 0 2.8699 25.7776 38.905 19.6315 24.2189 23.0089 22.4924 12.8181 44.3316 27.0327 19.4565 25.8567 28.5324 11.4348 5.9796 9.8055 23.2319 20.514 17.8061 12.6806 0 9.5582 7.8221 21.371 16.0893 16.4263 23.9479 20.1256 15.9495 31.1247 20.0165 19.7384 7.2941 4.7806 28.644 19.5126 11.8135 12.2634 13.2869 10.6837 7.9029 20.0606 5.9366 15.0826 16.2701 27.9894 21.5176 28.1355 24.5535 28.7447 23.3574 33.6791 29.285 18.2826 30.4579 25.3198 20.7311 21.3896 3.9159 0 19.5823 19.8569 27.4299 24.2523 16.2985 19.8454 28.0037 24.9945 21.1972 25.5086 20.7091 32.3253 26.363 29.8254 24.6229 33.5517 29.8862 29.8968 18.9517 19.3794 34.5565 30.0394 35.6149 16.8403 31.0878 35.2047 56.2043 27.7177 12.0734 16.7593 17.8839 10.2127 13.2638 26.6325 14.9362 26.5991 28.2153 28.7179 25.4495 19.5214 16.744 18.136 19.9012 39.0355 23.6866 24.4894 18.8376 23.0261 21.4233 12.0847 16.9439 25.0087 19.4564 15.8194 16.0448 13.1281 18.3187 16.2692 29.0996 14.6104 18.7781 24.7886 8.6895 5.5503 5.7535 14.2926 19.6719 14.026 21.3766 17.0736 26.146 27.7337 27.2829 34.1843 24.5531 29.5587 13.1764 33.2386 24.1848 12.0919 29.0769 14.3846 16.6669 9.3601 20.3096 27.6754 23.3429 16.3896 28.1438 17.5301 17.2902 21.7778 17.8779 12.116 17.7716 20.4113 20.1685 20.4928 29.1044 18.458 25.8991 22.4779 20.7837 17.1294 27.6399 8.2043 0 12.6339 19.7179 22.223 25.3211 29.6049 20.7518 12.6652 26.1678 10.9318 22.0834 35.9551 20.2355 7.239 4.8338 6.1391 6.9252 12.0674 9.6401 20.6918 16.5527 24.5845 24.7967 20.7629 27.7613 5.0303 0 0 25.8253 18.6562 13.939 23.9518 1.462 23.2376 24.7909 26.8162 19.1969 16.685 29.9032 20.3221 26.7034 19.0084 17.5125 17.6702 24.9409 18.9339 7.0255 24.5552 18.1984 28.9056 19.2379 25.7517 9.8702 6.2513 33.1332 16.9168 15.7071 16.1027 28.6196 22.119 20.7109 38.778 33.7766 9.4365 13.2139 20.9009 6.9239 4.3218 5.746 8.1244 15.1876 17.5856 23.7629 21.1273 25.7404 22.8531 16.993 22.4959 24.3865 23.7117 31.6082 23.8732 29.1935 0
20.4797 46.3099 67.8542 57.6958 22.804 28.3755 16.8859 39.2608 58.919 50.6007 61.5425 46.7685 47.3279 54.2289 57.59 38.7317 20.7448 56.6015 51.6824 22.4994 29.5709 51.21 0 4.4883 54.0083 63.3764 61.1246 65.3948 41.3837 37.5437 26.3667 82.0655 60.8074 53.6568 47.4085 48.7209 13.1482 14.6258 12.2823 43.1321 52.9873 31.1668 29.5233 6.3479 17.1323 14.4216 46.8333 19.4093 20.6309 34.0705 27.2202 38.7534 49.367 60.7738 53.2601 14.8844 18.977 43.2303 39.6632 23.7849 22.3359 41.941 42.8845 31.6672 39.3863 8.2656 23.6925 41.5143 55.8306 59.1442 71.1671 30.6941 57.6944 48.7081 66.2057 51.0674 48.3091 49.4462 60.3116 36.7946 30.5939 15.1203 12.6661 46.127 57.0453 67.7742 55.1463 24.9985 23.4201 55.5255 45.4569 39.8073 60.8638 36.4014 39.5548 52.3872 51.5685 28.3305 50.5806 51.2379 33.9302 27.17 17.8772 42.9294 64.0591 45.9948 24.0496 26.6746 56.2043 227.4376 97.9104 22.6994 22.5007 24.0895 24.0707 14.5312 53.5599 28.5059 47.0916 49.172 35.2751 29.3188 34.8435 25.4765 37.4587 34.581 58.5555 54.8034 58.4604 36.645 43.3161 42.1386 22.7546 23.5668 57.4935 35.2716 17.7654 20.9087 15.8678 28.638 54.8072 39.1626 39.663 38.1075 30.2823 14.581 16.5511 17.462 19.3751 22.422 24.3534 43.9438 22.4688 49.2274 21.0348 42.3765 45.8872 27.8313 35.7922 20.1972 50.2308 61.9621 34.7871 48.4121 23.5319 15.7117 0 22.1592 52.8672 52.1543 28.0849 36.0059 29.6201 43.957 30.8329 37.4234 27.6373 47.7968 19.3666 25.7732 43.6058 51.7171 38.5028 47.7022 36.8691 25.5232 43.2859 40.4964 16.2873 12.1494 32.8984 51.7304 54.7415 63.9085 51.3506 22.2711 19.1441 39.0522 34.9011 39.0676 62.2374 50.4205 13.3701 0 15.1836 12.0931 21.4205 19.318 41.3294 31.1993 68.9223 45.046 39.7243 43.8652 5.4556 0 0 42.8624 38.5507 26.9126 47.4871 13.7403 32.6396 73.6844 38.1808 41.3301 36.5407 56.002 36.941 31.9007 46.6375 48.8059 43.5812 43.3392 38.7448 9.0453 42.2605 38.0609 50.4958 32.032 51.0163 15.7406 13.0523 47.9071 20.4382 25.8419 23.0807 48.0052 57.5627 45.5169 86.0946 48.5954 33.1153 27.1558 44.0031 18.0447 18.4733 19.6989 20.8613 31.6254 39.6882 32.0974 48.404 50.7718 54.5554 31.7061 39.5826 62.5539 58.7407 79.3437 48.2928 44.9028 0
26.8177 41.1188 58.8386 49.7367 16.0128 27.9056 16.9094 47.4105 38.2537 49.5453 62.7986 40.9266 34.0423 58.4226 31.9277 32.3326 17.2828 47.5435 37.8589 23.9905 26.6838 40.4349 0 3.7441 39.1043 63.4335 45.6192 51.1729 34.0852 20.8889 14.7823 93.1509 53.2387 45.3145 41.1814 30.8329 9.2498 9.7629 12.627 28.7585 40.774 33.1733 36.9989 10.7447 22.0776 13.0861 33.3865 17.207 13.6658 30.5261 31.3323 40.8427 49.6563 44.7237 28.4926 13.8504 11.4806 37.8141 34.0664 22.4114 19.7643 29.691 21.3963 20.3319 36.2376 12.5843 18.0118 30.0426 43.0528 42.4936 55.0958 23.6282 41.6926 48.75 65.1094 45.92 59.5801 33.5682 55.0613 30.4589 28.1061 11.2431 15.7685 43.1421 40.8266 45.6282 53.8245 29.1651 26.8737 49.5664 47.6978 36.1202 48.3389 32.0038 27.8037 44.6864 41.9382 33.1701 54.1434 42.8046 44.3275 22.845 18.2312 32.5061 60.9138 47.649 17.847 16.3611 27.7177 97.9104 157.3466 80.4291 31.3774 26.5333 22.1613 27.1372 41.0313 26.3895 40.3593 37.6593 38.1195 32.2988 29.3036 18.06 32.0287 38.2912 35.644 56.1173 54.5102 27.9774 31.7993 28.4963 15.7343 25.3177 54.4721 18.4446 15.5027 22.4912 22.6803 23.1409 41.2536 26.2598 23.7159 39.5694 22.4267 8.9287 8.5518 12.4656 24.8456 31.6933 28.7133 34.7161 22.8975 44.3902 25.9787 38.6718 47.3399 29.0279 30.0834 16.5569 49.3471 34.0353 28.8182 38.3083 18.2092 13.3449 14.9278 23.6598 39.3377 40.7318 32.7418 40.2338 19.5093 32.9351 36.6748 35.589 27.8769 39.312 20.4248 27.9761 50.581 38.897 42.1897 43.3546 34.4927 25.6109 30.46 45.0831 20.1845 9.165 20.7435 32.328 51.402 56.7235 51.6294 31.4565 14.5986 36.5997 23.4767 35.0643 44.0915 36.0185 0 3.1116 8.9195 18.7055 18.3384 14.0955 32.0314 31.6287 62.6623 47.3663 32.1654 38.5597 7.744 0 0 38.5595 31.4892 20.3484 42.7879 12.6718 33.9143 57.486 42.7604 40.1587 38.9944 49.2088 43.5312 40.1302 27.9516 36.5042 31.3603 34.5404 31.7336 13.3206 37.999 34.6149 51.1959 25.6842 56.6008 10.3478 6.4695 50.6107 24.5926 21.5417 23.3302 56.6312 45.7239 39.5306 53.8678 47.2266 30.9279 27.2598 19.6258 12.7837 13.5718 13.6069 13.8067 24.5282 34.4005 34.2427 44.5825 40.9702 40.6348 30.4924 35.3127 68.3317 60.6483 74.7531 47.0123 40.0185 2.6732
21.1018 24.4383 29.8055 19.3039 11.6164 18.3138 11.332 25.1017 15.6957 26.1217 28.2572 25.6417 21.6156 20.9058 18.6839 13.0875 12.9746 24.1292 23.0767 14.6188 11.971 27.4637 0 2.5936 20.1147 25.8618 19.3336 22.1138 23.2476 13.2593 14.4887 27.7242 24.2058 20.3376 25.0645 17.8607 7.2653 6.4558 8.5611 16.6139 18.4493 35.027 0 2.847 6.3646 5.5395 0 0 12.8368 23.3919 14.2929 15.5741 22.2383 24.7848 24.183 15.2744 6.5603 20.7658 18.0449 15.5055 8.9362 10.0545 8.5685 14.3351 0 8.138 0 13.7571 27.5678 22.8675 30.4562 10.9004 19.6633 21.081 23.1437 16.4866 26.472 13.9048 25.6675 20.0346 0 0 6.5991 12.2569 21.3418 22.6073 22.1838 15.2607 14.5984 25.4471 21.2621 19.1388 22.5862 16.9222 21.6911 27.9773 25.381 23.3689 21.8143 15.698 22.7267 13.8253 9.187 23.1135 33.2073 20.1519 15.8818 13.1501 12.0734 22.6994 80.4291 31.0708 54.7086 0 9.2522 0 29.0022 19.5595 16.0571 20.0073 21.2251 20.7965 18.2215 17.6628 27.3642 16.6752 17.7827 23.2583 25.6664 15.474 12.1795 14.8474 8.4806 16.3868 28.1932 11.5211 9.9748 16.8196 11.7635 11.9721 19.9033 20.1623 13.5357 16.1392 0 5.3558 5.2424 5.7549 10.8701 14.5971 12.245 17.2187 12.1923 21.8094 15.9104 22.6166 17.09 16.8464 26.0861 9.4715 28.8007 24.0808 13.8025 0 4.3157 6.3605 11.6784 18.1865 27.5494 24.9304 19.6686 16.2628 15.6139 14.6582 15.8939 14.3578 17.151 16.7704 10.6217 21.4452 25.8858 16.9233 18.3028 24.709 19.695 21.9944 18.9466 26.6713 9.8025 3.8382 13.6457 13.9794 23.4756 24.907 14.2983 17.3682 6.9594 19.0916 11.1087 18.8558 25.3801 23.777 4.1277 3.7311 5.2805 0 10.2787 6.4498 18.9153 11.461 25.5483 17.7303 15.1512 18.231 6.0794 0 0 15.5063 23.2995 18.2506 22.4237 3.708 20.2732 22.292 20.888 18.8404 16.3022 27.4032 18.8915 22.78 14.9094 19.0009 21.2396 21.0107 18.6846 5.7294 12.546 22.8998 27.1255 12.3611 27.9114 8.519 2.5061 21.9318 14.5087 13.3545 19.6908 22.2207 19.824 17.7833 27.1008 21.2432 16.3542 13.1413 16.3266 7.5444 5.7362 7.4268 10.6653 0 23.4817 20.7489 20.632 18.7647 25.652 17.7763 24.5863 33.9352 23.077 30.0059 21.2082 23.8256 3.167
13.8844 22.3584 34.556 25.6976 0 0 11.7313 23.7623 29.9194 21.4399 27.295 28.8528 26.5273 22.4126 21.4577 26.8184 12.0275 25.6006 19.0334 11.0069 19.1046 26.0572 0 2.4031 23.251 37.7558 20.4093 18.3156 29.6956 14.2624 10.4824 35.3838 23.2318 23.6325 35.7699 23.7964 9.1919 5.8763 12.3113 18.1936 23.5455 0 11.3373 0 7.3751 10.294 21.2778 0 0 24.5743 17.8685 21.6211 26.9444 29.7073 0 0 0 36.0481 14.6748 10.623 17.7227 13.6523 13.5507 9.9125 0 0 0 21.353 22.0197 26.4417 25.6006 19.3425 24.175 23.3328 36.5648 21.457 19.3625 13.5056 20.3645 18.4733 0 13.3517 9.7178 22.9838 38.1036 37.4674 29.1619 15.9502 9.7559 20.5235 19.6226 20.1272 31.6344 29.0325 20.3693 15.472 22.9528 14.916 27.6404 21.3127 23.6013 14.9928 12.6213 16.5245 30.4272 18.533 6.4659 11.8086 16.7593 22.5007 31.3774 54.7086 59.604 48.3873 0 12.8132 22.642 21.498 30.482 25.6844 22.6772 25.1762 23.1155 18.2677 22.7357 15.9793 16.3897 27.3305 31.3481 13.5046 17.1819 25.0379 15.3733 20.4993 27.8524 18.397 7.5216 0 0 13.4939 25.3908 20.5335 17.9624 18.1747 0 6.949 0 2.7279 11.4456 11.5684 11.7831 26.763 12.8496 20.3993 16.613 22.8523 18.4938 17.3543 20.5021 14.7024 22.3444 17.3775 17.0483 0 10.9837 3.6587 9.2086 11.7132 26.0541 24.5891 12.1621 21.3654 18.8037 25.6101 20.0347 22.2426 12.9175 19.1381 14.5631 22.1674 30.5997 24.8993 27.7269 27.321 16.6783 10.6997 18.7951 23.9791 8.9519 6.111 16.641 26.4538 19.2152 23.555 23.7269 10.4391 3.1096 22.2217 14.1461 18.4942 26.2542 24.3226 7.2291 4.9212 0 14.19 0 8.8195 19.4687 18.7847 28.5598 20.1935 14.6357 23.5423 3.5671 0 0 15.9857 14.6619 23.4187 23.3097 7.8198 20.1232 52.0498 27.7506 23.0664 19.1371 34.9107 18.8721 26.5513 27.7546 25.2925 26.066 20.4017 23.3741 6.2131 19.8122 22.3071 27.4318 11.9951 29.2412 10.0654 2.9538 18.2781 14.1596 13.3677 14.7043 27.5413 27.4348 17.0018 37.2081 28.592 17.9931 13.9215 20.9735 10.2558 11.0913 8.953 4.8807 0 0 22.3167 31.9327 33.625 25.6375 17.8199 15.593 23.174 38.238 31.8483 26.8164 29.4815 3.6897
6.7204 18.1951 26.044 27.6963 4.4118 14.4205 11.7648 12.8869 22.1916 18.8194 28.2399 20.8077 15.4823 18.8788 16.1736 14.166 9.6255 17.8908 14.4947 9.7813 13.6143 17.88 0 2.1237 19.2596 32.775 13.0075 19.5844 18.5514 11.7314 10.3475 29.1159 16.7104 21.4763 20.2666 20.7357 8.7331 0 4.9059 14.9187 20.3021 18.3174 0 4.5121 8.8562 4.9101 22.9006 8.713 8.5871 10.9426 19.8735 12.3164 15.8503 26.1874 13.6993 5.4305 0 26.3299 17.0532 9.0236 5.59 7.5659 17.7088 5.977 0 3.8445 9.8979 0 19.4429 23.3765 23.7692 14.8172 22.1332 16.1244 33.8629 14.6028 20.5656 10.7899 25.2733 9.3993 10.8598 0 4.8292 22.616 28.3344 30.5779 17.3467 15.4929 10.2538 21.9371 16.5211 13.4042 29.0387 22.4117 20.5237 15.4641 21.0701 13.7909 20.7243 15.7215 16.4063 12.6506 12.5829 22.1254 24.3753 18.6675 11.6195 9.4804 17.8839 24.0895 26.5333 0 48.3873 13.3292 14.4391 0 21.5763 12.9308 17.4417 25.7539 24.9701 24.2784 14.2238 9.871 15.0613 14.3818 24.7923 18.3479 24.8276 15.7402 16.4997 14.4413 7.7997 10.2969 22.1815 7.4423 0 11.7912 8.4188 11.453 15.2505 20.3662 16.6811 18.82 17.1886 0 3.2365 9.7794 9.1983 10.1222 9.5673 21.0851 12.1027 23.2179 0 23.1777 16.973 17.6658 9.613 7.8271 9.0905 15.5771 8.8403 21.1418 13.6523 3.9944 0 7.2787 18.8095 24.1306 15.1735 9.1262 10.0577 19.686 21.6685 15.3186 9.4384 11.8152 9.4109 17.7453 17.712 20.8481 14.2808 16.1922 16.0262 12.8733 11.0586 25.2472 9.2763 3.6148 11.5862 19.8234 19.0482 22.6291 19.8595 10.5883 7.1081 17.3718 9.5185 17.767 22.6931 13.7162 13.787 0 3.2948 0 9.7231 6.7609 11.5204 15.693 21.1377 18.9702 16.1285 20.03 4.2008 0 0 17.5729 17.108 18.3184 18.7587 3.3552 14.0216 30.8563 14.5002 19.8095 22.0456 12.199 16.4263 18.5477 11.6126 0 24.2684 16.8784 23.9846 7.0073 12.1315 15.2165 20.9105 13.0929 15.5639 5.1484 2.7999 18.2832 10.8094 9.9644 10.1202 13.5199 24.126 12.9203 28.5242 35.1028 11.2137 10.6847 13.3744 5.6801 7.2472 6.6414 4.6763 0 9.7717 20.7879 23.062 19.8802 13.0116 15.3208 17.4203 33.637 21.5347 26.6306 22.0416 21.3111 0
13.4461 21.1129 27.8995 26.9611 6.7451 18.4674 6.9879 17.6451 28.2131 20.4298 29.8751 20.8138 15.9559 13.4933 11.5061 18.2664 7.5692 26.0604 21.0897 10.1857 12.2971 17.2595 0 1.5194 20.8709 27.5514 17.6488 17.7817 20.4729 16.8252 7.2276 35.1679 22.3838 18.4612 0 17.4536 3.4869 3.4347 6.5912 15.4615 28.7459 10.1904 0 0 7.4677 6.1006 17.91 10.5145 8.9501 13.4106 10.1844 13.9881 22.6771 24.8822 0 5.437 0 0 20.4014 12.8142 9.2523 0 20.5736 0 13.3527 8.6955 0 17.191 24.6243 17.3569 24.4773 9.226 24.8057 19.1503 24.1272 12.9009 21.0947 15.1029 24.9731 19.6206 6.2114 5.224 0 16.8811 26.0952 25.8193 34.7146 8.4446 6.9886 26.2116 18.0158 16.3604 30.2471 12.5161 11.5381 17.6745 16.6428 13.2559 17.7733 19.8167 29.5276 11.3339 3.1662 15.3507 22.9695 24.6923 4.9875 7.4774 10.2127 24.0707 22.1613 9.2522 0 14.4391 44.6038 10.315 29.3885 9.8151 18.9733 11.9562 15.6308 13.8459 9.2869 0 14.3269 15.1036 17.432 23.385 35.8548 11.1175 13.8985 16.1185 8.2497 15.1487 22.7227 14.767 7.2079 5.9378 10.7462 12.9277 30.5144 20.8605 14.6498 23.3677 14.8535 7.0985 0 0 7.5343 8.9678 6.4973 18.184 11.8794 27.1534 8.7411 18.51 24.4658 13.1449 10.6889 10.0777 17.7934 16.9113 0 14.6464 0 6.6589 11.5547 4.9794 20.3356 26.1275 22.8097 19.1961 9.3645 15.1657 13.7418 15.8746 13.5238 18.403 8.6829 21.0481 20.9739 23.9845 16.2609 16.4156 15.823 21.7037 18.6113 14.6877 3.1896 0 11.6196 11.1886 27.3072 29.7878 24.6822 16.0492 8.0548 16.7853 15.257 20.0138 18.3703 14.9682 0 1.1986 0 7.1803 15.5455 6.9325 6.0443 11.8439 21.6586 20.2273 9.0634 12.0108 2.635 0 0 14.0949 14.6639 7.8559 10.6895 3.6928 11.6914 39.8356 17.7705 18.2632 11.1973 29.1931 11.3799 14.8018 16.6939 0 21.5058 21.8974 16.5961 3.4712 23.4921 17.5381 25.3821 8.736 25.1901 5.6087 1.9284 15.581 6.8841 10.5902 8.8968 14.4309 24.8618 23.0251 26.4012 26.6344 7.7092 9.5987 10.8275 4.7714 4.518 4.2029 3.9058 9.5337 17.042 16.401 16.211 19.6765 14.5182 12.1587 18.6748 34.46 17.3356 23.3208 18.7397 23.0288 0
12.3561 16.403 16.3263 20.4019 6.9893 6.8834 4.421 13.2452 18.0902 19.0175 10.7087 13.9759 15.3577 14.7298 11.8607 8.5126 7.3676 16.6189 13.1913 7.303 8.836 18.5826 0 0 15.7875 25.1576 17.6074 13.4297 22.0757 9.8683 9.621 25.4557 13.7041 15.5076 14.9177 12.9026 9.1937 0 2.3688 13.5319 0 11.5259 0 2.5985 11.531 4.4249 16.4315 10.2026 0 14.7174 7.6025 17.0213 24.258 17.1444 10.8012 4.6815 2.9554 19.8559 13.9696 9.7744 13.8648 6.8786 6.0901 7.4532 0 4.6035 0 0 15.9418 17.2808 15.6494 0 17.8933 12.9448 16.7356 12.1059 15.558 0 12.945 14.4392 0 0 8.1187 12.8913 10.2771 18.9091 18.3289 10.8422 8.2877 17.744 17.8132 0 16.4516 15.5663 13.3198 16.8528 17.8478 11.0402 10.6068 16.3773 0 7.8057 8.0585 14.0115 17.3799 13.5439 7.8039 12.1086 13.2638 14.5312 27.1372 0 12.8132 0 10.315 6.0471 709.7005 17.58 0 13.4027 12.4126 17.113 15.0685 0 0 11.5468 14.4026 14.3569 22.136 9.5492 12.8867 13.1616 7.4349 14.0019 10.8069 11.4871 0 0 0 8.1299 20.2901 12.488 13.5384 15.114 0 0 6.4929 5.314 10.0083 6.4703 10.536 11.7791 7.2881 8.9239 11.5704 11.3329 13.7325 12.1347 8.4976 5.2177 11.4852 8.3696 11.7577 13.8582 3.7292 7.4787 0 0 14.1662 16.4263 18.0981 11.1759 0 6.8987 13.1511 10.8538 14.8278 12.3924 14.3069 15.1382 11.7625 15.4782 19.8174 16.8163 8.8282 13.4719 11.2634 18.078 8.696 3.2945 5.6736 12.803 15.6139 13.7606 17.1502 8.4602 7.9523 0 0 15.499 13.9615 18.9245 2.5543 2.8424 6.1334 0 12.1454 9.8889 12.6077 11.3 8.2223 13.24 13.9764 19.5641 2.7218 0 0 12.0537 6.464 7.4189 11.6347 6.3244 11.6098 19.2891 12.8419 15.3466 10.3586 16.162 11.9548 19.0937 12.225 0 17.4688 12.5038 10.7484 6.1466 10.4513 0 0 7.3988 19.3546 9.309 2.8516 14.4376 8.3569 8.2255 12.3312 8.7583 15.1648 13.3183 15.3455 23.3443 14.3222 11.2155 0 7.537 7.3661 7.5613 6.6619 0 12.5249 14.2433 14.7862 13.4732 17.8416 12.5246 18.511 19.4544 18.0577 17.6959 17.7527 17.3448 0
28.5793 44.8191 67.6359 50.7164 24.2989 29.4074 24.0279 44.9112 60.2213 49.6887 52.1353 43.6219 49.1555 48.4385 38.9234 43.1704 17.711 51.3679 56.3801 20.8076 24.2869 42.1443 0 3.9237 39.8486 62.397 50.2175 55.8291 58.5984 32.563 18.7592 83.9634 53.8873 58.0216 46.7274 36.521 15.8746 5.5603 9.6888 34.5622 46.4982 37.2361 20.4169 10.7895 20.8742 20.3759 42.7155 16.6021 23.5618 41.8709 29.3639 52.892 59.8324 53.8271 35.7396 20.2093 9.1296 31.7806 33.9645 23.9606 24.2642 33.7006 31.019 30.2296 41.5133 20.2719 26.0241 32.9383 55.0497 43.3452 57.0279 22.9989 55.8719 37.2836 44.7566 56.611 45.6656 48.7636 44.4973 37.5318 28.7 15.5553 16.2793 32.9496 50.4915 48.7479 48.7457 33.8687 24.0579 51.4391 34.3915 31.6706 53.0434 44.0124 37.384 51.0661 45.2066 35.3564 50.6947 56.3937 35.1929 30.7871 25.8224 42.9435 54.6747 51.7493 23.1343 16.7924 26.6325 53.5599 41.0313 29.0022 22.642 21.5763 29.3885 709.7005 258.2061 105.8847 75.3636 72.724 47.4904 50.5419 35.5011 39.4528 49.6704 32.1027 41.5229 44.7717 56.2739 28.1253 40.3454 44.9055 18.9034 29.6812 47.6587 35.7157 22.8307 29.9874 28.6798 29.9238 47.5313 45.0983 41.3663 50.7924 32.0925 11.5894 9.1304 0 19.6759 25.8201 32.5204 47.6805 26.9728 48.6655 25.2525 46.0084 43.6037 36.305 34.3585 23.4886 50.0292 46.7399 27.2155 40.0239 20.5302 0 19.0075 32.6942 57.4321 56.1666 30.7826 43.5674 27.2818 35.9836 54.3439 43.432 32.2362 40.155 21.2545 35.9112 58.1855 46.0535 48.9086 59.2845 37.5508 26.2106 41.455 45.2003 19.275 13.1823 26.2823 33.152 48.8789 52.8874 52.2988 32.9768 17.4644 37.7493 31.9183 37.6262 76.3417 45.4744 13.2243 9.0183 0 25.4819 0 19.9724 48.5809 41.1082 65.9462 58.2189 25.3736 48.8854 6.1081 0 0 30.7848 31.0009 22.3064 47.4992 12.9225 34.4005 64.1859 51.3355 45.772 35.3606 57.1015 37.73 38.5477 38.9074 37.0457 44.8939 33.4141 37.5628 8.5352 32.08 48.1508 48.7537 30.5828 66.3874 25.5113 12.4209 59.3526 31.3874 21.119 31.1 43.4824 48.7734 55.8335 52.2686 49.5048 28.4744 24.3629 29.5918 17.0271 18.2768 19.3619 20.1081 29.7526 29.0997 43.9836 45.2588 49.3895 50.3153 39.5501 42.5166 48.9126 63.13 78.7105 46.5847 47.533 4.3828
18.8271 18.6439 26.6759 16.7655 5.3984 18.057 11.088 19.7501 31.5313 20.9276 22.0534 23.9604 26.9349 25.5196 25.9959 21.6576 10.0873 28.1044 20.1436 13.8339 11.7265 26.579 0 2.992 21.511 30.2587 22.3221 25.1196 20.7974 15.788 11.8772 42.1387 21.5002 42.9791 26.8697 16.9313 11.1816 7.9272 7.2221 12.4869 27.6109 13.5355 12.3524 3.4098 9.1164 6.4686 18.9511 9.4939 14.0422 19.0248 13.3369 18.326 24.1402 30.8992 22.8236 13.4099 6.2006 21.1746 20.9658 14.9935 11.66 9.6464 8.2795 13.1417 14.9994 7.0984 9.0706 20.9338 26.5793 27.5818 33.6428 11.1878 21.4771 30.0415 25.1152 30.0963 24.6025 24.2435 14.9737 19.4412 16.8167 5.9493 9.2827 17.589 26.4462 28.211 22.3512 12.9213 12.4443 17.9059 25.0009 20.7234 26.0568 25.0124 23.5543 20.4162 33.7046 20.4824 19.1614 29.6332 20.3627 13.9839 14.4527 22.4412 25.5934 20.9733 7.2121 14.4287 14.9362 28.5059 26.3895 19.5595 21.498 12.9308 9.8151 17.58 105.8847 49.8641 128.7172 39.1385 28.5529 36.1306 30.8976 11.9223 27.68 24.2009 24.8261 23.8824 24.5471 28.4547 24.1036 25.9078 19.2255 17.6228 25.8058 17.0118 9.2511 12.277 13.4701 15.6611 22.5869 26.8385 17.7645 22.5999 17.3002 12.6609 5.5625 6.2202 18.9543 18.7166 20.3375 30.627 15.168 22.2436 17.6822 30.4347 29.9398 28.9063 15.382 14.5372 27.8551 26.6898 23.7326 22.1428 11.8102 6.3518 9.5754 18.5196 19.0301 18.9577 15.0025 13.3399 14.9883 17.55 27.3714 19.9586 19.298 18.8577 12.4177 15.5799 19.0963 25.9558 30.6846 23.1254 17.3757 18.6277 15.6295 14.3125 10.6678 3.9849 14.6195 17.4005 21.1897 29.663 22.2445 18.6443 11.4014 23.2507 12.5553 15.3805 27.3546 23.37 4.578 2.9447 5.6725 12.9446 17.804 13.5009 26.3858 24.1484 24.918 25.1419 14.5687 18.9401 3.0708 0 0 12.4022 13.124 12.5738 24.8167 9.3936 18.2684 23.4074 28.8875 23.9765 18.0511 26.2536 21.6672 29.5756 21.0128 24.976 24.311 20.2576 19.087 8.0509 21.1853 28.2129 26.1194 20.6157 26.6952 11.5805 9.2261 30.1248 15.7892 15.6544 21.4797 21.411 19.744 23.5671 29.7668 22.0665 12.9166 12.7495 16.4626 8.6977 8.3062 9.6233 11.2758 14.1617 23.1234 23.5205 23.9337 26.7813 23.5883 23.2296 15.8408 23.0083 21.2349 28.5882 32.9259 23.0193 1.6626
19.0077 37.8893 46.5781 34.3302 13.8768 18.9578 17.6338 36.0777 38.1723 38.1461 47.8847 32.3912 35.7986 28.0042 39.2278 32.9389 17.1159 52.952 33.2307 26.2364 30.0103 42.2185 0 3.507 30.7133 44.3967 31.0995 38.9638 28.4474 28.3173 13.6814 61.1813 41.9854 36.2722 34.7345 27.2655 6.5668 7.7275 6.9511 12.3876 32.2172 25.4382 16.2581 3.8684 11.0978 8.018 27.4487 16.2169 12.7662 28.8059 25.8375 31.3169 32.4071 35.938 32.8394 12.9209 7.5834 31.2335 30.4263 25.7746 18.3825 15.2593 25.1452 18.9859 24.9118 8.5831 15.5728 34.1682 36.891 40.7583 53.6132 24.9095 41.3805 37.6715 36.3467 36.4912 40.9134 30.491 31.3861 25.0085 17.8927 8.3319 10.4151 29.3866 50.5199 59.0104 39.9501 20.9702 16.0287 32.5885 32.2785 30.1152 52.2662 39.5997 33.4668 25.5862 25.8498 29.6802 34.2012 29.9672 31.1092 15.8907 16.5063 23.8848 39.4932 49.5387 9.1244 23.8581 26.5991 47.0916 40.3593 16.0571 30.482 17.4417 18.9733 0 75.3636 128.7172 125.7162 67.1354 42.4128 36.7633 35.2217 17.9244 33.2667 31.9438 37.029 43.9344 46.2153 29.7558 35.8575 29.0969 18.2434 29.428 41.3255 18.2529 13.8388 19.2924 14.1135 24.2527 19.4725 28.8038 21.7517 33.4986 20.2755 15.7621 11.6 9.7153 14.522 27.2877 22.235 38.476 17.7529 37.5846 23.3878 35.0347 45.7696 34.9972 26.9272 11.9936 46.0582 38.2075 32.1801 24.4938 11.2699 9.1905 17.0408 21.0136 34.9787 36.1816 21.0786 25.0028 23.5441 27.1831 21.0601 29.1548 29.9958 28.5077 20.3793 28.4325 30.0012 45.0678 32.7723 38.879 34.2775 18.8482 30.1102 21.9976 13.9287 10.3379 26.1729 41.1649 51.3578 41.9111 34.2835 23.8705 15.9186 37.9152 21.1279 25.4548 33.7372 35.4229 6.5591 3.3763 7.4183 16.3123 21.1173 13.106 36.7935 33.9959 56.9851 26.5621 26.111 29.0679 4.0508 0 0 29.6581 24.126 23.6872 35.5526 9.9223 33.7354 51.3814 30.6654 34.305 30.4984 48.8044 30.4036 34.0035 29.9373 31.8095 33.3278 42.7536 16.4555 9.8145 26.7999 30.284 29.3923 18.0947 34.6441 11.3289 7.8278 30.4074 10.7179 17.6995 17.1853 41.2619 31.9892 31.0094 48.9663 37.5499 29.7262 18.1402 24.3617 8.4546 12.0913 12.4704 10.1218 17.9154 34.2564 27.4376 34.8536 39.7561 35.4583 30.7858 24.6391 45.5884 44.2097 51.7509 39.4184 34.2438 1.9678
18.3561 33.5242 43.4951 48.7887 14.9942 33.3407 20.7667 50.3003 42.5955 44.1196 42.7777 38.6663 40.6222 32.2542 39.0932 23.2468 15.8811 38.3649 42.1279 22.4249 15.7234 39.0506 0 7.2294 47.0986 52.6953 41.8707 47.1745 49.5847 31.9222 25.6179 50.1303 42.218 41.2027 38.5704 43.6992 14.7532 11.102 8.9472 31.2234 45.27 36.6778 23.947 2.9281 11.9986 10.2857 37.463 26.4125 16.4345 30.4953 27.4185 39.7983 47.3223 50.44 36.8743 19.2927 13.7937 36.2053 33.4089 18.3212 17.3719 22.449 28.1741 21.3713 34.8089 14.0579 21.3838 42.7453 35.3701 41.6112 38.9125 29.5523 37.47 51.1011 50.4546 44.1961 44.8543 43.5981 48.4602 28.148 19.5228 11.9257 8.963 33.5643 39.7164 41.6941 38.6631 24.0143 22.1404 41.0596 31.1132 33.8281 47.5635 31.1272 30.0408 34.1702 46.6126 31.2068 41.3379 32.7188 36.4326 26.5878 10.4429 29.4401 44.1281 34.3637 11.8621 21.545 28.2153 49.172 37.6593 20.0073 25.6844 25.7539 11.9562 13.4027 72.724 39.1385 67.1354 169.5775 90.595 65.731 37.3719 20.7802 42.1093 49.358 47.7469 47.4928 51.2376 36.9634 41.8352 33.2616 21.8352 27.6037 47.4377 16.6896 17.6886 23.5164 16.7157 24.7524 44.046 29.9624 38.4621 46.956 23.8504 5.2768 0 10.5154 16.0243 19.4707 27.6025 50.0625 20.3251 35.5784 29.0331 32.9228 43.6449 34.8791 51.48 17.4413 42.8307 41.1226 37.3516 39.402 13.5951 14.5545 11.195 25.2011 33.4997 33.425 24.5743 25.9747 22.6015 24.4763 30.5929 36.6097 27.3412 34.7361 16.3621 32.5021 34.2916 40.7936 35.2533 25.7344 31.7969 30.4649 35.8181 33.8978 11.5245 5.6151 20.2588 29.6946 46.8895 46.6813 40.2733 21.5602 9.7205 36.1059 18.4048 34.3969 46.9321 32.7742 12.8243 0 8.0553 16.4568 21.9562 11.8312 24.8513 31.835 51.8089 33.8583 24.8027 43.722 6.2555 0 0 32.315 36.352 33.1403 34.68 14.4326 33.6823 51.9112 42.3735 38.4759 24.6374 43.783 40.2037 34.7721 38.817 26.8115 39.7976 39.3476 30.3126 13.8966 41.2398 32.1802 51.2218 40.8084 49.1899 16.8593 9.8947 36.3985 22.7095 21.2633 31.2138 46.4192 43.6189 46.2034 48.7276 46.4153 40.4265 22.1532 30.2386 13.8681 16.329 17.2345 14.7324 25.9553 32.1803 50.8763 49.2708 35.4748 34.3698 32.3294 34.8354 48.7217 44.9886 52.4117 41.1765 38.2925 3.4049
18.6413 32.2977 49.1879 39.6875 18.5449 21.1535 17.1659 31.9316 43.3162 34.8695 42.6289 29.7482 42.6401 32.7471 39.6452 28.4618 11.2746 34.2258 31.4434 19.5102 31.6536 37.5395 0 1.9418 27.5991 37.6536 35.0273 46.6154 35.3567 35.3361 26.939 55.2832 41.1975 35.3242 42.4693 27.4261 14.0563 8.8223 7.5067 25.7696 39.0704 32.8752 20.916 9.1035 16.1207 13.6609 31.4651 12.6292 17.7865 29.9535 25.9967 43.0019 36.0595 37.7224 30.0937 11.549 7.747 31.9727 31.9134 23.5199 16.2871 26.5582 13.2666 17.393 26.2362 14.5994 9.5476 31.7645 26.5686 35.8601 44.4944 21.3557 36.454 34.4495 51.7942 40.6961 31.554 26.8326 39.05 24.6964 19.6716 12.1475 16.3477 26.8153 33.5934 30.9877 32.6834 25.9823 18.8718 31.0555 30.3748 26.6172 42.6554 33.4379 27.5898 24.7071 36.4986 36.3505 39.9185 27.7921 27.4527 28.1835 22.416 31.9971 40.7622 34.3661 9.0987 21.8777 28.7179 35.2751 38.1195 21.2251 22.6772 24.9701 15.6308 12.4126 47.4904 28.5529 42.4128 90.595 226.0303 164.7451 52.5894 30.4514 39.9589 32.3068 35.2133 39.663 32.7189 25.7002 32.8026 28.5868 15.8203 26.43 29.6322 23.2026 19.1907 17.3153 17.2306 20.2697 41.5803 35.7797 28.8766 36.0122 29.2815 6.3819 9.213 8.4322 17.3344 22.9209 26.0951 36.2316 18.9802 31.7354 28.9028 34.7038 35.753 25.1368 30.3225 20.9381 45.7369 21.2612 29.1846 26.6127 12.0947 12.984 10.9846 19.8973 40.1429 34.5271 27.0706 28.5868 23.956 21.2501 28.9254 30.0112 28.2471 32.4383 24.2995 18.8178 35.1626 41.722 30.3557 27.6875 27.2059 20.9402 33.1802 24.1234 13.9839 9.2966 26.1629 35.1253 32.7966 43.2083 42.0246 25.6007 10.6667 27.006 17.0015 17.635 33.4592 31.393 0 4.2154 7.8305 13.365 21.2979 9.4367 28.0588 24.4171 37.1038 46.5482 25.2316 26.1687 3.7729 0 0 32.1666 27.966 15.0803 17.3087 4.9224 24.2398 46.2457 25.1294 36.7817 26.4451 35.2317 30.1503 34.0398 35.2871 38.6595 32.8352 35.0739 20.8827 13.2611 27.5856 36.0158 51.8036 24.2547 35.9253 10.3461 11.3969 27.3048 14.3195 17.4546 17.6564 29.8156 33.5506 35.1171 43.3358 40.3464 26.8059 21.8887 25.3619 16.1525 12.4899 14.6416 18.9351 24.7992 35.8074 31.7868 38.5124 48.1291 29.0592 22.4403 31.6342 39.981 40.9029 57.4184 50.7258 38.3085 2.8474
32.8784 17.842 35.7691 39.3417 19.1765 27.0955 23.5428 41.914 38.844 33.727 38.9683 41.1972 31.4935 26.5083 29.4773 26.679 15.0386 38.7554 35.7922 19.7387 27.6325 28.7151 0 3.2976 36.6335 48.9729 40.5576 42.376 44.2829 25.3222 21.6451 53.9763 48.8515 33.9595 38.0236 28.5582 12.4285 7.1297 10.2754 27.043 33.7593 30.985 20.8918 8.7073 17.5633 9.8876 26.5993 18.4758 23.8133 26.1659 20.6436 38.9718 45.3669 28.7126 31.4841 12.4034 13.2602 31.4331 31.7388 19.833 22.7251 17.2264 15.7734 20.6973 30.3277 10.2986 17.0697 24.8171 43.3154 41.124 42.8212 20.2654 32.4135 45.0338 56.155 47.7203 40.8549 37.025 43.0853 24.5719 17.7147 12.2781 10.3553 30.2114 32.2346 54.314 38.0035 28.9853 17.1053 39.4124 37.2488 38.5376 54.4816 44.1184 38.2581 30.9628 35.8996 32.6979 36.7349 32.3389 31.7259 23.0725 15.3991 24.4904 39.3473 32.0822 8.4059 6.6868 25.4495 29.3188 32.2988 20.7965 25.1762 24.2784 13.8459 17.113 50.5419 36.1306 36.7633 65.731 164.7451 258.142 134.4093 38.6021 49.0747 31.5764 38.5094 38.8592 51.4151 31.5971 37.5148 30.221 19.5278 23.0018 31.9639 24.5305 20.9226 25.9298 25.3087 25.0639 46.0541 29.1014 32.1871 40.7199 29.5238 8.4013 13.6974 12.6698 24.6134 20.6538 26.3514 35.9709 16.2439 40.0015 29.8283 54.3744 38.1879 33.1931 17.6758 18.0187 46.9125 34.6996 32.5516 40.0334 12.9009 18.097 13.9383 35.408 49.3233 46.7465 26.5378 29.0783 24.3727 31.6337 32.8979 34.5781 26.872 35.173 20.7844 23.9301 35.8442 44.4807 40.4915 31.8347 26.7684 22.3704 28.2579 29.4019 13.4768 9.8699 19.3399 35.8911 34.8818 36.8165 38.104 20.9086 16.0577 38.6522 17.9116 32.4903 37.2634 48.4992 6.8217 2.2065 10.7922 16.6812 25.1824 12.0224 32.2817 34.0375 38.8989 37.8565 37.045 36.7941 5.7442 0 0 22.926 31.2995 16.2109 26.1962 6.5337 28.6672 33.8011 40.2089 50.768 30.0363 42.805 21.5471 24.8861 31.3262 23.6072 35.1252 22.2971 31.2864 14.3216 37.3161 28.4088 36.8691 26.1815 40.0816 20.5135 12.794 32.1278 19.692 18.6695 20.1854 41.975 35.9061 33.853 43.1264 49.5022 22.4834 21.8659 29.3039 15.7941 14.7539 16.4437 18.0963 26.6132 37.9808 23.3942 45.6588 43.0003 39.8391 34.9321 45.4061 39.9716 50.3445 51.6451 36.9872 46.1885 5.2296
27.8041 28.8732 30.5015 31.8592 17.6574 20.8193 15.717 30.9669 28.6845 21.6278 28.3319 33.6126 27.4632 21.4553 20.5757 24.1662 14.3411 31.6999 30.375 20.6949 24.4814 32.119 0 3.47 29.0555 30.3774 29.5416 39.3622 29.9064 29.1189 17.9909 54.7616 37.7168 40.4465 25.5862 21.3156 9.1207 7.0859 10.5146 24.3949 28.3258 23.1046 15.3703 5.3818 15.7852 7.1287 30.9717 20.2793 18.9659 28.3569 25.4487 29.9685 28.5005 28.0631 20.3779 10.2935 7.983 23.2617 23.5766 11.5068 11.6357 15.4915 12.7616 14.8491 23.8843 12.3113 13.3457 25.1488 32.2555 31.1081 37.2387 21.943 26.498 23.7083 33.9238 37.5157 26.4786 29.0087 29.4641 17.8763 13.6214 5.8135 5.1216 22.8526 28.6279 27.8103 37.2454 21.0821 17.6317 25.5556 23.7236 24.4361 32.5803 29.2631 25.4054 27.7837 26.7149 28.4771 33.2375 40.5952 25.9864 21.6833 10.7913 24.0592 28.8126 26.5536 17.9978 14.4475 19.5214 34.8435 29.3036 18.2215 23.1155 14.2238 9.2869 15.0685 35.5011 30.8976 35.2217 37.3719 52.5894 134.4093 43.9312 105.5421 0 32.6635 37.8873 38.7885 33.7069 26.3426 27.8893 28.9386 18.0997 17.9844 25.9379 20.8107 19.0428 19.1506 19.3214 27.2276 37.3024 26.7833 25.2011 24.4895 15.9758 7.3134 8.4714 9.563 15.2389 19.2519 27.9137 27.3309 18.1833 37.0259 22.7634 26.8657 29.7299 30.5764 17.633 20.4983 35.7643 30.2452 24.764 23.4384 10.7007 9.7373 10.666 25.6338 29.4578 31.402 24.0664 21.8288 17.0098 23.6279 35.3346 31.1756 28.5032 28.1146 17.953 23.8816 27.6103 25.0508 22.3965 26.3734 35.4066 22.8526 24.6847 30.208 6.9283 5.9098 22.385 29.0174 30.6404 40.4461 30.4886 17.4219 10.2723 27.6336 9.9558 24.8813 32.6248 24.8051 4.1949 3 11.5419 12.8965 17.5936 11.849 28.2525 23.7935 29.4858 35.0397 26.3388 26.5582 4.9301 0 0 28.8609 26.7992 22.0524 26.0213 12.0312 19.9364 38.7883 34.9576 24.7889 22.634 34.9312 32.9387 26.6359 22.6575 26.4203 25.4656 17.0305 15.0135 8.9445 20.102 27.0182 30.1967 18.7023 33.8506 13.5488 9.6046 37.9645 18.1745 14.9723 20.6931 26.5325 33.2017 21.2453 34.9218 35.2248 26.6169 0 19.8166 13.2762 10.564 9.5842 9.7073 21.9808 24.7498 23.8734 31.9818 46.9066 35.2954 20.3439 23.3953 29.7075 27.0479 41.8646 25.6085 32.5835 4.2766
10.1298 19.8781 26.9948 23.3311 10.4316 14.7766 11.5676 20.7392 21.1817 20.7348 17.7795 29.4783 23.1624 24.9215 24.1685 20.9864 10.2668 19.2156 16.5595 15.9709 12.7367 27.1208 0 2.9387 23.5017 21.609 24.6624 32.3084 21.1234 16.2386 12.9039 28.581 17.7506 25.4389 17.7186 24.1853 7.5451 7.7234 7.2179 19.4965 26.9281 11.2172 12.6208 6.5211 6.4573 5.1778 21.3619 11.4938 10.5583 17.1165 21.7287 23.666 22.8264 20.1436 11.9669 10.3321 6.8049 16.3413 17.5106 12.5736 8.5819 14.7975 7.9402 9.2403 23.8425 11.2567 10.9423 21.4994 31.4458 25.1026 26.5004 12.6203 24.813 15.6883 25.635 23.1948 21.7571 20.3059 23.4333 13.9315 14.0203 6.0661 8.5189 21.3909 22.0205 21.0877 26.587 20.5534 10.7436 17.4268 17.075 18.1058 19.7316 25.1854 17.0111 23.3917 24.9171 17.7704 26.9074 27.8839 22.9679 14.0945 9.721 21.4313 21.2689 19.8326 13.5487 13.0615 16.744 25.4765 18.06 17.6628 18.2677 9.871 0 0 39.4528 11.9223 17.9244 20.7802 30.4514 38.6021 105.5421 19.4407 88.7323 28.2507 31.8611 28.0291 26.0386 21.4713 23.0629 21.9808 16.3456 21.3718 29.1528 14.8603 12.5976 15.7105 17.2931 17.8137 26.3822 12.6677 21.8203 18.4998 13.9191 5.6347 6.9456 7.881 9.8799 15.3285 21.307 22.7994 12.4767 26.7042 19.9547 25.5251 22.3654 16.6028 14.1904 14.2191 23.4742 20.925 21.9552 16.2232 9.1157 7.7346 8.5153 17.9647 24.1454 22.3848 20.9058 18.6432 12.2086 15.3082 21.7947 12.957 22.8289 18.961 10.2962 19.6539 20.5008 18.8075 22.7013 27.2461 17.8337 17.652 15.5527 20.5441 7.7753 5.8418 8.0844 21.2817 22.9128 16.7254 18.1027 17.3969 7.5916 23.8645 11.897 18.2614 20.2739 26.3393 4.8975 0.4918 5.5232 15.7153 13.0866 13.4403 27.9924 19.8796 26.4587 20.3687 20.9749 22.7085 5.5593 0 0 22.8824 16.874 11.9093 17.9562 7.2782 19.3172 26.4831 20.8744 20.8401 16.8494 22.1324 24.4958 13.7398 18.7015 25.1693 13.5232 22.243 19.5014 7.4599 23.7296 20.2355 24.7576 12.373 20.0293 12.5112 7.9252 30.5563 11.4473 14.7052 14.0296 16.803 22.3488 25.8297 28.5073 29.7075 13.9499 17.3449 14.9592 10.0972 9.7654 9.3672 9.1624 19.2545 16.0141 12.1121 23.9478 30.2679 23.6527 17.2654 21.912 25.4788 25.081 23.6658 24.5491 26.8005 3.0997
13.6412 35.6361 44.1461 38.4098 18.4211 19.6447 15.9475 30.0807 36.6109 29.8739 43.0815 31.8924 28 31.8786 41.6889 31.751 15.6401 38.2826 27.5036 24.3287 27.2551 41.0355 0 3.7845 28.3386 40.9438 27.9462 28.2443 30.0782 24.1066 14.8236 48.4071 35.5142 34.0689 30.2972 32.6888 8.2074 5.6404 0 21.7397 43.1155 24.7428 16.2071 10.3014 9.4436 8.982 32.872 17.8152 18.6798 40.9169 21.6752 25.3956 43.5195 38.4686 26.1765 11.2612 11.1955 28.299 29.89 19.972 17.1414 16.6715 20.9647 33.4248 24.1465 14.4906 23.5495 30.5067 41.4356 40.9593 44.8052 24.584 40.7495 28.2091 46.2361 37.2441 31.2561 24.2478 35.8269 25.7838 25.518 12.8732 11.4819 35.7588 47.0699 35.7917 39.0689 23.6637 15.1012 37.235 23.364 25.5989 47.7218 32.4991 32.2794 39.9112 39.4961 19.7457 35.389 42.7336 24.383 27.7808 14.7204 28.4213 39.1474 39.8598 16.7724 20.643 18.136 37.4587 32.0287 27.3642 22.7357 15.0613 14.3269 0 49.6704 27.68 33.2667 42.1093 39.9589 49.0747 0 88.7323 126.0759 109.3443 54.9057 44.4653 54.2961 27.1413 32.7101 31.6615 26.0926 37.3626 42.5468 30.0642 15.8587 20.1426 22.4633 29.0105 28.7442 29.3899 27.5611 41.1491 32.885 9.6613 10.8119 10.262 19.3241 23.8475 24.6092 41.6902 18.5238 33.5503 24.9734 31.9338 39.6441 38.1748 31.2524 9.805 28.8882 37.3735 26.1988 23.0001 12.5265 15.131 17.4295 25.8098 43.7477 32.4319 21.5754 19.7871 24.1247 28.4328 36.1667 36.4487 37.485 22.7319 17.2725 30.9265 31.1312 34.4469 29.154 37.4409 33.5076 23.5371 21.1212 36.4716 13.1686 7.7156 17.6859 32.8276 35.7706 41.0995 28.4352 23.4322 13.1628 31.5082 18.3311 33.7914 43.042 32.3047 8.7492 0 8.4163 16.3847 18.5209 17.2788 40.2087 34.0957 38.7497 31.4184 28.0641 31.6961 5.4376 0 0 31.8444 26.8863 18.6596 26.7512 12.5678 23.4159 49.755 32.7466 37.5054 23.3333 32.018 37.2997 36.6477 36.8211 24.2215 40.7548 24.6673 27.449 11.6172 26.2829 26.6401 41.1896 19.9861 34.6948 16.5039 11.8455 29.766 18.0955 19.8769 22.1941 31.6056 33.9276 40.6213 45.6758 36.8882 19.9931 20.3677 20.5653 12.3736 12.7225 16.9204 21.8048 29.814 37.0473 17.7245 35.6848 41.6931 42.8042 22.9871 36.8755 39.8889 38.5202 35.0786 25.6685 37.2953 3.188
18.3026 42.7835 37.808 33.9273 13.9932 21.2328 26.4108 37.9205 37.2491 33.4194 38.9604 32.0234 34.5725 23.2992 43.6845 19.3949 11.7946 35.3631 27.445 20.4276 22.4518 49.7879 0 4.1483 36.2192 46.8426 31.271 48.5411 39.1729 20.7953 15.5149 60.7218 46.4492 31.0856 29.7538 35.9604 11.6647 6.963 8.1174 29.5904 40.6514 25.4165 16.5201 9.4806 11.9257 9.4596 32.8203 17.8194 17.4278 30.4398 26.4426 28.3425 39.5192 40.373 35.602 11.4336 11.1948 31.5049 27.8604 19.5604 16.552 18.5917 18.4325 16.3345 26.464 14.1988 16.6171 28.2907 34.7272 31.6696 53.8379 19.6263 32.8309 35.9413 50.269 43.3417 36.9082 31.8067 40.6845 31.3221 27.0971 10.3412 18.418 26.2187 57.0373 35.5953 51.0367 27.7418 14.7061 39.9303 34.8934 23.5785 62.9573 29.6799 35.5088 28.8478 38.9658 27.4825 36.2594 39.1898 28.1735 23.4979 17.9191 26.0487 40.5123 32.872 10.3648 15.2621 19.9012 34.581 38.2912 16.6752 15.9793 14.3818 15.1036 11.5468 32.1027 24.2009 31.9438 49.358 32.3068 31.5764 32.6635 28.2507 109.3443 116.4662 156.2107 55.108 47.9024 26.9277 31.1405 29.7507 24.6032 29.0275 59.1651 25.1498 22.0489 26.7585 23.9984 26.9998 45.019 35.9288 28.3505 33.737 27.3156 8.4862 7.851 8.7787 23.1925 30.3851 27.7849 37.0829 24.7995 37.8165 20.6947 38.2349 37.5264 31.6789 28.2825 14.4798 32.8479 31.7131 30.2009 28.0886 11.9478 0 14.398 24.6914 43.1498 31.769 26.8085 28.2232 24.096 27.4483 27.0231 29.6445 22.9031 26.6864 16.1299 24.7954 37.9477 27.7812 32.7412 38.4405 25.6616 28.8003 28.2721 26.9917 13.883 10.5106 22.9838 31.2465 31.7607 43.9132 35.6309 21.8236 15.8516 43.4281 18.8874 33.6627 40.551 38.3791 5.0714 6.1191 10.8157 13.4864 27.4134 17.2641 28.4404 31.4506 41.9725 32.3479 34.0716 28.4706 4.5596 0 0 21.9751 33.787 24.5911 37.7789 8.8793 29.2319 50.9422 40.2779 35.4328 21.0827 29.8438 31.6165 27.8379 24.3062 32.4342 29.6947 25.7104 25.059 14.471 35.5395 31.7088 40.742 27.7745 37.3666 11.7163 10.3112 39.7781 16.3415 16.1225 17.2611 36.3829 26.4509 33.8598 45.1741 38.963 23.5716 21.3171 23.0198 19.7847 13.8339 13.411 0 27.6977 28.8099 23.9914 33.7681 45.0561 38.526 23.2625 30.3733 46.4514 40.7748 58.4929 33.3048 37.5614 3.0616
35.7212 47.095 68.0894 56.5146 21.5266 37.2145 26.273 42.0904 53.982 47.2397 62.0532 35.6129 50.8648 43.1212 43.75 38.9361 19.9355 60.5504 50.3743 22.9695 34.3317 37.9568 0 6.3211 54.2513 64.9758 36.3798 36.4735 42.9137 30.4927 19.0381 85.3822 62.3736 47.8836 36.5078 34.271 12.36 9.4341 9.6158 43.3997 48.6654 40.9127 21.3317 8.8686 16.7305 18.0029 35.3738 15.213 21.676 42.2194 29.383 35.3984 51.1143 39.5613 32.8093 13.5189 13.8347 46.1551 30.0143 19.9231 20.6932 38.0659 27.2726 22.8977 32.6003 14.8697 23.6204 37.0516 47.6011 50.9259 79.1318 29.511 47.7215 49.4676 58.7616 51.0931 33.9363 42.5654 48.1286 43.1486 21.4527 8.4397 24.0881 44.2134 50.9428 46.0678 55.4826 37.2037 24.3759 55.5284 40.0906 42.292 60.346 37.9985 38.0091 41.6233 41.155 29.5265 49.4741 57.3244 40.5469 35.6393 14.7652 31.5923 53.0086 52.0546 18.6922 26.4302 39.0355 58.5555 35.644 17.7827 16.3897 24.7923 17.432 14.4026 41.5229 24.8261 37.029 47.7469 35.2133 38.5094 37.8873 31.8611 54.9057 156.2107 286.3121 143.9937 62.6067 40.8738 37.1799 37.5424 29.2883 33.0735 54.4282 28.8969 20.9275 29.6641 21.7791 30.6663 36.5627 26.7683 35.975 50.9054 33.1892 10.2653 0 17.1797 20.8522 31.3702 40.3484 38.9375 22.5907 50.1432 35.4444 49.0566 42.5718 45.9495 31.8843 24.6796 42.3117 35.0065 37.0783 38.4486 18.7141 21.9244 18.8202 37.0609 47.8204 43.6325 44.5217 37.9277 25.4088 33.1229 31.5559 31.1805 35.6539 37.9011 29.7826 28.4841 38.3306 46.8698 48.0113 42.5459 34.0919 39.3298 41.9603 53.9921 18.6086 0 28.3016 51.7784 56.6031 58.3835 36.9744 28.8776 14.9284 37.5463 25.3125 36.0099 60.8374 51.592 10.9557 5.8359 13.1463 21.3808 28.7128 15.4333 50.014 34.5253 58.3042 48.8292 41.387 48.513 6.7779 0 0 32.6548 32.8347 23.7574 30.7273 12.34 30.4443 62.2931 47.5672 33.5507 33.564 67.0553 36.2773 29.6606 36.1832 49.4979 32.5252 39.0871 33.4475 10.853 44.5287 60.96 63.1645 29.7346 51.9806 14.476 11.0633 54.1916 30.1458 28.0687 29.7321 40.8773 52.7642 35.5244 65.8821 48.5871 40.2346 28.2128 38.3238 17.3176 17.5558 18.5193 18.015 26.6912 42.2788 32.7305 48.3247 49.4387 54.8858 36.6209 45.8849 59.9251 46.7732 100.6195 43.8031 41.9116 4.2832
30.5726 43.0314 79.1531 56.2754 28.1873 29.6689 28.1034 47.368 59.7736 48.9699 64.8492 45.4237 41.6377 49.078 39.1999 45.969 19.669 68.9718 50.1046 19.2345 30.5032 45.9135 0 3.628 39.3203 65.3369 44.8353 47.1198 44.4916 34.766 22.8048 79.8133 56.0931 62.2064 44.8901 39.2743 11.2781 7.9364 10.7946 38.8336 41.6322 35.6323 19.6666 12.6161 21.8515 17.416 44.1137 17.2606 15.9656 25.3839 28.9055 35.3063 48.0528 41.6425 33.3096 9.7375 16.7237 48.9334 36.1103 25.2442 18.8396 34.0198 28.0317 22.7052 30.2844 13.2788 20.6044 33.2975 45.4062 56.6191 70.5982 27.2408 56.9388 43.7245 63.0247 49.9236 38.3927 41.2519 40.9526 34.4709 22.1871 8.9102 18.5487 40.0948 57.5072 47.9283 65.0344 28.2888 27.1106 48.362 46.9706 30.4131 79.9452 58.2252 43.4743 52.5155 34.6455 26.4508 36.7882 38.6872 38.5924 30.5119 10.8251 46.6608 56.2056 52.7041 18.615 25.4479 23.6866 54.8034 56.1173 23.2583 27.3305 18.3479 23.385 14.3569 44.7717 23.8824 43.9344 47.4928 39.663 38.8592 38.7885 28.0291 44.4653 55.108 143.9937 122.1042 109.6698 39.763 49.4333 40.2174 26.628 33.9043 65.6726 32.5096 18.9072 20.3246 20.2222 26.3448 61.9335 47.2975 35.1809 45.825 30.684 6.5241 11.206 12.5581 21.18 28.4783 32.6858 49.0266 24.9891 46.561 35.0538 47.3394 47.4178 37.0651 36.2552 19.4808 55.9468 54.3183 40.9646 56.6341 25.1703 21.1259 21.1548 32.3224 55.8988 58.3286 23.2619 37.3722 20.9493 29.8437 44.7203 38.7956 34.972 36.8961 23.899 25.717 45.2916 47.927 41.997 51.8178 42.5051 33.4675 41.1514 49.9558 16.7896 9.2851 26.1048 32.3588 57.6766 54.1147 53.1228 29.9258 15.7833 45.3601 28.1339 42.1064 55.2824 52.6443 13.6583 12.1223 11.8938 22.751 27.8467 11.5056 43.427 30.4021 57.2064 48.0563 26.9706 38.8693 5.9796 0 0 34.5812 30.2657 28.3427 39.4962 13.8105 31.4897 62.9949 43.7059 46.0192 33.7443 54.9105 35.4053 44.5027 36.187 39.9011 41.3118 44.1738 31.7822 11.5687 37.7151 47.9005 52.9197 30.2849 65.1891 9.8975 7.3843 42.9905 28.435 25.3841 24.5547 33.2949 40.4309 41.5943 81.3114 51.7588 34.2213 25.0898 35.9109 15.791 21.0263 19.8169 11.9403 29.6523 50.3211 40.328 54.9713 71.108 35.9719 36.7415 48.0192 65.0819 61.6174 90.4987 59.1446 50.3673 0
30.6814 47.6741 72.838 61.4282 23.4136 34.1183 18.4656 46.2857 70.3276 40.8734 56.9581 42.3874 47.1269 46.7414 47.9294 33.5877 24.0829 49.5096 52.1136 27.5077 36.5573 43.3958 0 6.6378 56.6166 80.8394 47.6133 54.0006 53.1378 38.703 33.3278 75.7374 48.3248 41.07 53.0237 60.1315 15.4598 6.4699 16.7964 33.7879 45.9585 37.3636 27.5652 0 24.8986 18.1647 44.3618 23.1156 18.6306 38.6036 36.2051 26.3784 59.9368 39.6637 36.6154 16.769 10.1271 55.3209 52.1677 28.8454 24.529 29.6073 29.3993 26.1514 46.4909 0 22.8036 46.9255 65.7134 52.5933 71.1645 31.5715 59.0011 50.8553 67.3015 57.6405 61.3084 50.8697 51.0584 36.8306 28.0028 14.2988 22.7712 44.0698 54.1383 52.1586 54.7377 29.7822 32.4002 55.2623 54.2245 41.2333 73.657 42.8629 40.2007 45.7261 41.3094 44.303 60.5639 52.7101 48.3332 27.3949 17.7304 39.6381 60.3315 60.8513 20.4027 19.6566 24.4894 58.4604 54.5102 25.6664 31.3481 24.8276 35.8548 22.136 56.2739 24.5471 46.2153 51.2376 32.7189 51.4151 33.7069 26.0386 54.2961 47.9024 62.6067 109.6698 312.5612 87.1596 50.2467 50.8151 29.2912 33.0825 63.8084 41.0318 21.146 20.4182 24.3039 32.159 47.7191 53.1312 37.7309 38.9666 42.6384 20.59 10.9536 11.0641 30.7375 34.1243 35.4866 57.7992 24.8549 52.208 33.9511 49.7037 54.5703 38.9059 39.471 21.4541 59.738 43.4038 38.3594 44.2497 24.5995 13.9239 19.5722 38.588 51.4865 54.2402 36.9779 36.1524 28.6854 36.9193 49.3152 46.9317 35.7282 33.4354 21.9529 42.8505 50.2019 55.399 41.6704 47.6716 43.4279 35.3771 39.6348 48.1813 18.1285 12.741 32.3813 40.0579 43.1318 58.0141 57.7812 30.2377 12.3071 43.3208 27.7147 43.7317 52.8664 52.8593 16.2271 9.6926 11.6096 14.7857 22.3322 19.1919 41.3628 47.6141 64.7357 48.3709 40.4294 39.7519 9.2536 0 0 46.7758 36.5441 30.1982 37.1412 12.2563 33.1528 68.5233 45.0407 43.1793 33.8937 57.5476 37.8596 44.5137 43.379 38.3008 48.3027 40.5565 38.4878 15.8796 38.3973 63.4752 50.2125 34.6823 56.057 12.6321 7.0054 49.4422 28.934 22.4715 30.8431 52.8408 60.5674 42.1367 58.0946 56.6258 37.6902 29.703 31.1593 18.6804 13.8709 14.8232 19.2585 29.9413 46.0573 38.9831 44.8653 69.6104 51.1336 32.4218 52.3638 80.6203 65.4552 81.5534 58.7689 57.3999 0
26.5831 20.8822 37.4903 33.1083 17.6898 18.9285 11.6282 41.3861 31.3531 35.6327 35.4402 38.7437 25.4996 25.2605 29.0689 22.8597 14.6846 39.987 32.8986 19.3852 21.5441 29.6667 0 2.4035 27.9198 34.3736 29.3692 34.8538 27.6585 20.1169 12.1665 39.9212 26.4066 31.264 29.9061 32.3797 11.879 8.7205 4.2888 28.8418 38.2586 22.5009 12.2941 6.9784 15.2758 6.7754 23.9498 10.8265 11.8881 20.4006 24.5648 29.8238 32.8588 31.6075 29.3914 0 8.004 28.0203 22.9554 9.6685 15.4319 21.8479 18.9842 14.2832 26.2356 13.6277 13.0479 18.89 32.3603 29.911 47.4536 28.5546 38.3146 29.1152 38.1999 29.324 30.2616 29.8887 31.6157 21.5516 12.6191 6.008 14.5911 20.4507 33.1804 32.1543 33.4963 22.4925 20.9687 29.4163 32.0938 19.8799 35.0581 25.8816 16.7341 36.0474 33.3332 25.3611 32.0913 27.6997 24.8971 23.904 15.5478 32.3244 36.7192 20.0017 9.9763 15.3036 18.8376 36.645 27.9774 15.474 13.5046 15.7402 11.1175 9.5492 28.1253 28.4547 29.7558 36.9634 25.7002 31.5971 26.3426 21.4713 27.1413 26.9277 40.8738 39.763 87.1596 160.4075 88.284 38.282 25.3529 31.0258 35.6114 19.733 21.4978 18.1713 18.6444 23.8973 34.7395 28.2052 28.866 26.5997 25.5092 6.9442 0 5.5198 15.2893 23.2361 18.2517 31.6028 15.6475 26.2506 30.1032 44.6201 26.1983 28.0359 20.2143 14.6384 37.9436 24.6223 24.6672 24.7382 13.1914 7.042 11.421 20.4042 32.3661 33.8577 21.0041 24.4553 20.9635 24.9178 29.2072 16.2399 23.9203 22.2244 15.8067 18.5085 27.7719 33.9623 29.953 33.1319 23.8205 25.879 22.6046 30.3693 13.649 7.1274 15.6669 29.6128 29.9295 36.7931 30.5036 16.0724 14.7389 21.2837 22.1722 28.5385 25.2499 23.3993 6.1355 4.6458 9.3193 16.2618 24.5211 9.895 22.6071 28.2188 36.5107 31.2676 23.8115 25.6553 4.95 0 0 22.2238 23.8265 18.2182 23.6268 11.83 29.368 43.1318 22.4606 29.87 24.591 41.4282 29.8026 33.9115 20.2231 32.9456 22.7634 25.3735 23.2618 11.5448 25.0646 30.8423 30.6419 25.4049 30.0971 14.812 8.9749 25.7992 16.5251 13.7533 19.8107 23.2797 29.5 21.0217 35.15 32.3559 25.6421 17.8003 16.5088 13.2606 13.7366 13.0725 11.4807 21.5894 22.2388 25.3264 33.8199 40.8064 26.2836 25.4714 38.9179 44.3921 27.7116 38.1463 29.3673 27.19 1.2582
22.8075 31.5616 47.3003 37.9672 15.7656 26.2355 21.5144 46.0339 36.8772 40.3867 41.1492 29.2382 31.0198 33.4159 39.0475 32.3867 13.6383 40.6382 37.5618 12.0207 24.3013 41.5028 0 6.2308 39.0407 49.9526 36.7435 46.7108 31.4023 22.7434 16.4587 48.7796 34.2803 41.9219 35.7391 25.7389 7.7826 7.4772 7.3122 23.3306 42.1833 23.2101 12.8008 12.7194 15.5977 15.3933 38.9147 14.2238 16.8022 28.2894 25.7175 30.9823 32.4337 33.0855 29.3191 17.6405 11.1471 43.4039 30.0769 13.9598 15.4316 23.3531 26.2953 16.759 26.5063 13.1278 16.1133 25.2342 36.0273 30.4744 47.9901 21.19 49.0133 35.646 47.0199 42.2157 32.0747 42.194 34.2724 31.0156 21.7159 7.4715 9.9448 37.2309 46.598 42.0999 37.073 25.6421 25.6902 39.1783 37.1747 29.0687 48.7071 40.1511 29.3787 32.6876 37.829 30.359 29.7794 34.5457 35.2014 22.1793 15.5613 30.4217 37.647 28.0067 11.049 19.9867 23.0261 43.3161 31.7993 12.1795 17.1819 16.4997 13.8985 12.8867 40.3454 24.1036 35.8575 41.8352 32.8026 37.5148 27.8893 23.0629 32.7101 31.1405 37.1799 49.4333 50.2467 88.284 47.7015 131.6796 32.038 38.3999 45.3522 28.7105 19.9235 19.3048 19.4947 24.2257 39.1556 35.0474 37.3234 35.4862 26.6317 7.7501 14.6356 9.515 16.3403 25.1615 24.8478 38.6543 15.3734 44.6393 24.9687 37.155 36.6686 33.1945 28.9931 19.3758 34.6847 29.3632 21.6591 33.5354 12.7404 10.9278 8.6726 20.6233 40.6282 39.4276 29.9098 26.3571 22.7434 28.9576 35.5426 23.9929 21.3062 25.1277 20.6509 21.6957 33.9132 36.4441 28.7678 34.9658 30.9496 29.2632 35.2886 36.7163 11.8585 13.6713 22.8028 26.2781 34.5077 45.5558 36.8282 20.8173 12.84 27.7681 20.1951 27.4753 28.8492 45.0693 10.91 7.3893 11.0359 21.5456 22.4306 12.0776 29.5242 32.4151 39.4428 35.5649 28.114 34.3644 5.0032 0 0 26.5505 29.3141 16.8325 23.3842 8.1967 24.4561 55.2523 24.474 44.0879 30.4166 31.9848 36.8174 27.8593 24.1166 34.4954 34.0073 41.9192 22.1305 11.4982 26.2161 27.5058 45.0775 20.8758 31.7277 12.1895 5.1148 36.8522 15.1484 18.6585 18.9301 38.426 28.4904 31.0642 45.9938 38.719 29.7898 23.0949 25.1759 13.341 12.5864 12.2116 11.8304 0 25.5866 30.6571 37.3713 40.6204 25.8939 25.2616 47.2084 59.9147 37.608 55.8982 35.2834 30.2015 3.3272
17.898 33.5561 39.3333 50.0578 14.4089 24.2195 16.6507 35.9422 36.7905 33.7856 32.7193 35.6565 34.1704 21.0271 28.8866 25.3865 16.7385 28.5032 29.7061 19.1009 26.0727 24.8894 0 5.7756 31.6724 41.9202 35.0155 45.9164 41.863 22.1552 19.9282 48.0796 37.6839 40.5384 34.6654 26.7942 10.7837 8.5715 8.315 24.9588 43.5328 20.9349 13.7331 5.7355 9.471 8.6992 30.929 12.8998 13.4103 20.0083 25.8996 38.2263 33.9844 32.6086 27.2143 12.8525 9.5984 31.6413 32.9986 17.9295 17.8212 16.2547 21.4171 13.7692 25.8522 9.3556 12.2653 22.5078 42.557 29.3685 41.1943 21.0934 35.4905 33.9619 42.8762 40.2986 34.1956 29.8924 38.5828 20.5089 18.9266 9.5822 11.0849 26.8158 34.9573 38.8367 44.1026 18.4981 22.9935 37.9266 34.9681 24.1234 36.8398 29.0284 29.5731 25.5853 32.7642 26.1365 28.0433 34.6673 22.2172 22.5475 12.685 26.7688 29.9485 33.2407 10.3699 15.2081 21.4233 42.1386 28.4963 14.8474 25.0379 14.4413 16.1185 13.1616 44.9055 25.9078 29.0969 33.2616 28.5868 30.221 28.9386 21.9808 31.6615 29.7507 37.5424 40.2174 50.8151 38.282 131.6796 152.4099 48.2181 0 56.3702 25.8664 18.6836 19.3487 26.6604 24.5418 41.0334 33.4768 22.8748 35.0017 24.4514 10.0138 11.3115 15.4002 19.3317 23.2916 21.0872 37.6454 25.3358 40.0581 20.9287 34.5232 19.1953 23.4201 25.0365 19.2361 29.5729 34.8341 21.819 28.7113 11.1976 7.3628 18.5681 21.2806 31.1648 41.9017 21.0125 22.4959 19.7291 30.8969 37.953 25.0762 20.7126 22.7635 17.9137 26.2371 30.2146 32.3595 35.8318 28.9243 37.9375 24.7122 29.5002 39.1825 17.5754 8.7311 21.2737 34.3245 44.1137 39.0085 35.7786 23.8634 12.1397 30.3906 21.6814 29.4497 28.2608 45.2732 8.775 3.9399 7.1916 14.4369 26.4402 10.407 26.8592 26.7187 42.0221 30.7441 24.6684 32.5253 3.8238 0 0 21.5919 30.6095 23.0491 22.3744 5.9169 24.7967 48.3234 27.7627 33.1732 22.2676 47.3678 32.4878 21.0708 23.1091 23.5014 30.5166 31.0804 29.9118 8.9451 24.0287 35.9123 37.5125 29.7698 35.1803 12.5737 10.7897 38.7712 16.3301 20.722 25.662 37.0095 33.4352 30.4129 37.4057 45.0237 22.7544 18.8366 20.7819 9.6579 11.7548 16.089 19.3421 24.3851 34.9128 30.4771 30.4092 38.65 43.1918 26.6134 34.9291 44.2011 46.0809 43.2728 32.4014 23.812 3.9033
11.7433 27.7816 24.8642 26.9141 14.0534 10.2648 16.2448 16.6161 18.7437 23.0393 21.6118 18.5698 21.2951 18.4463 23.1676 15.5081 9.5708 18.7523 21.5398 12.033 11.8504 13.1869 0 1.9957 26.4563 24.3458 21.7296 25.4752 20.5368 20.1988 12.1738 25.4198 21.9925 26.304 21.3658 19.3532 9.3861 6.2365 7.2799 16.1202 26.3523 14.8274 8.846 2.4955 5.9282 5.711 17.6885 10.8952 9.3259 17.6025 17.8086 18.4321 27.8996 24.0822 16.5469 6.9569 5.5705 18.9194 16.7676 11.7885 13.9381 8.0739 10.5437 8.3595 13.4812 7.5569 8.6983 18.815 21.5866 22.2367 23.8486 14.0493 18.2869 22.1656 24.0033 18.1236 22.6006 16.9986 21.1873 12.5991 11.0236 7.6773 6.8138 17.246 22.7761 18.6925 25.165 15.5376 17.1858 24.0533 22.7818 23.411 21.744 23.7501 17.5371 24.2468 23.3985 16.5485 23.147 18.3794 13.9765 16.9836 10.4992 11.8274 20.5491 17.4708 9.4869 10.5915 12.0847 22.7546 15.7343 8.4806 15.3733 7.7997 8.2497 7.4349 18.9034 19.2255 18.2434 21.8352 15.8203 19.5278 18.0997 16.3456 26.0926 24.6032 29.2883 26.628 29.2912 25.3529 32.038 48.2181 5.2382 47.2372 0 21.7978 14.1851 15.6207 13.9607 13.572 21.9436 19.1779 18.8091 19.4458 16.8966 7.0357 0 6.4433 9.2896 13.7421 16.0367 24.9245 13.1907 20.818 21.0952 20.38 17.9088 22.3292 18.5593 10.4755 19.7869 16.0089 22.2072 21.366 7.9048 6.0969 12.1642 13.8362 22.311 20.0011 17.7204 12.2574 14.8598 21.6595 25.8663 20.3156 12.4644 20.8763 16.5913 15.3566 17.9188 24.7475 22.2652 25.4478 16.9715 15.0312 22.4499 20.2696 5.107 3.4836 11.264 16.9001 16.3362 25.3483 24.5238 16.4718 8.9265 11.2269 9.6838 22.5755 19.8938 24.5013 5.7895 2.1792 6.3122 10.1547 14.3158 14.5215 21.4451 17.6654 25.6084 23.8719 16.5108 25.6983 4.2114 0 0 15.9906 15.5272 12.764 15.6008 3.9527 13.8057 23 20.5546 17.7124 13.5268 23.5033 19.2251 16.5224 17.7841 18.5166 14.6988 16.5835 13.3195 6.6911 17.2183 21.8573 21.6793 18.3847 19.6127 8.7403 6.9886 20.5049 10.1294 12.7574 16.8479 24.317 16.0744 22.1966 18.4577 22.3669 15.7391 13.061 15.9501 9.6726 9.3247 9.4583 9.7587 16.4425 18.9345 19.7132 18.7799 26.6487 20.982 14.3017 22.3024 21.4924 20.4766 23.8674 18.2237 16.364 1.8325
20.8298 25.9137 40.3598 36.3145 17.4859 23.3043 17.6874 25.2412 23.4935 24.5873 34.2279 23.6949 16.51 29.9642 31.6196 14.6471 10.7439 23.8324 25.0673 18.2994 21.5627 28.722 0 3.3834 31.7116 30.9552 27.518 29.96 24.0925 20.9681 19.4741 39.3938 33.9738 37.9243 31.3975 33.2393 7.6097 7.1079 11.3484 23.6669 28.6903 18.9286 11.7312 2.1255 12.6767 7.3263 29.9982 0 13.198 24.8879 21.7967 20.9101 37.7863 26.9381 23.6896 13.8358 8.093 25.6234 21.0707 17.5086 18.0793 17.9229 16.5496 9.8128 25.3178 13.7839 10.3947 26.4422 26.1747 34.6299 36.5511 18.4846 23.0313 22.585 35.4051 22.5348 34.1255 20.8288 27.4082 15.0202 15.6675 3.6988 6.1467 20.9781 37.6074 33.7424 29.8726 13.7524 15.4062 38.3236 28.9751 33.0961 28.8469 36.3518 25.5322 26.0271 32.5563 29.5074 32.1348 27.4548 22.62 21.0317 14.3884 16.5754 32.777 28.4083 11.7529 11.9519 16.9439 23.5668 25.3177 16.3868 20.4993 10.2969 15.1487 14.0019 29.6812 17.6228 29.428 27.6037 26.43 23.0018 17.9844 21.3718 37.3626 29.0275 33.0735 33.9043 33.0825 31.0258 38.3999 0 47.2372 118.9997 139.7654 35.7369 23.3095 19.8836 17.1323 22.606 35.3339 24.2112 27.6385 18.7153 18.2466 12.3751 0 8.3919 8.7409 14.5931 28.4625 33.3702 18.4876 31.3137 25.9678 25.3563 29.745 27.054 18.2157 14.6008 33.0363 22.3802 27.9549 28.0219 10.1872 7.118 11.566 16.7879 33.8433 36.6672 22.1347 19.593 14.8117 21.1738 31.7395 27.2034 19.9487 24.3454 23.9082 17.8523 26.7967 27.8829 24.7049 38.9759 27.6009 21.7898 20.0817 27.1846 14.1607 0 14.5815 20.713 32.5733 40.0273 28.8598 18.8677 7.7343 20.0621 18.7722 28.5881 30.3987 29.3237 4.5791 3.7442 10.446 17.6154 16.248 12.2333 29.3389 27.4382 27.6726 26.8696 32.1319 37.3933 5.562 0 0 23.6738 18.4451 19.2311 20.0484 7.3618 19.0812 31.0718 34.9787 30.926 24.6313 29.9505 21.415 22.8853 23.8797 25.1088 20.9288 26.883 19.6964 7.9423 23.0614 27.8218 37.1365 17.2919 25.4209 14.1421 8.7649 26.2859 17.3558 13.4557 16.1868 23.4031 24.9198 28.4043 39.0223 36.9993 20.1566 16.3603 20.8316 11.2939 11.5887 12.5339 13.3433 0 26.788 23.6663 29.7678 36.5791 26.9766 19.2065 23.6092 32.6869 31.773 33.864 28.1289 23.8269 1.2013
26.7559 47.5257 76.6198 46.9659 17.9693 34.833 30.0523 59.9951 49.1393 45.4609 58.4848 45.475 43.4231 45.3805 47.3243 32.5567 17.9774 50.3663 41.6459 28.7786 31.9394 46.9316 0 3.1042 53.0718 50.239 53.8859 47.8404 40.9481 36.4301 23.6226 68.3525 58.5502 62.7177 40.4841 45.8791 18.6849 7.9457 14.9276 51.3549 54.0749 31.3687 22.6377 8.0577 21.1553 19.1959 44.3327 28.156 22.3422 41.0355 39.3026 47.3806 55.6569 54.4314 37.0354 18.2782 7.8105 46.5795 38.3401 23.1337 25.3687 31.3948 22.893 27.8789 42.1841 19.632 27.1489 49.5948 56.7884 59.4009 58.5241 31.1583 60.7192 39.0869 65.3579 59.6797 54.3937 42.4917 49.0993 34.2629 27.9588 10.978 16.3332 52.8151 50.5471 52.8091 56.7816 22.4367 23.5446 59.0191 47.1057 34.9956 70.2797 57.5876 49.8443 52.7417 49.626 35.8564 46.7222 59.5125 40.7738 25.4052 19.4682 42.3338 73.1419 42.4106 21.1637 21.1091 25.0087 57.4935 54.4721 28.1932 27.8524 22.1815 22.7227 10.8069 47.6587 25.8058 41.3255 47.4377 29.6322 31.9639 25.9379 29.1528 42.5468 59.1651 54.4282 65.6726 63.8084 35.6114 45.3522 56.3702 0 139.7654 280.5234 187.3343 0 30.6307 33.4191 34.0222 57.8347 42.2353 37.3427 51.0417 34.9597 11.539 15.4534 19.6164 19.7226 25.4822 42.3595 48.1619 24.0488 57.2811 44.9801 55.3355 50.9326 34.8993 27.1198 20.0512 44.6388 50.1341 43.3867 44.7495 21.6862 19.1128 11.4134 36.9056 58.7095 47.6885 37.7165 37.2526 27.2395 46.5248 42.5237 42.7161 31.1353 51.7569 33.7307 39.7846 40.4032 57.7702 56.3371 40.8995 43.2167 29.0022 32.5268 51.0658 19.5805 0 29.3275 47.698 49.9504 63.818 44.7357 29.3083 19.1706 36.9092 36.658 40.885 58.7206 40.0571 14.3372 8.4481 14.7052 26.5447 34.7839 17.0955 54.0765 48.9652 62.939 47.9603 33.9945 46.7041 6.4929 0 0 47.8709 41.9766 30.0731 43.2733 15.2176 48.5286 73.0596 50.9523 50.0936 36.9029 55.1836 35.9163 48.6097 45.4656 37.9426 55.8666 40.5711 32.9658 13.5027 39.5863 54.2052 56.8373 31.1362 68.6218 24.2507 10.6033 50.688 18.1213 22.5317 23.5842 39.7851 46.4651 48.6426 73.7304 50.9803 38.1477 25.022 32.846 15.8477 19.4523 19.504 16.3268 34.2044 41.1658 40.7266 55.9232 53.5405 42.6581 37.303 35.9465 68.9558 51.8498 81.5194 51.6116 56.6295 7.3757
23.4948 27.4609 40.1831 29.4311 12.6913 25.7526 13.9796 29.7063 31.5392 17.6804 23.1157 33.3918 28.6708 22.7726 31.8272 25.4994 25.5047 44.1639 23.4917 17.1235 17.198 30.1974 0 1.884 25.3632 28.077 24.4153 26.0528 27.9439 19.5164 20.2918 44.291 25.7413 29.7953 28.7293 24.6394 7.5428 6.2331 10.0981 21.1726 23.9569 22.6373 15.9518 1.3343 6.8008 9.0077 29.5984 10.7856 12.9087 24.075 21.1265 19.3746 35.9539 28.7146 12.706 8.6182 10.2169 28.6149 27.4417 12.0504 5.7653 15.573 14.785 14.3987 15.3601 11.4009 15.6844 23.9236 33.8442 37.8175 35.5965 18.5978 29.3888 30.1043 34.8598 26.4275 33.4257 34.1192 23.7202 24.9336 14.5647 12.293 0 23.8713 36.5631 29.448 23.1256 0 19.1024 34.3107 19.0163 19.4243 35.4061 29.2211 29.5835 30.1608 38.0055 32.1194 21.563 25.3826 22.0284 19.8131 15.9401 19.1502 26.789 30.4494 12.0313 9.6631 19.4564 35.2716 18.4446 11.5211 18.397 7.4423 14.767 11.4871 35.7157 17.0118 18.2529 16.6896 23.2026 24.5305 20.8107 14.8603 30.0642 25.1498 28.8969 32.5096 41.0318 19.733 28.7105 25.8664 21.7978 35.7369 187.3343 73.2445 40.6422 0 21.629 26.2939 31.1777 29.1784 26.0569 26.7614 23.5667 7.2163 0 9.8193 14.3987 21.5861 21.4594 34.859 19.114 31.8076 20.5274 28.0057 31.9416 20.4078 25.1649 19.6614 29.2915 32.5921 20.639 23.0972 15.0179 7.6732 12.5946 17.5352 21.3403 28.6422 24.6268 20.3983 11.3006 28.0083 26.9176 21.0103 16.9598 17.4681 18.0012 24.6184 34.4992 35.72 38.5332 34.5895 24.3241 20.5126 23.6845 28.9164 12.8306 0 16.0961 31.9214 35.5926 36.1862 27.93 20.8792 9.4334 26.3346 20.3167 24.057 34.1787 29.6079 4.6893 4.015 7.6852 0 22.3621 7.2265 32.8934 27.2145 35.1614 29.9444 23.2061 32.7895 4.1197 0 0 25.9854 26.5103 26.1176 26.6808 7.5999 16.4988 37.9764 22.3604 13.4564 22.2729 26.7453 34.4576 25.6933 25.9408 26.6488 26.6098 37.0889 26.2201 9.6387 24.9002 38.6104 45.3663 22.1424 36.6473 16.188 8.8356 27.4233 23.3524 14.4139 16.1885 29.0359 25.8565 28.577 38.3015 34.7712 24.4502 20.8565 24.6789 13.2938 9.9303 11.3453 15.9564 0 21.9238 26.2814 34.1956 26.1147 21.0467 20.6821 26.0488 35.1001 31.0378 35.0364 28.0573 33.5841 4.7648
17.8734 24.9303 19.8194 19.1299 11.659 16.0729 12.5006 24.4968 18.0706 17.383 15.3096 24.2178 22.5669 24.2185 22.4585 18.0373 13.7141 24.6252 17.2958 14.8072 12.1385 15.851 0 1.7939 23.4125 16.0256 22.5112 25.8256 21.2792 13.0421 10.5309 27.5171 20.7672 14.0242 18.802 13.7812 6.3538 0 7.9882 15.8807 9.5724 12.7808 10.2267 2.8935 8.5851 5.2451 18.0375 8.4814 13.0359 17.8017 15.1391 17.2597 19.8123 17.9357 8.0104 5.813 7.7044 18.8308 16.6028 12.9296 10.1292 5.7261 8.5058 7.5652 14.5312 6.1213 10.5354 21.6713 21.3504 21.948 16.4547 9.9791 12.1458 17.9922 16.804 20.1456 23.4734 15.8791 21.659 13.6279 12.6896 0 0 17.2488 10.7235 19.1206 15.6543 16.1391 10.7288 23.3051 12.3588 14.3788 19.123 21.6673 22.8955 21.4416 24.1205 16.7087 18.8407 13.7464 9.1832 14.8588 10.4926 15.1801 32.0181 19.3453 6.6482 7.7609 15.8194 17.7654 15.5027 9.9748 7.5216 0 7.2079 0 22.8307 9.2511 13.8388 17.6886 19.1907 20.9226 19.0428 12.5976 15.8587 22.0489 20.9275 18.9072 21.146 21.4978 19.9235 18.6836 14.1851 23.3095 0 40.6422 18.6043 65.0985 23.6924 16.8932 26.0578 16.7271 14.0344 18.5884 19.1328 0 3.3354 7.6473 16.0263 14.7523 12.4304 18.4542 15.9995 17.5995 19.2805 20.9475 18.5973 18.9713 25.0838 7.9643 20.9491 17.8364 15.0638 18.2122 4.749 6.1447 7.2881 13.9273 13.335 18.4936 20.2291 11.3104 13.9599 16.2382 18.2362 15.3968 17.9584 14.5646 13.046 15.5618 16.3073 28.0955 17.4222 19.5798 13.7805 8.9382 13.4986 21.6496 10.9468 0 13.4969 15.3562 26.775 18.5108 15.5327 14.8085 11.2897 0 10.3535 14.1553 19.7756 16.7016 4.4793 2.9039 4.6058 0 13.059 8.6275 16.404 21.4456 28.2363 26.9194 12.2603 23.95 4.5104 0 0 14.4608 11.4103 17.6528 16.9356 6.2786 17.4559 14.3896 17.9946 14.6027 14.501 14.9083 21.5203 15.7426 13.4897 19.782 14.6195 21.8888 19.7728 4.3894 15.6891 19.6321 36.4749 11.0265 20.8215 9.9758 4.8338 21.2532 11.8256 12.2996 14.8422 19.0009 18.087 13.2065 18.3149 21.5816 20.7382 10.6027 16.3567 7.9592 5.9615 7.0584 10.1993 0 13.7502 13.7183 20.1396 19.4009 25.7636 15.724 17.7797 15.9622 28.4925 19.2505 21.089 21.1355 2.196
17.6504 25.6838 26.9402 26.6485 0 0 8.5025 26.5684 24.3452 17.5149 21.0673 30.0355 24.3052 29.4892 19.4396 17.4064 11.1505 24.1477 21.2557 12.0261 15.0442 29.1405 0 2.9317 18.8473 28.6231 29.2479 27.9085 23.8308 18.9735 10.4364 39.024 28.2632 18.3806 31.9179 16.4462 8.8681 7.6728 7.5778 17.2569 22.1231 11.7282 0 3.771 5.49 9.9299 0 0 0 22.7774 12.5089 23.6294 28.2422 18.9925 21.7661 6.9399 8.0113 16.116 18.0182 15.0851 12.7185 14.2948 8.9885 12.9651 0 8.5017 11.3702 19.1127 23.0162 27.5979 22.0216 19.6218 27.5472 20.4469 25.4329 21.8742 21.857 20.7374 26.3243 16.1371 11.5532 5.2546 8.8732 19.7432 23.1616 25.4764 18.6712 20.0565 15.171 29.7848 20.9938 17.7181 27.2471 24.9075 19.3223 22.5525 25.3542 25.9187 25.2376 22.5276 20.1484 13.5195 11.4044 21.5689 25.4388 23.9005 12.8503 16.0078 16.0448 20.9087 22.4912 16.8196 0 11.7912 5.9378 0 29.9874 12.277 19.2924 23.5164 17.3153 25.9298 19.1506 15.7105 20.1426 26.7585 29.6641 20.3246 20.4182 18.1713 19.3048 19.3487 15.6207 19.8836 30.6307 0 65.0985 18.2786 35.8386 0 30.6074 29.3807 23.0079 24.7999 23.6686 9.5367 8.311 4.0343 14.2334 13.995 20.4443 20.4276 15.1219 24.6064 20.1681 25.7755 27.2524 32.4348 24.7131 15.5301 33.2826 23.1311 19.3607 22.1122 6.1767 13.2992 8.4018 18.897 27.6264 29.6432 24.5074 14.0041 13.707 20.5645 17.9633 12.575 16.669 20.4897 16.9016 17.6693 25.6198 21.4929 27.371 23.8225 20.8201 16.8527 15.6567 24.5679 11.3447 0 11.4056 21.9668 18.5939 21.3424 25.1855 14.5992 8.719 22.1587 11.4934 22.2647 32.1253 21.6861 4.8387 2.3202 0 0 13.1756 6.56 20.5426 17.5108 28.1338 22.9431 13.5539 20.2985 5.1503 0 0 26.0615 14.3703 15.8171 21.4954 9.4724 19.4719 24.5919 17.6283 24.5666 15.9524 22.6755 23.9553 29.4718 28.7726 19.5374 23.3124 18.8265 17.8252 8.4994 19.3126 26.1647 25.8645 16.9933 37.4331 10.0263 4.4063 30.6363 12.5933 10.4369 15.2064 20.1082 20.2531 25.0522 21.1966 32.7987 19.1687 11.6297 19.2866 10.2118 13.6742 0 0 0 0 15.0206 23.0088 34.6836 26.1311 24.1694 16.9523 27.0222 24.4204 27.0329 25.2453 33.4461 1.8982
22.8149 23.7846 29.9125 26.9575 0 18.8352 15.3797 16.0461 28.5127 22.3781 18.6691 21.1674 25.5888 19.4455 0 16.5118 0 29.2827 19.2696 10.248 11.3513 16.8815 0 2.1939 17.5551 25.4921 31.0289 22.4297 18.3837 16.9329 11.9492 24.6077 31.0319 19.807 34.8186 21.1542 0 6.7568 9.9334 17.8994 16.1725 13.3015 0 3.2881 5.7984 8.3611 0 0 0 12.9862 17.021 19.1895 25.4418 22.547 20.2683 0 9.1896 15.7418 15.2223 0 6.5072 5.2305 13.517 9.425 16.6868 7.588 9.4023 16.0548 18.9567 20.7087 18.4491 15.2611 26.4241 22.6214 24.5582 13.8457 21.2887 16.6787 32.9102 20.1992 13.6875 5.8072 5.1072 18.8324 27.4502 19.8616 19.8379 0 13.7159 31.1343 18.9541 20.5566 25.7974 23.4683 14.3095 14.3966 21.1292 18.9486 24.7498 20.4289 17.7813 10.3558 15.5966 23.688 25.8637 21.8605 10.4304 0 13.1281 15.8678 22.6803 11.7635 0 8.4188 10.7462 0 28.6798 13.4701 14.1135 16.7157 17.2306 25.3087 19.3214 17.2931 22.4633 23.9984 21.7791 20.2222 24.3039 18.6444 19.4947 26.6604 13.9607 17.1323 33.4191 21.629 23.6924 35.8386 25.3867 127.1461 41.5297 27.8742 26.1321 26.4392 19.7334 9.4405 5.8302 3.0058 20.5254 19.6905 20.5556 15.009 13.7214 20.8001 13.4956 29.8568 26.2631 16.6557 26.6113 0 24.817 23.2598 21.5553 25.3657 4.4222 0 0 13.8515 27.2928 24.7131 12.9083 13.7272 18.2312 16.1062 24.7032 17.0338 19.9581 17.8548 10.4408 9.232 17.8896 26.5656 22.4278 24.6129 17.1462 17.049 8.3376 18.3945 10.9885 0 12.4274 18.2597 20.3518 25.9803 23.376 17.0303 7.7493 28.5639 9.9848 25.6876 28.5032 20.8488 6.4999 2.9721 3.2485 0 19.2099 6.9831 18.3244 18.0482 25.2566 24.8584 22.5333 17.6622 4.7229 0 0 19.8371 11.3716 15.2281 12.4557 0 18.6121 22.7235 24.6821 20.0184 13.3909 21.0313 21.8408 21.8629 24.9273 22.0014 21.5619 22.6097 20.878 8.8234 14.7995 24.8799 26.5034 19.1589 25.6369 11.6012 3.3956 22.6606 7.8534 0 16.1895 13.798 13.7832 16.9114 20.6486 22.9795 15.3989 9.6612 0 8.9644 0 0 0 0 19.5645 16.8816 30.5991 30.4504 20.0139 18.2687 0 25.8947 22.1718 21.9083 20.2305 30.9165 3.424
22.3642 27.7588 31.3925 29.289 19.4507 18.5399 10.2105 29.9531 35.0122 21.7412 25.9185 23.978 28.3946 22.1605 22.1014 17.6902 9.9329 27.6221 23.9349 14.0476 13.4339 30.2663 0 3.0015 31.8597 29.8203 22.8252 23.791 26.5414 29.2127 11.4851 33.2663 35.5377 23.1363 27.2851 30.4746 7.4485 6.0934 3.566 21.8548 31.4619 19.3421 13.4033 2.5188 10.0803 8.8574 20.1848 12.9407 14.0324 24.2538 18.2754 25.5227 31.6019 28.136 14.178 13.1576 7.3739 21.2043 23.6558 12.6381 8.2764 5.3943 12.7034 10.0677 18.598 5.6211 11.3974 27.7198 30.3377 25.333 28.4699 18.3164 18.3755 27.7481 27.4807 23.82 29.6745 15.6478 31.0533 19.8238 22.5128 8.3817 9.4623 23.5374 29.5769 27.3546 26.684 16.0921 17.6233 29.3004 27.9023 21.3378 25.5514 28.3088 17.2421 19.4911 29.5313 20.7396 24.8011 22.4836 16.7146 11.1053 13.2753 20.2902 36.1954 21.9325 10.768 10.1384 18.3187 28.638 23.1409 11.9721 13.4939 11.453 12.9277 8.1299 29.9238 15.6611 24.2527 24.7524 20.2697 25.0639 27.2276 17.8137 29.0105 26.9998 30.6663 26.3448 32.159 23.8973 24.2257 24.5418 13.572 22.606 34.0222 26.2939 16.8932 0 127.1461 81.4122 75.702 42.6242 43.9387 42.8098 25.1034 11.7296 0 11.8611 21.8859 26.0712 22.0202 27.2991 16.3227 29.1531 20.1251 30.5382 35.4115 20.4418 28.3396 14.3004 38.5619 25.6915 19.8573 20.1978 12.3708 7.9183 15.311 18.4159 24.205 25.6295 19.0551 19.1631 19.8765 18.879 34.4424 16.5131 17.4147 19.8376 15.3135 19.6008 22.997 36.5638 24.1028 32.4814 27.0724 19.2895 22.6354 18.0557 11.4523 3.6247 11.5725 22.6009 31.8761 24.1776 24.049 17.7082 10.1078 20.6852 16.177 29.9493 28.8531 28.01 5.2484 0 8.3212 18.9578 16.5156 10.9881 29.0016 28.8019 36.9455 31.1817 18.2078 24.0025 4.0051 0 0 24.1901 23.2925 18.4809 11.4803 8.333 19.6705 23.5786 36.2202 26.2268 17.2427 35.2536 19.8236 27.3294 25.7112 28.1045 36.6622 24.5039 23.8683 7.7849 22.1928 36.3627 31.571 20.5049 36.1884 14.968 6.2426 28.2635 11.7141 14.0736 14.9244 22.2667 26.666 16.4983 27.2164 37.6925 15.6645 10.3115 19.2759 14.4755 13.1099 13.5064 14.9902 20.9661 30.9738 25.3462 28.9501 37.4379 24.0118 21.3842 26.8821 23.6313 22.0471 16.4178 31.0496 27.0128 4.4212
20.4273 49.5124 69.531 47.1139 18.3545 27.7266 20.2856 50.9006 49.215 49.6235 56.1405 53.0359 48.3023 52.9715 29.217 34.3582 17.8605 56.8936 36.6351 23.276 34.4699 44.0795 0 5.5913 48.0079 50.6658 35.9266 40.8132 47.7974 36.9347 26.7582 73.5342 49.1731 53.7586 36.1749 31.7993 13.3451 9.4699 11.3441 36.7097 51.3083 34.7149 17.2699 12.8399 32.3313 14.8589 31.8722 13.1824 20.1021 41.0634 38.7321 33.4245 55.6707 50.6378 25.3995 11.4357 13.2029 43.4029 50.02 16.5115 30.3252 25.223 31.8249 22.0554 41.464 12.5946 16.0951 39.5824 45.2987 68.842 73.3879 33.6917 34.0142 40.2199 62.1281 49.0003 41.9663 29.9467 47.8121 30.8522 27.9637 14.942 17.5757 43.4909 47.7085 50.8106 50.5026 29.0894 16.8151 59.3521 40.5712 30.2786 63.5225 44.9689 24.6564 41.1699 45.5369 36.6839 49.336 54.0542 29.2153 25.4634 15.4742 26.3971 57.9467 28.7456 11.9085 17.2191 16.2692 54.8072 41.2536 19.9033 25.3908 15.2505 30.5144 20.2901 47.5313 22.5869 19.4725 44.046 41.5803 46.0541 37.3024 26.3822 28.7442 45.019 36.5627 61.9335 47.7191 34.7395 39.1556 41.0334 21.9436 35.3339 57.8347 31.1777 26.0578 30.6074 41.5297 75.702 205.3103 127.52 48.9862 51.2352 43.6785 14.4918 10.451 18.1792 18.5458 32.2012 30.0229 45.5164 28.6935 47.6947 33.9547 60.2187 44.9829 41.9758 39.481 23.4469 54.2738 39.66 30.7245 39.752 21.3282 15.5853 17.9284 31.455 52.9938 50.1061 39.7486 37.4732 28.3757 35.7322 40.2299 29.0988 22.1914 37.3882 25.2588 30.4922 52.6775 46.146 39.6104 40.5418 40.5426 27.4559 42.2859 42.0926 19.4415 10.6471 19.7733 46.9013 39.0467 65.4368 53.6092 23.6936 15.0279 40.419 29.0056 44.4564 48.5268 52.9696 10.4161 0 0 18.7937 25.2605 10.7978 45.8048 28.2928 61.4364 53.4413 41.4839 42.5806 6.3404 0 0 45.4616 36.4651 29.4355 31.1149 8.0004 29.0798 65.8815 35.0991 44.8303 37.8184 68.0655 36.1072 34.1472 35.7401 35.2893 49.4247 39.7944 39.3639 15.4356 37.8637 44.1427 61.6992 29.322 58.8078 23.5035 10.042 42.4158 22.5132 26.022 24.0874 45.4333 52.0427 36.3267 61.9574 41.7939 37.2486 14.4994 24.8983 14.1528 16.7436 17.3165 15.8678 24.816 40.6451 36.5517 49.4747 56.9609 46.7921 28.3743 42.3968 63.3183 61.0656 75.9924 48.7697 40.5576 5.768
20.5568 36.1583 48.8716 45.0934 14.7299 35.306 17.8188 45.6336 50.9702 36.1325 44.741 50.8847 38.7968 37.4341 39.0143 32.9175 19.2097 42.2531 37.8412 22.9014 19.7581 49.9721 0 6.7222 45.1336 56.9651 41.6752 36.5754 44.7514 31.5945 25.9595 67.3377 43.028 36.6968 44.8856 39.8174 13.8646 10.3317 10.9497 33.8007 40.2909 27.8422 20.0246 6.5569 23.054 11.3931 50.433 21.7983 18.5395 33.7377 38.3882 35.5306 33.7738 41.4908 32.7683 13.3968 12.5813 35.7992 23.0126 14.7772 14.1392 21.9292 30.5147 22.6956 28.9246 14.1923 12.9258 34.5642 50.135 37.2368 54.059 33.4027 44.0822 28.2213 58.7652 41.8961 55.1864 38.4876 47.6763 34.5145 24.7154 14.126 15.0642 41.9121 44.502 37.3454 59.3314 26.3733 17.3955 34.8708 38.8618 41.7448 60.3162 42.7584 34.4329 37.1398 40.1617 33.6485 52.116 41.9209 34.7729 30.3221 25.382 31.32 42.6469 32.319 15.9029 16.3355 29.0996 39.1626 26.2598 20.1623 20.5335 20.3662 20.8605 12.488 45.0983 26.8385 28.8038 29.9624 35.7797 29.1014 26.7833 12.6677 29.3899 35.9288 26.7683 47.2975 53.1312 28.2052 35.0474 33.4768 19.1779 24.2112 42.2353 29.1784 16.7271 29.3807 27.8742 42.6242 127.52 194.5938 141.3206 58.366 41.5643 13.9258 13.9532 14.4654 16.8399 26.8806 32.832 44.0279 27.7113 33.8836 35.2964 50.7567 50.2502 32.1848 27.0804 25.0255 43.3221 40.8829 35.1399 36.0128 16.0063 0 13.1141 25.9804 39.4367 52.0395 34.259 36.7269 27.7745 30.3619 39.141 45.3855 32.0158 34.4554 23.4668 27.5417 41.666 50.0152 41.6824 42.3792 40.832 26.2984 34.3592 44.6431 14.9978 7.0656 27.8601 46.641 49.4843 53.6876 38.5018 27.4201 14.5318 29.2108 27.2112 31.201 44.6799 52.0496 13.1868 5.4864 12.9119 22.5321 18.7673 12.9592 35.539 42.141 49.9245 36.0082 42.7419 36.2714 5.8369 0 0 37.9329 32.1308 23.1052 24.9236 14.2827 34.1735 50.5727 40.164 45.297 32.9339 48.6285 36.6096 39.7167 43.3767 36.1874 34.2418 35.5198 31.4527 15.9082 38.0268 41.8198 59.1846 25.0315 50.8301 25.9829 6.8916 52.2761 17.5406 20.0825 24.5085 35.8231 45.9022 36.2021 47.2306 55.8959 27.9403 31.636 35.1272 11.0436 11.3492 12.8495 13.5836 15.2061 36.6047 28.8869 52.8836 62.0375 46.6266 28.8572 33.7186 49.8876 32.8043 58.6484 43.3396 43.4085 4.5505
15.5232 36.7316 48.7415 34.8511 21.6311 27.7123 8.9299 36.0561 36.3689 34.1993 30.9474 28.4186 28.7636 29.5514 25.6285 28.1668 10.8164 24.745 33.06 20.069 18.0475 36.5495 0 3.4585 33.4475 30.5768 28.7181 34.8855 36.0418 27.8428 17.9992 51.5582 32.187 25.8723 24.6589 25.6486 13.3752 8.8449 10.7027 19.4417 40.9986 20.3552 10.7652 9.2081 13.8801 9.6254 43.3614 18.7507 16.1402 31.8694 30.596 33.4134 39.6473 33.5303 31.8492 11.4713 7.9817 30.6451 23.4131 30.2057 25.1098 20.6507 17.2462 16.2576 29.2337 13.0845 11.4158 33.0712 38.5464 41.1506 43.1998 27.4713 33.8678 25.4347 32.058 24.1616 28.2099 28.8272 38.9798 27.2552 16.4094 8.1618 7.5627 36.8422 27.1576 40.1173 39.374 28.0373 19.6637 31.1252 25.7351 23.2172 38.3911 30.4103 24.4907 40.5926 29.6158 24.7336 43.7346 30.6199 28.8707 24.6619 13.1681 30.0451 26.506 31.6035 13.8638 14.0274 14.6104 39.663 23.7159 13.5357 17.9624 16.6811 14.6498 13.5384 41.3663 17.7645 21.7517 38.4621 28.8766 32.1871 25.2011 21.8203 27.5611 28.3505 35.975 35.1809 37.7309 28.866 37.3234 22.8748 18.8091 27.6385 37.3427 26.0569 14.0344 23.0079 26.1321 43.9387 48.9862 141.3206 129.2488 107.7836 43.2682 16.5007 12.6188 12.6552 25.3799 34.0102 27.6488 33.0241 23.2187 27.8367 31.3956 43.9704 41.3684 31.4493 30.7314 26.9115 37.5353 38.2264 27.6763 27.735 14.3059 16.1342 9.4211 25.9803 33.1942 37.2208 26.6753 28.524 32.8963 29.1289 30.1174 26.358 24.6599 32.4966 19.4617 18.4008 40.8945 37.0029 33.1238 31.3353 23.0897 22.8903 23.3555 41.27 20.3271 5.5687 11.2172 25.9966 44.276 27.3337 28.3493 27.013 14.7455 20.8197 12.9444 29.0738 27.6868 26.9648 6.9625 6.1608 8.8205 17.736 23.5018 14.2858 26.0913 30.7653 32.5281 32.7901 28.6895 27.0793 5.0321 0 0 29.1494 32.2281 22.7596 27.0023 8.4903 25.1022 40.3849 27.0883 31.2712 23.9515 35.4323 24.1881 29.7699 30.1137 27.929 35.6395 36.8699 28.5434 12.2106 26.9177 28.2519 46.5424 19.0483 34.5685 12.4187 9.7481 44.9965 22.2442 14.8151 16.4626 26.5433 33.7546 32.4538 44.4833 51.4258 18.0802 20.0235 32.1253 9.8491 12.645 12.147 8.6189 19.8126 21.8041 23.6121 28.8291 43.4416 31.5002 23.3543 32.1589 39.9817 40.0661 41.4084 35.2535 43.5718 3.5427
16.8975 39.6578 61.2354 40.7053 16.7642 35.7122 25.1687 43.4725 39.9867 39.3477 54.0488 56.548 38.2929 47.3349 40.7681 31.2057 12.0792 44.3269 40.9604 23.1262 35.2319 42.2681 0 3.8712 39.4771 62.1011 44.6024 52.1883 33.7921 34.1229 19.6361 56.8443 43.6102 45.2104 43.141 34.0097 12.4176 6.6378 16.1077 32.4566 38.986 27.4939 17.9838 6.7232 17.9096 12.7776 39.5861 15.5281 12.994 30.6648 26.9157 47.2666 39.4202 54.1054 30.9627 13.9931 12.7671 39.2935 35.0393 20.5392 22.5375 27.0564 24.6075 20.4706 33.5386 15.5561 21.9246 38.5005 42.1519 53.3048 48.5329 23.5135 43.1262 28.8228 53.988 46.2627 32.012 28.8942 30.8614 28.2518 19.2746 10.6277 14.1479 41.3941 58.1971 40.3082 50.0047 24.5068 19.6709 45.5853 45.8236 32.0571 54.0998 40.6414 28.3382 41.1176 39.6101 35.4387 45.8569 39.5932 29.9695 24.4169 15.0537 41.5277 48.9878 24.9907 15.0834 18.1728 18.7781 38.1075 39.5694 16.1392 18.1747 18.82 23.3677 15.114 50.7924 22.5999 33.4986 46.956 36.0122 40.7199 24.4895 18.4998 41.1491 33.737 50.9054 45.825 38.9666 26.5997 35.4862 35.0017 19.4458 18.7153 51.0417 26.7614 18.5884 24.7999 26.4392 42.8098 51.2352 58.366 107.7836 191.3401 174.3732 14.6853 10.6276 12.7095 19.7399 25.7045 26.0355 49.3795 25.7387 45.3105 36.6863 35.224 44.6663 40.5098 35.1512 16.7113 45.7127 45.0124 28.4608 37.6316 16.2222 17.2197 15.4761 29.1073 39.7488 51.2618 30.3439 34.1248 23.4887 36.7587 32.5792 25.5944 27.9715 33.0318 20.8785 30.17 33.2986 45.4521 46.782 41.4979 36.0644 26.1171 36.1303 35.2059 16.2901 7.6535 32.3498 35.3509 48.6884 54.1718 35.5041 28.1329 16.128 30.9318 25.3331 42.6167 53.2128 47.4947 6.9139 7.2174 14.5136 20.5627 24.2742 18.3984 40.2175 34.3553 49.0281 47.3207 28.3544 32.0612 6.7318 0 0 35.3463 27.1691 23.2843 24.289 9.8481 29.2042 54.2958 39.9184 35.5525 28.415 47.2645 35.3708 30.7265 30.7074 32.8239 39.7877 39.1537 26.6303 12.6725 28.5512 44.615 48.594 43.2912 55.8227 11.0635 6.0368 54.7393 15.859 16.4751 22.0395 36.0514 56.0765 34.2954 52.0507 49.5018 25.3546 22.0103 25.0098 13.6551 14.6145 15.1492 16.125 32.8896 41.1545 24.5341 38.8864 48.6766 32.403 37.6944 42.7311 48.8302 41.1058 60.5378 36.4906 35.8682 4.994
17.8639 26.8333 29.3916 41.7629 13.0641 25.2448 17.3648 27.4231 41.8738 32.6033 33.9884 30.5968 27.5228 34.1856 24.6216 23.591 11.2287 33.3278 35.1767 22.9935 17.7952 31.8173 0 4.8832 32.64 43.1565 46.3591 33.476 28.0235 26.9433 18.0146 43.2719 35.0139 34.4864 30.914 23.8057 9.4515 7.2655 14.0342 27.941 33.5566 0 19.5626 5.3199 11.1015 12.3941 30.5009 13.0552 18.7561 38.8089 21.6999 22.8809 42.7242 23.0824 26.7006 11.315 14.1468 40.2052 28.2152 17.0252 19.7738 14.4223 14.0337 18.1692 0 18.0084 0 25.4053 34.8211 26.1703 47.8572 22.5837 30.681 27.012 47.9053 26.3216 25.0068 23.2176 34.4739 22.865 0 0 4.94 30.2919 33.1863 34.8585 43.9118 20.3726 16.2285 36.6802 27.1555 27.5186 33.3649 25.1619 25.3514 35.6375 40.0133 35.6086 23.8044 22.9153 16.4153 18.4784 12.8877 24.9427 27.5974 24.644 15.2813 16.8278 24.7886 30.2823 22.4267 0 0 17.1886 14.8535 0 32.0925 17.3002 20.2755 23.8504 29.2815 29.5238 15.9758 13.9191 32.885 27.3156 33.1892 30.684 42.6384 25.5092 26.6317 24.4514 16.8966 18.2466 34.9597 23.5667 19.1328 23.6686 19.7334 25.1034 43.6785 41.5643 43.2682 174.3732 229.8597 30.2389 0 17.5007 13.507 30.4915 29.5269 32.4811 17.9302 42.5035 20.3884 33.3966 43.8419 34.7774 28.424 15.8306 45.1009 35.7879 31.2899 0 12.3177 8.4365 14.5516 17.0471 34.1348 45.3136 22.7168 29.3228 25.1973 35.316 32.3605 22.8367 25.3314 21.9957 16.3364 24.1428 27.3909 25.3843 29.0818 48.0151 33.9665 16.4015 28.1665 25.53 13.2398 3.9066 19.4874 24.0535 40.6697 47.1949 36.1 15.814 9.7975 27.6578 26.1117 29.434 45.3399 26.9546 8.9174 0 8.7717 0 17.8288 9.4865 37.2741 24.6174 34.9913 37.9363 27.0889 30.2716 3.3647 0 0 27.6755 22.5824 23.3747 18.3186 9.9635 23.3829 44.7834 41.7082 25.599 37.4438 39.8336 21.637 37.0325 36.7558 34.7321 39.5264 30.7215 32.2765 8.5985 31.0607 30.0334 39.7588 23.3266 38.213 10.1522 9.9733 30.5935 20.8547 13.2007 15.6965 35.9647 31.7141 31.6387 42.0557 33.496 27.3504 19.389 29.3331 13.2153 11.6492 13.5779 15.5552 20.3289 24.713 28.2361 27.783 28.9943 35.4549 25.6236 24.339 34.1134 45.4759 47.0948 31.8809 35.2559 1.9373
10.5829 10.772 11.842 13.7538 6.2024 7.8582 7.1338 17.4761 19.4657 9.5452 18.8038 12.0295 10.6712 10.9891 6.9239 8.7494 8.5664 13.3552 11.5293 6.4817 4.8537 9.9347 0 1.3068 10.6412 12.7802 12.2058 15.4044 9.9326 5.822 8.3819 12.8684 13.4819 15.7018 11.9186 10.2248 7.644 0 0.9786 10.0392 14.1056 10.1676 1.1006 0.1279 4.7035 3.5849 10.8828 7.3746 4.4179 14.6208 7.266 13.2955 14.4194 11.9225 4.2749 6.3036 3.8324 9.4098 11.2888 4.9496 6.3068 0 0 5.1538 7.7416 0 4.528 11.7102 14.7053 10.0044 11.19 5.4571 11.7699 17.8935 9.5507 16.6899 15.4303 7.9263 12.1372 9.3555 7.2635 0 4.092 9.2265 13.9754 7.6569 9.8441 9.6937 6.5767 9.1931 15.365 0 21.6978 16.7288 9.4145 12.0615 10.0425 5.5806 11.4198 14.4345 9.0518 9.0435 6.3316 9.4298 14.9037 11.9437 3.1121 5.7199 8.6895 14.581 8.9287 5.3558 6.949 0 7.0985 0 11.5894 12.6609 15.7621 5.2768 6.3819 8.4013 7.3134 5.6347 9.6613 8.4862 10.2653 6.5241 20.59 6.9442 7.7501 10.0138 7.0357 12.3751 11.539 7.2163 0 9.5367 9.4405 11.7296 14.4918 13.9258 16.5007 14.6853 30.2389 4.5977 3.4068 5.1364 12.2827 12.1857 14.6455 14.266 6.9132 6.4899 12.1903 15.8072 14.4922 15.5348 9.9591 9.3269 11.7176 15.3291 9.1249 5.7828 3.2553 0 4.9512 11.4163 11.3728 18.3595 8.075 8.8002 9.9808 11.0825 10.6888 19.5122 9.6903 9.4679 5.6511 9.3032 12.3165 11.2632 9.513 17.2159 7.379 11.2776 14.4099 13.2899 0 1.4324 9.3803 13.6721 11.8425 16.6384 16.5007 2.9153 3.9632 8.5613 9.8724 14.1936 13.174 16.8464 3.915 0 0 0 8.9381 4.7315 8.7267 4.336 12.5173 8.5488 8.7458 9.0792 1.5064 0 0 14.5493 9.8043 11.0015 10.2017 5.7259 9.1684 18.1915 16.8107 11.4604 4.7998 10.8687 9.9879 12.7675 9.1789 13.1093 9.1984 13.559 13.4152 4.9712 11.4966 22.5492 16.3376 8.1662 10.5478 0.2338 1.0229 9.2553 7.1503 4.5695 7.9834 20.0993 10.8949 9.471 16.2875 12.2789 15.7289 11.6446 7.7359 5.6208 3.6767 3.2691 3.9618 4.4983 15.9417 4.0176 15.6293 9.3245 13.3987 12.4691 14.7739 16.9675 10.9534 15.244 17.9459 18.1895 2.106
7.5695 9.1002 13.5916 10.1834 0 9.1848 7.0736 8.6786 9.666 11.3228 8.7241 11.6915 10.0316 12.717 12.5997 12.28 4.5707 6.4814 5.1438 5.1682 8.5602 12.9037 0 1.1641 10.5063 4.9787 10.8958 8.7762 7.1722 3.1607 6.4949 19.075 13.4003 16.1763 9.2413 9.7112 4.5672 2.7974 0 8.6362 9.0004 11.9096 5.8713 0 0 0 0 0 0 12.093 13.3355 9.1959 8.7357 5.7086 11.4568 4.9365 0 11.4445 6.8625 0 4.9467 7.7722 0 0 7.292 4.8195 0 10.4385 12.5436 13.9801 0 9.1326 12.2124 7.323 13.7466 15.2902 14.6669 5.6649 11.7026 0 8.3025 5.8496 0 0 0 13.4231 0 8.5728 2.3511 15.5605 0 6.368 10.591 9.8316 9.5155 7.9506 3.732 10.4977 14.3797 10.1483 7.1298 7.9875 2.6245 14.2393 14.1581 7.9493 4.7677 0 5.5503 16.5511 8.5518 5.2424 0 3.2365 0 6.4929 9.1304 5.5625 11.6 0 9.213 13.6974 8.4714 6.9456 10.8119 7.851 0 11.206 10.9536 0 14.6356 11.3115 0 0 15.4534 0 3.3354 8.311 5.8302 0 10.451 13.9532 12.6188 10.6276 0 3.4068 12.1125 13.1547 10.4771 10.816 11.6985 12.2557 9.9267 16.7634 7.1762 7.5371 9.1146 9.7655 7.6222 0 21.4069 6.4641 0 9.1215 3.1259 0 0 6.65 13.1142 15.6102 9.5955 11.096 3.1226 11.7594 12.8746 8.4404 12.1232 8.3067 5.9901 9.1367 3.8609 14.3295 6.6355 10.3693 0 6.6419 11.6787 10.2569 0 0 4.5046 13.3665 17.6786 0 10.9602 7.7182 3.5372 16.3123 0 16.4951 9.2118 12.8868 0 2.1391 0 3.2782 7.1106 3.3552 12.0764 11.2202 16.9851 13.2538 0 10.6695 3.1118 0 0 11.551 7.889 3.9536 9.371 2.9371 6.624 15.0414 13.2362 13.9013 7.3947 12.7563 7.9403 8.5216 7.8778 9.7241 0 10.8554 11.4907 4.688 9.5305 12.2078 13.9103 7.7344 11.8966 2.6596 3.6635 0 6.0753 5.9026 9.0141 9.2688 12.2158 9.6253 13.9298 20.9088 10.341 0 6.6226 3.8189 4.0323 5.6732 7.3589 0 10.4068 6.7496 13.7942 8.2523 6.9028 7.3941 10.6386 12.4907 12.1282 14.6886 15.1611 12.2215 0
5.7808 13.8152 16.5676 9.9519 8.458 7.9623 6.1166 16.4607 14.319 17.6454 15.1523 11.2683 15.8664 12.585 9.1156 10.51 4.9643 14.9977 8.8461 7.1182 7.5766 12.3927 0 0.5567 12.1453 12.6115 15.2569 18.7537 11.1332 10.3618 5.908 23.0983 15.2106 12.7693 12.825 5.9443 0 5.0926 3.1461 0 25.2373 7.1795 0 0 5.1885 1.9587 11.9599 0 0 0 9.6495 12.1182 14.6329 12.0333 6.6937 0 0 0 12.4129 9.3606 0 0 7.7023 0 6.3874 3.4622 4.6974 5.5762 13.3158 11.851 14.5917 8.0094 13.1244 13.1218 14.5314 7.0112 14.3508 10.4058 9.5415 11.3579 8.1624 0 0 14.172 9.965 15.015 17.2616 3.5539 4.8171 15.6727 11.5782 15.5409 18.4083 17.1395 9.222 12.6149 8.7774 9.3654 9.544 16.2485 8.9582 8.5378 4.2295 8.732 13.3896 10.0452 4.4868 4.6409 5.7535 17.462 12.4656 5.7549 2.7279 9.7794 0 5.314 0 6.2202 9.7153 10.5154 8.4322 12.6698 9.563 7.881 10.262 8.7787 17.1797 12.5581 11.0641 5.5198 9.515 15.4002 6.4433 8.3919 19.6164 9.8193 7.6473 4.0343 3.0058 11.8611 18.1792 14.4654 12.6552 12.7095 17.5007 5.1364 13.1547 12.2545 13.5578 15.2027 11.7025 19.7943 7.5605 13.4029 10.9265 18.8288 15.7091 9.9528 6.7479 6.3102 13.593 11.1251 10.3369 14.7546 0 5.4886 5.1601 6.5284 17.1074 11.3951 6.8239 8.8074 7.9083 10.0278 10.5823 8.9553 6.8007 12.0004 6.9788 10.4485 10.2447 20.0099 9.1749 10.6718 9.2581 3.5547 8.1937 10.5491 6.7957 3.6773 0 9.2079 18.8873 14.2117 14.124 13.109 4.6792 10.536 6.8759 8.6366 9.6534 13.9161 0 4.2957 2.0268 2.5459 5.708 5.5738 9.4242 7.2509 16.3788 15.0415 11.0883 15.4669 2.9526 0 0 8.3219 12.988 8.7877 7.9774 4.0873 11.2914 18.9281 13.4783 10.5574 8.6927 11.4933 10.6534 8.196 6.4361 11.1103 11.1238 11.7765 9.1173 4.6622 12.1993 7.8625 10.4352 11.1803 17.5979 4.6718 3.0989 13.2981 7.1113 5.3851 9.6049 20.2163 10.1178 6.9025 16.6013 14.786 6.7515 3.5948 7.6611 5.9902 3.8082 3.6138 5.3899 7.1846 9.7015 12.3254 12.5022 13.7919 8.8003 6.7981 9.5988 15.1878 14.2947 25.685 11.7067 9.9246 1.5155
21.8772 19.896 24.9472 18.8764 9.5244 15.8501 12.875 23.5223 25.9226 18.6211 15.5449 20.9355 17.7044 19.8484 19.6892 18.6418 11.0011 12.7823 17.9744 13.1393 16.2222 28.182 0 1.9155 20.5526 20.1324 35.3137 19.4898 25.7043 11.8609 5.7921 29.5688 20.1152 20.2319 28.1796 15.3749 9.6011 6.6218 8.8966 17.0645 28.272 19.7057 7.7209 5.4997 9.0968 4.7232 20.6539 10.1762 11.1873 19.1348 16.0825 19.7241 19.9728 19.0242 15.7897 12.434 6.7045 20.3748 16.5201 8.4818 6.9318 11.3235 7.6114 12.606 16.8744 7.2052 7.0599 14.767 23.8572 23.1599 21.3315 15.3642 18.4865 20.8962 23.0518 20.0786 15.5376 20.0268 30.6654 16.3097 12.5088 6.6077 7.6093 0 30.706 25.0129 20.9971 7.4389 10.7077 26.2148 24.6141 16.162 22.941 18.7315 15.7143 22.7699 22.2701 18.633 23.3358 15.2709 18.5811 15.0277 9.16 23.2864 24.9907 20.0167 8.8088 9.6459 14.2926 19.3751 24.8456 10.8701 11.4456 9.1983 7.5343 10.0083 19.6759 18.9543 14.522 16.0243 17.3344 24.6134 15.2389 9.8799 19.3241 23.1925 20.8522 21.18 30.7375 15.2893 16.3403 19.3317 9.2896 8.7409 19.7226 14.3987 16.0263 14.2334 20.5254 21.8859 18.5458 16.8399 25.3799 19.7399 13.507 12.2827 10.4771 13.5578 3.6938 56.0879 0 33.2225 21.3793 33.833 21.6938 21.5837 26.3041 28.6266 17.7445 15.8545 27.2858 27.2926 17.8743 19.2465 8.4388 12.2204 10.3317 18.7156 26.3878 19.8427 19.4527 13.6227 17.824 19.8469 14.0561 21.1858 13.074 13.6472 19.2032 16.5088 17.9288 25.5891 12.107 28.4339 18.4909 10.3993 21.1971 19.9628 9.0564 4.7607 11.0703 16.9597 27.1314 19.6359 20.7344 8.4958 8.7533 16.0933 10.9678 19.0332 20.2125 29.8763 4.6238 5.0828 7.1792 15.1448 10.3983 10.1522 21.8489 13.2593 27.5317 24.9336 16.4678 22.0981 4.2405 0 0 17.5938 19.2339 13.9379 17.0795 8.8872 15.2843 24.4117 17.8251 20.4015 13.7572 19.9491 19.6732 19.1198 24.1256 20.3093 18.4285 14.9464 12.9195 4.6248 16.1576 21.4615 23.666 14.5114 24.6771 2.3533 3.9577 19.4527 8.9515 9.6917 10.2515 19.2561 20.3565 18.2747 24.6894 21.7409 9.7691 14.9067 10.8985 7.7954 10.2741 11.6855 12.2794 13.7548 16.6031 20.9797 19.4612 28.9102 19.6758 20.2229 23.5991 25.5335 17.9499 27.9424 26.4334 27.5557 3.4631
24.3675 31.9077 39.508 33.375 14.5158 24.2046 20.0491 26.5771 26.9749 24.4542 25.9404 31.4344 25.2757 31.126 27.7783 22.7001 16.2863 21.5216 28.7856 19.2562 14.7773 39.7106 0 2.8924 26.1813 31.8239 36.7072 28.1406 21.4875 22.4668 16.4033 34.9044 28.8601 32.7073 29.8602 27.2631 13.7703 8.9046 9.6202 19.997 24.4964 26.5481 14.349 7.783 11.9266 4.1439 31.8669 15.1364 11.3178 25.525 23.4475 28.281 27.574 26.3796 21.3547 14.2669 8.8428 26.0197 22.4583 17.3392 14.9108 13.4511 12.1693 13.0104 27.0684 8.0096 14.6994 23.6978 27.8443 31.2926 23.72 27.9017 34.7251 30.0126 35.0794 33.7198 25.2642 26.8381 32.3437 32.3408 18.153 12.8173 5.2922 22.5053 33.8428 21.868 33.5537 20.5479 16.1347 29.4581 27.1589 26.0645 33.93 25.0227 28.004 33.4375 30.8182 24.8348 32.9777 24.5297 23.1023 17.6224 17.4046 20.4955 37.5387 26.408 10.9147 13.1439 19.6719 22.422 31.6933 14.5971 11.5684 10.1222 8.9678 6.4703 25.8201 18.7166 27.2877 19.4707 22.9209 20.6538 19.2519 15.3285 23.8475 30.3851 31.3702 28.4783 34.1243 23.2361 25.1615 23.2916 13.7421 14.5931 25.4822 21.5861 14.7523 13.995 19.6905 26.0712 32.2012 26.8806 34.0102 25.7045 30.4915 12.1857 10.816 15.2027 56.0879 89.4534 146.9198 0 24.9313 36.8422 37.356 28.9638 36.7957 35.7514 31.9389 20.0337 35.2173 25.7397 27.1961 26.4989 11.8923 11.6974 13.2384 26.1342 38.6913 25.7529 22.2022 20.1379 26.5294 23.5673 20.9919 0 0 28.927 26.4745 19.2191 25.8028 28.2328 26.6634 34.4534 19.1093 18.524 20.5535 29.9186 11.2038 4.6741 13.5453 31.7049 0 33.1002 27.5437 13.7832 10.8501 21.9934 11.947 28.9772 32.3246 32.8907 13.7937 2.7266 6.2717 16.5984 17.1543 0 24.6097 29.3972 34.0667 28.2667 21.0921 26.3733 6.3593 0 0 26.4524 26.2075 22.8184 23.262 7.7096 24.2761 29.9137 29.5414 25.9492 23.9216 29.1078 28.2596 23.0122 36.8836 22.3747 26.7123 18.7723 18.323 7.9195 22.3769 27.1605 34.1727 11.82 29.6963 6.4894 5.7321 26.5346 13.4834 17.0776 20.8389 21.4692 26.4071 22.7351 30.4157 29.5979 18.4088 19.4984 16.5008 10.8044 11.1968 12.3823 12.9504 16.4669 21.3754 25.5267 31.1285 38.6968 35.1273 20.9456 34.6724 29.0529 32.0829 39.2785 29.1869 36.1801 2.3304
28.0653 30.1511 33.661 29.8906 18.5469 27.4738 16.5796 34.8052 28.8494 23.1762 31.99 29.616 21.79 26.3036 31.5408 24.9893 11.3855 26.0024 26.3642 16.5678 15.0077 43.8302 0 1.614 28.8165 34.1697 35.6909 28.9911 35.7941 31.742 15.6656 37.4742 25.7395 37.0937 36.8338 33.7094 11.9941 11.5666 12.0304 15.0147 36.5613 26.9366 16.3317 6.7825 18.1981 5.7125 31.0887 16.3615 12.9544 33.107 22.8184 31.5648 29.3471 33.3853 20.2777 9.2588 11.1259 21.7579 23.8472 19.6614 14.5087 12.621 12.1912 15.3792 16.8853 7.3897 18.0203 28.1263 25.9095 35.868 26.954 23.5329 35.652 28.8885 41.0172 24.2476 24.6279 26.6915 26.9796 25.3794 16.9079 14.3117 5.177 26.7555 23.9846 24.9066 40.3769 25.4961 13.2145 32.7974 31.1069 33.8831 33.326 27.5753 28.0584 24.9881 23.8561 26.8264 36.7449 28.9239 22.2667 21.2711 18.7176 27.8312 30.4907 30.7045 11.1876 15.4798 14.026 24.3534 28.7133 12.245 11.7831 9.5673 6.4973 10.536 32.5204 20.3375 22.235 27.6025 26.0951 26.3514 27.9137 21.307 24.6092 27.7849 40.3484 32.6858 35.4866 18.2517 24.8478 21.0872 16.0367 28.4625 42.3595 21.4594 12.4304 20.4443 20.5556 22.0202 30.0229 32.832 27.6488 26.0355 29.5269 14.6455 11.6985 11.7025 0 146.9198 117.4349 224.9868 29.0638 40.4706 35.2307 35.5763 39.1093 26.7153 30.6831 18.8287 25.5437 34.6677 30.5285 35.892 14.2161 11.1748 14.4177 24.3754 31.4732 36.1611 35.2495 15.0526 24.9912 20.5211 27.3203 24.6054 12.611 28.8708 16.3665 18.5476 29.5564 30.2747 37.8347 25.3115 19.1491 20.2169 26.2482 34.7282 17.6159 6.5131 17.0379 23.1146 39.0529 36.5533 30.2909 11.0117 9.4869 29.6183 17.6869 26.8904 23.9986 41.9985 9.0878 3.3366 0 15.2026 19.7061 15.9441 27.8531 24.5267 39.1318 30.1243 30.4135 32.447 4.5356 0 0 22.8804 23.1134 16.9707 21.3348 10.682 21.4767 33.7215 33.3689 24.8385 25.7832 24.3664 24.9466 26.4625 24.0213 32.6229 26.8628 25.3718 23.17 10.1408 25.9357 25.978 38.7704 24.2753 29.5763 17.5608 7.8509 29.2439 13.7228 17.5715 24.4645 18.7922 29.0993 25.0146 35.343 27.1946 17.6923 20.7575 12.4117 9.3201 11.4729 13.5578 16.3106 24.6927 27.605 24.3831 22.9127 28.4717 33.5706 22.2583 20.9027 32.0423 29.6246 38.8832 37.9229 29.5825 1.9723
25.7256 43.1107 50.3329 50.9992 21.2156 38.2983 19.0662 47.8243 37.2563 50.8593 41.4258 30.963 40.5951 35.28 46.8581 32.1788 23.0389 49.3241 40.8952 25.2487 32.3351 41.9701 0 3.8765 39.5556 49.737 48.2356 50.6749 35.7444 28.2156 23.6922 66.5336 35.1 51.5902 41.0454 33.395 13.1832 8.8717 13.2463 25.6822 46.7058 29.8397 16.3239 14.3844 18.337 9.0735 46.0456 13.1362 22.79 33.7564 28.8464 34.6663 39.3754 38.4571 32.1383 17.4678 8.0523 34.113 30.3054 30.8731 19.3631 25.3424 29.2565 27.631 33.8407 15.4452 17.1024 30.7486 47.8465 41.1901 62.6007 28.5615 45.6688 41.828 43.3192 46.2998 37.8233 48.1582 38.6776 24.4738 25.7037 15.3952 10.4303 39.0994 44.5371 47.0304 48.3892 20.1014 21.9224 41.1255 25.8501 34.8596 46.5551 37.9934 33.8872 25.9541 23.3816 41.2547 40.1742 45.9165 27.5069 25.2908 20.5584 44.9687 55.5045 26.6359 16.0613 17.8214 21.3766 43.9438 34.7161 17.2187 26.763 21.0851 18.184 11.7791 47.6805 30.627 38.476 50.0625 36.2316 35.9709 27.3309 22.7994 41.6902 37.0829 38.9375 49.0266 57.7992 31.6028 38.6543 37.6454 24.9245 33.3702 48.1619 34.859 18.4542 20.4276 15.009 27.2991 45.5164 44.0279 33.0241 49.3795 32.4811 14.266 12.2557 19.7943 33.2225 0 224.9868 300.5327 88.5698 0 44.3527 55.0004 56.1847 42.9955 35.5502 19.9272 44.9038 41.7672 26.7243 32.6698 20.3415 20.6529 27.81 46.0037 45.026 52.3323 36.9212 34.296 29.1132 30.3825 52.2369 33.2554 23.6856 31.5338 22.0306 27.6699 44.9128 54.4791 50.6847 34.942 51.2327 28.6103 41.5716 42.8073 14.4218 11.2254 24.8884 43.2914 43.7005 46.4013 38.7411 32.919 13.4098 41.6886 27.2588 35.3313 47.1383 43.9016 9.3631 9.4524 13.1731 17.9564 23.2946 12.869 37.9124 30.7682 51.7998 38.052 36.2328 41.7763 5.2221 0 0 34.3653 33.9195 26.4275 30.9913 11.9982 35.8919 51.7186 40.3889 45.113 31.1516 46.0246 34.8566 34.0144 41.8339 34.8668 35.6132 34.2736 29.6557 13.0003 33.2402 35.7428 53.4373 27.6379 47.4635 17.2098 7.3356 62.521 16.6262 18.5482 26.785 35.2202 31.5844 35.8146 54.0428 42.5178 25.3879 22.542 30.3517 16.8 20.7332 21.1317 15.4525 23.7444 36.7295 30.2381 46.3329 49.4335 39.9945 29.9946 34.1272 63.991 51.3545 58.5648 45.508 53.8109 5.4755
16.8666 25.3744 21.9628 27.9048 12.0205 24.3582 10.5616 16.1935 21.1325 19.8259 20.3936 19.4331 20.91 21.4657 27.3836 20.4264 11.0241 24.2904 20.1529 14.5541 15.5592 31.437 0 3.5579 25.6288 22.6479 20.5903 24.8967 22.6133 16.7912 19.2044 28.5369 27.8745 19.8033 23.2337 22.8056 13.6488 7.382 4.3082 11.9843 23.3025 19.7376 11.0513 0 11.3385 4.6985 17.6191 13.1612 15.4458 18.9669 20.8736 21.2127 26.7378 15.8339 14.2993 8.5725 8.3285 21.976 14.3514 11.2548 9.3652 8.2536 11.5041 13.4108 15.0785 8.148 5.3231 19.0595 26.7074 24.8 25.1681 14.7535 17.7878 33.0273 33.0802 28.7697 24.3866 13.7925 20.992 15.3105 16.7633 4.4396 5.5839 17.5368 22.528 24.1653 24.8139 13.5211 14.6013 25.4577 25.1393 18.6714 20.3159 21.4136 24.0574 17.813 17.566 16.638 19.354 23.9816 18.5259 20.5409 12.9709 16.7657 26.0511 19.3092 12.222 15.0235 17.0736 22.4688 22.8975 12.1923 12.8496 12.1027 11.8794 7.2881 26.9728 15.168 17.7529 20.3251 18.9802 16.2439 18.1833 12.4767 18.5238 24.7995 22.5907 24.9891 24.8549 15.6475 15.3734 25.3358 13.1907 18.4876 24.0488 19.114 15.9995 15.1219 13.7214 16.3227 28.6935 27.7113 23.2187 25.7387 17.9302 6.9132 9.9267 7.5605 21.3793 24.9313 29.0638 88.5698 40.4241 88.1999 29.5611 30.0596 33.5425 33.6756 23.1602 11.9337 36.2885 28.4163 16.8663 15.2148 12.9862 13.6478 15.5768 16.0348 22.1885 27.2349 26.7145 21.8496 13.7632 15.0531 20.3562 15.1475 15.5675 17.6043 18.2662 20.7701 25.8889 23.2662 25.2138 22.148 22.552 19.8017 17.8976 23.0587 7.9361 7.6649 12.7629 30.1762 26.9067 25.4319 23.5362 15.5713 7.3599 16.3435 19.1484 19.587 36.2506 22.3673 5.8474 2.2684 8.4129 8.8803 14.5272 11.7161 21.0869 24.4711 28.6983 20.0939 17.4476 31.4936 4.2438 0 0 19.9001 18.4109 18.7203 21.4282 6.0264 18.5026 20.6636 25.2905 23.2426 20.1013 20.5766 24.0081 15.2696 19.3988 21.2396 27.9357 16.7325 23.101 13.6368 24.2854 28.3249 30.1311 22.1173 22.687 8.9793 5.608 21.0713 11.4176 11.9969 16.9609 22.9937 24.4683 21.8849 31.2442 27.8414 18.522 14.9523 21.5103 10.1051 11.4639 11.2621 8.8746 12.3091 18.9405 18.787 28.6704 32.9616 22.1552 21.9455 23.5807 31.6348 29.8967 38.5992 30.9643 21.8222 3.5906
27.5875 49.7539 59.9138 43.2993 17.4275 42.6281 21.7732 30.1358 57.4482 35.0359 57.2627 43.66 37.1282 46.5672 27.3587 28.6529 22.5598 50.0409 34.1062 24.9644 34.2516 46.7178 0 5.9567 46.822 63.4476 34.6718 36.9869 28.4593 27.2978 17.1053 74.942 50.6216 40.5154 50.4915 35.3555 14.2944 10.9784 6.8286 31.5762 46.2905 29.1192 23.8149 12.2148 16.2507 14.2921 36.3403 19.5669 18.9462 39.4725 41.5461 39.3564 47.7937 45.3596 35.1967 12.3084 16.8903 52.3744 38.1022 33.3144 24.5998 28.1751 29.5496 23.1305 41.3481 15.6308 16.9106 44.3561 46.6408 58.4119 46.7145 22.1946 49.5381 41.1734 61.7688 47.1995 43.2395 37.8954 36.6862 24.3552 25.1749 11.5429 18.0636 37.0013 55.7066 55.9483 64.4071 17.9707 21.9975 51.3371 45.1524 37.7793 68.2729 39.389 37.6512 59.1735 34.5456 37.7793 41.2278 43.328 25.3896 22.5189 19.8817 34.3196 57.3984 43.4677 18.2448 21.0445 26.146 49.2274 44.3902 21.8094 20.3993 23.2179 27.1534 8.9239 48.6655 22.2436 37.5846 35.5784 31.7354 40.0015 37.0259 26.7042 33.5503 37.8165 50.1432 46.561 52.208 26.2506 44.6393 40.0581 20.818 31.3137 57.2811 31.8076 17.5995 24.6064 20.8001 29.1531 47.6947 33.8836 27.8367 45.3105 42.5035 6.4899 16.7634 13.4029 33.833 36.8422 40.4706 0 88.1999 222.9507 107.7863 61.4871 67.6522 47.4859 38.0693 24.6902 49.7493 46.0172 28.5762 44.9861 23.7616 13.6777 22.148 33.717 51.6334 52.3084 34.9029 31.7122 29.1076 30.9485 32.8325 28.3165 22.0576 36.2219 27.5922 21.8258 44.4955 47.7786 52.8693 39.4973 37.1756 26.5513 37.4795 34.1647 14.9128 0 26.1146 45.4948 44.9459 67.5463 43.5116 29.814 25.2404 33.7497 29.5208 39.5421 57.0425 44.8479 12.3548 7.6241 9.434 18.7641 29.7434 17.5073 39.5282 43.1444 44.2103 38.1576 33.8375 42.6068 9.4702 0 0 43.2431 31.6695 24.8321 27.7827 8.6544 30.0821 50.4842 41.8321 37.7125 33.8934 52.4663 43.4333 42.4005 42.2248 43.4601 49.3715 34.0483 33.873 12.4869 43.0939 33.9694 57.3607 32.8946 54.7067 18.5116 8.1505 44.7646 21.0052 18.0998 24.5945 45.3538 56.1162 44.2146 58.384 45.9267 31.1744 26.746 34.3657 16.5812 17.4154 18.1421 18.9029 26.6081 32.3033 41.0968 46.5303 63.429 37.2131 39.0699 48.2159 63.2534 41.6705 83.12 66.9721 40.4304 5.8187
24.7222 47.0113 39.0398 37.5941 19.0461 19.0455 17.0653 34.0725 44.0337 33.0343 30.3504 33.2285 27.2387 34.4809 31.1846 22.9244 14.9494 38.4682 24.4405 16.4311 18.1783 35.9421 0 3.3511 34.9906 44.6777 30.3975 37.342 21.391 30.6121 18.5371 52.376 28.9058 34.0774 31.5523 24.0627 10.9681 7.3458 7.8052 19.5056 26.1291 22.9135 17.6342 8.1829 8.1304 5.4867 33.1004 17.0962 12.3795 25.1213 20.9881 26.3783 39.7118 28.228 30.8875 12.6749 10.1436 34.4029 22.3085 8.9952 18.9176 16.4285 13.3861 23.6308 26.4971 11.0745 11.1484 26.5205 28.4779 36.2035 38.4239 16.48 43.7662 34.3092 42.777 35.0165 31.9346 25.0254 30.6482 20.8559 15.6923 9.8816 8.2488 27.8393 34.061 34.7662 43.4494 20.1137 14.1323 30.7589 30.6418 27.6076 42.0076 30.8094 23.2258 29.2443 36.604 28.1235 33.4922 29.5126 25.2302 19.0093 16.0623 25.1984 29.0561 34.8034 11.935 14.4441 27.7337 21.0348 25.9787 15.9104 16.613 0 8.7411 11.5704 25.2525 17.6822 23.3878 29.0331 28.9028 29.8283 22.7634 19.9547 24.9734 20.6947 35.4444 35.0538 33.9511 30.1032 24.9687 20.9287 21.0952 25.9678 44.9801 20.5274 19.2805 20.1681 13.4956 20.1251 33.9547 35.2964 31.3956 36.6863 20.3884 12.1903 7.1762 10.9265 21.6938 37.356 35.2307 44.3527 29.5611 107.7863 89.6862 123.0397 48.122 41.0679 33.9599 14.9058 41.9647 29.8836 29.7188 32.433 9.8295 13.6144 10.138 25.6551 35.8346 34.4905 19.263 20.7303 20.423 24.9884 26.4802 21.4133 23.0309 33.7347 22.8056 25.5878 32.8159 41.7937 31.3578 33.2083 23.2139 22.523 27.6374 23.3428 9.562 5.8935 22.6083 31.3605 34.0097 37.9585 21.9957 19.5917 12.1728 27.5342 18.6319 28.0591 38.3335 32.2054 3.6428 4.6607 0 16.7061 21.344 13.2357 20.6296 25.1439 35.5635 30.819 20.5024 24.3533 6.3522 0 0 21.839 16.7552 13.5701 17.1781 5.654 27.071 40.7929 25.072 27.0833 25.2503 34.7101 29.6542 14.5918 24.593 28.0942 28.6107 26.5942 21.793 10.4159 30.0866 28.1797 36.2821 17.0638 44.3762 9.2847 4.995 26.7705 12.1886 15.3692 17.5835 28.7825 35.0435 27.798 42.8263 33.1679 22.8571 10.9512 22.002 13.8792 12.1968 13.5118 16.6594 23.3155 25.3105 25.7325 29.0516 40.9311 32.7807 28.5281 33.3987 36.4161 24.2599 47.1282 34.3542 32.0918 2.7625
34.1023 57.4249 66.6782 51.5593 20.7258 30.3388 26.4693 48.4206 60.618 63.4731 47.128 48.8021 48.4697 46.9872 41.1057 26.8189 14.1168 51.1844 39.1595 26.864 26.9672 32.3084 0 4.9928 45.1525 61.2371 51.6833 55.2784 42.132 39.8345 29.7776 80.7115 41.105 44.8835 40.1687 41.2825 13.1012 9.8481 16.0364 35.1367 43.8892 39.307 22.8286 11.7353 17.2444 14.3853 40.0936 18.7415 20.6878 35.8203 27.1603 32.8251 62.8137 51.6528 48.7031 8.2093 7.0913 42.1917 33.9423 15.5677 17.6125 22.714 25.6249 19.8989 29.6306 11.7398 26.1338 35.3956 45.115 51.6617 49.4309 34.8668 54.4922 45.9213 63.5517 51.8004 45.3259 46.3482 49.2063 28.7334 21.4826 9.9333 13.4784 45.6939 51.3321 57.6838 51.1992 29.4594 21.8761 44.7478 35.4499 36.1061 61.5585 49.3315 39.148 41.4436 42.9082 32.3004 40.0814 52.103 41.9639 35.3081 23.483 29.7275 50.3991 43.1055 14.3593 23.0516 27.2829 42.3765 38.6718 22.6166 22.8523 23.1777 18.51 11.3329 46.0084 30.4347 35.0347 32.9228 34.7038 54.3744 26.8657 25.5251 31.9338 38.2349 49.0566 47.3394 49.7037 44.6201 37.155 34.5232 20.38 25.3563 55.3355 28.0057 20.9475 25.7755 29.8568 30.5382 60.2187 50.7567 43.9704 35.224 33.3966 15.8072 7.5371 18.8288 21.5837 28.9638 35.5763 55.0004 30.0596 61.4871 123.0397 189.5696 118.7656 56.5136 46.6219 25.0247 65.4861 46.4137 33.9055 55.496 20.8584 16.8485 14.4945 35.6923 50.8991 42.5291 24.2322 33.8188 19.1216 30.159 40.7741 38.3878 35.1926 45.6074 27.0603 29.0409 43.2887 49.0101 35.8046 58.006 46.1788 27.006 34.5275 39.6693 12.577 6.1352 17.8273 42.5725 55.3289 62.1712 53.3122 25.3513 20.9598 46.2051 28.6346 44.5187 53.8614 46.0619 13.9542 4.6874 0 22.8975 20.6905 19.6886 44.4707 37.6059 59.605 43.3667 23.1215 45.9884 8.3841 0 0 44.0866 37.2357 30.2057 38.763 9.3494 35.299 71.4369 34.5761 42.3143 34.3179 47.4785 38.6505 35.1922 31.9533 56.0565 42.6315 51.1913 34.816 13.9047 43.6232 34.5986 47.3777 22.8393 53.0476 11.1368 5.7289 50.2267 17.7723 24.465 18.8043 49.511 55.6699 42.6152 62.683 54.6822 29.8479 24.6306 33.0765 18.0907 15.8208 18.4671 23.5205 30.0186 40.1705 37.888 42.4206 47.5139 41.0374 43.7923 49.1438 79.1388 52.2261 80.2275 59.4276 44.7445 3.4615
31.9997 53.043 74.1037 67.2237 27.5897 27.6236 23.2014 46.2604 52.9231 56.3425 51.4914 47.0106 43.4676 52.049 45.2433 41.9029 25.8426 61.3095 38.6014 28.7341 24.2216 53.3512 0 2.5926 45.5147 62.7442 49.8998 45.9701 42.0812 36.7336 24.8482 69.1583 51.0308 40.8714 52.1958 44.9127 16.1676 11.3641 16.5751 34.4822 45.3899 36.9623 23.659 5.6815 16.7328 16.7072 41.6971 15.3659 14.0075 40.151 35.553 43.1367 46.9882 51.5794 45.4262 18.3971 17.6581 50.2626 37.1554 23.4006 21.022 23.1422 27.292 29.7521 45.199 11.1341 20.8031 40.1869 48.8828 50.3426 58.7834 29.4974 43.4847 36.3462 77.4565 39.5846 48.9484 34.2077 33.1789 38.6245 27.261 11.7414 15.7619 39.2 38.0144 52.8676 45.139 22.1642 19.6246 45.974 40.8324 38.6421 53.7142 41.1014 37.9701 38.8815 32.6784 39.3483 47.9022 44.9841 44.1453 27.947 18.6598 50.1996 51.0956 41.7731 23.0952 21.2231 34.1843 45.8872 47.3399 17.09 18.4938 16.973 24.4658 13.7325 43.6037 29.9398 45.7696 43.6449 35.753 38.1879 29.7299 22.3654 39.6441 37.5264 42.5718 47.4178 54.5703 26.1983 36.6686 19.1953 17.9088 29.745 50.9326 31.9416 18.5973 27.2524 26.2631 35.4115 44.9829 50.2502 41.3684 44.6663 43.8419 14.4922 9.1146 15.7091 26.3041 36.7957 39.1093 56.1847 33.5425 67.6522 48.122 118.7656 218.569 236.7359 56.9993 33.1665 63.1651 65.0356 54.1543 46.9252 21.7061 16.0288 19.0466 39.6945 61.5662 49.1386 34.7534 43.1265 24.5783 34.9083 32.6051 39.2607 29.1039 26.8871 19.4205 32.4197 44.9194 57.9472 28.0837 40.9223 46.3534 39.1925 46.2181 52.0571 21.7393 13.0448 20.7423 37.8037 53.7099 60.596 45.2361 22.2891 12.4045 39.0786 34.1072 36.2761 61.6498 53.3061 16.3143 10.2334 13.1015 20.7285 25.1747 16.8983 39.4474 30.7849 51.7874 53.633 35.2194 28.5246 6.9893 0 0 41.3464 30.8928 29.7942 34.1317 12.9124 35.5469 64.8457 40.0394 44.4179 29.2503 56.1717 40.1786 23.5048 40.8041 34.1388 31.1706 50.9646 40.8609 8.9919 32.2296 35.8233 65.5398 42.029 59.2833 22.198 13.9205 47.5571 17.6617 17.7571 30.1773 48.9848 54.5106 50.8292 49.9323 54.9039 36.3022 19.8441 30.0714 17.9716 19.0598 21.9331 24.9782 34.0945 45.3058 33.2799 45.9161 56.846 50.1217 29.0751 43.6465 50.3978 51.656 69.1195 61.6639 53.0294 6.6702
19.022 42.0697 45.9482 46.6259 18.2761 29.2007 26.8806 38.7444 38.3612 42.5186 36.7303 30.5373 41.5942 24.9526 37.8699 37.3278 18.4572 44.1193 38.3354 22.2914 15.2997 47.3778 0 5.0021 36.9395 42.592 34.3717 42.3545 31.3558 36.0064 24.1827 55.4902 29.3796 42.4327 29.4037 30.4596 13.2288 9.6162 9.189 24.0036 37.2561 26.1012 16.3027 4.2946 11.607 15.0824 38.2188 14.5888 16.5671 39.5131 21.9165 33.1383 42.8534 39.9021 27.9165 17.0103 13.9703 34.7737 23.6441 31.8541 25.1929 25.0534 19.0265 18.7768 36.1385 11.2897 18.4025 27.0862 37.9847 41.3678 46.4893 22.8837 38.3668 30.4769 41.524 34.1403 26.4291 26.8177 26.9311 26.423 31.946 8.693 8.0751 24.0981 49.8042 32.5578 41.1099 35.7014 25.5191 39.8681 37.7629 26.7282 40.8046 36.2107 48.5537 27.7952 34.1943 23.1264 40.0762 40.4614 36.1015 26.8733 16.88 28.8638 44.8103 41.6682 18.113 19.0742 24.5531 27.8313 29.0279 16.8464 17.3543 17.6658 13.1449 12.1347 36.305 28.9063 34.9972 34.8791 25.1368 33.1931 30.5764 16.6028 38.1748 31.6789 45.9495 37.0651 38.9059 28.0359 33.1945 23.4201 22.3292 27.054 34.8993 20.4078 18.9713 32.4348 16.6557 20.4418 41.9758 32.1848 31.4493 40.5098 34.7774 15.5348 9.7655 9.9528 28.6266 35.7514 26.7153 42.9955 33.6756 47.4859 41.0679 56.5136 236.7359 355.5672 141.3606 41.4685 58.8159 57.8202 42.7622 37.169 18.4145 13.2079 14.7404 19.3695 42.558 36.5855 29.2587 27.4516 25.2579 30.573 29.5223 26.2111 25.6632 20.0221 23.1524 25.493 27.2501 37.0755 33.0949 40.644 29.3959 24.2631 34.0779 39.2911 15.792 8.3352 27.802 26.9447 36.3986 50.8545 35.9192 26.4457 7.1961 27.2597 13.0459 35.8987 39.1868 45.9913 7.2839 1.4453 5.7671 26.5534 19.4566 17.1948 24.5344 32.015 45.3453 51.876 34.8278 43.026 6.9942 0 0 27.4383 25.456 23.3985 30.7793 11.9853 26.4961 50.677 41.3822 35.1866 29.9548 36.5635 30.1178 34.14 40.567 28.9541 32.7256 39.2012 34.0393 14.6065 29.6333 34.8983 50.7328 23.9179 53.5787 16.6488 13.7976 36.9656 26.8087 23.4474 22.8354 28.7813 28.6478 32.6702 53.6458 41.7701 24.9253 15.2311 26.9348 12.1109 12.856 16.7483 19.9966 24.6447 33.2818 34.3337 34.9479 38.5628 43.4985 25.3325 48.4502 37.8956 38.2678 52.808 48.7249 42.1062 3.1801
28.4679 35.7715 41.5973 34.7724 20.9889 20.8973 31.1385 42.4665 29.7107 39.9735 30.7641 26.9292 30.3737 46.4763 26.7608 30.3504 17.4911 38.39 26.1272 14.2206 21.3217 34.8041 0 5.1381 31.7622 41.7661 22.433 38.7294 24.782 24.9214 18.6907 45.2212 37.3537 32.9251 49.3568 34.3753 12.3827 6.9734 9.8099 24.533 35.7028 32.0184 14.3902 5.2773 18.0949 9.3193 33.9274 13.9857 9.5854 29.5498 24.527 28.4296 42.4627 37.0268 22.1256 12.6583 2.5555 39.3692 23.0113 17.8517 18.2986 26.1754 11.9936 11.7359 37.4368 16.3651 20.6769 27.5336 39.1503 40.251 47.3639 25.2315 43.8926 33.8369 45.3677 40.2123 31.8573 27.333 36.4731 23.8496 22.7193 15.1152 12.0091 17.3668 32.7655 30.2245 32.0449 20.3453 14.3845 32.5592 32.5051 36.8705 44.9826 41.5732 38.8603 35.8851 31.5395 29.6775 30.6424 25.3658 19.373 26.4529 12.4971 23.1781 40.2114 25.6962 15.3674 19.9063 29.5587 35.7922 30.0834 26.0861 20.5021 9.613 10.6889 8.4976 34.3585 15.382 26.9272 51.48 30.3225 17.6758 17.633 14.1904 31.2524 28.2825 31.8843 36.2552 39.471 20.2143 28.9931 25.0365 18.5593 18.2157 27.1198 25.1649 25.0838 24.7131 26.6113 28.3396 39.481 27.0804 30.7314 35.1512 28.424 9.9591 7.6222 6.7479 17.7445 31.9389 30.6831 35.5502 23.1602 38.0693 33.9599 46.6219 56.9993 141.3606 71.318 69.3243 57.8173 53.7536 40.7379 33.1745 22.2161 15.4028 15.3354 23.8303 38.5282 37.8664 25.0612 26.9758 27.4335 22.3701 34.8185 36.2373 30.0196 22.827 20.9473 22.5297 29.5946 24.0853 32.1715 43.6204 28.745 22.6172 34.3683 26.3829 12.5216 5.5774 20.3014 24.0108 29.2918 42.3776 27.6378 27.1116 14.4674 29.5079 16.5197 32.7248 50.4769 29.5662 9.4056 3.2169 0 12.3991 16.4301 17.2166 31.7568 25.4832 45.2994 33.5378 21.2065 27.5002 5.4728 0 0 28.9579 26.4637 22.8901 24.2125 7.4915 21.9396 39.3462 34.2123 36.7207 25.3036 28.175 33.1379 27.0893 31.2724 35.6109 31.2676 23.1922 25.2807 10.4568 35.4008 29.4616 45.0347 15.2363 31.3109 12.8685 9.8571 35.7548 21.8813 23.8644 22.2995 35.7094 32.8814 27.2878 46.4179 27.8923 26.5105 18.0108 24.2476 14.0731 10.5805 11.1755 13.7156 24.4146 40.3707 33.5461 25.5531 45.4486 31.9409 30.6056 45.9749 34.6494 35.7044 47.0433 47.7949 40.1116 5.5562
20.3761 25.2135 20.9198 23.9648 6.6767 14.5001 13.9558 17.662 26.8258 9.2991 25.8028 29.2326 22.7361 22.2732 22.7967 19.9618 11.1679 15.0365 17.9286 18.0495 12.4026 26.0085 0 2.4625 18.6315 22.5804 16.7585 21.0638 15.7766 14.7932 11.5074 35.6984 18.5178 29.8155 13.2162 17.4456 7.541 4.8319 5.7833 13.5751 23.9866 20.2436 10.4775 4.1749 6.9734 7.6289 18.5066 16.5743 9.2149 16.113 16.9564 20.7381 22.2675 24.1789 19.0092 14.3838 3.3999 20.6746 19.0521 10.1226 7.9903 9.9778 12.9287 6.7086 13.0458 7.5816 11.1085 16.792 25.2184 22.3362 22.1836 17.2023 16.1069 27.164 27.0353 23.2615 25.4072 15.6728 25.634 16.8633 15.9625 6.2999 3.6336 14.2167 24.9955 24.9583 15.1678 14.3748 14.2352 24.7951 22.5991 18.4264 23.8538 21.3761 17.1804 22.2324 18.9959 19.376 17.3888 19.3936 20.3852 11.7259 9.4864 14.7724 28.6227 22.0739 15.5567 11.1762 13.1764 20.1972 16.5569 9.4715 14.7024 7.8271 10.0777 5.2177 23.4886 14.5372 11.9936 17.4413 20.9381 18.0187 20.4983 14.2191 9.805 14.4798 24.6796 19.4808 21.4541 14.6384 19.3758 19.2361 10.4755 14.6008 20.0512 19.6614 7.9643 15.5301 0 14.3004 23.4469 25.0255 26.9115 16.7113 15.8306 9.3269 0 6.3102 15.8545 20.0337 18.8287 19.9272 11.9337 24.6902 14.9058 25.0247 33.1665 41.4685 69.3243 17.2004 110.5369 39.4853 24.5049 23.9119 10.6631 7.3569 10.3533 14.2743 19.5783 23.3147 18.2281 17.6905 16.734 16.5561 29.087 13.7176 17.6312 17.5816 19.768 15.3833 23.8236 23.9468 20.4257 25.4569 18.4535 17.4548 15.1024 25.9406 14.2755 2.7174 9.9088 19.8287 31.1749 27.0976 17.7345 17.1884 7.901 16.8749 10.511 20.1005 27.1278 24.31 3.9054 1.2169 5.561 6.4108 14.8854 10.4568 19.6937 23.4288 24.6796 20.1245 16.6563 19.9711 4.1091 0 0 21.6035 17.959 16.9362 18.5163 10.1812 22.1806 22.5303 20.8578 14.6383 17.938 20.8193 21.3898 14.472 12.1939 14.0891 21.1215 21.3816 15.9569 6.7622 19.0299 23.3769 20.8447 10.3936 25.7637 9.5524 6.2768 22.496 11.726 9.1552 17.2333 20.9715 18.0306 24.3773 27.5486 27.6701 14.6272 14.0482 16.6017 10.0703 11.1341 10.6277 8.4376 0 14.5259 13.488 22.4821 28.1482 18.1463 9.5745 19.9371 39.5636 16.466 23.1462 25.6713 28.4323 1.5556
27.5029 51.5387 60.036 43.4071 20.017 34.7272 26.587 46.9441 54.1605 42.2173 53.9881 52.9934 55.901 49.4321 49.9578 36.5729 18.0121 49.3374 46.5945 26.6254 28.655 45.3905 0 4.4895 47.0214 58.1503 45.7501 64.4322 47.3942 34.0549 27.5047 77.5753 38.1392 60.6437 32.1124 37.3627 12.2837 5.4031 11.8197 27.706 46.2243 44.3519 20.5555 10.0982 17.853 14.6174 36.3622 21.5486 19.5841 44.4829 34.0696 34.4084 58.076 49.4737 33.2751 14.3132 10.022 42.0302 45.3577 25.3668 19.2234 21.86 23.3627 21.6618 30.6186 13.0842 23.4009 43.6274 43.4203 41.3441 58.5675 37.334 56.1247 41.5883 55.7235 51.232 59.3283 37.5173 45.1184 40.7329 32.383 14.8758 21.8259 36.9265 54.9473 52.668 49.4067 25.947 26.7699 47.7769 44.5807 46.3366 58.5532 51.2517 52.9671 46.648 49.6721 34.2305 53.1612 55.3161 34.7339 28.6958 18.636 35.9257 51.6513 33.6671 17.372 20.2413 33.2386 50.2308 49.3471 28.8007 22.3444 9.0905 17.7934 11.4852 50.0292 27.8551 46.0582 42.8307 45.7369 46.9125 35.7643 23.4742 28.8882 32.8479 42.3117 55.9468 59.738 37.9436 34.6847 29.5729 19.7869 33.0363 44.6388 29.2915 20.9491 33.2826 24.817 38.5619 54.2738 43.3221 37.5353 45.7127 45.1009 11.7176 21.4069 13.593 27.2858 35.2173 25.5437 44.9038 36.2885 49.7493 41.9647 65.4861 63.1651 58.8159 57.8173 110.5369 165.8678 184.4258 0 55.0316 23.2453 13.1936 16.5735 31.0316 54.258 48.9985 40.9757 41.5174 43.7698 36.1617 48.6298 39.0033 50.267 40.4924 25.4298 34.6365 43.1418 33.8304 50.2783 49.4258 40.0043 29.9242 31.0986 44.2946 17.461 14.8683 16.3599 49.5008 42.0606 65.0188 43.3656 37.5805 16.5065 45.1578 22.4108 36.968 48.3436 59.4597 10.077 1.6168 15.1627 22.4331 28.4423 19.1393 37.6007 26.804 47.5261 59.8513 37.6271 42.5739 6.1368 0 0 42.5012 34.0078 25.941 39.0592 11.5596 33.453 74.8381 41.9221 44.0103 35.5615 51.6159 32.8735 34.8541 41.0292 41.4095 36.224 39.5218 37.0552 18.8877 44.2782 51.4746 53.1204 30.4951 47.9918 14.1707 10.9193 50.1778 24.8067 19.5394 23.591 47.3824 42.7175 45.2213 63.477 57.7682 34.1315 19.2189 42.9616 19.8371 16.1792 14.5417 13.9907 30.0532 47.5387 37.5425 55.4918 61.4731 61.0044 42.1734 42.4137 65.7473 50.0083 65.3518 48.9665 62.2832 6.8016
30.9046 45.9166 49.61 44.1962 20.3402 29.5927 18.4873 51.0312 58.3137 45.9812 53.2579 49.4309 41.1381 39.6619 49.1425 37.5749 23.5577 46.0572 26.039 23.982 25.2673 39.0861 0 4.0106 39.6411 43.5311 46.9443 44.3512 31.4933 30.6063 22.5018 59.2571 45.1466 61.0582 43.8006 38.0282 10.4534 7.8348 12.8613 40.2634 45.5748 25.9367 24.418 6.2393 14.9412 17.3817 46.3809 19.8772 23.3893 35.5599 29.9953 45.1396 53.3427 45.5327 35.3279 20.6263 9.0542 41.7869 37.6265 28.7681 23.8982 17.4616 17.3451 20.5497 33.527 9.8092 20.9958 45.3012 48.5932 58.2456 47.1681 25.6137 32.1669 39.2419 61.2453 43.0478 56.3319 34.8071 44.3109 40.6125 29.2539 8.8508 9.6121 51.5708 49.0794 49.9999 53.2687 31.8135 23.0912 46.371 48.4544 37.3326 52.5444 42.361 22.8205 45.4346 45.6901 27.2772 40.817 41.3315 43.097 21.8215 19.3346 40.6465 41.2553 35.1159 11.0254 17.8755 24.1848 61.9621 34.0353 24.0808 17.3775 15.5771 16.9113 8.3696 46.7399 26.6898 38.2075 41.1226 21.2612 34.6996 30.2452 20.925 37.3735 31.7131 35.0065 54.3183 43.4038 24.6223 29.3632 34.8341 16.0089 22.3802 50.1341 32.5921 17.8364 23.1311 23.2598 25.6915 39.66 40.8829 38.2264 45.0124 35.7879 15.3291 6.4641 11.1251 27.2926 25.7397 34.6677 41.7672 28.4163 46.0172 29.8836 46.4137 65.0356 57.8202 53.7536 39.4853 184.4258 308.1129 158.779 56.989 17.1179 12.5841 19.1936 25.4534 52.1346 42.0685 44.3681 38.083 29.9618 32.9187 45.3996 37.1187 26.6811 43.925 31.7239 31.5001 37.8294 37.2266 47.6554 46.6551 39.8137 37.4565 44.665 37.7581 15.7696 13.3951 34.8863 38.8703 56.7158 50.8978 45.3754 26.4361 18.613 46.9958 29.8509 33.1813 57.9362 44.1065 12.4647 12.4575 12.9177 20.0814 25.1225 17.3504 38.8722 32.1502 59.5851 45.0087 36.5036 49.5399 7.1658 0 0 37.1206 30.879 35.0916 33.5018 10.6245 32.5351 60.1106 37.7276 41.7359 29.4144 50.0223 36.8717 27.7267 45.8713 43.6555 50.6892 44.3889 40.2076 17.0664 34.0255 52.6117 46.4062 22.9056 58.6951 13.7712 9.7094 38.4123 19.1675 18.7902 22.016 44.9464 43.8276 44.7397 44.466 48.2547 35.2492 23.9037 28.2189 15.4817 8.9751 10.3785 16.7286 27.4729 41.4146 37.5216 52.1612 59.9162 50.9771 34.3584 39.5196 50.153 52.2871 70.9818 29.7512 54.7046 4.464
20.6646 30.0295 48.6733 24.7996 25.7598 30.1474 23.601 33.1131 38.8442 25.8133 30.0161 40.1908 34.9703 26.0627 25.4795 25.6184 15.6415 38.5944 34.1702 17.4335 20.5897 47.4911 0 3.3573 29.7085 38.9044 33.0639 34.3212 31.2036 28.4963 17.6954 39.6994 48.941 43.4525 33.053 23.3512 10.2373 9.7239 6.4404 15.2357 37.0905 21.2975 14.867 6.924 14.8472 5.6289 27.9461 14.5761 12.582 31.7277 22.2414 29.5956 42.3803 23.8551 18.4053 10.643 7.3046 35.2684 32.5563 21.6264 19.7312 12.0925 15.7175 13.2617 27.6071 15.8537 14.4397 31.6665 29.9539 41.6526 35.5348 21.522 34.7558 29.5373 43.6816 46.8338 37.7893 33.1763 30.7306 23.9111 19.2122 7.3763 7.7772 28.653 29.0471 26.5421 44.1338 28.6261 19.7894 29.3416 34.2062 26.5284 35.6129 27.1102 31.1973 26.7965 32.9135 22.7966 32.3943 36.0528 26.751 23.8576 21.1313 25.8254 31.4004 24.4727 13.5793 17.8813 12.0919 34.7871 28.8182 13.8025 17.0483 8.8403 0 11.7577 27.2155 23.7326 32.1801 37.3516 29.1846 32.5516 24.764 21.9552 26.1988 30.2009 37.0783 40.9646 38.3594 24.6672 21.6591 21.819 22.2072 27.9549 43.3867 20.639 15.0638 19.3607 21.5553 19.8573 30.7245 35.1399 27.6763 28.4608 31.2899 9.1249 0 10.3369 17.8743 27.1961 30.5285 26.7243 16.8663 28.5762 29.7188 33.9055 54.1543 42.7622 40.7379 24.5049 0 158.779 138.5307 130.4863 14.9442 14.6561 12.0414 27.822 34.4583 36.1843 29.4127 29.3645 29.119 32.0491 38.8276 30.5745 23.07 27.5754 25.5244 29.4328 39.5175 31.0915 28.0059 39.4435 30.4034 26.209 22.4701 24.1681 10.7673 7.6093 16.2727 24.3737 40.8176 43.427 33.8635 21.5806 11.8981 25.4749 12.5494 22.9414 33.6978 34.5261 12.4126 6.7592 7.176 16.5581 20.7787 17.1758 30.1384 30.4274 41.9727 49.3791 31.5077 23.9551 7.0122 0 0 18.9096 31.8595 27.491 26.3252 13.7896 22.3504 35.9886 33.2368 33.0148 20.7539 36.2474 28.9179 23.4712 33.5782 24.5525 27.8561 33.6238 26.732 6.9843 27.3144 23.9814 34.4703 16.074 31.4049 16.7781 7.7069 38.9724 16.1206 19.4332 21.0816 34.3126 40.3434 27.7979 36.6255 27.6972 21.4176 17.2647 26.4502 9.3916 10.4468 11.7613 13.0557 25.7079 29.1258 20.9712 31.7373 47.0381 32.2099 24.9833 31.6428 38.3562 39.9637 37.1198 30.9626 33.5848 1.874
23.9265 41.4481 58.8941 41.6464 30.4676 31.681 21.4612 41.3252 47.7409 41.9818 49.4114 32.9128 42.8677 39.7948 43.7907 27.7079 14.7464 39.3979 43.2053 18.4784 23.5109 53.5079 0 5.4908 43.898 46.5505 28.4255 41.1777 30.314 25.7911 15.7037 57.9449 34.8418 36.3532 35.8503 32.3596 14.78 9.151 5.0416 29.8405 41.1531 29.4549 21.1472 5.9333 20.1375 8.201 35.3885 17.8214 14.1725 35.585 25.9335 38.6873 51.4528 41.4553 30.4823 18.6639 14.6847 34.3902 30.3197 18.9581 31.688 17.3907 17.5147 21.4804 0 15.5403 0 29.3808 37.9467 42.0212 44.1148 27.6893 47.7413 32.5454 51.289 45.1919 48.6115 34.2762 36.5457 22.6539 0 9.0202 11.9349 33.103 35.6183 52.1024 44.6743 20.9351 16.2271 46.9153 34.7814 40.5991 55.7857 40.1583 40.7677 29.2922 41.6991 31.7418 45.7659 32.3132 36.5149 27.5462 14.7957 30.5907 47.6996 30.8322 11.2948 18.106 29.0769 48.4121 38.3083 0 0 21.1418 14.6464 13.8582 40.0239 22.1428 24.4938 39.402 26.6127 40.0334 23.4384 16.2232 23.0001 28.0886 38.4486 56.6341 44.2497 24.7382 33.5354 28.7113 21.366 28.0219 44.7495 23.0972 18.2122 22.1122 25.3657 20.1978 39.752 36.0128 27.735 37.6316 0 5.7828 9.1215 14.7546 19.2465 26.4989 35.892 32.6698 15.2148 44.9861 32.433 55.496 46.9252 37.169 33.1745 23.9119 55.0316 56.989 130.4863 262.7542 78.6394 18.9894 22.0247 32.5352 44.0465 41.6972 34.216 28.3412 31.3244 28.1374 38.6334 26.5842 22.1983 32.2996 24.0867 26.2361 45.6409 44.193 30.7722 42.9972 36.1694 24.4967 41.9031 43.7239 17.7579 7.2823 16.748 34.0531 43.8398 36.2059 40.815 26.7463 8.4033 37.8276 29.5649 43.3752 48.5142 36.0414 11.503 5.9047 9.9717 23.2248 26.549 18.895 38.6901 31.5491 47.1915 42.8103 32.6581 32.4362 5.2362 0 0 38.8027 38.1138 16.3144 33.7885 11.0862 20.0068 47.3961 44.5833 41.1519 28.2042 45.6056 30.2004 24.3206 29.7539 36.6316 35.2549 37.8614 31.4569 9.6044 30.9569 33.571 38.4072 20.6423 42.7848 13.71 8.6833 38.4622 15.7162 19.4574 26.5035 41.0312 48.915 44.9551 44.209 33.3283 32.436 25.9076 32.8463 14.4203 15.0064 15.5421 14.2353 20.6379 40.1381 37.2336 46.0461 45.6751 40.2264 33.8039 32.5886 50.6619 39.0264 50.928 52.5453 35.4911 3.9938
12.755 28.3421 24.2882 19.4446 11.2628 13.8321 5.3933 20.0106 19.23 16.731 21.8192 15.5356 15.5387 15.9393 28.6394 10.4896 5.1347 17.8389 16.4473 7.2585 13.7626 23.7254 0 2.1064 15.2767 26.8223 13.3429 22.5557 15.7606 11.3595 11.2513 30.5434 12.1382 13.7111 23.6867 15.0451 7.4765 3.7652 0 0 15.4209 15.3852 0 0 7.8409 8.5168 17.4328 7.3649 5.117 16.8342 8.8107 17.5648 19.937 19.6914 17.2635 8.1503 0 23.4265 17.4818 12.8265 12.1154 0 12.1165 0 13.3281 5.1248 6.8666 17.5231 21.5892 17.8111 22.3807 10.6418 28.7572 19.4227 25.8943 16.8158 27.3263 14.2621 16.8355 17.4651 5.6474 3.7773 0 16.8144 22.4401 20.2238 27.5985 10.3056 12.3009 21.7965 18.1345 14.1481 27.9914 17.0771 11.7092 10.9484 11.9309 16.5863 20.6002 20.9854 15.8116 10.1232 6.0362 11.3311 29.3323 16.0177 4.0281 5.9189 14.3846 23.5319 18.2092 4.3157 10.9837 13.6523 0 3.7292 20.5302 11.8102 11.2699 13.5951 12.0947 12.9009 10.7007 9.1157 12.5265 11.9478 18.7141 25.1703 24.5995 13.1914 12.7404 11.1976 7.9048 10.1872 21.6862 15.0179 4.749 6.1767 4.4222 12.3708 21.3282 16.0063 14.3059 16.2222 12.3177 3.2553 3.1259 0 8.4388 11.8923 14.2161 20.3415 12.9862 23.7616 9.8295 20.8584 21.7061 18.4145 22.2161 10.6631 23.2453 17.1179 14.9442 78.6394 22.2027 10.1205 10.102 14.181 19.9191 18.6014 16.4987 17.3253 10.254 13.2476 17.8346 11.4447 11.2466 17.3193 11.406 10.3742 17.5596 18.3402 8.9517 22.189 11.9674 10.839 15.7638 25.882 7.6278 0 0 19.9772 18.9364 31.7175 11.084 12.3402 6.6413 14.5581 11.5956 19.8022 17.2674 20.4629 0 5.6712 4.1677 8.0519 10.7523 8.377 11.9413 15.0736 24.0926 17.351 11.5188 24.5685 3.8113 0 0 20.727 13.7836 11.4231 15.6438 2.5401 9.5303 24.999 23.6969 18.1269 16.2435 24.1273 16.1163 14.5579 22.6004 22.1551 17.4815 20.1653 12.1143 3.9021 17.2087 21.1896 27.0965 5.6154 21.5936 5.9369 4.3729 17.919 5.6099 8.7187 9.7806 19.3664 22.7569 16.2216 30.7431 16.2471 14.2809 8.028 10.0447 3.7722 3.993 6.4542 9.693 10.6443 21.9567 14.4488 22.3118 22.608 17.204 16.3097 21.0141 23.7023 21.3366 27.9647 19.3509 20.5045 1.6672
8.0949 13.8497 28.1016 23.0047 0 13.3963 11.0247 0 14.859 18.12 10.7233 15.0855 16.0401 9.0547 15.153 7.6717 6.1377 19.2028 16.1244 8.652 16.794 17.2201 0 3.3762 18.2681 21.1565 11.003 19.3524 15.0594 7.4418 6.8664 23.3611 9.5939 10.6136 9.4203 10.6153 3.9263 0 4.9444 16.346 7.3116 5.8484 6.9991 0 3.8172 3.2905 14.0538 0 0 10.7089 11.1167 8.3713 14.8085 18.9219 15.1131 0 4.6237 13.1243 16.7849 8.9855 0 4.9671 4.9571 6.3486 13.0409 0 7.2932 0 14.5338 13.5398 16.2248 4.6782 21.1785 10.6736 17.5435 12.9511 22.429 9.4465 12.0884 7.946 7.6889 1.8095 0 11.3506 13.6287 14.1916 17.4113 11.7229 8.3109 19.0802 15.5436 6.7051 16.5244 12.4746 9.9288 14.5236 15.3289 12.3524 0 11.0142 12.2176 8.0252 6.1295 7.7055 10.8791 10.8053 5.1264 8.9011 16.6669 15.7117 13.3449 6.3605 3.6587 3.9944 6.6589 7.4787 0 6.3518 9.1905 14.5545 12.984 18.097 9.7373 7.7346 15.131 0 21.9244 21.1259 13.9239 7.042 10.9278 7.3628 6.0969 7.118 19.1128 7.6732 6.1447 13.2992 0 7.9183 15.5853 0 16.1342 17.2197 8.4365 0 0 5.4886 12.2204 11.6974 11.1748 20.6529 13.6478 13.6777 13.6144 16.8485 16.0288 13.2079 15.4028 7.3569 13.1936 12.5841 14.6561 18.9894 10.1205 15.701 6.5655 15.6165 12.6659 0 16.5489 10.236 0 13.555 12.4934 0 8.849 17.3993 12.0733 12.6783 17.4374 12.5676 12.2504 19.68 14.637 0 10.397 19.0355 0 0 7.2077 10.5917 11.6718 16.3415 16.3127 9.8548 3.0652 14.3086 0 10.1063 12.6798 16.9051 0 0 0 13.3223 9.0629 4.8639 11.4877 9.8141 26.6688 20.2546 10.0401 12.1405 1.1698 0 0 9.6556 14.5993 12.3744 8.3024 0 6.8239 0 15.1936 15.2447 10.3699 18.0568 0 18.2172 15.1294 10.9971 14.3228 8.5386 6.5686 3.7936 10.6687 15.5609 20.0302 9.2079 17.2773 2.099 6.1535 16.0921 10.0623 7.709 7.3292 14.2585 14.3503 13.3027 14.5071 13.5479 9.4069 6.0803 7.3857 5.4609 5.1157 6.1668 0 0 17.0574 12.3521 11.1963 21.9257 12.685 14.6367 10.4883 26.3246 11.8912 18.7431 9.9402 17.6555 2.0417
0 18.3262 33.7823 24.1804 8.463 20.6081 6.686 18.5452 20.1578 0 15.1933 9.6409 17.3655 17.7308 22.412 14.5646 8.7502 16.2203 15.586 11.423 13.0688 23.1664 0 1.2156 21.9329 23.2067 21.136 27.3653 17.87 13.8152 12.1022 29.8638 12.2602 27.542 12.8294 14.254 5.0895 3.6985 0 13.5838 23.3309 16.0716 10.4542 3.9143 0 12.2639 17.6855 7.4973 9.5712 17.6617 13.905 10.8563 20.7642 20.7077 13.8996 4.0761 6.965 16.6996 19.5399 13.5736 16.0875 6.2712 0 9.3033 17.4531 14.6504 0 12.1336 20.4675 19.3574 22.7782 10.1969 16.2933 20.57 21.7759 20.0618 20.9367 17.1524 20.4831 14.2971 11.3798 0 0 13.2024 17.8433 17.9528 18.7172 13.8183 5.558 22.0629 18.9216 19.0788 0 17.1254 13.9911 15.6927 20.4537 14.8406 20.8424 20.1094 10.4035 10.4405 10.3417 11.072 16.0774 22.8587 7.9907 11.9516 9.3601 0 14.9278 11.6784 9.2086 0 11.5547 0 19.0075 9.5754 17.0408 11.195 10.9846 13.9383 10.666 8.5153 17.4295 14.398 18.8202 21.1548 19.5722 11.421 8.6726 18.5681 12.1642 11.566 11.4134 12.5946 7.2881 8.4018 0 15.311 17.9284 13.1141 9.4211 15.4761 14.5516 4.9512 0 5.1601 10.3317 13.2384 14.4177 27.81 15.5768 22.148 10.138 14.4945 19.0466 14.7404 15.3354 10.3533 16.5735 19.1936 12.0414 22.0247 10.102 6.5655 32.1436 48.8608 33.027 20.1236 24.3072 18.2665 13.8681 16.0933 19.8762 14.2742 8.5024 10.8814 9.4946 16.5015 23.3374 24.03 21.3354 15.9144 23.5652 14.5761 17.4323 17.5715 8.8173 0 15.9875 15.748 19.557 30.6072 24.3457 15.0822 9.0055 18.1852 9.0401 15.264 15.9846 18.333 6.9305 0 0 7.8478 15.1466 11.6597 20.8155 18.513 25.2654 26.064 9.1947 18.03 4.5456 0 0 10.3696 12.3207 16.3131 13.773 4.364 22.2851 24.5774 14.4312 20.4261 20.7433 21.6738 20.6869 17.5505 12.62 18.6822 23.4363 12.6111 19.0984 4.712 17.2304 20.7222 23.4328 16.6077 16.5212 8.9179 3.3133 18.0102 8.1492 9.2721 9.1649 21.0817 18.6648 14.7733 17.2068 23.3656 8.2948 12.0242 15.1225 9.2089 8.7966 8.1836 6.5711 13.285 17.3855 12.0088 15.5848 15.1199 18.9063 18.0574 22.762 31.4187 24.4933 21.5437 18.7517 17.3815 0
20.9175 32.2328 39.3685 32.5903 14.0218 26.6684 18.4599 29.9535 27.3205 31.9638 34.1614 23.4289 33.7487 35.6123 27.9718 24.8213 16.5563 36.709 27.474 16.0117 15.1767 34.8564 0 3.4567 28.7416 33.9512 40.5737 40.134 30.0918 24.4384 14.9481 40.4486 31.2211 23.2871 25.6261 23.1712 10.863 8.9576 6.4789 24.1861 30.4609 28.3718 20.8979 8.7824 18.7069 9.1087 31.0161 15.1429 16.0631 28.0831 23.6743 26.3339 39.3491 30.7293 27.1208 12.6132 10.2705 20.7726 29.6364 10.7874 19.562 15.242 11.4313 15.1736 26.9224 11.9548 17.6676 18.3599 40.118 40.0138 37.6797 18.8132 32.658 33.5822 41.5933 36.258 30.2881 29.6108 26.5895 31.9374 23.0448 9.0041 5.4122 28.9755 25.9383 33.8945 26.1269 22.337 13.9742 30.0047 29.9905 25.5734 33.3201 24.5222 26.7828 27.6865 36.247 26.6419 27.9673 30.5383 28.4461 22.2488 14.7081 22.0582 30.8118 24.5631 12.6857 15.3937 20.3096 22.1592 23.6598 18.1865 11.7132 7.2787 4.9794 0 32.6942 18.5196 21.0136 25.2011 19.8973 35.408 25.6338 17.9647 25.8098 24.6914 37.0609 32.3224 38.588 20.4042 20.6233 21.2806 13.8362 16.7879 36.9056 17.5352 13.9273 18.897 13.8515 18.4159 31.455 25.9804 25.9803 29.1073 17.0471 11.4163 6.65 6.5284 18.7156 26.1342 24.3754 46.0037 16.0348 33.717 25.6551 35.6923 39.6945 19.3695 23.8303 14.2743 31.0316 25.4534 27.822 32.5352 14.181 15.6165 48.8608 71.9828 136.6753 0 32.804 33.4984 22.0806 28.2198 39.5748 30.8848 26.2881 28.3391 22.1305 25.6471 31.3118 39.986 32.5042 32.0297 30.1825 20.2761 21.4391 30.0987 9.5008 0 19.8492 22.0691 32.7978 35.354 33.3728 21.7359 13.0866 27.2749 15.3806 29.5908 30.9421 26.4653 10.0674 8.2648 9.6807 0 20.2151 14.847 30.137 33.6817 43.0609 37.6224 18.476 26.9442 3.6776 0 0 24.8675 19.2203 22.3858 27.3453 8.2013 25.264 39.6017 28.6001 25.3167 24.0921 44.6792 32.9496 21.1811 34.6474 28.5479 32.6558 22.793 24.938 8.6087 26.358 37.4811 37.7216 29.9302 27.3148 14.06 8.4315 43.4684 17.0493 0 14.1064 30.2848 31.0785 33.1803 34.012 32.9312 21.3411 14.7736 15.713 10.3797 12.659 13.6371 13.3785 22.1728 25.2996 28.8414 33.7497 35.8674 30.0288 23.6469 29.0053 40.4064 25.6433 35.6828 29.6486 28.0171 4.9316
37.4684 43.4721 62.2381 47.7999 26.8179 36.9247 21.439 49.6331 56.2014 51.879 63.63 45.334 49.5332 49.7361 39.8774 36.7783 19.5013 58.0691 44.9792 26.6511 33.6639 45.4723 0 4.4328 44.9926 65.3526 54.6484 47.3648 41.2325 39.2888 29.2806 85.6008 49.7831 51.9184 49.2424 44.2867 21.0938 12.0121 12.4956 29.9196 47.5705 27.3564 27.4706 15.502 18.0813 17.1096 42.3602 22.0502 26.8319 45.5216 36.139 49.0435 57.5063 44.7079 25.9818 16.9874 14.9347 46.7506 38.5677 24.9177 21.7532 21.9785 25.6877 22.4508 36.3696 19.7468 20.0444 28.5206 55.8684 61.3812 73.4354 23.7018 59.0997 42.5975 57.5297 44.5335 49.6871 44.3022 46.0066 37.8734 26.3175 10.5449 5.9851 47.4422 58.9114 63.0034 55.5668 33.0275 24.02 49.1822 41.5248 40.6086 62.0652 53.4779 48.2664 44.0835 53.2502 32.5762 41.7728 45.8947 43.8957 29.2962 24.7804 30.2002 54.2319 43.8172 14.4967 24.8124 27.6754 52.8672 39.3377 27.5494 26.0541 18.8095 20.3356 14.1662 57.4321 19.0301 34.9787 33.4997 40.1429 49.3233 29.4578 24.1454 43.7477 43.1498 47.8204 55.8988 51.4865 32.3661 40.6282 31.1648 22.311 33.8433 58.7095 21.3403 13.335 27.6264 27.2928 24.205 52.9938 39.4367 33.1942 39.7488 34.1348 11.3728 13.1142 17.1074 26.3878 38.6913 31.4732 45.026 22.1885 51.6334 35.8346 50.8991 61.5662 42.558 38.5282 19.5783 54.258 52.1346 34.4583 44.0465 19.9191 12.6659 33.027 136.6753 440.5797 203.343 46.5634 62.7155 42.921 35.1794 53.982 39.9061 42.2077 37.2973 29.1969 34.4395 44.3654 50.9925 45.856 53.9712 46.1435 30.7473 36.7529 52.5429 16.4802 7.9428 33.3715 38.0208 44.8025 71.8412 53.4197 38.7277 18.9499 40.7666 25.5899 43.314 55.8595 45.3814 12.7311 11.8895 13.0416 18.6202 35.5978 20.2019 44.6944 38.4117 57.7308 64.3056 26.7296 40.6672 6.8268 0 0 32.7437 24.3053 22.497 37.0174 16.13 26.0638 72.518 39.0297 40.1335 38.7363 47.5957 39.9193 39.7527 51.4487 40.3544 52.0935 37.3345 34.8608 13.0613 37.4354 47.3316 52.1528 35.4861 49.3416 14.6363 13.6684 63.3911 20.8098 24.715 32.9276 51.8465 44.7496 54.2961 81.0894 70.3048 29.8271 16.0569 35.5223 17.8293 16.7628 17.8032 19.4582 36.3441 44.6392 41.8018 64.6116 57.5631 54.3309 36.7756 37.0266 64.2498 48.3744 83.3396 45.4324 49.0532 6.0191
30.2027 51.1079 60.184 63.3067 24.6906 30.9804 29.029 43.2906 51.7531 52.9763 51.1146 40.3987 40.3244 50.3695 39.7839 37.3709 23.7184 64.6692 48.9264 26.4174 33.2813 39.2035 0 4.5273 46.1614 64.7553 53.8852 41.4747 38.5756 34.3437 21.6182 78.4043 61.1284 46.5111 44.7657 47.8482 13.8974 12.9642 13.7161 36.7862 53.3257 35.82 27.561 9.4886 24.8709 14.3396 40.245 20.0958 20.1263 40.5198 34.0746 38.7332 49.6517 53.2914 42.2237 19.0799 7.904 49.2573 43.1478 34.0732 27.5007 29.4347 35.3693 32.3214 28.5682 13.2506 20.3758 42.2637 69.2398 50.2304 54.6482 30.0086 56.7511 51.3283 59.634 47.6649 51.362 51.6301 49.0106 34.4546 28.7785 9.9356 14.7865 42.2956 52.0306 50.558 51.0188 25.7265 26.0527 43.8518 49.6219 32.2002 47.5881 35.8514 41.5776 53.8163 44.9032 33.9461 47.0465 49.2653 34.7738 31.5506 18.8587 36.4709 54.5322 41.8206 12.1677 20.8731 23.3429 52.1543 40.7318 24.9304 24.5891 24.1306 26.1275 16.4263 56.1666 18.9577 36.1816 33.425 34.5271 46.7465 31.402 22.3848 32.4319 31.769 43.6325 58.3286 54.2402 33.8577 39.4276 41.9017 20.0011 36.6672 47.6885 28.6422 18.4936 29.6432 24.7131 25.6295 50.1061 52.0395 37.2208 51.2618 45.3136 18.3595 15.6102 11.3951 19.8427 25.7529 36.1611 52.3323 27.2349 52.3084 34.4905 42.5291 49.1386 36.5855 37.8664 23.3147 48.9985 42.0685 36.1843 41.6972 18.6014 0 20.1236 0 203.343 243.7911 70.899 52.1963 34.9364 34.4592 43.8496 40.6292 38.0703 53.7605 29.8781 31.5667 54.6145 45.2695 45.4104 45.2676 39.9071 34.8542 32.2471 46.0401 13.9708 0 31.7547 48.9629 51.9189 65.0237 47.415 29.4926 19.4576 36.2433 27.3819 42.1424 52.7695 53.0625 12.6364 0 11.5029 17.4627 30.8516 15.0519 45.8507 34.9839 61.5329 50.0971 36.3149 54.2428 9.3202 0 0 41.5461 40.2953 26.4382 35.3338 9.0551 37.7916 67.0502 46.6032 39.4492 27.9022 54.271 37.9603 35.2045 35.8293 42.6251 43.6349 42.6966 39.837 17.5042 39.2162 41.7162 51.8899 40.3338 50.8374 18.9674 13.5506 59.3191 24.669 30.4388 28.3045 59.8012 61.2566 44.3854 49.4185 49.8383 28.8345 22.4803 29.3019 16.2115 22.1173 24.5884 23.8456 31.1445 41.6191 43.0046 47.7454 53.0719 51.785 31.0937 36.9522 74.7568 49.56 70.7994 54.8644 52.0978 3.9275
30.0319 41.303 38.6104 32.1596 14.0225 25.2506 12.7999 35.9138 36.1794 34.8326 31.059 40.7758 34.949 20.9234 25.9861 30.1456 18.196 28.7824 34.9387 24.6471 26.4088 31.5931 0 3.6002 40.3799 33.6128 40.4097 26.4704 40.0003 34.268 20.3965 41.8868 32.6954 26.9243 31.8206 32.51 11.0181 7.7916 7.3251 20.2093 39.1137 16.0723 15.5781 6.0677 13.4187 9.1573 25.4062 19.3987 20.3806 33.6264 23.7789 31.2767 39.8084 27.1772 32.2935 10.7224 9.8199 24.5831 29.0754 24.0467 10.2247 16.017 15.2814 14.282 26.1853 8.5704 16.4407 30.1414 32.0271 38.4464 40.4469 22.3409 29.9277 27.3963 39.7572 32.3404 27.5938 35.2031 27.8949 26.15 18.6644 11.7597 8.8135 22.2771 27.1762 32.4883 41.4061 27.772 23.7257 37.6145 43.5182 28.8241 46.9684 31.6272 33.5854 29.738 40.7974 33.343 35.4435 32.2557 30.877 30.782 21.744 23.5643 32.719 22.6157 11.9127 9.1423 16.3896 28.0849 32.7418 19.6686 12.1621 15.1735 22.8097 18.0981 30.7826 15.0025 21.0786 24.5743 27.0706 26.5378 24.0664 20.9058 21.5754 26.8085 44.5217 23.2619 36.9779 21.0041 29.9098 21.0125 17.7204 22.1347 37.7165 24.6268 20.2291 24.5074 12.9083 19.0551 39.7486 34.259 26.6753 30.3439 22.7168 8.075 9.5955 6.8239 19.4527 22.2022 35.2495 36.9212 26.7145 34.9029 19.263 24.2322 34.7534 29.2587 25.0612 18.2281 40.9757 44.3681 29.4127 34.216 16.4987 16.5489 24.3072 32.804 46.5634 70.899 108.2104 64.3297 40.9638 32.2489 31.2882 25.3856 33.5022 32.2062 26.4169 36.857 40.9602 36.1144 40.6716 42.2769 31.0981 27.2112 30.8638 36.1121 15.426 12.1226 20.5297 31.0736 37.6994 42.8885 24.3484 15.052 10.5087 25.3818 21.1382 26.8378 39.1362 44.0508 3.0444 2.0554 9.5447 12.0899 23.7609 15.5283 31.9813 30.9519 41.7563 29.9735 17.317 31.6126 5.8046 0 0 17.5353 17.8115 29.3568 36.2298 7.7178 28.8246 40.6652 39.1799 30.7667 25.3686 33.8208 31.5601 28.7125 35.1894 28.4502 26.0252 28.4254 26.5536 9.6429 27.0102 44.6477 45.7214 27.5671 51.693 14.411 7.7088 31.9608 14.7715 15.6058 17.6595 39.5183 32.3623 38.5692 40.601 34.8006 25.0547 17.3696 19.75 15.6066 18.2906 19.0188 16.5497 19.5048 24.4241 27.2786 30.5331 47.2027 21.4019 25.3069 36.815 32.0085 32.2437 52.5656 33.1882 33.2802 3.6099
28.9241 31.7588 46.9512 51.1045 19.1023 27.2812 16.5553 39.3367 26.1786 33.1739 43.0805 22.9984 21.3371 28.4575 32.2681 38.7362 16.3516 47.2913 37.7286 19.3301 20.9286 39.4353 0 4.9741 47.9644 41.3253 29.2855 37.6101 30.1053 21.8623 20.8911 51.1945 41.6152 37.6777 33.1603 27.4444 8.2029 5.7301 14.0448 32.9843 27.095 20.0807 18.0073 0 19.1226 7.5273 25.9182 16.1378 11.7159 23.1847 18.4288 28.6461 47.3778 28.8556 27.2248 9.7547 11.2444 31.3488 30.9756 18.2274 24.769 21.0172 13.385 11.7722 25.7184 15.4975 16.5091 23.4302 33.142 38.7771 47.2326 21.1104 39.0819 36.6039 54.1348 33.8435 42.4135 40.0095 45.0442 25.0487 16.3935 7.0735 10.4152 30.3999 48.6827 41.5381 43.6671 26.947 16.7431 26.2303 33.3289 24.5973 51.3933 29.4072 23.8526 38.3112 33.6466 25.6502 35.767 33.0747 37.9754 25.978 18.3773 18.0923 37.9052 27.9613 10.4886 13.5184 28.1438 36.0059 40.2338 16.2628 21.3654 9.1262 19.1961 11.1759 43.5674 13.3399 25.0028 25.9747 28.5868 29.0783 21.8288 18.6432 19.7871 28.2232 37.9277 37.3722 36.1524 24.4553 26.3571 22.4959 12.2574 19.593 37.2526 20.3983 11.3104 14.0041 13.7272 19.1631 37.4732 36.7269 28.524 34.1248 29.3228 8.8002 11.096 8.8074 13.6227 20.1379 15.0526 34.296 21.8496 31.7122 20.7303 33.8188 43.1265 27.4516 26.9758 17.6905 41.5174 38.083 29.3645 28.3412 17.3253 10.236 18.2665 33.4984 62.7155 52.1963 64.3297 88.1968 949.4229 52.0769 44.8459 44.5325 29.057 34.5076 21.1702 27.079 37.2109 34.1076 43.5152 33.2164 30.7252 30.0857 19.6938 36.4061 19.1091 5.4392 23.458 34.602 35.9539 46.4682 33.4516 19.1857 14.0657 28.1042 26.5757 31.3597 42.2974 33.3896 8.9164 5.0614 8.12 15.1441 23.3837 9.5392 30.3591 29.0139 49.7876 46.5136 26.6893 28.911 6.9305 0 0 31.5832 26.0532 23.3119 31.7212 6.9846 17.6396 50.1828 33.1078 35.1506 18.6207 30.3471 25.5393 27.5878 27.2997 24.9978 36.862 38.0409 34.087 11.2625 35.0604 38.5178 37.37 15.8737 31.4384 11.8348 7.824 40.903 14.4468 17.9978 21.0034 33.3503 40.0302 34.049 45.9782 36.8603 24.7958 16.3533 20.3973 16.6925 11.4238 9.9304 11.9775 18.6426 20.5592 26.9402 30.5314 41.5919 31.6556 31.9772 35.9887 53.0601 30.018 64.7702 34.7798 35.3744 4.4506
17.7019 30.8551 34.1639 35.294 11.6221 11.6226 16.5205 30.1144 22.8918 28.8472 22.5126 15.7334 28.7773 20.7638 24.0046 21.2844 14.7216 29.2766 23.5661 19.5951 17.7368 21.0206 0 4.3 35.3099 31.4407 25.5447 37.5883 30.7899 15.5722 13.15 41.142 31.143 30.201 18.5996 19.8846 11.9044 5.9184 8.8371 25.1037 30.3135 16.9658 0 5.0074 9.3582 6.229 28.552 13.0135 14.4079 25.2724 25.1512 24.0041 32.4994 27.6195 23.4857 9.5942 0 27.1449 19.5774 20.2898 11.1141 12.737 13.9274 13.818 24.0916 11.7158 14.2511 23.2875 20.3479 31.1447 24.7915 14.5076 33.8091 31.4198 29.2 25.8622 23.467 26.3074 21.6767 20.0846 18.599 11.5634 0 18.8647 25.7016 22.3627 37.9851 19.0799 9.7655 21.9217 26.475 20.0605 27.5442 24.0456 24.8126 22.2659 31.4213 19.6496 30.5579 30.6542 19.9995 12.5311 16.3905 20.6215 23.0262 24.0272 8.3172 13.0497 17.5301 29.6201 19.5093 15.6139 18.8037 10.0577 9.3645 0 27.2818 14.9883 23.5441 22.6015 23.956 24.3727 17.0098 12.2086 24.1247 24.096 25.4088 20.9493 28.6854 20.9635 22.7434 19.7291 14.8598 14.8117 27.2395 11.3006 13.9599 13.707 18.2312 19.8765 28.3757 27.7745 32.8963 23.4887 25.1973 9.9808 3.1226 7.9083 17.824 26.5294 24.9912 29.1132 13.7632 29.1076 20.423 19.1216 24.5783 25.2579 27.4335 16.734 43.7698 29.9618 29.119 31.3244 10.254 0 13.8681 22.0806 42.921 34.9364 40.9638 949.4229 296.044 138.2752 35.4648 37.1012 34.396 33.1688 16.8469 25.2895 31.4937 39.4924 30.525 30.6358 23.3311 15.8719 27.0941 24.8999 16.4399 6.3069 17.6575 19.9613 30.8142 32.6235 24.93 18.3732 8.1259 22.4451 17.68 27.6861 23.7423 30.782 8.9488 7.3868 0 11.9374 13.7909 14.3665 20.6595 21.0686 38.0253 30.6196 17.4963 26.5021 4.2153 0 0 19.8958 20.6524 18.8283 21.2753 9.1145 20.2001 24.8036 26.5746 30.5383 22.6136 30.6165 23.3164 17.4726 20.8801 22.3489 25.6545 28.788 25.8538 8.3429 23.2506 22.093 37.737 15.9971 25.6432 11.5171 8.7226 33.4735 13.0931 20.0548 19.0998 23.4054 26.7809 20.7524 22.8945 34.8647 20.9937 18.2541 17.5903 12.6738 12.5677 12.1289 12.5104 20.9996 26.5398 21.9421 26.6854 33.0712 22.8333 21.1713 27.8282 24.8136 19.4219 32.2268 29.08 28.1004 3.0744
23.0999 34.9322 46.0669 30.1851 17.5003 18.3109 16.4958 39.5186 36.315 33.5136 28.4331 31.7343 32.97 32.6549 25.4658 27.2126 11.2292 33.7361 28.3728 21.6239 19.2848 37.1318 0 4.5529 34.6821 24.6606 33.5093 33.6202 27.0477 27.5494 18.9278 62.2846 27.6011 35.5821 35.6807 32.8812 14.1595 5.3122 12.0625 27.9734 33.6835 19.1321 22.5789 6.1606 13.8883 13.1416 25.2943 17.2192 15.3018 30.3779 19.389 26.3391 32.5248 28.5525 34.7836 11.5762 10.3718 36.0244 25.4601 16.6775 17.5029 19.2607 20.098 12.6374 23.6862 9.3295 19.8265 31.1137 34.8348 34.4658 26.2186 30.1809 34.0692 26.9103 35.4333 35.2415 38.4596 27.787 41.4424 22.5876 16.2141 11.871 11.2823 28.8294 27.0943 31.8307 43.4698 21.1635 9.3195 31.6713 31.4227 27.8911 46.2775 39.3957 34.4157 36.1954 23.5506 25.7333 41.1973 25.2897 24.878 23.3025 15.4093 28.604 34.1449 32.2597 11.6799 10.5194 17.2902 43.957 32.9351 14.6582 25.6101 19.686 15.1657 6.8987 35.9836 17.55 27.1831 24.4763 21.2501 31.6337 23.6279 15.3082 28.4328 27.4483 33.1229 29.8437 36.9193 24.9178 28.9576 30.8969 21.6595 21.1738 46.5248 28.0083 16.2382 20.5645 16.1062 18.879 35.7322 30.3619 29.1289 36.7587 35.316 11.0825 11.7594 10.0278 19.8469 23.5673 20.5211 30.3825 15.0531 30.9485 24.9884 30.159 34.9083 30.573 22.3701 16.5561 36.1617 32.9187 32.0491 28.1374 13.2476 13.555 16.0933 28.2198 35.1794 34.4592 32.2489 52.0769 138.2752 159.4841 147.9374 48.6606 30.2984 38.4694 22.9463 22.636 28.6596 38.8205 40.0345 32.4935 29.5444 28.4046 21.7513 31.5963 12.1457 5.3696 27.4973 32.6 41.5791 36.8301 17.7052 17.6063 13.4011 24.4721 19.5367 32.2662 37.7 37.5784 12.0772 5.8452 4.2204 14.3972 20.436 12.9645 32.9169 32.4823 33.5191 34.3978 22.4219 26.7955 5.5571 0 0 30.178 24.3771 22.1823 29.9363 14.6441 21.5187 35.7473 32.424 29.8185 25.9631 31.3968 26.8222 33.362 33.5647 32.9498 29.5022 28.412 39.0362 12.4545 27.577 30.6057 43.3347 17.1706 49.8557 10.8828 10.6135 28.0638 17.6488 17.4947 19.9315 28.4157 34.3205 18.9925 42.3718 41.9594 25.8704 19.6294 18.921 13.1125 12.0772 13.867 17.7662 23.1372 28.7453 24.1129 24.4734 38.4139 28.1149 22.2928 35.7982 40.1319 28.0465 44.4066 35.0824 39.4448 4.7111
33.1465 44.203 44.8688 38.4535 23.8436 30.6801 15.4049 37.9748 50.4561 40.4034 46.4379 42.6865 41.5297 26.5103 33.1678 26.7658 14.3908 43.0853 42.8873 18.3308 18.692 44.5771 0 4.2915 34.3333 47.8959 38.7539 50.5952 35.8282 38.0541 18.8491 68.8483 40.6506 38.8118 41.0721 27.7633 14.8683 9.8226 10.9766 35.3766 38.6677 27.2595 26.2736 0 21.3382 10.8245 36.5484 15.0785 20.766 30.6204 37.5321 27.3432 39.2186 32.8291 30.3686 16.7615 16.2832 43.2489 30.208 21.7355 25.6035 28.8171 19.773 18.2385 33.0785 12.253 19.8468 41.4237 55.58 40.0172 53.5584 21.9804 40.9924 36.8924 66.1005 35.4676 34.5938 28.5453 37.1021 25.5585 21.4045 8.5473 11.5848 32.1001 39.148 50.6941 48.5183 26.172 19.664 34.2153 37.327 33.4661 47.1401 33.045 34.9301 39.6944 55.6265 31.0613 45.7872 51.1132 33.2218 29.8278 19.2389 29.7708 45.7942 34.8828 9.7044 8.8191 21.7778 30.8329 36.6748 15.8939 20.0347 21.6685 13.7418 13.1511 54.3439 27.3714 21.0601 30.5929 28.9254 32.8979 35.3346 21.7947 36.1667 27.0231 31.5559 44.7203 49.3152 29.2072 35.5426 37.953 25.8663 31.7395 42.5237 26.9176 18.2362 17.9633 24.7032 34.4424 40.2299 39.141 30.1174 32.5792 32.3605 10.6888 12.8746 10.5823 14.0561 20.9919 27.3203 52.2369 20.3562 32.8325 26.4802 40.7741 32.6051 29.5223 34.8185 29.087 48.6298 45.3996 38.8276 38.6334 17.8346 12.4934 19.8762 39.5748 53.982 43.8496 31.2882 44.8459 35.4648 147.9374 137.5952 156.9525 43.844 41.8419 36.441 34.3525 28.2929 42.879 43.4795 42.6064 31.5513 32.6126 48.1395 39.6432 16.0843 8.1276 26.3108 38.7537 37.4878 47.7469 37.728 32.5522 15.6672 30.8393 22.1216 37.1681 50.8418 43.09 6.496 2.9081 13.3201 17.3264 35.2974 12.262 40.7697 30.5478 55.7833 49.5484 35.2409 39.8731 6.6362 0 0 33.3212 34.6477 32.9798 33.3749 11.4897 30.979 50.3123 47.1975 33.3983 29.4104 46.1576 21.6049 37.7365 32.9514 23.5793 39.9283 32.6248 33.4993 12.4435 25.3596 42.3301 57.8814 34.2015 44.8017 14.7494 7.1844 43.6104 22.1209 24.4528 25.993 46.5881 40.2613 35.108 44.0733 44.9956 31.5965 20.9299 22.9304 14.7494 15.0802 15.4054 15.8523 22.9397 25.0605 38.4631 43.7903 48.6674 39.8794 29.1884 34.245 50.0041 39.5033 57.129 44.8009 46.8627 0
30.9997 24.3235 35.3936 40.8193 26.4212 24.8796 23.5883 28.3074 46.7615 33.7897 47.7521 32.722 34.7044 45.3818 37.922 32.467 19.8816 41.0772 31.9717 17.6812 25.7997 38.983 0 7.547 45.6509 32.6842 33.7376 41.247 40.3453 35.6558 14.1961 39.6603 45.2363 39.9461 32.4946 30.0813 10.5508 8.6401 7.3019 27.5611 33.5471 17.5445 24.0325 8.9715 16.474 7.8221 36.3192 8.8425 13.7928 30.2004 27.2804 23.8225 40.6248 37.7334 30.0825 16.118 12.8658 24.3818 21.6359 16.6025 27.4409 14.7656 14.3613 15.0343 36.3604 10.5504 14.4922 34.8501 40.839 28.7269 52.8712 24.6661 39.7104 27.0645 46.1893 43.3154 37.8668 28.6165 38.3767 30.2468 21.8587 11.4914 12.3815 31.6142 48.5082 34.9335 40.4359 23.804 14.1811 42.3376 31.607 32.8397 42.6575 32.036 21.6584 40.3307 33.598 32.0218 37.2255 40.026 28.5103 19.6093 14.8852 23.8778 28.5133 34.398 16.4158 19.5303 17.8779 37.4234 35.589 14.3578 22.2426 15.3186 15.8746 10.8538 43.432 19.9586 29.1548 36.6097 30.0112 34.5781 31.1756 12.957 36.4487 29.6445 31.1805 38.7956 46.9317 16.2399 23.9929 25.0762 20.3156 27.2034 42.7161 21.0103 15.3968 12.575 17.0338 16.5131 29.0988 45.3855 26.358 25.5944 22.8367 19.5122 8.4404 8.9553 21.1858 0 24.6054 33.2554 15.1475 28.3165 21.4133 38.3878 39.2607 26.2111 36.2373 13.7176 39.0033 37.1187 30.5745 26.5842 11.4447 0 14.2742 30.8848 39.9061 40.6292 25.3856 44.5325 37.1012 48.6606 156.9525 139.6097 104.3711 0 0 32.1197 41.6269 35.8233 38.8621 35.7822 32.4161 25.1252 31.7902 40.3419 12.195 9.49 21.8101 42.8528 36.4918 37.552 42.5685 25.216 11.312 34.7488 18.3885 38.3388 44.6174 39.0187 12.0983 3.1751 10.9857 19.202 27.3198 17.9301 38.7179 32.3797 43.3949 33.4679 25.2374 35.8668 5.3984 0 0 36.0422 25.7193 18.5637 22.7925 5.6862 27.1971 61.1399 44.2145 41.5151 35.446 51.625 36.9693 38.3548 37.6339 25.3008 39.2685 32.5134 37.7734 10.4738 31.0261 35.3145 35.4283 19.9402 49.3824 16.306 6.2267 29.9645 14.9852 22.8013 22.0767 32.0428 41.7683 24.6879 47.8245 32.1105 34.6765 14.9071 28.6966 15.0356 14.1205 15.8981 19.6048 32.9575 31.4591 34.3015 39.8047 45.434 36.2751 24.9157 27.5209 40.1894 40.2904 44.6169 31.7883 41.0763 0
25.7255 28.4368 36.7621 47.4807 20.3693 20.0497 15.8392 34.5218 31.4168 26.1486 29.5177 29.897 22.9638 19.3346 31.1408 17.7641 15.5027 29.4839 21.9511 17.7689 25.6251 26.8621 0 3.0058 31.2039 31.3742 28.654 37.51 39.4412 19.2923 19.8864 28.2189 21.9341 39.635 27.6749 20.5095 7.8489 8.0168 6.5757 29.2959 34.0122 23.4548 16.1527 8.8086 4.7372 10.8444 33.6623 15.3276 13.3276 29.7642 15.0688 23.064 29.7293 38.279 23.1971 13.0638 9.1528 17.6611 24.2758 0 9.7763 10.4838 13.153 13.0285 26.3877 15.3982 16.4869 36.9887 36.0419 36.4106 30.7231 23.548 30.5838 33.769 33.69 37.532 26.2097 26.7627 29.8417 26.7807 20.8256 10.4454 5.5937 17.8486 31.5618 32.9833 29.5504 16.4339 20.567 28.6358 24.9004 23.2622 43.4193 27.8851 22.1245 32.3652 35.1148 17.3729 34.4665 25.398 30.6852 19.7383 14.6471 26.759 37.5394 24.7967 18.9353 16.6934 12.116 27.6373 27.8769 17.151 12.9175 9.4384 13.5238 14.8278 32.2362 19.298 29.9958 27.3412 28.2471 26.872 28.5032 22.8289 37.485 22.9031 35.6539 34.972 35.7282 23.9203 21.3062 20.7126 12.4644 19.9487 31.1353 16.9598 17.9584 16.669 19.9581 17.4147 22.1914 32.0158 24.6599 27.9715 25.3314 9.6903 12.1232 6.8007 13.074 0 12.611 23.6856 15.5675 22.0576 23.0309 35.1926 29.1039 25.6632 30.0196 17.6312 50.267 26.6811 23.07 22.1983 11.2466 8.849 8.5024 26.2881 42.2077 38.0703 33.5022 29.057 34.396 30.2984 43.844 104.3711 80.7288 172.8516 0 31.0099 34.0709 29.6496 34.0706 37.6249 28.7121 20.0022 27.5133 43.3635 10.2475 0 20.4386 36.5333 33.1115 37.9539 29.4551 13.0613 6.5804 32.6973 14.5483 23.1304 38.2168 37.3234 6.892 0 0 15.9187 23.0559 16.7498 0 25.8799 39.7146 30.2042 28.2132 38.7908 5.2937 0 0 27.8038 25.2022 27.747 25.2507 0 26.924 48.0304 32.7088 27.341 20.777 28.0465 28.9307 26.3565 26.625 26.0895 18.5913 27.2972 31.438 14.1085 34.2249 31.6215 31.5257 15.8202 36.5232 15.8778 5.2909 33.8971 0 0 18.2855 22.5504 33.5669 34.4499 34.4486 32.2152 21.3046 13.2246 28.0359 14.5489 0 0 0 0 23.5451 26.8327 32.6486 30.7092 29.2771 29.7131 43.8084 36.3761 32.3826 31.1934 29.9241 38.6071 0
22.9979 31.4658 47.6747 42.5873 21.7655 28.1264 14.6915 46.7002 33.6781 34.5866 33.7569 43.884 47.3235 24.8178 29.1448 36.6511 17.706 45.2228 37.6423 17.0022 27.9434 40.9362 0 7.0634 48.7068 54.0176 36.8894 39.9611 39.3741 27.2767 21.517 72.4876 38.9948 40.8027 28.8876 30.7267 10.6972 7.1447 13.2728 28.8165 36.1629 30.3133 13.5234 8.5142 14.0359 6.8227 40.3349 23.295 15.1032 23.3587 24.4272 27.9673 51.5284 47.4331 22.5633 11.4313 16.3696 32.6811 25.1101 21.4209 17.4931 15.5431 18.5225 14.7301 35.3717 12.9964 20.8703 31.0048 41.8971 41.9987 41.2324 22.5184 47.5872 33.2021 45.0754 30.6455 34.5854 29.465 37.4435 21.3078 22.8007 9.5332 11.6333 36.1301 38.4657 34.1734 42.7349 20.3899 23.9473 42.8117 36.2276 31.4472 45.2053 40.0637 23.3278 34.5052 38.3118 25.2649 35.0255 42.2839 26.3624 31.4631 13.9532 17.4044 46.5203 34.4415 11.2701 11.9624 17.7716 47.7968 39.312 16.7704 19.1381 11.8152 18.403 12.3924 40.155 18.8577 28.5077 34.7361 32.4383 35.173 28.1146 18.961 22.7319 26.6864 37.9011 36.8961 33.4354 22.2244 25.1277 22.7635 20.8763 24.3454 51.7569 17.4681 14.5646 20.4897 17.8548 19.8376 37.3882 34.4554 32.4966 33.0318 21.9957 9.4679 8.3067 12.0004 13.6472 28.927 28.8708 31.5338 17.6043 36.2219 33.7347 45.6074 26.8871 20.0221 22.827 17.5816 40.4924 43.925 27.5754 32.2996 17.3193 17.3993 10.8814 28.3391 37.2973 53.7605 32.2062 34.5076 33.1688 38.4694 41.8419 0 172.8516 154.8235 82.4694 0 41.7955 44.9941 30.3833 37.9501 37.0905 20.15 29.262 41.5273 15.8656 0 22.351 31.8073 43.5889 41.9788 40.3469 24.1143 12.254 37.2808 16.0679 30.8666 40.0186 39.3626 8.1006 0 7.5988 20.3316 19.5565 9.9429 34.7483 25.3809 44.353 41.2208 32.543 30.8617 4.2777 0 0 43.4412 29.4376 22.4629 21.6399 12.317 33.6718 54.5455 28.7993 31.1416 22.703 46.6157 28.679 28.1675 0 33.205 29.757 41.1237 27.9525 11.4345 25.4404 38.0092 40.0527 29.9749 49.702 13.4118 7.8168 23.8956 19.2266 23.1613 27.2489 32.6623 49.61 23.7304 44.5279 32.462 28.123 19.2064 18.9995 13.9286 0 18.4494 15.836 24.5804 25.107 27.4215 35.6363 43.6915 29.1016 31.0317 34.3836 48.4782 30.1246 58.4283 46.8409 37.5233 4.3853
23.7918 20.556 29.0555 27.0933 16.4319 16.7736 12.8688 29.3406 28.8042 26.2344 25.0822 17.9572 29.6881 21.644 28.2958 13.4249 11.5174 25.6827 21.2816 9.3554 17.7907 33.8936 0 2.3762 28.0271 33.0883 23.976 28.4513 27.3142 18.5784 13.6646 42.1112 27.4342 33.6036 29.3094 18.6491 8.5254 4.9388 3.9354 20.1517 28.0472 16.8423 11.2957 5.1832 10.0271 6.0093 25.6287 12.4544 15.3054 22.5576 13.7024 19.9444 30.7268 29.0567 22.0518 8.0582 4.6518 20.0572 16.6753 16.3342 12.6158 11.2128 10.0435 12.1131 18.3807 9.8657 12.4378 25.0789 26.7085 27.61 36.7105 17.2263 29.6911 23.8977 27.0308 24.0151 21.2048 22.5414 20.3007 18.7866 12.2968 6.8453 7.1104 18.8289 29.1307 29.0071 19.7846 22.271 11.5408 23.4303 20.4637 28.058 30.0456 18.9037 18.9488 31.1825 25.5434 21.0217 23.9774 29.8237 21.1969 14.5542 13.5569 19.0118 27.8247 23.134 8.7307 8.5151 20.4113 19.3666 20.4248 10.6217 14.5631 9.4109 8.6829 14.3069 21.2545 12.4177 20.3793 16.3621 24.2995 20.7844 17.953 10.2962 17.2725 16.1299 29.7826 23.899 21.9529 15.8067 20.6509 17.9137 16.5913 23.9082 33.7307 18.0012 13.046 16.9016 10.4408 15.3135 25.2588 23.4668 19.4617 20.8785 16.3364 5.6511 5.9901 6.9788 19.2032 26.4745 16.3665 22.0306 18.2662 27.5922 22.8056 27.0603 19.4205 23.1524 20.9473 19.768 25.4298 31.7239 25.5244 24.0867 11.406 12.0733 9.4946 22.1305 29.1969 29.8781 26.4169 21.1702 16.8469 22.9463 36.441 0 0 82.4694 39.3926 108.7237 36.1894 35.2271 34.7876 36.5358 24.1871 29.3928 26.5636 28.0137 12.289 3.9724 17.0299 31.243 30.6097 33.597 25.0719 17.2652 10.5189 24.0386 15.0564 20.9801 23.4998 21.5211 9.9616 2.0705 6.5683 11.6889 14.5398 11.9419 24.5599 26.5066 30.3478 25.6223 11.9382 28.9662 4.036 0 0 24.0997 22.673 19.2358 18.3163 9.0506 30.379 30.7745 27.6626 22.7288 16.8924 24.4265 23.131 18.902 24.8577 26.7503 24.2477 26.6993 18.3649 11.4626 17.8784 29.8948 32.1056 23.2474 31.7602 11.7192 4.6399 24.8586 13.5743 15.136 16.8124 25.4194 28.9855 22.0879 34.3882 34.1193 27.5792 15.1518 15.4626 13.4729 10.5557 12.0938 14.6146 14.9111 17.4974 21.8906 30.6172 34.1216 24.1789 23.1783 30.6711 29.5708 22.6186 21.4116 31.6042 27.1841 1.6909
19.8495 22.9769 37.003 32.2163 18.9187 17.8718 11.8867 20.7179 31.8489 25.6436 33.3013 36.9531 30.8144 22.7904 31.4553 21.7207 15.4037 28.9891 28.4266 12.2632 19.8333 35.9395 0 4.0979 35.2268 32.8128 36.824 38.0937 29.5224 17.4509 20.6184 51.2979 43.6296 35.1389 29.8225 27.887 14.292 9.5457 6.0586 28.1058 36.5724 26.1201 13.7715 2.3055 13.4684 11.6529 30.1708 11.4949 9.5696 30.8103 20.7701 24.4201 36.6967 34.0146 22.2517 9.6003 9.8102 27.0544 20.3087 7.254 20.9292 18.3279 16.7705 18.1058 22.2758 10.8671 19.9158 25.5136 33.4893 36.1062 39.7229 24.1687 42.2308 29.883 43.8148 27.9413 30.7175 37.1157 26.2786 23.2448 20.0578 10.225 10.3217 29.2988 30.6509 33.6197 29.5297 20.5548 15.0726 25.1755 29.4877 30.5788 35.2987 29.2 27.1266 31.3007 37.3754 20.835 22.3652 30.6974 27.448 19.7086 13.9644 23.6186 31.2718 28.9741 11.8403 21.1388 20.1685 25.7732 27.9761 21.4452 22.1674 17.7453 21.0481 15.1382 35.9112 15.5799 28.4325 32.5021 18.8178 23.9301 23.8816 19.6539 30.9265 24.7954 28.4841 25.717 42.8505 18.5085 21.6957 26.2371 15.3566 17.8523 39.7846 24.6184 15.5618 17.6693 9.232 19.6008 30.4922 27.5417 18.4008 30.17 24.1428 9.3032 9.1367 10.4485 16.5088 19.2191 18.5476 27.6699 20.7701 21.8258 25.5878 29.0409 32.4197 25.493 22.5297 15.3833 34.6365 31.5001 29.4328 26.2361 10.3742 12.6783 16.5015 25.6471 34.4395 31.5667 36.857 27.079 25.2895 22.636 34.3525 32.1197 31.0099 0 108.7237 94.1702 60.2384 55.2423 37.6588 50.5021 35.0561 24.6872 24.4343 42.6212 13.7421 6.6196 14.2481 40.2336 42.8016 37.3406 32.2304 20.0593 11.7081 25.3536 18.5519 23.7372 46.2864 34.3563 11.9875 4.318 11.5984 15.7785 18.7835 11.0379 27.0993 31.6032 30.2079 39.4869 15.1391 32.3084 5.1221 0 0 26.085 29.5218 18.7783 25.7309 7.972 26.8921 50.3296 35.3006 27.0395 24.6909 30.6348 25.5909 22.5062 34.1472 26.0394 32.9519 30.0625 27.0377 10.5167 29.3347 36.9353 37.9447 17.8467 38.4213 15.2363 7.0346 26.9763 18.8775 19.7923 18.8044 38.5763 40.3564 23.5148 42.6612 35.0573 23.6261 18.8353 22.3982 11.1152 8.0651 10.9772 16.7708 19.2722 23.3943 27.3382 38.0265 39.9752 28.374 18.51 28.3437 46.0046 31.3517 30.3982 27.3913 36.2199 4.4089
25.9597 34.3905 54.8977 47.4731 19.789 32.2999 26.7907 45.3128 55.1141 54.863 54.5491 32.4371 39.6316 40.2173 39.5675 36.5192 15.7021 46.3147 48.3587 17.7236 21.9906 47.552 0 3.8188 34.6526 65.0348 50.9248 41.5612 40.4443 34.7616 22.5012 72.0675 49.1489 42.8448 32.2589 36.9905 12.8326 4.2715 10.8417 32.1025 40.9661 25.5348 17.2485 3.5289 16.5909 19.6291 45.3266 15.0033 16.4764 34.9238 26.2916 29.7295 38.5493 42.6543 34.7395 15.4835 16.5854 29.0826 47.1581 18.3539 20.3381 19.3995 29.445 22.9008 27.7372 16.5658 19.3293 31.2565 41.7936 60.0163 57.086 26.7833 44.1154 46.0722 59.4283 49.3792 45.4046 42.4423 36.2381 29.8895 28.8367 10.1148 12.9153 39.5579 44.6195 54.8386 58.006 33.6398 22.663 57.4782 36.9866 39.3589 50.842 38.1105 32.6279 41.435 45.7374 30.9976 35.6961 41.5309 31.6212 18.7453 18.4018 28.543 48.1625 48.6735 16.6629 17.2921 20.4928 43.6058 50.581 25.8858 30.5997 17.712 20.9739 11.7625 58.1855 19.0963 30.0012 34.2916 35.1626 35.8442 27.6103 20.5008 31.1312 37.9477 38.3306 45.2916 50.2019 27.7719 33.9132 30.2146 17.9188 26.7967 40.4032 34.4992 16.3073 25.6198 17.8896 22.997 52.6775 41.666 40.8945 33.2986 27.3909 12.3165 3.8609 10.2447 17.9288 25.8028 29.5564 44.9128 25.8889 44.4955 32.8159 43.2887 44.9194 27.2501 29.5946 23.8236 43.1418 37.8294 39.5175 45.6409 17.5596 17.4374 23.3374 31.3118 44.3654 54.6145 40.9602 37.2109 31.4937 28.6596 28.2929 41.6269 34.0709 41.7955 36.1894 60.2384 199.1839 180.8295 64.6081 53.5564 48.1439 43.2795 41.4072 43.7259 13.7458 11.7347 37.1885 41.0903 53.8283 53.5631 52.5989 30.0868 17.7556 37.3586 21.5356 35.7731 58.8429 41.3613 11.6766 7.201 9.0146 23.156 25.2989 12.7555 48.0805 37.8833 58.6579 37.4266 42.7287 28.6724 4.6128 0 0 36.6894 23.5606 20.6819 35.2122 7.5624 34.594 52.8197 42.3724 45.8115 26.9464 62.6941 32.5348 35.9717 44.0425 47.341 37.8685 39.2859 36.3257 14.8592 45.0951 34.7633 61.2837 20.4195 46.5434 15.8447 9.0526 51.1781 17.2015 22.7035 21.3046 50.8164 39.0193 43.4372 70.388 48.6646 32.9269 17.5105 25.1046 16.8003 11.9135 14.0913 20.4896 32.0262 50.0685 28.2639 37.7559 58.2544 37.9858 32.4266 38.832 64.8594 43.8379 53.6569 42.0459 38.55 2.2636
34.9917 43.3664 69.7329 59.3237 23.2256 34.8872 26.6813 43.9472 58.0228 45.3306 49.9863 47.6407 52.2529 46.3157 47.8753 44.1041 18.4504 58.7037 56.0463 33.1183 35.5658 38.2644 0 3.8676 51.1386 52.9324 59.9666 58.3354 48.9593 41.9969 25.1637 70.9253 45.9324 46.7589 48.7323 43.4459 16.6863 11.5577 6.2494 36.6276 46.5193 38.6398 21.202 9.7227 12.1355 16.0853 50.3156 24.4143 26.6283 38.9033 35.4933 35.8245 51.7985 48.6744 38.3428 16.4603 14.9364 48.1474 40.0199 26.8838 25.1522 25.6165 35.6482 28.3612 41.1481 14.074 22.8889 49.6758 63.0287 57.8082 74.2449 35.2967 52.2009 42.51 94.5194 54.1897 54.41 29.4276 42.4001 33.389 21.618 10.8065 14.9956 36.3153 58.6811 63.1574 54.9452 28.2226 33.1348 53.4303 43.8152 40.3039 60.715 56.0144 31.8114 49.2091 44.7607 39.0944 54.4186 49.9792 33.5738 31.0954 20.6962 30.0041 58.7183 45.8957 18.1517 20.1209 29.1044 51.7171 38.897 16.9233 24.8993 20.8481 23.9845 15.4782 46.0535 25.9558 45.0678 40.7936 41.722 44.4807 25.0508 18.8075 34.4469 27.7812 46.8698 47.927 55.399 33.9623 36.4441 32.3595 24.7475 27.8829 57.7702 35.72 28.0955 21.4929 26.5656 36.5638 46.146 50.0152 37.0029 45.4521 25.3843 11.2632 14.3295 20.0099 25.5891 28.2328 30.2747 54.4791 23.2662 47.7786 41.7937 49.0101 57.9472 37.0755 24.0853 23.9468 33.8304 37.2266 31.0915 44.193 18.3402 12.5676 24.03 39.986 50.9925 45.2695 36.1144 34.1076 39.4924 38.8205 42.879 35.8233 29.6496 44.9941 35.2271 55.2423 180.8295 344.1506 155.0596 72.9304 50.9144 39.603 38.1769 54.4514 23.8205 0 26.4719 50.8696 57.635 71.4849 33.8373 31.7263 13.4275 51.1241 25.4967 42.4721 53.3154 48.782 13.92 10.6608 8.337 19.0349 38.9955 16.2339 50.2163 33.8899 54.9772 47.5835 36.882 31.6889 4.5824 0 0 39.949 26.4213 23.4908 36.3902 12.6358 53.2193 73.577 50.2392 47.0314 30.6381 60.9263 38.4502 0 38.941 35.8375 43.2485 48.0026 47.502 16.4898 44.805 40.5871 61.1384 34.3226 59.5941 11.7718 8.669 44.1316 27.5995 25.4033 24.5652 46.6303 49.3293 37.372 69.2853 44.9921 38.1718 24.3942 32.2724 13.643 17.0377 18.6237 16.0757 30.1911 41.3345 46.9464 52.866 52.0812 56.8098 39.1886 54.0028 80.4535 46.074 71.2858 53.2409 51.6746 4.7946
33.3293 37.8247 65.2638 51.6137 24.6387 27.1815 26.2949 50.8844 49.4683 42.4481 54.3414 47.1949 43.5593 42.7892 36.6208 33.6798 21.8817 50.4001 46.2032 19.2618 25.2588 52.9687 0 3.6336 34.9801 65.2359 51.1874 45.8357 45.4777 30.4647 21.592 73.8591 36.5907 49.393 46.357 42.7082 10.7657 7.6868 12.1266 40.3528 45.9771 32.8663 32.043 4.9227 20.4426 17.732 38.3607 19.7285 24.505 33.3292 25.69 34.5104 51.7817 48.9451 37.9109 22.0707 14.1738 49.2681 39.504 26.3006 19.7565 20.8294 24.4779 26.9333 39.8115 16.4291 17.9526 45.9491 53.7081 50.2282 53.9873 28.4784 48.4638 29.1485 74.4063 44.6188 45.2496 50.6352 57.1221 31.523 22.779 12.5042 17.3143 45.2447 51.2816 51.1818 43.2543 23.9763 24.3792 46.8255 28.5431 36.9098 56.1549 38.1021 41.7048 43.6087 34.3041 36.4962 51.6181 50.0734 37.5459 29.8439 15.973 37.371 50.5622 37.5931 13.9852 21.9964 18.458 38.5028 42.1897 18.3028 27.7269 14.2808 16.2609 19.8174 48.9086 30.6846 32.7723 35.2533 30.3557 40.4915 22.3965 22.7013 29.154 32.7412 48.0113 41.997 41.6704 29.953 28.7678 35.8318 22.2652 24.7049 56.3371 38.5332 17.4222 27.371 22.4278 24.1028 39.6104 41.6824 33.1238 46.782 29.0818 9.513 6.6355 9.1749 12.107 26.6634 37.8347 50.6847 25.2138 52.8693 31.3578 35.8046 28.0837 33.0949 32.1715 20.4257 50.2783 47.6554 28.0059 30.7722 8.9517 12.2504 21.3354 32.5042 45.856 45.4104 40.6716 43.5152 30.525 40.0345 43.4795 38.8621 34.0706 30.3833 34.7876 37.6588 64.6081 155.0596 296.8527 141.2102 54.9346 34.6722 37.7169 41.899 17.7434 9.3777 29.3317 50.5173 55.3576 48.2681 41.4016 25.9908 12.1798 47.2597 23.5459 49.3335 55.6783 40.4041 10.8111 4.5479 17.1021 24.5484 31.0407 19.7241 31.2065 41.9361 50.2488 32.5298 37.5762 35.9218 5.9485 0 0 43.1016 33.9721 18.4354 31.7377 13.9776 45.3075 56.1831 36.6433 40.8033 30.6138 49.4121 30.3535 40.0194 45.0324 48.3337 37.3598 36.5391 31.1516 16.1648 27.5104 46.2285 58.0606 30.4415 36.5588 9.8049 12.1111 57.4008 13.0563 19.5961 31.063 35.6928 44.4613 41.4151 58.3397 34.9134 32.6339 20.8715 28.4626 14.9875 17.8459 21.6107 22.5762 27.6582 40.8725 27.0092 40.5117 50.1064 49.7437 40.8594 43.8846 56.7648 41.833 57.891 53.2195 42.4981 4.3639
27.7999 41.0835 59.5232 46.1598 30.061 35.8541 26.0371 35.2945 53.8878 35.3296 49.1189 45.1312 40.7019 36.7896 28.9644 33.0615 19.6008 48.3207 26.4808 27.9193 21.751 36.2762 0 3.8582 43.0745 42.637 47.4965 59.6 39.7153 38.2449 20.3357 63.5155 43.7113 49.6403 53.2985 37.8461 14.4475 15.192 11.5603 28.2654 42.9766 23.3867 20.9918 9.6328 25.5083 11.5591 35.9468 23.8362 20.1563 36.4201 30.7276 29.2524 38.3903 36.6058 32.9532 14.0729 7.934 42.5263 33.0645 21.6341 19.9467 18.667 20.8473 19.8051 34.0715 17.9906 22.7982 30.3716 55.7316 45.3889 39.8795 26.965 40.7172 38.2464 59.7729 39.1786 46.7684 40.516 41.2405 38.2032 21.0689 9.4664 16.8211 29.1297 39.8529 41.8852 49.254 20.4204 25.5867 45.6241 50.929 26.9108 63.051 41.4726 26.6988 27.3461 44.524 34.7736 43.2738 48.3717 38.9145 23.8922 18.4459 38.5277 42.6777 37.8672 12.8016 18.4616 25.8991 47.7022 43.3546 24.709 27.321 16.1922 16.4156 16.8163 59.2845 23.1254 38.879 25.7344 27.6875 31.8347 26.3734 27.2461 37.4409 38.4405 42.5459 51.8178 47.6716 33.1319 34.9658 28.9243 25.4478 38.9759 40.8995 34.5895 19.5798 23.8225 24.6129 32.4814 40.5418 42.3792 31.3353 41.4979 48.0151 17.2159 10.3693 10.6718 28.4339 34.4534 25.3115 34.942 22.148 39.4973 33.2083 58.006 40.9223 40.644 43.6204 25.4569 49.4258 46.6551 39.4435 42.9972 22.189 19.68 15.9144 32.0297 53.9712 45.2676 42.2769 33.2164 30.6358 32.4935 42.6064 35.7822 37.6249 37.9501 36.5358 50.5021 53.5564 72.9304 141.2102 329.0412 138.6747 50.4137 38.0959 46.4813 24.0605 8.0168 35.5994 41.9221 49.2364 64.2198 33.3506 32.3029 18.0301 45.3296 22.2706 34.5326 43.2804 46.3878 8.7001 7.6776 10.0384 17.8468 25.6157 22.2023 39.4458 36.5993 39.1745 47.9226 36.7463 52.7247 5.8348 0 0 38.4775 38.9086 28.3852 33.3697 16.6324 40.0221 61.001 44.3401 38.3363 27.1055 31.8257 36.8964 32.7546 35.0608 30.829 41.1633 33.6382 30.3115 10.1334 33.7305 37.7388 50.6081 31.5454 48.9402 23.7166 16.5138 44.153 20.6936 21.5962 20.3509 45.7965 44.9274 49.0055 47.0835 29.628 20.7349 19.7498 20.198 19.1527 19.353 19.1133 19.3602 27.9382 38.3244 42.9325 44.1642 55.3709 42.6956 28.5357 46.5987 52.864 40.2712 52.9379 47.9843 31.4368 4.0472
21.3089 32.5175 47.388 48.3555 21.9385 31.3176 24.8657 34.0987 48.1553 44.3141 47.9339 32.0968 34.9364 36.542 23.8405 30.3539 21.5355 46.6358 23.969 19.9493 23.2717 36.1151 0 2.2217 36.7791 49.3731 43.2571 41.5074 41.3896 22.3785 20.2586 55.5571 36.9172 43.6071 40.8499 34.8551 12.5727 6.9982 9.2654 20.2289 45.249 22.9797 21.6776 7.8003 20.5492 13.2437 25.662 16.8069 12.7571 31.4227 33.1876 30.6281 47.094 30.98 36.9021 16.2826 14.6111 39.635 34.0851 14.6945 21.6702 16.9459 27.3326 16.081 21.6209 14.3776 17.7898 31.1592 45.4361 47.7985 58.4255 25.4866 45.2723 29.38 45.9149 35.9674 36.1308 37.0788 43.4469 35.2891 20.7584 9.2034 7.4843 26.9167 29.1833 48.2211 42.9529 22.5067 21.85 39.6244 33.1633 27.5563 42.7983 29.3737 35.0061 35.4976 40.1999 27.5296 35.0834 41.4014 29.6619 24.7978 14.634 35.8504 33.0564 32.5412 19.7939 20.8114 22.4779 36.8691 34.4927 19.695 16.6783 16.0262 15.823 8.8282 37.5508 17.3757 34.2775 31.7969 27.2059 26.7684 35.4066 17.8337 33.5076 25.6616 34.0919 42.5051 43.4279 23.8205 30.9496 37.9375 16.9715 27.6009 43.2167 24.3241 13.7805 20.8201 17.1462 27.0724 40.5426 40.832 23.0897 36.0644 33.9665 7.379 0 9.2581 18.4909 19.1093 19.1491 51.2327 22.552 37.1756 23.2139 46.1788 46.3534 29.3959 28.745 18.4535 40.0043 39.8137 30.4034 36.1694 11.9674 14.637 23.5652 30.1825 46.1435 39.9071 31.0981 30.7252 23.3311 29.5444 31.5513 32.4161 28.7121 37.0905 24.1871 35.0561 48.1439 50.9144 54.9346 138.6747 93.3155 130.3119 0 56.4227 16.0698 13.7917 23.7533 32.4113 43.1078 55.0107 34.3312 26.8609 13.7842 40.4519 20.8954 28.4135 38.9241 38.8121 8.9493 9.1901 12.1116 20.8781 24.251 12.4358 27.9488 35.5653 42.774 29.9139 26.4824 36.3561 3.971 0 0 40.2023 21.4067 20.1325 20.2803 10.9923 31.6631 53.3212 32.8355 29.922 24.2011 41.7767 28.2174 33.4851 32.3211 35.1959 29.2025 36.0651 32.9419 10.6628 32.0375 32.1262 42.1713 26.1128 45.0115 14.5671 10.3984 47.6294 20.5557 12.9844 24.7331 35.8393 46.2775 31.0868 54.5924 53.7463 25.0123 14.1735 39.4002 15.7744 14.1255 15.0417 15.3811 28.6981 37.5955 22.0544 35.1307 46.5055 28.7172 26.8679 33.7132 47.0931 43.4666 65.7637 35.0596 38.2329 5.0761
22.0522 27.0654 32.881 39.5592 16.738 19.8623 15.5376 32.2793 28.968 27.0981 38.0274 28.0631 22.6058 35.2723 23.5842 22.7262 16.8945 32.558 35.4757 24.3642 17.2715 27.1914 0 3.2055 22.2602 42.009 30.7539 24.911 39.818 20.9664 18.1264 44.3611 32.4657 39.0479 31.4511 26.1352 10.3755 9.6479 10.3448 17.1404 29.8378 25.6911 18.852 7.8157 19.7869 17.9088 28.7283 17.325 16.8726 28.734 25.7625 24.9775 40.7952 34.1262 28.6735 7.8635 6.3796 32.163 28.3369 16.7857 19.2786 18.5665 16.785 11.7028 21.1134 8.6119 8.7421 21.6559 35.1389 36.9991 48.7794 17.9763 33.7113 19.7351 32.4409 31.5212 31.7602 33.3153 30.5378 29.8214 16.2487 9.4744 8.5427 25.1409 32.7365 36.9834 38.4674 28.1674 16.8155 35.8166 19.8748 15.8909 31.919 32.8676 28.1443 34.4762 40.1847 19.9981 33.8214 31.1008 17.8384 22.108 10.2407 23.5461 28.8392 28.8523 11.6716 10.1455 20.7837 25.5232 25.6109 21.9944 10.6997 12.8733 21.7037 13.4719 26.2106 18.6277 18.8482 30.4649 20.9402 22.3704 22.8526 17.652 23.5371 28.8003 39.3298 33.4675 35.3771 25.879 29.2632 24.7122 15.0312 21.7898 29.0022 20.5126 8.9382 16.8527 17.049 19.2895 27.4559 26.2984 22.8903 26.1171 16.4015 11.2776 6.6419 3.5547 10.3993 18.524 20.2169 28.6103 19.8017 26.5513 22.523 27.006 39.1925 24.2631 22.6172 17.4548 29.9242 37.4565 26.209 24.4967 10.839 0 14.5761 20.2761 30.7473 34.8542 27.2112 30.0857 15.8719 28.4046 32.6126 25.1252 20.0022 20.15 29.3928 24.6872 43.2795 39.603 34.6722 50.4137 130.3119 194.1386 109.3693 0 15.0398 6.9569 10.1264 30.3331 32.48 36.4913 36.6503 26.4267 16.7284 27.6717 17.0315 28.6313 34.4307 31.9397 9.6367 1.2169 9.3958 19.6278 21.3019 19.2625 34.821 28.5824 33.7094 31.4737 25.3834 25.2493 5.6777 0 0 34.0804 17.4947 16.2492 33.7695 8.1265 22.6451 42.9749 32.409 28.0951 29.6773 32.0045 26.6892 32.3274 27.2186 31.7002 26.4691 31.6307 28.306 13.5918 30.2034 37.6378 38.3942 19.9818 30.175 13.8858 5.4406 35.8209 15.5877 13.0256 17.7164 21.7378 32.2457 31.3321 32.2788 38.2039 26.061 25.3583 16.1885 8.1304 11.553 12.9398 12.1727 19.2725 25.7751 18.4331 38.3491 29.1037 32.2125 20.8726 26.1746 31.4693 36.5205 41.8294 27.0127 34.9826 3.3561
21.8153 37.7593 50.4851 47.821 15.628 21.656 20.6959 30.9088 37.3137 27.4182 39.2587 26.1299 23.6233 30.7227 29.9585 26.6017 15.6419 43.3575 33.8861 16.2856 22.9856 31.6653 0 3.4596 34.0884 38.3053 40.2678 40.275 28.2536 32.5034 13.4165 55.3071 28.9262 43.6303 32.696 27.208 10.9288 5.7413 6.1933 24.8187 32.4588 32.2968 23.9222 5.5122 18.6999 11.2307 32.8793 16.1062 15.3636 30.2851 17.0778 22.2437 41.0222 39.0115 29.9425 15.4248 13.2369 39.9892 28.8769 22.1875 18.746 22.451 25.2664 16.0607 18.9109 7.7216 16.5636 24.6679 40.1723 40.948 44.0102 20.346 36.9689 29.5925 40.7521 40.182 38.5262 35.6838 38.9307 33.0295 16.4814 12.1912 19.182 30.2226 42.2112 37.1052 52.8709 23.9038 18.5631 39.3214 28.5683 30.0515 49.7116 24.3239 34.3752 37.5482 39.8624 30.8597 37.6091 45.3114 25.1716 17.7246 17.3914 28.0983 39.6054 31.1488 13.3145 14.9589 17.1294 43.2859 30.46 18.9466 18.7951 11.0586 18.6113 11.2634 41.455 15.6295 30.1102 35.8181 33.1802 28.2579 24.6847 15.5527 21.1212 28.2721 41.9603 41.1514 39.6348 22.6046 35.2886 29.5002 22.4499 20.0817 32.5268 23.6845 13.4986 15.6567 8.3376 22.6354 42.2859 34.3592 23.3555 36.1303 28.1665 14.4099 11.6787 8.1937 21.1971 20.5535 26.2482 41.5716 17.8976 37.4795 27.6374 34.5275 46.2181 34.0779 34.3683 15.1024 31.0986 44.665 22.4701 41.9031 15.7638 10.397 17.4323 21.4391 36.7529 32.2471 30.8638 19.6938 27.0941 21.7513 48.1395 31.7902 27.5133 29.262 26.5636 24.4343 41.4072 38.1769 37.7169 38.0959 0 109.3693 163.2067 145.8612 15.9892 8.4789 22.5499 47.072 45.6287 47.1285 39.4064 27.0381 17.4542 27.11 15.9417 33.1366 53.5988 40.7191 13.819 0 4.1012 18.3598 30.428 13.1525 34.1612 28.7 45.2942 37.9528 29.1899 37.0904 3.9583 0 0 28.101 30.0291 17.543 29.8445 6.582 19.8007 47.5061 29.7905 36.7649 26.5699 40.7194 29.2492 41.3253 23.8903 30.1851 36.8747 32.37 25.4581 8.6905 31.6824 24.4862 47.932 27.1943 42.0407 14.8344 9.0683 36.3306 15.1945 15.9078 15.263 33.1183 28.7477 33.8423 49.3263 35.6762 23.9441 17.5437 20.0348 8.8204 10.5934 13.1537 14.9942 20.6831 37.5087 32.2993 38.0094 38.5097 26.9281 20.4888 33.8032 41.4807 34.4854 49.1342 46.0895 36.545 3.943
27.1909 46.8428 71.2669 55.1192 27.6537 36.7472 14.9113 50.4518 56.765 47.2427 37.7828 36.4405 37.6889 37.5627 28.9887 42.4863 18.3338 45.752 40.6198 20.4638 29.6729 44.2624 0 3.9557 43.8074 56.8973 35.0715 35.9049 44.914 35.2609 20.2926 58.8337 42.2854 44.5708 47.8257 39.1984 12.0751 9.096 8.8245 38.7395 35.0151 34.0201 25.9699 5.8783 18.8758 12.6446 27.2906 19.9941 18.535 38.249 23.5913 35.396 48.8627 32.5896 49.0284 24.0413 11.6877 41.413 41.4378 20.7245 13.7107 18.8592 12.7752 22.0077 30.0006 12.4812 12.7981 36.0768 51.1124 52.2192 44.4251 25.5536 46.2548 32.4271 57.1239 42.1004 36.7267 36.6155 45.3306 35.9499 27.1258 13.3859 16.7891 45.0128 57.799 46.0485 42.6196 21.8481 27.8292 45.0449 52.9532 40.1208 55.9537 54.1247 32.6382 43.4725 37.3015 28.3875 39.6395 33.9572 29.9958 25.3626 21.2938 29.6629 42.6127 36.4796 17.663 22.3661 27.6399 40.4964 45.0831 26.6713 23.9791 25.2472 14.6877 18.078 45.2003 14.3125 21.9976 33.8978 24.1234 29.4019 30.208 20.5441 36.4716 26.9917 53.9921 49.9558 48.1813 30.3693 36.7163 39.1825 20.2696 27.1846 51.0658 28.9164 21.6496 24.5679 18.3945 18.0557 42.0926 44.6431 41.27 35.2059 25.53 13.2899 10.2569 10.5491 19.9628 29.9186 34.7282 42.8073 23.0587 34.1647 23.3428 39.6693 52.0571 39.2911 26.3829 25.9406 44.2946 37.7581 24.1681 43.7239 25.882 19.0355 17.5715 30.0987 52.5429 46.0401 36.1121 36.4061 24.8999 31.5963 39.6432 40.3419 43.3635 41.5273 28.0137 42.6212 43.7259 54.4514 41.899 46.4813 56.4227 0 145.8612 193.8896 97.6547 14.9274 24.1976 49.515 73.6225 60.7587 44.903 26.8044 15.899 35.5722 19.441 39.9901 55.7304 44.2296 9.4963 9.9152 4.2582 20.8479 21.5858 15.0226 32.8261 41.9528 61.4696 39.8432 29.4006 29.5578 7.3363 0 0 40.8116 36.4292 31.7751 27.0817 11.1 23.1281 53.7929 43.5842 40.1664 34.0663 55.6034 32.2976 29.5821 32.0045 37.9365 49.1947 42.9252 37.3236 12.6702 40.5725 36.4472 57.5873 27.2903 45.3155 12.5202 9.3083 31.1267 12.7514 22.211 27.6454 40.34 32.6083 42.5201 68.7623 51.1448 36.2572 22.5363 22.8241 15.3442 14.1051 16.5702 20.7178 28.185 25.6241 38.2365 38.0424 38.6368 44.3248 26.663 44.6482 50.7578 42.9972 68.4371 47.4286 43.7917 6.6753
15.1348 11.9097 21.1357 12.7061 5.4219 11.2669 8.1531 21.3749 21.339 20.9842 21.7333 13.1896 18.1983 23.5092 17.1572 17.009 10.6887 21.3047 24.5901 10.6807 10.1827 22.236 0 0.6188 14.7658 20.2671 21.9663 13.5347 19.5775 8.919 11.3018 24.1281 15.7583 14.3547 14.8628 13.199 6.6246 4.8366 7.1704 14.1334 14.2361 11.0723 10.2875 0 2.2521 1.5948 11.687 9.2012 10.2182 15.5448 10.3208 12.7301 23.7183 18.0434 11.7092 0 1.8545 12.8276 12.0012 5.2133 0 7.0882 7.7327 7.5073 19.9073 0 10.0863 11.2027 17.1819 17.4743 14.228 11.698 18.8709 13.9023 23.2262 17.9417 13.8861 15.5555 15.322 9.0623 5.3722 4.069 6.2065 0 19.5744 18.0584 25.212 9.4104 10.0842 18.3121 15.9155 17.6818 16.3427 22.0071 16.4297 14.4002 17.6011 14.4416 16.1507 23.0513 12.8518 8.5934 9.4182 13.1035 17.6684 17.1133 6.994 11.0742 8.2043 16.2873 20.1845 9.8025 8.9519 9.2763 3.1896 8.696 19.275 10.6678 13.9287 11.5245 13.9839 13.4768 6.9283 7.7753 13.1686 13.883 18.6086 16.7896 18.1285 13.649 11.8585 17.5754 5.107 14.1607 19.5805 12.8306 10.9468 11.3447 10.9885 11.4523 19.4415 14.9978 20.3271 16.2901 13.2398 0 0 6.7957 9.0564 11.2038 17.6159 14.4218 7.9361 14.9128 9.562 12.577 21.7393 15.792 12.5216 14.2755 17.461 15.7696 10.7673 17.7579 7.6278 0 8.8173 9.5008 16.4802 13.9708 15.426 19.1091 16.4399 12.1457 16.0843 12.195 10.2475 15.8656 12.289 13.7421 13.7458 23.8205 17.7434 24.0605 16.0698 15.0398 15.9892 97.6547 5.0465 5.969 9.3114 17.3028 25.2952 13.894 22.2778 11.7414 4.9237 21.6053 7.0599 16.4608 22.8399 27.5477 3.5626 0 0 11.7868 8.8317 6.3094 11.213 17.9618 28.5779 18.4869 11.8434 16.7652 3.3542 0 0 23.9079 13.9646 9.898 9.1856 3.0076 12.04 27.3846 18.7675 10.4972 9.9277 18.2989 14.0335 14.7905 12.6442 9.3272 21.5093 15.8402 18.5152 7.1374 17.1854 18.2336 21.6061 14.6642 23.0255 6.7599 4.1713 15.7019 10.2337 9.7751 9.4288 15.7132 12.7146 14.4209 30.6243 18.4823 10.2813 12.3128 11.1527 6.6579 7.4835 7.9944 7.3561 10.5214 14.7726 10.5766 16.1963 24.2292 14.0038 10.9021 15.4873 21.0895 17.8231 25.7937 16.7899 17.3474 2.0261
0 0 14.2303 10.4708 0 8.8048 3.6221 10.2069 8.4237 9.5203 11.1383 4.94 9.8217 9.3781 8.3914 9.8983 4.0421 15.1177 11.8014 8.2549 8.2706 14.049 0 0.388 0 15.1706 11.025 12.4924 0 8.6242 6.457 8.6083 8.7746 0 0 0 0 0 0 0 8.5383 7.8302 4.8313 0 0 3.1393 0 1.5244 3.5707 0 12.1079 7.7255 8.2196 7.5566 0 0 0 16.1781 6.4833 5.9593 5.6546 5.4086 0 3.6888 5.667 0 0 7.3029 9.8823 16.1658 11.8961 10.6678 0 4.6243 13.8635 13.6411 14.0656 9.9793 4.4089 0 8.5029 2.6344 0 0 13.3592 14.4244 0 3.8727 4.9502 11.4282 7.4162 10.8876 12.0122 14.9744 9.4405 12.0692 9.341 7.2523 0 0 0 5.225 1.9511 8.3848 10.7624 9.7389 0 0 0 12.1494 9.165 3.8382 6.111 3.6148 0 3.2945 13.1823 3.9849 10.3379 5.6151 9.2966 9.8699 5.9098 5.8418 7.7156 10.5106 0 9.2851 12.741 7.1274 13.6713 8.7311 3.4836 0 0 0 0 0 0 3.6247 10.6471 7.0656 5.5687 7.6535 3.9066 1.4324 0 3.6773 4.7607 4.6741 6.5131 11.2254 7.6649 0 5.8935 6.1352 13.0448 8.3352 5.5774 2.7174 14.8683 13.3951 7.6093 7.2823 0 0 0 0 7.9428 0 12.1226 5.4392 6.3069 5.3696 8.1276 9.49 0 0 3.9724 6.6196 11.7347 0 9.3777 8.0168 13.7917 6.9569 8.4789 14.9274 5.969 5.1876 12.7549 18.0221 16.035 12.5284 0 5.5844 4.1034 9.8785 0 7.935 12.1032 18.2107 0 3.8049 0 7.6309 6.4378 1.6329 10.5483 12.8418 8.9434 15.1957 6.1378 9.8243 1.3395 0 0 12.2998 6.1507 3.1116 8.193 0 11.0247 16.3442 6.6856 8.7243 8.8665 18.1047 8.0118 12.5776 10.504 7.6412 13.7576 6.2407 7.6782 2.0399 8.368 6.8089 8.8038 9.2541 8.6675 2.4882 3.3603 10.1504 5.3039 8.6902 10.1189 7.7722 11.6837 11.3899 8.3133 15.2912 8.8207 3.0849 6.0235 4.2494 2.9029 3.903 6.5698 0 10.0206 14.3916 11.6945 12.0959 6.8292 6.2184 0 12.4125 8.4988 21.6163 13.5278 5.1872 0
16.7535 32.1836 37.7388 39.2285 9.0486 11.5969 15.6984 32.7671 24.2186 32.2873 38.8531 19.0854 23.382 26.6249 25.2868 20.2951 12.7555 27.4652 26.0981 11.9458 15.2259 24.3212 0 1.1347 23.4756 33.364 25.9033 20.976 29.6784 27.6692 13.4982 46.0839 28.0796 34.9835 24.2561 23.8519 7.9185 8.0419 6.6849 0 29.6342 17.0057 0 4.6716 15.3179 11.342 35.793 11.2352 9.1651 21.2513 17.183 26.7674 26.2384 25.4111 37.5 0 0 32.8514 22.0931 18.0698 20.881 0 17.8289 0 22.7038 13.5217 18.7709 15.7769 31.734 32.7672 36.3258 15.8198 26.034 24.4502 40.7063 21.6387 27.6271 24.9213 29.9721 12.584 12.1632 9.8708 20.4738 22.8503 33.853 29.9103 21.1268 13.1261 13.3608 24.1424 22.4597 27.7647 28.3199 23.0491 17.0398 17.787 21.2517 23.1805 28.5483 26.3409 22.751 21.3885 12.8205 18.5744 33.9607 17.793 10.2713 20.317 12.6339 32.8984 20.7435 13.6457 16.641 11.5862 11.6196 5.6736 26.2823 14.6195 26.1729 20.2588 26.1629 19.3399 22.385 8.0844 17.6859 22.9838 28.3016 26.1048 32.3813 15.6669 22.8028 21.2737 11.264 14.5815 29.3275 16.0961 13.4969 11.4056 12.4274 11.5725 19.7733 27.8601 11.2172 32.3498 19.4874 9.3803 4.5046 0 11.0703 13.5453 17.0379 24.8884 12.7629 26.1146 22.6083 17.8273 20.7423 27.802 20.3014 9.9088 16.3599 34.8863 16.2727 16.748 0 7.2077 15.9875 19.8492 33.3715 31.7547 20.5297 23.458 17.6575 27.4973 26.3108 21.8101 20.4386 22.351 17.0299 14.2481 37.1885 26.4719 29.3317 35.5994 23.7533 10.1264 22.5499 24.1976 9.3114 12.7549 97.0495 95.4806 36.9223 38.9797 29.6924 15.2001 8.7264 20.309 20.2902 29.7772 29.791 32.5708 0 0 6.1933 21.2683 12.7812 7.0713 18.462 25.44 35.1931 22.715 22.8028 27.4324 5.5948 0 0 29.6923 25.2636 11.8087 18.2501 5.0353 22.6101 33.2887 19.0349 22.1237 24.0904 25.2138 15.1129 21.602 27.1488 24.362 25.3696 24.815 16.7806 3.2007 23.0443 15.7055 32.3121 17.7674 19.5843 8.4495 4.9409 28.5113 10.3246 11.6554 13.3847 26.1876 27.4415 20.1565 36.3633 32.9 17.7386 13.2398 18.6707 13.0228 12.9275 12.1744 10.4415 15.112 22.8422 18.7935 20.9231 24.0478 29.3498 13.0311 26.7729 28.1862 31.1797 41.0923 33.3124 26.4306 1.7704
31.9078 44.1289 58.3506 55.7353 26.2578 31.6139 16.0216 41.4329 40.5834 37.0999 40.1208 45.9427 32.3332 43.5587 39.396 32.5689 19.0874 25.9154 38.0678 23.3956 29.206 42.511 0 5.7906 39.67 49.0718 37.8919 38.8201 41.7885 35.9395 25.0719 67.8985 37.3696 41.6679 47.12 33.925 9.6365 4.4515 13.8725 46.7244 42.6564 28.8944 21.474 8.271 20.9479 14.6184 32.1322 20.6511 16.4442 33.6852 21.0665 40.5846 48.0913 42.9787 28.3091 16.3764 14.5703 42.1636 36.6452 26.2908 20.2361 20.1027 28.8736 23.8702 27.6234 20.1066 21.0684 27.5006 33.5652 40.5522 56.7125 28.145 40.7099 27.468 49.5889 48.5076 42.0652 31.4069 46.1797 24.1889 23.2544 12.6179 13.7701 41.0527 49.4853 43.7567 46.7114 16.9645 18.0161 48.3689 33.8211 25.6345 59.0923 38.8205 32.0623 38.8235 40.5439 26.5489 46.0659 34.5226 24.8167 30.4433 20.5514 35.0075 41.5009 38.524 16.5647 18.7663 19.7179 51.7304 32.328 13.9794 26.4538 19.8234 11.1886 12.803 33.152 17.4005 41.1649 29.6946 35.1253 35.8911 29.0174 21.2817 32.8276 31.2465 51.7784 32.3588 40.0579 29.6128 26.2781 34.3245 16.9001 20.713 47.698 31.9214 15.3562 21.9668 18.2597 22.6009 46.9013 46.641 25.9966 35.3509 24.0535 13.6721 13.3665 9.2079 16.9597 31.7049 23.1146 43.2914 30.1762 45.4948 31.3605 42.5725 37.8037 26.9447 24.0108 19.8287 49.5008 38.8703 24.3737 34.0531 19.9772 10.5917 15.748 22.0691 38.0208 48.9629 31.0736 34.602 19.9613 32.6 38.7537 42.8528 36.5333 31.8073 31.243 40.2336 41.0903 50.8696 50.5173 41.9221 32.4113 30.3331 47.072 49.515 17.3028 18.0221 95.4806 244.2883 174.2976 69.1651 49.5028 31.5225 18.3443 43.7255 29.6376 34.478 50.0371 47.1326 12.8252 0 10.1441 19.6642 24.4219 16.7354 38.4697 35.5402 49.338 39.1714 27.1793 39.2776 6.7579 0 0 30.6746 29.0509 25.4672 28.5741 8.6506 28.2521 60.746 43.71 37.026 27.746 56.1813 33.1168 35.2608 36.1643 29.5389 49.7987 46.9868 21.2516 9.947 32.1216 29.3749 47.5261 27.8774 46.8096 21.6849 9.219 41.374 23.5704 23.3744 24.8989 37.3031 33.3368 30.1036 51.5199 45.1723 28.3171 26.4677 29.471 18.2233 20.8457 18.7379 13.2075 27.4904 36.2883 42.7983 36.9922 49.3682 39.9561 21.523 44.8631 58.1404 49.3113 58.4679 44.7576 39.3756 5.1396
36.1909 43.957 73.7107 53.9128 18.4496 46.3219 27.3652 52.4662 44.1582 47.7988 60.1571 59.4609 40.3751 51.6995 40.1894 38.459 17.1965 42.168 50.1003 32.2389 34.5033 52.2566 0 3.8182 30.6274 69.7282 39.1162 60.0698 49.8133 42.4897 25.0647 84.0688 64.6966 67.2125 50.0502 37.404 10.4339 10.1149 11.4138 41.0106 45.4526 43.2533 32.0138 16.636 23.9253 16.3279 48.0798 23.3828 29.4273 32.0111 32.0337 49.0496 68.3638 59.4848 42.8822 19.3199 16.3545 32.5746 43.1474 33.7793 25.5158 28.268 31.4911 19.0798 43.4846 15.2551 27.5629 43.2708 46.3995 48.5059 47.1635 30.5822 57.9496 37.0251 78.0089 47.0701 60.1852 40.545 40.9173 26.8511 22.5157 12.1346 14.592 43.2314 60.5578 57.5186 48.5098 32.0538 27.1797 56.1533 55.9895 37.109 65.5457 52.5096 46.6416 47.9422 56.2317 38.1422 39.8439 45.5291 41.5548 32.7361 19.3432 26.011 55.6875 44.3903 25.741 30.4529 22.223 54.7415 51.402 23.4756 19.2152 19.0482 27.3072 15.6139 48.8789 21.1897 51.3578 46.8895 32.7966 34.8818 30.6404 22.9128 35.7706 31.7607 56.6031 57.6766 43.1318 29.9295 34.5077 44.1137 16.3362 32.5733 49.9504 35.5926 26.775 18.5939 20.3518 31.8761 39.0467 49.4843 44.276 48.6884 40.6697 11.8425 17.6786 18.8873 27.1314 0 39.0529 43.7005 26.9067 44.9459 34.0097 55.3289 53.7099 36.3986 29.2918 31.1749 42.0606 56.7158 40.8176 43.8398 18.9364 11.6718 19.557 32.7978 44.8025 51.9189 37.6994 35.9539 30.8142 41.5791 37.4878 36.4918 33.1115 43.5889 30.6097 42.8016 53.8283 57.635 55.3576 49.2364 43.1078 32.48 45.6287 73.6225 25.2952 16.035 36.9223 174.2976 329.896 194.7528 70.1732 42.659 19.4176 48.0197 31.692 53.7194 69.9784 59.852 8.3552 3.9201 15.7318 25.5355 33.0921 22.3141 41.8434 40.6816 63.8384 43.6381 44.1124 58.71 7.7576 0 0 39.3329 28.8884 32.5591 44.8466 13.5336 35.2838 61.8824 38.3808 50.5484 41.1658 42.4399 38.5629 0 40.0454 43.8737 41.0053 51.5131 36.1539 11.9188 41.4305 54.7737 58.9459 36.2859 60.8817 22.048 14.239 52.4214 26.1465 23.1473 21.063 41.6035 54.3965 47.5322 62.6044 56.3567 37.2426 31.0616 31.1446 26.3011 21.9729 19.6285 18.7636 34.3108 49.862 44.2969 53.5833 54.3921 55.354 38.8911 53.1739 73.6617 59.3834 62.5693 56.3636 59.8271 5.2619
[truncated: 162,660 more chars]
