# Supplementary material for: Defined chromosome structure in the genome-reduced bacterium Mycoplasma pneumoniae
Source: Nat Commun. 2017 Mar 8;8:14665. doi: 10.1038/ncomms14665 (PMC5344976; doi:10.1038/ncomms14665)
Supplement: Supplementary Software — We provide a folder containing all the data and scripts used to reproduce the analysis of identification of chromosomal interactions domains (CIDs). 1. Matrices_for_TADbit: contains the input raw and normalized matrices of the sum of the five HpaII replicates described in Figure 4a, of the HpaII with novobiocin described in Figure 5a, and of each of the five HpaII replicates, to calculate the CIDs borders. 2. Script_TADbit: contains the python script, iPython notebook script and html version, used in TADbit to detect the CIDs borders, and is saved in the Output_CIDs_detected/ directory. 3. Coexpression_Data: contains the two co-expression matrices (basal and Pearson) with their corresponding genes, as well as the co-expression for all genes pairs to compute the coexpression per CIDs. 4. Script_coexpression_CIDs: contains the R script used to compute the absolute mean coexpression of pairs of genes within and between CIDs. [file ncomms14665-s6.zip › 2017_Trussart_et_al_Coexpression_CIDs_borders/2.Script_TADbit/Output_CIDs_detected/All_5HpaII_Stat_CID_TADbit_3kb.txt]

#          start     end   scoredensity
1              1       5    10.0   1.092
2              6      11    10.0   1.277
3             12      16    10.0   1.528
4             17      23     5.0   1.073
5             24      29    10.0   1.151
6             30      36    10.0   1.379
7             37      41    10.0   0.184
8             42      47    10.0   0.426
9             48      53    10.0   0.879
10            54      59     7.0   0.573
11            60      66    10.0   0.349
12            67      77    10.0   1.247
13            78      82    10.0   1.399
14            83      87    10.0   0.838
15            88      93    10.0   1.258
16            94      98    10.0   1.709
17            99     103    10.0   1.289
18           104     109    10.0   0.904
19           110     114    10.0   0.877
20           115     119    10.0   1.278
21           120     124    10.0   1.103
22           125     129    10.0   1.291
23           130     136    10.0   0.867
24           137     141    10.0   0.831
25           142     146     6.0   1.255
26           147     156    10.0   0.705
27           157     165    10.0   1.342
28           166     170    10.0   0.602
29           171     175    10.0   2.868
30           176     180    10.0   1.076
31           181     189    10.0   1.239
32           190     198    10.0   0.916
33           199     204    10.0   0.993
34           205     215     5.0   1.038
35           216     220    10.0   0.408
36           221     226    10.0   1.038
37           227     234    10.0   1.437
38           235     239    10.0   0.432
39           240     244    10.0   0.847
40           245     250    10.0   0.977
41           251     255    10.0   1.453
42           256     260    10.0   0.355
43           261     265    10.0   1.344
44           266     273    10.0   1.561
