# Supplementary material for: Defined chromosome structure in the genome-reduced bacterium Mycoplasma pneumoniae
Source: Nat Commun. 2017 Mar 8;8:14665. doi: 10.1038/ncomms14665 (PMC5344976; doi:10.1038/ncomms14665)
Supplement: Supplementary Software — We provide a folder containing all the data and scripts used to reproduce the analysis of identification of chromosomal interactions domains (CIDs). 1. Matrices_for_TADbit: contains the input raw and normalized matrices of the sum of the five HpaII replicates described in Figure 4a, of the HpaII with novobiocin described in Figure 5a, and of each of the five HpaII replicates, to calculate the CIDs borders. 2. Script_TADbit: contains the python script, iPython notebook script and html version, used in TADbit to detect the CIDs borders, and is saved in the Output_CIDs_detected/ directory. 3. Coexpression_Data: contains the two co-expression matrices (basal and Pearson) with their corresponding genes, as well as the co-expression for all genes pairs to compute the coexpression per CIDs. 4. Script_coexpression_CIDs: contains the R script used to compute the absolute mean coexpression of pairs of genes within and between CIDs. [file ncomms14665-s6.zip › 2017_Trussart_et_al_Coexpression_CIDs_borders/2.Script_TADbit/Output_CIDs_detected/HpaII1_Stat_CID_TADbit_3kb.txt]

#          start     end   scoredensity
1              1       5     5.0   0.819
2              6      11    10.0   1.181
3             12      16    10.0   1.305
4             17      23     5.0   0.978
5             24      29    10.0   1.039
6             30      36    10.0   1.215
7             37      41     9.0   0.153
8             42      47     9.0   0.407
9             48      53     9.0   0.892
10            54      59     4.0   0.513
11            60      66    10.0   0.314
12            67      77     7.0   1.098
13            78      82     5.0   1.431
14            83      93    10.0   1.095
15            94      98    10.0   1.532
16            99     109     5.0   1.159
17           110     114    10.0   0.887
18           115     119    10.0   2.045
19           120     129     7.0   1.237
20           130     136     7.0   0.887
21           137     141    10.0   0.847
22           142     146     5.0   1.473
23           147     156    10.0   0.859
24           157     166     8.0   1.474
25           167     171     9.0   0.929
26           172     178     9.0   3.025
27           179     189     8.0   1.294
28           190     198    10.0   0.995
29           199     206     7.0   0.646
30           207     215     5.0   1.276
31           216     220    10.0    0.42
32           221     226    10.0   0.988
33           227     235     8.0    1.38
34           236     240     8.0   0.753
35           241     250    10.0   0.863
36           251     255    10.0   1.319
37           256     260    10.0   0.351
38           261     265    10.0   1.225
39           266     273    10.0   1.286
