# Supplementary material for: Defined chromosome structure in the genome-reduced bacterium Mycoplasma pneumoniae
Source: Nat Commun. 2017 Mar 8;8:14665. doi: 10.1038/ncomms14665 (PMC5344976; doi:10.1038/ncomms14665)
Supplement: Supplementary Software — We provide a folder containing all the data and scripts used to reproduce the analysis of identification of chromosomal interactions domains (CIDs). 1. Matrices_for_TADbit: contains the input raw and normalized matrices of the sum of the five HpaII replicates described in Figure 4a, of the HpaII with novobiocin described in Figure 5a, and of each of the five HpaII replicates, to calculate the CIDs borders. 2. Script_TADbit: contains the python script, iPython notebook script and html version, used in TADbit to detect the CIDs borders, and is saved in the Output_CIDs_detected/ directory. 3. Coexpression_Data: contains the two co-expression matrices (basal and Pearson) with their corresponding genes, as well as the co-expression for all genes pairs to compute the coexpression per CIDs. 4. Script_coexpression_CIDs: contains the R script used to compute the absolute mean coexpression of pairs of genes within and between CIDs. [file ncomms14665-s6.zip › 2017_Trussart_et_al_Coexpression_CIDs_borders/2.Script_TADbit/Output_CIDs_detected/HpaII2_Stat_CID_TADbit_3kb.txt]

#          start     end   scoredensity
1              1       5     6.0   1.069
2              6      11    10.0   1.289
3             12      16    10.0   1.567
4             17      23     5.0    1.11
5             24      29    10.0    1.13
6             30      36    10.0   1.298
7             37      41     9.0   0.212
8             42      47     9.0   0.432
9             48      53     9.0   0.939
10            54      59     4.0   0.568
11            60      66     9.0   0.312
12            67      77    10.0   1.224
13            78      82    10.0   1.442
14            83      87    10.0   0.811
15            88      93    10.0   1.287
16            94      98    10.0   1.663
17            99     103    10.0   1.256
18           104     109    10.0   0.916
19           110     114    10.0    0.93
20           115     119    10.0   1.342
21           120     124     9.0   1.034
22           125     129     9.0   1.305
23           130     136     9.0   0.863
24           137     143     7.0   0.933
25           144     148     7.0   0.776
26           149     156    10.0   0.933
27           157     164     6.0   1.257
28           165     170    10.0   0.532
29           171     175    10.0   3.146
30           176     180    10.0   1.147
31           181     190    10.0   1.066
32           191     198    10.0    1.07
33           199     205     7.0   0.719
34           206     215     6.0   1.148
35           216     220    10.0   0.428
36           221     226    10.0    1.08
37           227     234     6.0   1.422
38           235     239     6.0   0.423
39           240     244     6.0   0.864
40           245     250    10.0   1.033
41           251     255    10.0   1.536
42           256     260    10.0   0.442
43           261     265    10.0   1.312
44           266     273    10.0   1.589
