# Supplementary material for: Defined chromosome structure in the genome-reduced bacterium Mycoplasma pneumoniae
Source: Nat Commun. 2017 Mar 8;8:14665. doi: 10.1038/ncomms14665 (PMC5344976; doi:10.1038/ncomms14665)
Supplement: Supplementary Software — We provide a folder containing all the data and scripts used to reproduce the analysis of identification of chromosomal interactions domains (CIDs). 1. Matrices_for_TADbit: contains the input raw and normalized matrices of the sum of the five HpaII replicates described in Figure 4a, of the HpaII with novobiocin described in Figure 5a, and of each of the five HpaII replicates, to calculate the CIDs borders. 2. Script_TADbit: contains the python script, iPython notebook script and html version, used in TADbit to detect the CIDs borders, and is saved in the Output_CIDs_detected/ directory. 3. Coexpression_Data: contains the two co-expression matrices (basal and Pearson) with their corresponding genes, as well as the co-expression for all genes pairs to compute the coexpression per CIDs. 4. Script_coexpression_CIDs: contains the R script used to compute the absolute mean coexpression of pairs of genes within and between CIDs. [file ncomms14665-s6.zip › 2017_Trussart_et_al_Coexpression_CIDs_borders/2.Script_TADbit/Output_CIDs_detected/HpaII3_Stat_CID_TADbit_3kb.txt]

#          start     end   scoredensity
1              1       5    10.0   1.126
2              6      11    10.0    1.29
3             12      16    10.0   1.563
4             17      23     5.0   1.081
5             24      29    10.0    1.14
6             30      36    10.0   1.355
7             37      41     8.0   0.192
8             42      47     8.0   0.443
9             48      53     8.0   0.954
10            54      61     7.0   0.611
11            62      66    10.0   0.362
12            67      71     4.0    1.18
13            72      77     8.0   1.132
14            78      82     8.0   1.385
15            83      87     8.0   0.807
16            88      93    10.0   1.277
17            94      98    10.0   1.571
18            99     103     9.0   1.259
19           104     109     9.0   0.913
20           110     114    10.0   0.915
21           115     119    10.0   1.263
22           120     124    10.0   1.019
23           125     129     8.0   1.284
24           130     136    10.0   0.838
25           137     141     7.0   0.876
26           142     146     5.0   1.253
27           147     156     5.0   0.693
28           157     165    10.0   1.279
29           166     170    10.0   0.625
30           171     175    10.0    2.89
31           176     180    10.0   1.136
32           181     189     7.0   1.159
33           190     198    10.0     0.9
34           199     204     6.0   0.964
35           205     209     9.0    0.68
36           210     215     5.0   1.412
37           216     220     9.0   0.398
38           221     226    10.0   1.079
39           227     235     7.0   1.396
40           236     240     7.0   0.745
41           241     245     7.0   0.955
42           246     250    10.0   1.148
43           251     255    10.0   1.492
44           256     260    10.0   0.442
45           261     265    10.0   1.324
46           266     273    10.0   1.586
