# Supplementary material for: Defined chromosome structure in the genome-reduced bacterium Mycoplasma pneumoniae
Source: Nat Commun. 2017 Mar 8;8:14665. doi: 10.1038/ncomms14665 (PMC5344976; doi:10.1038/ncomms14665)
Supplement: Supplementary Software — We provide a folder containing all the data and scripts used to reproduce the analysis of identification of chromosomal interactions domains (CIDs). 1. Matrices_for_TADbit: contains the input raw and normalized matrices of the sum of the five HpaII replicates described in Figure 4a, of the HpaII with novobiocin described in Figure 5a, and of each of the five HpaII replicates, to calculate the CIDs borders. 2. Script_TADbit: contains the python script, iPython notebook script and html version, used in TADbit to detect the CIDs borders, and is saved in the Output_CIDs_detected/ directory. 3. Coexpression_Data: contains the two co-expression matrices (basal and Pearson) with their corresponding genes, as well as the co-expression for all genes pairs to compute the coexpression per CIDs. 4. Script_coexpression_CIDs: contains the R script used to compute the absolute mean coexpression of pairs of genes within and between CIDs. [file ncomms14665-s6.zip › 2017_Trussart_et_al_Coexpression_CIDs_borders/2.Script_TADbit/Output_CIDs_detected/HpaII4_Stat_CID_TADbit_3kb.txt]

#          start     end   scoredensity
1              1       5     6.0   1.308
2              6      11    10.0   1.349
3             12      16    10.0   1.641
4             17      23     5.0   1.103
5             24      29    10.0   1.264
6             30      36    10.0    1.54
7             37      45     5.0   0.424
8             46      50     5.0   0.737
9             51      56     2.0   1.324
10            57      62     5.0   0.459
11            63      69     5.0   0.491
12            70      77     7.0   1.456
13            78      83     6.0   1.096
14            84      93    10.0   1.288
15            94      98    10.0   1.945
16            99     103     9.0   1.207
17           104     109     8.0   0.829
18           110     114     9.0   0.819
19           115     119     9.0   0.826
20           120     124     8.0   1.077
21           125     129     4.0   1.293
22           130     136     6.0   0.865
23           137     141    10.0   0.742
24           142     146     5.0   1.207
25           147     153     6.0   0.518
26           154     160     5.0   1.231
27           161     165     9.0   1.247
28           166     170    10.0   0.569
29           171     175    10.0   2.078
30           176     180    10.0   0.935
31           181     189     6.0   1.266
32           190     198    10.0   0.887
33           199     206     9.0   0.639
34           207     215     5.0   1.278
35           216     220     9.0   0.376
36           221     226    10.0   0.985
37           227     234    10.0   1.492
38           235     239    10.0   0.662
39           240     244    10.0   0.864
40           245     250     9.0   0.908
41           251     255     9.0   1.483
42           256     260     9.0   0.022
43           261     265    10.0   1.471
44           266     273    10.0   1.688
