# Supplementary material for: Defined chromosome structure in the genome-reduced bacterium Mycoplasma pneumoniae
Source: Nat Commun. 2017 Mar 8;8:14665. doi: 10.1038/ncomms14665 (PMC5344976; doi:10.1038/ncomms14665)
Supplement: Supplementary Software — We provide a folder containing all the data and scripts used to reproduce the analysis of identification of chromosomal interactions domains (CIDs). 1. Matrices_for_TADbit: contains the input raw and normalized matrices of the sum of the five HpaII replicates described in Figure 4a, of the HpaII with novobiocin described in Figure 5a, and of each of the five HpaII replicates, to calculate the CIDs borders. 2. Script_TADbit: contains the python script, iPython notebook script and html version, used in TADbit to detect the CIDs borders, and is saved in the Output_CIDs_detected/ directory. 3. Coexpression_Data: contains the two co-expression matrices (basal and Pearson) with their corresponding genes, as well as the co-expression for all genes pairs to compute the coexpression per CIDs. 4. Script_coexpression_CIDs: contains the R script used to compute the absolute mean coexpression of pairs of genes within and between CIDs. [file ncomms14665-s6.zip › 2017_Trussart_et_al_Coexpression_CIDs_borders/2.Script_TADbit/Output_CIDs_detected/HpaII5_Stat_CID_TADbit_3kb.txt]

#          start     end   scoredensity
1              1       5     7.0   1.204
2              6      11    10.0   1.303
3             12      16    10.0   1.611
4             17      23     5.0   1.106
5             24      29    10.0   1.209
6             30      36    10.0   1.515
7             37      41     8.0   0.193
8             42      47     8.0   0.425
9             48      53     8.0   0.836
10            54      59     5.0   0.605
11            60      66    10.0   0.387
12            67      72     7.0   1.305
13            73      77    10.0   1.299
14            78      82    10.0   1.379
15            83      87    10.0   0.936
16            88      93    10.0    1.21
17            94      98    10.0   1.884
18            99     103    10.0   1.239
19           104     109    10.0   0.864
20           110     114    10.0   0.834
21           115     119    10.0   0.804
22           120     124    10.0   1.028
23           125     129     8.0   1.345
24           130     136     8.0   0.884
25           137     141     8.0    0.82
26           142     146     5.0   1.115
27           147     156     8.0   0.654
28           157     161     5.0   1.252
29           162     166     5.0   0.963
30           167     171     5.0   1.051
31           172     178     5.0   1.595
32           179     184     5.0    1.23
33           185     189     7.0   0.817
34           190     198    10.0   0.906
35           199     204     8.0     1.0
36           205     215     5.0    1.04
37           216     220    10.0   0.413
38           221     226    10.0   1.059
39           227     234    10.0   1.476
40           235     239    10.0   0.386
41           240     244    10.0   0.858
42           245     250    10.0   1.013
43           251     255    10.0   1.466
44           256     260    10.0    0.45
45           261     265    10.0   1.422
46           266     273    10.0   1.686
