# Supplementary material for: Defined chromosome structure in the genome-reduced bacterium Mycoplasma pneumoniae
Source: Nat Commun. 2017 Mar 8;8:14665. doi: 10.1038/ncomms14665 (PMC5344976; doi:10.1038/ncomms14665)
Supplement: Supplementary Software — We provide a folder containing all the data and scripts used to reproduce the analysis of identification of chromosomal interactions domains (CIDs). 1. Matrices_for_TADbit: contains the input raw and normalized matrices of the sum of the five HpaII replicates described in Figure 4a, of the HpaII with novobiocin described in Figure 5a, and of each of the five HpaII replicates, to calculate the CIDs borders. 2. Script_TADbit: contains the python script, iPython notebook script and html version, used in TADbit to detect the CIDs borders, and is saved in the Output_CIDs_detected/ directory. 3. Coexpression_Data: contains the two co-expression matrices (basal and Pearson) with their corresponding genes, as well as the co-expression for all genes pairs to compute the coexpression per CIDs. 4. Script_coexpression_CIDs: contains the R script used to compute the absolute mean coexpression of pairs of genes within and between CIDs. [file ncomms14665-s6.zip › 2017_Trussart_et_al_Coexpression_CIDs_borders/2.Script_TADbit/Output_CIDs_detected/HpaII_Nov_Stat_CID_TADbit_3kb.txt]

#          start     end   scoredensity
1              1       3     4.0   0.694
2              4      11     8.0   1.104
3             12      16     4.0   1.428
4             17      23     3.0    0.97
5             24      29     7.0   1.119
6             30      37     3.0   1.595
7             38      45     4.0   0.428
8             46      50     5.0   0.572
9             51      55     2.0   1.289
10            56      62     4.0   0.389
11            63      69     3.0   0.449
12            70      77     7.0   1.633
13            78      83     5.0   1.011
14            84      93    10.0   1.351
15            94      98     4.0   1.675
16            99     107     7.0   1.251
17           108     114     6.0   0.602
18           115     119     6.0   2.078
19           120     128     5.0   1.156
20           129     133     6.0   1.049
21           134     138     5.0   1.005
22           139     148     3.0   0.861
23           149     153     5.0   1.085
24           154     159     5.0   1.441
25           160     165     7.0   1.242
26           166     171     6.0   0.758
27           172     176     6.0   3.216
28           177     183     3.0   1.053
29           184     189     6.0   1.132
30           190     197     7.0   1.115
31           198     207     5.0   0.596
32           208     215     3.0   1.437
33           216     220     3.0   0.405
34           221     226     5.0   0.948
35           227     234    10.0   1.566
36           235     239    10.0   0.529
37           240     244     4.0   0.442
38           245     250     9.0   0.837
39           251     255     7.0   1.322
40           256     260     7.0   0.181
41           261     265     5.0   1.355
42           266     273    10.0   1.624
