# Supplementary material for: Defined chromosome structure in the genome-reduced bacterium Mycoplasma pneumoniae
Source: Nat Commun. 2017 Mar 8;8:14665. doi: 10.1038/ncomms14665 (PMC5344976; doi:10.1038/ncomms14665)
Supplement: Supplementary Software — We provide a folder containing all the data and scripts used to reproduce the analysis of identification of chromosomal interactions domains (CIDs). 1. Matrices_for_TADbit: contains the input raw and normalized matrices of the sum of the five HpaII replicates described in Figure 4a, of the HpaII with novobiocin described in Figure 5a, and of each of the five HpaII replicates, to calculate the CIDs borders. 2. Script_TADbit: contains the python script, iPython notebook script and html version, used in TADbit to detect the CIDs borders, and is saved in the Output_CIDs_detected/ directory. 3. Coexpression_Data: contains the two co-expression matrices (basal and Pearson) with their corresponding genes, as well as the co-expression for all genes pairs to compute the coexpression per CIDs. 4. Script_coexpression_CIDs: contains the R script used to compute the absolute mean coexpression of pairs of genes within and between CIDs. [file ncomms14665-s6.zip › 2017_Trussart_et_al_Coexpression_CIDs_borders/3.Coexpression_Data/All_genes_pairs_Coexpression_pearson_3kb.txt]

Gene1 TSS1 TTS1 BinTSS1 BinTTS1 Gene2 TSS2 TTS2 BinTSS2 BinTTS2 Coexp
ncMPN200 45 180 1 1 ncMPN201 395 587 1 1 0.219791749285
ncMPN200 45 180 1 1 ncMPN381 777720 777842 260 260 0.019338649905
ncMPN200 45 180 1 1 MPN001 652 1900 1 1 0.249697395682
ncMPN200 45 180 1 1 MPN002 652 2750 1 1 0.0197514616642
ncMPN200 45 180 1 1 MPN003 2800 10000 1 4 0.112459053307
ncMPN200 45 180 1 1 MPN004 2800 10000 1 4 0.247351550104
ncMPN200 45 180 1 1 MPN005 7225 10000 3 4 0.195873195483
ncMPN200 45 180 1 1 MPN006 7225 10000 3 4 0.222244340461
ncMPN200 45 180 1 1 MPN007 7225 10000 3 4 0.107150137121
ncMPN200 45 180 1 1 MPN008 7225 11310 3 4 0.165715972648
ncMPN200 45 180 1 1 MPN009 7225 11960 3 4 0.0630466565328
ncMPN200 45 180 1 1 MPN010 12342 12750 5 5 -0.071817815496
ncMPN200 45 180 1 1 MPN011 12865 14310 5 5 0.160421661632
ncMPN200 45 180 1 1 ncMPN005 15895 16000 6 6 -0.127128535884
ncMPN200 45 180 1 1 MPN012 13450 14310 5 5 0.0548479685135
ncMPN200 45 180 1 1 MPN013 15143 15800 6 6 -0.217621459993
ncMPN200 45 180 1 1 ncMPN006 57400 57920 20 20 0.27068839067
ncMPN200 45 180 1 1 MPN014 15895 16125 6 6 -0.144067657399
ncMPN200 45 180 1 1 MPN015 16170 17493 6 6 -0.132469459376
ncMPN200 45 180 1 1 ncMPN204 17300 17493 6 6 -0.2202625862
ncMPN200 45 180 1 1 MPN016 17493 18353 6 7 -0.120750788296
ncMPN200 45 180 1 1 MPN017 18345 19032 7 7 -0.0404770033631
ncMPN200 45 180 1 1 MPNt01 19078 19231 7 7 -0.068034952889
ncMPN200 45 180 1 1 MPNt02 19078 19231 7 7 -0.0999697714801
ncMPN200 45 180 1 1 MPN018 19314 23120 7 8 -0.141755625608
ncMPN200 45 180 1 1 MPN019 19314 23120 7 8 -0.0863069917742
ncMPN200 45 180 1 1 ncMPN208 22750 23147 8 8 -0.124265150653
ncMPN200 45 180 1 1 MPN020 22876 28550 8 10 0.0279829715397
ncMPN200 45 180 1 1 MPN021 26140 28550 9 10 0.144886135849
ncMPN200 45 180 1 1 MPN022 26140 28550 9 10 0.275148808642
ncMPN200 45 180 1 1 MPN023 26140 29803 9 10 0.336546198755
ncMPN200 45 180 1 1 MPN024 29803 31200 10 11 -0.355817747319
ncMPN200 45 180 1 1 ncMPN211 30025 30400 11 11 -0.0692935044366
ncMPN200 45 180 1 1 MPN025 29803 31200 10 11 -0.0838970477632
ncMPN200 45 180 1 1 MPN026 29803 32900 10 11 0.162743251137
ncMPN200 45 180 1 1 MPN027 31925 33036 11 12 -0.164721049077
ncMPN200 45 180 1 1 MPN028 33046 33960 12 12 -0.113536620437
ncMPN200 45 180 1 1 MPN029 33800 35000 12 12 -0.182031802178
ncMPN200 45 180 1 1 MPN030 33800 35000 12 12 -0.159079302422
ncMPN200 45 180 1 1 MPN031 33800 36000 12 13 0.0466874929113
ncMPN200 45 180 1 1 MPN032 35750 36773 12 13 -0.196068348296
ncMPN200 45 180 1 1 MPN033 35750 36773 12 13 -0.0976499363068
ncMPN200 45 180 1 1 MPN034 35750 41195 12 14 -0.0664177446562
ncMPN200 45 180 1 1 ncMPN214 41040 41195 14 14 -0.164076619981
ncMPN200 45 180 1 1 MPN035 41322 43400 14 15 -0.187543584183
ncMPN200 45 180 1 1 MPN036 43500 45640 15 16 -0.151161922684
ncMPN200 45 180 1 1 ncMPN215 45410 45669 16 16 -0.0586501469459
ncMPN200 45 180 1 1 MPN037a 45765 46025 16 16 -0.0338074931591
ncMPN200 45 180 1 1 MPN037 43500 46300 15 16 0.37158585108
ncMPN200 45 180 1 1 MPN038 46500 46757 16 16 -0.103343032081
ncMPN200 45 180 1 1 ncMPN401 326838 326962 109 109 -0.252224614271
ncMPN200 45 180 1 1 MPN039 47105 48450 16 17 -0.167271515748
ncMPN200 45 180 1 1 MPN040 48300 48485 17 17 -0.0951428712055
ncMPN200 45 180 1 1 MPN041 47103 48961 16 17 -0.184857989356
ncMPN200 45 180 1 1 MPN042 47103 51310 16 18 -0.227438732474
ncMPN200 45 180 1 1 MPN043 51580 52600 18 18 0.076073877896
ncMPN200 45 180 1 1 MPN044a 52533 52540 18 18 -0.28214954037
ncMPN200 45 180 1 1 MPN044 52400 53054 18 18 -0.452140644648
ncMPN200 45 180 1 1 MPN045 53073 54400 18 19 -0.0352341355601
ncMPN200 45 180 1 1 MPN046 54163 56032 19 19 -0.0597690105279
ncMPN200 45 180 1 1 MPN047 56032 57350 19 20 0.0218220183062
ncMPN200 45 180 1 1 ncMPN220 57240 57500 20 20 -0.120573034159
ncMPN200 45 180 1 1 ncMPN007 61738 62040 21 21 -0.0484794594294
ncMPN200 45 180 1 1 MPN048 57400 59490 20 20 -0.0176477263665
ncMPN200 45 180 1 1 MPN049 59490 61495 20 21 0.062543130022
ncMPN200 45 180 1 1 MPN050 61800 64660 21 22 -0.00456577929254
ncMPN200 45 180 1 1 MPN051 63200 64660 22 22 -0.0588056539987
ncMPN200 45 180 1 1 MPN052 64805 67075 22 23 -0.00531210233401
ncMPN200 45 180 1 1 MPN053 66810 67075 23 23 -0.30593289801
ncMPN200 45 180 1 1 ncMPN223 67200 67905 23 23 0.162799398435
ncMPN200 45 180 1 1 ncMPN224 68220 68407 23 23 0.339721972195
ncMPN200 45 180 1 1 MPN054 68627 68998 23 23 0.0026294824683
ncMPN200 45 180 1 1 ncMPN227 69038 69100 24 24 0.0185806427851
ncMPN200 45 180 1 1 ncMPN229 69150 69293 24 24 0.291139131139
ncMPN200 45 180 1 1 MPN055 70370 72200 24 25 -0.0669398056742
ncMPN200 45 180 1 1 ncMPN230 71625 72547 24 25 -0.357569608423
ncMPN200 45 180 1 1 MPN056 70370 73600 24 25 -0.00602310629871
ncMPN200 45 180 1 1 ncMPN232 72825 73015 25 25 -0.308886316916
ncMPN200 45 180 1 1 MPN057 70370 75203 24 26 -0.0553882064787
ncMPN200 45 180 1 1 MPN058 70370 75203 24 26 -0.102530125901
ncMPN200 45 180 1 1 MPN059 75210 76100 26 26 -0.299808367405
ncMPN200 45 180 1 1 MPN060 75210 77100 26 26 -0.195299441992
ncMPN200 45 180 1 1 MPN060a 77204 77420 26 26 -0.152748532584
ncMPN200 45 180 1 1 MPN061 77575 78980 26 27 -0.223028295555
ncMPN200 45 180 1 1 MPN062 79012 82000 27 28 -0.136112383114
ncMPN200 45 180 1 1 MPN063 79012 82000 27 28 -0.0488787762173
ncMPN200 45 180 1 1 MPN064 79012 82000 27 28 0.0440970250497
ncMPN200 45 180 1 1 MPN065 81353 82000 28 28 -0.0579178162859
ncMPN200 45 180 1 1 MPN066 81353 83850 28 28 0.188218393452
ncMPN200 45 180 1 1 MPN067 83650 85221 28 29 -0.0300607993756
ncMPN200 45 180 1 1 MPN068 83650 85221 28 29 -0.192686824766
ncMPN200 45 180 1 1 MPN069 84590 85221 29 29 -0.286825181485
ncMPN200 45 180 1 1 ncMPN413 282550 282690 95 95 -0.00100865581414
ncMPN200 45 180 1 1 MPN070 85200 85630 29 29 -0.217551979253
ncMPN200 45 180 1 1 MPN071 85760 86485 29 29 0.0496034296146
ncMPN200 45 180 1 1 MPN072 86485 87994 29 30 -0.0982390039756
ncMPN200 45 180 1 1 MPN073 86920 87994 29 30 -0.100987867433
ncMPN200 45 180 1 1 MPN074 86920 88485 29 30 -0.0448882924049
ncMPN200 45 180 1 1 MPN075 88348 89247 30 30 0.0255995771955
ncMPN200 45 180 1 1 MPN076 89250 91057 30 31 0.256827917351
ncMPN200 45 180 1 1 MPN077 91200 92905 31 31 0.100582272063
ncMPN200 45 180 1 1 MPNt03 93050 93150 32 32 -0.286935316908
ncMPN200 45 180 1 1 ncMPN231 93185 93235 32 32 -0.0115520692581
ncMPN200 45 180 1 1 MPN078 93165 96171 32 33 0.0136269521256
ncMPN200 45 180 1 1 MPN079 93173 96171 32 33 0.0817166048502
ncMPN200 45 180 1 1 ncMPN013 96173 96450 33 33 -0.0825779079731
ncMPN200 45 180 1 1 MPN080 96173 99175 33 34 -0.136585175931
ncMPN200 45 180 1 1 MPN081 99078 101980 34 34 -0.119062297303
ncMPN200 45 180 1 1 MPN082 101978 103900 34 35 0.0159380501123
ncMPN200 45 180 1 1 MPN083 103935 107250 35 36 0.0150088623487
ncMPN200 45 180 1 1 MPN084 105580 107250 36 36 0.0261828581049
ncMPN200 45 180 1 1 MPN085 107273 108690 36 37 0.418357914539
ncMPN200 45 180 1 1 ncMPN015 108600 108680 37 37 0.257628251532
ncMPN200 45 180 1 1 MPN086 107273 109200 36 37 0.402738937195
ncMPN200 45 180 1 1 ncMPN016 109300 109420 37 37 0.422270245173
ncMPN200 45 180 1 1 MPN087 109346 109798 37 37 0.240730223604
ncMPN200 45 180 1 1 ncMPN236 110080 110280 37 37 -0.0621670098708
ncMPN200 45 180 1 1 MPN088 110193 111350 37 38 0.0831789621449
ncMPN200 45 180 1 1 MPN089 111474 112600 38 38 0.195029093367
ncMPN200 45 180 1 1 MPN090 112715 113800 38 38 0.183667587643
ncMPN200 45 180 1 1 MPN091 111630 114254 38 39 -0.0287193788401
ncMPN200 45 180 1 1 MPN092 114572 115093 39 39 0.0772959733428
ncMPN200 45 180 1 1 MPN093 114948 115853 39 39 -0.0388225542154
ncMPN200 45 180 1 1 MPN094 116437 116760 39 39 -0.159709643987
ncMPN200 45 180 1 1 ncMPN240 117280 118112 40 40 0.26838087998
ncMPN200 45 180 1 1 Mpnr01 118250 118918 40 40 -2.72376712834e-16
ncMPN200 45 180 1 1 ncMPN241 119380 119835 40 40 -0.314335202108
ncMPN200 45 180 1 1 Mpnr02 118250 119818 40 40 0.0876926281814
ncMPN200 45 180 1 1 Mpnr03 118250 123130 40 42 0.552682428631
ncMPN200 45 180 1 1 MPN095 123260 124998 42 42 0.425311914094
ncMPN200 45 180 1 1 MPN096 123260 124998 42 42 0.41721407657
ncMPN200 45 180 1 1 MPN097 124998 126820 42 43 -0.0912705890444
ncMPN200 45 180 1 1 MPN098 126630 127400 43 43 -0.0167248018545
ncMPN200 45 180 1 1 ncMPN247 127270 127960 43 43 -0.100821123833
ncMPN200 45 180 1 1 MPN099 128076 129119 43 44 0.0182201020979
ncMPN200 45 180 1 1 MPN100 129608 130007 44 44 -0.131205730381
ncMPN200 45 180 1 1 ncMPN425 786672 787370 263 263 0.041689692808
ncMPN200 45 180 1 1 MPN101 130466 131752 44 44 -0.135729048519
ncMPN200 45 180 1 1 MPN102 132568 133386 45 45 -0.0359698690585
ncMPN200 45 180 1 1 MPN103 134055 134573 45 45 -0.113111652974
ncMPN200 45 180 1 1 MPN104 134210 134900 45 45 -0.0987510766334
ncMPN200 45 180 1 1 MPN104a 134985 135350 45 46 0.229387505629
ncMPN200 45 180 1 1 MPN105 135724 137100 46 46 -0.218444224926
ncMPN200 45 180 1 1 MPN106 135724 139000 46 47 0.0561024364841
ncMPN200 45 180 1 1 MPN107 135724 140200 46 47 0.116467444569
ncMPN200 45 180 1 1 MPN108 135724 141600 46 48 0.117431772277
ncMPN200 45 180 1 1 ncMPN251 141600 141665 48 48 0.0212146559937
ncMPN200 45 180 1 1 MPN109 141936 142650 48 48 0.104228855689
ncMPN200 45 180 1 1 ncMPN254 142350 142576 48 48 -0.00488540860273
ncMPN200 45 180 1 1 MPN110 141936 143180 48 48 0.195090459477
ncMPN200 45 180 1 1 MPN111 144442 147138 49 50 0.00942969818859
ncMPN200 45 180 1 1 ncMPN256 146810 146941 49 49 0.147902503267
ncMPN200 45 180 1 1 MPN112 147124 147750 50 50 0.0992723471836
ncMPN200 45 180 1 1 MPN113 147124 150525 50 51 0.140216534723
ncMPN200 45 180 1 1 MPN114 147124 150525 50 51 0.0884755716898
ncMPN200 45 180 1 1 MPN115 150608 151790 51 51 -0.160458992451
ncMPN200 45 180 1 1 MPN116 150608 151790 51 51 -0.23409020279
ncMPN200 45 180 1 1 MPN117 150608 151790 51 51 -0.128107384367
ncMPN200 45 180 1 1 MPN118 151740 152525 51 51 -0.136352563946
ncMPN200 45 180 1 1 MPN119 152539 155310 51 52 -0.190903343922
ncMPN200 45 180 1 1 MPN120 155310 156455 52 53 -0.072384156967
ncMPN200 45 180 1 1 MPN121 155310 156455 52 53 0.0337277873064
ncMPN200 45 180 1 1 MPNt04 156350 156435 53 53 0.161387189019
ncMPN200 45 180 1 1 MPN122 155310 158200 52 53 0.165617089382
ncMPN200 45 180 1 1 MPN123 155310 160900 52 54 0.174933328989
ncMPN200 45 180 1 1 MPN124 160080 161792 54 54 -0.0698679071299
ncMPN200 45 180 1 1 MPN125 161685 163600 54 55 -0.233674339188
ncMPN200 45 180 1 1 MPN126 163604 164250 55 55 -0.161021727082
ncMPN200 45 180 1 1 ncMPN263 164240 164364 55 55 0.0638059456207
ncMPN200 45 180 1 1 MPN127 164592 165240 55 56 -0.0657498484178
ncMPN200 45 180 1 1 MPN128 166315 166932 56 56 -0.113369210016
ncMPN200 45 180 1 1 ncMPN019 167025 167500 56 56 0.0238234871906
ncMPN200 45 180 1 1 MPN129 167600 168100 56 57 0.290434753443
ncMPN200 45 180 1 1 ncMPN265 168550 168637 57 57 -0.18430009648
ncMPN200 45 180 1 1 MPN130 169193 169475 57 57 0.0248874269226
ncMPN200 45 180 1 1 MPN131 170068 170733 57 57 0.0313503678639
ncMPN200 45 180 1 1 MPN132 171049 171819 58 58 -0.0678898025019
ncMPN200 45 180 1 1 ncMPN021 172240 172400 58 58 -0.474620502547
ncMPN200 45 180 1 1 MPN133 172240 177000 58 60 -0.2334945565
ncMPN200 45 180 1 1 ncMPN268 173050 173242 58 58 -0.10656470298
ncMPN200 45 180 1 1 MPN134 172240 177000 58 60 -0.173888949982
ncMPN200 45 180 1 1 MPN135 172240 177000 58 60 0.09539831463
ncMPN200 45 180 1 1 MPN136 172240 177000 58 60 0.256027626381
ncMPN200 45 180 1 1 MPN137 177430 178060 60 60 -0.0326575258075
ncMPN200 45 180 1 1 MPN138 178410 178733 60 60 -0.208341977806
ncMPN200 45 180 1 1 MPN139 179129 179620 60 60 -0.151276778071
ncMPN200 45 180 1 1 MPN140 179855 180355 60 61 0.0533012640102
ncMPN200 45 180 1 1 MPN141 180850 189400 61 64 0.430466493199
ncMPN200 45 180 1 1 MPN142 180850 189400 61 64 0.44230358389
ncMPN200 45 180 1 1 MPN143 180850 190300 61 64 0.40632976521
ncMPN200 45 180 1 1 ncMPN269 190000 190272 64 64 -0.170865270449
ncMPN200 45 180 1 1 MPN144 190621 191862 64 64 -0.0795306728164
ncMPN200 45 180 1 1 MPN145 192331 192760 65 65 -0.171765394494
ncMPN200 45 180 1 1 MPN146 192995 193900 65 65 -0.227417808869
ncMPN200 45 180 1 1 MPN147 192995 195000 65 66 -0.150042456078
ncMPN200 45 180 1 1 MPN148 195486 196380 66 66 0.246905470868
ncMPN200 45 180 1 1 MPN149 196830 198154 66 67 -0.00885702283397
ncMPN200 45 180 1 1 MPN150 197982 198656 66 67 0.0166481527919
ncMPN200 45 180 1 1 MPN151 199139 199540 67 67 -0.321508614962
ncMPN200 45 180 1 1 MPN152 199800 202358 67 68 -0.241445459935
ncMPN200 45 180 1 1 MPN153 202353 205724 68 69 -0.0273462482783
ncMPN200 45 180 1 1 MPN154 205728 207500 69 70 -0.17687374444
ncMPN200 45 180 1 1 MPN155a 205728 207717 69 70 -0.292416839864
ncMPN200 45 180 1 1 MPN155 207525 211200 70 71 -0.137469403323
ncMPN200 45 180 1 1 MPN156 207525 211200 70 71 0.0912505152997
ncMPN200 45 180 1 1 MPN157 209918 211175 70 71 -0.169771886017
ncMPN200 45 180 1 1 MPN158 209918 211980 70 71 0.243919810351
ncMPN200 45 180 1 1 MPN159 211965 213320 71 72 -0.00440974584398
ncMPN200 45 180 1 1 ncMPN274 213240 213976 72 72 -0.18517888608
ncMPN200 45 180 1 1 MPN160 213090 214528 72 72 0.0665236474162
ncMPN200 45 180 1 1 MPN161 214525 215850 72 72 -0.118554257038
ncMPN200 45 180 1 1 MPN162 215970 216950 72 73 -0.159004623994
ncMPN200 45 180 1 1 MPN163 217130 217650 73 73 0.267491341455
ncMPN200 45 180 1 1 MPN164 217555 229680 73 77 -0.273415895124
ncMPN200 45 180 1 1 MPN165 217555 229680 73 77 -0.199938449659
ncMPN200 45 180 1 1 ncMPN275 218400 218980 73 73 -0.198608793338
ncMPN200 45 180 1 1 MPN166 217555 229680 73 77 -0.221851712116
ncMPN200 45 180 1 1 MPN167 217555 229680 73 77 -0.176633047433
ncMPN200 45 180 1 1 MPN168 217555 229680 73 77 -0.2009986984
ncMPN200 45 180 1 1 MPN169 217555 229680 73 77 -0.197980890013
ncMPN200 45 180 1 1 MPN170 217555 229680 73 77 -0.192321009509
ncMPN200 45 180 1 1 MPN171 217555 229680 73 77 -0.179399144493
ncMPN200 45 180 1 1 MPN172 217555 229680 73 77 -0.0620456765805
ncMPN200 45 180 1 1 MPN173 217555 229680 73 77 -0.0965287573445
ncMPN200 45 180 1 1 MPN174 217555 229680 73 77 -0.174684590484
ncMPN200 45 180 1 1 MPN175 217555 229680 73 77 -0.0732794696474
ncMPN200 45 180 1 1 MPN176 217555 229680 73 77 -0.176659599408
ncMPN200 45 180 1 1 MPN177 217555 229680 73 77 0.0146291101573
ncMPN200 45 180 1 1 MPN178 217555 229680 73 77 -0.173387704798
ncMPN200 45 180 1 1 MPN179 217555 229680 73 77 -0.0431545683875
ncMPN200 45 180 1 1 MPN180 217555 229680 73 77 0.0185085171019
ncMPN200 45 180 1 1 MPN181 217555 229680 73 77 0.0913828120639
ncMPN200 45 180 1 1 MPN182 226239 229680 76 77 0.10076378929
ncMPN200 45 180 1 1 MPN183 226239 229680 76 77 -0.0122112998605
ncMPN200 45 180 1 1 MPN184 227408 229680 76 77 0.193477843727
ncMPN200 45 180 1 1 MPN185 227408 229680 76 77 0.0117000736022
ncMPN200 45 180 1 1 ncMPN279 229520 229666 77 77 -0.1884794387
ncMPN200 45 180 1 1 MPN186 227408 229950 76 77 -0.0599746155596
ncMPN200 45 180 1 1 MPN187 229687 230579 77 77 -0.0299599258971
ncMPN200 45 180 1 1 MPN188 230590 231500 77 78 -0.379504712073
ncMPN200 45 180 1 1 MPN189 230590 231500 77 78 -0.254708914865
ncMPN200 45 180 1 1 MPN190 230590 231500 77 78 -0.066499366714
ncMPN200 45 180 1 1 MPN191 230590 236490 77 79 -0.00414386466294
ncMPN200 45 180 1 1 MPN192 230590 236490 77 79 -0.0234815178749
ncMPN200 45 180 1 1 MPN193 232745 236490 78 79 -0.0528234819107
ncMPN200 45 180 1 1 MPN194 233572 236490 78 79 -0.0753807470215
ncMPN200 45 180 1 1 MPN195 233572 236490 78 79 0.0929832622758
ncMPN200 45 180 1 1 MPN196 233572 236490 78 79 -0.0446386174636
ncMPN200 45 180 1 1 MPN197 236318 238300 79 80 -0.0669521733449
ncMPN200 45 180 1 1 MPN198 238248 239373 80 80 0.235336241994
ncMPN200 45 180 1 1 ncMPN025 239378 239800 80 80 -0.208002367642
ncMPN200 45 180 1 1 MPN199 239378 241952 80 81 -0.208488192565
ncMPN200 45 180 1 1 MPN200a 239378 241952 80 81 -0.190982736932
ncMPN200 45 180 1 1 MPN200 241958 244379 81 82 -0.123925095335
ncMPN200 45 180 1 1 ncMPN408 247805 248150 83 83 0.186024568427
ncMPN200 45 180 1 1 MPN201 244920 245950 82 82 -0.0112964165105
ncMPN200 45 180 1 1 MPN202 246049 246990 83 83 -0.0915638163442
ncMPN200 45 180 1 1 MPN203 246909 247292 83 83 0.0417484604763
ncMPN200 45 180 1 1 MPN204 247655 248101 83 83 0.144227939628
ncMPN200 45 180 1 1 MPN205 248360 249600 83 84 -0.0930950935944
ncMPN200 45 180 1 1 MPN206 249933 250274 84 84 0.00465278061776
ncMPN200 45 180 1 1 MPN207a 249999 250000 84 84 -0.111210676143
ncMPN200 45 180 1 1 MPN207 249999 253152 84 85 0.15192829204
ncMPN200 45 180 1 1 ncMPN027 253220 253615 85 85 0.411779128145
ncMPN200 45 180 1 1 MPN208 253750 254675 85 85 -0.102617924435
ncMPN200 45 180 1 1 MPN209 253750 257203 85 86 0.18719160292
ncMPN200 45 180 1 1 MPN210 257212 261600 86 88 -0.0507915056839
ncMPN200 45 180 1 1 MPN211 259381 261600 87 88 -0.0169266559242
ncMPN200 45 180 1 1 MPN212 261609 262100 88 88 -0.0845138151999
ncMPN200 45 180 1 1 MPN213 261609 265300 88 89 -0.0475930482933
ncMPN200 45 180 1 1 MPN214 265200 265725 89 89 -0.0614422421332
ncMPN200 45 180 1 1 ncMPN029 265670 265770 89 89 -0.22233443434
ncMPN200 45 180 1 1 MPN215 265874 269400 89 90 -0.145848530223
ncMPN200 45 180 1 1 MPN216 265874 269400 89 90 -0.169384247983
ncMPN200 45 180 1 1 MPN217 265874 269400 89 90 -0.181476376182
ncMPN200 45 180 1 1 MPN218 265874 272197 89 91 -0.111833886075
ncMPN200 45 180 1 1 MPN219 272006 273150 91 92 -0.28397429745
ncMPN200 45 180 1 1 MPN220 272006 273150 91 92 -0.213986801107
ncMPN200 45 180 1 1 MPN221 272006 275422 91 92 -0.046817508125
ncMPN200 45 180 1 1 MPN222 272006 275422 91 92 -0.0935760907489
ncMPN200 45 180 1 1 MPN223 272006 275422 91 92 0.0760332710891
ncMPN200 45 180 1 1 MPN224 275430 276600 92 93 -0.0343604800092
ncMPN200 45 180 1 1 ncMPN030 276686 276775 93 93 -0.148622155335
ncMPN200 45 180 1 1 MPN225 276686 279726 93 94 -0.158594268882
ncMPN200 45 180 1 1 MPN226 276686 279726 93 94 -0.0279364719518
ncMPN200 45 180 1 1 MPN227 276686 279726 93 94 0.0999757955829
ncMPN200 45 180 1 1 MPN228 279737 280500 94 94 -0.0980944820099
ncMPN200 45 180 1 1 MPN229 279737 281850 94 94 -0.0962194664533
ncMPN200 45 180 1 1 MPN230 279737 281850 94 94 -0.0794450555712
ncMPN200 45 180 1 1 MPN231 279737 281850 94 94 -0.123499427391
ncMPN200 45 180 1 1 MPN232 279737 284500 94 95 0.0359678756653
ncMPN200 45 180 1 1 MPN233 279737 284500 94 95 0.0111820959231
ncMPN200 45 180 1 1 ncMPN031 284469 284700 95 95 -0.0979158010728
ncMPN200 45 180 1 1 MPN234 284469 287190 95 96 -0.173925326992
ncMPN200 45 180 1 1 MPN235 286315 287190 96 96 -0.212365301428
ncMPN200 45 180 1 1 MPN236 287265 289150 96 97 -0.0911135640696
ncMPN200 45 180 1 1 MPN237 287265 291652 96 98 0.0316758322044
ncMPN200 45 180 1 1 MPN238 287265 291652 96 98 -0.130420091732
ncMPN200 45 180 1 1 MPN239 291652 292340 98 98 -0.284463742938
ncMPN200 45 180 1 1 MPN240 291652 293375 98 98 -0.10978292855
ncMPN200 45 180 1 1 MPN241 291652 294075 98 99 0.00961859021083
ncMPN200 45 180 1 1 MPN242 294125 296550 99 99 -0.0423706411217
ncMPN200 45 180 1 1 MPN243 294375 296550 99 99 -0.18248058597
ncMPN200 45 180 1 1 MPN244 294375 297450 99 100 -0.00312970991372
ncMPN200 45 180 1 1 MPN245 297080 297738 100 100 -0.0662388949336
ncMPN200 45 180 1 1 MPN246 297746 298800 100 100 -0.220644966427
ncMPN200 45 180 1 1 MPN247 297746 300050 100 101 -0.206463890257
ncMPN200 45 180 1 1 MPN248 297746 301089 100 101 -0.0604924424245
ncMPN200 45 180 1 1 MPN249 300250 301089 101 101 0.005978089859
ncMPN200 45 180 1 1 MPN250 301100 302680 101 101 -0.0755486882032
ncMPN200 45 180 1 1 MPN251 301100 304400 101 102 -0.140992425148
ncMPN200 45 180 1 1 MPN252 301100 304400 101 102 -0.0578025640686
ncMPN200 45 180 1 1 MPN253 301100 305050 101 102 0.23281632769
ncMPN200 45 180 1 1 MPN254 305047 306300 102 103 -0.0785714281055
ncMPN200 45 180 1 1 MPN255 305047 306300 102 103 0.0503647008025
ncMPN200 45 180 1 1 MPN256 305047 307300 102 103 0.169854644987
ncMPN200 45 180 1 1 MPN257 305047 307970 102 103 0.0767731331235
ncMPN200 45 180 1 1 MPN258 307977 314550 103 105 -0.187264345964
ncMPN200 45 180 1 1 MPN259 307977 314550 103 105 -0.0811233509933
ncMPN200 45 180 1 1 MPN260 307977 314550 103 105 0.0260718125649
ncMPN200 45 180 1 1 MPN261 307977 314550 103 105 -0.0337349829516
ncMPN200 45 180 1 1 MPN262 313950 315844 105 106 0.262453559509
ncMPN200 45 180 1 1 MPN263 315851 316220 106 106 -0.140106986225
ncMPN200 45 180 1 1 MPN264 315851 317000 106 106 0.00519141484607
ncMPN200 45 180 1 1 MPN265 316860 318128 106 107 -0.193409037574
ncMPN200 45 180 1 1 MPN266 318110 319600 107 107 -0.185240011606
ncMPN200 45 180 1 1 MPN267 318110 319600 107 107 -0.170945167395
ncMPN200 45 180 1 1 MPN268 319337 319600 107 107 -0.206294055145
ncMPN200 45 180 1 1 MPN269 319337 321500 107 108 -0.00574923253646
ncMPN200 45 180 1 1 MPN270 319337 321500 107 108 0.261915757178
ncMPN200 45 180 1 1 MPN271 321727 322880 108 108 0.187558939946
ncMPN200 45 180 1 1 ncMPN298 322670 323140 108 108 -0.168170185127
ncMPN200 45 180 1 1 ncMPN032 323470 323700 108 108 0.136042384668
ncMPN200 45 180 1 1 ncMPN299 323882 323990 108 108 -0.284651796518
ncMPN200 45 180 1 1 MPN272 324188 325000 109 109 -0.207902025996
ncMPN200 45 180 1 1 MPN273 324400 324895 109 109 -0.166595224451
ncMPN200 45 180 1 1 MPN274 324400 325810 109 109 0.030039872693
ncMPN200 45 180 1 1 MPN275 325622 325920 109 109 -0.280895187285
ncMPN200 45 180 1 1 MPN276 325910 327065 109 110 -0.119999373796
ncMPN200 45 180 1 1 MPN277 326831 328375 109 110 -0.247410145204
ncMPN200 45 180 1 1 ncMPN300 328238 328327 110 110 -0.295977118844
ncMPN200 45 180 1 1 MPN278 326831 331293 109 111 -0.00491688418867
ncMPN200 45 180 1 1 MPN279 329070 331293 110 111 0.0949846442317
ncMPN200 45 180 1 1 MPN280 331297 333069 111 112 0.106310647234
ncMPN200 45 180 1 1 MPN281 333259 334400 112 112 -0.237144433962
ncMPN200 45 180 1 1 MPN282 333259 335580 112 112 -0.196261714347
ncMPN200 45 180 1 1 MPN283 336620 337000 113 113 -0.248190773939
ncMPN200 45 180 1 1 ncMPN302 337775 337976 113 113 -0.353942846408
ncMPN200 45 180 1 1 MPN284 337747 340200 113 114 -0.0958469899552
ncMPN200 45 180 1 1 ncMPN409 370314 370820 124 124 -0.0522740976445
ncMPN200 45 180 1 1 ncMPN303 340600 340880 114 114 -0.0941978625251
ncMPN200 45 180 1 1 MPN285 340677 341400 114 114 0.0925798967678
ncMPN200 45 180 1 1 MPN286 340677 343220 114 115 0.294875651943
ncMPN200 45 180 1 1 MPN287 343646 344158 115 115 -0.127568745951
ncMPN200 45 180 1 1 ncMPN412 523635 527402 175 176 -0.0451364980108
ncMPN200 45 180 1 1 MPN288 344695 346660 115 116 -0.0625190496814
ncMPN200 45 180 1 1 MPN289 346940 348250 116 117 0.122374007096
ncMPN200 45 180 1 1 MPN290 347600 348250 116 117 0.114038557569
ncMPN200 45 180 1 1 MPN291 348300 348902 117 117 -0.0474655302431
ncMPN200 45 180 1 1 ncMPN034 348825 350250 117 117 -0.310514259623
ncMPN200 45 180 1 1 MPN293 348300 350460 117 117 -0.057694466074
ncMPN200 45 180 1 1 MPN294 350392 352400 117 118 -0.1402346084
ncMPN200 45 180 1 1 MPN295 351039 352400 118 118 -0.0806278284361
ncMPN200 45 180 1 1 MPN296 351039 352400 118 118 -0.0597798164884
ncMPN200 45 180 1 1 MPN297 351039 352400 118 118 -0.0266462237348
ncMPN200 45 180 1 1 MPN298 351039 352400 118 118 0.000339468689622
ncMPN200 45 180 1 1 MPN299 351039 353600 118 118 0.0238338992676
ncMPN200 45 180 1 1 MPN300 351039 355675 118 119 -0.0430379404873
ncMPN200 45 180 1 1 MPN301 351039 355675 118 119 -0.104274814951
ncMPN200 45 180 1 1 MPN302 355682 358180 119 120 0.113257380858
ncMPN200 45 180 1 1 MPN303 355682 358180 119 120 0.00283489944534
ncMPN200 45 180 1 1 MPNt05 358239 358615 120 120 -0.0338903283617
ncMPN200 45 180 1 1 MPNt06 358239 358615 120 120 -0.111140957496
ncMPN200 45 180 1 1 MPNt07 358239 358615 120 120 -0.199190113926
ncMPN200 45 180 1 1 MPNt08 358239 358615 120 120 -0.132683177308
ncMPN200 45 180 1 1 MPNt09 358575 358987 120 120 0.0961301175321
ncMPN200 45 180 1 1 MPNt10 358575 358987 120 120 0.157578368556
ncMPN200 45 180 1 1 MPNt11 358575 358987 120 120 0.217466788403
ncMPN200 45 180 1 1 MPNt12 358575 358987 120 120 0.347282560289
ncMPN200 45 180 1 1 MPN304 359155 360200 120 121 -0.272874864142
ncMPN200 45 180 1 1 MPN305 359155 361750 120 121 -0.0824710980991
ncMPN200 45 180 1 1 ncMPN306 360250 360405 121 121 -0.220010329407
ncMPN200 45 180 1 1 MPN306 359155 361750 120 121 0.229390176281
ncMPN200 45 180 1 1 MPN307 359155 361750 120 121 -0.0413107662581
ncMPN200 45 180 1 1 MPN308 359155 364120 120 122 0.155559379111
ncMPN200 45 180 1 1 MPN309 364188 365780 122 122 -0.121380126745
ncMPN200 45 180 1 1 ncMPN311 365280 365496 122 122 -0.0748541407259
ncMPN200 45 180 1 1 MPN310 364188 366000 122 123 -0.101356138573
ncMPN200 45 180 1 1 MPN311 370314 372682 124 125 -0.0651680609503
ncMPN200 45 180 1 1 MPN312 370314 372682 124 125 -0.00401782294315
ncMPN200 45 180 1 1 MPN313 372780 372935 125 125 -0.125153929845
ncMPN200 45 180 1 1 MPNt13 373078 373158 125 125 0.103727829711
ncMPN200 45 180 1 1 ncMPN313 373225 373355 125 125 -0.34577563831
ncMPN200 45 180 1 1 MPN314 373372 377250 125 126 -0.258123075777
ncMPN200 45 180 1 1 MPN315 373372 377250 125 126 -0.265415236517
ncMPN200 45 180 1 1 MPN316 373372 377250 125 126 -0.227982240417
ncMPN200 45 180 1 1 MPN317 373372 377250 125 126 0.00290529475614
ncMPN200 45 180 1 1 MPN318 377190 378700 126 127 0.00941586720444
ncMPN200 45 180 1 1 MPN319 378410 380175 127 127 -0.10434546408
ncMPN200 45 180 1 1 MPN320 380638 385680 127 129 -0.101038085953
ncMPN200 45 180 1 1 MPN321 380638 385680 127 129 -0.220197656569
ncMPN200 45 180 1 1 MPN322 380638 385680 127 129 -0.124623425065
ncMPN200 45 180 1 1 MPN323 380638 385680 127 129 -0.0848464209219
ncMPN200 45 180 1 1 MPN324 380638 385680 127 129 -0.0219956251203
ncMPN200 45 180 1 1 ncMPN315 385155 385682 129 129 -0.282562015451
ncMPN200 45 180 1 1 MPN325 385766 386120 129 129 -0.0478143162629
ncMPN200 45 180 1 1 MPN326 385766 387050 129 130 0.0407929926382
ncMPN200 45 180 1 1 MPN327 385766 387050 129 130 0.0822217881227
ncMPN200 45 180 1 1 MPN328 386675 388900 129 130 -0.0251559842977
ncMPN200 45 180 1 1 MPN329 386675 388900 129 130 0.00790831145716
ncMPN200 45 180 1 1 MPN330 386675 388900 129 130 -0.0124457082289
ncMPN200 45 180 1 1 ncMPN316 388250 388908 130 130 -0.0374692155144
ncMPN200 45 180 1 1 MPN331 388907 392800 130 131 -0.282585847235
ncMPN200 45 180 1 1 MPN332 390300 392800 131 131 -0.119337645743
ncMPN200 45 180 1 1 MPN333 392788 396380 131 133 -0.00822952208548
ncMPN200 45 180 1 1 MPN334 392788 396380 131 133 0.0521917601823
ncMPN200 45 180 1 1 MPN335 396072 396380 133 133 -0.0448489316132
ncMPN200 45 180 1 1 MPN336 398150 399417 133 134 -0.138957215792
ncMPN200 45 180 1 1 MPN337 399440 404000 134 135 -0.0893111418608
ncMPN200 45 180 1 1 MPN338 401157 404000 134 135 -0.117685536944
ncMPN200 45 180 1 1 MPN339 401157 404000 134 135 -0.0665995699251
ncMPN200 45 180 1 1 MPN340 401157 408150 134 137 -0.0445292550849
ncMPN200 45 180 1 1 MPN341 405563 408150 136 137 -0.00535574132614
ncMPN200 45 180 1 1 ncMPN321 407622 407738 136 136 -0.421353232546
ncMPN200 45 180 1 1 MPN342 407800 409750 136 137 0.0325274941664
ncMPN200 45 180 1 1 MPN343 409438 410900 137 137 -0.218741130749
ncMPN200 45 180 1 1 MPN344 411098 411850 138 138 -0.299122282691
ncMPN200 45 180 1 1 ncMPN037 411946 412460 138 138 0.294745315771
ncMPN200 45 180 1 1 MPN345 411946 413300 138 138 0.0310676209013
ncMPN200 45 180 1 1 MPN346 413310 413750 138 138 0.0939977326537
ncMPN200 45 180 1 1 MPN347 413985 415115 138 139 0.0759790162909
ncMPN200 45 180 1 1 MPN347a 415133 415520 139 139 0.00281446096272
ncMPN200 45 180 1 1 ncMPN322 415475 416030 139 139 0.0884625299009
ncMPN200 45 180 1 1 MPN348a 415560 416032 139 139 0.0830722997055
ncMPN200 45 180 1 1 MPN348 416032 416560 139 139 0.0251259566102
ncMPN200 45 180 1 1 MPN349 416483 417800 139 140 -0.0976255887611
ncMPN200 45 180 1 1 MPN350 417190 418115 140 140 0.0942381756758
ncMPN200 45 180 1 1 MPN351 418160 420274 140 141 0.0475452157641
ncMPN200 45 180 1 1 MPN352 418740 420274 140 141 -0.222819631951
ncMPN200 45 180 1 1 MPN353 420725 423493 141 142 0.145067749507
ncMPN200 45 180 1 1 MPN354 422150 423493 141 142 0.00185119432368
ncMPN200 45 180 1 1 MPN355 423575 424238 142 142 -0.0167665040257
ncMPN200 45 180 1 1 MPN356 424230 425465 142 142 0.00116901279444
ncMPN200 45 180 1 1 MPN357 425460 427653 142 143 -0.06520914874
ncMPN200 45 180 1 1 MPNt14 427580 427653 143 143 -0.242074345476
ncMPN200 45 180 1 1 MPN358 427676 429340 143 144 -0.20244644059
ncMPN200 45 180 1 1 MPNt15 429258 429359 144 144 0.0109862853622
ncMPN200 45 180 1 1 MPNt16 429432 429500 144 144 -0.1766394194
ncMPN200 45 180 1 1 MPN359 429424 430335 144 144 -0.0770058141492
ncMPN200 45 180 1 1 MPN360 430315 430900 144 144 -0.0512860809574
ncMPN200 45 180 1 1 MPN361 430315 431600 144 144 -0.0277771433139
ncMPN200 45 180 1 1 MPN362 430315 433050 144 145 -0.126143606695
ncMPN200 45 180 1 1 MPN363 433178 433540 145 145 -0.145592335108
ncMPN200 45 180 1 1 MPN364 433178 435580 145 146 -0.121915343104
ncMPN200 45 180 1 1 MPN365 435610 436730 146 146 -0.394569227887
ncMPN200 45 180 1 1 MPN366 436465 437632 146 146 -0.0903577444267
ncMPN200 45 180 1 1 MPN367 437563 438531 146 147 0.219871955579
ncMPN200 45 180 1 1 MPN368 439370 439750 147 147 -0.199856986038
ncMPN200 45 180 1 1 MPN369 439950 440670 147 147 -0.0749795916966
ncMPN200 45 180 1 1 MPN370 441182 442600 148 148 -0.233739727365
ncMPN200 45 180 1 1 MPN371 444085 444287 149 149 0.198940104079
ncMPN200 45 180 1 1 MPN372 444330 446500 149 149 -0.24594350573
ncMPN200 45 180 1 1 MPN373 446000 446606 149 149 -0.101230720531
ncMPN200 45 180 1 1 ncMPN328 446962 447085 149 150 -0.114183070058
ncMPN200 45 180 1 1 MPN374 448430 448632 150 150 -0.104010442079
ncMPN200 45 180 1 1 MPN375 448700 449345 150 150 -0.163122099061
ncMPN200 45 180 1 1 MPN376 449500 452995 150 151 -0.235456933613
ncMPN200 45 180 1 1 ncMPN416 108270 108370 37 37 0.0262534632528
ncMPN200 45 180 1 1 MPN377 453396 453750 152 152 -0.250173761531
ncMPN200 45 180 1 1 MPN378 453396 457035 152 153 -0.0763546996735
ncMPN200 45 180 1 1 MPN379 456054 457035 153 153 -0.0937732764635
ncMPN200 45 180 1 1 ncMPN042 457039 457200 153 153 -0.196356462549
ncMPN200 45 180 1 1 MPN380 457039 457900 153 153 0.0421005453663
ncMPN200 45 180 1 1 MPN381 458048 459000 153 154 -0.0634640883202
ncMPN200 45 180 1 1 MPN382 458048 459500 153 154 0.19094779506
ncMPN200 45 180 1 1 MPN383 459450 460558 154 154 -0.183122025916
ncMPN200 45 180 1 1 ncMPN043 459957 460408 154 154 0.0124485059776
ncMPN200 45 180 1 1 MPN384 460558 463855 154 155 -0.20179013932
ncMPN200 45 180 1 1 MPN385 460558 463855 154 155 0.0463288086206
ncMPN200 45 180 1 1 MPN386 463075 463855 155 155 -0.0891372822255
ncMPN200 45 180 1 1 MPN387 464000 465218 155 156 -0.142342034741
ncMPN200 45 180 1 1 MPN388 464000 469068 155 157 0.0863335961645
ncMPN200 45 180 1 1 MPN389 465360 469068 156 157 0.00784318578795
ncMPN200 45 180 1 1 MPN390 465360 469068 156 157 0.118714083302
ncMPN200 45 180 1 1 MPN391 467900 469068 156 157 -0.0762111417748
ncMPN200 45 180 1 1 MPN392 469365 472927 157 158 0.232550292841
ncMPN200 45 180 1 1 MPN393 469365 472927 157 158 0.12164920703
ncMPN200 45 180 1 1 ncMPN049 471462 471580 158 158 -0.0544810225499
ncMPN200 45 180 1 1 MPN394 469365 472927 157 158 0.0661252240323
ncMPN200 45 180 1 1 MPN395 473000 473516 158 158 0.0709709637907
ncMPN200 45 180 1 1 MPN396 473600 476483 158 159 -0.100911810565
ncMPN200 45 180 1 1 MPN397 476485 478620 159 160 -0.122334019593
ncMPN200 45 180 1 1 MPN398 478450 482114 160 161 0.178402789941
ncMPN200 45 180 1 1 MPN399 478450 482114 160 161 0.0210582431136
ncMPN200 45 180 1 1 MPN400 480050 482114 161 161 0.0134769821772
ncMPN200 45 180 1 1 ncMPN051 482025 482100 161 161 0.0751891862733
ncMPN200 45 180 1 1 ncMPN052 482238 482350 161 161 0.0467496798388
ncMPN200 45 180 1 1 MPNt18 482280 482745 161 161 -0.0245807827041
ncMPN200 45 180 1 1 MPNt19 482280 482745 161 161 -0.0287798866928
ncMPN200 45 180 1 1 MPNt20 482280 482745 161 161 0.0280307276539
ncMPN200 45 180 1 1 MPNt21 482280 482745 161 161 -0.159376207704
ncMPN200 45 180 1 1 MPNt22 482280 482745 161 161 -0.0994822999706
ncMPN200 45 180 1 1 MPN401 482800 483271 161 162 0.0257089692279
ncMPN200 45 180 1 1 ncMPN053 483325 483640 162 162 -0.138848455815
ncMPN200 45 180 1 1 MPN402 483325 484950 162 162 -0.0644601897312
ncMPN200 45 180 1 1 MPN403 485152 485500 162 162 -0.274023751346
ncMPN200 45 180 1 1 MPN404 485152 486450 162 163 0.00935112518948
ncMPN200 45 180 1 1 MPN405 485152 487120 162 163 -0.151604334201
ncMPN200 45 180 1 1 MPN406 487135 487390 163 163 -0.120200156574
ncMPN200 45 180 1 1 MPNt23 487393 487470 163 163 0.180627124686
ncMPN200 45 180 1 1 MPN407 487500 490223 163 164 -0.157250670324
ncMPN200 45 180 1 1 MPN408a 490298 490420 164 164 -0.225911710361
ncMPN200 45 180 1 1 ncMPN055 490325 490650 164 164 -0.18075586012
ncMPN200 45 180 1 1 MPN408 490325 492650 164 165 -0.139428033139
ncMPN200 45 180 1 1 ncMPN335 492700 493534 165 165 -0.0320788958054
ncMPN200 45 180 1 1 MPN409 492730 494300 165 165 0.0149641212699
ncMPN200 45 180 1 1 MPN410 494845 495150 165 166 0.136143458595
ncMPN200 45 180 1 1 MPN410a 494845 495300 165 166 0.469440289986
ncMPN200 45 180 1 1 MPN411 495282 496056 166 166 0.0743630708063
ncMPN200 45 180 1 1 MPN412 496634 497470 166 166 -0.144348992951
ncMPN200 45 180 1 1 MPN413 497547 497966 166 166 NaN
ncMPN200 45 180 1 1 MPN414 498076 499550 167 167 -0.113019770324
ncMPN200 45 180 1 1 MPN415 499790 501050 167 168 -0.0833865216686
ncMPN200 45 180 1 1 MPN416 499790 503250 167 168 0.000395977363959
ncMPN200 45 180 1 1 MPN417 499790 503250 167 168 -0.133233698484
ncMPN200 45 180 1 1 MPN418 503150 506425 168 169 -0.0912548049806
ncMPN200 45 180 1 1 MPN419 503925 506425 168 169 -0.0312261006077
ncMPN200 45 180 1 1 MPN420 506450 508642 169 170 0.0377587048287
ncMPN200 45 180 1 1 MPN421 506450 508642 169 170 0.200839312488
ncMPN200 45 180 1 1 MPN422 508682 510255 170 171 -0.0491865865474
ncMPN200 45 180 1 1 MPN423 509864 510255 170 171 -0.033364952534
ncMPN200 45 180 1 1 MPN424 510255 514575 171 172 -0.152890843439
ncMPN200 45 180 1 1 MPN425 510255 514575 171 172 0.0474548932759
ncMPN200 45 180 1 1 MPN426 510255 514575 171 172 -0.033557758548
ncMPN200 45 180 1 1 MPN427 514480 515700 172 172 -0.200177299926
ncMPN200 45 180 1 1 MPN428 515600 518862 172 173 0.0225511080306
ncMPN200 45 180 1 1 MPN429 515600 518862 172 173 0.0936543660212
ncMPN200 45 180 1 1 MPN430 517780 518862 173 173 0.0792732102292
ncMPN200 45 180 1 1 ncMPN062 518877 519080 173 174 -0.193641797621
ncMPN200 45 180 1 1 MPN431 518900 520650 173 174 0.13423455387
ncMPN200 45 180 1 1 MPN432 519750 520650 174 174 -0.114874812485
ncMPN200 45 180 1 1 MPN433 520800 521695 174 174 -0.159092172742
ncMPN200 45 180 1 1 MPN434 521825 523635 174 175 -0.0936125251051
ncMPN200 45 180 1 1 MPN435 523635 524885 175 175 0.187342503495
ncMPN200 45 180 1 1 MPN436 523635 528761 175 177 -0.163136082587
ncMPN200 45 180 1 1 MPN437 530200 530380 177 177 -0.105321588769
ncMPN200 45 180 1 1 MPN438 530380 531300 177 178 -0.150749637925
ncMPN200 45 180 1 1 MPN439 531300 532727 178 178 -0.200492036785
ncMPN200 45 180 1 1 ncMPN065 532778 532960 178 178 -0.333785683613
ncMPN200 45 180 1 1 MPN440 532818 534998 178 179 -0.187273355262
ncMPN200 45 180 1 1 MPN441 535468 535776 179 179 0.219352334524
ncMPN200 45 180 1 1 MPN442 535900 541756 179 181 -0.0593422404779
ncMPN200 45 180 1 1 MPN443 535900 541756 179 181 -0.0942143928549
ncMPN200 45 180 1 1 MPN444 537750 541756 180 181 -0.155149845428
ncMPN200 45 180 1 1 MPN445 541765 542560 181 181 -0.136789716436
ncMPN200 45 180 1 1 MPN446 542650 543283 181 182 -0.18007961625
ncMPN200 45 180 1 1 MPN447 542650 546393 181 183 -0.143398659974
ncMPN200 45 180 1 1 MPN448 546400 548754 183 183 0.221723566751
ncMPN200 45 180 1 1 MPN449 547300 548754 183 183 -0.190144434593
ncMPN200 45 180 1 1 ncMPN411 413608 414070 138 139 0.153366023139
ncMPN200 45 180 1 1 MPN450 548690 549604 183 184 -0.165826404609
ncMPN200 45 180 1 1 MPN451 549590 554142 184 185 0.282274854095
ncMPN200 45 180 1 1 ncMPN076 550546 550750 184 184 -0.0740706289589
ncMPN200 45 180 1 1 MPN452 550750 554142 184 185 -0.0632206124731
ncMPN200 45 180 1 1 MPN453 552750 554142 185 185 -0.0783709516041
ncMPN200 45 180 1 1 MPN454 553600 554142 185 185 -0.294620073464
ncMPN200 45 180 1 1 MPN455 554258 555085 185 186 -0.183831237038
ncMPN200 45 180 1 1 MPNt24 555142 555330 186 186 -0.274485080741
ncMPN200 45 180 1 1 MPNt25 555330 558613 186 187 -0.165248536527
ncMPN200 45 180 1 1 MPN456 555400 558525 186 187 -0.150955396451
ncMPN200 45 180 1 1 MPNt26 558613 558724 187 187 -0.0626655118813
ncMPN200 45 180 1 1 MPN457 558800 561945 187 188 -0.0737728857128
ncMPN200 45 180 1 1 MPN458 558800 561945 187 188 -0.138013563554
ncMPN200 45 180 1 1 MPN459 560100 561945 187 188 -0.21142995097
ncMPN200 45 180 1 1 MPNt27 562060 562639 188 188 -0.0895157453146
ncMPN200 45 180 1 1 MPNt28 562060 562639 188 188 -0.088442687383
ncMPN200 45 180 1 1 MPNt29 562060 562639 188 188 0.151443435704
ncMPN200 45 180 1 1 MPNt30 562060 562639 188 188 0.220626057964
ncMPN200 45 180 1 1 MPNt31 562060 562639 188 188 -0.0904598743031
ncMPN200 45 180 1 1 MPNt32 562060 562639 188 188 -0.0757662151183
ncMPN200 45 180 1 1 MPNt33 562060 562639 188 188 0.107342625946
ncMPN200 45 180 1 1 MPN460 562650 564370 188 189 0.0878403619151
ncMPN200 45 180 1 1 MPN461 564380 565100 189 189 -0.269234744955
ncMPN200 45 180 1 1 MPN462 565237 566049 189 189 -0.0788013358452
ncMPN200 45 180 1 1 MPN463 566124 566597 189 189 0.249139642703
ncMPN200 45 180 1 1 MPN464 566891 568228 189 190 -0.0360243508848
ncMPN200 45 180 1 1 MPN464a 568772 569155 190 190 -0.287624392961
ncMPN200 45 180 1 1 MPN465 568645 569244 190 190 -0.149954884981
ncMPN200 45 180 1 1 MPN466 569288 570062 190 191 -0.0202745574857
ncMPN200 45 180 1 1 MPN467 569650 570062 190 191 -0.0130389588536
ncMPN200 45 180 1 1 ncMPN084 570165 570310 191 191 0.378211889406
ncMPN200 45 180 1 1 MPN468 570782 571408 191 191 0.0629022783076
ncMPN200 45 180 1 1 MPN469 572300 574256 191 192 0.14142677524
ncMPN200 45 180 1 1 MPN470 572990 574256 191 192 0.115864618504
ncMPN200 45 180 1 1 MPN471 572990 574256 191 192 -0.231457125441
ncMPN200 45 180 1 1 MPN472 574300 575174 192 192 0.0109815315361
ncMPN200 45 180 1 1 MPN473 575200 577082 192 193 -0.171265372284
ncMPN200 45 180 1 1 MPN474 577082 579392 193 194 -0.364042657197
ncMPN200 45 180 1 1 MPN474a 577082 579392 193 194 -0.227719070462
ncMPN200 45 180 1 1 MPN475 579400 582392 194 195 -0.103837307459
ncMPN200 45 180 1 1 MPN476 580320 582392 194 195 -0.164263019827
ncMPN200 45 180 1 1 MPN477 580320 582392 194 195 -0.19472068985
ncMPN200 45 180 1 1 MPN478 582071 583393 195 195 0.0614158277579
ncMPN200 45 180 1 1 MPN479 582670 583393 195 195 -0.150121376413
ncMPN200 45 180 1 1 MPN480 583500 586882 195 196 -0.138981348801
ncMPN200 45 180 1 1 MPN481 583500 586740 195 196 -0.16580787518
ncMPN200 45 180 1 1 ncMPN419 232735 232830 78 78 0.192089524122
ncMPN200 45 180 1 1 MPN483 586760 587900 196 196 -0.218561765884
ncMPN200 45 180 1 1 MPN484 588300 588658 197 197 -0.10733153832
ncMPN200 45 180 1 1 MPN485 589980 590920 197 197 -0.0588991868672
ncMPN200 45 180 1 1 MPN486 589922 590365 197 197 -0.0183000607612
ncMPN200 45 180 1 1 MPN487 590500 592200 197 198 -0.333733536522
ncMPN200 45 180 1 1 MPN488 591640 592200 198 198 -0.0251932357534
ncMPN200 45 180 1 1 MPN489 592000 596741 198 199 0.0953632568786
ncMPN200 45 180 1 1 ncMPN088 596490 596630 199 199 0.222061815486
ncMPN200 45 180 1 1 ncMPN342 596653 596738 199 199 -0.0247385965242
ncMPN200 45 180 1 1 ncMPN089 596763 597600 199 200 0.125843901809
ncMPN200 45 180 1 1 MPN490 596820 597790 199 200 0.0952125731743
ncMPN200 45 180 1 1 MPN491 597833 599400 200 200 -0.207021977863
ncMPN200 45 180 1 1 MPN492 599500 601882 200 201 0.0572682206258
ncMPN200 45 180 1 1 MPN493 599500 601882 200 201 0.118485540724
ncMPN200 45 180 1 1 MPN494 601050 601882 201 201 -0.129190922195
ncMPN200 45 180 1 1 MPN495 601050 601882 201 201 -0.174281618934
ncMPN200 45 180 1 1 MPN496 601885 604801 201 202 0.261744200432
ncMPN200 45 180 1 1 MPN497 604200 604801 202 202 0.00342593483391
ncMPN200 45 180 1 1 MPN498 604897 605625 202 202 -0.313327660373
ncMPN200 45 180 1 1 ncMPN343 605500 607514 202 203 0.0460903248196
ncMPN200 45 180 1 1 MPN500 604897 607801 202 203 0.0120447723677
ncMPN200 45 180 1 1 MPN501 608320 608757 203 203 -0.269948255273
ncMPN200 45 180 1 1 MPN502 609202 610470 204 204 -0.185899143375
ncMPN200 45 180 1 1 MPN503 611025 612170 204 205 -0.0554712951127
ncMPN200 45 180 1 1 MPN504 612880 613200 205 205 -0.1799148223
ncMPN200 45 180 1 1 MPN505 612800 613951 205 205 0.230474034356
ncMPN200 45 180 1 1 ncMPN420 236318 236490 79 79 -0.114704299861
ncMPN200 45 180 1 1 MPN506 614842 617600 205 206 -0.149481784276
ncMPN200 45 180 1 1 MPN507 617220 617600 206 206 0.0446145635154
ncMPN200 45 180 1 1 MPN508 618500 619746 207 207 -0.093949574691
ncMPN200 45 180 1 1 ncMPN344 620220 620510 207 207 0.0714303095307
ncMPN200 45 180 1 1 MPN509 620570 622592 207 208 -0.198056399039
ncMPN200 45 180 1 1 MPN510 623450 624765 208 209 -0.259695095121
ncMPN200 45 180 1 1 ncMPN345 624640 624765 209 209 -0.237969057097
ncMPN200 45 180 1 1 MPN511 624862 625697 209 209 -0.194924008726
ncMPN200 45 180 1 1 MPN512 625540 626852 209 209 -0.28590425953
ncMPN200 45 180 1 1 MPN513 626917 627369 209 210 0.226777116411
ncMPN200 45 180 1 1 ncMPN347 627388 627535 210 210 0.179955481891
ncMPN200 45 180 1 1 MPN514 627920 628288 210 210 0.0822466472719
ncMPN200 45 180 1 1 MPN515 628400 631540 210 211 0.281702183141
ncMPN200 45 180 1 1 MPN516 628400 636549 210 213 0.0867282396222
ncMPN200 45 180 1 1 ncMPN348 636420 636549 213 213 -0.375781976206
ncMPN200 45 180 1 1 MPN517 636580 637073 213 213 -0.033674196219
ncMPN200 45 180 1 1 ncMPN404 434598 434910 145 145 0.0771559575168
ncMPN200 45 180 1 1 ncMPN093 637866 638138 213 213 0.376321974865
ncMPN200 45 180 1 1 MPN518 638170 639214 213 214 0.172305634299
ncMPN200 45 180 1 1 MPN519 639218 642723 214 215 0.401875515541
ncMPN200 45 180 1 1 MPN520 639950 642723 214 215 0.0803762459558
ncMPN200 45 180 1 1 ncMPN349 642575 642723 215 215 -0.445189508234
ncMPN200 45 180 1 1 MPN521 642746 643900 215 215 -0.104594885638
ncMPN200 45 180 1 1 ncMPN350 642900 643212 215 215 0.149385242211
ncMPN200 45 180 1 1 MPN522 642746 643900 215 215 -0.00427228989449
ncMPN200 45 180 1 1 MPNt34 643903 643990 215 215 0.0879357966206
ncMPN200 45 180 1 1 ncMPN351 643300 643992 215 215 0.0722684072979
ncMPN200 45 180 1 1 MPN523 644068 645076 215 216 0.0859911095273
ncMPN200 45 180 1 1 MPNt35 644990 645076 215 216 0.183094849123
ncMPN200 45 180 1 1 MPN524 645520 645912 216 216 -0.0305842373665
ncMPN200 45 180 1 1 ncMPN095 645860 645970 216 216 0.114508732881
ncMPN200 45 180 1 1 MPN525 646629 648900 216 217 -0.13109279878
ncMPN200 45 180 1 1 MPN526 646629 648900 216 217 0.25248354925
ncMPN200 45 180 1 1 MPNt36 648900 649025 217 217 -0.108261428324
ncMPN200 45 180 1 1 MPN527 649000 649819 217 217 0.0071893745044
ncMPN200 45 180 1 1 MPN528 649835 650700 217 217 -0.00605203762956
ncMPN200 45 180 1 1 MPN528a 649835 650950 217 217 0.0234106277311
ncMPN200 45 180 1 1 MPN529 650940 651315 217 218 -0.188227174422
ncMPN200 45 180 1 1 ncMPN352 650925 651276 217 218 -0.178289179522
ncMPN200 45 180 1 1 MPN530 651335 652100 218 218 0.0606131754278
ncMPN200 45 180 1 1 MPN531 651900 653975 218 218 -0.158759932716
ncMPN200 45 180 1 1 MPN532 654150 656175 219 219 -0.0884793618464
ncMPN200 45 180 1 1 MPN533 654750 656175 219 219 -0.0803035941345
ncMPN200 45 180 1 1 ncMPN096 656095 656460 219 219 0.140627369786
ncMPN200 45 180 1 1 MPN534 656400 658400 219 220 0.174624207638
ncMPN200 45 180 1 1 ncMPN353 656675 657224 219 220 -0.0751185126864
ncMPN200 45 180 1 1 MPN535 656400 658400 219 220 0.0189819380112
ncMPN200 45 180 1 1 MPN536 656400 658400 219 220 0.0243740021771
ncMPN200 45 180 1 1 MPN537 658470 659712 220 220 -0.00981723935163
ncMPN200 45 180 1 1 MPN538 659692 660825 220 221 -0.19613396847
ncMPN200 45 180 1 1 MPN539 659692 660825 220 221 0.0412482764377
ncMPN200 45 180 1 1 MPN540 659692 660825 220 221 -0.0322128249885
ncMPN200 45 180 1 1 MPN541 660838 661150 221 221 -0.192195252953
ncMPN200 45 180 1 1 MPN542 661170 661950 221 221 -0.336767552334
ncMPN200 45 180 1 1 MPN543 661170 664700 221 222 -0.164995459149
ncMPN200 45 180 1 1 ncMPN354 662700 663390 221 222 -0.0557820261734
ncMPN200 45 180 1 1 MPN544 662580 664700 221 222 0.0422688052981
ncMPN200 45 180 1 1 ncMPN097 664700 664820 222 222 0.130169398803
ncMPN200 45 180 1 1 MPN545 664780 666605 222 223 0.0950002663177
ncMPN200 45 180 1 1 MPN546 665650 666605 222 223 -0.0366549148724
ncMPN200 45 180 1 1 ncMPN356 666400 666605 223 223 -0.10027514588
ncMPN200 45 180 1 1 MPN547 666630 668307 223 223 -0.0788707439079
ncMPN200 45 180 1 1 MPN548 668420 670445 223 224 0.104987225622
ncMPN200 45 180 1 1 MPN549 669750 670445 224 224 -0.142269143826
ncMPN200 45 180 1 1 MPN550 670575 671480 224 224 -0.0436308776395
ncMPN200 45 180 1 1 MPN551 670575 675658 224 226 0.0498858688734
ncMPN200 45 180 1 1 MPN552 670575 675658 224 226 0.0272059332837
ncMPN200 45 180 1 1 MPN553 673000 675658 225 226 -0.0885945746036
ncMPN200 45 180 1 1 MPN554 673000 675658 225 226 -0.12041146521
ncMPN200 45 180 1 1 MPN555 675000 675658 226 226 -0.136843639184
ncMPN200 45 180 1 1 MPN556 675000 677306 226 226 -0.134426081123
ncMPN200 45 180 1 1 ncMPN358 677090 677306 226 226 -0.313821489497
ncMPN200 45 180 1 1 MPN557 677326 680000 226 227 -0.29257127523
ncMPN200 45 180 1 1 MPN558 677326 680000 226 227 -0.0866125281359
ncMPN200 45 180 1 1 MPN559 677326 681000 226 228 -0.0966981007874
ncMPN200 45 180 1 1 MPNt37 680410 680480 227 227 -0.00992995231725
ncMPN200 45 180 1 1 MPN560 680482 681802 227 228 -0.137178037075
ncMPN200 45 180 1 1 ncMPN099 681820 682030 228 228 -0.241805398565
ncMPN200 45 180 1 1 MPN561 681820 682500 228 228 -0.210836467015
ncMPN200 45 180 1 1 MPN562 682450 685816 228 229 -0.0355206754107
ncMPN200 45 180 1 1 MPN563 684000 685816 229 229 -0.00128577128807
ncMPN200 45 180 1 1 MPN564 684800 685816 229 229 0.0520679821408
ncMPN200 45 180 1 1 MPN565 685822 690500 229 231 0.200370188361
ncMPN200 45 180 1 1 MPN566 686620 690500 229 231 -0.00773493346673
ncMPN200 45 180 1 1 MPN567 687230 690500 230 231 -0.148256393669
ncMPN200 45 180 1 1 ncMPN103 690526 690650 231 231 -0.291159619589
ncMPN200 45 180 1 1 MPN568 690600 691910 231 231 -0.00124907405714
ncMPN200 45 180 1 1 MPN569 690600 691910 231 231 0.00928701197147
ncMPN200 45 180 1 1 ncMPN360 691820 691910 231 231 0.00810759998671
ncMPN200 45 180 1 1 MPN570 691864 692253 231 231 0.0608785493769
ncMPN200 45 180 1 1 MPN571 692255 694237 231 232 -0.0999930348376
ncMPN200 45 180 1 1 MPN572 694340 697680 232 233 -0.073840741202
ncMPN200 45 180 1 1 MPN573 694340 697680 232 233 -0.105126686789
ncMPN200 45 180 1 1 MPN574 694340 697680 232 233 -0.202414366104
ncMPN200 45 180 1 1 MPN575 697900 698232 233 233 0.115854201688
ncMPN200 45 180 1 1 MPN576 698700 699913 233 234 -0.0756448755859
ncMPN200 45 180 1 1 MPN577 7e+05 701322 234 234 -0.00681947186404
ncMPN200 45 180 1 1 MPN578 701545 701847 234 234 0.113533502552
ncMPN200 45 180 1 1 MPN579 701790 702258 234 235 -0.114199098664
ncMPN200 45 180 1 1 MPN580 702400 703742 235 235 -0.150185785566
ncMPN200 45 180 1 1 MPN581 702780 703742 235 235 -0.172023292169
ncMPN200 45 180 1 1 ncMPN361 703270 703742 235 235 -0.279930227066
ncMPN200 45 180 1 1 ncMPN105 703758 703950 235 235 -0.258190903168
ncMPN200 45 180 1 1 MPN582 703742 705122 235 236 -0.0615942086038
ncMPN200 45 180 1 1 MPN583 705325 706680 236 236 -0.145667932805
ncMPN200 45 180 1 1 MPN584 706680 708120 236 237 -0.0931971357422
ncMPN200 45 180 1 1 MPN585 706680 708120 236 237 0.0316675320446
ncMPN200 45 180 1 1 MPN586 706680 711217 236 238 0.0285578013798
ncMPN200 45 180 1 1 ncMPN106 708540 709300 237 237 0.0113949651642
ncMPN200 45 180 1 1 MPN587 708920 709566 237 237 -0.0819750194143
ncMPN200 45 180 1 1 MPN588 708920 711217 237 238 -0.112323969412
ncMPN200 45 180 1 1 ncMPN362 710925 711217 237 238 -0.177480598766
ncMPN200 45 180 1 1 ncMPN107 711415 711620 238 238 -0.0242167785815
ncMPN200 45 180 1 1 MPN589 711220 716002 238 239 0.117553107212
ncMPN200 45 180 1 1 MPN590 712000 716002 238 239 0.00141438023425
ncMPN200 45 180 1 1 MPN591 712800 714360 238 239 -0.138232196955
ncMPN200 45 180 1 1 MPN592 714420 716002 239 239 -0.143397997387
ncMPN200 45 180 1 1 MPN593 716070 716488 239 239 0.137920493412
ncMPN200 45 180 1 1 ncMPN108 716564 716800 239 239 -0.117886141746
ncMPN200 45 180 1 1 MPN594 716070 717059 239 240 0.225270309286
ncMPN200 45 180 1 1 MPN595 716070 717470 239 240 -0.0773880678022
ncMPN200 45 180 1 1 MPN596 716070 718745 239 240 0.160565844839
ncMPN200 45 180 1 1 ncMPN363 718500 718745 240 240 0.0648077605317
ncMPN200 45 180 1 1 MPN597 719200 724942 240 242 0.256640963411
ncMPN200 45 180 1 1 MPN598 719200 724942 240 242 0.311353934496
ncMPN200 45 180 1 1 MPN599 719200 724942 240 242 0.0540531337535
ncMPN200 45 180 1 1 MPN600 719200 724942 240 242 0.0165717293333
ncMPN200 45 180 1 1 MPN601 719200 724942 240 242 -0.0179969981383
ncMPN200 45 180 1 1 MPN602 719200 724942 240 242 -0.212009867655
ncMPN200 45 180 1 1 MPN603 719200 724942 240 242 -0.137150366793
ncMPN200 45 180 1 1 MPN604 724942 725783 242 242 -0.144873150495
ncMPN200 45 180 1 1 MPN605 725790 726260 242 243 0.0320479355086
ncMPN200 45 180 1 1 MPN606 726100 727568 243 243 -0.172587299047
ncMPN200 45 180 1 1 MPN607 727570 728050 243 243 -0.113057745337
ncMPN200 45 180 1 1 MPN608 727900 732812 243 245 0.110102047253
ncMPN200 45 180 1 1 MPN609 728725 732812 243 245 -0.0245726768646
ncMPN200 45 180 1 1 MPN610 728725 732812 243 245 -0.0584514321528
ncMPN200 45 180 1 1 MPN611 731700 732812 244 245 -0.140560679741
ncMPN200 45 180 1 1 MPN612 733100 735743 245 246 -0.145425476422
ncMPN200 45 180 1 1 MPN613 736185 737219 246 246 0.00752289943019
ncMPN200 45 180 1 1 MPN614 737155 738159 246 247 0.0962674637966
ncMPN200 45 180 1 1 MPN615 738150 738921 247 247 -0.0447152886583
ncMPN200 45 180 1 1 ncMPN405 434916 435140 145 146 -0.0988758036395
ncMPN200 45 180 1 1 MPN616 739400 740285 247 247 -0.185201152527
ncMPN200 45 180 1 1 MPN617 739850 740285 247 247 -0.229094859973
ncMPN200 45 180 1 1 MPN618 740287 742352 247 248 -0.0938242008775
ncMPN200 45 180 1 1 ncMPN365 741810 742352 248 248 -0.173574413126
ncMPN200 45 180 1 1 MPN619 742360 745407 248 249 0.172965282476
ncMPN200 45 180 1 1 MPN620 742360 747710 248 250 -0.0597178083307
ncMPN200 45 180 1 1 ncMPN406 648900 649190 217 217 0.0346885896213
ncMPN200 45 180 1 1 MPN621 747600 749708 250 250 -0.161395867058
ncMPN200 45 180 1 1 MPN622 749750 749770 250 250 -0.311190383325
ncMPN200 45 180 1 1 MPN623 749784 751215 250 251 -0.298504763453
ncMPN200 45 180 1 1 MPN624 751220 751400 251 251 -0.232391961556
ncMPN200 45 180 1 1 MPN625 751452 751895 251 251 -0.0824705350982
ncMPN200 45 180 1 1 MPN626 752121 752360 251 251 -0.0483601891012
ncMPN200 45 180 1 1 ncMPN111 752355 753150 251 252 -0.129008865676
ncMPN200 45 180 1 1 MPN627 752420 754262 251 252 0.114427933762
ncMPN200 45 180 1 1 MPN628 754270 756522 252 253 0.0678043838757
ncMPN200 45 180 1 1 MPN629 752420 756522 251 253 -0.0568067738924
ncMPN200 45 180 1 1 MPN630 756600 757832 253 253 -0.0557079532299
ncMPN200 45 180 1 1 MPN631 757845 758820 253 253 -0.143118751345
ncMPN200 45 180 1 1 MPN632 757845 759450 253 254 0.0705039369014
ncMPN200 45 180 1 1 MPN633 759510 760300 254 254 -0.122803258643
ncMPN200 45 180 1 1 MPN634 759510 761115 254 254 0.0585881279314
ncMPN200 45 180 1 1 ncMPN113 761110 761400 254 254 -0.322721681736
ncMPN200 45 180 1 1 MPN635 759510 762620 254 255 -0.168695524042
ncMPN200 45 180 1 1 MPN636 762620 763250 255 255 -0.189637503777
ncMPN200 45 180 1 1 MPN637 762620 764400 255 255 -0.0172566605303
ncMPN200 45 180 1 1 MPN638 764396 765600 255 256 -0.071466312844
ncMPN200 45 180 1 1 MPN639 765522 766400 256 256 -0.0328579086885
ncMPN200 45 180 1 1 MPN640 766400 769388 256 257 0.0699074110665
ncMPN200 45 180 1 1 MPN641 766400 769388 256 257 0.31987421043
ncMPN200 45 180 1 1 MPN642 766400 769388 256 257 0.215827484421
ncMPN200 45 180 1 1 MPN643 766400 769388 256 257 0.19329721546
ncMPN200 45 180 1 1 MPN644 769400 771628 257 258 0.323911230556
ncMPN200 45 180 1 1 MPN645 768000 771628 257 258 0.249503864506
ncMPN200 45 180 1 1 MPN646 771503 773368 258 258 0.26176837105
ncMPN200 45 180 1 1 MPN647 772400 773368 258 258 0.0379230554515
ncMPN200 45 180 1 1 MPN648 772400 773840 258 258 0.244649154821
ncMPN200 45 180 1 1 MPN649 773840 775425 258 259 0.180585690251
ncMPN200 45 180 1 1 MPN650 774920 775468 259 259 -0.0531252031115
ncMPN200 45 180 1 1 ncMPN115 775995 776360 259 259 0.0367781054738
ncMPN200 45 180 1 1 ncMPN369 776220 776443 259 259 -0.190471117278
ncMPN200 45 180 1 1 MPN651 776236 776365 259 259 -0.226632048517
ncMPN200 45 180 1 1 MPN652 777475 778510 260 260 0.0445374253671
ncMPN200 45 180 1 1 MPN653 778590 779025 260 260 -0.0837804256398
ncMPN200 45 180 1 1 MPN654 779240 779732 260 260 -0.0925168050314
ncMPN200 45 180 1 1 ncMPN117 780181 780310 261 261 -0.45471499596
ncMPN200 45 180 1 1 MPN655 780181 780600 261 261 -0.296610707783
ncMPN200 45 180 1 1 MPN656 781243 781932 261 261 -8.70507415455e-05
ncMPN200 45 180 1 1 MPN657 781850 783153 261 262 -0.108652947842
ncMPN200 45 180 1 1 MPN658 783000 783562 262 262 -0.0738763374674
ncMPN200 45 180 1 1 MPN659 783000 784450 262 262 -0.158473897049
ncMPN200 45 180 1 1 MPN660 784000 784450 262 262 -0.0180067940613
ncMPN200 45 180 1 1 MPN661 784500 786668 262 263 0.251465989931
ncMPN200 45 180 1 1 MPN662 784500 786668 262 263 -0.218347356339
ncMPN200 45 180 1 1 ncMPN372 786330 786668 263 263 -0.218848557833
ncMPN200 45 180 1 1 ncMPN122 786507 786850 263 263 -0.187115929383
ncMPN200 45 180 1 1 MPN663 786500 789340 263 264 0.00452795688103
ncMPN200 45 180 1 1 ncMPN421 280440 280585 94 94 0.0867360277075
ncMPN200 45 180 1 1 MPN664 786500 789340 263 264 0.105926147655
ncMPN200 45 180 1 1 MPN665 788150 789340 263 264 -0.0757194360684
ncMPN200 45 180 1 1 MPN666 789390 790180 264 264 -0.1951058197
ncMPN200 45 180 1 1 MPN667 789390 791000 264 264 -0.0313320905746
ncMPN200 45 180 1 1 MPN668 790850 791452 264 264 -0.0189382250675
ncMPN200 45 180 1 1 MPN669 791370 792650 264 265 -0.154883765791
ncMPN200 45 180 1 1 MPN670 792720 793757 265 265 0.177023230648
ncMPN200 45 180 1 1 MPN671a 793939 796468 265 266 0.151174101588
ncMPN200 45 180 1 1 MPN671 794180 796462 265 266 0.164825074144
ncMPN200 45 180 1 1 MPN672a 796400 797655 266 266 0.158798166318
ncMPN200 45 180 1 1 MPN672 796400 797655 266 266 0.193527554769
ncMPN200 45 180 1 1 MPN673 796400 797655 266 266 -0.193330991175
ncMPN200 45 180 1 1 ncMPN124 797290 797800 266 266 -0.176144654377
ncMPN200 45 180 1 1 MPN674 797795 798800 266 267 -0.099248023157
ncMPN200 45 180 1 1 MPN675 799160 799511 267 267 0.171259144349
ncMPN200 45 180 1 1 ncMPN375 799800 800032 267 267 0.218894563818
ncMPN200 45 180 1 1 MPN676 799776 800178 267 267 -0.373369767884
ncMPN200 45 180 1 1 ncMPN376 800400 800460 267 267 0.108220696202
ncMPN200 45 180 1 1 ncMPN377 800495 800550 267 267 0.00807991660816
ncMPN200 45 180 1 1 ncMPN125 800642 800780 267 267 -0.0386571444436
ncMPN200 45 180 1 1 MPN677 800675 803725 267 268 -0.093821703534
ncMPN200 45 180 1 1 MPN678 801850 803725 268 268 -0.0415574350607
ncMPN200 45 180 1 1 MPN679 803400 805859 268 269 0.0657985399268
ncMPN200 45 180 1 1 MPN680 803400 805859 268 269 0.0308305887591
ncMPN200 45 180 1 1 MPN681 803400 805859 268 269 -0.0890849629616
ncMPN200 45 180 1 1 MPN682 805680 805859 269 269 -0.347967321026
ncMPN200 45 180 1 1 MPN683 805863 813450 269 272 0.105252458647
ncMPN200 45 180 1 1 MPN684 805863 813450 269 272 0.124137691589
ncMPN200 45 180 1 1 MPN685 812200 813450 271 272 0.0842027029287
ncMPN200 45 180 1 1 ncMPN379 813000 813451 272 272 -0.00338752486096
ncMPN200 45 180 1 1 MPN686 813520 816355 272 273 0.394710054943
ncMPN200 45 180 1 1 MPN687 813520 816355 272 273 -0.00190926510237
ncMPN200 45 180 1 1 MPN688 815200 816355 272 273 0.197795497256
ncMPN201 395 587 1 1 ncMPN200 45 180 1 1 0.219791749285
ncMPN201 395 587 1 1 ncMPN381 777720 777842 260 260 0.344894502582
ncMPN201 395 587 1 1 MPN001 652 1900 1 1 0.816547727292
ncMPN201 395 587 1 1 MPN002 652 2750 1 1 0.123130789249
ncMPN201 395 587 1 1 MPN003 2800 10000 1 4 0.0914868258405
ncMPN201 395 587 1 1 MPN004 2800 10000 1 4 0.0613911430534
ncMPN201 395 587 1 1 MPN005 7225 10000 3 4 0.147267259782
ncMPN201 395 587 1 1 MPN006 7225 10000 3 4 -0.0426523054084
ncMPN201 395 587 1 1 MPN007 7225 10000 3 4 -0.05642469373
ncMPN201 395 587 1 1 MPN008 7225 11310 3 4 -0.0764111272052
ncMPN201 395 587 1 1 MPN009 7225 11960 3 4 0.0728856092974
ncMPN201 395 587 1 1 MPN010 12342 12750 5 5 0.0718025085451
ncMPN201 395 587 1 1 MPN011 12865 14310 5 5 0.494469365334
ncMPN201 395 587 1 1 ncMPN005 15895 16000 6 6 0.140318822301
ncMPN201 395 587 1 1 MPN012 13450 14310 5 5 0.389473905126
ncMPN201 395 587 1 1 MPN013 15143 15800 6 6 -0.131851987979
ncMPN201 395 587 1 1 ncMPN006 57400 57920 20 20 0.312144834128
ncMPN201 395 587 1 1 MPN014 15895 16125 6 6 0.243834415978
ncMPN201 395 587 1 1 MPN015 16170 17493 6 6 0.0994104428835
ncMPN201 395 587 1 1 ncMPN204 17300 17493 6 6 -0.0774105248718
ncMPN201 395 587 1 1 MPN016 17493 18353 6 7 -0.145811599858
ncMPN201 395 587 1 1 MPN017 18345 19032 7 7 -0.0858145929201
ncMPN201 395 587 1 1 MPNt01 19078 19231 7 7 0.482048071084
ncMPN201 395 587 1 1 MPNt02 19078 19231 7 7 0.573442083059
ncMPN201 395 587 1 1 MPN018 19314 23120 7 8 0.0483026409161
ncMPN201 395 587 1 1 MPN019 19314 23120 7 8 0.0506917550583
ncMPN201 395 587 1 1 ncMPN208 22750 23147 8 8 0.121331605437
ncMPN201 395 587 1 1 MPN020 22876 28550 8 10 0.185996994462
ncMPN201 395 587 1 1 MPN021 26140 28550 9 10 0.176944324542
ncMPN201 395 587 1 1 MPN022 26140 28550 9 10 0.336122260464
ncMPN201 395 587 1 1 MPN023 26140 29803 9 10 0.275764530086
ncMPN201 395 587 1 1 MPN024 29803 31200 10 11 -0.131451905
ncMPN201 395 587 1 1 ncMPN211 30025 30400 11 11 -0.0713330944976
ncMPN201 395 587 1 1 MPN025 29803 31200 10 11 -0.0142626323652
ncMPN201 395 587 1 1 MPN026 29803 32900 10 11 -0.0524283919525
ncMPN201 395 587 1 1 MPN027 31925 33036 11 12 -0.0927853271841
ncMPN201 395 587 1 1 MPN028 33046 33960 12 12 0.187295454232
ncMPN201 395 587 1 1 MPN029 33800 35000 12 12 -0.013607837436
ncMPN201 395 587 1 1 MPN030 33800 35000 12 12 -0.107418548262
ncMPN201 395 587 1 1 MPN031 33800 36000 12 13 -0.089509722946
ncMPN201 395 587 1 1 MPN032 35750 36773 12 13 0.0609287687701
ncMPN201 395 587 1 1 MPN033 35750 36773 12 13 -0.0854686247573
ncMPN201 395 587 1 1 MPN034 35750 41195 12 14 -0.0666969392359
ncMPN201 395 587 1 1 ncMPN214 41040 41195 14 14 0.131523762645
ncMPN201 395 587 1 1 MPN035 41322 43400 14 15 -0.0370106474794
ncMPN201 395 587 1 1 MPN036 43500 45640 15 16 0.136011165546
ncMPN201 395 587 1 1 ncMPN215 45410 45669 16 16 0.249612948051
ncMPN201 395 587 1 1 MPN037a 45765 46025 16 16 0.184872420032
ncMPN201 395 587 1 1 MPN037 43500 46300 15 16 0.12663102826
ncMPN201 395 587 1 1 MPN038 46500 46757 16 16 -0.0905951805057
ncMPN201 395 587 1 1 ncMPN401 326838 326962 109 109 -0.196898403145
ncMPN201 395 587 1 1 MPN039 47105 48450 16 17 0.224317630854
ncMPN201 395 587 1 1 MPN040 48300 48485 17 17 -0.122603295378
ncMPN201 395 587 1 1 MPN041 47103 48961 16 17 -0.00632606558298
ncMPN201 395 587 1 1 MPN042 47103 51310 16 18 0.251586636436
ncMPN201 395 587 1 1 MPN043 51580 52600 18 18 0.114132109971
ncMPN201 395 587 1 1 MPN044a 52533 52540 18 18 -0.0406478156573
ncMPN201 395 587 1 1 MPN044 52400 53054 18 18 -0.0557962924517
ncMPN201 395 587 1 1 MPN045 53073 54400 18 19 0.0135882180431
ncMPN201 395 587 1 1 MPN046 54163 56032 19 19 -0.105884548181
ncMPN201 395 587 1 1 MPN047 56032 57350 19 20 0.0166727883928
ncMPN201 395 587 1 1 ncMPN220 57240 57500 20 20 0.239373956373
ncMPN201 395 587 1 1 ncMPN007 61738 62040 21 21 0.410841028931
ncMPN201 395 587 1 1 MPN048 57400 59490 20 20 -0.0417285354848
ncMPN201 395 587 1 1 MPN049 59490 61495 20 21 0.2798725712
ncMPN201 395 587 1 1 MPN050 61800 64660 21 22 0.165531826757
ncMPN201 395 587 1 1 MPN051 63200 64660 22 22 0.119912864697
ncMPN201 395 587 1 1 MPN052 64805 67075 22 23 0.3507675936
ncMPN201 395 587 1 1 MPN053 66810 67075 23 23 -0.125809241984
ncMPN201 395 587 1 1 ncMPN223 67200 67905 23 23 0.427721631106
ncMPN201 395 587 1 1 ncMPN224 68220 68407 23 23 0.517625654927
ncMPN201 395 587 1 1 MPN054 68627 68998 23 23 0.101968703887
ncMPN201 395 587 1 1 ncMPN227 69038 69100 24 24 0.288811034719
ncMPN201 395 587 1 1 ncMPN229 69150 69293 24 24 0.173239013413
ncMPN201 395 587 1 1 MPN055 70370 72200 24 25 0.202233953056
ncMPN201 395 587 1 1 ncMPN230 71625 72547 24 25 -0.0860306620175
ncMPN201 395 587 1 1 MPN056 70370 73600 24 25 0.281344556155
ncMPN201 395 587 1 1 ncMPN232 72825 73015 25 25 -0.283495253195
ncMPN201 395 587 1 1 MPN057 70370 75203 24 26 0.12739739331
ncMPN201 395 587 1 1 MPN058 70370 75203 24 26 -0.0115189663108
ncMPN201 395 587 1 1 MPN059 75210 76100 26 26 -0.345667988313
ncMPN201 395 587 1 1 MPN060 75210 77100 26 26 -0.226469743422
ncMPN201 395 587 1 1 MPN060a 77204 77420 26 26 -0.171156909413
ncMPN201 395 587 1 1 MPN061 77575 78980 26 27 -0.0242615385008
ncMPN201 395 587 1 1 MPN062 79012 82000 27 28 0.0779007181431
ncMPN201 395 587 1 1 MPN063 79012 82000 27 28 0.176961245704
ncMPN201 395 587 1 1 MPN064 79012 82000 27 28 0.121779748368
ncMPN201 395 587 1 1 MPN065 81353 82000 28 28 -0.17274948984
ncMPN201 395 587 1 1 MPN066 81353 83850 28 28 0.0797224182556
ncMPN201 395 587 1 1 MPN067 83650 85221 28 29 0.0250723700826
ncMPN201 395 587 1 1 MPN068 83650 85221 28 29 0.178708451593
ncMPN201 395 587 1 1 MPN069 84590 85221 29 29 0.272022495419
ncMPN201 395 587 1 1 ncMPN413 282550 282690 95 95 0.00840062813974
ncMPN201 395 587 1 1 MPN070 85200 85630 29 29 0.0122564289474
ncMPN201 395 587 1 1 MPN071 85760 86485 29 29 0.0138931783303
ncMPN201 395 587 1 1 MPN072 86485 87994 29 30 0.027019248183
ncMPN201 395 587 1 1 MPN073 86920 87994 29 30 0.0486312978052
ncMPN201 395 587 1 1 MPN074 86920 88485 29 30 0.0734427843304
ncMPN201 395 587 1 1 MPN075 88348 89247 30 30 0.431284193231
ncMPN201 395 587 1 1 MPN076 89250 91057 30 31 0.371102711425
ncMPN201 395 587 1 1 MPN077 91200 92905 31 31 0.230416153028
ncMPN201 395 587 1 1 MPNt03 93050 93150 32 32 0.0951947653993
ncMPN201 395 587 1 1 ncMPN231 93185 93235 32 32 0.378372756708
ncMPN201 395 587 1 1 MPN078 93165 96171 32 33 0.258100626066
ncMPN201 395 587 1 1 MPN079 93173 96171 32 33 0.160322759613
ncMPN201 395 587 1 1 ncMPN013 96173 96450 33 33 0.515419786668
ncMPN201 395 587 1 1 MPN080 96173 99175 33 34 -0.182963777505
ncMPN201 395 587 1 1 MPN081 99078 101980 34 34 -0.209272048443
ncMPN201 395 587 1 1 MPN082 101978 103900 34 35 0.107884246269
ncMPN201 395 587 1 1 MPN083 103935 107250 35 36 0.362948905225
ncMPN201 395 587 1 1 MPN084 105580 107250 36 36 0.401884986382
ncMPN201 395 587 1 1 MPN085 107273 108690 36 37 0.623043818861
ncMPN201 395 587 1 1 ncMPN015 108600 108680 37 37 0.691682685941
ncMPN201 395 587 1 1 MPN086 107273 109200 36 37 0.00737091652186
ncMPN201 395 587 1 1 ncMPN016 109300 109420 37 37 -0.0610521932914
ncMPN201 395 587 1 1 MPN087 109346 109798 37 37 0.219852917879
ncMPN201 395 587 1 1 ncMPN236 110080 110280 37 37 0.416094504274
ncMPN201 395 587 1 1 MPN088 110193 111350 37 38 0.573869987985
ncMPN201 395 587 1 1 MPN089 111474 112600 38 38 0.572732026122
ncMPN201 395 587 1 1 MPN090 112715 113800 38 38 0.422662593766
ncMPN201 395 587 1 1 MPN091 111630 114254 38 39 -0.209259051157
ncMPN201 395 587 1 1 MPN092 114572 115093 39 39 -0.141598464294
ncMPN201 395 587 1 1 MPN093 114948 115853 39 39 -0.21232948571
ncMPN201 395 587 1 1 MPN094 116437 116760 39 39 -0.0680864042185
ncMPN201 395 587 1 1 ncMPN240 117280 118112 40 40 -0.17592633298
ncMPN201 395 587 1 1 Mpnr01 118250 118918 40 40 2.15227134402e-15
ncMPN201 395 587 1 1 ncMPN241 119380 119835 40 40 0.0314277307137
ncMPN201 395 587 1 1 Mpnr02 118250 119818 40 40 -0.242337442288
ncMPN201 395 587 1 1 Mpnr03 118250 123130 40 42 0.139468061767
ncMPN201 395 587 1 1 MPN095 123260 124998 42 42 -0.11409100884
ncMPN201 395 587 1 1 MPN096 123260 124998 42 42 -0.0889580825092
ncMPN201 395 587 1 1 MPN097 124998 126820 42 43 -0.100032797605
ncMPN201 395 587 1 1 MPN098 126630 127400 43 43 -0.0993965559854
ncMPN201 395 587 1 1 ncMPN247 127270 127960 43 43 -0.153377845302
ncMPN201 395 587 1 1 MPN099 128076 129119 43 44 -0.252964603966
ncMPN201 395 587 1 1 MPN100 129608 130007 44 44 0.00777674814526
ncMPN201 395 587 1 1 ncMPN425 786672 787370 263 263 -0.0375048443396
ncMPN201 395 587 1 1 MPN101 130466 131752 44 44 -0.346252522566
ncMPN201 395 587 1 1 MPN102 132568 133386 45 45 -0.228682339034
ncMPN201 395 587 1 1 MPN103 134055 134573 45 45 -0.00216716663784
ncMPN201 395 587 1 1 MPN104 134210 134900 45 45 -0.13444795116
ncMPN201 395 587 1 1 MPN104a 134985 135350 45 46 0.592869499813
ncMPN201 395 587 1 1 MPN105 135724 137100 46 46 0.0806708768358
ncMPN201 395 587 1 1 MPN106 135724 139000 46 47 0.140072355772
ncMPN201 395 587 1 1 MPN107 135724 140200 46 47 0.478438995872
ncMPN201 395 587 1 1 MPN108 135724 141600 46 48 0.340413721762
ncMPN201 395 587 1 1 ncMPN251 141600 141665 48 48 0.16173174354
ncMPN201 395 587 1 1 MPN109 141936 142650 48 48 0.636579123265
ncMPN201 395 587 1 1 ncMPN254 142350 142576 48 48 0.222282897011
ncMPN201 395 587 1 1 MPN110 141936 143180 48 48 0.562574416656
ncMPN201 395 587 1 1 MPN111 144442 147138 49 50 0.457813115953
ncMPN201 395 587 1 1 ncMPN256 146810 146941 49 49 0.507309239136
ncMPN201 395 587 1 1 MPN112 147124 147750 50 50 0.295557705752
ncMPN201 395 587 1 1 MPN113 147124 150525 50 51 0.196702915572
ncMPN201 395 587 1 1 MPN114 147124 150525 50 51 0.0749653366881
ncMPN201 395 587 1 1 MPN115 150608 151790 51 51 -0.057816114087
ncMPN201 395 587 1 1 MPN116 150608 151790 51 51 -0.314120118176
ncMPN201 395 587 1 1 MPN117 150608 151790 51 51 -0.317354564827
ncMPN201 395 587 1 1 MPN118 151740 152525 51 51 0.295460206959
ncMPN201 395 587 1 1 MPN119 152539 155310 51 52 -0.00979990962468
ncMPN201 395 587 1 1 MPN120 155310 156455 52 53 0.117455350218
ncMPN201 395 587 1 1 MPN121 155310 156455 52 53 0.0441205113921
ncMPN201 395 587 1 1 MPNt04 156350 156435 53 53 0.613100679432
ncMPN201 395 587 1 1 MPN122 155310 158200 52 53 0.0316719067084
ncMPN201 395 587 1 1 MPN123 155310 160900 52 54 0.0822775396794
ncMPN201 395 587 1 1 MPN124 160080 161792 54 54 0.206006482105
ncMPN201 395 587 1 1 MPN125 161685 163600 54 55 -0.19107252209
ncMPN201 395 587 1 1 MPN126 163604 164250 55 55 0.0719783905842
ncMPN201 395 587 1 1 ncMPN263 164240 164364 55 55 0.55392067036
ncMPN201 395 587 1 1 MPN127 164592 165240 55 56 0.0764994208108
ncMPN201 395 587 1 1 MPN128 166315 166932 56 56 -0.235967862901
ncMPN201 395 587 1 1 ncMPN019 167025 167500 56 56 0.482546768734
ncMPN201 395 587 1 1 MPN129 167600 168100 56 57 0.64430493992
ncMPN201 395 587 1 1 ncMPN265 168550 168637 57 57 0.21610667902
ncMPN201 395 587 1 1 MPN130 169193 169475 57 57 0.140929263613
ncMPN201 395 587 1 1 MPN131 170068 170733 57 57 -0.385422364393
ncMPN201 395 587 1 1 MPN132 171049 171819 58 58 -0.267034036638
ncMPN201 395 587 1 1 ncMPN021 172240 172400 58 58 -0.0836071752791
ncMPN201 395 587 1 1 MPN133 172240 177000 58 60 0.0126098884602
ncMPN201 395 587 1 1 ncMPN268 173050 173242 58 58 0.243594177998
ncMPN201 395 587 1 1 MPN134 172240 177000 58 60 0.0209654316629
ncMPN201 395 587 1 1 MPN135 172240 177000 58 60 0.309528950579
ncMPN201 395 587 1 1 MPN136 172240 177000 58 60 0.274361381881
ncMPN201 395 587 1 1 MPN137 177430 178060 60 60 0.120091431199
ncMPN201 395 587 1 1 MPN138 178410 178733 60 60 -0.0235587162255
ncMPN201 395 587 1 1 MPN139 179129 179620 60 60 -0.0420901994162
ncMPN201 395 587 1 1 MPN140 179855 180355 60 61 0.251329576954
ncMPN201 395 587 1 1 MPN141 180850 189400 61 64 -0.0602177768521
ncMPN201 395 587 1 1 MPN142 180850 189400 61 64 -0.0301345430113
ncMPN201 395 587 1 1 MPN143 180850 190300 61 64 -0.152593774565
ncMPN201 395 587 1 1 ncMPN269 190000 190272 64 64 0.220671190402
ncMPN201 395 587 1 1 MPN144 190621 191862 64 64 -0.106052252799
ncMPN201 395 587 1 1 MPN145 192331 192760 65 65 0.042735459848
ncMPN201 395 587 1 1 MPN146 192995 193900 65 65 0.0106515197354
ncMPN201 395 587 1 1 MPN147 192995 195000 65 66 -0.135871557671
ncMPN201 395 587 1 1 MPN148 195486 196380 66 66 0.525051166373
ncMPN201 395 587 1 1 MPN149 196830 198154 66 67 -0.0254625099262
ncMPN201 395 587 1 1 MPN150 197982 198656 66 67 -0.00656967231652
ncMPN201 395 587 1 1 MPN151 199139 199540 67 67 -0.0539664906893
ncMPN201 395 587 1 1 MPN152 199800 202358 67 68 -0.0397931901828
ncMPN201 395 587 1 1 MPN153 202353 205724 68 69 0.0526431496113
ncMPN201 395 587 1 1 MPN154 205728 207500 69 70 -0.312618496033
ncMPN201 395 587 1 1 MPN155a 205728 207717 69 70 -0.35767356558
ncMPN201 395 587 1 1 MPN155 207525 211200 70 71 -0.278734515058
ncMPN201 395 587 1 1 MPN156 207525 211200 70 71 0.104813734558
ncMPN201 395 587 1 1 MPN157 209918 211175 70 71 -0.227462491386
ncMPN201 395 587 1 1 MPN158 209918 211980 70 71 -0.000700464489893
ncMPN201 395 587 1 1 MPN159 211965 213320 71 72 0.136623163612
ncMPN201 395 587 1 1 ncMPN274 213240 213976 72 72 -0.122656942663
ncMPN201 395 587 1 1 MPN160 213090 214528 72 72 0.201798185151
ncMPN201 395 587 1 1 MPN161 214525 215850 72 72 0.238916419144
ncMPN201 395 587 1 1 MPN162 215970 216950 72 73 -0.239220574685
ncMPN201 395 587 1 1 MPN163 217130 217650 73 73 0.569724440549
ncMPN201 395 587 1 1 MPN164 217555 229680 73 77 -0.361282857733
ncMPN201 395 587 1 1 MPN165 217555 229680 73 77 -0.392668318084
ncMPN201 395 587 1 1 ncMPN275 218400 218980 73 73 -0.276590245196
ncMPN201 395 587 1 1 MPN166 217555 229680 73 77 -0.415564968209
ncMPN201 395 587 1 1 MPN167 217555 229680 73 77 -0.324682501093
ncMPN201 395 587 1 1 MPN168 217555 229680 73 77 -0.341264022627
ncMPN201 395 587 1 1 MPN169 217555 229680 73 77 -0.455500421725
ncMPN201 395 587 1 1 MPN170 217555 229680 73 77 -0.464602069225
ncMPN201 395 587 1 1 MPN171 217555 229680 73 77 -0.474242316518
ncMPN201 395 587 1 1 MPN172 217555 229680 73 77 -0.341192078665
ncMPN201 395 587 1 1 MPN173 217555 229680 73 77 -0.408289469913
ncMPN201 395 587 1 1 MPN174 217555 229680 73 77 -0.500951003726
ncMPN201 395 587 1 1 MPN175 217555 229680 73 77 -0.40336854907
ncMPN201 395 587 1 1 MPN176 217555 229680 73 77 -0.4771476378
ncMPN201 395 587 1 1 MPN177 217555 229680 73 77 -0.318549331244
ncMPN201 395 587 1 1 MPN178 217555 229680 73 77 -0.387725352354
ncMPN201 395 587 1 1 MPN179 217555 229680 73 77 -0.357995841292
ncMPN201 395 587 1 1 MPN180 217555 229680 73 77 -0.274136320035
ncMPN201 395 587 1 1 MPN181 217555 229680 73 77 -0.17077314212
ncMPN201 395 587 1 1 MPN182 226239 229680 76 77 -0.250282978871
ncMPN201 395 587 1 1 MPN183 226239 229680 76 77 -0.290128723332
ncMPN201 395 587 1 1 MPN184 227408 229680 76 77 -0.0160979159992
ncMPN201 395 587 1 1 MPN185 227408 229680 76 77 -0.229098881164
ncMPN201 395 587 1 1 ncMPN279 229520 229666 77 77 0.307613574071
ncMPN201 395 587 1 1 MPN186 227408 229950 76 77 -0.127938220093
ncMPN201 395 587 1 1 MPN187 229687 230579 77 77 -0.278418899045
ncMPN201 395 587 1 1 MPN188 230590 231500 77 78 -0.314056288826
ncMPN201 395 587 1 1 MPN189 230590 231500 77 78 -0.314369302901
ncMPN201 395 587 1 1 MPN190 230590 231500 77 78 -0.278071377057
ncMPN201 395 587 1 1 MPN191 230590 236490 77 79 -0.176647313106
ncMPN201 395 587 1 1 MPN192 230590 236490 77 79 -0.260632387505
ncMPN201 395 587 1 1 MPN193 232745 236490 78 79 -0.231981606592
ncMPN201 395 587 1 1 MPN194 233572 236490 78 79 0.128064832643
ncMPN201 395 587 1 1 MPN195 233572 236490 78 79 0.164372475612
ncMPN201 395 587 1 1 MPN196 233572 236490 78 79 -0.23393006933
ncMPN201 395 587 1 1 MPN197 236318 238300 79 80 -0.080457218795
ncMPN201 395 587 1 1 MPN198 238248 239373 80 80 0.225813361946
ncMPN201 395 587 1 1 ncMPN025 239378 239800 80 80 -0.0981234144024
ncMPN201 395 587 1 1 MPN199 239378 241952 80 81 -0.204561411508
ncMPN201 395 587 1 1 MPN200a 239378 241952 80 81 -0.182456797395
ncMPN201 395 587 1 1 MPN200 241958 244379 81 82 0.203970654764
ncMPN201 395 587 1 1 ncMPN408 247805 248150 83 83 -0.184927021156
ncMPN201 395 587 1 1 MPN201 244920 245950 82 82 0.23084778039
ncMPN201 395 587 1 1 MPN202 246049 246990 83 83 0.0440040838019
ncMPN201 395 587 1 1 MPN203 246909 247292 83 83 -0.26298437304
ncMPN201 395 587 1 1 MPN204 247655 248101 83 83 -0.189160382784
ncMPN201 395 587 1 1 MPN205 248360 249600 83 84 -0.239585726603
ncMPN201 395 587 1 1 MPN206 249933 250274 84 84 0.00575713857215
ncMPN201 395 587 1 1 MPN207a 249999 250000 84 84 0.209262668678
ncMPN201 395 587 1 1 MPN207 249999 253152 84 85 0.165702837653
ncMPN201 395 587 1 1 ncMPN027 253220 253615 85 85 0.766567000815
ncMPN201 395 587 1 1 MPN208 253750 254675 85 85 -0.0894766048248
ncMPN201 395 587 1 1 MPN209 253750 257203 85 86 -0.0923539044636
ncMPN201 395 587 1 1 MPN210 257212 261600 86 88 -0.132114744617
ncMPN201 395 587 1 1 MPN211 259381 261600 87 88 -0.19084925166
ncMPN201 395 587 1 1 MPN212 261609 262100 88 88 0.251283258445
ncMPN201 395 587 1 1 MPN213 261609 265300 88 89 0.148616438428
ncMPN201 395 587 1 1 MPN214 265200 265725 89 89 0.183923808059
ncMPN201 395 587 1 1 ncMPN029 265670 265770 89 89 0.372840181274
ncMPN201 395 587 1 1 MPN215 265874 269400 89 90 -0.192982204516
ncMPN201 395 587 1 1 MPN216 265874 269400 89 90 -0.320736232775
ncMPN201 395 587 1 1 MPN217 265874 269400 89 90 -0.371562214146
ncMPN201 395 587 1 1 MPN218 265874 272197 89 91 -0.313069736352
ncMPN201 395 587 1 1 MPN219 272006 273150 91 92 -0.20488558738
ncMPN201 395 587 1 1 MPN220 272006 273150 91 92 -0.292922643627
ncMPN201 395 587 1 1 MPN221 272006 275422 91 92 0.00579212310666
ncMPN201 395 587 1 1 MPN222 272006 275422 91 92 -0.147578545581
ncMPN201 395 587 1 1 MPN223 272006 275422 91 92 -0.0272727458047
ncMPN201 395 587 1 1 MPN224 275430 276600 92 93 0.137622439358
ncMPN201 395 587 1 1 ncMPN030 276686 276775 93 93 0.0800872661193
ncMPN201 395 587 1 1 MPN225 276686 279726 93 94 -0.0107736064406
ncMPN201 395 587 1 1 MPN226 276686 279726 93 94 -0.185027687831
ncMPN201 395 587 1 1 MPN227 276686 279726 93 94 -0.0330967205565
ncMPN201 395 587 1 1 MPN228 279737 280500 94 94 -0.269790901153
ncMPN201 395 587 1 1 MPN229 279737 281850 94 94 -0.210351320528
ncMPN201 395 587 1 1 MPN230 279737 281850 94 94 -0.140837395794
ncMPN201 395 587 1 1 MPN231 279737 281850 94 94 -0.248661424937
ncMPN201 395 587 1 1 MPN232 279737 284500 94 95 -0.0545076362956
ncMPN201 395 587 1 1 MPN233 279737 284500 94 95 -0.00443897007322
ncMPN201 395 587 1 1 ncMPN031 284469 284700 95 95 0.0754662762313
ncMPN201 395 587 1 1 MPN234 284469 287190 95 96 -0.0763456960686
ncMPN201 395 587 1 1 MPN235 286315 287190 96 96 -0.241183249478
ncMPN201 395 587 1 1 MPN236 287265 289150 96 97 0.0606108441847
ncMPN201 395 587 1 1 MPN237 287265 291652 96 98 0.0310586657787
ncMPN201 395 587 1 1 MPN238 287265 291652 96 98 -0.151208783375
ncMPN201 395 587 1 1 MPN239 291652 292340 98 98 -0.0572006375432
ncMPN201 395 587 1 1 MPN240 291652 293375 98 98 0.104566087293
ncMPN201 395 587 1 1 MPN241 291652 294075 98 99 0.0662423025665
ncMPN201 395 587 1 1 MPN242 294125 296550 99 99 0.408342558455
ncMPN201 395 587 1 1 MPN243 294375 296550 99 99 -0.189496120231
ncMPN201 395 587 1 1 MPN244 294375 297450 99 100 -0.00413702631434
ncMPN201 395 587 1 1 MPN245 297080 297738 100 100 0.0247328664959
ncMPN201 395 587 1 1 MPN246 297746 298800 100 100 0.14156161504
ncMPN201 395 587 1 1 MPN247 297746 300050 100 101 -0.0876247943332
ncMPN201 395 587 1 1 MPN248 297746 301089 100 101 -0.160664839481
ncMPN201 395 587 1 1 MPN249 300250 301089 101 101 -0.107868422273
ncMPN201 395 587 1 1 MPN250 301100 302680 101 101 0.303665352
ncMPN201 395 587 1 1 MPN251 301100 304400 101 102 -0.103610080965
ncMPN201 395 587 1 1 MPN252 301100 304400 101 102 0.109707618553
ncMPN201 395 587 1 1 MPN253 301100 305050 101 102 0.335936126371
ncMPN201 395 587 1 1 MPN254 305047 306300 102 103 0.179714028537
ncMPN201 395 587 1 1 MPN255 305047 306300 102 103 0.11847252812
ncMPN201 395 587 1 1 MPN256 305047 307300 102 103 0.197915145055
ncMPN201 395 587 1 1 MPN257 305047 307970 102 103 -0.0267555925436
ncMPN201 395 587 1 1 MPN258 307977 314550 103 105 0.108563302353
ncMPN201 395 587 1 1 MPN259 307977 314550 103 105 0.189759416829
ncMPN201 395 587 1 1 MPN260 307977 314550 103 105 0.272981228452
ncMPN201 395 587 1 1 MPN261 307977 314550 103 105 0.170912912761
ncMPN201 395 587 1 1 MPN262 313950 315844 105 106 0.318383580649
ncMPN201 395 587 1 1 MPN263 315851 316220 106 106 0.23772171049
ncMPN201 395 587 1 1 MPN264 315851 317000 106 106 0.0196841136415
ncMPN201 395 587 1 1 MPN265 316860 318128 106 107 -0.103946614421
ncMPN201 395 587 1 1 MPN266 318110 319600 107 107 0.068587681713
ncMPN201 395 587 1 1 MPN267 318110 319600 107 107 -0.0315467937807
ncMPN201 395 587 1 1 MPN268 319337 319600 107 107 -0.122974698553
ncMPN201 395 587 1 1 MPN269 319337 321500 107 108 0.144839472391
ncMPN201 395 587 1 1 MPN270 319337 321500 107 108 0.415421437074
ncMPN201 395 587 1 1 MPN271 321727 322880 108 108 0.266842737653
ncMPN201 395 587 1 1 ncMPN298 322670 323140 108 108 -0.0598940959882
ncMPN201 395 587 1 1 ncMPN032 323470 323700 108 108 0.31538983063
ncMPN201 395 587 1 1 ncMPN299 323882 323990 108 108 -0.0260926270434
ncMPN201 395 587 1 1 MPN272 324188 325000 109 109 0.200250431667
ncMPN201 395 587 1 1 MPN273 324400 324895 109 109 0.0114097435963
ncMPN201 395 587 1 1 MPN274 324400 325810 109 109 0.187747466557
ncMPN201 395 587 1 1 MPN275 325622 325920 109 109 -0.131999597358
ncMPN201 395 587 1 1 MPN276 325910 327065 109 110 -0.0547738407146
ncMPN201 395 587 1 1 MPN277 326831 328375 109 110 -0.11754772465
ncMPN201 395 587 1 1 ncMPN300 328238 328327 110 110 -0.198099145601
ncMPN201 395 587 1 1 MPN278 326831 331293 109 111 0.116730162353
ncMPN201 395 587 1 1 MPN279 329070 331293 110 111 0.034809800621
ncMPN201 395 587 1 1 MPN280 331297 333069 111 112 0.0492719490611
ncMPN201 395 587 1 1 MPN281 333259 334400 112 112 0.13551270527
ncMPN201 395 587 1 1 MPN282 333259 335580 112 112 0.234577166265
ncMPN201 395 587 1 1 MPN283 336620 337000 113 113 -0.245118643111
ncMPN201 395 587 1 1 ncMPN302 337775 337976 113 113 -0.140115670033
ncMPN201 395 587 1 1 MPN284 337747 340200 113 114 0.268710849722
ncMPN201 395 587 1 1 ncMPN409 370314 370820 124 124 0.0274186142655
ncMPN201 395 587 1 1 ncMPN303 340600 340880 114 114 -0.122815126864
ncMPN201 395 587 1 1 MPN285 340677 341400 114 114 0.366327175308
ncMPN201 395 587 1 1 MPN286 340677 343220 114 115 0.0966331635758
ncMPN201 395 587 1 1 MPN287 343646 344158 115 115 0.231754011469
ncMPN201 395 587 1 1 ncMPN412 523635 527402 175 176 0.131557693523
ncMPN201 395 587 1 1 MPN288 344695 346660 115 116 0.256216686864
ncMPN201 395 587 1 1 MPN289 346940 348250 116 117 0.209415884685
ncMPN201 395 587 1 1 MPN290 347600 348250 116 117 0.00605476341443
ncMPN201 395 587 1 1 MPN291 348300 348902 117 117 0.331799939601
ncMPN201 395 587 1 1 ncMPN034 348825 350250 117 117 0.0547699300898
ncMPN201 395 587 1 1 MPN293 348300 350460 117 117 0.349247015663
ncMPN201 395 587 1 1 MPN294 350392 352400 117 118 0.3359179664
ncMPN201 395 587 1 1 MPN295 351039 352400 118 118 0.0640825091914
ncMPN201 395 587 1 1 MPN296 351039 352400 118 118 0.241907857274
ncMPN201 395 587 1 1 MPN297 351039 352400 118 118 0.0744718898791
ncMPN201 395 587 1 1 MPN298 351039 352400 118 118 -0.0161683341135
ncMPN201 395 587 1 1 MPN299 351039 353600 118 118 -0.0464983699933
ncMPN201 395 587 1 1 MPN300 351039 355675 118 119 -0.168304120566
ncMPN201 395 587 1 1 MPN301 351039 355675 118 119 -0.115931293871
ncMPN201 395 587 1 1 MPN302 355682 358180 119 120 0.474166649401
ncMPN201 395 587 1 1 MPN303 355682 358180 119 120 0.146697836023
ncMPN201 395 587 1 1 MPNt05 358239 358615 120 120 0.509549686918
ncMPN201 395 587 1 1 MPNt06 358239 358615 120 120 0.443951469973
ncMPN201 395 587 1 1 MPNt07 358239 358615 120 120 0.14848200128
ncMPN201 395 587 1 1 MPNt08 358239 358615 120 120 0.185493187267
ncMPN201 395 587 1 1 MPNt09 358575 358987 120 120 0.433974555913
ncMPN201 395 587 1 1 MPNt10 358575 358987 120 120 0.517211502502
ncMPN201 395 587 1 1 MPNt11 358575 358987 120 120 0.520263445655
ncMPN201 395 587 1 1 MPNt12 358575 358987 120 120 0.4386774934
ncMPN201 395 587 1 1 MPN304 359155 360200 120 121 -0.259935833833
ncMPN201 395 587 1 1 MPN305 359155 361750 120 121 -0.177406172706
ncMPN201 395 587 1 1 ncMPN306 360250 360405 121 121 0.0637113780517
ncMPN201 395 587 1 1 MPN306 359155 361750 120 121 0.0213109995728
ncMPN201 395 587 1 1 MPN307 359155 361750 120 121 -0.156431880297
ncMPN201 395 587 1 1 MPN308 359155 364120 120 122 0.193479486914
ncMPN201 395 587 1 1 MPN309 364188 365780 122 122 -0.413766661164
ncMPN201 395 587 1 1 ncMPN311 365280 365496 122 122 0.117656608234
ncMPN201 395 587 1 1 MPN310 364188 366000 122 123 -0.166570528347
ncMPN201 395 587 1 1 MPN311 370314 372682 124 125 0.0214351360301
ncMPN201 395 587 1 1 MPN312 370314 372682 124 125 0.0103064197758
ncMPN201 395 587 1 1 MPN313 372780 372935 125 125 0.0344025592329
ncMPN201 395 587 1 1 MPNt13 373078 373158 125 125 0.404606638365
ncMPN201 395 587 1 1 ncMPN313 373225 373355 125 125 0.0167422356061
ncMPN201 395 587 1 1 MPN314 373372 377250 125 126 -0.246788023028
ncMPN201 395 587 1 1 MPN315 373372 377250 125 126 -0.220598423684
ncMPN201 395 587 1 1 MPN316 373372 377250 125 126 -0.089144370041
ncMPN201 395 587 1 1 MPN317 373372 377250 125 126 0.135292561029
ncMPN201 395 587 1 1 MPN318 377190 378700 126 127 0.0794426037089
ncMPN201 395 587 1 1 MPN319 378410 380175 127 127 -0.302755704123
ncMPN201 395 587 1 1 MPN320 380638 385680 127 129 0.196242860189
ncMPN201 395 587 1 1 MPN321 380638 385680 127 129 0.0919760970457
ncMPN201 395 587 1 1 MPN322 380638 385680 127 129 0.162068635176
ncMPN201 395 587 1 1 MPN323 380638 385680 127 129 0.243770808942
ncMPN201 395 587 1 1 MPN324 380638 385680 127 129 0.259268147471
ncMPN201 395 587 1 1 ncMPN315 385155 385682 129 129 -0.0962344984351
ncMPN201 395 587 1 1 MPN325 385766 386120 129 129 0.152941762171
ncMPN201 395 587 1 1 MPN326 385766 387050 129 130 -0.0642643248307
ncMPN201 395 587 1 1 MPN327 385766 387050 129 130 -0.0929566819432
ncMPN201 395 587 1 1 MPN328 386675 388900 129 130 -0.157545530055
ncMPN201 395 587 1 1 MPN329 386675 388900 129 130 -0.118782579639
ncMPN201 395 587 1 1 MPN330 386675 388900 129 130 -0.179417539836
ncMPN201 395 587 1 1 ncMPN316 388250 388908 130 130 -0.0835373301364
ncMPN201 395 587 1 1 MPN331 388907 392800 130 131 -0.133321746102
ncMPN201 395 587 1 1 MPN332 390300 392800 131 131 -0.167918910531
ncMPN201 395 587 1 1 MPN333 392788 396380 131 133 -0.0952335946951
ncMPN201 395 587 1 1 MPN334 392788 396380 131 133 0.121259186264
ncMPN201 395 587 1 1 MPN335 396072 396380 133 133 0.0227997741583
ncMPN201 395 587 1 1 MPN336 398150 399417 133 134 0.0945799031814
ncMPN201 395 587 1 1 MPN337 399440 404000 134 135 0.275253265854
ncMPN201 395 587 1 1 MPN338 401157 404000 134 135 0.125149634784
ncMPN201 395 587 1 1 MPN339 401157 404000 134 135 0.115240453518
ncMPN201 395 587 1 1 MPN340 401157 408150 134 137 0.0735671905308
ncMPN201 395 587 1 1 MPN341 405563 408150 136 137 0.184813114117
ncMPN201 395 587 1 1 ncMPN321 407622 407738 136 136 -0.0376910971092
ncMPN201 395 587 1 1 MPN342 407800 409750 136 137 0.347632727864
ncMPN201 395 587 1 1 MPN343 409438 410900 137 137 0.310361908151
ncMPN201 395 587 1 1 MPN344 411098 411850 138 138 -0.244922602687
ncMPN201 395 587 1 1 ncMPN037 411946 412460 138 138 0.488158736578
ncMPN201 395 587 1 1 MPN345 411946 413300 138 138 0.10251441812
ncMPN201 395 587 1 1 MPN346 413310 413750 138 138 0.41196769282
ncMPN201 395 587 1 1 MPN347 413985 415115 138 139 0.286410787117
ncMPN201 395 587 1 1 MPN347a 415133 415520 139 139 0.176501625372
ncMPN201 395 587 1 1 ncMPN322 415475 416030 139 139 0.323646689277
ncMPN201 395 587 1 1 MPN348a 415560 416032 139 139 0.387404590733
ncMPN201 395 587 1 1 MPN348 416032 416560 139 139 0.362367046488
ncMPN201 395 587 1 1 MPN349 416483 417800 139 140 0.162445345239
ncMPN201 395 587 1 1 MPN350 417190 418115 140 140 0.469137984819
ncMPN201 395 587 1 1 MPN351 418160 420274 140 141 0.109955525473
ncMPN201 395 587 1 1 MPN352 418740 420274 140 141 -0.255247072521
ncMPN201 395 587 1 1 MPN353 420725 423493 141 142 0.167132104458
ncMPN201 395 587 1 1 MPN354 422150 423493 141 142 0.0515688901326
ncMPN201 395 587 1 1 MPN355 423575 424238 142 142 -0.0563529487592
ncMPN201 395 587 1 1 MPN356 424230 425465 142 142 -0.0712701655546
ncMPN201 395 587 1 1 MPN357 425460 427653 142 143 -0.242330456016
ncMPN201 395 587 1 1 MPNt14 427580 427653 143 143 -0.123680545922
ncMPN201 395 587 1 1 MPN358 427676 429340 143 144 0.0342411742007
ncMPN201 395 587 1 1 MPNt15 429258 429359 144 144 0.519176773994
ncMPN201 395 587 1 1 MPNt16 429432 429500 144 144 0.34500213875
ncMPN201 395 587 1 1 MPN359 429424 430335 144 144 0.161317064117
ncMPN201 395 587 1 1 MPN360 430315 430900 144 144 0.187915815849
ncMPN201 395 587 1 1 MPN361 430315 431600 144 144 -0.100559603064
ncMPN201 395 587 1 1 MPN362 430315 433050 144 145 -0.0996309137308
ncMPN201 395 587 1 1 MPN363 433178 433540 145 145 -0.123036431408
ncMPN201 395 587 1 1 MPN364 433178 435580 145 146 0.0668469118775
ncMPN201 395 587 1 1 MPN365 435610 436730 146 146 0.207392551013
ncMPN201 395 587 1 1 MPN366 436465 437632 146 146 0.0937017617988
ncMPN201 395 587 1 1 MPN367 437563 438531 146 147 -0.100623240366
ncMPN201 395 587 1 1 MPN368 439370 439750 147 147 0.124800465458
ncMPN201 395 587 1 1 MPN369 439950 440670 147 147 0.142169976573
ncMPN201 395 587 1 1 MPN370 441182 442600 148 148 -0.0718692060939
ncMPN201 395 587 1 1 MPN371 444085 444287 149 149 -0.0793939629184
ncMPN201 395 587 1 1 MPN372 444330 446500 149 149 -0.188875079167
ncMPN201 395 587 1 1 MPN373 446000 446606 149 149 -0.125402999998
ncMPN201 395 587 1 1 ncMPN328 446962 447085 149 150 -0.144588396752
ncMPN201 395 587 1 1 MPN374 448430 448632 150 150 -0.0458086146309
ncMPN201 395 587 1 1 MPN375 448700 449345 150 150 -0.200092259824
ncMPN201 395 587 1 1 MPN376 449500 452995 150 151 -0.0285473496223
ncMPN201 395 587 1 1 ncMPN416 108270 108370 37 37 0.714949508897
ncMPN201 395 587 1 1 MPN377 453396 453750 152 152 0.0204757588667
ncMPN201 395 587 1 1 MPN378 453396 457035 152 153 -0.0295581705088
ncMPN201 395 587 1 1 MPN379 456054 457035 153 153 -0.0737305218591
ncMPN201 395 587 1 1 ncMPN042 457039 457200 153 153 0.15306472119
ncMPN201 395 587 1 1 MPN380 457039 457900 153 153 0.279834972202
ncMPN201 395 587 1 1 MPN381 458048 459000 153 154 0.0965780676858
ncMPN201 395 587 1 1 MPN382 458048 459500 153 154 0.227452054017
ncMPN201 395 587 1 1 MPN383 459450 460558 154 154 -0.0574376318812
ncMPN201 395 587 1 1 ncMPN043 459957 460408 154 154 0.0298522972687
ncMPN201 395 587 1 1 MPN384 460558 463855 154 155 -0.179451091682
ncMPN201 395 587 1 1 MPN385 460558 463855 154 155 0.125651928398
ncMPN201 395 587 1 1 MPN386 463075 463855 155 155 0.22179256899
ncMPN201 395 587 1 1 MPN387 464000 465218 155 156 -0.143346991362
ncMPN201 395 587 1 1 MPN388 464000 469068 155 157 0.351936181896
ncMPN201 395 587 1 1 MPN389 465360 469068 156 157 0.065919058148
ncMPN201 395 587 1 1 MPN390 465360 469068 156 157 0.169682288549
ncMPN201 395 587 1 1 MPN391 467900 469068 156 157 -0.0463996806447
ncMPN201 395 587 1 1 MPN392 469365 472927 157 158 0.226889261101
ncMPN201 395 587 1 1 MPN393 469365 472927 157 158 0.167455038241
ncMPN201 395 587 1 1 ncMPN049 471462 471580 158 158 -0.127881321265
ncMPN201 395 587 1 1 MPN394 469365 472927 157 158 0.0446666304193
ncMPN201 395 587 1 1 MPN395 473000 473516 158 158 0.0779919310098
ncMPN201 395 587 1 1 MPN396 473600 476483 158 159 0.146596689467
ncMPN201 395 587 1 1 MPN397 476485 478620 159 160 0.172824706227
ncMPN201 395 587 1 1 MPN398 478450 482114 160 161 0.59872052267
ncMPN201 395 587 1 1 MPN399 478450 482114 160 161 0.32526703083
ncMPN201 395 587 1 1 MPN400 480050 482114 161 161 0.161274002484
ncMPN201 395 587 1 1 ncMPN051 482025 482100 161 161 0.751600064693
ncMPN201 395 587 1 1 ncMPN052 482238 482350 161 161 0.358740775575
ncMPN201 395 587 1 1 MPNt18 482280 482745 161 161 0.558689769472
ncMPN201 395 587 1 1 MPNt19 482280 482745 161 161 0.523136019312
ncMPN201 395 587 1 1 MPNt20 482280 482745 161 161 0.275064678421
ncMPN201 395 587 1 1 MPNt21 482280 482745 161 161 0.324319560785
ncMPN201 395 587 1 1 MPNt22 482280 482745 161 161 0.404162989998
ncMPN201 395 587 1 1 MPN401 482800 483271 161 162 -0.0114193223686
ncMPN201 395 587 1 1 ncMPN053 483325 483640 162 162 0.322046853495
ncMPN201 395 587 1 1 MPN402 483325 484950 162 162 -0.0647944448998
ncMPN201 395 587 1 1 MPN403 485152 485500 162 162 0.0266769073954
ncMPN201 395 587 1 1 MPN404 485152 486450 162 163 0.232932257307
ncMPN201 395 587 1 1 MPN405 485152 487120 162 163 -0.208631164591
ncMPN201 395 587 1 1 MPN406 487135 487390 163 163 0.313916116088
ncMPN201 395 587 1 1 MPNt23 487393 487470 163 163 0.443985166481
ncMPN201 395 587 1 1 MPN407 487500 490223 163 164 0.121372208057
ncMPN201 395 587 1 1 MPN408a 490298 490420 164 164 0.255745028775
ncMPN201 395 587 1 1 ncMPN055 490325 490650 164 164 0.0485398246982
ncMPN201 395 587 1 1 MPN408 490325 492650 164 165 -0.197457004788
ncMPN201 395 587 1 1 ncMPN335 492700 493534 165 165 -0.00813388025313
ncMPN201 395 587 1 1 MPN409 492730 494300 165 165 -0.0848624188183
ncMPN201 395 587 1 1 MPN410 494845 495150 165 166 0.0898573065684
ncMPN201 395 587 1 1 MPN410a 494845 495300 165 166 0.0501742604632
ncMPN201 395 587 1 1 MPN411 495282 496056 166 166 0.297440620631
ncMPN201 395 587 1 1 MPN412 496634 497470 166 166 -0.192809074085
ncMPN201 395 587 1 1 MPN413 497547 497966 166 166 NaN
ncMPN201 395 587 1 1 MPN414 498076 499550 167 167 -0.264092084923
ncMPN201 395 587 1 1 MPN415 499790 501050 167 168 0.327849218937
ncMPN201 395 587 1 1 MPN416 499790 503250 167 168 0.256621111524
ncMPN201 395 587 1 1 MPN417 499790 503250 167 168 0.118592889509
ncMPN201 395 587 1 1 MPN418 503150 506425 168 169 -0.153330802027
ncMPN201 395 587 1 1 MPN419 503925 506425 168 169 0.0450600169671
ncMPN201 395 587 1 1 MPN420 506450 508642 169 170 0.146961507682
ncMPN201 395 587 1 1 MPN421 506450 508642 169 170 0.361590532196
ncMPN201 395 587 1 1 MPN422 508682 510255 170 171 -0.104387558856
ncMPN201 395 587 1 1 MPN423 509864 510255 170 171 0.287784265611
ncMPN201 395 587 1 1 MPN424 510255 514575 171 172 -0.158110293529
ncMPN201 395 587 1 1 MPN425 510255 514575 171 172 0.0904009893931
ncMPN201 395 587 1 1 MPN426 510255 514575 171 172 -0.0387699121458
ncMPN201 395 587 1 1 MPN427 514480 515700 172 172 -0.0451162216595
ncMPN201 395 587 1 1 MPN428 515600 518862 172 173 0.0939152266672
ncMPN201 395 587 1 1 MPN429 515600 518862 172 173 0.204975396188
ncMPN201 395 587 1 1 MPN430 517780 518862 173 173 0.235808690458
ncMPN201 395 587 1 1 ncMPN062 518877 519080 173 174 -0.12326069533
ncMPN201 395 587 1 1 MPN431 518900 520650 173 174 -0.126647253879
ncMPN201 395 587 1 1 MPN432 519750 520650 174 174 -0.0852605419154
ncMPN201 395 587 1 1 MPN433 520800 521695 174 174 -0.144977832891
ncMPN201 395 587 1 1 MPN434 521825 523635 174 175 -0.191659556328
ncMPN201 395 587 1 1 MPN435 523635 524885 175 175 0.275507861091
ncMPN201 395 587 1 1 MPN436 523635 528761 175 177 0.0459985277937
ncMPN201 395 587 1 1 MPN437 530200 530380 177 177 0.154287385944
ncMPN201 395 587 1 1 MPN438 530380 531300 177 178 0.11011464048
ncMPN201 395 587 1 1 MPN439 531300 532727 178 178 0.137180918081
ncMPN201 395 587 1 1 ncMPN065 532778 532960 178 178 0.0643556234148
ncMPN201 395 587 1 1 MPN440 532818 534998 178 179 0.145402088828
ncMPN201 395 587 1 1 MPN441 535468 535776 179 179 -0.0526752270378
ncMPN201 395 587 1 1 MPN442 535900 541756 179 181 -0.174905506379
ncMPN201 395 587 1 1 MPN443 535900 541756 179 181 -0.133772442918
ncMPN201 395 587 1 1 MPN444 537750 541756 180 181 -0.0246538032359
ncMPN201 395 587 1 1 MPN445 541765 542560 181 181 -0.106432819401
ncMPN201 395 587 1 1 MPN446 542650 543283 181 182 0.0339089751934
ncMPN201 395 587 1 1 MPN447 542650 546393 181 183 -0.122979592472
ncMPN201 395 587 1 1 MPN448 546400 548754 183 183 0.28646736329
ncMPN201 395 587 1 1 MPN449 547300 548754 183 183 -0.0330233227191
ncMPN201 395 587 1 1 ncMPN411 413608 414070 138 139 0.334609057219
ncMPN201 395 587 1 1 MPN450 548690 549604 183 184 0.0275214003058
ncMPN201 395 587 1 1 MPN451 549590 554142 184 185 0.116148060185
ncMPN201 395 587 1 1 ncMPN076 550546 550750 184 184 0.00698579701174
ncMPN201 395 587 1 1 MPN452 550750 554142 184 185 -0.19361780053
ncMPN201 395 587 1 1 MPN453 552750 554142 185 185 -0.231110433915
ncMPN201 395 587 1 1 MPN454 553600 554142 185 185 -0.132710306844
ncMPN201 395 587 1 1 MPN455 554258 555085 185 186 0.075950748814
ncMPN201 395 587 1 1 MPNt24 555142 555330 186 186 0.275789376869
ncMPN201 395 587 1 1 MPNt25 555330 558613 186 187 0.453191051596
ncMPN201 395 587 1 1 MPN456 555400 558525 186 187 -0.330955020456
ncMPN201 395 587 1 1 MPNt26 558613 558724 187 187 -0.0354441004034
ncMPN201 395 587 1 1 MPN457 558800 561945 187 188 -0.217517394859
ncMPN201 395 587 1 1 MPN458 558800 561945 187 188 -0.304281169463
ncMPN201 395 587 1 1 MPN459 560100 561945 187 188 -0.371240927182
ncMPN201 395 587 1 1 MPNt27 562060 562639 188 188 -0.00364099308665
ncMPN201 395 587 1 1 MPNt28 562060 562639 188 188 0.129124627655
ncMPN201 395 587 1 1 MPNt29 562060 562639 188 188 0.359115648959
ncMPN201 395 587 1 1 MPNt30 562060 562639 188 188 0.367673389968
ncMPN201 395 587 1 1 MPNt31 562060 562639 188 188 0.0166086271742
ncMPN201 395 587 1 1 MPNt32 562060 562639 188 188 0.0981335556314
ncMPN201 395 587 1 1 MPNt33 562060 562639 188 188 0.258596826938
ncMPN201 395 587 1 1 MPN460 562650 564370 188 189 0.0620925368243
ncMPN201 395 587 1 1 MPN461 564380 565100 189 189 -0.0236121729204
ncMPN201 395 587 1 1 MPN462 565237 566049 189 189 -0.0526316312946
ncMPN201 395 587 1 1 MPN463 566124 566597 189 189 -0.169511714981
ncMPN201 395 587 1 1 MPN464 566891 568228 189 190 -0.242080587265
ncMPN201 395 587 1 1 MPN464a 568772 569155 190 190 0.0113201609057
ncMPN201 395 587 1 1 MPN465 568645 569244 190 190 0.164821164404
ncMPN201 395 587 1 1 MPN466 569288 570062 190 191 0.491301491627
ncMPN201 395 587 1 1 MPN467 569650 570062 190 191 0.0885424781953
ncMPN201 395 587 1 1 ncMPN084 570165 570310 191 191 0.00408175839682
ncMPN201 395 587 1 1 MPN468 570782 571408 191 191 -0.370404771085
ncMPN201 395 587 1 1 MPN469 572300 574256 191 192 0.289278979384
ncMPN201 395 587 1 1 MPN470 572990 574256 191 192 0.292711081248
ncMPN201 395 587 1 1 MPN471 572990 574256 191 192 0.153599390052
ncMPN201 395 587 1 1 MPN472 574300 575174 192 192 0.213200302287
ncMPN201 395 587 1 1 MPN473 575200 577082 192 193 -0.217606002607
ncMPN201 395 587 1 1 MPN474 577082 579392 193 194 -0.193642040796
ncMPN201 395 587 1 1 MPN474a 577082 579392 193 194 0.0191212290527
ncMPN201 395 587 1 1 MPN475 579400 582392 194 195 -0.122927298396
ncMPN201 395 587 1 1 MPN476 580320 582392 194 195 -0.348904613326
ncMPN201 395 587 1 1 MPN477 580320 582392 194 195 -0.324983074791
ncMPN201 395 587 1 1 MPN478 582071 583393 195 195 0.183008066222
ncMPN201 395 587 1 1 MPN479 582670 583393 195 195 -0.0613070196345
ncMPN201 395 587 1 1 MPN480 583500 586882 195 196 -0.293008595016
ncMPN201 395 587 1 1 MPN481 583500 586740 195 196 -0.140122583552
ncMPN201 395 587 1 1 ncMPN419 232735 232830 78 78 -0.0313530951075
ncMPN201 395 587 1 1 MPN483 586760 587900 196 196 0.0377664755942
ncMPN201 395 587 1 1 MPN484 588300 588658 197 197 0.194400966096
ncMPN201 395 587 1 1 MPN485 589980 590920 197 197 -0.22357757223
ncMPN201 395 587 1 1 MPN486 589922 590365 197 197 -0.0027422050851
ncMPN201 395 587 1 1 MPN487 590500 592200 197 198 -0.2152096163
ncMPN201 395 587 1 1 MPN488 591640 592200 198 198 0.211979127801
ncMPN201 395 587 1 1 MPN489 592000 596741 198 199 0.035648986041
ncMPN201 395 587 1 1 ncMPN088 596490 596630 199 199 0.886074576242
ncMPN201 395 587 1 1 ncMPN342 596653 596738 199 199 0.537067646065
ncMPN201 395 587 1 1 ncMPN089 596763 597600 199 200 -0.290800748539
ncMPN201 395 587 1 1 MPN490 596820 597790 199 200 0.261821124548
ncMPN201 395 587 1 1 MPN491 597833 599400 200 200 0.0882314550573
ncMPN201 395 587 1 1 MPN492 599500 601882 200 201 -0.0655159183068
ncMPN201 395 587 1 1 MPN493 599500 601882 200 201 -0.0218718645284
ncMPN201 395 587 1 1 MPN494 601050 601882 201 201 -0.299940354395
ncMPN201 395 587 1 1 MPN495 601050 601882 201 201 -0.116704242871
ncMPN201 395 587 1 1 MPN496 601885 604801 201 202 -0.0296734118074
ncMPN201 395 587 1 1 MPN497 604200 604801 202 202 -0.0737708428248
ncMPN201 395 587 1 1 MPN498 604897 605625 202 202 -0.261635263272
ncMPN201 395 587 1 1 ncMPN343 605500 607514 202 203 -0.205705313221
ncMPN201 395 587 1 1 MPN500 604897 607801 202 203 0.252941077942
ncMPN201 395 587 1 1 MPN501 608320 608757 203 203 -0.135678013185
ncMPN201 395 587 1 1 MPN502 609202 610470 204 204 -0.138838385203
ncMPN201 395 587 1 1 MPN503 611025 612170 204 205 -0.124176672798
ncMPN201 395 587 1 1 MPN504 612880 613200 205 205 0.0795772831994
ncMPN201 395 587 1 1 MPN505 612800 613951 205 205 0.48700142836
ncMPN201 395 587 1 1 ncMPN420 236318 236490 79 79 0.0592166673198
ncMPN201 395 587 1 1 MPN506 614842 617600 205 206 0.13222383835
ncMPN201 395 587 1 1 MPN507 617220 617600 206 206 0.330262195505
ncMPN201 395 587 1 1 MPN508 618500 619746 207 207 0.314846204759
ncMPN201 395 587 1 1 ncMPN344 620220 620510 207 207 0.264859217682
ncMPN201 395 587 1 1 MPN509 620570 622592 207 208 -0.0119381714656
ncMPN201 395 587 1 1 MPN510 623450 624765 208 209 -0.18379339805
ncMPN201 395 587 1 1 ncMPN345 624640 624765 209 209 0.106020606623
ncMPN201 395 587 1 1 MPN511 624862 625697 209 209 -0.0413878034298
ncMPN201 395 587 1 1 MPN512 625540 626852 209 209 -0.154529494171
ncMPN201 395 587 1 1 MPN513 626917 627369 209 210 -0.157749784863
ncMPN201 395 587 1 1 ncMPN347 627388 627535 210 210 0.484292258123
ncMPN201 395 587 1 1 MPN514 627920 628288 210 210 -0.00999945773354
ncMPN201 395 587 1 1 MPN515 628400 631540 210 211 -0.0565950604276
ncMPN201 395 587 1 1 MPN516 628400 636549 210 213 -0.19891977016
ncMPN201 395 587 1 1 ncMPN348 636420 636549 213 213 -0.290044067234
ncMPN201 395 587 1 1 MPN517 636580 637073 213 213 0.392301715862
ncMPN201 395 587 1 1 ncMPN404 434598 434910 145 145 0.16662689619
ncMPN201 395 587 1 1 ncMPN093 637866 638138 213 213 0.41353874682
ncMPN201 395 587 1 1 MPN518 638170 639214 213 214 0.634538166605
ncMPN201 395 587 1 1 MPN519 639218 642723 214 215 0.562922206135
ncMPN201 395 587 1 1 MPN520 639950 642723 214 215 0.482725633441
ncMPN201 395 587 1 1 ncMPN349 642575 642723 215 215 -0.274559576683
ncMPN201 395 587 1 1 MPN521 642746 643900 215 215 0.320652619857
ncMPN201 395 587 1 1 ncMPN350 642900 643212 215 215 0.0854583767081
ncMPN201 395 587 1 1 MPN522 642746 643900 215 215 0.412117620196
ncMPN201 395 587 1 1 MPNt34 643903 643990 215 215 0.329164105946
ncMPN201 395 587 1 1 ncMPN351 643300 643992 215 215 0.120810603277
ncMPN201 395 587 1 1 MPN523 644068 645076 215 216 0.42808125171
ncMPN201 395 587 1 1 MPNt35 644990 645076 215 216 0.407008112937
ncMPN201 395 587 1 1 MPN524 645520 645912 216 216 0.323986678932
ncMPN201 395 587 1 1 ncMPN095 645860 645970 216 216 0.545720766544
ncMPN201 395 587 1 1 MPN525 646629 648900 216 217 0.38672549496
ncMPN201 395 587 1 1 MPN526 646629 648900 216 217 0.68069349564
ncMPN201 395 587 1 1 MPNt36 648900 649025 217 217 0.300345832587
ncMPN201 395 587 1 1 MPN527 649000 649819 217 217 0.445492751445
ncMPN201 395 587 1 1 MPN528 649835 650700 217 217 0.255284312398
ncMPN201 395 587 1 1 MPN528a 649835 650950 217 217 0.112766605781
ncMPN201 395 587 1 1 MPN529 650940 651315 217 218 0.217670494073
ncMPN201 395 587 1 1 ncMPN352 650925 651276 217 218 0.248992174863
ncMPN201 395 587 1 1 MPN530 651335 652100 218 218 0.418484647425
ncMPN201 395 587 1 1 MPN531 651900 653975 218 218 -0.0572049191347
ncMPN201 395 587 1 1 MPN532 654150 656175 219 219 0.223642767037
ncMPN201 395 587 1 1 MPN533 654750 656175 219 219 0.0466934811915
ncMPN201 395 587 1 1 ncMPN096 656095 656460 219 219 0.549788767848
ncMPN201 395 587 1 1 MPN534 656400 658400 219 220 0.305401615038
ncMPN201 395 587 1 1 ncMPN353 656675 657224 219 220 0.308461615963
ncMPN201 395 587 1 1 MPN535 656400 658400 219 220 0.0232696740641
ncMPN201 395 587 1 1 MPN536 656400 658400 219 220 -0.121191353255
ncMPN201 395 587 1 1 MPN537 658470 659712 220 220 0.213620447178
ncMPN201 395 587 1 1 MPN538 659692 660825 220 221 -0.172579669581
ncMPN201 395 587 1 1 MPN539 659692 660825 220 221 -0.114964792688
ncMPN201 395 587 1 1 MPN540 659692 660825 220 221 -0.0579524965081
ncMPN201 395 587 1 1 MPN541 660838 661150 221 221 0.0614929482601
ncMPN201 395 587 1 1 MPN542 661170 661950 221 221 -0.163485348894
ncMPN201 395 587 1 1 MPN543 661170 664700 221 222 -0.0755072161661
ncMPN201 395 587 1 1 ncMPN354 662700 663390 221 222 0.335350640352
ncMPN201 395 587 1 1 MPN544 662580 664700 221 222 0.3922246249
ncMPN201 395 587 1 1 ncMPN097 664700 664820 222 222 0.629399324103
ncMPN201 395 587 1 1 MPN545 664780 666605 222 223 0.325857453483
ncMPN201 395 587 1 1 MPN546 665650 666605 222 223 0.235320532697
ncMPN201 395 587 1 1 ncMPN356 666400 666605 223 223 0.305396432617
ncMPN201 395 587 1 1 MPN547 666630 668307 223 223 0.167383024416
ncMPN201 395 587 1 1 MPN548 668420 670445 223 224 0.0744508615188
ncMPN201 395 587 1 1 MPN549 669750 670445 224 224 -0.0627934916815
ncMPN201 395 587 1 1 MPN550 670575 671480 224 224 -0.015363694888
ncMPN201 395 587 1 1 MPN551 670575 675658 224 226 0.106519777714
ncMPN201 395 587 1 1 MPN552 670575 675658 224 226 0.175425188195
ncMPN201 395 587 1 1 MPN553 673000 675658 225 226 0.0235237164725
ncMPN201 395 587 1 1 MPN554 673000 675658 225 226 0.121389582727
ncMPN201 395 587 1 1 MPN555 675000 675658 226 226 -0.0274836171908
ncMPN201 395 587 1 1 MPN556 675000 677306 226 226 0.121268222274
ncMPN201 395 587 1 1 ncMPN358 677090 677306 226 226 -0.0364952979463
ncMPN201 395 587 1 1 MPN557 677326 680000 226 227 -0.0943969774364
ncMPN201 395 587 1 1 MPN558 677326 680000 226 227 0.119619171265
ncMPN201 395 587 1 1 MPN559 677326 681000 226 228 0.0489392117225
ncMPN201 395 587 1 1 MPNt37 680410 680480 227 227 0.48597281436
ncMPN201 395 587 1 1 MPN560 680482 681802 227 228 0.184193582287
ncMPN201 395 587 1 1 ncMPN099 681820 682030 228 228 -0.0282023553609
ncMPN201 395 587 1 1 MPN561 681820 682500 228 228 -0.0158907616657
ncMPN201 395 587 1 1 MPN562 682450 685816 228 229 -0.179418148442
ncMPN201 395 587 1 1 MPN563 684000 685816 229 229 -0.0328238170718
ncMPN201 395 587 1 1 MPN564 684800 685816 229 229 0.207664491811
ncMPN201 395 587 1 1 MPN565 685822 690500 229 231 0.168062538592
ncMPN201 395 587 1 1 MPN566 686620 690500 229 231 0.268921608879
ncMPN201 395 587 1 1 MPN567 687230 690500 230 231 0.0069219781746
ncMPN201 395 587 1 1 ncMPN103 690526 690650 231 231 0.0446244770501
ncMPN201 395 587 1 1 MPN568 690600 691910 231 231 0.224118691512
ncMPN201 395 587 1 1 MPN569 690600 691910 231 231 0.362547951068
ncMPN201 395 587 1 1 ncMPN360 691820 691910 231 231 0.398407917345
ncMPN201 395 587 1 1 MPN570 691864 692253 231 231 0.3245967634
ncMPN201 395 587 1 1 MPN571 692255 694237 231 232 0.110745842258
ncMPN201 395 587 1 1 MPN572 694340 697680 232 233 0.0699412697676
ncMPN201 395 587 1 1 MPN573 694340 697680 232 233 -0.0453577851597
ncMPN201 395 587 1 1 MPN574 694340 697680 232 233 0.103463690854
ncMPN201 395 587 1 1 MPN575 697900 698232 233 233 0.00991733749156
ncMPN201 395 587 1 1 MPN576 698700 699913 233 234 0.077765928504
ncMPN201 395 587 1 1 MPN577 7e+05 701322 234 234 -0.131412674522
ncMPN201 395 587 1 1 MPN578 701545 701847 234 234 0.10690914015
ncMPN201 395 587 1 1 MPN579 701790 702258 234 235 0.165485520008
ncMPN201 395 587 1 1 MPN580 702400 703742 235 235 -0.325546118104
ncMPN201 395 587 1 1 MPN581 702780 703742 235 235 -0.132814264602
ncMPN201 395 587 1 1 ncMPN361 703270 703742 235 235 -0.195608972143
ncMPN201 395 587 1 1 ncMPN105 703758 703950 235 235 0.300753158176
ncMPN201 395 587 1 1 MPN582 703742 705122 235 236 0.15324390624
ncMPN201 395 587 1 1 MPN583 705325 706680 236 236 -0.00308789380014
ncMPN201 395 587 1 1 MPN584 706680 708120 236 237 0.209968788312
ncMPN201 395 587 1 1 MPN585 706680 708120 236 237 0.521762475242
ncMPN201 395 587 1 1 MPN586 706680 711217 236 238 0.311487708181
ncMPN201 395 587 1 1 ncMPN106 708540 709300 237 237 0.228343253548
ncMPN201 395 587 1 1 MPN587 708920 709566 237 237 0.185575551513
ncMPN201 395 587 1 1 MPN588 708920 711217 237 238 0.259346847345
ncMPN201 395 587 1 1 ncMPN362 710925 711217 237 238 0.129467326229
ncMPN201 395 587 1 1 ncMPN107 711415 711620 238 238 0.196939749164
ncMPN201 395 587 1 1 MPN589 711220 716002 238 239 0.11003078094
ncMPN201 395 587 1 1 MPN590 712000 716002 238 239 -0.128314351845
ncMPN201 395 587 1 1 MPN591 712800 714360 238 239 -0.150711343617
ncMPN201 395 587 1 1 MPN592 714420 716002 239 239 0.304172557714
ncMPN201 395 587 1 1 MPN593 716070 716488 239 239 0.453937996684
ncMPN201 395 587 1 1 ncMPN108 716564 716800 239 239 0.142403160356
ncMPN201 395 587 1 1 MPN594 716070 717059 239 240 0.57565133118
ncMPN201 395 587 1 1 MPN595 716070 717470 239 240 0.00483128617837
ncMPN201 395 587 1 1 MPN596 716070 718745 239 240 0.286480819433
ncMPN201 395 587 1 1 ncMPN363 718500 718745 240 240 0.475577536071
ncMPN201 395 587 1 1 MPN597 719200 724942 240 242 0.366447806813
ncMPN201 395 587 1 1 MPN598 719200 724942 240 242 0.233127317471
ncMPN201 395 587 1 1 MPN599 719200 724942 240 242 -0.0192804601215
ncMPN201 395 587 1 1 MPN600 719200 724942 240 242 -0.0519776350242
ncMPN201 395 587 1 1 MPN601 719200 724942 240 242 0.142730626326
ncMPN201 395 587 1 1 MPN602 719200 724942 240 242 -0.0727628814745
ncMPN201 395 587 1 1 MPN603 719200 724942 240 242 0.101372060813
ncMPN201 395 587 1 1 MPN604 724942 725783 242 242 -0.0707809791043
ncMPN201 395 587 1 1 MPN605 725790 726260 242 243 0.0654204145146
ncMPN201 395 587 1 1 MPN606 726100 727568 243 243 -0.049813315345
ncMPN201 395 587 1 1 MPN607 727570 728050 243 243 0.125440346723
ncMPN201 395 587 1 1 MPN608 727900 732812 243 245 0.45171796418
ncMPN201 395 587 1 1 MPN609 728725 732812 243 245 0.0744358225491
ncMPN201 395 587 1 1 MPN610 728725 732812 243 245 0.179064024479
ncMPN201 395 587 1 1 MPN611 731700 732812 244 245 0.119698810118
ncMPN201 395 587 1 1 MPN612 733100 735743 245 246 0.270423035301
ncMPN201 395 587 1 1 MPN613 736185 737219 246 246 0.269901195567
ncMPN201 395 587 1 1 MPN614 737155 738159 246 247 0.386424190926
ncMPN201 395 587 1 1 MPN615 738150 738921 247 247 0.487624671737
ncMPN201 395 587 1 1 ncMPN405 434916 435140 145 146 0.13033643407
ncMPN201 395 587 1 1 MPN616 739400 740285 247 247 0.192792774735
ncMPN201 395 587 1 1 MPN617 739850 740285 247 247 -0.0107839482765
ncMPN201 395 587 1 1 MPN618 740287 742352 247 248 0.0471107096077
ncMPN201 395 587 1 1 ncMPN365 741810 742352 248 248 -0.1077140976
ncMPN201 395 587 1 1 MPN619 742360 745407 248 249 0.119490193931
ncMPN201 395 587 1 1 MPN620 742360 747710 248 250 0.259392289354
ncMPN201 395 587 1 1 ncMPN406 648900 649190 217 217 0.372747685951
ncMPN201 395 587 1 1 MPN621 747600 749708 250 250 -0.11338227696
ncMPN201 395 587 1 1 MPN622 749750 749770 250 250 0.0061222599696
ncMPN201 395 587 1 1 MPN623 749784 751215 250 251 0.0341972928527
ncMPN201 395 587 1 1 MPN624 751220 751400 251 251 -0.190831370385
ncMPN201 395 587 1 1 MPN625 751452 751895 251 251 -0.0633766914949
ncMPN201 395 587 1 1 MPN626 752121 752360 251 251 0.0308779248617
ncMPN201 395 587 1 1 ncMPN111 752355 753150 251 252 -0.00326894295231
ncMPN201 395 587 1 1 MPN627 752420 754262 251 252 0.110623673082
ncMPN201 395 587 1 1 MPN628 754270 756522 252 253 0.164612586657
ncMPN201 395 587 1 1 MPN629 752420 756522 251 253 0.124074796242
ncMPN201 395 587 1 1 MPN630 756600 757832 253 253 0.0307735713891
ncMPN201 395 587 1 1 MPN631 757845 758820 253 253 0.0398517019588
ncMPN201 395 587 1 1 MPN632 757845 759450 253 254 0.144142398236
ncMPN201 395 587 1 1 MPN633 759510 760300 254 254 -0.139281614149
ncMPN201 395 587 1 1 MPN634 759510 761115 254 254 0.135698264898
ncMPN201 395 587 1 1 ncMPN113 761110 761400 254 254 -0.0100613028747
ncMPN201 395 587 1 1 MPN635 759510 762620 254 255 0.13906960963
ncMPN201 395 587 1 1 MPN636 762620 763250 255 255 0.0323510284339
ncMPN201 395 587 1 1 MPN637 762620 764400 255 255 0.181774860523
ncMPN201 395 587 1 1 MPN638 764396 765600 255 256 0.184765367544
ncMPN201 395 587 1 1 MPN639 765522 766400 256 256 0.409258764281
ncMPN201 395 587 1 1 MPN640 766400 769388 256 257 0.330173002847
ncMPN201 395 587 1 1 MPN641 766400 769388 256 257 0.675377785036
ncMPN201 395 587 1 1 MPN642 766400 769388 256 257 0.628375496436
ncMPN201 395 587 1 1 MPN643 766400 769388 256 257 0.466418046685
ncMPN201 395 587 1 1 MPN644 769400 771628 257 258 0.562829428994
ncMPN201 395 587 1 1 MPN645 768000 771628 257 258 0.547617262492
ncMPN201 395 587 1 1 MPN646 771503 773368 258 258 0.528712475732
ncMPN201 395 587 1 1 MPN647 772400 773368 258 258 0.340143210247
ncMPN201 395 587 1 1 MPN648 772400 773840 258 258 0.712418134386
ncMPN201 395 587 1 1 MPN649 773840 775425 258 259 0.591897585176
ncMPN201 395 587 1 1 MPN650 774920 775468 259 259 0.372564749712
ncMPN201 395 587 1 1 ncMPN115 775995 776360 259 259 0.235496721842
ncMPN201 395 587 1 1 ncMPN369 776220 776443 259 259 -0.157136619672
ncMPN201 395 587 1 1 MPN651 776236 776365 259 259 0.0700133459431
ncMPN201 395 587 1 1 MPN652 777475 778510 260 260 0.351981086451
ncMPN201 395 587 1 1 MPN653 778590 779025 260 260 0.284320624639
ncMPN201 395 587 1 1 MPN654 779240 779732 260 260 0.216456330174
ncMPN201 395 587 1 1 ncMPN117 780181 780310 261 261 -0.29805545297
ncMPN201 395 587 1 1 MPN655 780181 780600 261 261 -0.188484729405
ncMPN201 395 587 1 1 MPN656 781243 781932 261 261 0.00343903347631
ncMPN201 395 587 1 1 MPN657 781850 783153 261 262 -0.230396096418
ncMPN201 395 587 1 1 MPN658 783000 783562 262 262 -0.240982733664
ncMPN201 395 587 1 1 MPN659 783000 784450 262 262 -0.22831765793
ncMPN201 395 587 1 1 MPN660 784000 784450 262 262 0.079700311223
ncMPN201 395 587 1 1 MPN661 784500 786668 262 263 0.0501110100621
ncMPN201 395 587 1 1 MPN662 784500 786668 262 263 -0.186725785866
ncMPN201 395 587 1 1 ncMPN372 786330 786668 263 263 -0.202466714175
ncMPN201 395 587 1 1 ncMPN122 786507 786850 263 263 -0.246022643437
ncMPN201 395 587 1 1 MPN663 786500 789340 263 264 -0.0653602900392
ncMPN201 395 587 1 1 ncMPN421 280440 280585 94 94 -0.161576406532
ncMPN201 395 587 1 1 MPN664 786500 789340 263 264 0.05260259857
ncMPN201 395 587 1 1 MPN665 788150 789340 263 264 -0.0034179291054
ncMPN201 395 587 1 1 MPN666 789390 790180 264 264 -0.0413660108164
ncMPN201 395 587 1 1 MPN667 789390 791000 264 264 -0.0619474694675
ncMPN201 395 587 1 1 MPN668 790850 791452 264 264 0.218389777799
ncMPN201 395 587 1 1 MPN669 791370 792650 264 265 -0.00182061628846
ncMPN201 395 587 1 1 MPN670 792720 793757 265 265 0.500537756178
ncMPN201 395 587 1 1 MPN671a 793939 796468 265 266 0.0640964873241
ncMPN201 395 587 1 1 MPN671 794180 796462 265 266 -0.00245571419067
ncMPN201 395 587 1 1 MPN672a 796400 797655 266 266 0.316139171843
ncMPN201 395 587 1 1 MPN672 796400 797655 266 266 0.424932771549
ncMPN201 395 587 1 1 MPN673 796400 797655 266 266 0.0277166896735
ncMPN201 395 587 1 1 ncMPN124 797290 797800 266 266 0.388719280084
ncMPN201 395 587 1 1 MPN674 797795 798800 266 267 0.207846501801
ncMPN201 395 587 1 1 MPN675 799160 799511 267 267 0.401134139142
ncMPN201 395 587 1 1 ncMPN375 799800 800032 267 267 0.493610157172
ncMPN201 395 587 1 1 MPN676 799776 800178 267 267 0.211867613292
ncMPN201 395 587 1 1 ncMPN376 800400 800460 267 267 0.746220145898
ncMPN201 395 587 1 1 ncMPN377 800495 800550 267 267 0.658061152406
ncMPN201 395 587 1 1 ncMPN125 800642 800780 267 267 0.322697146522
ncMPN201 395 587 1 1 MPN677 800675 803725 267 268 0.136217325387
ncMPN201 395 587 1 1 MPN678 801850 803725 268 268 -0.0747763023816
ncMPN201 395 587 1 1 MPN679 803400 805859 268 269 -0.146136279463
ncMPN201 395 587 1 1 MPN680 803400 805859 268 269 0.0319670862692
ncMPN201 395 587 1 1 MPN681 803400 805859 268 269 -0.077228584748
ncMPN201 395 587 1 1 MPN682 805680 805859 269 269 -0.309775043755
ncMPN201 395 587 1 1 MPN683 805863 813450 269 272 -0.126473974564
ncMPN201 395 587 1 1 MPN684 805863 813450 269 272 0.0192033584582
ncMPN201 395 587 1 1 MPN685 812200 813450 271 272 0.143222245905
ncMPN201 395 587 1 1 ncMPN379 813000 813451 272 272 0.190816287608
ncMPN201 395 587 1 1 MPN686 813520 816355 272 273 0.236615729402
ncMPN201 395 587 1 1 MPN687 813520 816355 272 273 -0.16739339237
ncMPN201 395 587 1 1 MPN688 815200 816355 272 273 0.11414255404
ncMPN381 777720 777842 260 260 ncMPN200 45 180 1 1 0.019338649905
ncMPN381 777720 777842 260 260 ncMPN201 395 587 1 1 0.344894502582
ncMPN381 777720 777842 260 260 MPN001 652 1900 1 1 0.34279169963
ncMPN381 777720 777842 260 260 MPN002 652 2750 1 1 -0.281911224666
ncMPN381 777720 777842 260 260 MPN003 2800 10000 1 4 -0.201863852997
ncMPN381 777720 777842 260 260 MPN004 2800 10000 1 4 -0.240522602068
ncMPN381 777720 777842 260 260 MPN005 7225 10000 3 4 -0.106872559447
ncMPN381 777720 777842 260 260 MPN006 7225 10000 3 4 -0.173140650832
ncMPN381 777720 777842 260 260 MPN007 7225 10000 3 4 -0.234310121905
ncMPN381 777720 777842 260 260 MPN008 7225 11310 3 4 -0.258340380874
ncMPN381 777720 777842 260 260 MPN009 7225 11960 3 4 -0.137564762548
ncMPN381 777720 777842 260 260 MPN010 12342 12750 5 5 0.684618725303
ncMPN381 777720 777842 260 260 MPN011 12865 14310 5 5 0.65173646747
ncMPN381 777720 777842 260 260 ncMPN005 15895 16000 6 6 0.571351081688
ncMPN381 777720 777842 260 260 MPN012 13450 14310 5 5 0.710797021631
ncMPN381 777720 777842 260 260 MPN013 15143 15800 6 6 0.516641353831
ncMPN381 777720 777842 260 260 ncMPN006 57400 57920 20 20 0.538412992967
ncMPN381 777720 777842 260 260 MPN014 15895 16125 6 6 0.557604090794
ncMPN381 777720 777842 260 260 MPN015 16170 17493 6 6 0.597274019639
ncMPN381 777720 777842 260 260 ncMPN204 17300 17493 6 6 0.525097546085
ncMPN381 777720 777842 260 260 MPN016 17493 18353 6 7 0.458333550208
ncMPN381 777720 777842 260 260 MPN017 18345 19032 7 7 0.416901327167
ncMPN381 777720 777842 260 260 MPNt01 19078 19231 7 7 0.625976525826
ncMPN381 777720 777842 260 260 MPNt02 19078 19231 7 7 0.594338586649
ncMPN381 777720 777842 260 260 MPN018 19314 23120 7 8 0.585960909824
ncMPN381 777720 777842 260 260 MPN019 19314 23120 7 8 0.535750572123
ncMPN381 777720 777842 260 260 ncMPN208 22750 23147 8 8 0.522569480512
ncMPN381 777720 777842 260 260 MPN020 22876 28550 8 10 0.560595563405
ncMPN381 777720 777842 260 260 MPN021 26140 28550 9 10 0.469417247248
ncMPN381 777720 777842 260 260 MPN022 26140 28550 9 10 0.432836699805
ncMPN381 777720 777842 260 260 MPN023 26140 29803 9 10 0.20177723449
ncMPN381 777720 777842 260 260 MPN024 29803 31200 10 11 0.466518124121
ncMPN381 777720 777842 260 260 ncMPN211 30025 30400 11 11 0.334092808592
ncMPN381 777720 777842 260 260 MPN025 29803 31200 10 11 0.572779704979
ncMPN381 777720 777842 260 260 MPN026 29803 32900 10 11 0.209699347156
ncMPN381 777720 777842 260 260 MPN027 31925 33036 11 12 0.533410340824
ncMPN381 777720 777842 260 260 MPN028 33046 33960 12 12 0.579265831032
ncMPN381 777720 777842 260 260 MPN029 33800 35000 12 12 0.554093874459
ncMPN381 777720 777842 260 260 MPN030 33800 35000 12 12 0.446993945785
ncMPN381 777720 777842 260 260 MPN031 33800 36000 12 13 0.357497816108
ncMPN381 777720 777842 260 260 MPN032 35750 36773 12 13 0.492109411609
ncMPN381 777720 777842 260 260 MPN033 35750 36773 12 13 0.357270514298
ncMPN381 777720 777842 260 260 MPN034 35750 41195 12 14 0.379592314303
ncMPN381 777720 777842 260 260 ncMPN214 41040 41195 14 14 0.641729030488
ncMPN381 777720 777842 260 260 MPN035 41322 43400 14 15 0.487605068667
ncMPN381 777720 777842 260 260 MPN036 43500 45640 15 16 0.555812175034
ncMPN381 777720 777842 260 260 ncMPN215 45410 45669 16 16 0.59324046684
ncMPN381 777720 777842 260 260 MPN037a 45765 46025 16 16 0.63223687963
ncMPN381 777720 777842 260 260 MPN037 43500 46300 15 16 0.200706785563
ncMPN381 777720 777842 260 260 MPN038 46500 46757 16 16 0.534502901471
ncMPN381 777720 777842 260 260 ncMPN401 326838 326962 109 109 0.473322574478
ncMPN381 777720 777842 260 260 MPN039 47105 48450 16 17 0.622971525616
ncMPN381 777720 777842 260 260 MPN040 48300 48485 17 17 0.239652612997
ncMPN381 777720 777842 260 260 MPN041 47103 48961 16 17 0.225023398336
ncMPN381 777720 777842 260 260 MPN042 47103 51310 16 18 0.454619516258
ncMPN381 777720 777842 260 260 MPN043 51580 52600 18 18 0.489056356593
ncMPN381 777720 777842 260 260 MPN044a 52533 52540 18 18 0.341075481352
ncMPN381 777720 777842 260 260 MPN044 52400 53054 18 18 0.394977132197
ncMPN381 777720 777842 260 260 MPN045 53073 54400 18 19 0.566838489095
ncMPN381 777720 777842 260 260 MPN046 54163 56032 19 19 0.412642211299
ncMPN381 777720 777842 260 260 MPN047 56032 57350 19 20 0.37607078392
ncMPN381 777720 777842 260 260 ncMPN220 57240 57500 20 20 0.695974084313
ncMPN381 777720 777842 260 260 ncMPN007 61738 62040 21 21 0.72117467276
ncMPN381 777720 777842 260 260 MPN048 57400 59490 20 20 0.246369302445
ncMPN381 777720 777842 260 260 MPN049 59490 61495 20 21 0.493492596173
ncMPN381 777720 777842 260 260 MPN050 61800 64660 21 22 0.588174007759
ncMPN381 777720 777842 260 260 MPN051 63200 64660 22 22 0.592155792306
ncMPN381 777720 777842 260 260 MPN052 64805 67075 22 23 0.692308007748
ncMPN381 777720 777842 260 260 MPN053 66810 67075 23 23 0.470457843847
ncMPN381 777720 777842 260 260 ncMPN223 67200 67905 23 23 0.580368754288
ncMPN381 777720 777842 260 260 ncMPN224 68220 68407 23 23 0.547885568996
ncMPN381 777720 777842 260 260 MPN054 68627 68998 23 23 0.339094661122
ncMPN381 777720 777842 260 260 ncMPN227 69038 69100 24 24 0.701850147455
ncMPN381 777720 777842 260 260 ncMPN229 69150 69293 24 24 0.426869496728
ncMPN381 777720 777842 260 260 MPN055 70370 72200 24 25 0.594860351494
ncMPN381 777720 777842 260 260 ncMPN230 71625 72547 24 25 0.289633995231
ncMPN381 777720 777842 260 260 MPN056 70370 73600 24 25 0.470085680077
ncMPN381 777720 777842 260 260 ncMPN232 72825 73015 25 25 0.207509084927
ncMPN381 777720 777842 260 260 MPN057 70370 75203 24 26 0.408068400899
ncMPN381 777720 777842 260 260 MPN058 70370 75203 24 26 0.222053208879
ncMPN381 777720 777842 260 260 MPN059 75210 76100 26 26 0.107805413251
ncMPN381 777720 777842 260 260 MPN060 75210 77100 26 26 0.386270920422
ncMPN381 777720 777842 260 260 MPN060a 77204 77420 26 26 0.4711429564
ncMPN381 777720 777842 260 260 MPN061 77575 78980 26 27 0.567571101101
ncMPN381 777720 777842 260 260 MPN062 79012 82000 27 28 0.545271479015
ncMPN381 777720 777842 260 260 MPN063 79012 82000 27 28 0.535245851458
ncMPN381 777720 777842 260 260 MPN064 79012 82000 27 28 0.457708927729
ncMPN381 777720 777842 260 260 MPN065 81353 82000 28 28 0.303799377935
ncMPN381 777720 777842 260 260 MPN066 81353 83850 28 28 0.305013450459
ncMPN381 777720 777842 260 260 MPN067 83650 85221 28 29 0.246079186495
ncMPN381 777720 777842 260 260 MPN068 83650 85221 28 29 0.428619006434
ncMPN381 777720 777842 260 260 MPN069 84590 85221 29 29 0.36283497034
ncMPN381 777720 777842 260 260 ncMPN413 282550 282690 95 95 0.206233328953
ncMPN381 777720 777842 260 260 MPN070 85200 85630 29 29 0.572128328284
ncMPN381 777720 777842 260 260 MPN071 85760 86485 29 29 0.159807803014
ncMPN381 777720 777842 260 260 MPN072 86485 87994 29 30 0.230338757608
ncMPN381 777720 777842 260 260 MPN073 86920 87994 29 30 0.499442308141
ncMPN381 777720 777842 260 260 MPN074 86920 88485 29 30 0.604168354607
ncMPN381 777720 777842 260 260 MPN075 88348 89247 30 30 0.558466118092
ncMPN381 777720 777842 260 260 MPN076 89250 91057 30 31 0.521583775727
ncMPN381 777720 777842 260 260 MPN077 91200 92905 31 31 0.484582188457
ncMPN381 777720 777842 260 260 MPNt03 93050 93150 32 32 0.397278331267
ncMPN381 777720 777842 260 260 ncMPN231 93185 93235 32 32 0.607631034807
ncMPN381 777720 777842 260 260 MPN078 93165 96171 32 33 0.530046171424
ncMPN381 777720 777842 260 260 MPN079 93173 96171 32 33 0.397472511057
ncMPN381 777720 777842 260 260 ncMPN013 96173 96450 33 33 0.52965756615
ncMPN381 777720 777842 260 260 MPN080 96173 99175 33 34 -0.101390581897
ncMPN381 777720 777842 260 260 MPN081 99078 101980 34 34 -0.121159501432
ncMPN381 777720 777842 260 260 MPN082 101978 103900 34 35 0.357647315145
ncMPN381 777720 777842 260 260 MPN083 103935 107250 35 36 0.224719102622
ncMPN381 777720 777842 260 260 MPN084 105580 107250 36 36 0.488594762449
ncMPN381 777720 777842 260 260 MPN085 107273 108690 36 37 0.497417269714
ncMPN381 777720 777842 260 260 ncMPN015 108600 108680 37 37 0.620003817665
ncMPN381 777720 777842 260 260 MPN086 107273 109200 36 37 0.166603913894
ncMPN381 777720 777842 260 260 ncMPN016 109300 109420 37 37 0.0364502536153
ncMPN381 777720 777842 260 260 MPN087 109346 109798 37 37 0.109875541393
ncMPN381 777720 777842 260 260 ncMPN236 110080 110280 37 37 0.670545050817
ncMPN381 777720 777842 260 260 MPN088 110193 111350 37 38 0.625681621421
ncMPN381 777720 777842 260 260 MPN089 111474 112600 38 38 0.610168679966
ncMPN381 777720 777842 260 260 MPN090 112715 113800 38 38 0.599381500982
ncMPN381 777720 777842 260 260 MPN091 111630 114254 38 39 0.143544721559
ncMPN381 777720 777842 260 260 MPN092 114572 115093 39 39 -0.00646679785555
ncMPN381 777720 777842 260 260 MPN093 114948 115853 39 39 -0.0244927085173
ncMPN381 777720 777842 260 260 MPN094 116437 116760 39 39 0.333253346956
ncMPN381 777720 777842 260 260 ncMPN240 117280 118112 40 40 0.105241931579
ncMPN381 777720 777842 260 260 Mpnr01 118250 118918 40 40 -2.6566157757e-16
ncMPN381 777720 777842 260 260 ncMPN241 119380 119835 40 40 -0.131620821835
ncMPN381 777720 777842 260 260 Mpnr02 118250 119818 40 40 -0.205143361411
ncMPN381 777720 777842 260 260 Mpnr03 118250 123130 40 42 0.12754922772
ncMPN381 777720 777842 260 260 MPN095 123260 124998 42 42 0.105740964539
ncMPN381 777720 777842 260 260 MPN096 123260 124998 42 42 0.179190348887
ncMPN381 777720 777842 260 260 MPN097 124998 126820 42 43 0.376109972041
ncMPN381 777720 777842 260 260 MPN098 126630 127400 43 43 0.0566771743619
ncMPN381 777720 777842 260 260 ncMPN247 127270 127960 43 43 0.114048916083
ncMPN381 777720 777842 260 260 MPN099 128076 129119 43 44 -0.0692134785271
ncMPN381 777720 777842 260 260 MPN100 129608 130007 44 44 0.436809903948
ncMPN381 777720 777842 260 260 ncMPN425 786672 787370 263 263 0.252186575263
ncMPN381 777720 777842 260 260 MPN101 130466 131752 44 44 0.0173264019513
ncMPN381 777720 777842 260 260 MPN102 132568 133386 45 45 0.140097737653
ncMPN381 777720 777842 260 260 MPN103 134055 134573 45 45 0.314880224473
ncMPN381 777720 777842 260 260 MPN104 134210 134900 45 45 0.550627054792
ncMPN381 777720 777842 260 260 MPN104a 134985 135350 45 46 0.671006184853
ncMPN381 777720 777842 260 260 MPN105 135724 137100 46 46 0.584338214258
ncMPN381 777720 777842 260 260 MPN106 135724 139000 46 47 0.456914765517
ncMPN381 777720 777842 260 260 MPN107 135724 140200 46 47 0.662107499176
ncMPN381 777720 777842 260 260 MPN108 135724 141600 46 48 0.573957003964
ncMPN381 777720 777842 260 260 ncMPN251 141600 141665 48 48 0.512875877622
ncMPN381 777720 777842 260 260 MPN109 141936 142650 48 48 0.667071267171
ncMPN381 777720 777842 260 260 ncMPN254 142350 142576 48 48 0.584812981841
ncMPN381 777720 777842 260 260 MPN110 141936 143180 48 48 0.616325804003
ncMPN381 777720 777842 260 260 MPN111 144442 147138 49 50 0.580257944062
ncMPN381 777720 777842 260 260 ncMPN256 146810 146941 49 49 0.505229948273
ncMPN381 777720 777842 260 260 MPN112 147124 147750 50 50 0.47851512376
ncMPN381 777720 777842 260 260 MPN113 147124 150525 50 51 0.305339803197
ncMPN381 777720 777842 260 260 MPN114 147124 150525 50 51 0.280272612432
ncMPN381 777720 777842 260 260 MPN115 150608 151790 51 51 0.395567812518
ncMPN381 777720 777842 260 260 MPN116 150608 151790 51 51 0.0933216218325
ncMPN381 777720 777842 260 260 MPN117 150608 151790 51 51 0.0689947262592
ncMPN381 777720 777842 260 260 MPN118 151740 152525 51 51 0.45560612641
ncMPN381 777720 777842 260 260 MPN119 152539 155310 51 52 0.358815654089
ncMPN381 777720 777842 260 260 MPN120 155310 156455 52 53 0.504937127407
ncMPN381 777720 777842 260 260 MPN121 155310 156455 52 53 0.47632889879
ncMPN381 777720 777842 260 260 MPNt04 156350 156435 53 53 0.466420913306
ncMPN381 777720 777842 260 260 MPN122 155310 158200 52 53 0.224565259153
ncMPN381 777720 777842 260 260 MPN123 155310 160900 52 54 0.0753534030366
ncMPN381 777720 777842 260 260 MPN124 160080 161792 54 54 0.548469387195
ncMPN381 777720 777842 260 260 MPN125 161685 163600 54 55 0.326860239493
ncMPN381 777720 777842 260 260 MPN126 163604 164250 55 55 0.546844911294
ncMPN381 777720 777842 260 260 ncMPN263 164240 164364 55 55 0.593898185451
ncMPN381 777720 777842 260 260 MPN127 164592 165240 55 56 0.551620677209
ncMPN381 777720 777842 260 260 MPN128 166315 166932 56 56 -0.0869036239787
ncMPN381 777720 777842 260 260 ncMPN019 167025 167500 56 56 0.634439193958
ncMPN381 777720 777842 260 260 MPN129 167600 168100 56 57 0.6161178148
ncMPN381 777720 777842 260 260 ncMPN265 168550 168637 57 57 0.595794850703
ncMPN381 777720 777842 260 260 MPN130 169193 169475 57 57 0.401923458723
ncMPN381 777720 777842 260 260 MPN131 170068 170733 57 57 -0.0430049289033
ncMPN381 777720 777842 260 260 MPN132 171049 171819 58 58 0.10550523271
ncMPN381 777720 777842 260 260 ncMPN021 172240 172400 58 58 0.357267452404
ncMPN381 777720 777842 260 260 MPN133 172240 177000 58 60 0.464853577805
ncMPN381 777720 777842 260 260 ncMPN268 173050 173242 58 58 0.553518054385
ncMPN381 777720 777842 260 260 MPN134 172240 177000 58 60 0.369576991605
ncMPN381 777720 777842 260 260 MPN135 172240 177000 58 60 0.431542664679
ncMPN381 777720 777842 260 260 MPN136 172240 177000 58 60 0.365154937775
ncMPN381 777720 777842 260 260 MPN137 177430 178060 60 60 0.578661328848
ncMPN381 777720 777842 260 260 MPN138 178410 178733 60 60 0.335337759444
ncMPN381 777720 777842 260 260 MPN139 179129 179620 60 60 0.355708165573
ncMPN381 777720 777842 260 260 MPN140 179855 180355 60 61 0.39101426644
ncMPN381 777720 777842 260 260 MPN141 180850 189400 61 64 0.0980240242041
ncMPN381 777720 777842 260 260 MPN142 180850 189400 61 64 0.0826409169448
ncMPN381 777720 777842 260 260 MPN143 180850 190300 61 64 -0.250997200353
ncMPN381 777720 777842 260 260 ncMPN269 190000 190272 64 64 0.438764236077
ncMPN381 777720 777842 260 260 MPN144 190621 191862 64 64 -0.146872694673
ncMPN381 777720 777842 260 260 MPN145 192331 192760 65 65 0.544297650695
ncMPN381 777720 777842 260 260 MPN146 192995 193900 65 65 0.448042143428
ncMPN381 777720 777842 260 260 MPN147 192995 195000 65 66 0.0701587089669
ncMPN381 777720 777842 260 260 MPN148 195486 196380 66 66 0.595131612284
ncMPN381 777720 777842 260 260 MPN149 196830 198154 66 67 -0.0731127924466
ncMPN381 777720 777842 260 260 MPN150 197982 198656 66 67 0.0396911010586
ncMPN381 777720 777842 260 260 MPN151 199139 199540 67 67 0.472784545601
ncMPN381 777720 777842 260 260 MPN152 199800 202358 67 68 0.539706431527
ncMPN381 777720 777842 260 260 MPN153 202353 205724 68 69 0.619745096987
ncMPN381 777720 777842 260 260 MPN154 205728 207500 69 70 0.221593498017
ncMPN381 777720 777842 260 260 MPN155a 205728 207717 69 70 0.126263931333
ncMPN381 777720 777842 260 260 MPN155 207525 211200 70 71 0.255281660176
ncMPN381 777720 777842 260 260 MPN156 207525 211200 70 71 0.326388535309
ncMPN381 777720 777842 260 260 MPN157 209918 211175 70 71 0.318075122478
ncMPN381 777720 777842 260 260 MPN158 209918 211980 70 71 0.231412620239
ncMPN381 777720 777842 260 260 MPN159 211965 213320 71 72 0.491794854727
ncMPN381 777720 777842 260 260 ncMPN274 213240 213976 72 72 0.259148587155
ncMPN381 777720 777842 260 260 MPN160 213090 214528 72 72 0.493299178339
ncMPN381 777720 777842 260 260 MPN161 214525 215850 72 72 0.598356185453
ncMPN381 777720 777842 260 260 MPN162 215970 216950 72 73 0.134101671018
ncMPN381 777720 777842 260 260 MPN163 217130 217650 73 73 0.659566379884
ncMPN381 777720 777842 260 260 MPN164 217555 229680 73 77 0.16236077915
ncMPN381 777720 777842 260 260 MPN165 217555 229680 73 77 0.116118381983
ncMPN381 777720 777842 260 260 ncMPN275 218400 218980 73 73 0.223541388456
ncMPN381 777720 777842 260 260 MPN166 217555 229680 73 77 0.0626720926152
ncMPN381 777720 777842 260 260 MPN167 217555 229680 73 77 0.0876669827905
ncMPN381 777720 777842 260 260 MPN168 217555 229680 73 77 0.0180327276856
ncMPN381 777720 777842 260 260 MPN169 217555 229680 73 77 -0.0725385902827
ncMPN381 777720 777842 260 260 MPN170 217555 229680 73 77 -0.100013336122
ncMPN381 777720 777842 260 260 MPN171 217555 229680 73 77 -0.138492529752
ncMPN381 777720 777842 260 260 MPN172 217555 229680 73 77 -0.0384952997101
ncMPN381 777720 777842 260 260 MPN173 217555 229680 73 77 -0.101770199087
ncMPN381 777720 777842 260 260 MPN174 217555 229680 73 77 -0.146112901667
ncMPN381 777720 777842 260 260 MPN175 217555 229680 73 77 -0.0703064592943
ncMPN381 777720 777842 260 260 MPN176 217555 229680 73 77 -0.13045672713
ncMPN381 777720 777842 260 260 MPN177 217555 229680 73 77 -0.0694796561054
ncMPN381 777720 777842 260 260 MPN178 217555 229680 73 77 -0.0950590960432
ncMPN381 777720 777842 260 260 MPN179 217555 229680 73 77 -0.0807376107629
ncMPN381 777720 777842 260 260 MPN180 217555 229680 73 77 -0.0514658238476
ncMPN381 777720 777842 260 260 MPN181 217555 229680 73 77 0.0684717002742
ncMPN381 777720 777842 260 260 MPN182 226239 229680 76 77 0.0158046716081
ncMPN381 777720 777842 260 260 MPN183 226239 229680 76 77 0.0204330424726
ncMPN381 777720 777842 260 260 MPN184 227408 229680 76 77 0.146928656004
ncMPN381 777720 777842 260 260 MPN185 227408 229680 76 77 0.0459213758265
ncMPN381 777720 777842 260 260 ncMPN279 229520 229666 77 77 0.311328814652
ncMPN381 777720 777842 260 260 MPN186 227408 229950 76 77 0.280290536182
ncMPN381 777720 777842 260 260 MPN187 229687 230579 77 77 0.0640715988291
ncMPN381 777720 777842 260 260 MPN188 230590 231500 77 78 0.17788500582
ncMPN381 777720 777842 260 260 MPN189 230590 231500 77 78 0.124203464521
ncMPN381 777720 777842 260 260 MPN190 230590 231500 77 78 0.136902261567
ncMPN381 777720 777842 260 260 MPN191 230590 236490 77 79 0.119048794819
ncMPN381 777720 777842 260 260 MPN192 230590 236490 77 79 0.0428616155907
ncMPN381 777720 777842 260 260 MPN193 232745 236490 78 79 0.0304169472584
ncMPN381 777720 777842 260 260 MPN194 233572 236490 78 79 0.409316050707
ncMPN381 777720 777842 260 260 MPN195 233572 236490 78 79 0.400820740158
ncMPN381 777720 777842 260 260 MPN196 233572 236490 78 79 0.216322485796
ncMPN381 777720 777842 260 260 MPN197 236318 238300 79 80 0.369324930576
ncMPN381 777720 777842 260 260 MPN198 238248 239373 80 80 0.423835694606
ncMPN381 777720 777842 260 260 ncMPN025 239378 239800 80 80 0.511161809065
ncMPN381 777720 777842 260 260 MPN199 239378 241952 80 81 0.392198815441
ncMPN381 777720 777842 260 260 MPN200a 239378 241952 80 81 0.284821669706
ncMPN381 777720 777842 260 260 MPN200 241958 244379 81 82 0.68911211953
ncMPN381 777720 777842 260 260 ncMPN408 247805 248150 83 83 0.249938405495
ncMPN381 777720 777842 260 260 MPN201 244920 245950 82 82 0.305434709205
ncMPN381 777720 777842 260 260 MPN202 246049 246990 83 83 -0.0801030967668
ncMPN381 777720 777842 260 260 MPN203 246909 247292 83 83 -0.0834616289609
ncMPN381 777720 777842 260 260 MPN204 247655 248101 83 83 0.240299218181
ncMPN381 777720 777842 260 260 MPN205 248360 249600 83 84 0.138361203971
ncMPN381 777720 777842 260 260 MPN206 249933 250274 84 84 0.308859201733
ncMPN381 777720 777842 260 260 MPN207a 249999 250000 84 84 0.567346742365
ncMPN381 777720 777842 260 260 MPN207 249999 253152 84 85 0.422255431448
ncMPN381 777720 777842 260 260 ncMPN027 253220 253615 85 85 0.466231883062
ncMPN381 777720 777842 260 260 MPN208 253750 254675 85 85 0.518419256771
ncMPN381 777720 777842 260 260 MPN209 253750 257203 85 86 0.106470870926
ncMPN381 777720 777842 260 260 MPN210 257212 261600 86 88 0.370832114754
ncMPN381 777720 777842 260 260 MPN211 259381 261600 87 88 0.229915420034
ncMPN381 777720 777842 260 260 MPN212 261609 262100 88 88 0.617859029572
ncMPN381 777720 777842 260 260 MPN213 261609 265300 88 89 0.392720655972
ncMPN381 777720 777842 260 260 MPN214 265200 265725 89 89 0.640086684208
ncMPN381 777720 777842 260 260 ncMPN029 265670 265770 89 89 0.586386987308
ncMPN381 777720 777842 260 260 MPN215 265874 269400 89 90 0.441699566027
ncMPN381 777720 777842 260 260 MPN216 265874 269400 89 90 0.290106146013
ncMPN381 777720 777842 260 260 MPN217 265874 269400 89 90 0.190900741915
ncMPN381 777720 777842 260 260 MPN218 265874 272197 89 91 0.116560328782
ncMPN381 777720 777842 260 260 MPN219 272006 273150 91 92 0.403316059856
ncMPN381 777720 777842 260 260 MPN220 272006 273150 91 92 0.32319838319
ncMPN381 777720 777842 260 260 MPN221 272006 275422 91 92 0.398955230243
ncMPN381 777720 777842 260 260 MPN222 272006 275422 91 92 0.257382022648
ncMPN381 777720 777842 260 260 MPN223 272006 275422 91 92 0.282209691265
ncMPN381 777720 777842 260 260 MPN224 275430 276600 92 93 0.637971627951
ncMPN381 777720 777842 260 260 ncMPN030 276686 276775 93 93 0.600148721911
ncMPN381 777720 777842 260 260 MPN225 276686 279726 93 94 0.538783867398
ncMPN381 777720 777842 260 260 MPN226 276686 279726 93 94 0.344144565453
ncMPN381 777720 777842 260 260 MPN227 276686 279726 93 94 0.306300192466
ncMPN381 777720 777842 260 260 MPN228 279737 280500 94 94 0.198104669582
ncMPN381 777720 777842 260 260 MPN229 279737 281850 94 94 0.170950739754
ncMPN381 777720 777842 260 260 MPN230 279737 281850 94 94 0.17521630401
ncMPN381 777720 777842 260 260 MPN231 279737 281850 94 94 0.0936832452632
ncMPN381 777720 777842 260 260 MPN232 279737 284500 94 95 0.159930104488
ncMPN381 777720 777842 260 260 MPN233 279737 284500 94 95 0.16607706784
ncMPN381 777720 777842 260 260 ncMPN031 284469 284700 95 95 0.479565020647
ncMPN381 777720 777842 260 260 MPN234 284469 287190 95 96 0.377165905838
ncMPN381 777720 777842 260 260 MPN235 286315 287190 96 96 0.303451462557
ncMPN381 777720 777842 260 260 MPN236 287265 289150 96 97 0.628564778741
ncMPN381 777720 777842 260 260 MPN237 287265 291652 96 98 0.493469774294
ncMPN381 777720 777842 260 260 MPN238 287265 291652 96 98 0.29547977624
ncMPN381 777720 777842 260 260 MPN239 291652 292340 98 98 0.466992540237
ncMPN381 777720 777842 260 260 MPN240 291652 293375 98 98 0.502217459704
ncMPN381 777720 777842 260 260 MPN241 291652 294075 98 99 0.35001679168
ncMPN381 777720 777842 260 260 MPN242 294125 296550 99 99 0.671448880052
ncMPN381 777720 777842 260 260 MPN243 294375 296550 99 99 0.316450358958
ncMPN381 777720 777842 260 260 MPN244 294375 297450 99 100 0.300501164507
ncMPN381 777720 777842 260 260 MPN245 297080 297738 100 100 0.563791865292
ncMPN381 777720 777842 260 260 MPN246 297746 298800 100 100 0.612479238074
ncMPN381 777720 777842 260 260 MPN247 297746 300050 100 101 0.384869569469
ncMPN381 777720 777842 260 260 MPN248 297746 301089 100 101 0.139406957488
ncMPN381 777720 777842 260 260 MPN249 300250 301089 101 101 0.0306229876762
ncMPN381 777720 777842 260 260 MPN250 301100 302680 101 101 0.644477332901
ncMPN381 777720 777842 260 260 MPN251 301100 304400 101 102 0.367439595823
ncMPN381 777720 777842 260 260 MPN252 301100 304400 101 102 0.536843465474
ncMPN381 777720 777842 260 260 MPN253 301100 305050 101 102 0.472040917209
ncMPN381 777720 777842 260 260 MPN254 305047 306300 102 103 0.61526839602
ncMPN381 777720 777842 260 260 MPN255 305047 306300 102 103 0.509878648426
ncMPN381 777720 777842 260 260 MPN256 305047 307300 102 103 0.45801918657
ncMPN381 777720 777842 260 260 MPN257 305047 307970 102 103 0.184516560656
ncMPN381 777720 777842 260 260 MPN258 307977 314550 103 105 0.428140955084
ncMPN381 777720 777842 260 260 MPN259 307977 314550 103 105 0.370733106985
ncMPN381 777720 777842 260 260 MPN260 307977 314550 103 105 0.366838660294
ncMPN381 777720 777842 260 260 MPN261 307977 314550 103 105 0.428562389409
ncMPN381 777720 777842 260 260 MPN262 313950 315844 105 106 0.286499248348
ncMPN381 777720 777842 260 260 MPN263 315851 316220 106 106 0.603375375147
ncMPN381 777720 777842 260 260 MPN264 315851 317000 106 106 0.420749625695
ncMPN381 777720 777842 260 260 MPN265 316860 318128 106 107 0.560020692377
ncMPN381 777720 777842 260 260 MPN266 318110 319600 107 107 0.623593295726
ncMPN381 777720 777842 260 260 MPN267 318110 319600 107 107 0.563960852868
ncMPN381 777720 777842 260 260 MPN268 319337 319600 107 107 0.516912980116
ncMPN381 777720 777842 260 260 MPN269 319337 321500 107 108 0.5560685285
ncMPN381 777720 777842 260 260 MPN270 319337 321500 107 108 0.589630276319
ncMPN381 777720 777842 260 260 MPN271 321727 322880 108 108 0.611231093051
ncMPN381 777720 777842 260 260 ncMPN298 322670 323140 108 108 0.460497328632
ncMPN381 777720 777842 260 260 ncMPN032 323470 323700 108 108 0.545473886297
ncMPN381 777720 777842 260 260 ncMPN299 323882 323990 108 108 0.416277205123
ncMPN381 777720 777842 260 260 MPN272 324188 325000 109 109 0.686356985107
ncMPN381 777720 777842 260 260 MPN273 324400 324895 109 109 0.552464472867
ncMPN381 777720 777842 260 260 MPN274 324400 325810 109 109 0.635464159387
ncMPN381 777720 777842 260 260 MPN275 325622 325920 109 109 0.497039064412
ncMPN381 777720 777842 260 260 MPN276 325910 327065 109 110 0.522993674771
ncMPN381 777720 777842 260 260 MPN277 326831 328375 109 110 0.516187983881
ncMPN381 777720 777842 260 260 ncMPN300 328238 328327 110 110 0.422643936183
ncMPN381 777720 777842 260 260 MPN278 326831 331293 109 111 0.487115827024
ncMPN381 777720 777842 260 260 MPN279 329070 331293 110 111 0.336833673991
ncMPN381 777720 777842 260 260 MPN280 331297 333069 111 112 0.265329308898
ncMPN381 777720 777842 260 260 MPN281 333259 334400 112 112 0.491309657212
ncMPN381 777720 777842 260 260 MPN282 333259 335580 112 112 0.40220659515
ncMPN381 777720 777842 260 260 MPN283 336620 337000 113 113 0.412624729861
ncMPN381 777720 777842 260 260 ncMPN302 337775 337976 113 113 0.405865496019
ncMPN381 777720 777842 260 260 MPN284 337747 340200 113 114 0.591041673005
ncMPN381 777720 777842 260 260 ncMPN409 370314 370820 124 124 0.250267633036
ncMPN381 777720 777842 260 260 ncMPN303 340600 340880 114 114 -0.0939064214269
ncMPN381 777720 777842 260 260 MPN285 340677 341400 114 114 0.460477128664
ncMPN381 777720 777842 260 260 MPN286 340677 343220 114 115 0.0861521500972
ncMPN381 777720 777842 260 260 MPN287 343646 344158 115 115 0.693548900219
ncMPN381 777720 777842 260 260 ncMPN412 523635 527402 175 176 0.595679953467
ncMPN381 777720 777842 260 260 MPN288 344695 346660 115 116 0.582000998224
ncMPN381 777720 777842 260 260 MPN289 346940 348250 116 117 0.450225205686
ncMPN381 777720 777842 260 260 MPN290 347600 348250 116 117 0.288110968706
ncMPN381 777720 777842 260 260 MPN291 348300 348902 117 117 0.417519629312
ncMPN381 777720 777842 260 260 ncMPN034 348825 350250 117 117 0.348692727237
ncMPN381 777720 777842 260 260 MPN293 348300 350460 117 117 0.580336259086
ncMPN381 777720 777842 260 260 MPN294 350392 352400 117 118 0.433372566612
ncMPN381 777720 777842 260 260 MPN295 351039 352400 118 118 0.293438892974
ncMPN381 777720 777842 260 260 MPN296 351039 352400 118 118 0.368496390096
ncMPN381 777720 777842 260 260 MPN297 351039 352400 118 118 0.231845161698
ncMPN381 777720 777842 260 260 MPN298 351039 352400 118 118 -0.00492897949072
ncMPN381 777720 777842 260 260 MPN299 351039 353600 118 118 -0.0937295978637
ncMPN381 777720 777842 260 260 MPN300 351039 355675 118 119 -0.170463731042
ncMPN381 777720 777842 260 260 MPN301 351039 355675 118 119 -0.0703239080515
ncMPN381 777720 777842 260 260 MPN302 355682 358180 119 120 0.480884658099
ncMPN381 777720 777842 260 260 MPN303 355682 358180 119 120 0.324493319884
ncMPN381 777720 777842 260 260 MPNt05 358239 358615 120 120 0.526545896664
ncMPN381 777720 777842 260 260 MPNt06 358239 358615 120 120 0.519141056851
ncMPN381 777720 777842 260 260 MPNt07 358239 358615 120 120 0.276781438927
ncMPN381 777720 777842 260 260 MPNt08 358239 358615 120 120 0.327489220678
ncMPN381 777720 777842 260 260 MPNt09 358575 358987 120 120 0.458980372248
ncMPN381 777720 777842 260 260 MPNt10 358575 358987 120 120 0.429969590604
ncMPN381 777720 777842 260 260 MPNt11 358575 358987 120 120 0.410175818811
ncMPN381 777720 777842 260 260 MPNt12 358575 358987 120 120 0.369212746581
ncMPN381 777720 777842 260 260 MPN304 359155 360200 120 121 0.251269562527
ncMPN381 777720 777842 260 260 MPN305 359155 361750 120 121 0.236601050467
ncMPN381 777720 777842 260 260 ncMPN306 360250 360405 121 121 0.500173427437
ncMPN381 777720 777842 260 260 MPN306 359155 361750 120 121 0.107474034412
ncMPN381 777720 777842 260 260 MPN307 359155 361750 120 121 0.289768022305
ncMPN381 777720 777842 260 260 MPN308 359155 364120 120 122 0.505159795337
ncMPN381 777720 777842 260 260 MPN309 364188 365780 122 122 -0.0638210102857
ncMPN381 777720 777842 260 260 ncMPN311 365280 365496 122 122 0.374611108359
ncMPN381 777720 777842 260 260 MPN310 364188 366000 122 123 -0.0177555078587
ncMPN381 777720 777842 260 260 MPN311 370314 372682 124 125 0.0993654015411
ncMPN381 777720 777842 260 260 MPN312 370314 372682 124 125 0.0838775495145
ncMPN381 777720 777842 260 260 MPN313 372780 372935 125 125 0.417912260234
ncMPN381 777720 777842 260 260 MPNt13 373078 373158 125 125 0.429262937101
ncMPN381 777720 777842 260 260 ncMPN313 373225 373355 125 125 0.43695473411
ncMPN381 777720 777842 260 260 MPN314 373372 377250 125 126 0.395404351788
ncMPN381 777720 777842 260 260 MPN315 373372 377250 125 126 0.353107013062
ncMPN381 777720 777842 260 260 MPN316 373372 377250 125 126 0.361478130708
ncMPN381 777720 777842 260 260 MPN317 373372 377250 125 126 0.389585848848
ncMPN381 777720 777842 260 260 MPN318 377190 378700 126 127 0.431992441812
ncMPN381 777720 777842 260 260 MPN319 378410 380175 127 127 0.229686228424
ncMPN381 777720 777842 260 260 MPN320 380638 385680 127 129 0.614031269965
ncMPN381 777720 777842 260 260 MPN321 380638 385680 127 129 0.524062724428
ncMPN381 777720 777842 260 260 MPN322 380638 385680 127 129 0.475344441204
ncMPN381 777720 777842 260 260 MPN323 380638 385680 127 129 0.443220077666
ncMPN381 777720 777842 260 260 MPN324 380638 385680 127 129 0.302200400336
ncMPN381 777720 777842 260 260 ncMPN315 385155 385682 129 129 0.435913842723
ncMPN381 777720 777842 260 260 MPN325 385766 386120 129 129 0.581370538948
ncMPN381 777720 777842 260 260 MPN326 385766 387050 129 130 0.405900375291
ncMPN381 777720 777842 260 260 MPN327 385766 387050 129 130 0.347545850282
ncMPN381 777720 777842 260 260 MPN328 386675 388900 129 130 0.192863580484
ncMPN381 777720 777842 260 260 MPN329 386675 388900 129 130 0.122237465951
ncMPN381 777720 777842 260 260 MPN330 386675 388900 129 130 0.0273452063177
ncMPN381 777720 777842 260 260 ncMPN316 388250 388908 130 130 0.472019859157
ncMPN381 777720 777842 260 260 MPN331 388907 392800 130 131 0.455252351819
ncMPN381 777720 777842 260 260 MPN332 390300 392800 131 131 0.293154700018
ncMPN381 777720 777842 260 260 MPN333 392788 396380 131 133 0.283889707533
ncMPN381 777720 777842 260 260 MPN334 392788 396380 131 133 0.360380351382
ncMPN381 777720 777842 260 260 MPN335 396072 396380 133 133 0.402100667035
ncMPN381 777720 777842 260 260 MPN336 398150 399417 133 134 0.645346442727
ncMPN381 777720 777842 260 260 MPN337 399440 404000 134 135 0.73212040468
ncMPN381 777720 777842 260 260 MPN338 401157 404000 134 135 0.627502498748
ncMPN381 777720 777842 260 260 MPN339 401157 404000 134 135 0.535832653068
ncMPN381 777720 777842 260 260 MPN340 401157 408150 134 137 0.477512410915
ncMPN381 777720 777842 260 260 MPN341 405563 408150 136 137 0.524672931492
ncMPN381 777720 777842 260 260 ncMPN321 407622 407738 136 136 0.399082519769
ncMPN381 777720 777842 260 260 MPN342 407800 409750 136 137 0.709227334906
ncMPN381 777720 777842 260 260 MPN343 409438 410900 137 137 0.395210494951
ncMPN381 777720 777842 260 260 MPN344 411098 411850 138 138 0.465787177856
ncMPN381 777720 777842 260 260 ncMPN037 411946 412460 138 138 0.631168778262
ncMPN381 777720 777842 260 260 MPN345 411946 413300 138 138 0.468932935853
ncMPN381 777720 777842 260 260 MPN346 413310 413750 138 138 0.715710755509
ncMPN381 777720 777842 260 260 MPN347 413985 415115 138 139 0.629345774323
ncMPN381 777720 777842 260 260 MPN347a 415133 415520 139 139 0.719976625164
ncMPN381 777720 777842 260 260 ncMPN322 415475 416030 139 139 0.675370011255
ncMPN381 777720 777842 260 260 MPN348a 415560 416032 139 139 0.685965156698
ncMPN381 777720 777842 260 260 MPN348 416032 416560 139 139 0.707436872345
ncMPN381 777720 777842 260 260 MPN349 416483 417800 139 140 0.67254416142
ncMPN381 777720 777842 260 260 MPN350 417190 418115 140 140 0.550756085018
ncMPN381 777720 777842 260 260 MPN351 418160 420274 140 141 0.153758953911
ncMPN381 777720 777842 260 260 MPN352 418740 420274 140 141 0.188242341909
ncMPN381 777720 777842 260 260 MPN353 420725 423493 141 142 0.415438409004
ncMPN381 777720 777842 260 260 MPN354 422150 423493 141 142 0.447752144232
ncMPN381 777720 777842 260 260 MPN355 423575 424238 142 142 0.288453910952
ncMPN381 777720 777842 260 260 MPN356 424230 425465 142 142 0.198672859063
ncMPN381 777720 777842 260 260 MPN357 425460 427653 142 143 0.142483348875
ncMPN381 777720 777842 260 260 MPNt14 427580 427653 143 143 0.30313091632
ncMPN381 777720 777842 260 260 MPN358 427676 429340 143 144 0.57273524918
ncMPN381 777720 777842 260 260 MPNt15 429258 429359 144 144 0.540653493456
ncMPN381 777720 777842 260 260 MPNt16 429432 429500 144 144 0.639582124471
ncMPN381 777720 777842 260 260 MPN359 429424 430335 144 144 0.608426265065
ncMPN381 777720 777842 260 260 MPN360 430315 430900 144 144 0.625540170792
ncMPN381 777720 777842 260 260 MPN361 430315 431600 144 144 0.342551154579
ncMPN381 777720 777842 260 260 MPN362 430315 433050 144 145 0.204018579102
ncMPN381 777720 777842 260 260 MPN363 433178 433540 145 145 0.453019539598
ncMPN381 777720 777842 260 260 MPN364 433178 435580 145 146 0.40545048857
ncMPN381 777720 777842 260 260 MPN365 435610 436730 146 146 0.489867049768
ncMPN381 777720 777842 260 260 MPN366 436465 437632 146 146 0.425015835862
ncMPN381 777720 777842 260 260 MPN367 437563 438531 146 147 -0.00409182693133
ncMPN381 777720 777842 260 260 MPN368 439370 439750 147 147 0.620429250203
ncMPN381 777720 777842 260 260 MPN369 439950 440670 147 147 0.683184005231
ncMPN381 777720 777842 260 260 MPN370 441182 442600 148 148 0.349413968331
ncMPN381 777720 777842 260 260 MPN371 444085 444287 149 149 0.0599013662691
ncMPN381 777720 777842 260 260 MPN372 444330 446500 149 149 0.438637147486
ncMPN381 777720 777842 260 260 MPN373 446000 446606 149 149 0.467114347049
ncMPN381 777720 777842 260 260 ncMPN328 446962 447085 149 150 0.435151607763
ncMPN381 777720 777842 260 260 MPN374 448430 448632 150 150 0.279456358156
ncMPN381 777720 777842 260 260 MPN375 448700 449345 150 150 0.392062593444
ncMPN381 777720 777842 260 260 MPN376 449500 452995 150 151 0.260977123689
ncMPN381 777720 777842 260 260 ncMPN416 108270 108370 37 37 0.655092097125
ncMPN381 777720 777842 260 260 MPN377 453396 453750 152 152 0.541339998538
ncMPN381 777720 777842 260 260 MPN378 453396 457035 152 153 0.309686427878
ncMPN381 777720 777842 260 260 MPN379 456054 457035 153 153 0.227525049904
ncMPN381 777720 777842 260 260 ncMPN042 457039 457200 153 153 0.525111005706
ncMPN381 777720 777842 260 260 MPN380 457039 457900 153 153 0.512917878262
ncMPN381 777720 777842 260 260 MPN381 458048 459000 153 154 0.497385090075
ncMPN381 777720 777842 260 260 MPN382 458048 459500 153 154 0.436351983773
ncMPN381 777720 777842 260 260 MPN383 459450 460558 154 154 0.463351374253
ncMPN381 777720 777842 260 260 ncMPN043 459957 460408 154 154 0.50562051285
ncMPN381 777720 777842 260 260 MPN384 460558 463855 154 155 0.363252234235
ncMPN381 777720 777842 260 260 MPN385 460558 463855 154 155 0.622603003536
ncMPN381 777720 777842 260 260 MPN386 463075 463855 155 155 0.710651733146
ncMPN381 777720 777842 260 260 MPN387 464000 465218 155 156 0.193695692001
ncMPN381 777720 777842 260 260 MPN388 464000 469068 155 157 0.532492624918
ncMPN381 777720 777842 260 260 MPN389 465360 469068 156 157 0.439815468271
ncMPN381 777720 777842 260 260 MPN390 465360 469068 156 157 0.533220067787
ncMPN381 777720 777842 260 260 MPN391 467900 469068 156 157 0.53429663566
ncMPN381 777720 777842 260 260 MPN392 469365 472927 157 158 0.45596813888
ncMPN381 777720 777842 260 260 MPN393 469365 472927 157 158 0.471250772152
ncMPN381 777720 777842 260 260 ncMPN049 471462 471580 158 158 0.203651583231
ncMPN381 777720 777842 260 260 MPN394 469365 472927 157 158 0.442547545035
ncMPN381 777720 777842 260 260 MPN395 473000 473516 158 158 0.41815487946
ncMPN381 777720 777842 260 260 MPN396 473600 476483 158 159 0.57392915314
ncMPN381 777720 777842 260 260 MPN397 476485 478620 159 160 0.613450873334
ncMPN381 777720 777842 260 260 MPN398 478450 482114 160 161 0.52220907803
ncMPN381 777720 777842 260 260 MPN399 478450 482114 160 161 0.470649328289
ncMPN381 777720 777842 260 260 MPN400 480050 482114 161 161 0.466781057015
ncMPN381 777720 777842 260 260 ncMPN051 482025 482100 161 161 0.510886217773
ncMPN381 777720 777842 260 260 ncMPN052 482238 482350 161 161 0.370996455493
ncMPN381 777720 777842 260 260 MPNt18 482280 482745 161 161 0.433761668738
ncMPN381 777720 777842 260 260 MPNt19 482280 482745 161 161 0.476469992057
ncMPN381 777720 777842 260 260 MPNt20 482280 482745 161 161 0.469828453682
ncMPN381 777720 777842 260 260 MPNt21 482280 482745 161 161 0.434390285761
ncMPN381 777720 777842 260 260 MPNt22 482280 482745 161 161 0.501928373883
ncMPN381 777720 777842 260 260 MPN401 482800 483271 161 162 0.48484792507
ncMPN381 777720 777842 260 260 ncMPN053 483325 483640 162 162 0.58145700895
ncMPN381 777720 777842 260 260 MPN402 483325 484950 162 162 0.182084646556
ncMPN381 777720 777842 260 260 MPN403 485152 485500 162 162 0.363863728778
ncMPN381 777720 777842 260 260 MPN404 485152 486450 162 163 0.51380661717
ncMPN381 777720 777842 260 260 MPN405 485152 487120 162 163 0.0488053482598
ncMPN381 777720 777842 260 260 MPN406 487135 487390 163 163 0.626983500703
ncMPN381 777720 777842 260 260 MPNt23 487393 487470 163 163 0.642462485231
ncMPN381 777720 777842 260 260 MPN407 487500 490223 163 164 0.561570208956
ncMPN381 777720 777842 260 260 MPN408a 490298 490420 164 164 0.538807016777
ncMPN381 777720 777842 260 260 ncMPN055 490325 490650 164 164 0.484206890518
ncMPN381 777720 777842 260 260 MPN408 490325 492650 164 165 0.269842378186
ncMPN381 777720 777842 260 260 ncMPN335 492700 493534 165 165 0.259302475266
ncMPN381 777720 777842 260 260 MPN409 492730 494300 165 165 0.146211871533
ncMPN381 777720 777842 260 260 MPN410 494845 495150 165 166 0.354310143394
ncMPN381 777720 777842 260 260 MPN410a 494845 495300 165 166 0.176146051893
ncMPN381 777720 777842 260 260 MPN411 495282 496056 166 166 0.607233586051
ncMPN381 777720 777842 260 260 MPN412 496634 497470 166 166 0.262913253295
ncMPN381 777720 777842 260 260 MPN413 497547 497966 166 166 NaN
ncMPN381 777720 777842 260 260 MPN414 498076 499550 167 167 0.013022819107
ncMPN381 777720 777842 260 260 MPN415 499790 501050 167 168 0.659210154299
ncMPN381 777720 777842 260 260 MPN416 499790 503250 167 168 0.664956388126
ncMPN381 777720 777842 260 260 MPN417 499790 503250 167 168 0.526629860211
ncMPN381 777720 777842 260 260 MPN418 503150 506425 168 169 0.147389335405
ncMPN381 777720 777842 260 260 MPN419 503925 506425 168 169 0.463775525242
ncMPN381 777720 777842 260 260 MPN420 506450 508642 169 170 0.401044798641
ncMPN381 777720 777842 260 260 MPN421 506450 508642 169 170 0.53490271103
ncMPN381 777720 777842 260 260 MPN422 508682 510255 170 171 0.22445362704
ncMPN381 777720 777842 260 260 MPN423 509864 510255 170 171 0.550520784094
ncMPN381 777720 777842 260 260 MPN424 510255 514575 171 172 0.191637531339
ncMPN381 777720 777842 260 260 MPN425 510255 514575 171 172 0.38307658544
ncMPN381 777720 777842 260 260 MPN426 510255 514575 171 172 0.398056890591
ncMPN381 777720 777842 260 260 MPN427 514480 515700 172 172 0.584275438597
ncMPN381 777720 777842 260 260 MPN428 515600 518862 172 173 0.388601189711
ncMPN381 777720 777842 260 260 MPN429 515600 518862 172 173 0.47046524474
ncMPN381 777720 777842 260 260 MPN430 517780 518862 173 173 0.536062381563
ncMPN381 777720 777842 260 260 ncMPN062 518877 519080 173 174 0.388468057871
ncMPN381 777720 777842 260 260 MPN431 518900 520650 173 174 0.282147489358
ncMPN381 777720 777842 260 260 MPN432 519750 520650 174 174 0.502603888791
ncMPN381 777720 777842 260 260 MPN433 520800 521695 174 174 0.393055407447
ncMPN381 777720 777842 260 260 MPN434 521825 523635 174 175 0.327580570438
ncMPN381 777720 777842 260 260 MPN435 523635 524885 175 175 0.588109760263
ncMPN381 777720 777842 260 260 MPN436 523635 528761 175 177 0.587180204512
ncMPN381 777720 777842 260 260 MPN437 530200 530380 177 177 0.62198002467
ncMPN381 777720 777842 260 260 MPN438 530380 531300 177 178 0.57398834295
ncMPN381 777720 777842 260 260 MPN439 531300 532727 178 178 0.610427038186
ncMPN381 777720 777842 260 260 ncMPN065 532778 532960 178 178 0.553997747322
ncMPN381 777720 777842 260 260 MPN440 532818 534998 178 179 0.198597188594
ncMPN381 777720 777842 260 260 MPN441 535468 535776 179 179 0.131294358414
ncMPN381 777720 777842 260 260 MPN442 535900 541756 179 181 -0.0302754267401
ncMPN381 777720 777842 260 260 MPN443 535900 541756 179 181 0.169506190552
ncMPN381 777720 777842 260 260 MPN444 537750 541756 180 181 0.363201385213
ncMPN381 777720 777842 260 260 MPN445 541765 542560 181 181 0.299387073612
ncMPN381 777720 777842 260 260 MPN446 542650 543283 181 182 0.544809952825
ncMPN381 777720 777842 260 260 MPN447 542650 546393 181 183 0.487381701218
ncMPN381 777720 777842 260 260 MPN448 546400 548754 183 183 0.544435178739
ncMPN381 777720 777842 260 260 MPN449 547300 548754 183 183 0.502450051346
ncMPN381 777720 777842 260 260 ncMPN411 413608 414070 138 139 0.695006691173
ncMPN381 777720 777842 260 260 MPN450 548690 549604 183 184 0.591083998074
ncMPN381 777720 777842 260 260 MPN451 549590 554142 184 185 0.255765669881
ncMPN381 777720 777842 260 260 ncMPN076 550546 550750 184 184 0.307632129575
ncMPN381 777720 777842 260 260 MPN452 550750 554142 184 185 0.198729841232
ncMPN381 777720 777842 260 260 MPN453 552750 554142 185 185 0.234698187456
ncMPN381 777720 777842 260 260 MPN454 553600 554142 185 185 0.354484295972
ncMPN381 777720 777842 260 260 MPN455 554258 555085 185 186 0.552005792824
ncMPN381 777720 777842 260 260 MPNt24 555142 555330 186 186 0.489389653457
ncMPN381 777720 777842 260 260 MPNt25 555330 558613 186 187 0.528201700387
ncMPN381 777720 777842 260 260 MPN456 555400 558525 186 187 0.215440426303
ncMPN381 777720 777842 260 260 MPNt26 558613 558724 187 187 0.275823914225
ncMPN381 777720 777842 260 260 MPN457 558800 561945 187 188 0.152187368425
ncMPN381 777720 777842 260 260 MPN458 558800 561945 187 188 0.181349006042
ncMPN381 777720 777842 260 260 MPN459 560100 561945 187 188 0.237242429802
ncMPN381 777720 777842 260 260 MPNt27 562060 562639 188 188 0.509031470904
ncMPN381 777720 777842 260 260 MPNt28 562060 562639 188 188 0.525547010564
ncMPN381 777720 777842 260 260 MPNt29 562060 562639 188 188 0.550550350895
ncMPN381 777720 777842 260 260 MPNt30 562060 562639 188 188 0.537664741384
ncMPN381 777720 777842 260 260 MPNt31 562060 562639 188 188 0.433620597142
ncMPN381 777720 777842 260 260 MPNt32 562060 562639 188 188 0.504814987207
ncMPN381 777720 777842 260 260 MPNt33 562060 562639 188 188 0.63657450735
ncMPN381 777720 777842 260 260 MPN460 562650 564370 188 189 0.556041170189
ncMPN381 777720 777842 260 260 MPN461 564380 565100 189 189 0.565242564633
ncMPN381 777720 777842 260 260 MPN462 565237 566049 189 189 0.416649715597
ncMPN381 777720 777842 260 260 MPN463 566124 566597 189 189 -0.0810193242546
ncMPN381 777720 777842 260 260 MPN464 566891 568228 189 190 0.097747494206
ncMPN381 777720 777842 260 260 MPN464a 568772 569155 190 190 0.424170998302
ncMPN381 777720 777842 260 260 MPN465 568645 569244 190 190 0.573975996716
ncMPN381 777720 777842 260 260 MPN466 569288 570062 190 191 0.70341384785
ncMPN381 777720 777842 260 260 MPN467 569650 570062 190 191 0.554531913494
ncMPN381 777720 777842 260 260 ncMPN084 570165 570310 191 191 0.0604389521511
ncMPN381 777720 777842 260 260 MPN468 570782 571408 191 191 -0.0243049650495
ncMPN381 777720 777842 260 260 MPN469 572300 574256 191 192 0.127524756252
ncMPN381 777720 777842 260 260 MPN470 572990 574256 191 192 0.327589508536
ncMPN381 777720 777842 260 260 MPN471 572990 574256 191 192 0.398486910785
ncMPN381 777720 777842 260 260 MPN472 574300 575174 192 192 0.669645171703
ncMPN381 777720 777842 260 260 MPN473 575200 577082 192 193 0.219739548437
ncMPN381 777720 777842 260 260 MPN474 577082 579392 193 194 0.318076791136
ncMPN381 777720 777842 260 260 MPN474a 577082 579392 193 194 0.486883839977
ncMPN381 777720 777842 260 260 MPN475 579400 582392 194 195 0.344374704883
ncMPN381 777720 777842 260 260 MPN476 580320 582392 194 195 0.186846875982
ncMPN381 777720 777842 260 260 MPN477 580320 582392 194 195 0.0864701385908
ncMPN381 777720 777842 260 260 MPN478 582071 583393 195 195 0.578756133497
ncMPN381 777720 777842 260 260 MPN479 582670 583393 195 195 0.501512630581
ncMPN381 777720 777842 260 260 MPN480 583500 586882 195 196 0.074424030153
ncMPN381 777720 777842 260 260 MPN481 583500 586740 195 196 0.282331927776
ncMPN381 777720 777842 260 260 ncMPN419 232735 232830 78 78 0.120040785159
ncMPN381 777720 777842 260 260 MPN483 586760 587900 196 196 0.517153059759
ncMPN381 777720 777842 260 260 MPN484 588300 588658 197 197 0.63337526976
ncMPN381 777720 777842 260 260 MPN485 589980 590920 197 197 -0.189585009916
ncMPN381 777720 777842 260 260 MPN486 589922 590365 197 197 0.00602095332793
ncMPN381 777720 777842 260 260 MPN487 590500 592200 197 198 0.244128609621
ncMPN381 777720 777842 260 260 MPN488 591640 592200 198 198 0.467087340407
ncMPN381 777720 777842 260 260 MPN489 592000 596741 198 199 0.328950377376
ncMPN381 777720 777842 260 260 ncMPN088 596490 596630 199 199 0.504293499223
ncMPN381 777720 777842 260 260 ncMPN342 596653 596738 199 199 0.479666283737
ncMPN381 777720 777842 260 260 ncMPN089 596763 597600 199 200 -0.00302839578533
ncMPN381 777720 777842 260 260 MPN490 596820 597790 199 200 0.449058883159
ncMPN381 777720 777842 260 260 MPN491 597833 599400 200 200 0.592456438617
ncMPN381 777720 777842 260 260 MPN492 599500 601882 200 201 0.230704406135
ncMPN381 777720 777842 260 260 MPN493 599500 601882 200 201 0.35119498963
ncMPN381 777720 777842 260 260 MPN494 601050 601882 201 201 0.265668301103
ncMPN381 777720 777842 260 260 MPN495 601050 601882 201 201 0.451446734776
ncMPN381 777720 777842 260 260 MPN496 601885 604801 201 202 -0.037471384121
ncMPN381 777720 777842 260 260 MPN497 604200 604801 202 202 0.221658757002
ncMPN381 777720 777842 260 260 MPN498 604897 605625 202 202 0.448553924599
ncMPN381 777720 777842 260 260 ncMPN343 605500 607514 202 203 0.227761487247
ncMPN381 777720 777842 260 260 MPN500 604897 607801 202 203 0.36504517479
ncMPN381 777720 777842 260 260 MPN501 608320 608757 203 203 0.347395580625
ncMPN381 777720 777842 260 260 MPN502 609202 610470 204 204 0.328042630629
ncMPN381 777720 777842 260 260 MPN503 611025 612170 204 205 0.179823574207
ncMPN381 777720 777842 260 260 MPN504 612880 613200 205 205 0.643943983832
ncMPN381 777720 777842 260 260 MPN505 612800 613951 205 205 0.669161934544
ncMPN381 777720 777842 260 260 ncMPN420 236318 236490 79 79 0.596271759057
ncMPN381 777720 777842 260 260 MPN506 614842 617600 205 206 0.60576931369
ncMPN381 777720 777842 260 260 MPN507 617220 617600 206 206 0.658988238323
ncMPN381 777720 777842 260 260 MPN508 618500 619746 207 207 0.740365441314
ncMPN381 777720 777842 260 260 ncMPN344 620220 620510 207 207 0.646617234725
ncMPN381 777720 777842 260 260 MPN509 620570 622592 207 208 0.481420825152
ncMPN381 777720 777842 260 260 MPN510 623450 624765 208 209 0.157037442077
ncMPN381 777720 777842 260 260 ncMPN345 624640 624765 209 209 0.636425490094
ncMPN381 777720 777842 260 260 MPN511 624862 625697 209 209 0.521836236391
ncMPN381 777720 777842 260 260 MPN512 625540 626852 209 209 0.470083954625
ncMPN381 777720 777842 260 260 MPN513 626917 627369 209 210 0.0947450967846
ncMPN381 777720 777842 260 260 ncMPN347 627388 627535 210 210 0.542423212468
ncMPN381 777720 777842 260 260 MPN514 627920 628288 210 210 0.269274073225
ncMPN381 777720 777842 260 260 MPN515 628400 631540 210 211 0.00182857043234
ncMPN381 777720 777842 260 260 MPN516 628400 636549 210 213 -0.0949388484365
ncMPN381 777720 777842 260 260 ncMPN348 636420 636549 213 213 0.126402449625
ncMPN381 777720 777842 260 260 MPN517 636580 637073 213 213 0.483954187225
ncMPN381 777720 777842 260 260 ncMPN404 434598 434910 145 145 0.465083845838
ncMPN381 777720 777842 260 260 ncMPN093 637866 638138 213 213 0.341094144454
ncMPN381 777720 777842 260 260 MPN518 638170 639214 213 214 0.656040785766
ncMPN381 777720 777842 260 260 MPN519 639218 642723 214 215 0.346834538662
ncMPN381 777720 777842 260 260 MPN520 639950 642723 214 215 0.462329371661
ncMPN381 777720 777842 260 260 ncMPN349 642575 642723 215 215 0.117368193046
ncMPN381 777720 777842 260 260 MPN521 642746 643900 215 215 0.650919949362
ncMPN381 777720 777842 260 260 ncMPN350 642900 643212 215 215 -0.0737892208042
ncMPN381 777720 777842 260 260 MPN522 642746 643900 215 215 0.600825852941
ncMPN381 777720 777842 260 260 MPNt34 643903 643990 215 215 0.547402775591
ncMPN381 777720 777842 260 260 ncMPN351 643300 643992 215 215 0.227058264699
ncMPN381 777720 777842 260 260 MPN523 644068 645076 215 216 0.680253699824
ncMPN381 777720 777842 260 260 MPNt35 644990 645076 215 216 0.619038066782
ncMPN381 777720 777842 260 260 MPN524 645520 645912 216 216 0.576151000295
ncMPN381 777720 777842 260 260 ncMPN095 645860 645970 216 216 0.637524352533
ncMPN381 777720 777842 260 260 MPN525 646629 648900 216 217 0.285893846147
ncMPN381 777720 777842 260 260 MPN526 646629 648900 216 217 0.355689972851
ncMPN381 777720 777842 260 260 MPNt36 648900 649025 217 217 0.356030657821
ncMPN381 777720 777842 260 260 MPN527 649000 649819 217 217 0.757975246891
ncMPN381 777720 777842 260 260 MPN528 649835 650700 217 217 0.69409980026
ncMPN381 777720 777842 260 260 MPN528a 649835 650950 217 217 0.551500212336
ncMPN381 777720 777842 260 260 MPN529 650940 651315 217 218 0.674023688426
ncMPN381 777720 777842 260 260 ncMPN352 650925 651276 217 218 0.688721182282
ncMPN381 777720 777842 260 260 MPN530 651335 652100 218 218 0.657186944617
ncMPN381 777720 777842 260 260 MPN531 651900 653975 218 218 0.243003785835
ncMPN381 777720 777842 260 260 MPN532 654150 656175 219 219 0.416438859818
ncMPN381 777720 777842 260 260 MPN533 654750 656175 219 219 0.511076219043
ncMPN381 777720 777842 260 260 ncMPN096 656095 656460 219 219 0.669819795326
ncMPN381 777720 777842 260 260 MPN534 656400 658400 219 220 0.472177920306
ncMPN381 777720 777842 260 260 ncMPN353 656675 657224 219 220 0.719699911126
ncMPN381 777720 777842 260 260 MPN535 656400 658400 219 220 0.324836169331
ncMPN381 777720 777842 260 260 MPN536 656400 658400 219 220 0.218130952351
ncMPN381 777720 777842 260 260 MPN537 658470 659712 220 220 0.664600799936
ncMPN381 777720 777842 260 260 MPN538 659692 660825 220 221 0.279796378493
ncMPN381 777720 777842 260 260 MPN539 659692 660825 220 221 0.231119444247
ncMPN381 777720 777842 260 260 MPN540 659692 660825 220 221 0.19368187046
ncMPN381 777720 777842 260 260 MPN541 660838 661150 221 221 0.673850593187
ncMPN381 777720 777842 260 260 MPN542 661170 661950 221 221 0.513574937793
ncMPN381 777720 777842 260 260 MPN543 661170 664700 221 222 0.463142596699
ncMPN381 777720 777842 260 260 ncMPN354 662700 663390 221 222 0.614624947169
ncMPN381 777720 777842 260 260 MPN544 662580 664700 221 222 0.562802584653
ncMPN381 777720 777842 260 260 ncMPN097 664700 664820 222 222 0.685150113854
ncMPN381 777720 777842 260 260 MPN545 664780 666605 222 223 0.484740413491
ncMPN381 777720 777842 260 260 MPN546 665650 666605 222 223 0.515469496287
ncMPN381 777720 777842 260 260 ncMPN356 666400 666605 223 223 0.633904820844
ncMPN381 777720 777842 260 260 MPN547 666630 668307 223 223 0.498148836807
ncMPN381 777720 777842 260 260 MPN548 668420 670445 223 224 0.476291261881
ncMPN381 777720 777842 260 260 MPN549 669750 670445 224 224 0.376645341746
ncMPN381 777720 777842 260 260 MPN550 670575 671480 224 224 0.429140934405
ncMPN381 777720 777842 260 260 MPN551 670575 675658 224 226 0.436153198205
ncMPN381 777720 777842 260 260 MPN552 670575 675658 224 226 0.451867219278
ncMPN381 777720 777842 260 260 MPN553 673000 675658 225 226 0.476675486513
ncMPN381 777720 777842 260 260 MPN554 673000 675658 225 226 0.610834444315
ncMPN381 777720 777842 260 260 MPN555 675000 675658 226 226 0.592002060908
ncMPN381 777720 777842 260 260 MPN556 675000 677306 226 226 0.646012623214
ncMPN381 777720 777842 260 260 ncMPN358 677090 677306 226 226 0.578747873192
ncMPN381 777720 777842 260 260 MPN557 677326 680000 226 227 0.546684591094
ncMPN381 777720 777842 260 260 MPN558 677326 680000 226 227 0.598452331072
ncMPN381 777720 777842 260 260 MPN559 677326 681000 226 228 0.43768338367
ncMPN381 777720 777842 260 260 MPNt37 680410 680480 227 227 0.463299013095
ncMPN381 777720 777842 260 260 MPN560 680482 681802 227 228 0.627601869162
ncMPN381 777720 777842 260 260 ncMPN099 681820 682030 228 228 0.550634208875
ncMPN381 777720 777842 260 260 MPN561 681820 682500 228 228 0.55184239421
ncMPN381 777720 777842 260 260 MPN562 682450 685816 228 229 0.401585375955
ncMPN381 777720 777842 260 260 MPN563 684000 685816 229 229 0.442134651488
ncMPN381 777720 777842 260 260 MPN564 684800 685816 229 229 0.483990564512
ncMPN381 777720 777842 260 260 MPN565 685822 690500 229 231 0.189692556464
ncMPN381 777720 777842 260 260 MPN566 686620 690500 229 231 0.393629988465
ncMPN381 777720 777842 260 260 MPN567 687230 690500 230 231 0.400553774305
ncMPN381 777720 777842 260 260 ncMPN103 690526 690650 231 231 0.486146007883
ncMPN381 777720 777842 260 260 MPN568 690600 691910 231 231 0.54321658268
ncMPN381 777720 777842 260 260 MPN569 690600 691910 231 231 0.634026316599
ncMPN381 777720 777842 260 260 ncMPN360 691820 691910 231 231 0.716423229204
ncMPN381 777720 777842 260 260 MPN570 691864 692253 231 231 0.622024988632
ncMPN381 777720 777842 260 260 MPN571 692255 694237 231 232 0.280812837126
ncMPN381 777720 777842 260 260 MPN572 694340 697680 232 233 0.464341343873
ncMPN381 777720 777842 260 260 MPN573 694340 697680 232 233 0.513138699443
ncMPN381 777720 777842 260 260 MPN574 694340 697680 232 233 0.63127207857
ncMPN381 777720 777842 260 260 MPN575 697900 698232 233 233 0.305570591942
ncMPN381 777720 777842 260 260 MPN576 698700 699913 233 234 0.599754425984
ncMPN381 777720 777842 260 260 MPN577 7e+05 701322 234 234 0.266330553398
ncMPN381 777720 777842 260 260 MPN578 701545 701847 234 234 0.302010615084
ncMPN381 777720 777842 260 260 MPN579 701790 702258 234 235 0.680645462888
ncMPN381 777720 777842 260 260 MPN580 702400 703742 235 235 0.0672026973109
ncMPN381 777720 777842 260 260 MPN581 702780 703742 235 235 0.42281613639
ncMPN381 777720 777842 260 260 ncMPN361 703270 703742 235 235 0.445391622598
ncMPN381 777720 777842 260 260 ncMPN105 703758 703950 235 235 0.654561869766
ncMPN381 777720 777842 260 260 MPN582 703742 705122 235 236 0.662200975486
ncMPN381 777720 777842 260 260 MPN583 705325 706680 236 236 0.464366816274
ncMPN381 777720 777842 260 260 MPN584 706680 708120 236 237 0.660030266637
ncMPN381 777720 777842 260 260 MPN585 706680 708120 236 237 0.720290619099
ncMPN381 777720 777842 260 260 MPN586 706680 711217 236 238 0.617918210214
ncMPN381 777720 777842 260 260 ncMPN106 708540 709300 237 237 0.643425816791
ncMPN381 777720 777842 260 260 MPN587 708920 709566 237 237 0.653691187712
ncMPN381 777720 777842 260 260 MPN588 708920 711217 237 238 0.738843078921
ncMPN381 777720 777842 260 260 ncMPN362 710925 711217 237 238 0.669733906713
ncMPN381 777720 777842 260 260 ncMPN107 711415 711620 238 238 0.703170481146
ncMPN381 777720 777842 260 260 MPN589 711220 716002 238 239 0.105593814021
ncMPN381 777720 777842 260 260 MPN590 712000 716002 238 239 -0.0521270070174
ncMPN381 777720 777842 260 260 MPN591 712800 714360 238 239 0.257859919254
ncMPN381 777720 777842 260 260 MPN592 714420 716002 239 239 0.643750023703
ncMPN381 777720 777842 260 260 MPN593 716070 716488 239 239 0.68567059973
ncMPN381 777720 777842 260 260 ncMPN108 716564 716800 239 239 0.586392261072
ncMPN381 777720 777842 260 260 MPN594 716070 717059 239 240 0.658555671649
ncMPN381 777720 777842 260 260 MPN595 716070 717470 239 240 0.422340826326
ncMPN381 777720 777842 260 260 MPN596 716070 718745 239 240 0.230242445997
ncMPN381 777720 777842 260 260 ncMPN363 718500 718745 240 240 0.59459417371
ncMPN381 777720 777842 260 260 MPN597 719200 724942 240 242 0.380965514681
ncMPN381 777720 777842 260 260 MPN598 719200 724942 240 242 0.326652523349
ncMPN381 777720 777842 260 260 MPN599 719200 724942 240 242 0.207239898617
ncMPN381 777720 777842 260 260 MPN600 719200 724942 240 242 0.306303789984
ncMPN381 777720 777842 260 260 MPN601 719200 724942 240 242 0.532950448537
ncMPN381 777720 777842 260 260 MPN602 719200 724942 240 242 0.439619860771
ncMPN381 777720 777842 260 260 MPN603 719200 724942 240 242 0.572498064719
ncMPN381 777720 777842 260 260 MPN604 724942 725783 242 242 0.394905450023
ncMPN381 777720 777842 260 260 MPN605 725790 726260 242 243 0.484938052286
ncMPN381 777720 777842 260 260 MPN606 726100 727568 243 243 0.545036113538
ncMPN381 777720 777842 260 260 MPN607 727570 728050 243 243 0.607827478321
ncMPN381 777720 777842 260 260 MPN608 727900 732812 243 245 0.440790392159
ncMPN381 777720 777842 260 260 MPN609 728725 732812 243 245 0.288797569096
ncMPN381 777720 777842 260 260 MPN610 728725 732812 243 245 0.463339894879
ncMPN381 777720 777842 260 260 MPN611 731700 732812 244 245 0.618003189395
ncMPN381 777720 777842 260 260 MPN612 733100 735743 245 246 0.54987906074
ncMPN381 777720 777842 260 260 MPN613 736185 737219 246 246 0.251703810544
ncMPN381 777720 777842 260 260 MPN614 737155 738159 246 247 0.333881639282
ncMPN381 777720 777842 260 260 MPN615 738150 738921 247 247 0.332339194158
ncMPN381 777720 777842 260 260 ncMPN405 434916 435140 145 146 0.467660770112
ncMPN381 777720 777842 260 260 MPN616 739400 740285 247 247 0.570223702754
ncMPN381 777720 777842 260 260 MPN617 739850 740285 247 247 0.54255468074
ncMPN381 777720 777842 260 260 MPN618 740287 742352 247 248 0.36629000397
ncMPN381 777720 777842 260 260 ncMPN365 741810 742352 248 248 0.277238819654
ncMPN381 777720 777842 260 260 MPN619 742360 745407 248 249 0.209390759928
ncMPN381 777720 777842 260 260 MPN620 742360 747710 248 250 0.452616597514
ncMPN381 777720 777842 260 260 ncMPN406 648900 649190 217 217 0.445519723012
ncMPN381 777720 777842 260 260 MPN621 747600 749708 250 250 0.198537715201
ncMPN381 777720 777842 260 260 MPN622 749750 749770 250 250 0.433684440714
ncMPN381 777720 777842 260 260 MPN623 749784 751215 250 251 0.487493008802
ncMPN381 777720 777842 260 260 MPN624 751220 751400 251 251 0.382728348921
ncMPN381 777720 777842 260 260 MPN625 751452 751895 251 251 0.433548026679
ncMPN381 777720 777842 260 260 MPN626 752121 752360 251 251 0.466844954767
ncMPN381 777720 777842 260 260 ncMPN111 752355 753150 251 252 0.439163909884
ncMPN381 777720 777842 260 260 MPN627 752420 754262 251 252 0.507987094069
ncMPN381 777720 777842 260 260 MPN628 754270 756522 252 253 0.50279382863
ncMPN381 777720 777842 260 260 MPN629 752420 756522 251 253 0.546978764001
ncMPN381 777720 777842 260 260 MPN630 756600 757832 253 253 0.602609418493
ncMPN381 777720 777842 260 260 MPN631 757845 758820 253 253 0.63421798874
ncMPN381 777720 777842 260 260 MPN632 757845 759450 253 254 0.592340151189
ncMPN381 777720 777842 260 260 MPN633 759510 760300 254 254 0.46891643415
ncMPN381 777720 777842 260 260 MPN634 759510 761115 254 254 0.416488185093
ncMPN381 777720 777842 260 260 ncMPN113 761110 761400 254 254 0.509013471956
ncMPN381 777720 777842 260 260 MPN635 759510 762620 254 255 0.302742341773
ncMPN381 777720 777842 260 260 MPN636 762620 763250 255 255 0.626600122553
ncMPN381 777720 777842 260 260 MPN637 762620 764400 255 255 0.606033249981
ncMPN381 777720 777842 260 260 MPN638 764396 765600 255 256 0.636530704626
ncMPN381 777720 777842 260 260 MPN639 765522 766400 256 256 0.654230436565
ncMPN381 777720 777842 260 260 MPN640 766400 769388 256 257 0.399360194797
ncMPN381 777720 777842 260 260 MPN641 766400 769388 256 257 0.521372826772
ncMPN381 777720 777842 260 260 MPN642 766400 769388 256 257 0.57603957934
ncMPN381 777720 777842 260 260 MPN643 766400 769388 256 257 0.541972080633
ncMPN381 777720 777842 260 260 MPN644 769400 771628 257 258 0.39405191133
ncMPN381 777720 777842 260 260 MPN645 768000 771628 257 258 0.382118139714
ncMPN381 777720 777842 260 260 MPN646 771503 773368 258 258 0.406558688274
ncMPN381 777720 777842 260 260 MPN647 772400 773368 258 258 0.500583743802
ncMPN381 777720 777842 260 260 MPN648 772400 773840 258 258 0.632173527222
ncMPN381 777720 777842 260 260 MPN649 773840 775425 258 259 0.608658158282
ncMPN381 777720 777842 260 260 MPN650 774920 775468 259 259 0.703100142029
ncMPN381 777720 777842 260 260 ncMPN115 775995 776360 259 259 0.608850950748
ncMPN381 777720 777842 260 260 ncMPN369 776220 776443 259 259 0.436930075695
ncMPN381 777720 777842 260 260 MPN651 776236 776365 259 259 0.470537276198
ncMPN381 777720 777842 260 260 MPN652 777475 778510 260 260 0.680088425315
ncMPN381 777720 777842 260 260 MPN653 778590 779025 260 260 0.687415814593
ncMPN381 777720 777842 260 260 MPN654 779240 779732 260 260 0.685581193447
ncMPN381 777720 777842 260 260 ncMPN117 780181 780310 261 261 0.322544331952
ncMPN381 777720 777842 260 260 MPN655 780181 780600 261 261 0.464476500223
ncMPN381 777720 777842 260 260 MPN656 781243 781932 261 261 0.278138858455
ncMPN381 777720 777842 260 260 MPN657 781850 783153 261 262 0.211625373752
ncMPN381 777720 777842 260 260 MPN658 783000 783562 262 262 0.296477553081
ncMPN381 777720 777842 260 260 MPN659 783000 784450 262 262 0.406033377623
ncMPN381 777720 777842 260 260 MPN660 784000 784450 262 262 0.640053517491
ncMPN381 777720 777842 260 260 MPN661 784500 786668 262 263 0.327230160405
ncMPN381 777720 777842 260 260 MPN662 784500 786668 262 263 0.363218192513
ncMPN381 777720 777842 260 260 ncMPN372 786330 786668 263 263 0.372820140679
ncMPN381 777720 777842 260 260 ncMPN122 786507 786850 263 263 0.0985621947954
ncMPN381 777720 777842 260 260 MPN663 786500 789340 263 264 0.27335192984
ncMPN381 777720 777842 260 260 ncMPN421 280440 280585 94 94 0.169028715091
ncMPN381 777720 777842 260 260 MPN664 786500 789340 263 264 0.464724823027
ncMPN381 777720 777842 260 260 MPN665 788150 789340 263 264 0.595509817592
ncMPN381 777720 777842 260 260 MPN666 789390 790180 264 264 0.578990229831
ncMPN381 777720 777842 260 260 MPN667 789390 791000 264 264 0.505512808207
ncMPN381 777720 777842 260 260 MPN668 790850 791452 264 264 0.647754663847
ncMPN381 777720 777842 260 260 MPN669 791370 792650 264 265 0.560022065427
ncMPN381 777720 777842 260 260 MPN670 792720 793757 265 265 0.588854762192
ncMPN381 777720 777842 260 260 MPN671a 793939 796468 265 266 0.153805726956
ncMPN381 777720 777842 260 260 MPN671 794180 796462 265 266 0.229237698837
ncMPN381 777720 777842 260 260 MPN672a 796400 797655 266 266 0.545950698384
ncMPN381 777720 777842 260 260 MPN672 796400 797655 266 266 0.55112684386
ncMPN381 777720 777842 260 260 MPN673 796400 797655 266 266 0.513123615298
ncMPN381 777720 777842 260 260 ncMPN124 797290 797800 266 266 0.606844780096
ncMPN381 777720 777842 260 260 MPN674 797795 798800 266 267 0.508623187573
ncMPN381 777720 777842 260 260 MPN675 799160 799511 267 267 0.453313175734
ncMPN381 777720 777842 260 260 ncMPN375 799800 800032 267 267 0.462021738038
ncMPN381 777720 777842 260 260 MPN676 799776 800178 267 267 0.357431520268
ncMPN381 777720 777842 260 260 ncMPN376 800400 800460 267 267 0.565263657385
ncMPN381 777720 777842 260 260 ncMPN377 800495 800550 267 267 0.576678144835
ncMPN381 777720 777842 260 260 ncMPN125 800642 800780 267 267 0.601766470883
ncMPN381 777720 777842 260 260 MPN677 800675 803725 267 268 0.244147607445
ncMPN381 777720 777842 260 260 MPN678 801850 803725 268 268 0.292621760211
ncMPN381 777720 777842 260 260 MPN679 803400 805859 268 269 0.159246807791
ncMPN381 777720 777842 260 260 MPN680 803400 805859 268 269 0.264571779546
ncMPN381 777720 777842 260 260 MPN681 803400 805859 268 269 0.323897742313
ncMPN381 777720 777842 260 260 MPN682 805680 805859 269 269 0.18327836182
ncMPN381 777720 777842 260 260 MPN683 805863 813450 269 272 -0.00629490766768
ncMPN381 777720 777842 260 260 MPN684 805863 813450 269 272 0.0319263248258
ncMPN381 777720 777842 260 260 MPN685 812200 813450 271 272 0.262024099187
ncMPN381 777720 777842 260 260 ncMPN379 813000 813451 272 272 0.322551578076
ncMPN381 777720 777842 260 260 MPN686 813520 816355 272 273 -0.145702341317
ncMPN381 777720 777842 260 260 MPN687 813520 816355 272 273 -0.367876397692
ncMPN381 777720 777842 260 260 MPN688 815200 816355 272 273 -0.256451730377
MPN001 652 1900 1 1 ncMPN200 45 180 1 1 0.249697395682
MPN001 652 1900 1 1 ncMPN201 395 587 1 1 0.816547727292
MPN001 652 1900 1 1 ncMPN381 777720 777842 260 260 0.34279169963
MPN001 652 1900 1 1 MPN002 652 2750 1 1 0.365916937812
MPN001 652 1900 1 1 MPN003 2800 10000 1 4 0.115898614606
MPN001 652 1900 1 1 MPN004 2800 10000 1 4 0.129999490106
MPN001 652 1900 1 1 MPN005 7225 10000 3 4 0.202285587692
MPN001 652 1900 1 1 MPN006 7225 10000 3 4 0.0153405373901
MPN001 652 1900 1 1 MPN007 7225 10000 3 4 0.0575398755482
MPN001 652 1900 1 1 MPN008 7225 11310 3 4 0.0601557420594
MPN001 652 1900 1 1 MPN009 7225 11960 3 4 0.171164295254
MPN001 652 1900 1 1 MPN010 12342 12750 5 5 0.0789783564799
MPN001 652 1900 1 1 MPN011 12865 14310 5 5 0.505732146937
MPN001 652 1900 1 1 ncMPN005 15895 16000 6 6 0.045736882771
MPN001 652 1900 1 1 MPN012 13450 14310 5 5 0.365230939779
MPN001 652 1900 1 1 MPN013 15143 15800 6 6 -0.173171442526
MPN001 652 1900 1 1 ncMPN006 57400 57920 20 20 0.279283294854
MPN001 652 1900 1 1 MPN014 15895 16125 6 6 0.0969642991933
MPN001 652 1900 1 1 MPN015 16170 17493 6 6 0.0953223188113
MPN001 652 1900 1 1 ncMPN204 17300 17493 6 6 -0.146197175327
MPN001 652 1900 1 1 MPN016 17493 18353 6 7 -0.157782454958
MPN001 652 1900 1 1 MPN017 18345 19032 7 7 -0.128961510671
MPN001 652 1900 1 1 MPNt01 19078 19231 7 7 0.287245927417
MPN001 652 1900 1 1 MPNt02 19078 19231 7 7 0.366523574718
MPN001 652 1900 1 1 MPN018 19314 23120 7 8 -0.0148349059377
MPN001 652 1900 1 1 MPN019 19314 23120 7 8 -0.00793822539105
MPN001 652 1900 1 1 ncMPN208 22750 23147 8 8 -0.0209158278353
MPN001 652 1900 1 1 MPN020 22876 28550 8 10 0.166601667614
MPN001 652 1900 1 1 MPN021 26140 28550 9 10 0.152840290488
MPN001 652 1900 1 1 MPN022 26140 28550 9 10 0.352540786385
MPN001 652 1900 1 1 MPN023 26140 29803 9 10 0.35675301527
MPN001 652 1900 1 1 MPN024 29803 31200 10 11 -0.211182914643
MPN001 652 1900 1 1 ncMPN211 30025 30400 11 11 -0.0865847843101
MPN001 652 1900 1 1 MPN025 29803 31200 10 11 -0.0715301272085
MPN001 652 1900 1 1 MPN026 29803 32900 10 11 -0.0391174330774
MPN001 652 1900 1 1 MPN027 31925 33036 11 12 -0.157883345633
MPN001 652 1900 1 1 MPN028 33046 33960 12 12 0.201653829488
MPN001 652 1900 1 1 MPN029 33800 35000 12 12 -0.0406065492659
MPN001 652 1900 1 1 MPN030 33800 35000 12 12 -0.0914232908549
MPN001 652 1900 1 1 MPN031 33800 36000 12 13 -0.0401068440668
MPN001 652 1900 1 1 MPN032 35750 36773 12 13 0.0525749387574
MPN001 652 1900 1 1 MPN033 35750 36773 12 13 -0.0763760109341
MPN001 652 1900 1 1 MPN034 35750 41195 12 14 -0.164407505636
MPN001 652 1900 1 1 ncMPN214 41040 41195 14 14 0.0452840749815
MPN001 652 1900 1 1 MPN035 41322 43400 14 15 -0.0664160799837
MPN001 652 1900 1 1 MPN036 43500 45640 15 16 0.0623306641697
MPN001 652 1900 1 1 ncMPN215 45410 45669 16 16 0.197227518009
MPN001 652 1900 1 1 MPN037a 45765 46025 16 16 0.119141018392
MPN001 652 1900 1 1 MPN037 43500 46300 15 16 0.242051920943
MPN001 652 1900 1 1 MPN038 46500 46757 16 16 -0.145884787275
MPN001 652 1900 1 1 ncMPN401 326838 326962 109 109 -0.241964750638
MPN001 652 1900 1 1 MPN039 47105 48450 16 17 0.196843441822
MPN001 652 1900 1 1 MPN040 48300 48485 17 17 -0.0676451932843
MPN001 652 1900 1 1 MPN041 47103 48961 16 17 0.0575565471728
MPN001 652 1900 1 1 MPN042 47103 51310 16 18 0.172850506203
MPN001 652 1900 1 1 MPN043 51580 52600 18 18 0.0175942687043
MPN001 652 1900 1 1 MPN044a 52533 52540 18 18 -0.00938190655629
MPN001 652 1900 1 1 MPN044 52400 53054 18 18 -0.057264995697
MPN001 652 1900 1 1 MPN045 53073 54400 18 19 -0.0772305909796
MPN001 652 1900 1 1 MPN046 54163 56032 19 19 -0.165260550399
MPN001 652 1900 1 1 MPN047 56032 57350 19 20 -0.0598408896698
MPN001 652 1900 1 1 ncMPN220 57240 57500 20 20 0.107883372156
MPN001 652 1900 1 1 ncMPN007 61738 62040 21 21 0.352828945667
MPN001 652 1900 1 1 MPN048 57400 59490 20 20 -0.00468652821124
MPN001 652 1900 1 1 MPN049 59490 61495 20 21 0.210944506248
MPN001 652 1900 1 1 MPN050 61800 64660 21 22 0.123382365462
MPN001 652 1900 1 1 MPN051 63200 64660 22 22 0.0950145507368
MPN001 652 1900 1 1 MPN052 64805 67075 22 23 0.362282047225
MPN001 652 1900 1 1 MPN053 66810 67075 23 23 -0.206114654631
MPN001 652 1900 1 1 ncMPN223 67200 67905 23 23 0.504046210117
MPN001 652 1900 1 1 ncMPN224 68220 68407 23 23 0.455719039797
MPN001 652 1900 1 1 MPN054 68627 68998 23 23 0.194190112754
MPN001 652 1900 1 1 ncMPN227 69038 69100 24 24 0.341778750936
MPN001 652 1900 1 1 ncMPN229 69150 69293 24 24 0.247860668669
MPN001 652 1900 1 1 MPN055 70370 72200 24 25 0.205980970487
MPN001 652 1900 1 1 ncMPN230 71625 72547 24 25 -0.143535177772
MPN001 652 1900 1 1 MPN056 70370 73600 24 25 0.373187972933
MPN001 652 1900 1 1 ncMPN232 72825 73015 25 25 -0.213390171077
MPN001 652 1900 1 1 MPN057 70370 75203 24 26 0.215752123328
MPN001 652 1900 1 1 MPN058 70370 75203 24 26 0.0901024855792
MPN001 652 1900 1 1 MPN059 75210 76100 26 26 -0.409139340814
MPN001 652 1900 1 1 MPN060 75210 77100 26 26 -0.307308506931
MPN001 652 1900 1 1 MPN060a 77204 77420 26 26 -0.138379128896
MPN001 652 1900 1 1 MPN061 77575 78980 26 27 -0.0430491741685
MPN001 652 1900 1 1 MPN062 79012 82000 27 28 -0.0171575426517
MPN001 652 1900 1 1 MPN063 79012 82000 27 28 0.11076426214
MPN001 652 1900 1 1 MPN064 79012 82000 27 28 0.0660950250086
MPN001 652 1900 1 1 MPN065 81353 82000 28 28 -0.196078946426
MPN001 652 1900 1 1 MPN066 81353 83850 28 28 0.0826017594346
MPN001 652 1900 1 1 MPN067 83650 85221 28 29 0.0185463542201
MPN001 652 1900 1 1 MPN068 83650 85221 28 29 0.201792161146
MPN001 652 1900 1 1 MPN069 84590 85221 29 29 0.307242801296
MPN001 652 1900 1 1 ncMPN413 282550 282690 95 95 0.0520327460875
MPN001 652 1900 1 1 MPN070 85200 85630 29 29 0.013255293101
MPN001 652 1900 1 1 MPN071 85760 86485 29 29 0.09423369058
MPN001 652 1900 1 1 MPN072 86485 87994 29 30 0.105163377598
MPN001 652 1900 1 1 MPN073 86920 87994 29 30 0.020821155604
MPN001 652 1900 1 1 MPN074 86920 88485 29 30 0.0654704610684
MPN001 652 1900 1 1 MPN075 88348 89247 30 30 0.400548338726
MPN001 652 1900 1 1 MPN076 89250 91057 30 31 0.311983889648
MPN001 652 1900 1 1 MPN077 91200 92905 31 31 0.277183898381
MPN001 652 1900 1 1 MPNt03 93050 93150 32 32 -0.0212795241365
MPN001 652 1900 1 1 ncMPN231 93185 93235 32 32 0.306379070101
MPN001 652 1900 1 1 MPN078 93165 96171 32 33 0.322000781186
MPN001 652 1900 1 1 MPN079 93173 96171 32 33 0.228589834366
MPN001 652 1900 1 1 ncMPN013 96173 96450 33 33 0.405815444907
MPN001 652 1900 1 1 MPN080 96173 99175 33 34 -0.0764246764813
MPN001 652 1900 1 1 MPN081 99078 101980 34 34 -0.126931961171
MPN001 652 1900 1 1 MPN082 101978 103900 34 35 0.0876871627236
MPN001 652 1900 1 1 MPN083 103935 107250 35 36 0.410353523106
MPN001 652 1900 1 1 MPN084 105580 107250 36 36 0.415227388867
MPN001 652 1900 1 1 MPN085 107273 108690 36 37 0.626598130788
MPN001 652 1900 1 1 ncMPN015 108600 108680 37 37 0.710985718851
MPN001 652 1900 1 1 MPN086 107273 109200 36 37 0.116169437351
MPN001 652 1900 1 1 ncMPN016 109300 109420 37 37 0.059832153432
MPN001 652 1900 1 1 MPN087 109346 109798 37 37 0.268422400663
MPN001 652 1900 1 1 ncMPN236 110080 110280 37 37 0.387740522074
MPN001 652 1900 1 1 MPN088 110193 111350 37 38 0.625697566803
MPN001 652 1900 1 1 MPN089 111474 112600 38 38 0.501442840151
MPN001 652 1900 1 1 MPN090 112715 113800 38 38 0.502222682194
MPN001 652 1900 1 1 MPN091 111630 114254 38 39 -0.1472258173
MPN001 652 1900 1 1 MPN092 114572 115093 39 39 -0.168268782722
MPN001 652 1900 1 1 MPN093 114948 115853 39 39 -0.204185769039
MPN001 652 1900 1 1 MPN094 116437 116760 39 39 -0.112147364925
MPN001 652 1900 1 1 ncMPN240 117280 118112 40 40 -0.165731756137
MPN001 652 1900 1 1 Mpnr01 118250 118918 40 40 -3.26295654304e-15
MPN001 652 1900 1 1 ncMPN241 119380 119835 40 40 -0.020717783745
MPN001 652 1900 1 1 Mpnr02 118250 119818 40 40 -0.089458271222
MPN001 652 1900 1 1 Mpnr03 118250 123130 40 42 0.176147408344
MPN001 652 1900 1 1 MPN095 123260 124998 42 42 -0.0180393758507
MPN001 652 1900 1 1 MPN096 123260 124998 42 42 -0.000672908128286
MPN001 652 1900 1 1 MPN097 124998 126820 42 43 -0.0391188959874
MPN001 652 1900 1 1 MPN098 126630 127400 43 43 -0.00862109537874
MPN001 652 1900 1 1 ncMPN247 127270 127960 43 43 -0.187935131707
MPN001 652 1900 1 1 MPN099 128076 129119 43 44 -0.220732517026
MPN001 652 1900 1 1 MPN100 129608 130007 44 44 -0.0264017826826
MPN001 652 1900 1 1 ncMPN425 786672 787370 263 263 -0.00176184370732
MPN001 652 1900 1 1 MPN101 130466 131752 44 44 -0.325279858876
MPN001 652 1900 1 1 MPN102 132568 133386 45 45 -0.227381115918
MPN001 652 1900 1 1 MPN103 134055 134573 45 45 -0.0460707398541
MPN001 652 1900 1 1 MPN104 134210 134900 45 45 -0.14546333451
MPN001 652 1900 1 1 MPN104a 134985 135350 45 46 0.614765478166
MPN001 652 1900 1 1 MPN105 135724 137100 46 46 0.0512857120493
MPN001 652 1900 1 1 MPN106 135724 139000 46 47 0.156283785848
MPN001 652 1900 1 1 MPN107 135724 140200 46 47 0.590539585932
MPN001 652 1900 1 1 MPN108 135724 141600 46 48 0.426623094764
MPN001 652 1900 1 1 ncMPN251 141600 141665 48 48 0.187697431205
MPN001 652 1900 1 1 MPN109 141936 142650 48 48 0.711295374412
MPN001 652 1900 1 1 ncMPN254 142350 142576 48 48 0.191520938586
MPN001 652 1900 1 1 MPN110 141936 143180 48 48 0.64297643252
MPN001 652 1900 1 1 MPN111 144442 147138 49 50 0.448408471896
MPN001 652 1900 1 1 ncMPN256 146810 146941 49 49 0.510791804491
MPN001 652 1900 1 1 MPN112 147124 147750 50 50 0.266484666649
MPN001 652 1900 1 1 MPN113 147124 150525 50 51 0.273870715103
MPN001 652 1900 1 1 MPN114 147124 150525 50 51 0.0342133579025
MPN001 652 1900 1 1 MPN115 150608 151790 51 51 -0.124696623791
MPN001 652 1900 1 1 MPN116 150608 151790 51 51 -0.322374245979
MPN001 652 1900 1 1 MPN117 150608 151790 51 51 -0.345169491445
MPN001 652 1900 1 1 MPN118 151740 152525 51 51 0.184103775998
MPN001 652 1900 1 1 MPN119 152539 155310 51 52 -0.000268731355212
MPN001 652 1900 1 1 MPN120 155310 156455 52 53 0.180788591624
MPN001 652 1900 1 1 MPN121 155310 156455 52 53 0.0344696240565
MPN001 652 1900 1 1 MPNt04 156350 156435 53 53 0.486594356824
MPN001 652 1900 1 1 MPN122 155310 158200 52 53 0.0256219974887
MPN001 652 1900 1 1 MPN123 155310 160900 52 54 0.165543578449
MPN001 652 1900 1 1 MPN124 160080 161792 54 54 0.24533483661
MPN001 652 1900 1 1 MPN125 161685 163600 54 55 -0.124563383856
MPN001 652 1900 1 1 MPN126 163604 164250 55 55 0.0416753935299
MPN001 652 1900 1 1 ncMPN263 164240 164364 55 55 0.484226038854
MPN001 652 1900 1 1 MPN127 164592 165240 55 56 0.0357045791995
MPN001 652 1900 1 1 MPN128 166315 166932 56 56 -0.266359700126
MPN001 652 1900 1 1 ncMPN019 167025 167500 56 56 0.449279765007
MPN001 652 1900 1 1 MPN129 167600 168100 56 57 0.662372574872
MPN001 652 1900 1 1 ncMPN265 168550 168637 57 57 0.136325562915
MPN001 652 1900 1 1 MPN130 169193 169475 57 57 0.094557253413
MPN001 652 1900 1 1 MPN131 170068 170733 57 57 -0.374506808021
MPN001 652 1900 1 1 MPN132 171049 171819 58 58 -0.244351676772
MPN001 652 1900 1 1 ncMPN021 172240 172400 58 58 -0.179907843476
MPN001 652 1900 1 1 MPN133 172240 177000 58 60 -0.0236835469861
MPN001 652 1900 1 1 ncMPN268 173050 173242 58 58 0.128414374553
MPN001 652 1900 1 1 MPN134 172240 177000 58 60 0.0597060062351
MPN001 652 1900 1 1 MPN135 172240 177000 58 60 0.343422841368
MPN001 652 1900 1 1 MPN136 172240 177000 58 60 0.266229061091
MPN001 652 1900 1 1 MPN137 177430 178060 60 60 0.0673752441262
MPN001 652 1900 1 1 MPN138 178410 178733 60 60 -0.076616607356
MPN001 652 1900 1 1 MPN139 179129 179620 60 60 -0.0268965778299
MPN001 652 1900 1 1 MPN140 179855 180355 60 61 0.313459933385
MPN001 652 1900 1 1 MPN141 180850 189400 61 64 -0.0136614321507
MPN001 652 1900 1 1 MPN142 180850 189400 61 64 0.0115064220493
MPN001 652 1900 1 1 MPN143 180850 190300 61 64 -0.0384566590262
MPN001 652 1900 1 1 ncMPN269 190000 190272 64 64 0.062870931618
MPN001 652 1900 1 1 MPN144 190621 191862 64 64 -0.107151832996
MPN001 652 1900 1 1 MPN145 192331 192760 65 65 0.0384443007749
MPN001 652 1900 1 1 MPN146 192995 193900 65 65 0.0645380481162
MPN001 652 1900 1 1 MPN147 192995 195000 65 66 0.00871067524199
MPN001 652 1900 1 1 MPN148 195486 196380 66 66 0.594969096646
MPN001 652 1900 1 1 MPN149 196830 198154 66 67 -0.0650978587357
MPN001 652 1900 1 1 MPN150 197982 198656 66 67 -0.0472132619177
MPN001 652 1900 1 1 MPN151 199139 199540 67 67 -0.100806065363
MPN001 652 1900 1 1 MPN152 199800 202358 67 68 0.00528355142466
MPN001 652 1900 1 1 MPN153 202353 205724 68 69 0.0312443666181
MPN001 652 1900 1 1 MPN154 205728 207500 69 70 -0.303404375354
MPN001 652 1900 1 1 MPN155a 205728 207717 69 70 -0.336796557372
MPN001 652 1900 1 1 MPN155 207525 211200 70 71 -0.292722430581
MPN001 652 1900 1 1 MPN156 207525 211200 70 71 0.11214555815
MPN001 652 1900 1 1 MPN157 209918 211175 70 71 -0.177432592878
MPN001 652 1900 1 1 MPN158 209918 211980 70 71 0.0334651373079
MPN001 652 1900 1 1 MPN159 211965 213320 71 72 0.0889936225681
MPN001 652 1900 1 1 ncMPN274 213240 213976 72 72 -0.0221513425084
MPN001 652 1900 1 1 MPN160 213090 214528 72 72 0.205981520382
MPN001 652 1900 1 1 MPN161 214525 215850 72 72 0.317384942135
MPN001 652 1900 1 1 MPN162 215970 216950 72 73 -0.192961272679
MPN001 652 1900 1 1 MPN163 217130 217650 73 73 0.606428082049
MPN001 652 1900 1 1 MPN164 217555 229680 73 77 -0.364411995742
MPN001 652 1900 1 1 MPN165 217555 229680 73 77 -0.349074634822
MPN001 652 1900 1 1 ncMPN275 218400 218980 73 73 -0.339943495186
MPN001 652 1900 1 1 MPN166 217555 229680 73 77 -0.340763628144
MPN001 652 1900 1 1 MPN167 217555 229680 73 77 -0.223548775379
MPN001 652 1900 1 1 MPN168 217555 229680 73 77 -0.2688847
MPN001 652 1900 1 1 MPN169 217555 229680 73 77 -0.363640492463
MPN001 652 1900 1 1 MPN170 217555 229680 73 77 -0.358163406268
MPN001 652 1900 1 1 MPN171 217555 229680 73 77 -0.376734200424
MPN001 652 1900 1 1 MPN172 217555 229680 73 77 -0.274896576722
MPN001 652 1900 1 1 MPN173 217555 229680 73 77 -0.30634029657
MPN001 652 1900 1 1 MPN174 217555 229680 73 77 -0.405774388497
MPN001 652 1900 1 1 MPN175 217555 229680 73 77 -0.326501167664
MPN001 652 1900 1 1 MPN176 217555 229680 73 77 -0.374361041317
MPN001 652 1900 1 1 MPN177 217555 229680 73 77 -0.194145280073
MPN001 652 1900 1 1 MPN178 217555 229680 73 77 -0.306662102711
MPN001 652 1900 1 1 MPN179 217555 229680 73 77 -0.263422555572
MPN001 652 1900 1 1 MPN180 217555 229680 73 77 -0.192570158323
MPN001 652 1900 1 1 MPN181 217555 229680 73 77 -0.119454686512
MPN001 652 1900 1 1 MPN182 226239 229680 76 77 -0.196764251383
MPN001 652 1900 1 1 MPN183 226239 229680 76 77 -0.244763004109
MPN001 652 1900 1 1 MPN184 227408 229680 76 77 -0.00860000413309
MPN001 652 1900 1 1 MPN185 227408 229680 76 77 -0.187491010649
MPN001 652 1900 1 1 ncMPN279 229520 229666 77 77 0.148504418697
MPN001 652 1900 1 1 MPN186 227408 229950 76 77 -0.145417005508
MPN001 652 1900 1 1 MPN187 229687 230579 77 77 -0.216777945802
MPN001 652 1900 1 1 MPN188 230590 231500 77 78 -0.340568485101
MPN001 652 1900 1 1 MPN189 230590 231500 77 78 -0.337149350389
MPN001 652 1900 1 1 MPN190 230590 231500 77 78 -0.273060990739
MPN001 652 1900 1 1 MPN191 230590 236490 77 79 -0.138593531344
MPN001 652 1900 1 1 MPN192 230590 236490 77 79 -0.158320985919
MPN001 652 1900 1 1 MPN193 232745 236490 78 79 -0.17229015573
MPN001 652 1900 1 1 MPN194 233572 236490 78 79 0.173262810343
MPN001 652 1900 1 1 MPN195 233572 236490 78 79 0.15717815668
MPN001 652 1900 1 1 MPN196 233572 236490 78 79 -0.230617030535
MPN001 652 1900 1 1 MPN197 236318 238300 79 80 -0.0059494924558
MPN001 652 1900 1 1 MPN198 238248 239373 80 80 0.274102850638
MPN001 652 1900 1 1 ncMPN025 239378 239800 80 80 -0.0873836597394
MPN001 652 1900 1 1 MPN199 239378 241952 80 81 -0.121181696462
MPN001 652 1900 1 1 MPN200a 239378 241952 80 81 -0.142417909705
MPN001 652 1900 1 1 MPN200 241958 244379 81 82 0.22672477126
MPN001 652 1900 1 1 ncMPN408 247805 248150 83 83 -0.108300358298
MPN001 652 1900 1 1 MPN201 244920 245950 82 82 0.265470607893
MPN001 652 1900 1 1 MPN202 246049 246990 83 83 0.00272408401175
MPN001 652 1900 1 1 MPN203 246909 247292 83 83 -0.178057457943
MPN001 652 1900 1 1 MPN204 247655 248101 83 83 -0.1059696893
MPN001 652 1900 1 1 MPN205 248360 249600 83 84 -0.246185138275
MPN001 652 1900 1 1 MPN206 249933 250274 84 84 0.0547914659838
MPN001 652 1900 1 1 MPN207a 249999 250000 84 84 0.122535123557
MPN001 652 1900 1 1 MPN207 249999 253152 84 85 0.138539841876
MPN001 652 1900 1 1 ncMPN027 253220 253615 85 85 0.743086169862
MPN001 652 1900 1 1 MPN208 253750 254675 85 85 -0.119365314059
MPN001 652 1900 1 1 MPN209 253750 257203 85 86 -0.0977837343544
MPN001 652 1900 1 1 MPN210 257212 261600 86 88 -0.212180058249
MPN001 652 1900 1 1 MPN211 259381 261600 87 88 -0.210867523569
MPN001 652 1900 1 1 MPN212 261609 262100 88 88 0.0949897065425
MPN001 652 1900 1 1 MPN213 261609 265300 88 89 0.237684687616
MPN001 652 1900 1 1 MPN214 265200 265725 89 89 0.0725204479089
MPN001 652 1900 1 1 ncMPN029 265670 265770 89 89 0.190570071252
MPN001 652 1900 1 1 MPN215 265874 269400 89 90 -0.228878133766
MPN001 652 1900 1 1 MPN216 265874 269400 89 90 -0.330808276148
MPN001 652 1900 1 1 MPN217 265874 269400 89 90 -0.358295971994
MPN001 652 1900 1 1 MPN218 265874 272197 89 91 -0.243315654602
MPN001 652 1900 1 1 MPN219 272006 273150 91 92 -0.255349124817
MPN001 652 1900 1 1 MPN220 272006 273150 91 92 -0.294421730284
MPN001 652 1900 1 1 MPN221 272006 275422 91 92 0.022155241154
MPN001 652 1900 1 1 MPN222 272006 275422 91 92 -0.111729944943
MPN001 652 1900 1 1 MPN223 272006 275422 91 92 0.0195448758752
MPN001 652 1900 1 1 MPN224 275430 276600 92 93 0.0765647510624
MPN001 652 1900 1 1 ncMPN030 276686 276775 93 93 0.0305588280837
MPN001 652 1900 1 1 MPN225 276686 279726 93 94 -0.0727930524995
MPN001 652 1900 1 1 MPN226 276686 279726 93 94 -0.203551094277
MPN001 652 1900 1 1 MPN227 276686 279726 93 94 -0.0597551992272
MPN001 652 1900 1 1 MPN228 279737 280500 94 94 -0.224098237551
MPN001 652 1900 1 1 MPN229 279737 281850 94 94 -0.140714749893
MPN001 652 1900 1 1 MPN230 279737 281850 94 94 -0.0167515264315
MPN001 652 1900 1 1 MPN231 279737 281850 94 94 -0.153219249903
MPN001 652 1900 1 1 MPN232 279737 284500 94 95 -0.00134214529971
MPN001 652 1900 1 1 MPN233 279737 284500 94 95 0.0711829116736
MPN001 652 1900 1 1 ncMPN031 284469 284700 95 95 0.0384246802029
MPN001 652 1900 1 1 MPN234 284469 287190 95 96 -0.029342565713
MPN001 652 1900 1 1 MPN235 286315 287190 96 96 -0.223156489148
MPN001 652 1900 1 1 MPN236 287265 289150 96 97 0.00293616722003
MPN001 652 1900 1 1 MPN237 287265 291652 96 98 -0.00445840013998
MPN001 652 1900 1 1 MPN238 287265 291652 96 98 -0.134428319572
MPN001 652 1900 1 1 MPN239 291652 292340 98 98 -0.0997200639141
MPN001 652 1900 1 1 MPN240 291652 293375 98 98 0.0547858399025
MPN001 652 1900 1 1 MPN241 291652 294075 98 99 0.102546152656
MPN001 652 1900 1 1 MPN242 294125 296550 99 99 0.283074417204
MPN001 652 1900 1 1 MPN243 294375 296550 99 99 -0.269596336343
MPN001 652 1900 1 1 MPN244 294375 297450 99 100 -0.0738305061031
MPN001 652 1900 1 1 MPN245 297080 297738 100 100 -0.00160491088258
MPN001 652 1900 1 1 MPN246 297746 298800 100 100 0.0543225785938
MPN001 652 1900 1 1 MPN247 297746 300050 100 101 -0.100030034098
MPN001 652 1900 1 1 MPN248 297746 301089 100 101 -0.148316976299
MPN001 652 1900 1 1 MPN249 300250 301089 101 101 -0.0477016722563
MPN001 652 1900 1 1 MPN250 301100 302680 101 101 0.228779551653
MPN001 652 1900 1 1 MPN251 301100 304400 101 102 -0.120845884823
MPN001 652 1900 1 1 MPN252 301100 304400 101 102 0.0914609387037
MPN001 652 1900 1 1 MPN253 301100 305050 101 102 0.389622773001
MPN001 652 1900 1 1 MPN254 305047 306300 102 103 0.0834728504905
MPN001 652 1900 1 1 MPN255 305047 306300 102 103 0.142284540719
MPN001 652 1900 1 1 MPN256 305047 307300 102 103 0.261743579946
MPN001 652 1900 1 1 MPN257 305047 307970 102 103 0.0741998315925
MPN001 652 1900 1 1 MPN258 307977 314550 103 105 0.059825463829
MPN001 652 1900 1 1 MPN259 307977 314550 103 105 0.169413149685
MPN001 652 1900 1 1 MPN260 307977 314550 103 105 0.25559657256
MPN001 652 1900 1 1 MPN261 307977 314550 103 105 0.207062761415
MPN001 652 1900 1 1 MPN262 313950 315844 105 106 0.456256229899
MPN001 652 1900 1 1 MPN263 315851 316220 106 106 0.185864199416
MPN001 652 1900 1 1 MPN264 315851 317000 106 106 0.0622960283254
MPN001 652 1900 1 1 MPN265 316860 318128 106 107 -0.0862710026505
MPN001 652 1900 1 1 MPN266 318110 319600 107 107 0.0280272837517
MPN001 652 1900 1 1 MPN267 318110 319600 107 107 -0.0447051597596
MPN001 652 1900 1 1 MPN268 319337 319600 107 107 -0.0783059043459
MPN001 652 1900 1 1 MPN269 319337 321500 107 108 0.212096676838
MPN001 652 1900 1 1 MPN270 319337 321500 107 108 0.402373857414
MPN001 652 1900 1 1 MPN271 321727 322880 108 108 0.298481470866
MPN001 652 1900 1 1 ncMPN298 322670 323140 108 108 -0.0513895809703
MPN001 652 1900 1 1 ncMPN032 323470 323700 108 108 0.361818948169
MPN001 652 1900 1 1 ncMPN299 323882 323990 108 108 -0.0776505648744
MPN001 652 1900 1 1 MPN272 324188 325000 109 109 0.217997299017
MPN001 652 1900 1 1 MPN273 324400 324895 109 109 -0.00797972852752
MPN001 652 1900 1 1 MPN274 324400 325810 109 109 0.193843023654
MPN001 652 1900 1 1 MPN275 325622 325920 109 109 -0.218741850744
MPN001 652 1900 1 1 MPN276 325910 327065 109 110 -0.0807491790388
MPN001 652 1900 1 1 MPN277 326831 328375 109 110 -0.164718175935
MPN001 652 1900 1 1 ncMPN300 328238 328327 110 110 -0.260628667451
MPN001 652 1900 1 1 MPN278 326831 331293 109 111 0.119077639188
MPN001 652 1900 1 1 MPN279 329070 331293 110 111 0.00392487512118
MPN001 652 1900 1 1 MPN280 331297 333069 111 112 0.0363864723309
MPN001 652 1900 1 1 MPN281 333259 334400 112 112 0.152994924289
MPN001 652 1900 1 1 MPN282 333259 335580 112 112 0.239759727064
MPN001 652 1900 1 1 MPN283 336620 337000 113 113 -0.315920069576
MPN001 652 1900 1 1 ncMPN302 337775 337976 113 113 -0.203784058354
MPN001 652 1900 1 1 MPN284 337747 340200 113 114 0.327417766252
MPN001 652 1900 1 1 ncMPN409 370314 370820 124 124 0.0296074028368
MPN001 652 1900 1 1 ncMPN303 340600 340880 114 114 -0.100836713167
MPN001 652 1900 1 1 MPN285 340677 341400 114 114 0.482291672345
MPN001 652 1900 1 1 MPN286 340677 343220 114 115 0.158196398436
MPN001 652 1900 1 1 MPN287 343646 344158 115 115 0.249331945587
MPN001 652 1900 1 1 ncMPN412 523635 527402 175 176 0.099500827615
MPN001 652 1900 1 1 MPN288 344695 346660 115 116 0.297994778725
MPN001 652 1900 1 1 MPN289 346940 348250 116 117 0.271412865418
MPN001 652 1900 1 1 MPN290 347600 348250 116 117 0.037169713777
MPN001 652 1900 1 1 MPN291 348300 348902 117 117 0.391676557327
MPN001 652 1900 1 1 ncMPN034 348825 350250 117 117 0.0168576088941
MPN001 652 1900 1 1 MPN293 348300 350460 117 117 0.344982216581
MPN001 652 1900 1 1 MPN294 350392 352400 117 118 0.181606851117
MPN001 652 1900 1 1 MPN295 351039 352400 118 118 0.042274977136
MPN001 652 1900 1 1 MPN296 351039 352400 118 118 0.199402560169
MPN001 652 1900 1 1 MPN297 351039 352400 118 118 0.0710428665213
MPN001 652 1900 1 1 MPN298 351039 352400 118 118 0.0570473161996
MPN001 652 1900 1 1 MPN299 351039 353600 118 118 0.13172664976
MPN001 652 1900 1 1 MPN300 351039 355675 118 119 -0.0427545518049
MPN001 652 1900 1 1 MPN301 351039 355675 118 119 -0.107986345515
MPN001 652 1900 1 1 MPN302 355682 358180 119 120 0.379937502202
MPN001 652 1900 1 1 MPN303 355682 358180 119 120 0.169615884634
MPN001 652 1900 1 1 MPNt05 358239 358615 120 120 0.304365049491
MPN001 652 1900 1 1 MPNt06 358239 358615 120 120 0.234576495933
MPN001 652 1900 1 1 MPNt07 358239 358615 120 120 0.0243801592597
MPN001 652 1900 1 1 MPNt08 358239 358615 120 120 0.0483756347556
MPN001 652 1900 1 1 MPNt09 358575 358987 120 120 0.269919516037
MPN001 652 1900 1 1 MPNt10 358575 358987 120 120 0.355976910669
MPN001 652 1900 1 1 MPNt11 358575 358987 120 120 0.373638050731
MPN001 652 1900 1 1 MPNt12 358575 358987 120 120 0.341755233299
MPN001 652 1900 1 1 MPN304 359155 360200 120 121 -0.323845218384
MPN001 652 1900 1 1 MPN305 359155 361750 120 121 -0.220704357792
MPN001 652 1900 1 1 ncMPN306 360250 360405 121 121 -0.0564053138397
MPN001 652 1900 1 1 MPN306 359155 361750 120 121 -0.0317716609876
MPN001 652 1900 1 1 MPN307 359155 361750 120 121 -0.236788313538
MPN001 652 1900 1 1 MPN308 359155 364120 120 122 0.156036911226
MPN001 652 1900 1 1 MPN309 364188 365780 122 122 -0.38242679756
MPN001 652 1900 1 1 ncMPN311 365280 365496 122 122 0.0655080819448
MPN001 652 1900 1 1 MPN310 364188 366000 122 123 -0.104854916927
MPN001 652 1900 1 1 MPN311 370314 372682 124 125 0.148681191407
MPN001 652 1900 1 1 MPN312 370314 372682 124 125 0.151969184676
MPN001 652 1900 1 1 MPN313 372780 372935 125 125 0.00561228403793
MPN001 652 1900 1 1 MPNt13 373078 373158 125 125 0.292736422325
MPN001 652 1900 1 1 ncMPN313 373225 373355 125 125 -0.134772419323
MPN001 652 1900 1 1 MPN314 373372 377250 125 126 -0.301590669305
MPN001 652 1900 1 1 MPN315 373372 377250 125 126 -0.23682804834
MPN001 652 1900 1 1 MPN316 373372 377250 125 126 -0.0744452745838
MPN001 652 1900 1 1 MPN317 373372 377250 125 126 0.16435992378
MPN001 652 1900 1 1 MPN318 377190 378700 126 127 0.123332437714
MPN001 652 1900 1 1 MPN319 378410 380175 127 127 -0.311492555299
MPN001 652 1900 1 1 MPN320 380638 385680 127 129 0.097824204245
MPN001 652 1900 1 1 MPN321 380638 385680 127 129 0.0546639057487
MPN001 652 1900 1 1 MPN322 380638 385680 127 129 0.150937647915
MPN001 652 1900 1 1 MPN323 380638 385680 127 129 0.260062206447
MPN001 652 1900 1 1 MPN324 380638 385680 127 129 0.289045871589
MPN001 652 1900 1 1 ncMPN315 385155 385682 129 129 -0.230298259831
MPN001 652 1900 1 1 MPN325 385766 386120 129 129 0.0729705248022
MPN001 652 1900 1 1 MPN326 385766 387050 129 130 -0.119898046281
MPN001 652 1900 1 1 MPN327 385766 387050 129 130 -0.1412927586
MPN001 652 1900 1 1 MPN328 386675 388900 129 130 -0.1697327136
MPN001 652 1900 1 1 MPN329 386675 388900 129 130 -0.0379385610884
MPN001 652 1900 1 1 MPN330 386675 388900 129 130 -0.11492396061
MPN001 652 1900 1 1 ncMPN316 388250 388908 130 130 -0.173283955224
MPN001 652 1900 1 1 MPN331 388907 392800 130 131 -0.0999651045037
MPN001 652 1900 1 1 MPN332 390300 392800 131 131 -0.141391504792
MPN001 652 1900 1 1 MPN333 392788 396380 131 133 -0.0877845791469
MPN001 652 1900 1 1 MPN334 392788 396380 131 133 0.178810277642
MPN001 652 1900 1 1 MPN335 396072 396380 133 133 0.076646969111
MPN001 652 1900 1 1 MPN336 398150 399417 133 134 0.00124777198097
MPN001 652 1900 1 1 MPN337 399440 404000 134 135 0.248928415591
MPN001 652 1900 1 1 MPN338 401157 404000 134 135 0.114726884574
MPN001 652 1900 1 1 MPN339 401157 404000 134 135 0.0936640126044
MPN001 652 1900 1 1 MPN340 401157 408150 134 137 0.0631473728944
MPN001 652 1900 1 1 MPN341 405563 408150 136 137 0.181883574234
MPN001 652 1900 1 1 ncMPN321 407622 407738 136 136 -0.144178178615
MPN001 652 1900 1 1 MPN342 407800 409750 136 137 0.340065837604
MPN001 652 1900 1 1 MPN343 409438 410900 137 137 0.259108392275
MPN001 652 1900 1 1 MPN344 411098 411850 138 138 -0.233892543994
MPN001 652 1900 1 1 ncMPN037 411946 412460 138 138 0.453488655809
MPN001 652 1900 1 1 MPN345 411946 413300 138 138 0.12898234997
MPN001 652 1900 1 1 MPN346 413310 413750 138 138 0.432032952811
MPN001 652 1900 1 1 MPN347 413985 415115 138 139 0.322566670934
MPN001 652 1900 1 1 MPN347a 415133 415520 139 139 0.191144683472
MPN001 652 1900 1 1 ncMPN322 415475 416030 139 139 0.292582278178
MPN001 652 1900 1 1 MPN348a 415560 416032 139 139 0.339038421878
MPN001 652 1900 1 1 MPN348 416032 416560 139 139 0.411557647746
MPN001 652 1900 1 1 MPN349 416483 417800 139 140 0.118796553
MPN001 652 1900 1 1 MPN350 417190 418115 140 140 0.520475530053
MPN001 652 1900 1 1 MPN351 418160 420274 140 141 0.192056654931
MPN001 652 1900 1 1 MPN352 418740 420274 140 141 -0.234448757843
MPN001 652 1900 1 1 MPN353 420725 423493 141 142 0.174647566861
MPN001 652 1900 1 1 MPN354 422150 423493 141 142 0.0486256137838
MPN001 652 1900 1 1 MPN355 423575 424238 142 142 -0.0333798788073
MPN001 652 1900 1 1 MPN356 424230 425465 142 142 -0.0481302777958
MPN001 652 1900 1 1 MPN357 425460 427653 142 143 -0.193902128346
MPN001 652 1900 1 1 MPNt14 427580 427653 143 143 -0.213341429426
MPN001 652 1900 1 1 MPN358 427676 429340 143 144 0.00389712890206
MPN001 652 1900 1 1 MPNt15 429258 429359 144 144 0.402441223565
MPN001 652 1900 1 1 MPNt16 429432 429500 144 144 0.184388596035
MPN001 652 1900 1 1 MPN359 429424 430335 144 144 0.115647068683
MPN001 652 1900 1 1 MPN360 430315 430900 144 144 0.166733924876
MPN001 652 1900 1 1 MPN361 430315 431600 144 144 -0.0842538298023
MPN001 652 1900 1 1 MPN362 430315 433050 144 145 -0.0440462727198
MPN001 652 1900 1 1 MPN363 433178 433540 145 145 -0.202849872573
MPN001 652 1900 1 1 MPN364 433178 435580 145 146 0.103061162289
MPN001 652 1900 1 1 MPN365 435610 436730 146 146 0.071066086462
MPN001 652 1900 1 1 MPN366 436465 437632 146 146 -0.00637957126515
MPN001 652 1900 1 1 MPN367 437563 438531 146 147 -0.075520247457
MPN001 652 1900 1 1 MPN368 439370 439750 147 147 0.0192133218074
MPN001 652 1900 1 1 MPN369 439950 440670 147 147 0.0845608559808
MPN001 652 1900 1 1 MPN370 441182 442600 148 148 -0.126920976594
MPN001 652 1900 1 1 MPN371 444085 444287 149 149 -0.0118947962483
MPN001 652 1900 1 1 MPN372 444330 446500 149 149 -0.206941330857
MPN001 652 1900 1 1 MPN373 446000 446606 149 149 -0.0945365452543
MPN001 652 1900 1 1 ncMPN328 446962 447085 149 150 -0.16192525882
MPN001 652 1900 1 1 MPN374 448430 448632 150 150 0.0767994472452
MPN001 652 1900 1 1 MPN375 448700 449345 150 150 -0.145300197075
MPN001 652 1900 1 1 MPN376 449500 452995 150 151 -0.0639460080523
MPN001 652 1900 1 1 ncMPN416 108270 108370 37 37 0.672395243515
MPN001 652 1900 1 1 MPN377 453396 453750 152 152 0.00707756989802
MPN001 652 1900 1 1 MPN378 453396 457035 152 153 -0.0482274659657
MPN001 652 1900 1 1 MPN379 456054 457035 153 153 -0.0224784840965
MPN001 652 1900 1 1 ncMPN042 457039 457200 153 153 0.152619347647
MPN001 652 1900 1 1 MPN380 457039 457900 153 153 0.345365859956
MPN001 652 1900 1 1 MPN381 458048 459000 153 154 0.0772679951084
MPN001 652 1900 1 1 MPN382 458048 459500 153 154 0.266913184165
MPN001 652 1900 1 1 MPN383 459450 460558 154 154 -0.0961418206098
MPN001 652 1900 1 1 ncMPN043 459957 460408 154 154 0.0489647450836
MPN001 652 1900 1 1 MPN384 460558 463855 154 155 -0.184827890727
MPN001 652 1900 1 1 MPN385 460558 463855 154 155 0.149498533706
MPN001 652 1900 1 1 MPN386 463075 463855 155 155 0.204806209173
MPN001 652 1900 1 1 MPN387 464000 465218 155 156 -0.0768599676489
MPN001 652 1900 1 1 MPN388 464000 469068 155 157 0.374576169276
MPN001 652 1900 1 1 MPN389 465360 469068 156 157 0.0740168414872
MPN001 652 1900 1 1 MPN390 465360 469068 156 157 0.0970402609036
MPN001 652 1900 1 1 MPN391 467900 469068 156 157 -0.134871416433
MPN001 652 1900 1 1 MPN392 469365 472927 157 158 0.173628225134
MPN001 652 1900 1 1 MPN393 469365 472927 157 158 0.126817840667
MPN001 652 1900 1 1 ncMPN049 471462 471580 158 158 -0.168263099965
MPN001 652 1900 1 1 MPN394 469365 472927 157 158 0.018662973276
MPN001 652 1900 1 1 MPN395 473000 473516 158 158 0.0742320159191
MPN001 652 1900 1 1 MPN396 473600 476483 158 159 0.0772430194936
MPN001 652 1900 1 1 MPN397 476485 478620 159 160 0.178002306064
MPN001 652 1900 1 1 MPN398 478450 482114 160 161 0.63883576682
MPN001 652 1900 1 1 MPN399 478450 482114 160 161 0.399283925104
MPN001 652 1900 1 1 MPN400 480050 482114 161 161 0.164607535606
MPN001 652 1900 1 1 ncMPN051 482025 482100 161 161 0.627253856342
MPN001 652 1900 1 1 ncMPN052 482238 482350 161 161 0.299824255104
MPN001 652 1900 1 1 MPNt18 482280 482745 161 161 0.37547162018
MPN001 652 1900 1 1 MPNt19 482280 482745 161 161 0.354862964247
MPN001 652 1900 1 1 MPNt20 482280 482745 161 161 0.154765668959
MPN001 652 1900 1 1 MPNt21 482280 482745 161 161 0.155775318662
MPN001 652 1900 1 1 MPNt22 482280 482745 161 161 0.224474301214
MPN001 652 1900 1 1 MPN401 482800 483271 161 162 -0.104173499494
MPN001 652 1900 1 1 ncMPN053 483325 483640 162 162 0.212753577638
MPN001 652 1900 1 1 MPN402 483325 484950 162 162 -0.0585805819512
MPN001 652 1900 1 1 MPN403 485152 485500 162 162 0.0220911413365
MPN001 652 1900 1 1 MPN404 485152 486450 162 163 0.231490722614
MPN001 652 1900 1 1 MPN405 485152 487120 162 163 -0.117940256022
MPN001 652 1900 1 1 MPN406 487135 487390 163 163 0.260259985227
MPN001 652 1900 1 1 MPNt23 487393 487470 163 163 0.406663142672
MPN001 652 1900 1 1 MPN407 487500 490223 163 164 0.102800987329
MPN001 652 1900 1 1 MPN408a 490298 490420 164 164 0.109815150444
MPN001 652 1900 1 1 ncMPN055 490325 490650 164 164 -0.0740964821887
MPN001 652 1900 1 1 MPN408 490325 492650 164 165 -0.23140002682
MPN001 652 1900 1 1 ncMPN335 492700 493534 165 165 -0.0378162137165
MPN001 652 1900 1 1 MPN409 492730 494300 165 165 -0.111495730106
MPN001 652 1900 1 1 MPN410 494845 495150 165 166 0.0397274997268
MPN001 652 1900 1 1 MPN410a 494845 495300 165 166 0.0635001068848
MPN001 652 1900 1 1 MPN411 495282 496056 166 166 0.313545616003
MPN001 652 1900 1 1 MPN412 496634 497470 166 166 -0.177442749468
MPN001 652 1900 1 1 MPN413 497547 497966 166 166 NaN
MPN001 652 1900 1 1 MPN414 498076 499550 167 167 -0.245989493028
MPN001 652 1900 1 1 MPN415 499790 501050 167 168 0.327415978801
MPN001 652 1900 1 1 MPN416 499790 503250 167 168 0.192911428405
MPN001 652 1900 1 1 MPN417 499790 503250 167 168 0.0479818929828
MPN001 652 1900 1 1 MPN418 503150 506425 168 169 -0.0636829890882
MPN001 652 1900 1 1 MPN419 503925 506425 168 169 0.0275124545898
MPN001 652 1900 1 1 MPN420 506450 508642 169 170 0.228295242711
MPN001 652 1900 1 1 MPN421 506450 508642 169 170 0.297532511004
MPN001 652 1900 1 1 MPN422 508682 510255 170 171 -0.113026661857
MPN001 652 1900 1 1 MPN423 509864 510255 170 171 0.225552607372
MPN001 652 1900 1 1 MPN424 510255 514575 171 172 -0.0759204833941
MPN001 652 1900 1 1 MPN425 510255 514575 171 172 0.0511030737625
MPN001 652 1900 1 1 MPN426 510255 514575 171 172 -0.112413167848
MPN001 652 1900 1 1 MPN427 514480 515700 172 172 -0.126911685988
MPN001 652 1900 1 1 MPN428 515600 518862 172 173 0.0431477788629
MPN001 652 1900 1 1 MPN429 515600 518862 172 173 0.163238837957
MPN001 652 1900 1 1 MPN430 517780 518862 173 173 0.165565302424
MPN001 652 1900 1 1 ncMPN062 518877 519080 173 174 -0.155002610973
MPN001 652 1900 1 1 MPN431 518900 520650 173 174 -0.142502637849
MPN001 652 1900 1 1 MPN432 519750 520650 174 174 -0.174540398119
MPN001 652 1900 1 1 MPN433 520800 521695 174 174 -0.207995065128
MPN001 652 1900 1 1 MPN434 521825 523635 174 175 -0.210536098989
MPN001 652 1900 1 1 MPN435 523635 524885 175 175 0.277907878334
MPN001 652 1900 1 1 MPN436 523635 528761 175 177 0.00357862456125
MPN001 652 1900 1 1 MPN437 530200 530380 177 177 0.0803317382233
MPN001 652 1900 1 1 MPN438 530380 531300 177 178 0.0763825098092
MPN001 652 1900 1 1 MPN439 531300 532727 178 178 0.113735936316
MPN001 652 1900 1 1 ncMPN065 532778 532960 178 178 0.00542369645305
MPN001 652 1900 1 1 MPN440 532818 534998 178 179 0.147426759786
MPN001 652 1900 1 1 MPN441 535468 535776 179 179 0.0407190997867
MPN001 652 1900 1 1 MPN442 535900 541756 179 181 -0.0948733493956
MPN001 652 1900 1 1 MPN443 535900 541756 179 181 -0.0971756515496
MPN001 652 1900 1 1 MPN444 537750 541756 180 181 -0.0122998368044
MPN001 652 1900 1 1 MPN445 541765 542560 181 181 -0.197917052813
MPN001 652 1900 1 1 MPN446 542650 543283 181 182 -0.111760842744
MPN001 652 1900 1 1 MPN447 542650 546393 181 183 -0.162811107369
MPN001 652 1900 1 1 MPN448 546400 548754 183 183 0.241044614017
MPN001 652 1900 1 1 MPN449 547300 548754 183 183 -0.083562720155
MPN001 652 1900 1 1 ncMPN411 413608 414070 138 139 0.368597598315
MPN001 652 1900 1 1 MPN450 548690 549604 183 184 -0.0267710092409
MPN001 652 1900 1 1 MPN451 549590 554142 184 185 0.152995323391
MPN001 652 1900 1 1 ncMPN076 550546 550750 184 184 0.0273858832773
MPN001 652 1900 1 1 MPN452 550750 554142 184 185 -0.201163417353
MPN001 652 1900 1 1 MPN453 552750 554142 185 185 -0.217184226436
MPN001 652 1900 1 1 MPN454 553600 554142 185 185 -0.194615945427
MPN001 652 1900 1 1 MPN455 554258 555085 185 186 0.0126914896265
MPN001 652 1900 1 1 MPNt24 555142 555330 186 186 0.0827276367307
MPN001 652 1900 1 1 MPNt25 555330 558613 186 187 0.230360637282
MPN001 652 1900 1 1 MPN456 555400 558525 186 187 -0.303248054227
MPN001 652 1900 1 1 MPNt26 558613 558724 187 187 -0.0222964128275
MPN001 652 1900 1 1 MPN457 558800 561945 187 188 -0.171097401859
MPN001 652 1900 1 1 MPN458 558800 561945 187 188 -0.234985008292
MPN001 652 1900 1 1 MPN459 560100 561945 187 188 -0.34972354767
MPN001 652 1900 1 1 MPNt27 562060 562639 188 188 -0.105727273988
MPN001 652 1900 1 1 MPNt28 562060 562639 188 188 -0.0115876758946
MPN001 652 1900 1 1 MPNt29 562060 562639 188 188 0.207152808863
MPN001 652 1900 1 1 MPNt30 562060 562639 188 188 0.240035328852
MPN001 652 1900 1 1 MPNt31 562060 562639 188 188 -0.080784155702
MPN001 652 1900 1 1 MPNt32 562060 562639 188 188 -0.0245819275913
MPN001 652 1900 1 1 MPNt33 562060 562639 188 188 0.118943969096
MPN001 652 1900 1 1 MPN460 562650 564370 188 189 -0.0481126004648
MPN001 652 1900 1 1 MPN461 564380 565100 189 189 -0.0649431342613
MPN001 652 1900 1 1 MPN462 565237 566049 189 189 -0.071381571936
MPN001 652 1900 1 1 MPN463 566124 566597 189 189 -0.0308936231654
MPN001 652 1900 1 1 MPN464 566891 568228 189 190 -0.22719059679
MPN001 652 1900 1 1 MPN464a 568772 569155 190 190 -0.114844422524
MPN001 652 1900 1 1 MPN465 568645 569244 190 190 0.194124321811
MPN001 652 1900 1 1 MPN466 569288 570062 190 191 0.454887059526
MPN001 652 1900 1 1 MPN467 569650 570062 190 191 0.147860814597
MPN001 652 1900 1 1 ncMPN084 570165 570310 191 191 0.0735779501744
MPN001 652 1900 1 1 MPN468 570782 571408 191 191 -0.348614997421
MPN001 652 1900 1 1 MPN469 572300 574256 191 192 0.332206595907
MPN001 652 1900 1 1 MPN470 572990 574256 191 192 0.329622848493
MPN001 652 1900 1 1 MPN471 572990 574256 191 192 0.112340914374
MPN001 652 1900 1 1 MPN472 574300 575174 192 192 0.176460417986
MPN001 652 1900 1 1 MPN473 575200 577082 192 193 -0.171413358901
MPN001 652 1900 1 1 MPN474 577082 579392 193 194 -0.183938537811
MPN001 652 1900 1 1 MPN474a 577082 579392 193 194 -0.0330554217603
MPN001 652 1900 1 1 MPN475 579400 582392 194 195 -0.0975787638303
MPN001 652 1900 1 1 MPN476 580320 582392 194 195 -0.342711116816
MPN001 652 1900 1 1 MPN477 580320 582392 194 195 -0.299763526582
MPN001 652 1900 1 1 MPN478 582071 583393 195 195 0.0968878125247
MPN001 652 1900 1 1 MPN479 582670 583393 195 195 -0.132065110545
MPN001 652 1900 1 1 MPN480 583500 586882 195 196 -0.246969173573
MPN001 652 1900 1 1 MPN481 583500 586740 195 196 -0.123350999235
MPN001 652 1900 1 1 ncMPN419 232735 232830 78 78 0.0336303244517
MPN001 652 1900 1 1 MPN483 586760 587900 196 196 0.0140981172109
MPN001 652 1900 1 1 MPN484 588300 588658 197 197 0.0963327983807
MPN001 652 1900 1 1 MPN485 589980 590920 197 197 -0.237061210994
MPN001 652 1900 1 1 MPN486 589922 590365 197 197 0.0159785483055
MPN001 652 1900 1 1 MPN487 590500 592200 197 198 -0.196833871897
MPN001 652 1900 1 1 MPN488 591640 592200 198 198 0.209157717329
MPN001 652 1900 1 1 MPN489 592000 596741 198 199 0.0183388525936
MPN001 652 1900 1 1 ncMPN088 596490 596630 199 199 0.807811964354
MPN001 652 1900 1 1 ncMPN342 596653 596738 199 199 0.544814852749
MPN001 652 1900 1 1 ncMPN089 596763 597600 199 200 -0.267068441924
MPN001 652 1900 1 1 MPN490 596820 597790 199 200 0.205312255963
MPN001 652 1900 1 1 MPN491 597833 599400 200 200 0.0455488793353
MPN001 652 1900 1 1 MPN492 599500 601882 200 201 -0.00725391245296
MPN001 652 1900 1 1 MPN493 599500 601882 200 201 -0.0220380598692
MPN001 652 1900 1 1 MPN494 601050 601882 201 201 -0.318277796792
MPN001 652 1900 1 1 MPN495 601050 601882 201 201 -0.167018750041
MPN001 652 1900 1 1 MPN496 601885 604801 201 202 -0.014276974568
MPN001 652 1900 1 1 MPN497 604200 604801 202 202 -0.165039645805
MPN001 652 1900 1 1 MPN498 604897 605625 202 202 -0.244924800496
MPN001 652 1900 1 1 ncMPN343 605500 607514 202 203 -0.238394060981
MPN001 652 1900 1 1 MPN500 604897 607801 202 203 0.15070328581
MPN001 652 1900 1 1 MPN501 608320 608757 203 203 -0.157189722367
MPN001 652 1900 1 1 MPN502 609202 610470 204 204 -0.171327598086
MPN001 652 1900 1 1 MPN503 611025 612170 204 205 -0.169934108672
MPN001 652 1900 1 1 MPN504 612880 613200 205 205 -0.0265027861425
MPN001 652 1900 1 1 MPN505 612800 613951 205 205 0.518348446731
MPN001 652 1900 1 1 ncMPN420 236318 236490 79 79 -0.0463564745617
MPN001 652 1900 1 1 MPN506 614842 617600 205 206 0.143700542888
MPN001 652 1900 1 1 MPN507 617220 617600 206 206 0.331783910325
MPN001 652 1900 1 1 MPN508 618500 619746 207 207 0.299039480237
MPN001 652 1900 1 1 ncMPN344 620220 620510 207 207 0.339954946058
MPN001 652 1900 1 1 MPN509 620570 622592 207 208 -0.00266685852795
MPN001 652 1900 1 1 MPN510 623450 624765 208 209 -0.101788845039
MPN001 652 1900 1 1 ncMPN345 624640 624765 209 209 0.141367563119
MPN001 652 1900 1 1 MPN511 624862 625697 209 209 0.0280067367726
MPN001 652 1900 1 1 MPN512 625540 626852 209 209 -0.142179795733
MPN001 652 1900 1 1 MPN513 626917 627369 209 210 0.0134216273541
MPN001 652 1900 1 1 ncMPN347 627388 627535 210 210 0.623599182239
MPN001 652 1900 1 1 MPN514 627920 628288 210 210 0.00709863701736
MPN001 652 1900 1 1 MPN515 628400 631540 210 211 -0.0402220908435
MPN001 652 1900 1 1 MPN516 628400 636549 210 213 -0.127472227931
MPN001 652 1900 1 1 ncMPN348 636420 636549 213 213 -0.245845405698
MPN001 652 1900 1 1 MPN517 636580 637073 213 213 0.535697601168
MPN001 652 1900 1 1 ncMPN404 434598 434910 145 145 0.309869840312
MPN001 652 1900 1 1 ncMPN093 637866 638138 213 213 0.382598009272
MPN001 652 1900 1 1 MPN518 638170 639214 213 214 0.763204492673
MPN001 652 1900 1 1 MPN519 639218 642723 214 215 0.712567854332
MPN001 652 1900 1 1 MPN520 639950 642723 214 215 0.567485644086
MPN001 652 1900 1 1 ncMPN349 642575 642723 215 215 -0.275927004394
MPN001 652 1900 1 1 MPN521 642746 643900 215 215 0.285209479022
MPN001 652 1900 1 1 ncMPN350 642900 643212 215 215 0.173268093431
MPN001 652 1900 1 1 MPN522 642746 643900 215 215 0.510332666784
MPN001 652 1900 1 1 MPNt34 643903 643990 215 215 0.30204641169
MPN001 652 1900 1 1 ncMPN351 643300 643992 215 215 0.136630903585
MPN001 652 1900 1 1 MPN523 644068 645076 215 216 0.475714715347
MPN001 652 1900 1 1 MPNt35 644990 645076 215 216 0.346180072848
MPN001 652 1900 1 1 MPN524 645520 645912 216 216 0.269024282855
MPN001 652 1900 1 1 ncMPN095 645860 645970 216 216 0.514647165719
MPN001 652 1900 1 1 MPN525 646629 648900 216 217 0.557722608036
MPN001 652 1900 1 1 MPN526 646629 648900 216 217 0.836225117687
MPN001 652 1900 1 1 MPNt36 648900 649025 217 217 0.178255805379
MPN001 652 1900 1 1 MPN527 649000 649819 217 217 0.426574129304
MPN001 652 1900 1 1 MPN528 649835 650700 217 217 0.28323971203
MPN001 652 1900 1 1 MPN528a 649835 650950 217 217 0.233807186012
MPN001 652 1900 1 1 MPN529 650940 651315 217 218 0.182326390488
MPN001 652 1900 1 1 ncMPN352 650925 651276 217 218 0.218628509327
MPN001 652 1900 1 1 MPN530 651335 652100 218 218 0.427879526169
MPN001 652 1900 1 1 MPN531 651900 653975 218 218 0.0525532617365
MPN001 652 1900 1 1 MPN532 654150 656175 219 219 0.330801404853
MPN001 652 1900 1 1 MPN533 654750 656175 219 219 0.0873346680377
MPN001 652 1900 1 1 ncMPN096 656095 656460 219 219 0.56875463389
MPN001 652 1900 1 1 MPN534 656400 658400 219 220 0.381889426644
MPN001 652 1900 1 1 ncMPN353 656675 657224 219 220 0.22740152863
MPN001 652 1900 1 1 MPN535 656400 658400 219 220 0.174270410974
MPN001 652 1900 1 1 MPN536 656400 658400 219 220 -0.0050858487306
MPN001 652 1900 1 1 MPN537 658470 659712 220 220 0.154414534278
MPN001 652 1900 1 1 MPN538 659692 660825 220 221 -0.224234410898
MPN001 652 1900 1 1 MPN539 659692 660825 220 221 -0.127866475691
MPN001 652 1900 1 1 MPN540 659692 660825 220 221 -0.106401947452
MPN001 652 1900 1 1 MPN541 660838 661150 221 221 0.0335234438193
MPN001 652 1900 1 1 MPN542 661170 661950 221 221 -0.201970793772
MPN001 652 1900 1 1 MPN543 661170 664700 221 222 -0.0471960175501
MPN001 652 1900 1 1 ncMPN354 662700 663390 221 222 0.325183117305
MPN001 652 1900 1 1 MPN544 662580 664700 221 222 0.38214952704
MPN001 652 1900 1 1 ncMPN097 664700 664820 222 222 0.537235957565
MPN001 652 1900 1 1 MPN545 664780 666605 222 223 0.345263877608
MPN001 652 1900 1 1 MPN546 665650 666605 222 223 0.277064057045
MPN001 652 1900 1 1 ncMPN356 666400 666605 223 223 0.351238673818
MPN001 652 1900 1 1 MPN547 666630 668307 223 223 0.190684900193
MPN001 652 1900 1 1 MPN548 668420 670445 223 224 0.0941990465022
MPN001 652 1900 1 1 MPN549 669750 670445 224 224 -0.0365724629319
MPN001 652 1900 1 1 MPN550 670575 671480 224 224 -0.0214708777851
MPN001 652 1900 1 1 MPN551 670575 675658 224 226 0.0957940520258
MPN001 652 1900 1 1 MPN552 670575 675658 224 226 0.249016487788
MPN001 652 1900 1 1 MPN553 673000 675658 225 226 0.0850966488948
MPN001 652 1900 1 1 MPN554 673000 675658 225 226 0.159584407664
MPN001 652 1900 1 1 MPN555 675000 675658 226 226 -0.0609468867306
MPN001 652 1900 1 1 MPN556 675000 677306 226 226 0.0474405894927
MPN001 652 1900 1 1 ncMPN358 677090 677306 226 226 -0.0985288742072
MPN001 652 1900 1 1 MPN557 677326 680000 226 227 -0.0819702538096
MPN001 652 1900 1 1 MPN558 677326 680000 226 227 0.18161802981
MPN001 652 1900 1 1 MPN559 677326 681000 226 228 0.0664603352336
MPN001 652 1900 1 1 MPNt37 680410 680480 227 227 0.304764778871
MPN001 652 1900 1 1 MPN560 680482 681802 227 228 0.0879019824527
MPN001 652 1900 1 1 ncMPN099 681820 682030 228 228 -0.102741247292
MPN001 652 1900 1 1 MPN561 681820 682500 228 228 -0.0527299415203
MPN001 652 1900 1 1 MPN562 682450 685816 228 229 -0.25675143107
MPN001 652 1900 1 1 MPN563 684000 685816 229 229 -0.147512019103
MPN001 652 1900 1 1 MPN564 684800 685816 229 229 0.116905601325
MPN001 652 1900 1 1 MPN565 685822 690500 229 231 0.212560819586
MPN001 652 1900 1 1 MPN566 686620 690500 229 231 0.352994712942
MPN001 652 1900 1 1 MPN567 687230 690500 230 231 -0.0159416138814
MPN001 652 1900 1 1 ncMPN103 690526 690650 231 231 -0.0474717733548
MPN001 652 1900 1 1 MPN568 690600 691910 231 231 0.221111923697
MPN001 652 1900 1 1 MPN569 690600 691910 231 231 0.26407438086
MPN001 652 1900 1 1 ncMPN360 691820 691910 231 231 0.279110028754
MPN001 652 1900 1 1 MPN570 691864 692253 231 231 0.318205481918
MPN001 652 1900 1 1 MPN571 692255 694237 231 232 0.100869313934
MPN001 652 1900 1 1 MPN572 694340 697680 232 233 0.0199064238626
MPN001 652 1900 1 1 MPN573 694340 697680 232 233 -0.0698584905809
MPN001 652 1900 1 1 MPN574 694340 697680 232 233 0.109905050595
MPN001 652 1900 1 1 MPN575 697900 698232 233 233 0.0305468046284
MPN001 652 1900 1 1 MPN576 698700 699913 233 234 0.0492514079697
MPN001 652 1900 1 1 MPN577 7e+05 701322 234 234 -0.0733348389546
MPN001 652 1900 1 1 MPN578 701545 701847 234 234 0.0717694981313
MPN001 652 1900 1 1 MPN579 701790 702258 234 235 0.17352908866
MPN001 652 1900 1 1 MPN580 702400 703742 235 235 -0.281461986176
MPN001 652 1900 1 1 MPN581 702780 703742 235 235 -0.128726818328
MPN001 652 1900 1 1 ncMPN361 703270 703742 235 235 -0.236340917066
MPN001 652 1900 1 1 ncMPN105 703758 703950 235 235 0.154089562267
MPN001 652 1900 1 1 MPN582 703742 705122 235 236 0.166717517163
MPN001 652 1900 1 1 MPN583 705325 706680 236 236 0.123303360251
MPN001 652 1900 1 1 MPN584 706680 708120 236 237 0.271739335346
MPN001 652 1900 1 1 MPN585 706680 708120 236 237 0.534358694229
MPN001 652 1900 1 1 MPN586 706680 711217 236 238 0.33964584806
MPN001 652 1900 1 1 ncMPN106 708540 709300 237 237 0.200040335446
MPN001 652 1900 1 1 MPN587 708920 709566 237 237 0.159408311919
MPN001 652 1900 1 1 MPN588 708920 711217 237 238 0.212031989788
MPN001 652 1900 1 1 ncMPN362 710925 711217 237 238 0.0531337463827
MPN001 652 1900 1 1 ncMPN107 711415 711620 238 238 0.19921154592
MPN001 652 1900 1 1 MPN589 711220 716002 238 239 0.169617279106
MPN001 652 1900 1 1 MPN590 712000 716002 238 239 -0.0100617728937
MPN001 652 1900 1 1 MPN591 712800 714360 238 239 -0.172858421127
MPN001 652 1900 1 1 MPN592 714420 716002 239 239 0.26300915142
MPN001 652 1900 1 1 MPN593 716070 716488 239 239 0.466059879188
MPN001 652 1900 1 1 ncMPN108 716564 716800 239 239 0.0511837264911
MPN001 652 1900 1 1 MPN594 716070 717059 239 240 0.531317523477
MPN001 652 1900 1 1 MPN595 716070 717470 239 240 -0.0532733594841
MPN001 652 1900 1 1 MPN596 716070 718745 239 240 0.431018949406
MPN001 652 1900 1 1 ncMPN363 718500 718745 240 240 0.56009035059
MPN001 652 1900 1 1 MPN597 719200 724942 240 242 0.327941087467
MPN001 652 1900 1 1 MPN598 719200 724942 240 242 0.202903603215
MPN001 652 1900 1 1 MPN599 719200 724942 240 242 0.0516309260239
MPN001 652 1900 1 1 MPN600 719200 724942 240 242 -0.0638419845844
MPN001 652 1900 1 1 MPN601 719200 724942 240 242 0.185871901063
MPN001 652 1900 1 1 MPN602 719200 724942 240 242 -0.0559568695606
MPN001 652 1900 1 1 MPN603 719200 724942 240 242 0.0558401024583
MPN001 652 1900 1 1 MPN604 724942 725783 242 242 -0.0662185991624
MPN001 652 1900 1 1 MPN605 725790 726260 242 243 0.217309894192
MPN001 652 1900 1 1 MPN606 726100 727568 243 243 -0.0521909919434
MPN001 652 1900 1 1 MPN607 727570 728050 243 243 0.0551616203602
MPN001 652 1900 1 1 MPN608 727900 732812 243 245 0.554800661242
MPN001 652 1900 1 1 MPN609 728725 732812 243 245 0.133679693143
MPN001 652 1900 1 1 MPN610 728725 732812 243 245 0.182167590805
MPN001 652 1900 1 1 MPN611 731700 732812 244 245 0.0515433111291
MPN001 652 1900 1 1 MPN612 733100 735743 245 246 0.235373576392
MPN001 652 1900 1 1 MPN613 736185 737219 246 246 0.309395551571
MPN001 652 1900 1 1 MPN614 737155 738159 246 247 0.497454358879
MPN001 652 1900 1 1 MPN615 738150 738921 247 247 0.522538316411
MPN001 652 1900 1 1 ncMPN405 434916 435140 145 146 0.236824714794
MPN001 652 1900 1 1 MPN616 739400 740285 247 247 0.188417138688
MPN001 652 1900 1 1 MPN617 739850 740285 247 247 -0.0818063995013
MPN001 652 1900 1 1 MPN618 740287 742352 247 248 0.100309418302
MPN001 652 1900 1 1 ncMPN365 741810 742352 248 248 -0.0786105343877
MPN001 652 1900 1 1 MPN619 742360 745407 248 249 0.214153890749
MPN001 652 1900 1 1 MPN620 742360 747710 248 250 0.382203032894
MPN001 652 1900 1 1 ncMPN406 648900 649190 217 217 0.330670632671
MPN001 652 1900 1 1 MPN621 747600 749708 250 250 -0.0772325488828
MPN001 652 1900 1 1 MPN622 749750 749770 250 250 -0.12154588895
MPN001 652 1900 1 1 MPN623 749784 751215 250 251 0.0187101379636
MPN001 652 1900 1 1 MPN624 751220 751400 251 251 -0.258057250119
MPN001 652 1900 1 1 MPN625 751452 751895 251 251 -0.119680175993
MPN001 652 1900 1 1 MPN626 752121 752360 251 251 0.0219367707247
MPN001 652 1900 1 1 ncMPN111 752355 753150 251 252 -0.116604594692
MPN001 652 1900 1 1 MPN627 752420 754262 251 252 0.100019049518
MPN001 652 1900 1 1 MPN628 754270 756522 252 253 0.168839724534
MPN001 652 1900 1 1 MPN629 752420 756522 251 253 0.160212851076
MPN001 652 1900 1 1 MPN630 756600 757832 253 253 0.0391310887951
MPN001 652 1900 1 1 MPN631 757845 758820 253 253 -0.00614784731714
MPN001 652 1900 1 1 MPN632 757845 759450 253 254 0.114695025953
MPN001 652 1900 1 1 MPN633 759510 760300 254 254 -0.118273654026
MPN001 652 1900 1 1 MPN634 759510 761115 254 254 0.180845890867
MPN001 652 1900 1 1 ncMPN113 761110 761400 254 254 -0.015368953085
MPN001 652 1900 1 1 MPN635 759510 762620 254 255 0.199122986854
MPN001 652 1900 1 1 MPN636 762620 763250 255 255 -0.0219631677058
MPN001 652 1900 1 1 MPN637 762620 764400 255 255 0.203863355362
MPN001 652 1900 1 1 MPN638 764396 765600 255 256 0.198330720338
MPN001 652 1900 1 1 MPN639 765522 766400 256 256 0.367903081928
MPN001 652 1900 1 1 MPN640 766400 769388 256 257 0.422768622046
MPN001 652 1900 1 1 MPN641 766400 769388 256 257 0.732385670317
MPN001 652 1900 1 1 MPN642 766400 769388 256 257 0.746835945104
MPN001 652 1900 1 1 MPN643 766400 769388 256 257 0.595036861653
MPN001 652 1900 1 1 MPN644 769400 771628 257 258 0.730141934288
MPN001 652 1900 1 1 MPN645 768000 771628 257 258 0.653455669418
MPN001 652 1900 1 1 MPN646 771503 773368 258 258 0.717626553318
MPN001 652 1900 1 1 MPN647 772400 773368 258 258 0.460495208355
MPN001 652 1900 1 1 MPN648 772400 773840 258 258 0.705489080799
MPN001 652 1900 1 1 MPN649 773840 775425 258 259 0.612227922589
MPN001 652 1900 1 1 MPN650 774920 775468 259 259 0.391254883973
MPN001 652 1900 1 1 ncMPN115 775995 776360 259 259 0.161945334978
MPN001 652 1900 1 1 ncMPN369 776220 776443 259 259 -0.103193041683
MPN001 652 1900 1 1 MPN651 776236 776365 259 259 -0.00751884661016
MPN001 652 1900 1 1 MPN652 777475 778510 260 260 0.323801257984
MPN001 652 1900 1 1 MPN653 778590 779025 260 260 0.26788199397
MPN001 652 1900 1 1 MPN654 779240 779732 260 260 0.216193152152
MPN001 652 1900 1 1 ncMPN117 780181 780310 261 261 -0.329638763125
MPN001 652 1900 1 1 MPN655 780181 780600 261 261 -0.162248308789
MPN001 652 1900 1 1 MPN656 781243 781932 261 261 0.120857828725
MPN001 652 1900 1 1 MPN657 781850 783153 261 262 -0.141800946063
MPN001 652 1900 1 1 MPN658 783000 783562 262 262 -0.173735922362
MPN001 652 1900 1 1 MPN659 783000 784450 262 262 -0.175574596292
MPN001 652 1900 1 1 MPN660 784000 784450 262 262 0.042103953705
MPN001 652 1900 1 1 MPN661 784500 786668 262 263 0.00870152602799
MPN001 652 1900 1 1 MPN662 784500 786668 262 263 -0.204464425338
MPN001 652 1900 1 1 ncMPN372 786330 786668 263 263 -0.205332169476
MPN001 652 1900 1 1 ncMPN122 786507 786850 263 263 -0.209800077014
MPN001 652 1900 1 1 MPN663 786500 789340 263 264 -0.0260757621306
MPN001 652 1900 1 1 ncMPN421 280440 280585 94 94 -0.158699586965
MPN001 652 1900 1 1 MPN664 786500 789340 263 264 0.0115371565574
MPN001 652 1900 1 1 MPN665 788150 789340 263 264 -0.0670654014835
MPN001 652 1900 1 1 MPN666 789390 790180 264 264 -0.0645840583261
MPN001 652 1900 1 1 MPN667 789390 791000 264 264 -0.0832961600929
MPN001 652 1900 1 1 MPN668 790850 791452 264 264 0.120140759639
MPN001 652 1900 1 1 MPN669 791370 792650 264 265 -0.112766199814
MPN001 652 1900 1 1 MPN670 792720 793757 265 265 0.573744758637
MPN001 652 1900 1 1 MPN671a 793939 796468 265 266 0.176346029061
MPN001 652 1900 1 1 MPN671 794180 796462 265 266 0.0637024464559
MPN001 652 1900 1 1 MPN672a 796400 797655 266 266 0.441479079184
MPN001 652 1900 1 1 MPN672 796400 797655 266 266 0.398616662074
MPN001 652 1900 1 1 MPN673 796400 797655 266 266 0.028880818169
MPN001 652 1900 1 1 ncMPN124 797290 797800 266 266 0.270259254245
MPN001 652 1900 1 1 MPN674 797795 798800 266 267 0.181400714492
MPN001 652 1900 1 1 MPN675 799160 799511 267 267 0.318681622813
MPN001 652 1900 1 1 ncMPN375 799800 800032 267 267 0.342714568783
MPN001 652 1900 1 1 MPN676 799776 800178 267 267 0.0745124562853
MPN001 652 1900 1 1 ncMPN376 800400 800460 267 267 0.657964883893
MPN001 652 1900 1 1 ncMPN377 800495 800550 267 267 0.646850970715
MPN001 652 1900 1 1 ncMPN125 800642 800780 267 267 0.358443028854
MPN001 652 1900 1 1 MPN677 800675 803725 267 268 0.215652055556
MPN001 652 1900 1 1 MPN678 801850 803725 268 268 -0.0470326062957
MPN001 652 1900 1 1 MPN679 803400 805859 268 269 -0.0847111852503
MPN001 652 1900 1 1 MPN680 803400 805859 268 269 0.0447486374483
MPN001 652 1900 1 1 MPN681 803400 805859 268 269 -0.0679733484696
MPN001 652 1900 1 1 MPN682 805680 805859 269 269 -0.358652760418
MPN001 652 1900 1 1 MPN683 805863 813450 269 272 -0.0964962432445
MPN001 652 1900 1 1 MPN684 805863 813450 269 272 0.0723321930353
MPN001 652 1900 1 1 MPN685 812200 813450 271 272 0.152911127236
MPN001 652 1900 1 1 ncMPN379 813000 813451 272 272 0.253480412021
MPN001 652 1900 1 1 MPN686 813520 816355 272 273 0.384209602871
MPN001 652 1900 1 1 MPN687 813520 816355 272 273 0.0281301372598
MPN001 652 1900 1 1 MPN688 815200 816355 272 273 0.303435267788
MPN002 652 2750 1 1 ncMPN200 45 180 1 1 0.0197514616642
MPN002 652 2750 1 1 ncMPN201 395 587 1 1 0.123130789249
MPN002 652 2750 1 1 ncMPN381 777720 777842 260 260 -0.281911224666
MPN002 652 2750 1 1 MPN001 652 1900 1 1 0.365916937812
MPN002 652 2750 1 1 MPN003 2800 10000 1 4 0.60737906259
MPN002 652 2750 1 1 MPN004 2800 10000 1 4 0.639252986141
MPN002 652 2750 1 1 MPN005 7225 10000 3 4 0.646819666692
MPN002 652 2750 1 1 MPN006 7225 10000 3 4 0.506118563886
MPN002 652 2750 1 1 MPN007 7225 10000 3 4 0.712002863513
MPN002 652 2750 1 1 MPN008 7225 11310 3 4 0.723337628447
MPN002 652 2750 1 1 MPN009 7225 11960 3 4 0.71262469261
MPN002 652 2750 1 1 MPN010 12342 12750 5 5 -0.199709099752
MPN002 652 2750 1 1 MPN011 12865 14310 5 5 -0.313759605302
MPN002 652 2750 1 1 ncMPN005 15895 16000 6 6 -0.342397255868
MPN002 652 2750 1 1 MPN012 13450 14310 5 5 -0.456344796953
MPN002 652 2750 1 1 MPN013 15143 15800 6 6 -0.270373308996
MPN002 652 2750 1 1 ncMPN006 57400 57920 20 20 -0.152203044287
MPN002 652 2750 1 1 MPN014 15895 16125 6 6 -0.256114396361
MPN002 652 2750 1 1 MPN015 16170 17493 6 6 -0.123641927115
MPN002 652 2750 1 1 ncMPN204 17300 17493 6 6 -0.332606621257
MPN002 652 2750 1 1 MPN016 17493 18353 6 7 -0.190296745211
MPN002 652 2750 1 1 MPN017 18345 19032 7 7 -0.128442322081
MPN002 652 2750 1 1 MPNt01 19078 19231 7 7 -0.308953390564
MPN002 652 2750 1 1 MPNt02 19078 19231 7 7 -0.278400056347
MPN002 652 2750 1 1 MPN018 19314 23120 7 8 -0.415818824523
MPN002 652 2750 1 1 MPN019 19314 23120 7 8 -0.37259640198
MPN002 652 2750 1 1 ncMPN208 22750 23147 8 8 -0.234654340678
MPN002 652 2750 1 1 MPN020 22876 28550 8 10 -0.218304264322
MPN002 652 2750 1 1 MPN021 26140 28550 9 10 -0.348935742187
MPN002 652 2750 1 1 MPN022 26140 28550 9 10 -0.144558810775
MPN002 652 2750 1 1 MPN023 26140 29803 9 10 0.169419674841
MPN002 652 2750 1 1 MPN024 29803 31200 10 11 -0.307051036536
MPN002 652 2750 1 1 ncMPN211 30025 30400 11 11 -0.0763875733474
MPN002 652 2750 1 1 MPN025 29803 31200 10 11 -0.325474478362
MPN002 652 2750 1 1 MPN026 29803 32900 10 11 0.0892881664953
MPN002 652 2750 1 1 MPN027 31925 33036 11 12 -0.393492628593
MPN002 652 2750 1 1 MPN028 33046 33960 12 12 -0.217803199457
MPN002 652 2750 1 1 MPN029 33800 35000 12 12 -0.32591720864
MPN002 652 2750 1 1 MPN030 33800 35000 12 12 -0.175706352704
MPN002 652 2750 1 1 MPN031 33800 36000 12 13 -0.0464039185984
MPN002 652 2750 1 1 MPN032 35750 36773 12 13 -0.0840832502896
MPN002 652 2750 1 1 MPN033 35750 36773 12 13 0.0302724863065
MPN002 652 2750 1 1 MPN034 35750 41195 12 14 -0.129136221283
MPN002 652 2750 1 1 ncMPN214 41040 41195 14 14 -0.305220806474
MPN002 652 2750 1 1 MPN035 41322 43400 14 15 -0.0912197228194
MPN002 652 2750 1 1 MPN036 43500 45640 15 16 -0.195122630188
MPN002 652 2750 1 1 ncMPN215 45410 45669 16 16 -0.192879715561
MPN002 652 2750 1 1 MPN037a 45765 46025 16 16 -0.392743669208
MPN002 652 2750 1 1 MPN037 43500 46300 15 16 0.0681146713507
MPN002 652 2750 1 1 MPN038 46500 46757 16 16 -0.37225003366
MPN002 652 2750 1 1 ncMPN401 326838 326962 109 109 -0.257900980191
MPN002 652 2750 1 1 MPN039 47105 48450 16 17 -0.141670313616
MPN002 652 2750 1 1 MPN040 48300 48485 17 17 -0.089791177063
MPN002 652 2750 1 1 MPN041 47103 48961 16 17 0.3172575383
MPN002 652 2750 1 1 MPN042 47103 51310 16 18 0.0385021339594
MPN002 652 2750 1 1 MPN043 51580 52600 18 18 -0.222596162077
MPN002 652 2750 1 1 MPN044a 52533 52540 18 18 -0.174045887246
MPN002 652 2750 1 1 MPN044 52400 53054 18 18 -0.164409698152
MPN002 652 2750 1 1 MPN045 53073 54400 18 19 -0.376251616627
MPN002 652 2750 1 1 MPN046 54163 56032 19 19 -0.0817769798112
MPN002 652 2750 1 1 MPN047 56032 57350 19 20 -0.034594285468
MPN002 652 2750 1 1 ncMPN220 57240 57500 20 20 -0.418506719865
MPN002 652 2750 1 1 ncMPN007 61738 62040 21 21 -0.292255345327
MPN002 652 2750 1 1 MPN048 57400 59490 20 20 0.178121206197
MPN002 652 2750 1 1 MPN049 59490 61495 20 21 -0.0398537242894
MPN002 652 2750 1 1 MPN050 61800 64660 21 22 -0.459176422552
MPN002 652 2750 1 1 MPN051 63200 64660 22 22 -0.498130654075
MPN002 652 2750 1 1 MPN052 64805 67075 22 23 -0.360805943106
MPN002 652 2750 1 1 MPN053 66810 67075 23 23 -0.318435378215
MPN002 652 2750 1 1 ncMPN223 67200 67905 23 23 -0.192086449348
MPN002 652 2750 1 1 ncMPN224 68220 68407 23 23 -0.131551545094
MPN002 652 2750 1 1 MPN054 68627 68998 23 23 -0.0800343758495
MPN002 652 2750 1 1 ncMPN227 69038 69100 24 24 -0.231026990988
MPN002 652 2750 1 1 ncMPN229 69150 69293 24 24 -0.140133229063
MPN002 652 2750 1 1 MPN055 70370 72200 24 25 -0.208456262966
MPN002 652 2750 1 1 ncMPN230 71625 72547 24 25 -0.0502812244424
MPN002 652 2750 1 1 MPN056 70370 73600 24 25 0.106280244775
MPN002 652 2750 1 1 ncMPN232 72825 73015 25 25 0.0478200640965
MPN002 652 2750 1 1 MPN057 70370 75203 24 26 0.184742505986
MPN002 652 2750 1 1 MPN058 70370 75203 24 26 0.348898725713
MPN002 652 2750 1 1 MPN059 75210 76100 26 26 0.0456068931737
MPN002 652 2750 1 1 MPN060 75210 77100 26 26 -0.168827323075
MPN002 652 2750 1 1 MPN060a 77204 77420 26 26 -0.0800315613648
MPN002 652 2750 1 1 MPN061 77575 78980 26 27 -0.287911124457
MPN002 652 2750 1 1 MPN062 79012 82000 27 28 -0.433513886568
MPN002 652 2750 1 1 MPN063 79012 82000 27 28 -0.345369890674
MPN002 652 2750 1 1 MPN064 79012 82000 27 28 -0.315643045668
MPN002 652 2750 1 1 MPN065 81353 82000 28 28 -0.21469605298
MPN002 652 2750 1 1 MPN066 81353 83850 28 28 -0.0795962251773
MPN002 652 2750 1 1 MPN067 83650 85221 28 29 0.247565582008
MPN002 652 2750 1 1 MPN068 83650 85221 28 29 0.206711220194
MPN002 652 2750 1 1 MPN069 84590 85221 29 29 0.257039341039
MPN002 652 2750 1 1 ncMPN413 282550 282690 95 95 0.261069364994
MPN002 652 2750 1 1 MPN070 85200 85630 29 29 -0.15572323743
MPN002 652 2750 1 1 MPN071 85760 86485 29 29 0.370406869647
MPN002 652 2750 1 1 MPN072 86485 87994 29 30 0.319830262911
MPN002 652 2750 1 1 MPN073 86920 87994 29 30 -0.139334244087
MPN002 652 2750 1 1 MPN074 86920 88485 29 30 -0.263502993622
MPN002 652 2750 1 1 MPN075 88348 89247 30 30 0.0511349321911
MPN002 652 2750 1 1 MPN076 89250 91057 30 31 -0.416550474512
MPN002 652 2750 1 1 MPN077 91200 92905 31 31 -0.112298886212
MPN002 652 2750 1 1 MPNt03 93050 93150 32 32 -0.0862654558927
MPN002 652 2750 1 1 ncMPN231 93185 93235 32 32 -0.173105387469
MPN002 652 2750 1 1 MPN078 93165 96171 32 33 0.0202288406259
MPN002 652 2750 1 1 MPN079 93173 96171 32 33 0.0247468769184
MPN002 652 2750 1 1 ncMPN013 96173 96450 33 33 -0.0629506216929
MPN002 652 2750 1 1 MPN080 96173 99175 33 34 0.618388113693
MPN002 652 2750 1 1 MPN081 99078 101980 34 34 0.57037739355
MPN002 652 2750 1 1 MPN082 101978 103900 34 35 -0.185334073373
MPN002 652 2750 1 1 MPN083 103935 107250 35 36 0.307108159791
MPN002 652 2750 1 1 MPN084 105580 107250 36 36 0.0366557544293
MPN002 652 2750 1 1 MPN085 107273 108690 36 37 -0.126232956453
MPN002 652 2750 1 1 ncMPN015 108600 108680 37 37 -0.07203926866
MPN002 652 2750 1 1 MPN086 107273 109200 36 37 -0.137247068272
MPN002 652 2750 1 1 ncMPN016 109300 109420 37 37 -0.114251803469
MPN002 652 2750 1 1 MPN087 109346 109798 37 37 0.0570028702855
MPN002 652 2750 1 1 ncMPN236 110080 110280 37 37 -0.211521873722
MPN002 652 2750 1 1 MPN088 110193 111350 37 38 0.105797003283
MPN002 652 2750 1 1 MPN089 111474 112600 38 38 -0.0986531219657
MPN002 652 2750 1 1 MPN090 112715 113800 38 38 -0.161137481085
MPN002 652 2750 1 1 MPN091 111630 114254 38 39 0.0450585255414
MPN002 652 2750 1 1 MPN092 114572 115093 39 39 0.126523667483
MPN002 652 2750 1 1 MPN093 114948 115853 39 39 0.0837454549732
MPN002 652 2750 1 1 MPN094 116437 116760 39 39 -0.156383121778
MPN002 652 2750 1 1 ncMPN240 117280 118112 40 40 -0.0240742869613
MPN002 652 2750 1 1 Mpnr01 118250 118918 40 40 -4.18224492565e-15
MPN002 652 2750 1 1 ncMPN241 119380 119835 40 40 0.211466129651
MPN002 652 2750 1 1 Mpnr02 118250 119818 40 40 0.109729150239
MPN002 652 2750 1 1 Mpnr03 118250 123130 40 42 -0.13692697599
MPN002 652 2750 1 1 MPN095 123260 124998 42 42 -0.244930341944
MPN002 652 2750 1 1 MPN096 123260 124998 42 42 -0.265267144183
MPN002 652 2750 1 1 MPN097 124998 126820 42 43 -0.0748831858158
MPN002 652 2750 1 1 MPN098 126630 127400 43 43 0.136861766889
MPN002 652 2750 1 1 ncMPN247 127270 127960 43 43 -0.156068410229
MPN002 652 2750 1 1 MPN099 128076 129119 43 44 -0.119803294042
MPN002 652 2750 1 1 MPN100 129608 130007 44 44 -0.174981679354
MPN002 652 2750 1 1 ncMPN425 786672 787370 263 263 0.194413519526
MPN002 652 2750 1 1 MPN101 130466 131752 44 44 0.00770166811215
MPN002 652 2750 1 1 MPN102 132568 133386 45 45 -0.219202804457
MPN002 652 2750 1 1 MPN103 134055 134573 45 45 -0.165001859204
MPN002 652 2750 1 1 MPN104 134210 134900 45 45 -0.376625464124
MPN002 652 2750 1 1 MPN104a 134985 135350 45 46 -0.194240415615
MPN002 652 2750 1 1 MPN105 135724 137100 46 46 -0.151085259055
MPN002 652 2750 1 1 MPN106 135724 139000 46 47 0.0461559488796
MPN002 652 2750 1 1 MPN107 135724 140200 46 47 0.00165799170837
MPN002 652 2750 1 1 MPN108 135724 141600 46 48 -0.0158789272381
MPN002 652 2750 1 1 ncMPN251 141600 141665 48 48 -0.108669066759
MPN002 652 2750 1 1 MPN109 141936 142650 48 48 -0.0742314756456
MPN002 652 2750 1 1 ncMPN254 142350 142576 48 48 -0.284656525983
MPN002 652 2750 1 1 MPN110 141936 143180 48 48 0.0147284928031
MPN002 652 2750 1 1 MPN111 144442 147138 49 50 0.0247206974388
MPN002 652 2750 1 1 ncMPN256 146810 146941 49 49 -0.00579227861707
MPN002 652 2750 1 1 MPN112 147124 147750 50 50 -0.424230020301
MPN002 652 2750 1 1 MPN113 147124 150525 50 51 0.0532189104742
MPN002 652 2750 1 1 MPN114 147124 150525 50 51 -0.100529187305
MPN002 652 2750 1 1 MPN115 150608 151790 51 51 -0.0380150235815
MPN002 652 2750 1 1 MPN116 150608 151790 51 51 0.167188145697
MPN002 652 2750 1 1 MPN117 150608 151790 51 51 0.099566281559
MPN002 652 2750 1 1 MPN118 151740 152525 51 51 -0.122975690068
MPN002 652 2750 1 1 MPN119 152539 155310 51 52 0.1487387049
MPN002 652 2750 1 1 MPN120 155310 156455 52 53 0.0575942455216
MPN002 652 2750 1 1 MPN121 155310 156455 52 53 -0.154190589228
MPN002 652 2750 1 1 MPNt04 156350 156435 53 53 0.0206034261871
MPN002 652 2750 1 1 MPN122 155310 158200 52 53 0.142373322279
MPN002 652 2750 1 1 MPN123 155310 160900 52 54 0.511453011481
MPN002 652 2750 1 1 MPN124 160080 161792 54 54 -0.0903168647218
MPN002 652 2750 1 1 MPN125 161685 163600 54 55 0.212891103737
MPN002 652 2750 1 1 MPN126 163604 164250 55 55 -0.315184333714
MPN002 652 2750 1 1 ncMPN263 164240 164364 55 55 -0.0683717509485
MPN002 652 2750 1 1 MPN127 164592 165240 55 56 -0.112417410464
MPN002 652 2750 1 1 MPN128 166315 166932 56 56 0.0159714051048
MPN002 652 2750 1 1 ncMPN019 167025 167500 56 56 -0.200829469792
MPN002 652 2750 1 1 MPN129 167600 168100 56 57 -0.093397596661
MPN002 652 2750 1 1 ncMPN265 168550 168637 57 57 -0.235403866171
MPN002 652 2750 1 1 MPN130 169193 169475 57 57 -0.0735102544791
MPN002 652 2750 1 1 MPN131 170068 170733 57 57 -0.0397215385728
MPN002 652 2750 1 1 MPN132 171049 171819 58 58 -0.106174616928
MPN002 652 2750 1 1 ncMPN021 172240 172400 58 58 -0.147408360394
MPN002 652 2750 1 1 MPN133 172240 177000 58 60 -0.081049772814
MPN002 652 2750 1 1 ncMPN268 173050 173242 58 58 -0.232639350106
MPN002 652 2750 1 1 MPN134 172240 177000 58 60 0.0735736192694
MPN002 652 2750 1 1 MPN135 172240 177000 58 60 0.0497129704906
MPN002 652 2750 1 1 MPN136 172240 177000 58 60 -0.0141196603014
MPN002 652 2750 1 1 MPN137 177430 178060 60 60 -0.220929725902
MPN002 652 2750 1 1 MPN138 178410 178733 60 60 -0.0976811666973
MPN002 652 2750 1 1 MPN139 179129 179620 60 60 -0.0362500758682
MPN002 652 2750 1 1 MPN140 179855 180355 60 61 0.0895639307877
MPN002 652 2750 1 1 MPN141 180850 189400 61 64 -0.238936080046
MPN002 652 2750 1 1 MPN142 180850 189400 61 64 -0.135662067177
MPN002 652 2750 1 1 MPN143 180850 190300 61 64 0.297036413863
MPN002 652 2750 1 1 ncMPN269 190000 190272 64 64 -0.280591561187
MPN002 652 2750 1 1 MPN144 190621 191862 64 64 0.264289147904
MPN002 652 2750 1 1 MPN145 192331 192760 65 65 -0.0465080264577
MPN002 652 2750 1 1 MPN146 192995 193900 65 65 -0.232171967457
MPN002 652 2750 1 1 MPN147 192995 195000 65 66 0.295694135274
MPN002 652 2750 1 1 MPN148 195486 196380 66 66 -0.0214594841001
MPN002 652 2750 1 1 MPN149 196830 198154 66 67 0.299996304843
MPN002 652 2750 1 1 MPN150 197982 198656 66 67 0.0793924882532
MPN002 652 2750 1 1 MPN151 199139 199540 67 67 -0.0329212627209
MPN002 652 2750 1 1 MPN152 199800 202358 67 68 -0.188354742726
MPN002 652 2750 1 1 MPN153 202353 205724 68 69 -0.235221299956
MPN002 652 2750 1 1 MPN154 205728 207500 69 70 0.0653346898925
MPN002 652 2750 1 1 MPN155a 205728 207717 69 70 0.16355755934
MPN002 652 2750 1 1 MPN155 207525 211200 70 71 0.0328148654045
MPN002 652 2750 1 1 MPN156 207525 211200 70 71 0.164450941528
MPN002 652 2750 1 1 MPN157 209918 211175 70 71 0.13567099107
MPN002 652 2750 1 1 MPN158 209918 211980 70 71 0.183343341719
MPN002 652 2750 1 1 MPN159 211965 213320 71 72 -0.0124202300972
MPN002 652 2750 1 1 ncMPN274 213240 213976 72 72 0.0353413165298
MPN002 652 2750 1 1 MPN160 213090 214528 72 72 0.114309660505
MPN002 652 2750 1 1 MPN161 214525 215850 72 72 -0.00881915216593
MPN002 652 2750 1 1 MPN162 215970 216950 72 73 0.214651566771
MPN002 652 2750 1 1 MPN163 217130 217650 73 73 -0.124343428576
MPN002 652 2750 1 1 MPN164 217555 229680 73 77 0.0502525214957
MPN002 652 2750 1 1 MPN165 217555 229680 73 77 0.102467454904
MPN002 652 2750 1 1 ncMPN275 218400 218980 73 73 -0.125642392242
MPN002 652 2750 1 1 MPN166 217555 229680 73 77 0.213263542487
MPN002 652 2750 1 1 MPN167 217555 229680 73 77 0.277283891749
MPN002 652 2750 1 1 MPN168 217555 229680 73 77 0.30748224823
MPN002 652 2750 1 1 MPN169 217555 229680 73 77 0.314275542542
MPN002 652 2750 1 1 MPN170 217555 229680 73 77 0.356395255071
MPN002 652 2750 1 1 MPN171 217555 229680 73 77 0.361003978373
MPN002 652 2750 1 1 MPN172 217555 229680 73 77 0.307660797355
MPN002 652 2750 1 1 MPN173 217555 229680 73 77 0.353413981289
MPN002 652 2750 1 1 MPN174 217555 229680 73 77 0.319325580295
MPN002 652 2750 1 1 MPN175 217555 229680 73 77 0.265958672425
MPN002 652 2750 1 1 MPN176 217555 229680 73 77 0.338653349394
MPN002 652 2750 1 1 MPN177 217555 229680 73 77 0.405508189463
MPN002 652 2750 1 1 MPN178 217555 229680 73 77 0.348975248547
MPN002 652 2750 1 1 MPN179 217555 229680 73 77 0.334135370607
MPN002 652 2750 1 1 MPN180 217555 229680 73 77 0.367752541527
MPN002 652 2750 1 1 MPN181 217555 229680 73 77 0.29777031974
MPN002 652 2750 1 1 MPN182 226239 229680 76 77 0.25997009088
MPN002 652 2750 1 1 MPN183 226239 229680 76 77 0.261246261292
MPN002 652 2750 1 1 MPN184 227408 229680 76 77 0.258065901419
MPN002 652 2750 1 1 MPN185 227408 229680 76 77 0.325141486532
MPN002 652 2750 1 1 ncMPN279 229520 229666 77 77 0.0477813267558
MPN002 652 2750 1 1 MPN186 227408 229950 76 77 0.0894398458223
MPN002 652 2750 1 1 MPN187 229687 230579 77 77 0.240310078647
MPN002 652 2750 1 1 MPN188 230590 231500 77 78 0.0290485465642
MPN002 652 2750 1 1 MPN189 230590 231500 77 78 0.112593794598
MPN002 652 2750 1 1 MPN190 230590 231500 77 78 0.0977500385102
MPN002 652 2750 1 1 MPN191 230590 236490 77 79 0.247484574514
MPN002 652 2750 1 1 MPN192 230590 236490 77 79 0.357909038848
MPN002 652 2750 1 1 MPN193 232745 236490 78 79 0.393302782262
MPN002 652 2750 1 1 MPN194 233572 236490 78 79 0.256815123429
MPN002 652 2750 1 1 MPN195 233572 236490 78 79 0.185974525475
MPN002 652 2750 1 1 MPN196 233572 236490 78 79 0.0835335117009
MPN002 652 2750 1 1 MPN197 236318 238300 79 80 0.149709858214
MPN002 652 2750 1 1 MPN198 238248 239373 80 80 0.179364069606
MPN002 652 2750 1 1 ncMPN025 239378 239800 80 80 -0.256166730138
MPN002 652 2750 1 1 MPN199 239378 241952 80 81 -0.00982848832044
MPN002 652 2750 1 1 MPN200a 239378 241952 80 81 0.0527932088254
MPN002 652 2750 1 1 MPN200 241958 244379 81 82 -0.306018993018
MPN002 652 2750 1 1 ncMPN408 247805 248150 83 83 -0.248382175358
MPN002 652 2750 1 1 MPN201 244920 245950 82 82 0.101158061318
MPN002 652 2750 1 1 MPN202 246049 246990 83 83 0.276850769497
MPN002 652 2750 1 1 MPN203 246909 247292 83 83 0.157331945754
MPN002 652 2750 1 1 MPN204 247655 248101 83 83 -0.194014153876
MPN002 652 2750 1 1 MPN205 248360 249600 83 84 -0.0991052422248
MPN002 652 2750 1 1 MPN206 249933 250274 84 84 -0.0540555846739
MPN002 652 2750 1 1 MPN207a 249999 250000 84 84 -0.372463863609
MPN002 652 2750 1 1 MPN207 249999 253152 84 85 -0.210794513039
MPN002 652 2750 1 1 ncMPN027 253220 253615 85 85 -0.0561800686597
MPN002 652 2750 1 1 MPN208 253750 254675 85 85 -0.285245287015
MPN002 652 2750 1 1 MPN209 253750 257203 85 86 0.145904320328
MPN002 652 2750 1 1 MPN210 257212 261600 86 88 -0.147089273491
MPN002 652 2750 1 1 MPN211 259381 261600 87 88 0.0692441525731
MPN002 652 2750 1 1 MPN212 261609 262100 88 88 -0.319925987379
MPN002 652 2750 1 1 MPN213 261609 265300 88 89 0.140988049742
MPN002 652 2750 1 1 MPN214 265200 265725 89 89 -0.462852029004
MPN002 652 2750 1 1 ncMPN029 265670 265770 89 89 -0.15400155142
MPN002 652 2750 1 1 MPN215 265874 269400 89 90 -0.242712218691
MPN002 652 2750 1 1 MPN216 265874 269400 89 90 -0.127617386633
MPN002 652 2750 1 1 MPN217 265874 269400 89 90 -0.0312685289112
MPN002 652 2750 1 1 MPN218 265874 272197 89 91 0.167988651617
MPN002 652 2750 1 1 MPN219 272006 273150 91 92 -0.260322053003
MPN002 652 2750 1 1 MPN220 272006 273150 91 92 -0.094082802959
MPN002 652 2750 1 1 MPN221 272006 275422 91 92 0.0943338003665
MPN002 652 2750 1 1 MPN222 272006 275422 91 92 0.129822103831
MPN002 652 2750 1 1 MPN223 272006 275422 91 92 0.145347411342
MPN002 652 2750 1 1 MPN224 275430 276600 92 93 -0.356397186423
MPN002 652 2750 1 1 ncMPN030 276686 276775 93 93 -0.236976254387
MPN002 652 2750 1 1 MPN225 276686 279726 93 94 -0.218447906084
MPN002 652 2750 1 1 MPN226 276686 279726 93 94 -0.114303174802
MPN002 652 2750 1 1 MPN227 276686 279726 93 94 -0.0565808566791
MPN002 652 2750 1 1 MPN228 279737 280500 94 94 0.0824195275651
MPN002 652 2750 1 1 MPN229 279737 281850 94 94 0.236856246029
MPN002 652 2750 1 1 MPN230 279737 281850 94 94 0.302061550438
MPN002 652 2750 1 1 MPN231 279737 281850 94 94 0.287613694006
MPN002 652 2750 1 1 MPN232 279737 284500 94 95 0.296958881546
MPN002 652 2750 1 1 MPN233 279737 284500 94 95 0.334119647845
MPN002 652 2750 1 1 ncMPN031 284469 284700 95 95 -0.0479878471527
MPN002 652 2750 1 1 MPN234 284469 287190 95 96 0.00431010648461
MPN002 652 2750 1 1 MPN235 286315 287190 96 96 -0.049499904685
MPN002 652 2750 1 1 MPN236 287265 289150 96 97 -0.291365489289
MPN002 652 2750 1 1 MPN237 287265 291652 96 98 -0.123332559718
MPN002 652 2750 1 1 MPN238 287265 291652 96 98 0.0793711853319
MPN002 652 2750 1 1 MPN239 291652 292340 98 98 -0.128001473352
MPN002 652 2750 1 1 MPN240 291652 293375 98 98 -0.112041164707
MPN002 652 2750 1 1 MPN241 291652 294075 98 99 0.145348058598
MPN002 652 2750 1 1 MPN242 294125 296550 99 99 -0.253599740121
MPN002 652 2750 1 1 MPN243 294375 296550 99 99 -0.131135600447
MPN002 652 2750 1 1 MPN244 294375 297450 99 100 -0.0135714854787
MPN002 652 2750 1 1 MPN245 297080 297738 100 100 -0.446591585568
MPN002 652 2750 1 1 MPN246 297746 298800 100 100 -0.346555527877
MPN002 652 2750 1 1 MPN247 297746 300050 100 101 -0.00538793714165
MPN002 652 2750 1 1 MPN248 297746 301089 100 101 0.201014174593
MPN002 652 2750 1 1 MPN249 300250 301089 101 101 0.37300904283
MPN002 652 2750 1 1 MPN250 301100 302680 101 101 -0.334304262158
MPN002 652 2750 1 1 MPN251 301100 304400 101 102 -0.149134927951
MPN002 652 2750 1 1 MPN252 301100 304400 101 102 -0.14429590883
MPN002 652 2750 1 1 MPN253 301100 305050 101 102 -0.00010052804174
MPN002 652 2750 1 1 MPN254 305047 306300 102 103 -0.225680034629
MPN002 652 2750 1 1 MPN255 305047 306300 102 103 -0.144111341159
MPN002 652 2750 1 1 MPN256 305047 307300 102 103 0.0195689618037
MPN002 652 2750 1 1 MPN257 305047 307970 102 103 0.323950133074
MPN002 652 2750 1 1 MPN258 307977 314550 103 105 -0.142141812243
MPN002 652 2750 1 1 MPN259 307977 314550 103 105 0.00422243792067
MPN002 652 2750 1 1 MPN260 307977 314550 103 105 -0.0245755147549
MPN002 652 2750 1 1 MPN261 307977 314550 103 105 0.0677111106702
MPN002 652 2750 1 1 MPN262 313950 315844 105 106 0.239640054908
MPN002 652 2750 1 1 MPN263 315851 316220 106 106 -0.2270343975
MPN002 652 2750 1 1 MPN264 315851 317000 106 106 -0.0919811887968
MPN002 652 2750 1 1 MPN265 316860 318128 106 107 -0.28671632347
MPN002 652 2750 1 1 MPN266 318110 319600 107 107 -0.365172705067
MPN002 652 2750 1 1 MPN267 318110 319600 107 107 -0.319416490002
MPN002 652 2750 1 1 MPN268 319337 319600 107 107 -0.177639009414
MPN002 652 2750 1 1 MPN269 319337 321500 107 108 -0.0949910531959
MPN002 652 2750 1 1 MPN270 319337 321500 107 108 -0.214568116787
MPN002 652 2750 1 1 MPN271 321727 322880 108 108 -0.278629516824
MPN002 652 2750 1 1 ncMPN298 322670 323140 108 108 -0.083368764794
MPN002 652 2750 1 1 ncMPN032 323470 323700 108 108 -0.287474144781
MPN002 652 2750 1 1 ncMPN299 323882 323990 108 108 -0.201709906916
MPN002 652 2750 1 1 MPN272 324188 325000 109 109 -0.280559592305
MPN002 652 2750 1 1 MPN273 324400 324895 109 109 -0.213574988368
MPN002 652 2750 1 1 MPN274 324400 325810 109 109 -0.290787166238
MPN002 652 2750 1 1 MPN275 325622 325920 109 109 -0.399835063406
MPN002 652 2750 1 1 MPN276 325910 327065 109 110 -0.232670619523
MPN002 652 2750 1 1 MPN277 326831 328375 109 110 -0.249847694712
MPN002 652 2750 1 1 ncMPN300 328238 328327 110 110 -0.354783755156
MPN002 652 2750 1 1 MPN278 326831 331293 109 111 -0.0158457001995
MPN002 652 2750 1 1 MPN279 329070 331293 110 111 -0.0302308691279
MPN002 652 2750 1 1 MPN280 331297 333069 111 112 0.0783806836278
MPN002 652 2750 1 1 MPN281 333259 334400 112 112 -0.212986325671
MPN002 652 2750 1 1 MPN282 333259 335580 112 112 0.0174008066354
MPN002 652 2750 1 1 MPN283 336620 337000 113 113 -0.422768318772
MPN002 652 2750 1 1 ncMPN302 337775 337976 113 113 -0.254713944371
MPN002 652 2750 1 1 MPN284 337747 340200 113 114 -0.157667152881
MPN002 652 2750 1 1 ncMPN409 370314 370820 124 124 0.195261164465
MPN002 652 2750 1 1 ncMPN303 340600 340880 114 114 0.0155236193675
MPN002 652 2750 1 1 MPN285 340677 341400 114 114 0.0344228850426
MPN002 652 2750 1 1 MPN286 340677 343220 114 115 0.133536145541
MPN002 652 2750 1 1 MPN287 343646 344158 115 115 -0.261533110655
MPN002 652 2750 1 1 ncMPN412 523635 527402 175 176 -0.21956570847
MPN002 652 2750 1 1 MPN288 344695 346660 115 116 -0.122909472108
MPN002 652 2750 1 1 MPN289 346940 348250 116 117 -0.0226005852928
MPN002 652 2750 1 1 MPN290 347600 348250 116 117 0.00690659270444
MPN002 652 2750 1 1 MPN291 348300 348902 117 117 0.247682681749
MPN002 652 2750 1 1 ncMPN034 348825 350250 117 117 0.112517126361
MPN002 652 2750 1 1 MPN293 348300 350460 117 117 -0.119912228579
MPN002 652 2750 1 1 MPN294 350392 352400 117 118 -0.1047518251
MPN002 652 2750 1 1 MPN295 351039 352400 118 118 -0.00755561433391
MPN002 652 2750 1 1 MPN296 351039 352400 118 118 0.0889472667952
MPN002 652 2750 1 1 MPN297 351039 352400 118 118 0.154131487455
MPN002 652 2750 1 1 MPN298 351039 352400 118 118 0.428430735911
MPN002 652 2750 1 1 MPN299 351039 353600 118 118 0.541801694625
MPN002 652 2750 1 1 MPN300 351039 355675 118 119 0.59948807409
MPN002 652 2750 1 1 MPN301 351039 355675 118 119 0.411000315838
MPN002 652 2750 1 1 MPN302 355682 358180 119 120 -0.251165638025
MPN002 652 2750 1 1 MPN303 355682 358180 119 120 0.00659109438485
MPN002 652 2750 1 1 MPNt05 358239 358615 120 120 -0.106611430728
MPN002 652 2750 1 1 MPNt06 358239 358615 120 120 -0.207507515888
MPN002 652 2750 1 1 MPNt07 358239 358615 120 120 -0.152943720322
MPN002 652 2750 1 1 MPNt08 358239 358615 120 120 -0.200248216523
MPN002 652 2750 1 1 MPNt09 358575 358987 120 120 -0.31303890098
MPN002 652 2750 1 1 MPNt10 358575 358987 120 120 -0.28516889311
MPN002 652 2750 1 1 MPNt11 358575 358987 120 120 -0.271753434423
MPN002 652 2750 1 1 MPNt12 358575 358987 120 120 -0.300600779445
MPN002 652 2750 1 1 MPN304 359155 360200 120 121 -0.334073678761
MPN002 652 2750 1 1 MPN305 359155 361750 120 121 -0.296790734241
MPN002 652 2750 1 1 ncMPN306 360250 360405 121 121 -0.364831758864
MPN002 652 2750 1 1 MPN306 359155 361750 120 121 -0.0987839659048
MPN002 652 2750 1 1 MPN307 359155 361750 120 121 -0.29236470263
MPN002 652 2750 1 1 MPN308 359155 364120 120 122 -0.276702459169
MPN002 652 2750 1 1 MPN309 364188 365780 122 122 0.0211447907017
MPN002 652 2750 1 1 ncMPN311 365280 365496 122 122 -0.0949615560031
MPN002 652 2750 1 1 MPN310 364188 366000 122 123 0.323915527939
MPN002 652 2750 1 1 MPN311 370314 372682 124 125 0.515917455039
MPN002 652 2750 1 1 MPN312 370314 372682 124 125 0.544267225749
MPN002 652 2750 1 1 MPN313 372780 372935 125 125 -0.21023004801
MPN002 652 2750 1 1 MPNt13 373078 373158 125 125 0.077070123603
MPN002 652 2750 1 1 ncMPN313 373225 373355 125 125 -0.2766385335
MPN002 652 2750 1 1 MPN314 373372 377250 125 126 -0.313967125369
MPN002 652 2750 1 1 MPN315 373372 377250 125 126 -0.177318187597
MPN002 652 2750 1 1 MPN316 373372 377250 125 126 -0.0637111364293
MPN002 652 2750 1 1 MPN317 373372 377250 125 126 -0.0443635688951
MPN002 652 2750 1 1 MPN318 377190 378700 126 127 -0.0530909577437
MPN002 652 2750 1 1 MPN319 378410 380175 127 127 -0.0159033800216
MPN002 652 2750 1 1 MPN320 380638 385680 127 129 -0.454203875399
MPN002 652 2750 1 1 MPN321 380638 385680 127 129 -0.312992516919
MPN002 652 2750 1 1 MPN322 380638 385680 127 129 -0.235798801652
MPN002 652 2750 1 1 MPN323 380638 385680 127 129 -0.16405722201
MPN002 652 2750 1 1 MPN324 380638 385680 127 129 -0.0365651399228
MPN002 652 2750 1 1 ncMPN315 385155 385682 129 129 -0.27259666564
MPN002 652 2750 1 1 MPN325 385766 386120 129 129 -0.308528389462
MPN002 652 2750 1 1 MPN326 385766 387050 129 130 -0.25275972488
MPN002 652 2750 1 1 MPN327 385766 387050 129 130 -0.215249301998
MPN002 652 2750 1 1 MPN328 386675 388900 129 130 0.00578065959129
MPN002 652 2750 1 1 MPN329 386675 388900 129 130 0.224860311572
MPN002 652 2750 1 1 MPN330 386675 388900 129 130 0.307045769153
MPN002 652 2750 1 1 ncMPN316 388250 388908 130 130 -0.321211013301
MPN002 652 2750 1 1 MPN331 388907 392800 130 131 -0.145246973602
MPN002 652 2750 1 1 MPN332 390300 392800 131 131 -0.160315640517
MPN002 652 2750 1 1 MPN333 392788 396380 131 133 0.00751168134962
MPN002 652 2750 1 1 MPN334 392788 396380 131 133 0.104883025947
MPN002 652 2750 1 1 MPN335 396072 396380 133 133 0.129754295212
MPN002 652 2750 1 1 MPN336 398150 399417 133 134 -0.366117466587
MPN002 652 2750 1 1 MPN337 399440 404000 134 135 -0.306030219896
MPN002 652 2750 1 1 MPN338 401157 404000 134 135 -0.227305004814
MPN002 652 2750 1 1 MPN339 401157 404000 134 135 -0.151720969497
MPN002 652 2750 1 1 MPN340 401157 408150 134 137 -0.0763348589343
MPN002 652 2750 1 1 MPN341 405563 408150 136 137 -0.0620714210253
MPN002 652 2750 1 1 ncMPN321 407622 407738 136 136 -0.142444221611
MPN002 652 2750 1 1 MPN342 407800 409750 136 137 -0.324713774274
MPN002 652 2750 1 1 MPN343 409438 410900 137 137 0.137495854014
MPN002 652 2750 1 1 MPN344 411098 411850 138 138 -0.323642262267
MPN002 652 2750 1 1 ncMPN037 411946 412460 138 138 -0.288276373588
MPN002 652 2750 1 1 MPN345 411946 413300 138 138 -0.0594264950864
MPN002 652 2750 1 1 MPN346 413310 413750 138 138 -0.258460168334
MPN002 652 2750 1 1 MPN347 413985 415115 138 139 -0.178046207071
MPN002 652 2750 1 1 MPN347a 415133 415520 139 139 -0.427934079514
MPN002 652 2750 1 1 ncMPN322 415475 416030 139 139 -0.354246967423
MPN002 652 2750 1 1 MPN348a 415560 416032 139 139 -0.327211115464
MPN002 652 2750 1 1 MPN348 416032 416560 139 139 -0.222788329799
MPN002 652 2750 1 1 MPN349 416483 417800 139 140 -0.332755222846
MPN002 652 2750 1 1 MPN350 417190 418115 140 140 0.109504050692
MPN002 652 2750 1 1 MPN351 418160 420274 140 141 0.366971358705
MPN002 652 2750 1 1 MPN352 418740 420274 140 141 0.0699951025697
MPN002 652 2750 1 1 MPN353 420725 423493 141 142 0.0153317539931
MPN002 652 2750 1 1 MPN354 422150 423493 141 142 -0.163144153495
MPN002 652 2750 1 1 MPN355 423575 424238 142 142 0.100879461836
MPN002 652 2750 1 1 MPN356 424230 425465 142 142 0.152080347159
MPN002 652 2750 1 1 MPN357 425460 427653 142 143 0.141518749802
MPN002 652 2750 1 1 MPNt14 427580 427653 143 143 -0.0656270843854
MPN002 652 2750 1 1 MPN358 427676 429340 143 144 -0.201639039347
MPN002 652 2750 1 1 MPNt15 429258 429359 144 144 -0.0475926945158
MPN002 652 2750 1 1 MPNt16 429432 429500 144 144 -0.27996389835
MPN002 652 2750 1 1 MPN359 429424 430335 144 144 -0.362477737705
MPN002 652 2750 1 1 MPN360 430315 430900 144 144 -0.258344631389
MPN002 652 2750 1 1 MPN361 430315 431600 144 144 -0.10411329423
MPN002 652 2750 1 1 MPN362 430315 433050 144 145 0.206517954049
MPN002 652 2750 1 1 MPN363 433178 433540 145 145 -0.272940439659
MPN002 652 2750 1 1 MPN364 433178 435580 145 146 0.0924930272332
MPN002 652 2750 1 1 MPN365 435610 436730 146 146 -0.20608630928
MPN002 652 2750 1 1 MPN366 436465 437632 146 146 -0.27409715505
MPN002 652 2750 1 1 MPN367 437563 438531 146 147 -0.00860378338087
MPN002 652 2750 1 1 MPN368 439370 439750 147 147 -0.26180507075
MPN002 652 2750 1 1 MPN369 439950 440670 147 147 -0.419534142971
MPN002 652 2750 1 1 MPN370 441182 442600 148 148 -0.192739085512
MPN002 652 2750 1 1 MPN371 444085 444287 149 149 -0.0702267635749
MPN002 652 2750 1 1 MPN372 444330 446500 149 149 -0.23756406642
MPN002 652 2750 1 1 MPN373 446000 446606 149 149 -0.221508982912
MPN002 652 2750 1 1 ncMPN328 446962 447085 149 150 -0.190914666232
MPN002 652 2750 1 1 MPN374 448430 448632 150 150 0.171611813522
MPN002 652 2750 1 1 MPN375 448700 449345 150 150 -0.0394749951557
MPN002 652 2750 1 1 MPN376 449500 452995 150 151 -0.19243904559
MPN002 652 2750 1 1 ncMPN416 108270 108370 37 37 -0.0841573148858
MPN002 652 2750 1 1 MPN377 453396 453750 152 152 -0.252556992806
MPN002 652 2750 1 1 MPN378 453396 457035 152 153 0.0349975520722
MPN002 652 2750 1 1 MPN379 456054 457035 153 153 0.182786252171
MPN002 652 2750 1 1 ncMPN042 457039 457200 153 153 -0.0318695838714
MPN002 652 2750 1 1 MPN380 457039 457900 153 153 0.0980037080015
MPN002 652 2750 1 1 MPN381 458048 459000 153 154 -0.154065278807
MPN002 652 2750 1 1 MPN382 458048 459500 153 154 -0.112518718121
MPN002 652 2750 1 1 MPN383 459450 460558 154 154 -0.224825264847
MPN002 652 2750 1 1 ncMPN043 459957 460408 154 154 -0.149555311418
MPN002 652 2750 1 1 MPN384 460558 463855 154 155 -0.143517183904
MPN002 652 2750 1 1 MPN385 460558 463855 154 155 -0.306643515536
MPN002 652 2750 1 1 MPN386 463075 463855 155 155 -0.367216675172
MPN002 652 2750 1 1 MPN387 464000 465218 155 156 0.1176962554
MPN002 652 2750 1 1 MPN388 464000 469068 155 157 -0.13512720934
MPN002 652 2750 1 1 MPN389 465360 469068 156 157 -0.231521051144
MPN002 652 2750 1 1 MPN390 465360 469068 156 157 -0.465016977377
MPN002 652 2750 1 1 MPN391 467900 469068 156 157 -0.504296587623
MPN002 652 2750 1 1 MPN392 469365 472927 157 158 -0.493554280851
MPN002 652 2750 1 1 MPN393 469365 472927 157 158 -0.460685018173
MPN002 652 2750 1 1 ncMPN049 471462 471580 158 158 -0.028633454841
MPN002 652 2750 1 1 MPN394 469365 472927 157 158 -0.446762393027
MPN002 652 2750 1 1 MPN395 473000 473516 158 158 -0.0958343059698
MPN002 652 2750 1 1 MPN396 473600 476483 158 159 -0.222677091091
MPN002 652 2750 1 1 MPN397 476485 478620 159 160 -0.303033698937
MPN002 652 2750 1 1 MPN398 478450 482114 160 161 0.033448445991
MPN002 652 2750 1 1 MPN399 478450 482114 160 161 0.0306868693935
MPN002 652 2750 1 1 MPN400 480050 482114 161 161 -0.266236424969
MPN002 652 2750 1 1 ncMPN051 482025 482100 161 161 -0.078491160973
MPN002 652 2750 1 1 ncMPN052 482238 482350 161 161 0.035554259354
MPN002 652 2750 1 1 MPNt18 482280 482745 161 161 -0.0628034693738
MPN002 652 2750 1 1 MPNt19 482280 482745 161 161 -0.144414901925
MPN002 652 2750 1 1 MPNt20 482280 482745 161 161 -0.278256605873
MPN002 652 2750 1 1 MPNt21 482280 482745 161 161 -0.173139444178
MPN002 652 2750 1 1 MPNt22 482280 482745 161 161 -0.22260120596
MPN002 652 2750 1 1 MPN401 482800 483271 161 162 -0.420023280844
MPN002 652 2750 1 1 ncMPN053 483325 483640 162 162 -0.16453358432
MPN002 652 2750 1 1 MPN402 483325 484950 162 162 0.171690237858
MPN002 652 2750 1 1 MPN403 485152 485500 162 162 0.0469252051371
MPN002 652 2750 1 1 MPN404 485152 486450 162 163 0.0131494503864
MPN002 652 2750 1 1 MPN405 485152 487120 162 163 0.345864949626
MPN002 652 2750 1 1 MPN406 487135 487390 163 163 -0.180906594843
MPN002 652 2750 1 1 MPNt23 487393 487470 163 163 -0.217731749916
MPN002 652 2750 1 1 MPN407 487500 490223 163 164 -0.222933908946
MPN002 652 2750 1 1 MPN408a 490298 490420 164 164 -0.222983178381
MPN002 652 2750 1 1 ncMPN055 490325 490650 164 164 -0.256369701457
MPN002 652 2750 1 1 MPN408 490325 492650 164 165 0.0180970988865
MPN002 652 2750 1 1 ncMPN335 492700 493534 165 165 -0.172140314741
MPN002 652 2750 1 1 MPN409 492730 494300 165 165 0.119944965453
MPN002 652 2750 1 1 MPN410 494845 495150 165 166 -0.235081374285
MPN002 652 2750 1 1 MPN410a 494845 495300 165 166 -0.212522375494
MPN002 652 2750 1 1 MPN411 495282 496056 166 166 -0.28687822991
MPN002 652 2750 1 1 MPN412 496634 497470 166 166 -0.193677988545
MPN002 652 2750 1 1 MPN413 497547 497966 166 166 NaN
MPN002 652 2750 1 1 MPN414 498076 499550 167 167 -0.0172402000115
MPN002 652 2750 1 1 MPN415 499790 501050 167 168 -0.209396778897
MPN002 652 2750 1 1 MPN416 499790 503250 167 168 -0.346462289355
MPN002 652 2750 1 1 MPN417 499790 503250 167 168 -0.180316251317
MPN002 652 2750 1 1 MPN418 503150 506425 168 169 0.27838135697
MPN002 652 2750 1 1 MPN419 503925 506425 168 169 -0.124978675302
MPN002 652 2750 1 1 MPN420 506450 508642 169 170 -0.104117488145
MPN002 652 2750 1 1 MPN421 506450 508642 169 170 -0.414936620496
MPN002 652 2750 1 1 MPN422 508682 510255 170 171 0.021831243456
MPN002 652 2750 1 1 MPN423 509864 510255 170 171 -0.160166782285
MPN002 652 2750 1 1 MPN424 510255 514575 171 172 0.242798533187
MPN002 652 2750 1 1 MPN425 510255 514575 171 172 0.0386385792661
MPN002 652 2750 1 1 MPN426 510255 514575 171 172 -0.0851966485721
MPN002 652 2750 1 1 MPN427 514480 515700 172 172 -0.474700563316
MPN002 652 2750 1 1 MPN428 515600 518862 172 173 -0.172235696367
MPN002 652 2750 1 1 MPN429 515600 518862 172 173 -0.292074543974
MPN002 652 2750 1 1 MPN430 517780 518862 173 173 -0.452779084403
MPN002 652 2750 1 1 ncMPN062 518877 519080 173 174 -0.213964056594
MPN002 652 2750 1 1 MPN431 518900 520650 173 174 -0.0537357810172
MPN002 652 2750 1 1 MPN432 519750 520650 174 174 -0.287292723933
MPN002 652 2750 1 1 MPN433 520800 521695 174 174 -0.185551774271
MPN002 652 2750 1 1 MPN434 521825 523635 174 175 -0.363618221707
MPN002 652 2750 1 1 MPN435 523635 524885 175 175 -0.199879501787
MPN002 652 2750 1 1 MPN436 523635 528761 175 177 -0.243621462425
MPN002 652 2750 1 1 MPN437 530200 530380 177 177 -0.248281987506
MPN002 652 2750 1 1 MPN438 530380 531300 177 178 -0.214683703531
MPN002 652 2750 1 1 MPN439 531300 532727 178 178 -0.201501262719
MPN002 652 2750 1 1 ncMPN065 532778 532960 178 178 -0.311770207414
MPN002 652 2750 1 1 MPN440 532818 534998 178 179 0.402526247538
MPN002 652 2750 1 1 MPN441 535468 535776 179 179 -0.0632595044094
MPN002 652 2750 1 1 MPN442 535900 541756 179 181 0.413187298
MPN002 652 2750 1 1 MPN443 535900 541756 179 181 0.251307805463
MPN002 652 2750 1 1 MPN444 537750 541756 180 181 0.0209671662809
MPN002 652 2750 1 1 MPN445 541765 542560 181 181 -0.0757581510377
MPN002 652 2750 1 1 MPN446 542650 543283 181 182 -0.370149013755
MPN002 652 2750 1 1 MPN447 542650 546393 181 183 -0.299421096681
MPN002 652 2750 1 1 MPN448 546400 548754 183 183 -0.15829042108
MPN002 652 2750 1 1 MPN449 547300 548754 183 183 -0.16935671172
MPN002 652 2750 1 1 ncMPN411 413608 414070 138 139 -0.27380851396
MPN002 652 2750 1 1 MPN450 548690 549604 183 184 -0.310905714974
MPN002 652 2750 1 1 MPN451 549590 554142 184 185 0.145963388797
MPN002 652 2750 1 1 ncMPN076 550546 550750 184 184 -0.0294327476389
MPN002 652 2750 1 1 MPN452 550750 554142 184 185 0.0662769087177
MPN002 652 2750 1 1 MPN453 552750 554142 185 185 -0.0537398324596
MPN002 652 2750 1 1 MPN454 553600 554142 185 185 -0.146092375382
MPN002 652 2750 1 1 MPN455 554258 555085 185 186 -0.377664519749
MPN002 652 2750 1 1 MPNt24 555142 555330 186 186 -0.282298347796
MPN002 652 2750 1 1 MPNt25 555330 558613 186 187 -0.253058068226
MPN002 652 2750 1 1 MPN456 555400 558525 186 187 0.0549138362
MPN002 652 2750 1 1 MPNt26 558613 558724 187 187 -0.109156405158
MPN002 652 2750 1 1 MPN457 558800 561945 187 188 0.201816983626
MPN002 652 2750 1 1 MPN458 558800 561945 187 188 0.129469743256
MPN002 652 2750 1 1 MPN459 560100 561945 187 188 -0.00630180976272
MPN002 652 2750 1 1 MPNt27 562060 562639 188 188 -0.309566412356
MPN002 652 2750 1 1 MPNt28 562060 562639 188 188 -0.36537447742
MPN002 652 2750 1 1 MPNt29 562060 562639 188 188 -0.431636126216
MPN002 652 2750 1 1 MPNt30 562060 562639 188 188 -0.438581792607
MPN002 652 2750 1 1 MPNt31 562060 562639 188 188 -0.433693270209
MPN002 652 2750 1 1 MPNt32 562060 562639 188 188 -0.45129154182
MPN002 652 2750 1 1 MPNt33 562060 562639 188 188 -0.503384357096
MPN002 652 2750 1 1 MPN460 562650 564370 188 189 -0.395492494481
MPN002 652 2750 1 1 MPN461 564380 565100 189 189 -0.264036722385
MPN002 652 2750 1 1 MPN462 565237 566049 189 189 -0.116923189575
MPN002 652 2750 1 1 MPN463 566124 566597 189 189 -0.00204138641767
MPN002 652 2750 1 1 MPN464 566891 568228 189 190 -0.0581972373802
MPN002 652 2750 1 1 MPN464a 568772 569155 190 190 -0.226414791627
MPN002 652 2750 1 1 MPN465 568645 569244 190 190 -0.0654703026242
MPN002 652 2750 1 1 MPN466 569288 570062 190 191 -0.241579341355
MPN002 652 2750 1 1 MPN467 569650 570062 190 191 -0.392829218609
MPN002 652 2750 1 1 ncMPN084 570165 570310 191 191 -0.135543605697
MPN002 652 2750 1 1 MPN468 570782 571408 191 191 -0.148390396582
MPN002 652 2750 1 1 MPN469 572300 574256 191 192 0.43288830926
MPN002 652 2750 1 1 MPN470 572990 574256 191 192 0.0821442855778
MPN002 652 2750 1 1 MPN471 572990 574256 191 192 -0.0533525278979
MPN002 652 2750 1 1 MPN472 574300 575174 192 192 -0.247775144291
MPN002 652 2750 1 1 MPN473 575200 577082 192 193 0.109351169741
MPN002 652 2750 1 1 MPN474 577082 579392 193 194 -0.0426478166014
MPN002 652 2750 1 1 MPN474a 577082 579392 193 194 -0.122757600031
MPN002 652 2750 1 1 MPN475 579400 582392 194 195 0.138873873309
MPN002 652 2750 1 1 MPN476 580320 582392 194 195 0.0519205040609
MPN002 652 2750 1 1 MPN477 580320 582392 194 195 0.174246314796
MPN002 652 2750 1 1 MPN478 582071 583393 195 195 -0.331451144584
MPN002 652 2750 1 1 MPN479 582670 583393 195 195 -0.385262969285
MPN002 652 2750 1 1 MPN480 583500 586882 195 196 0.242066796741
MPN002 652 2750 1 1 MPN481 583500 586740 195 196 0.0647006029974
MPN002 652 2750 1 1 ncMPN419 232735 232830 78 78 0.331383524638
MPN002 652 2750 1 1 MPN483 586760 587900 196 196 -0.154994643855
MPN002 652 2750 1 1 MPN484 588300 588658 197 197 -0.290921168723
MPN002 652 2750 1 1 MPN485 589980 590920 197 197 0.121101350591
MPN002 652 2750 1 1 MPN486 589922 590365 197 197 -0.0141560561993
MPN002 652 2750 1 1 MPN487 590500 592200 197 198 0.0802235741893
MPN002 652 2750 1 1 MPN488 591640 592200 198 198 -0.0336701000277
MPN002 652 2750 1 1 MPN489 592000 596741 198 199 0.0337671766351
MPN002 652 2750 1 1 ncMPN088 596490 596630 199 199 -0.0186256287373
MPN002 652 2750 1 1 ncMPN342 596653 596738 199 199 0.06628058657
MPN002 652 2750 1 1 ncMPN089 596763 597600 199 200 0.0722517114409
MPN002 652 2750 1 1 MPN490 596820 597790 199 200 -0.313034376766
MPN002 652 2750 1 1 MPN491 597833 599400 200 200 -0.34912366402
MPN002 652 2750 1 1 MPN492 599500 601882 200 201 0.213801433893
MPN002 652 2750 1 1 MPN493 599500 601882 200 201 -0.0732446886199
MPN002 652 2750 1 1 MPN494 601050 601882 201 201 -0.124635640044
MPN002 652 2750 1 1 MPN495 601050 601882 201 201 -0.295742653351
MPN002 652 2750 1 1 MPN496 601885 604801 201 202 0.179736951896
MPN002 652 2750 1 1 MPN497 604200 604801 202 202 -0.376002798978
MPN002 652 2750 1 1 MPN498 604897 605625 202 202 -0.366088771099
MPN002 652 2750 1 1 ncMPN343 605500 607514 202 203 -0.109064456743
MPN002 652 2750 1 1 MPN500 604897 607801 202 203 -0.128003515896
MPN002 652 2750 1 1 MPN501 608320 608757 203 203 -0.147978745242
MPN002 652 2750 1 1 MPN502 609202 610470 204 204 -0.0721487802603
MPN002 652 2750 1 1 MPN503 611025 612170 204 205 -0.162343472839
MPN002 652 2750 1 1 MPN504 612880 613200 205 205 -0.444739236894
MPN002 652 2750 1 1 MPN505 612800 613951 205 205 -0.284278641382
MPN002 652 2750 1 1 ncMPN420 236318 236490 79 79 -0.349983945556
MPN002 652 2750 1 1 MPN506 614842 617600 205 206 -0.313318944154
MPN002 652 2750 1 1 MPN507 617220 617600 206 206 -0.24130716473
MPN002 652 2750 1 1 MPN508 618500 619746 207 207 -0.250757812126
MPN002 652 2750 1 1 ncMPN344 620220 620510 207 207 -0.2205258526
MPN002 652 2750 1 1 MPN509 620570 622592 207 208 -0.137368959944
MPN002 652 2750 1 1 MPN510 623450 624765 208 209 0.3002315998
MPN002 652 2750 1 1 ncMPN345 624640 624765 209 209 -0.179842890552
MPN002 652 2750 1 1 MPN511 624862 625697 209 209 -0.115301421697
MPN002 652 2750 1 1 MPN512 625540 626852 209 209 -0.274447555419
MPN002 652 2750 1 1 MPN513 626917 627369 209 210 0.146321093221
MPN002 652 2750 1 1 ncMPN347 627388 627535 210 210 0.105447626469
MPN002 652 2750 1 1 MPN514 627920 628288 210 210 0.158432334943
MPN002 652 2750 1 1 MPN515 628400 631540 210 211 0.230979834823
MPN002 652 2750 1 1 MPN516 628400 636549 210 213 0.418404019626
MPN002 652 2750 1 1 ncMPN348 636420 636549 213 213 0.203237761443
MPN002 652 2750 1 1 MPN517 636580 637073 213 213 0.128283219133
MPN002 652 2750 1 1 ncMPN404 434598 434910 145 145 0.00451103492442
MPN002 652 2750 1 1 ncMPN093 637866 638138 213 213 -0.118103192728
MPN002 652 2750 1 1 MPN518 638170 639214 213 214 -0.0649924031581
MPN002 652 2750 1 1 MPN519 639218 642723 214 215 0.320985797999
MPN002 652 2750 1 1 MPN520 639950 642723 214 215 0.332170069672
MPN002 652 2750 1 1 ncMPN349 642575 642723 215 215 0.0796619857746
MPN002 652 2750 1 1 MPN521 642746 643900 215 215 -0.225578867094
MPN002 652 2750 1 1 ncMPN350 642900 643212 215 215 0.458030872204
MPN002 652 2750 1 1 MPN522 642746 643900 215 215 0.0861899761859
MPN002 652 2750 1 1 MPNt34 643903 643990 215 215 -0.0908665093724
MPN002 652 2750 1 1 ncMPN351 643300 643992 215 215 0.242862426956
MPN002 652 2750 1 1 MPN523 644068 645076 215 216 -0.221884262154
MPN002 652 2750 1 1 MPNt35 644990 645076 215 216 -0.363436804992
MPN002 652 2750 1 1 MPN524 645520 645912 216 216 -0.0581768901431
MPN002 652 2750 1 1 ncMPN095 645860 645970 216 216 -0.0241033874856
MPN002 652 2750 1 1 MPN525 646629 648900 216 217 0.4396489837
MPN002 652 2750 1 1 MPN526 646629 648900 216 217 0.328837882906
MPN002 652 2750 1 1 MPNt36 648900 649025 217 217 -0.0462956134833
MPN002 652 2750 1 1 MPN527 649000 649819 217 217 -0.249279214046
MPN002 652 2750 1 1 MPN528 649835 650700 217 217 -0.297213209692
MPN002 652 2750 1 1 MPN528a 649835 650950 217 217 -0.103570868067
MPN002 652 2750 1 1 MPN529 650940 651315 217 218 -0.301871411389
MPN002 652 2750 1 1 ncMPN352 650925 651276 217 218 -0.299084596697
MPN002 652 2750 1 1 MPN530 651335 652100 218 218 -0.372841374255
MPN002 652 2750 1 1 MPN531 651900 653975 218 218 -0.0260127422712
MPN002 652 2750 1 1 MPN532 654150 656175 219 219 0.15862195785
MPN002 652 2750 1 1 MPN533 654750 656175 219 219 -0.278745368378
MPN002 652 2750 1 1 ncMPN096 656095 656460 219 219 -0.143943106753
MPN002 652 2750 1 1 MPN534 656400 658400 219 220 0.014355984028
MPN002 652 2750 1 1 ncMPN353 656675 657224 219 220 -0.31510405882
MPN002 652 2750 1 1 MPN535 656400 658400 219 220 0.168113699087
MPN002 652 2750 1 1 MPN536 656400 658400 219 220 0.133934562803
MPN002 652 2750 1 1 MPN537 658470 659712 220 220 -0.279909944051
MPN002 652 2750 1 1 MPN538 659692 660825 220 221 0.000829959273529
MPN002 652 2750 1 1 MPN539 659692 660825 220 221 0.0518486702576
MPN002 652 2750 1 1 MPN540 659692 660825 220 221 0.0918002017858
MPN002 652 2750 1 1 MPN541 660838 661150 221 221 -0.386968360603
MPN002 652 2750 1 1 MPN542 661170 661950 221 221 -0.248438626538
MPN002 652 2750 1 1 MPN543 661170 664700 221 222 -0.0771884173761
MPN002 652 2750 1 1 ncMPN354 662700 663390 221 222 -0.0987928880102
MPN002 652 2750 1 1 MPN544 662580 664700 221 222 -0.0140408055924
MPN002 652 2750 1 1 ncMPN097 664700 664820 222 222 -0.253008060882
MPN002 652 2750 1 1 MPN545 664780 666605 222 223 0.0894385514199
MPN002 652 2750 1 1 MPN546 665650 666605 222 223 0.146015387242
MPN002 652 2750 1 1 ncMPN356 666400 666605 223 223 0.0288931841463
MPN002 652 2750 1 1 MPN547 666630 668307 223 223 0.0671880108774
MPN002 652 2750 1 1 MPN548 668420 670445 223 224 0.0114480200563
MPN002 652 2750 1 1 MPN549 669750 670445 224 224 0.0931286269399
MPN002 652 2750 1 1 MPN550 670575 671480 224 224 -0.00623047970393
MPN002 652 2750 1 1 MPN551 670575 675658 224 226 -0.0176019643378
MPN002 652 2750 1 1 MPN552 670575 675658 224 226 0.117375416414
MPN002 652 2750 1 1 MPN553 673000 675658 225 226 0.0285834419332
MPN002 652 2750 1 1 MPN554 673000 675658 225 226 -0.247204124983
MPN002 652 2750 1 1 MPN555 675000 675658 226 226 -0.433661636594
MPN002 652 2750 1 1 MPN556 675000 677306 226 226 -0.393283702114
MPN002 652 2750 1 1 ncMPN358 677090 677306 226 226 -0.320403093421
MPN002 652 2750 1 1 MPN557 677326 680000 226 227 -0.258761607711
MPN002 652 2750 1 1 MPN558 677326 680000 226 227 -0.110187303498
MPN002 652 2750 1 1 MPN559 677326 681000 226 228 -0.0806831291859
MPN002 652 2750 1 1 MPNt37 680410 680480 227 227 -0.066749683271
MPN002 652 2750 1 1 MPN560 680482 681802 227 228 -0.253768332715
MPN002 652 2750 1 1 ncMPN099 681820 682030 228 228 -0.380967142513
MPN002 652 2750 1 1 MPN561 681820 682500 228 228 -0.367106889291
MPN002 652 2750 1 1 MPN562 682450 685816 228 229 -0.230144834483
MPN002 652 2750 1 1 MPN563 684000 685816 229 229 -0.306410085927
MPN002 652 2750 1 1 MPN564 684800 685816 229 229 -0.443803278876
MPN002 652 2750 1 1 MPN565 685822 690500 229 231 0.234858960677
MPN002 652 2750 1 1 MPN566 686620 690500 229 231 0.189789240484
MPN002 652 2750 1 1 MPN567 687230 690500 230 231 0.0374047094341
MPN002 652 2750 1 1 ncMPN103 690526 690650 231 231 -0.201323608875
MPN002 652 2750 1 1 MPN568 690600 691910 231 231 -0.0148843575343
MPN002 652 2750 1 1 MPN569 690600 691910 231 231 -0.244834520077
MPN002 652 2750 1 1 ncMPN360 691820 691910 231 231 -0.387193668451
MPN002 652 2750 1 1 MPN570 691864 692253 231 231 -0.25636611293
MPN002 652 2750 1 1 MPN571 692255 694237 231 232 0.112484280863
MPN002 652 2750 1 1 MPN572 694340 697680 232 233 -0.306204306495
MPN002 652 2750 1 1 MPN573 694340 697680 232 233 -0.387987125232
MPN002 652 2750 1 1 MPN574 694340 697680 232 233 -0.333952625643
MPN002 652 2750 1 1 MPN575 697900 698232 233 233 0.0160617152061
MPN002 652 2750 1 1 MPN576 698700 699913 233 234 -0.328540107229
MPN002 652 2750 1 1 MPN577 7e+05 701322 234 234 0.0969795932704
MPN002 652 2750 1 1 MPN578 701545 701847 234 234 -0.13967220623
MPN002 652 2750 1 1 MPN579 701790 702258 234 235 -0.213804080328
MPN002 652 2750 1 1 MPN580 702400 703742 235 235 0.123222910991
MPN002 652 2750 1 1 MPN581 702780 703742 235 235 -0.0448248499962
MPN002 652 2750 1 1 ncMPN361 703270 703742 235 235 -0.214159722985
MPN002 652 2750 1 1 ncMPN105 703758 703950 235 235 -0.289435828304
MPN002 652 2750 1 1 MPN582 703742 705122 235 236 -0.247353112627
MPN002 652 2750 1 1 MPN583 705325 706680 236 236 0.00669874456423
MPN002 652 2750 1 1 MPN584 706680 708120 236 237 -0.139986503608
MPN002 652 2750 1 1 MPN585 706680 708120 236 237 -0.164862358908
MPN002 652 2750 1 1 MPN586 706680 711217 236 238 -0.112672229319
MPN002 652 2750 1 1 ncMPN106 708540 709300 237 237 -0.337653824183
MPN002 652 2750 1 1 MPN587 708920 709566 237 237 -0.251240212776
MPN002 652 2750 1 1 MPN588 708920 711217 237 238 -0.363833259983
MPN002 652 2750 1 1 ncMPN362 710925 711217 237 238 -0.416970495057
MPN002 652 2750 1 1 ncMPN107 711415 711620 238 238 -0.285494832706
MPN002 652 2750 1 1 MPN589 711220 716002 238 239 0.359493814577
MPN002 652 2750 1 1 MPN590 712000 716002 238 239 0.400365041618
MPN002 652 2750 1 1 MPN591 712800 714360 238 239 0.00666623251688
MPN002 652 2750 1 1 MPN592 714420 716002 239 239 -0.134973768569
MPN002 652 2750 1 1 MPN593 716070 716488 239 239 -0.190359682688
MPN002 652 2750 1 1 ncMPN108 716564 716800 239 239 -0.409312563543
MPN002 652 2750 1 1 MPN594 716070 717059 239 240 -0.186281624298
MPN002 652 2750 1 1 MPN595 716070 717470 239 240 -0.220981196628
MPN002 652 2750 1 1 MPN596 716070 718745 239 240 0.446790933539
MPN002 652 2750 1 1 ncMPN363 718500 718745 240 240 0.00024693063001
MPN002 652 2750 1 1 MPN597 719200 724942 240 242 -0.00370116446214
MPN002 652 2750 1 1 MPN598 719200 724942 240 242 -0.115433014845
MPN002 652 2750 1 1 MPN599 719200 724942 240 242 0.174956077822
MPN002 652 2750 1 1 MPN600 719200 724942 240 242 -0.0527206740816
MPN002 652 2750 1 1 MPN601 719200 724942 240 242 0.0042485432422
MPN002 652 2750 1 1 MPN602 719200 724942 240 242 -0.0859003078798
MPN002 652 2750 1 1 MPN603 719200 724942 240 242 -0.249528994852
MPN002 652 2750 1 1 MPN604 724942 725783 242 242 -0.0419960650952
MPN002 652 2750 1 1 MPN605 725790 726260 242 243 -0.0204292002731
MPN002 652 2750 1 1 MPN606 726100 727568 243 243 -0.366863633807
MPN002 652 2750 1 1 MPN607 727570 728050 243 243 -0.454881341065
MPN002 652 2750 1 1 MPN608 727900 732812 243 245 0.217142202815
MPN002 652 2750 1 1 MPN609 728725 732812 243 245 0.202191576472
MPN002 652 2750 1 1 MPN610 728725 732812 243 245 0.0635866236415
MPN002 652 2750 1 1 MPN611 731700 732812 244 245 -0.321953910678
MPN002 652 2750 1 1 MPN612 733100 735743 245 246 -0.0207741460148
MPN002 652 2750 1 1 MPN613 736185 737219 246 246 -0.0413113379677
MPN002 652 2750 1 1 MPN614 737155 738159 246 247 0.226077576716
MPN002 652 2750 1 1 MPN615 738150 738921 247 247 0.237205317649
MPN002 652 2750 1 1 ncMPN405 434916 435140 145 146 -0.00401376001887
MPN002 652 2750 1 1 MPN616 739400 740285 247 247 0.0269255201481
MPN002 652 2750 1 1 MPN617 739850 740285 247 247 -0.29970784339
MPN002 652 2750 1 1 MPN618 740287 742352 247 248 0.306283761813
MPN002 652 2750 1 1 ncMPN365 741810 742352 248 248 0.224408019083
MPN002 652 2750 1 1 MPN619 742360 745407 248 249 0.428825701009
MPN002 652 2750 1 1 MPN620 742360 747710 248 250 0.363931350381
MPN002 652 2750 1 1 ncMPN406 648900 649190 217 217 0.0119846293475
MPN002 652 2750 1 1 MPN621 747600 749708 250 250 0.28065067003
MPN002 652 2750 1 1 MPN622 749750 749770 250 250 -0.264635533616
MPN002 652 2750 1 1 MPN623 749784 751215 250 251 -0.049903025294
MPN002 652 2750 1 1 MPN624 751220 751400 251 251 -0.175642307494
MPN002 652 2750 1 1 MPN625 751452 751895 251 251 -0.13183836214
MPN002 652 2750 1 1 MPN626 752121 752360 251 251 -0.162945407271
MPN002 652 2750 1 1 ncMPN111 752355 753150 251 252 -0.174693261365
MPN002 652 2750 1 1 MPN627 752420 754262 251 252 -0.266784553539
MPN002 652 2750 1 1 MPN628 754270 756522 252 253 -0.193158313212
MPN002 652 2750 1 1 MPN629 752420 756522 251 253 -0.219923151473
MPN002 652 2750 1 1 MPN630 756600 757832 253 253 -0.25482021834
MPN002 652 2750 1 1 MPN631 757845 758820 253 253 -0.411288366812
MPN002 652 2750 1 1 MPN632 757845 759450 253 254 -0.315948042494
MPN002 652 2750 1 1 MPN633 759510 760300 254 254 -0.139747425082
MPN002 652 2750 1 1 MPN634 759510 761115 254 254 0.0101756790317
MPN002 652 2750 1 1 ncMPN113 761110 761400 254 254 -0.091716583301
MPN002 652 2750 1 1 MPN635 759510 762620 254 255 0.234118874244
MPN002 652 2750 1 1 MPN636 762620 763250 255 255 -0.363273413752
MPN002 652 2750 1 1 MPN637 762620 764400 255 255 -0.0852238483963
MPN002 652 2750 1 1 MPN638 764396 765600 255 256 -0.339416364411
MPN002 652 2750 1 1 MPN639 765522 766400 256 256 -0.104741360789
MPN002 652 2750 1 1 MPN640 766400 769388 256 257 0.358476480291
MPN002 652 2750 1 1 MPN641 766400 769388 256 257 0.105645243261
MPN002 652 2750 1 1 MPN642 766400 769388 256 257 0.120066809456
MPN002 652 2750 1 1 MPN643 766400 769388 256 257 0.212555401821
MPN002 652 2750 1 1 MPN644 769400 771628 257 258 0.257351290076
MPN002 652 2750 1 1 MPN645 768000 771628 257 258 0.203327972949
MPN002 652 2750 1 1 MPN646 771503 773368 258 258 0.268309673397
MPN002 652 2750 1 1 MPN647 772400 773368 258 258 0.166051478998
MPN002 652 2750 1 1 MPN648 772400 773840 258 258 -0.104510537032
MPN002 652 2750 1 1 MPN649 773840 775425 258 259 -0.0869659636873
MPN002 652 2750 1 1 MPN650 774920 775468 259 259 -0.273654512493
MPN002 652 2750 1 1 ncMPN115 775995 776360 259 259 -0.413663360183
MPN002 652 2750 1 1 ncMPN369 776220 776443 259 259 -0.146173961091
MPN002 652 2750 1 1 MPN651 776236 776365 259 259 -0.0909557041081
MPN002 652 2750 1 1 MPN652 777475 778510 260 260 -0.348015529675
MPN002 652 2750 1 1 MPN653 778590 779025 260 260 -0.371861637648
MPN002 652 2750 1 1 MPN654 779240 779732 260 260 -0.391133323281
MPN002 652 2750 1 1 ncMPN117 780181 780310 261 261 -0.179600280306
MPN002 652 2750 1 1 MPN655 780181 780600 261 261 -0.183153050261
MPN002 652 2750 1 1 MPN656 781243 781932 261 261 0.26143135436
MPN002 652 2750 1 1 MPN657 781850 783153 261 262 0.172542467537
MPN002 652 2750 1 1 MPN658 783000 783562 262 262 -0.00247238469831
MPN002 652 2750 1 1 MPN659 783000 784450 262 262 -0.113175068873
MPN002 652 2750 1 1 MPN660 784000 784450 262 262 -0.364641290702
MPN002 652 2750 1 1 MPN661 784500 786668 262 263 -0.00471508733403
MPN002 652 2750 1 1 MPN662 784500 786668 262 263 -0.0301695160713
MPN002 652 2750 1 1 ncMPN372 786330 786668 263 263 -0.042461601637
MPN002 652 2750 1 1 ncMPN122 786507 786850 263 263 -0.102431909744
MPN002 652 2750 1 1 MPN663 786500 789340 263 264 0.173600883643
MPN002 652 2750 1 1 ncMPN421 280440 280585 94 94 -0.117369660637
MPN002 652 2750 1 1 MPN664 786500 789340 263 264 -0.17398658313
MPN002 652 2750 1 1 MPN665 788150 789340 263 264 -0.418427080336
MPN002 652 2750 1 1 MPN666 789390 790180 264 264 -0.380642489929
MPN002 652 2750 1 1 MPN667 789390 791000 264 264 -0.339070126758
MPN002 652 2750 1 1 MPN668 790850 791452 264 264 -0.502686604278
MPN002 652 2750 1 1 MPN669 791370 792650 264 265 -0.331531302706
MPN002 652 2750 1 1 MPN670 792720 793757 265 265 0.156999149989
MPN002 652 2750 1 1 MPN671a 793939 796468 265 266 0.498029334252
MPN002 652 2750 1 1 MPN671 794180 796462 265 266 0.29602750981
MPN002 652 2750 1 1 MPN672a 796400 797655 266 266 -0.021683220676
MPN002 652 2750 1 1 MPN672 796400 797655 266 266 -0.180778179096
MPN002 652 2750 1 1 MPN673 796400 797655 266 266 -0.148249320177
MPN002 652 2750 1 1 ncMPN124 797290 797800 266 266 -0.15427237242
MPN002 652 2750 1 1 MPN674 797795 798800 266 267 -0.348027610609
MPN002 652 2750 1 1 MPN675 799160 799511 267 267 -0.0383462059834
MPN002 652 2750 1 1 ncMPN375 799800 800032 267 267 -0.132920788185
MPN002 652 2750 1 1 MPN676 799776 800178 267 267 -0.0549215113238
MPN002 652 2750 1 1 ncMPN376 800400 800460 267 267 0.0534836053637
MPN002 652 2750 1 1 ncMPN377 800495 800550 267 267 0.0768268544729
MPN002 652 2750 1 1 ncMPN125 800642 800780 267 267 -0.142856190638
MPN002 652 2750 1 1 MPN677 800675 803725 267 268 0.473287431284
MPN002 652 2750 1 1 MPN678 801850 803725 268 268 0.227379918546
MPN002 652 2750 1 1 MPN679 803400 805859 268 269 0.315003193088
MPN002 652 2750 1 1 MPN680 803400 805859 268 269 0.299079112106
MPN002 652 2750 1 1 MPN681 803400 805859 268 269 0.123839537881
MPN002 652 2750 1 1 MPN682 805680 805859 269 269 0.00875231461362
MPN002 652 2750 1 1 MPN683 805863 813450 269 272 0.424249714842
MPN002 652 2750 1 1 MPN684 805863 813450 269 272 0.472911802469
MPN002 652 2750 1 1 MPN685 812200 813450 271 272 0.191805410318
MPN002 652 2750 1 1 ncMPN379 813000 813451 272 272 0.221436097153
MPN002 652 2750 1 1 MPN686 813520 816355 272 273 0.64164056623
MPN002 652 2750 1 1 MPN687 813520 816355 272 273 0.731820298033
MPN002 652 2750 1 1 MPN688 815200 816355 272 273 0.677366362279
MPN003 2800 10000 1 4 ncMPN200 45 180 1 1 0.112459053307
MPN003 2800 10000 1 4 ncMPN201 395 587 1 1 0.0914868258405
MPN003 2800 10000 1 4 ncMPN381 777720 777842 260 260 -0.201863852997
MPN003 2800 10000 1 4 MPN001 652 1900 1 1 0.115898614606
MPN003 2800 10000 1 4 MPN002 652 2750 1 1 0.60737906259
MPN003 2800 10000 1 4 MPN004 2800 10000 1 4 0.913061614492
MPN003 2800 10000 1 4 MPN005 7225 10000 3 4 0.89980081306
MPN003 2800 10000 1 4 MPN006 7225 10000 3 4 0.861446730574
MPN003 2800 10000 1 4 MPN007 7225 10000 3 4 0.792089421011
MPN003 2800 10000 1 4 MPN008 7225 11310 3 4 0.762786342522
MPN003 2800 10000 1 4 MPN009 7225 11960 3 4 0.784361657825
MPN003 2800 10000 1 4 MPN010 12342 12750 5 5 -0.141378439649
MPN003 2800 10000 1 4 MPN011 12865 14310 5 5 -0.264359353676
MPN003 2800 10000 1 4 ncMPN005 15895 16000 6 6 -0.14681690112
MPN003 2800 10000 1 4 MPN012 13450 14310 5 5 -0.384497164262
MPN003 2800 10000 1 4 MPN013 15143 15800 6 6 0.0452263956722
MPN003 2800 10000 1 4 ncMPN006 57400 57920 20 20 -0.00293521873415
MPN003 2800 10000 1 4 MPN014 15895 16125 6 6 0.0529405928225
MPN003 2800 10000 1 4 MPN015 16170 17493 6 6 0.146514473049
MPN003 2800 10000 1 4 ncMPN204 17300 17493 6 6 -0.0373092171413
MPN003 2800 10000 1 4 MPN016 17493 18353 6 7 0.126116218899
MPN003 2800 10000 1 4 MPN017 18345 19032 7 7 0.296840608763
MPN003 2800 10000 1 4 MPNt01 19078 19231 7 7 -0.0951107012434
MPN003 2800 10000 1 4 MPNt02 19078 19231 7 7 -0.168337635779
MPN003 2800 10000 1 4 MPN018 19314 23120 7 8 -0.358242829535
MPN003 2800 10000 1 4 MPN019 19314 23120 7 8 -0.362579386884
MPN003 2800 10000 1 4 ncMPN208 22750 23147 8 8 0.140853790935
MPN003 2800 10000 1 4 MPN020 22876 28550 8 10 -0.0344732381656
MPN003 2800 10000 1 4 MPN021 26140 28550 9 10 -0.100834183744
MPN003 2800 10000 1 4 MPN022 26140 28550 9 10 -0.0926018308161
MPN003 2800 10000 1 4 MPN023 26140 29803 9 10 0.218056921219
MPN003 2800 10000 1 4 MPN024 29803 31200 10 11 0.0231424037082
MPN003 2800 10000 1 4 ncMPN211 30025 30400 11 11 0.0379535434755
MPN003 2800 10000 1 4 MPN025 29803 31200 10 11 -0.0200126096731
MPN003 2800 10000 1 4 MPN026 29803 32900 10 11 0.504808606337
MPN003 2800 10000 1 4 MPN027 31925 33036 11 12 -0.182331903011
MPN003 2800 10000 1 4 MPN028 33046 33960 12 12 -0.0896647068276
MPN003 2800 10000 1 4 MPN029 33800 35000 12 12 -0.112956538914
MPN003 2800 10000 1 4 MPN030 33800 35000 12 12 -0.0607085380811
MPN003 2800 10000 1 4 MPN031 33800 36000 12 13 0.194345942866
MPN003 2800 10000 1 4 MPN032 35750 36773 12 13 0.226008137941
MPN003 2800 10000 1 4 MPN033 35750 36773 12 13 0.36511434181
MPN003 2800 10000 1 4 MPN034 35750 41195 12 14 0.36366045703
MPN003 2800 10000 1 4 ncMPN214 41040 41195 14 14 0.00388575525915
MPN003 2800 10000 1 4 MPN035 41322 43400 14 15 0.078674351132
MPN003 2800 10000 1 4 MPN036 43500 45640 15 16 0.142110818866
MPN003 2800 10000 1 4 ncMPN215 45410 45669 16 16 -0.101169868544
MPN003 2800 10000 1 4 MPN037a 45765 46025 16 16 -0.102452117339
MPN003 2800 10000 1 4 MPN037 43500 46300 15 16 0.219058986296
MPN003 2800 10000 1 4 MPN038 46500 46757 16 16 -0.0800838514411
MPN003 2800 10000 1 4 ncMPN401 326838 326962 109 109 -0.0942036485436
MPN003 2800 10000 1 4 MPN039 47105 48450 16 17 0.133192676155
MPN003 2800 10000 1 4 MPN040 48300 48485 17 17 0.0514762081287
MPN003 2800 10000 1 4 MPN041 47103 48961 16 17 0.357849998099
MPN003 2800 10000 1 4 MPN042 47103 51310 16 18 0.178600375646
MPN003 2800 10000 1 4 MPN043 51580 52600 18 18 0.042238604998
MPN003 2800 10000 1 4 MPN044a 52533 52540 18 18 -0.0558591794557
MPN003 2800 10000 1 4 MPN044 52400 53054 18 18 -0.0698722939568
MPN003 2800 10000 1 4 MPN045 53073 54400 18 19 -0.122844751925
MPN003 2800 10000 1 4 MPN046 54163 56032 19 19 0.283349041281
MPN003 2800 10000 1 4 MPN047 56032 57350 19 20 0.382937746736
MPN003 2800 10000 1 4 ncMPN220 57240 57500 20 20 -0.162855052629
MPN003 2800 10000 1 4 ncMPN007 61738 62040 21 21 -0.13963257365
MPN003 2800 10000 1 4 MPN048 57400 59490 20 20 0.331397003809
MPN003 2800 10000 1 4 MPN049 59490 61495 20 21 0.13055817793
MPN003 2800 10000 1 4 MPN050 61800 64660 21 22 -0.43454796342
MPN003 2800 10000 1 4 MPN051 63200 64660 22 22 -0.518307429437
MPN003 2800 10000 1 4 MPN052 64805 67075 22 23 -0.284124647075
MPN003 2800 10000 1 4 MPN053 66810 67075 23 23 0.0405861468544
MPN003 2800 10000 1 4 ncMPN223 67200 67905 23 23 -0.0433013182064
MPN003 2800 10000 1 4 ncMPN224 68220 68407 23 23 -0.0404870129399
MPN003 2800 10000 1 4 MPN054 68627 68998 23 23 -0.00739680973083
MPN003 2800 10000 1 4 ncMPN227 69038 69100 24 24 -0.28484493935
MPN003 2800 10000 1 4 ncMPN229 69150 69293 24 24 -0.125677816248
MPN003 2800 10000 1 4 MPN055 70370 72200 24 25 -0.0390176250307
MPN003 2800 10000 1 4 ncMPN230 71625 72547 24 25 0.160113763608
MPN003 2800 10000 1 4 MPN056 70370 73600 24 25 0.15266961108
MPN003 2800 10000 1 4 ncMPN232 72825 73015 25 25 0.116062757339
MPN003 2800 10000 1 4 MPN057 70370 75203 24 26 0.247483753339
MPN003 2800 10000 1 4 MPN058 70370 75203 24 26 0.494626203345
MPN003 2800 10000 1 4 MPN059 75210 76100 26 26 0.445069747865
MPN003 2800 10000 1 4 MPN060 75210 77100 26 26 0.289789533014
MPN003 2800 10000 1 4 MPN060a 77204 77420 26 26 0.0937417161059
MPN003 2800 10000 1 4 MPN061 77575 78980 26 27 -0.193600982346
MPN003 2800 10000 1 4 MPN062 79012 82000 27 28 -0.105471668997
MPN003 2800 10000 1 4 MPN063 79012 82000 27 28 -0.0735811326505
MPN003 2800 10000 1 4 MPN064 79012 82000 27 28 0.0319932250706
MPN003 2800 10000 1 4 MPN065 81353 82000 28 28 0.186607265523
MPN003 2800 10000 1 4 MPN066 81353 83850 28 28 0.244645484309
MPN003 2800 10000 1 4 MPN067 83650 85221 28 29 0.660815454488
MPN003 2800 10000 1 4 MPN068 83650 85221 28 29 0.491091019111
MPN003 2800 10000 1 4 MPN069 84590 85221 29 29 0.245866562793
MPN003 2800 10000 1 4 ncMPN413 282550 282690 95 95 0.59521061084
MPN003 2800 10000 1 4 MPN070 85200 85630 29 29 -0.0648432672263
MPN003 2800 10000 1 4 MPN071 85760 86485 29 29 0.500635793085
MPN003 2800 10000 1 4 MPN072 86485 87994 29 30 0.443305498932
MPN003 2800 10000 1 4 MPN073 86920 87994 29 30 0.198131483828
MPN003 2800 10000 1 4 MPN074 86920 88485 29 30 0.00732669546926
MPN003 2800 10000 1 4 MPN075 88348 89247 30 30 0.298321639928
MPN003 2800 10000 1 4 MPN076 89250 91057 30 31 -0.265331444345
MPN003 2800 10000 1 4 MPN077 91200 92905 31 31 -0.13719360279
MPN003 2800 10000 1 4 MPNt03 93050 93150 32 32 0.182116419475
MPN003 2800 10000 1 4 ncMPN231 93185 93235 32 32 -0.0135663562544
MPN003 2800 10000 1 4 MPN078 93165 96171 32 33 0.0849500901892
MPN003 2800 10000 1 4 MPN079 93173 96171 32 33 0.174503852281
MPN003 2800 10000 1 4 ncMPN013 96173 96450 33 33 0.180247799585
MPN003 2800 10000 1 4 MPN080 96173 99175 33 34 0.688618029411
MPN003 2800 10000 1 4 MPN081 99078 101980 34 34 0.668314260225
MPN003 2800 10000 1 4 MPN082 101978 103900 34 35 0.0321829373725
MPN003 2800 10000 1 4 MPN083 103935 107250 35 36 0.177787140451
MPN003 2800 10000 1 4 MPN084 105580 107250 36 36 0.177236989252
MPN003 2800 10000 1 4 MPN085 107273 108690 36 37 -0.030987254928
MPN003 2800 10000 1 4 ncMPN015 108600 108680 37 37 -0.0205269550107
MPN003 2800 10000 1 4 MPN086 107273 109200 36 37 -0.129710057226
MPN003 2800 10000 1 4 ncMPN016 109300 109420 37 37 -0.163444654269
MPN003 2800 10000 1 4 MPN087 109346 109798 37 37 0.122229820544
MPN003 2800 10000 1 4 ncMPN236 110080 110280 37 37 -0.00961248555906
MPN003 2800 10000 1 4 MPN088 110193 111350 37 38 0.187555686401
MPN003 2800 10000 1 4 MPN089 111474 112600 38 38 0.155541694546
MPN003 2800 10000 1 4 MPN090 112715 113800 38 38 0.0312492895586
MPN003 2800 10000 1 4 MPN091 111630 114254 38 39 0.0759574744498
MPN003 2800 10000 1 4 MPN092 114572 115093 39 39 0.482492029948
MPN003 2800 10000 1 4 MPN093 114948 115853 39 39 0.358018552184
MPN003 2800 10000 1 4 MPN094 116437 116760 39 39 0.0604179640338
MPN003 2800 10000 1 4 ncMPN240 117280 118112 40 40 0.413724265945
MPN003 2800 10000 1 4 Mpnr01 118250 118918 40 40 6.2533882933e-15
MPN003 2800 10000 1 4 ncMPN241 119380 119835 40 40 0.270572016044
MPN003 2800 10000 1 4 Mpnr02 118250 119818 40 40 -0.205720166499
MPN003 2800 10000 1 4 Mpnr03 118250 123130 40 42 -0.139688137567
MPN003 2800 10000 1 4 MPN095 123260 124998 42 42 -0.277775158873
MPN003 2800 10000 1 4 MPN096 123260 124998 42 42 -0.267481769665
MPN003 2800 10000 1 4 MPN097 124998 126820 42 43 0.100575188764
MPN003 2800 10000 1 4 MPN098 126630 127400 43 43 0.129423097621
MPN003 2800 10000 1 4 ncMPN247 127270 127960 43 43 0.188423632544
MPN003 2800 10000 1 4 MPN099 128076 129119 43 44 -0.0925192421059
MPN003 2800 10000 1 4 MPN100 129608 130007 44 44 -0.0194957884066
MPN003 2800 10000 1 4 ncMPN425 786672 787370 263 263 0.457274071607
MPN003 2800 10000 1 4 MPN101 130466 131752 44 44 0.121513062962
MPN003 2800 10000 1 4 MPN102 132568 133386 45 45 -0.145786507367
MPN003 2800 10000 1 4 MPN103 134055 134573 45 45 -0.059955839595
MPN003 2800 10000 1 4 MPN104 134210 134900 45 45 -0.0332144148931
MPN003 2800 10000 1 4 MPN104a 134985 135350 45 46 -0.0480588840676
MPN003 2800 10000 1 4 MPN105 135724 137100 46 46 0.025381581172
MPN003 2800 10000 1 4 MPN106 135724 139000 46 47 0.209275371642
MPN003 2800 10000 1 4 MPN107 135724 140200 46 47 0.101699242713
MPN003 2800 10000 1 4 MPN108 135724 141600 46 48 0.176093682419
MPN003 2800 10000 1 4 ncMPN251 141600 141665 48 48 0.157543548684
MPN003 2800 10000 1 4 MPN109 141936 142650 48 48 -0.0785520424612
MPN003 2800 10000 1 4 ncMPN254 142350 142576 48 48 -0.243560165851
MPN003 2800 10000 1 4 MPN110 141936 143180 48 48 0.0888058031619
MPN003 2800 10000 1 4 MPN111 144442 147138 49 50 0.0610545803994
MPN003 2800 10000 1 4 ncMPN256 146810 146941 49 49 0.0684319142091
MPN003 2800 10000 1 4 MPN112 147124 147750 50 50 -0.518417816895
MPN003 2800 10000 1 4 MPN113 147124 150525 50 51 -0.0900678570958
MPN003 2800 10000 1 4 MPN114 147124 150525 50 51 -0.0378226404488
MPN003 2800 10000 1 4 MPN115 150608 151790 51 51 0.391341822086
MPN003 2800 10000 1 4 MPN116 150608 151790 51 51 0.55162581086
MPN003 2800 10000 1 4 MPN117 150608 151790 51 51 0.587244381302
MPN003 2800 10000 1 4 MPN118 151740 152525 51 51 0.156366032404
MPN003 2800 10000 1 4 MPN119 152539 155310 51 52 0.319206675711
MPN003 2800 10000 1 4 MPN120 155310 156455 52 53 0.261429912004
MPN003 2800 10000 1 4 MPN121 155310 156455 52 53 0.168737573481
MPN003 2800 10000 1 4 MPNt04 156350 156435 53 53 0.0959642207945
MPN003 2800 10000 1 4 MPN122 155310 158200 52 53 0.540838843283
MPN003 2800 10000 1 4 MPN123 155310 160900 52 54 0.653477663053
MPN003 2800 10000 1 4 MPN124 160080 161792 54 54 -0.0688911949524
MPN003 2800 10000 1 4 MPN125 161685 163600 54 55 0.263826131397
MPN003 2800 10000 1 4 MPN126 163604 164250 55 55 -0.0280297375218
MPN003 2800 10000 1 4 ncMPN263 164240 164364 55 55 0.0637438110306
MPN003 2800 10000 1 4 MPN127 164592 165240 55 56 0.298439610708
MPN003 2800 10000 1 4 MPN128 166315 166932 56 56 0.0499182494423
MPN003 2800 10000 1 4 ncMPN019 167025 167500 56 56 0.123856921506
MPN003 2800 10000 1 4 MPN129 167600 168100 56 57 0.0876398243999
MPN003 2800 10000 1 4 ncMPN265 168550 168637 57 57 -0.0957020645889
MPN003 2800 10000 1 4 MPN130 169193 169475 57 57 0.115493001861
MPN003 2800 10000 1 4 MPN131 170068 170733 57 57 0.186673861926
MPN003 2800 10000 1 4 MPN132 171049 171819 58 58 0.105428321548
MPN003 2800 10000 1 4 ncMPN021 172240 172400 58 58 0.0509302197512
MPN003 2800 10000 1 4 MPN133 172240 177000 58 60 0.185067506038
MPN003 2800 10000 1 4 ncMPN268 173050 173242 58 58 -0.131956520181
MPN003 2800 10000 1 4 MPN134 172240 177000 58 60 0.224190191042
MPN003 2800 10000 1 4 MPN135 172240 177000 58 60 0.219407927223
MPN003 2800 10000 1 4 MPN136 172240 177000 58 60 0.268574671375
MPN003 2800 10000 1 4 MPN137 177430 178060 60 60 0.195201898794
MPN003 2800 10000 1 4 MPN138 178410 178733 60 60 0.349427140543
MPN003 2800 10000 1 4 MPN139 179129 179620 60 60 0.281338472249
MPN003 2800 10000 1 4 MPN140 179855 180355 60 61 0.154251663937
MPN003 2800 10000 1 4 MPN141 180850 189400 61 64 -0.107373969227
MPN003 2800 10000 1 4 MPN142 180850 189400 61 64 -0.0415255871213
MPN003 2800 10000 1 4 MPN143 180850 190300 61 64 0.231697251096
MPN003 2800 10000 1 4 ncMPN269 190000 190272 64 64 0.000118932445302
MPN003 2800 10000 1 4 MPN144 190621 191862 64 64 0.315630756151
MPN003 2800 10000 1 4 MPN145 192331 192760 65 65 0.0925714700539
MPN003 2800 10000 1 4 MPN146 192995 193900 65 65 -0.130362463418
MPN003 2800 10000 1 4 MPN147 192995 195000 65 66 0.371781388324
MPN003 2800 10000 1 4 MPN148 195486 196380 66 66 0.203870998202
MPN003 2800 10000 1 4 MPN149 196830 198154 66 67 0.683733218727
MPN003 2800 10000 1 4 MPN150 197982 198656 66 67 0.432556019459
MPN003 2800 10000 1 4 MPN151 199139 199540 67 67 0.145120164909
MPN003 2800 10000 1 4 MPN152 199800 202358 67 68 -0.19022441558
MPN003 2800 10000 1 4 MPN153 202353 205724 68 69 -0.0779133248666
MPN003 2800 10000 1 4 MPN154 205728 207500 69 70 0.432719745464
MPN003 2800 10000 1 4 MPN155a 205728 207717 69 70 0.382513750471
MPN003 2800 10000 1 4 MPN155 207525 211200 70 71 0.401482214282
MPN003 2800 10000 1 4 MPN156 207525 211200 70 71 0.362942319693
MPN003 2800 10000 1 4 MPN157 209918 211175 70 71 0.231995146771
MPN003 2800 10000 1 4 MPN158 209918 211980 70 71 0.485829582368
MPN003 2800 10000 1 4 MPN159 211965 213320 71 72 0.286108352089
MPN003 2800 10000 1 4 ncMPN274 213240 213976 72 72 -0.100573726372
MPN003 2800 10000 1 4 MPN160 213090 214528 72 72 0.414819082275
MPN003 2800 10000 1 4 MPN161 214525 215850 72 72 0.17252276338
MPN003 2800 10000 1 4 MPN162 215970 216950 72 73 0.351307282989
MPN003 2800 10000 1 4 MPN163 217130 217650 73 73 -0.0369906507943
MPN003 2800 10000 1 4 MPN164 217555 229680 73 77 0.38736704187
MPN003 2800 10000 1 4 MPN165 217555 229680 73 77 0.448426701129
MPN003 2800 10000 1 4 ncMPN275 218400 218980 73 73 0.147520421285
MPN003 2800 10000 1 4 MPN166 217555 229680 73 77 0.435795575532
MPN003 2800 10000 1 4 MPN167 217555 229680 73 77 0.488664513217
MPN003 2800 10000 1 4 MPN168 217555 229680 73 77 0.530678681133
MPN003 2800 10000 1 4 MPN169 217555 229680 73 77 0.515426614657
MPN003 2800 10000 1 4 MPN170 217555 229680 73 77 0.518411495413
MPN003 2800 10000 1 4 MPN171 217555 229680 73 77 0.544517324063
MPN003 2800 10000 1 4 MPN172 217555 229680 73 77 0.592893964169
MPN003 2800 10000 1 4 MPN173 217555 229680 73 77 0.581901840271
MPN003 2800 10000 1 4 MPN174 217555 229680 73 77 0.580198985138
MPN003 2800 10000 1 4 MPN175 217555 229680 73 77 0.617169513005
MPN003 2800 10000 1 4 MPN176 217555 229680 73 77 0.592964430463
MPN003 2800 10000 1 4 MPN177 217555 229680 73 77 0.623235182382
MPN003 2800 10000 1 4 MPN178 217555 229680 73 77 0.649806101125
MPN003 2800 10000 1 4 MPN179 217555 229680 73 77 0.649341042478
MPN003 2800 10000 1 4 MPN180 217555 229680 73 77 0.677200146328
MPN003 2800 10000 1 4 MPN181 217555 229680 73 77 0.630143615879
MPN003 2800 10000 1 4 MPN182 226239 229680 76 77 0.608447379006
MPN003 2800 10000 1 4 MPN183 226239 229680 76 77 0.655787125721
MPN003 2800 10000 1 4 MPN184 227408 229680 76 77 0.60350463733
MPN003 2800 10000 1 4 MPN185 227408 229680 76 77 0.644449119485
MPN003 2800 10000 1 4 ncMPN279 229520 229666 77 77 0.307235971783
MPN003 2800 10000 1 4 MPN186 227408 229950 76 77 0.541286709889
MPN003 2800 10000 1 4 MPN187 229687 230579 77 77 0.621066221996
MPN003 2800 10000 1 4 MPN188 230590 231500 77 78 0.379426706116
MPN003 2800 10000 1 4 MPN189 230590 231500 77 78 0.526393978129
MPN003 2800 10000 1 4 MPN190 230590 231500 77 78 0.550095424547
MPN003 2800 10000 1 4 MPN191 230590 236490 77 79 0.649118914942
MPN003 2800 10000 1 4 MPN192 230590 236490 77 79 0.634981331065
MPN003 2800 10000 1 4 MPN193 232745 236490 78 79 0.681432078661
MPN003 2800 10000 1 4 MPN194 233572 236490 78 79 0.520805843998
MPN003 2800 10000 1 4 MPN195 233572 236490 78 79 0.457146422238
MPN003 2800 10000 1 4 MPN196 233572 236490 78 79 0.481355691847
MPN003 2800 10000 1 4 MPN197 236318 238300 79 80 0.34957961253
MPN003 2800 10000 1 4 MPN198 238248 239373 80 80 0.418643770284
MPN003 2800 10000 1 4 ncMPN025 239378 239800 80 80 -0.0163434546746
MPN003 2800 10000 1 4 MPN199 239378 241952 80 81 0.222058314464
MPN003 2800 10000 1 4 MPN200a 239378 241952 80 81 0.328759688132
MPN003 2800 10000 1 4 MPN200 241958 244379 81 82 -0.338079646268
MPN003 2800 10000 1 4 ncMPN408 247805 248150 83 83 -0.0579787171013
MPN003 2800 10000 1 4 MPN201 244920 245950 82 82 0.189803205858
MPN003 2800 10000 1 4 MPN202 246049 246990 83 83 0.304402576747
MPN003 2800 10000 1 4 MPN203 246909 247292 83 83 0.170508842453
MPN003 2800 10000 1 4 MPN204 247655 248101 83 83 -0.0203346583845
MPN003 2800 10000 1 4 MPN205 248360 249600 83 84 -0.0133600453886
MPN003 2800 10000 1 4 MPN206 249933 250274 84 84 0.118541442385
MPN003 2800 10000 1 4 MPN207a 249999 250000 84 84 0.0103790041953
MPN003 2800 10000 1 4 MPN207 249999 253152 84 85 0.0736862773644
MPN003 2800 10000 1 4 ncMPN027 253220 253615 85 85 0.00732705417713
MPN003 2800 10000 1 4 MPN208 253750 254675 85 85 0.0499184438185
MPN003 2800 10000 1 4 MPN209 253750 257203 85 86 0.591235146889
MPN003 2800 10000 1 4 MPN210 257212 261600 86 88 0.294217176237
MPN003 2800 10000 1 4 MPN211 259381 261600 87 88 0.45489503404
MPN003 2800 10000 1 4 MPN212 261609 262100 88 88 0.0299879214857
MPN003 2800 10000 1 4 MPN213 261609 265300 88 89 0.287159768442
MPN003 2800 10000 1 4 MPN214 265200 265725 89 89 -0.198211868771
MPN003 2800 10000 1 4 ncMPN029 265670 265770 89 89 0.0353168436126
MPN003 2800 10000 1 4 MPN215 265874 269400 89 90 0.0327474021605
MPN003 2800 10000 1 4 MPN216 265874 269400 89 90 0.183979769631
MPN003 2800 10000 1 4 MPN217 265874 269400 89 90 0.254447223824
MPN003 2800 10000 1 4 MPN218 265874 272197 89 91 0.349114340065
MPN003 2800 10000 1 4 MPN219 272006 273150 91 92 0.0646898028577
MPN003 2800 10000 1 4 MPN220 272006 273150 91 92 0.194784191283
MPN003 2800 10000 1 4 MPN221 272006 275422 91 92 0.321486434959
MPN003 2800 10000 1 4 MPN222 272006 275422 91 92 0.459468793137
MPN003 2800 10000 1 4 MPN223 272006 275422 91 92 0.495379119731
MPN003 2800 10000 1 4 MPN224 275430 276600 92 93 -0.0382057415006
MPN003 2800 10000 1 4 ncMPN030 276686 276775 93 93 0.0419531860386
MPN003 2800 10000 1 4 MPN225 276686 279726 93 94 0.0942671153996
MPN003 2800 10000 1 4 MPN226 276686 279726 93 94 0.300715611665
MPN003 2800 10000 1 4 MPN227 276686 279726 93 94 0.40854459912
MPN003 2800 10000 1 4 MPN228 279737 280500 94 94 0.421885796427
MPN003 2800 10000 1 4 MPN229 279737 281850 94 94 0.521620546998
MPN003 2800 10000 1 4 MPN230 279737 281850 94 94 0.480823891666
MPN003 2800 10000 1 4 MPN231 279737 281850 94 94 0.539693116429
MPN003 2800 10000 1 4 MPN232 279737 284500 94 95 0.646688054413
MPN003 2800 10000 1 4 MPN233 279737 284500 94 95 0.623882075187
MPN003 2800 10000 1 4 ncMPN031 284469 284700 95 95 0.230375174456
MPN003 2800 10000 1 4 MPN234 284469 287190 95 96 0.107098648104
MPN003 2800 10000 1 4 MPN235 286315 287190 96 96 0.137169733327
MPN003 2800 10000 1 4 MPN236 287265 289150 96 97 -0.040473474314
MPN003 2800 10000 1 4 MPN237 287265 291652 96 98 0.165427051726
MPN003 2800 10000 1 4 MPN238 287265 291652 96 98 0.370290777521
MPN003 2800 10000 1 4 MPN239 291652 292340 98 98 0.0429916581717
MPN003 2800 10000 1 4 MPN240 291652 293375 98 98 0.0969364364264
MPN003 2800 10000 1 4 MPN241 291652 294075 98 99 0.301690254246
MPN003 2800 10000 1 4 MPN242 294125 296550 99 99 -0.0496072616691
MPN003 2800 10000 1 4 MPN243 294375 296550 99 99 0.313035749468
MPN003 2800 10000 1 4 MPN244 294375 297450 99 100 0.458402339969
MPN003 2800 10000 1 4 MPN245 297080 297738 100 100 -0.328312376189
MPN003 2800 10000 1 4 MPN246 297746 298800 100 100 -0.150009769253
MPN003 2800 10000 1 4 MPN247 297746 300050 100 101 0.11536970469
MPN003 2800 10000 1 4 MPN248 297746 301089 100 101 0.434649901239
MPN003 2800 10000 1 4 MPN249 300250 301089 101 101 0.586724189991
MPN003 2800 10000 1 4 MPN250 301100 302680 101 101 -0.176974388338
MPN003 2800 10000 1 4 MPN251 301100 304400 101 102 0.0018746722977
MPN003 2800 10000 1 4 MPN252 301100 304400 101 102 0.0733052949469
MPN003 2800 10000 1 4 MPN253 301100 305050 101 102 0.153773143598
MPN003 2800 10000 1 4 MPN254 305047 306300 102 103 0.0167945825973
MPN003 2800 10000 1 4 MPN255 305047 306300 102 103 0.124257497901
MPN003 2800 10000 1 4 MPN256 305047 307300 102 103 0.220987033533
MPN003 2800 10000 1 4 MPN257 305047 307970 102 103 0.47165021199
MPN003 2800 10000 1 4 MPN258 307977 314550 103 105 0.181324146278
MPN003 2800 10000 1 4 MPN259 307977 314550 103 105 0.214001398771
MPN003 2800 10000 1 4 MPN260 307977 314550 103 105 0.23106466404
MPN003 2800 10000 1 4 MPN261 307977 314550 103 105 0.236461335586
MPN003 2800 10000 1 4 MPN262 313950 315844 105 106 0.308152563649
MPN003 2800 10000 1 4 MPN263 315851 316220 106 106 -0.158558799286
MPN003 2800 10000 1 4 MPN264 315851 317000 106 106 0.0171869365658
MPN003 2800 10000 1 4 MPN265 316860 318128 106 107 -0.186410173156
MPN003 2800 10000 1 4 MPN266 318110 319600 107 107 -0.22670107496
MPN003 2800 10000 1 4 MPN267 318110 319600 107 107 -0.215273330042
MPN003 2800 10000 1 4 MPN268 319337 319600 107 107 -0.095839407118
MPN003 2800 10000 1 4 MPN269 319337 321500 107 108 -0.0170541014234
MPN003 2800 10000 1 4 MPN270 319337 321500 107 108 -0.0271703909552
MPN003 2800 10000 1 4 MPN271 321727 322880 108 108 -0.161359981017
MPN003 2800 10000 1 4 ncMPN298 322670 323140 108 108 0.204876090931
MPN003 2800 10000 1 4 ncMPN032 323470 323700 108 108 -0.0816085688567
MPN003 2800 10000 1 4 ncMPN299 323882 323990 108 108 0.0734527805683
MPN003 2800 10000 1 4 MPN272 324188 325000 109 109 -0.253369102844
MPN003 2800 10000 1 4 MPN273 324400 324895 109 109 -0.151448998429
MPN003 2800 10000 1 4 MPN274 324400 325810 109 109 -0.228745077829
MPN003 2800 10000 1 4 MPN275 325622 325920 109 109 -0.129945215134
MPN003 2800 10000 1 4 MPN276 325910 327065 109 110 0.0788969957488
MPN003 2800 10000 1 4 MPN277 326831 328375 109 110 -0.0805157591317
MPN003 2800 10000 1 4 ncMPN300 328238 328327 110 110 -0.246376651978
MPN003 2800 10000 1 4 MPN278 326831 331293 109 111 0.100792680065
MPN003 2800 10000 1 4 MPN279 329070 331293 110 111 0.340431126885
MPN003 2800 10000 1 4 MPN280 331297 333069 111 112 0.459389798455
MPN003 2800 10000 1 4 MPN281 333259 334400 112 112 -0.0479534301962
MPN003 2800 10000 1 4 MPN282 333259 335580 112 112 0.154854223439
MPN003 2800 10000 1 4 MPN283 336620 337000 113 113 -0.113454939978
MPN003 2800 10000 1 4 ncMPN302 337775 337976 113 113 -0.0495828910468
MPN003 2800 10000 1 4 MPN284 337747 340200 113 114 -0.177360418105
MPN003 2800 10000 1 4 ncMPN409 370314 370820 124 124 0.569404096245
MPN003 2800 10000 1 4 ncMPN303 340600 340880 114 114 0.00511042460057
MPN003 2800 10000 1 4 MPN285 340677 341400 114 114 -0.0369088851413
MPN003 2800 10000 1 4 MPN286 340677 343220 114 115 0.305234146928
MPN003 2800 10000 1 4 MPN287 343646 344158 115 115 -0.00585817443933
MPN003 2800 10000 1 4 ncMPN412 523635 527402 175 176 0.0629219386499
MPN003 2800 10000 1 4 MPN288 344695 346660 115 116 -0.0301350159351
MPN003 2800 10000 1 4 MPN289 346940 348250 116 117 0.0678480819787
MPN003 2800 10000 1 4 MPN290 347600 348250 116 117 0.119741155064
MPN003 2800 10000 1 4 MPN291 348300 348902 117 117 0.315185046165
MPN003 2800 10000 1 4 ncMPN034 348825 350250 117 117 0.273508151478
MPN003 2800 10000 1 4 MPN293 348300 350460 117 117 0.0796356990409
MPN003 2800 10000 1 4 MPN294 350392 352400 117 118 0.289238456319
MPN003 2800 10000 1 4 MPN295 351039 352400 118 118 0.343928854497
MPN003 2800 10000 1 4 MPN296 351039 352400 118 118 0.250643925095
MPN003 2800 10000 1 4 MPN297 351039 352400 118 118 0.421068044681
MPN003 2800 10000 1 4 MPN298 351039 352400 118 118 0.528539442709
MPN003 2800 10000 1 4 MPN299 351039 353600 118 118 0.604461071899
MPN003 2800 10000 1 4 MPN300 351039 355675 118 119 0.714619917542
MPN003 2800 10000 1 4 MPN301 351039 355675 118 119 0.576771444547
MPN003 2800 10000 1 4 MPN302 355682 358180 119 120 -0.0829541235445
MPN003 2800 10000 1 4 MPN303 355682 358180 119 120 0.0214056629188
MPN003 2800 10000 1 4 MPNt05 358239 358615 120 120 0.220018937604
MPN003 2800 10000 1 4 MPNt06 358239 358615 120 120 0.136487437693
MPN003 2800 10000 1 4 MPNt07 358239 358615 120 120 0.159972468772
MPN003 2800 10000 1 4 MPNt08 358239 358615 120 120 0.156962048243
MPN003 2800 10000 1 4 MPNt09 358575 358987 120 120 -0.0244496097914
MPN003 2800 10000 1 4 MPNt10 358575 358987 120 120 -0.0804736351877
MPN003 2800 10000 1 4 MPNt11 358575 358987 120 120 -0.0985464724097
MPN003 2800 10000 1 4 MPNt12 358575 358987 120 120 -0.17112915666
MPN003 2800 10000 1 4 MPN304 359155 360200 120 121 -0.107577665231
MPN003 2800 10000 1 4 MPN305 359155 361750 120 121 -0.0598516118766
MPN003 2800 10000 1 4 ncMPN306 360250 360405 121 121 -0.0437096625859
MPN003 2800 10000 1 4 MPN306 359155 361750 120 121 0.289020788799
MPN003 2800 10000 1 4 MPN307 359155 361750 120 121 0.201143895981
MPN003 2800 10000 1 4 MPN308 359155 364120 120 122 0.0185238262838
MPN003 2800 10000 1 4 MPN309 364188 365780 122 122 0.404740122548
MPN003 2800 10000 1 4 ncMPN311 365280 365496 122 122 0.0131563418803
MPN003 2800 10000 1 4 MPN310 364188 366000 122 123 0.67998225538
MPN003 2800 10000 1 4 MPN311 370314 372682 124 125 0.621284302805
MPN003 2800 10000 1 4 MPN312 370314 372682 124 125 0.658347280053
MPN003 2800 10000 1 4 MPN313 372780 372935 125 125 0.0587889115252
MPN003 2800 10000 1 4 MPNt13 373078 373158 125 125 0.195573547964
MPN003 2800 10000 1 4 ncMPN313 373225 373355 125 125 0.0398066426111
MPN003 2800 10000 1 4 MPN314 373372 377250 125 126 -0.0221902381481
MPN003 2800 10000 1 4 MPN315 373372 377250 125 126 0.0249665456607
MPN003 2800 10000 1 4 MPN316 373372 377250 125 126 0.171930543934
MPN003 2800 10000 1 4 MPN317 373372 377250 125 126 0.230258805456
MPN003 2800 10000 1 4 MPN318 377190 378700 126 127 0.260292819702
MPN003 2800 10000 1 4 MPN319 378410 380175 127 127 0.369592422792
MPN003 2800 10000 1 4 MPN320 380638 385680 127 129 -0.1634220342
MPN003 2800 10000 1 4 MPN321 380638 385680 127 129 -0.169395126267
MPN003 2800 10000 1 4 MPN322 380638 385680 127 129 -0.122703783323
MPN003 2800 10000 1 4 MPN323 380638 385680 127 129 -0.0718802970386
MPN003 2800 10000 1 4 MPN324 380638 385680 127 129 -0.0385140954035
MPN003 2800 10000 1 4 ncMPN315 385155 385682 129 129 -0.017041044359
MPN003 2800 10000 1 4 MPN325 385766 386120 129 129 0.0659167646632
MPN003 2800 10000 1 4 MPN326 385766 387050 129 130 0.157569044214
MPN003 2800 10000 1 4 MPN327 385766 387050 129 130 0.255444025301
MPN003 2800 10000 1 4 MPN328 386675 388900 129 130 0.442462975168
MPN003 2800 10000 1 4 MPN329 386675 388900 129 130 0.519600761458
MPN003 2800 10000 1 4 MPN330 386675 388900 129 130 0.549384278846
MPN003 2800 10000 1 4 ncMPN316 388250 388908 130 130 0.0497045101585
MPN003 2800 10000 1 4 MPN331 388907 392800 130 131 -0.153552270616
MPN003 2800 10000 1 4 MPN332 390300 392800 131 131 -0.103622809526
MPN003 2800 10000 1 4 MPN333 392788 396380 131 133 0.225834309417
MPN003 2800 10000 1 4 MPN334 392788 396380 131 133 0.261333940071
MPN003 2800 10000 1 4 MPN335 396072 396380 133 133 0.271429346509
MPN003 2800 10000 1 4 MPN336 398150 399417 133 134 -0.116983659738
MPN003 2800 10000 1 4 MPN337 399440 404000 134 135 -0.208352637503
MPN003 2800 10000 1 4 MPN338 401157 404000 134 135 -0.0381874366541
MPN003 2800 10000 1 4 MPN339 401157 404000 134 135 0.141506381434
MPN003 2800 10000 1 4 MPN340 401157 408150 134 137 0.218119141572
MPN003 2800 10000 1 4 MPN341 405563 408150 136 137 0.217477701826
MPN003 2800 10000 1 4 ncMPN321 407622 407738 136 136 0.0379280395105
MPN003 2800 10000 1 4 MPN342 407800 409750 136 137 -0.140080430281
MPN003 2800 10000 1 4 MPN343 409438 410900 137 137 0.272340963435
MPN003 2800 10000 1 4 MPN344 411098 411850 138 138 -0.200794756942
MPN003 2800 10000 1 4 ncMPN037 411946 412460 138 138 -0.175729231463
MPN003 2800 10000 1 4 MPN345 411946 413300 138 138 0.160082904457
MPN003 2800 10000 1 4 MPN346 413310 413750 138 138 -0.152070842302
MPN003 2800 10000 1 4 MPN347 413985 415115 138 139 -0.0322091547228
MPN003 2800 10000 1 4 MPN347a 415133 415520 139 139 -0.300010849147
MPN003 2800 10000 1 4 ncMPN322 415475 416030 139 139 -0.161987936319
MPN003 2800 10000 1 4 MPN348a 415560 416032 139 139 -0.151260303548
MPN003 2800 10000 1 4 MPN348 416032 416560 139 139 -0.137405178401
MPN003 2800 10000 1 4 MPN349 416483 417800 139 140 -0.115194979259
MPN003 2800 10000 1 4 MPN350 417190 418115 140 140 0.19956368865
MPN003 2800 10000 1 4 MPN351 418160 420274 140 141 0.580630251922
MPN003 2800 10000 1 4 MPN352 418740 420274 140 141 0.397650064506
MPN003 2800 10000 1 4 MPN353 420725 423493 141 142 0.262327520668
MPN003 2800 10000 1 4 MPN354 422150 423493 141 142 0.071554213062
MPN003 2800 10000 1 4 MPN355 423575 424238 142 142 0.393152118009
MPN003 2800 10000 1 4 MPN356 424230 425465 142 142 0.457273520509
MPN003 2800 10000 1 4 MPN357 425460 427653 142 143 0.392465959874
MPN003 2800 10000 1 4 MPNt14 427580 427653 143 143 0.296876036907
MPN003 2800 10000 1 4 MPN358 427676 429340 143 144 -0.0609251151687
MPN003 2800 10000 1 4 MPNt15 429258 429359 144 144 0.0931198876003
MPN003 2800 10000 1 4 MPNt16 429432 429500 144 144 -0.0884163984652
MPN003 2800 10000 1 4 MPN359 429424 430335 144 144 -0.270467898057
MPN003 2800 10000 1 4 MPN360 430315 430900 144 144 -0.112166269525
MPN003 2800 10000 1 4 MPN361 430315 431600 144 144 0.185896712515
MPN003 2800 10000 1 4 MPN362 430315 433050 144 145 0.409526181759
MPN003 2800 10000 1 4 MPN363 433178 433540 145 145 0.133474585136
MPN003 2800 10000 1 4 MPN364 433178 435580 145 146 0.233969143741
MPN003 2800 10000 1 4 MPN365 435610 436730 146 146 -0.0699852629337
MPN003 2800 10000 1 4 MPN366 436465 437632 146 146 -0.00858897870613
MPN003 2800 10000 1 4 MPN367 437563 438531 146 147 0.150434992895
MPN003 2800 10000 1 4 MPN368 439370 439750 147 147 0.00244489993809
MPN003 2800 10000 1 4 MPN369 439950 440670 147 147 -0.282590902571
MPN003 2800 10000 1 4 MPN370 441182 442600 148 148 -0.0551670548525
MPN003 2800 10000 1 4 MPN371 444085 444287 149 149 0.00293001176449
MPN003 2800 10000 1 4 MPN372 444330 446500 149 149 -0.0627343192938
MPN003 2800 10000 1 4 MPN373 446000 446606 149 149 -0.221179130464
MPN003 2800 10000 1 4 ncMPN328 446962 447085 149 150 -0.175074098404
MPN003 2800 10000 1 4 MPN374 448430 448632 150 150 0.179599673858
MPN003 2800 10000 1 4 MPN375 448700 449345 150 150 0.0431853049234
MPN003 2800 10000 1 4 MPN376 449500 452995 150 151 0.0251924372245
MPN003 2800 10000 1 4 ncMPN416 108270 108370 37 37 0.0357719873587
MPN003 2800 10000 1 4 MPN377 453396 453750 152 152 -0.152692719272
MPN003 2800 10000 1 4 MPN378 453396 457035 152 153 0.275512788937
MPN003 2800 10000 1 4 MPN379 456054 457035 153 153 0.408428006875
MPN003 2800 10000 1 4 ncMPN042 457039 457200 153 153 0.197220774728
MPN003 2800 10000 1 4 MPN380 457039 457900 153 153 0.282530121753
MPN003 2800 10000 1 4 MPN381 458048 459000 153 154 0.00249790786893
MPN003 2800 10000 1 4 MPN382 458048 459500 153 154 0.0244282938934
MPN003 2800 10000 1 4 MPN383 459450 460558 154 154 0.0346298672628
MPN003 2800 10000 1 4 ncMPN043 459957 460408 154 154 0.116237341839
MPN003 2800 10000 1 4 MPN384 460558 463855 154 155 -0.00175458634045
MPN003 2800 10000 1 4 MPN385 460558 463855 154 155 -0.174429976334
MPN003 2800 10000 1 4 MPN386 463075 463855 155 155 -0.253329739248
MPN003 2800 10000 1 4 MPN387 464000 465218 155 156 0.211168472663
MPN003 2800 10000 1 4 MPN388 464000 469068 155 157 -0.0859287690501
MPN003 2800 10000 1 4 MPN389 465360 469068 156 157 -0.13823328226
MPN003 2800 10000 1 4 MPN390 465360 469068 156 157 -0.272992376887
MPN003 2800 10000 1 4 MPN391 467900 469068 156 157 -0.291553523178
MPN003 2800 10000 1 4 MPN392 469365 472927 157 158 -0.346716780576
MPN003 2800 10000 1 4 MPN393 469365 472927 157 158 -0.419867804569
MPN003 2800 10000 1 4 ncMPN049 471462 471580 158 158 0.180758993761
MPN003 2800 10000 1 4 MPN394 469365 472927 157 158 -0.374636771626
MPN003 2800 10000 1 4 MPN395 473000 473516 158 158 0.14822138969
MPN003 2800 10000 1 4 MPN396 473600 476483 158 159 -0.00241797171952
MPN003 2800 10000 1 4 MPN397 476485 478620 159 160 -0.2966139927
MPN003 2800 10000 1 4 MPN398 478450 482114 160 161 0.165087872113
MPN003 2800 10000 1 4 MPN399 478450 482114 160 161 0.184802123331
MPN003 2800 10000 1 4 MPN400 480050 482114 161 161 -0.0195838799475
MPN003 2800 10000 1 4 ncMPN051 482025 482100 161 161 0.10004201587
MPN003 2800 10000 1 4 ncMPN052 482238 482350 161 161 0.276058723482
MPN003 2800 10000 1 4 MPNt18 482280 482745 161 161 0.129535837844
MPN003 2800 10000 1 4 MPNt19 482280 482745 161 161 0.0310830487737
MPN003 2800 10000 1 4 MPNt20 482280 482745 161 161 0.00859298552844
MPN003 2800 10000 1 4 MPNt21 482280 482745 161 161 0.0981121721918
MPN003 2800 10000 1 4 MPNt22 482280 482745 161 161 0.0238949826474
MPN003 2800 10000 1 4 MPN401 482800 483271 161 162 -0.0192747740945
MPN003 2800 10000 1 4 ncMPN053 483325 483640 162 162 0.162467575859
MPN003 2800 10000 1 4 MPN402 483325 484950 162 162 0.558374028121
MPN003 2800 10000 1 4 MPN403 485152 485500 162 162 0.244410136442
MPN003 2800 10000 1 4 MPN404 485152 486450 162 163 0.268851073397
MPN003 2800 10000 1 4 MPN405 485152 487120 162 163 0.338952997323
MPN003 2800 10000 1 4 MPN406 487135 487390 163 163 -0.0384296035446
MPN003 2800 10000 1 4 MPNt23 487393 487470 163 163 -0.13036862477
MPN003 2800 10000 1 4 MPN407 487500 490223 163 164 -0.115052682683
MPN003 2800 10000 1 4 MPN408a 490298 490420 164 164 0.0230228817845
MPN003 2800 10000 1 4 ncMPN055 490325 490650 164 164 0.0836036600911
MPN003 2800 10000 1 4 MPN408 490325 492650 164 165 0.303515882099
MPN003 2800 10000 1 4 ncMPN335 492700 493534 165 165 0.121565522838
MPN003 2800 10000 1 4 MPN409 492730 494300 165 165 0.416900715959
MPN003 2800 10000 1 4 MPN410 494845 495150 165 166 -0.043364820719
MPN003 2800 10000 1 4 MPN410a 494845 495300 165 166 -0.102762303848
MPN003 2800 10000 1 4 MPN411 495282 496056 166 166 -0.193941422441
MPN003 2800 10000 1 4 MPN412 496634 497470 166 166 0.0213146455067
MPN003 2800 10000 1 4 MPN413 497547 497966 166 166 NaN
MPN003 2800 10000 1 4 MPN414 498076 499550 167 167 0.145316294388
MPN003 2800 10000 1 4 MPN415 499790 501050 167 168 -0.259835551697
MPN003 2800 10000 1 4 MPN416 499790 503250 167 168 -0.194668764797
MPN003 2800 10000 1 4 MPN417 499790 503250 167 168 -0.00654628928566
MPN003 2800 10000 1 4 MPN418 503150 506425 168 169 0.356526080623
MPN003 2800 10000 1 4 MPN419 503925 506425 168 169 0.0687081278511
MPN003 2800 10000 1 4 MPN420 506450 508642 169 170 -0.240828248784
MPN003 2800 10000 1 4 MPN421 506450 508642 169 170 -0.290264226291
MPN003 2800 10000 1 4 MPN422 508682 510255 170 171 0.410382153934
MPN003 2800 10000 1 4 MPN423 509864 510255 170 171 0.163719050199
MPN003 2800 10000 1 4 MPN424 510255 514575 171 172 0.432802818798
MPN003 2800 10000 1 4 MPN425 510255 514575 171 172 0.382968928133
MPN003 2800 10000 1 4 MPN426 510255 514575 171 172 0.308214589297
MPN003 2800 10000 1 4 MPN427 514480 515700 172 172 -0.296581180278
MPN003 2800 10000 1 4 MPN428 515600 518862 172 173 0.057420189733
MPN003 2800 10000 1 4 MPN429 515600 518862 172 173 -0.0433815944111
MPN003 2800 10000 1 4 MPN430 517780 518862 173 173 -0.322364210875
MPN003 2800 10000 1 4 ncMPN062 518877 519080 173 174 -0.0518116866832
MPN003 2800 10000 1 4 MPN431 518900 520650 173 174 0.250076227172
MPN003 2800 10000 1 4 MPN432 519750 520650 174 174 0.0333372081878
MPN003 2800 10000 1 4 MPN433 520800 521695 174 174 0.0671216783215
MPN003 2800 10000 1 4 MPN434 521825 523635 174 175 -0.180565305748
MPN003 2800 10000 1 4 MPN435 523635 524885 175 175 0.0621533829649
MPN003 2800 10000 1 4 MPN436 523635 528761 175 177 0.020495129076
MPN003 2800 10000 1 4 MPN437 530200 530380 177 177 -0.000238803535737
MPN003 2800 10000 1 4 MPN438 530380 531300 177 178 -0.0979202592109
MPN003 2800 10000 1 4 MPN439 531300 532727 178 178 -0.103517767004
MPN003 2800 10000 1 4 ncMPN065 532778 532960 178 178 -0.165361594875
MPN003 2800 10000 1 4 MPN440 532818 534998 178 179 0.476989461396
MPN003 2800 10000 1 4 MPN441 535468 535776 179 179 -0.127029835626
MPN003 2800 10000 1 4 MPN442 535900 541756 179 181 0.570148510031
MPN003 2800 10000 1 4 MPN443 535900 541756 179 181 0.497116125073
MPN003 2800 10000 1 4 MPN444 537750 541756 180 181 0.262223632265
MPN003 2800 10000 1 4 MPN445 541765 542560 181 181 0.277032633966
MPN003 2800 10000 1 4 MPN446 542650 543283 181 182 0.0198163780904
MPN003 2800 10000 1 4 MPN447 542650 546393 181 183 -0.0666167949286
MPN003 2800 10000 1 4 MPN448 546400 548754 183 183 0.190716418218
MPN003 2800 10000 1 4 MPN449 547300 548754 183 183 0.0804601184702
MPN003 2800 10000 1 4 ncMPN411 413608 414070 138 139 -0.136869411501
MPN003 2800 10000 1 4 MPN450 548690 549604 183 184 -0.15738277802
MPN003 2800 10000 1 4 MPN451 549590 554142 184 185 0.373755944833
MPN003 2800 10000 1 4 ncMPN076 550546 550750 184 184 0.241650007221
MPN003 2800 10000 1 4 MPN452 550750 554142 184 185 0.354058923082
MPN003 2800 10000 1 4 MPN453 552750 554142 185 185 0.161663042577
MPN003 2800 10000 1 4 MPN454 553600 554142 185 185 0.053719931412
MPN003 2800 10000 1 4 MPN455 554258 555085 185 186 -0.150545530998
MPN003 2800 10000 1 4 MPNt24 555142 555330 186 186 -0.0426155874281
MPN003 2800 10000 1 4 MPNt25 555330 558613 186 187 -0.0166484157906
MPN003 2800 10000 1 4 MPN456 555400 558525 186 187 0.320778821905
MPN003 2800 10000 1 4 MPNt26 558613 558724 187 187 0.109763558605
MPN003 2800 10000 1 4 MPN457 558800 561945 187 188 0.256351004301
MPN003 2800 10000 1 4 MPN458 558800 561945 187 188 0.281596175437
MPN003 2800 10000 1 4 MPN459 560100 561945 187 188 0.209618764983
MPN003 2800 10000 1 4 MPNt27 562060 562639 188 188 0.0926326515941
MPN003 2800 10000 1 4 MPNt28 562060 562639 188 188 0.0178387642094
MPN003 2800 10000 1 4 MPNt29 562060 562639 188 188 -0.14400471915
MPN003 2800 10000 1 4 MPNt30 562060 562639 188 188 -0.194868742802
MPN003 2800 10000 1 4 MPNt31 562060 562639 188 188 -0.120414980666
MPN003 2800 10000 1 4 MPNt32 562060 562639 188 188 -0.15120149871
MPN003 2800 10000 1 4 MPNt33 562060 562639 188 188 -0.230346858371
MPN003 2800 10000 1 4 MPN460 562650 564370 188 189 -0.0423879320093
MPN003 2800 10000 1 4 MPN461 564380 565100 189 189 -0.106157545408
MPN003 2800 10000 1 4 MPN462 565237 566049 189 189 0.0631827100965
MPN003 2800 10000 1 4 MPN463 566124 566597 189 189 -0.033757131761
MPN003 2800 10000 1 4 MPN464 566891 568228 189 190 0.147948636834
MPN003 2800 10000 1 4 MPN464a 568772 569155 190 190 0.077525283965
MPN003 2800 10000 1 4 MPN465 568645 569244 190 190 0.00621551639682
MPN003 2800 10000 1 4 MPN466 569288 570062 190 191 -0.0399375517476
MPN003 2800 10000 1 4 MPN467 569650 570062 190 191 -0.241313496024
MPN003 2800 10000 1 4 ncMPN084 570165 570310 191 191 -0.0394526795317
MPN003 2800 10000 1 4 MPN468 570782 571408 191 191 0.0236986125937
MPN003 2800 10000 1 4 MPN469 572300 574256 191 192 0.678876686372
MPN003 2800 10000 1 4 MPN470 572990 574256 191 192 0.247124467335
MPN003 2800 10000 1 4 MPN471 572990 574256 191 192 0.206616479291
MPN003 2800 10000 1 4 MPN472 574300 575174 192 192 -0.0586609707793
MPN003 2800 10000 1 4 MPN473 575200 577082 192 193 0.271499354628
MPN003 2800 10000 1 4 MPN474 577082 579392 193 194 0.0482991331792
MPN003 2800 10000 1 4 MPN474a 577082 579392 193 194 -0.0273766446552
MPN003 2800 10000 1 4 MPN475 579400 582392 194 195 0.320555390573
MPN003 2800 10000 1 4 MPN476 580320 582392 194 195 0.292895323357
MPN003 2800 10000 1 4 MPN477 580320 582392 194 195 0.393019977745
MPN003 2800 10000 1 4 MPN478 582071 583393 195 195 -0.0463966624171
MPN003 2800 10000 1 4 MPN479 582670 583393 195 195 -0.107130685968
MPN003 2800 10000 1 4 MPN480 583500 586882 195 196 0.448268859905
MPN003 2800 10000 1 4 MPN481 583500 586740 195 196 0.30734903398
MPN003 2800 10000 1 4 ncMPN419 232735 232830 78 78 0.567108869608
MPN003 2800 10000 1 4 MPN483 586760 587900 196 196 0.0534483051137
MPN003 2800 10000 1 4 MPN484 588300 588658 197 197 0.0499161468507
MPN003 2800 10000 1 4 MPN485 589980 590920 197 197 0.17929424834
MPN003 2800 10000 1 4 MPN486 589922 590365 197 197 -0.0394466020007
MPN003 2800 10000 1 4 MPN487 590500 592200 197 198 0.327984164345
MPN003 2800 10000 1 4 MPN488 591640 592200 198 198 0.253931450519
MPN003 2800 10000 1 4 MPN489 592000 596741 198 199 0.282921432215
MPN003 2800 10000 1 4 ncMPN088 596490 596630 199 199 0.00527734268604
MPN003 2800 10000 1 4 ncMPN342 596653 596738 199 199 0.250514963277
MPN003 2800 10000 1 4 ncMPN089 596763 597600 199 200 0.506790958357
MPN003 2800 10000 1 4 MPN490 596820 597790 199 200 -0.0752580595334
MPN003 2800 10000 1 4 MPN491 597833 599400 200 200 -0.157753361608
MPN003 2800 10000 1 4 MPN492 599500 601882 200 201 0.401315914705
MPN003 2800 10000 1 4 MPN493 599500 601882 200 201 0.247455032356
MPN003 2800 10000 1 4 MPN494 601050 601882 201 201 0.150054749069
MPN003 2800 10000 1 4 MPN495 601050 601882 201 201 0.0465763606271
MPN003 2800 10000 1 4 MPN496 601885 604801 201 202 0.538160913302
MPN003 2800 10000 1 4 MPN497 604200 604801 202 202 0.106286512103
MPN003 2800 10000 1 4 MPN498 604897 605625 202 202 -0.345804130601
MPN003 2800 10000 1 4 ncMPN343 605500 607514 202 203 0.268818839625
MPN003 2800 10000 1 4 MPN500 604897 607801 202 203 0.156644687551
MPN003 2800 10000 1 4 MPN501 608320 608757 203 203 0.0723505579813
MPN003 2800 10000 1 4 MPN502 609202 610470 204 204 0.0897619547794
MPN003 2800 10000 1 4 MPN503 611025 612170 204 205 -0.0419541434354
MPN003 2800 10000 1 4 MPN504 612880 613200 205 205 -0.18094372777
MPN003 2800 10000 1 4 MPN505 612800 613951 205 205 -0.153055990666
MPN003 2800 10000 1 4 ncMPN420 236318 236490 79 79 -0.0244461301344
MPN003 2800 10000 1 4 MPN506 614842 617600 205 206 -0.281273807001
MPN003 2800 10000 1 4 MPN507 617220 617600 206 206 -0.134195483219
MPN003 2800 10000 1 4 MPN508 618500 619746 207 207 -0.0790756629042
MPN003 2800 10000 1 4 ncMPN344 620220 620510 207 207 -0.0662392340335
MPN003 2800 10000 1 4 MPN509 620570 622592 207 208 0.129432962222
MPN003 2800 10000 1 4 MPN510 623450 624765 208 209 0.317115364163
MPN003 2800 10000 1 4 ncMPN345 624640 624765 209 209 -0.127987887034
MPN003 2800 10000 1 4 MPN511 624862 625697 209 209 -0.118351802908
MPN003 2800 10000 1 4 MPN512 625540 626852 209 209 -0.197598416819
MPN003 2800 10000 1 4 MPN513 626917 627369 209 210 0.282779215703
MPN003 2800 10000 1 4 ncMPN347 627388 627535 210 210 0.0898553953624
MPN003 2800 10000 1 4 MPN514 627920 628288 210 210 0.462099397921
MPN003 2800 10000 1 4 MPN515 628400 631540 210 211 0.655189082201
MPN003 2800 10000 1 4 MPN516 628400 636549 210 213 0.742124116013
MPN003 2800 10000 1 4 ncMPN348 636420 636549 213 213 0.430508005298
MPN003 2800 10000 1 4 MPN517 636580 637073 213 213 0.198182283106
MPN003 2800 10000 1 4 ncMPN404 434598 434910 145 145 0.0359774715967
MPN003 2800 10000 1 4 ncMPN093 637866 638138 213 213 0.12027931795
MPN003 2800 10000 1 4 MPN518 638170 639214 213 214 -0.0702819898946
MPN003 2800 10000 1 4 MPN519 639218 642723 214 215 0.330855812324
MPN003 2800 10000 1 4 MPN520 639950 642723 214 215 0.425003344888
MPN003 2800 10000 1 4 ncMPN349 642575 642723 215 215 0.256486481358
MPN003 2800 10000 1 4 MPN521 642746 643900 215 215 -0.0127493808061
MPN003 2800 10000 1 4 ncMPN350 642900 643212 215 215 0.229402902262
MPN003 2800 10000 1 4 MPN522 642746 643900 215 215 0.12890610883
MPN003 2800 10000 1 4 MPNt34 643903 643990 215 215 0.0889587574754
MPN003 2800 10000 1 4 ncMPN351 643300 643992 215 215 0.329027321359
MPN003 2800 10000 1 4 MPN523 644068 645076 215 216 -0.239116274316
MPN003 2800 10000 1 4 MPNt35 644990 645076 215 216 -0.279663497696
MPN003 2800 10000 1 4 MPN524 645520 645912 216 216 0.218060047508
MPN003 2800 10000 1 4 ncMPN095 645860 645970 216 216 0.0378877787571
MPN003 2800 10000 1 4 MPN525 646629 648900 216 217 0.377813273297
MPN003 2800 10000 1 4 MPN526 646629 648900 216 217 0.226617161073
MPN003 2800 10000 1 4 MPNt36 648900 649025 217 217 0.165186359534
MPN003 2800 10000 1 4 MPN527 649000 649819 217 217 -0.0828092554359
MPN003 2800 10000 1 4 MPN528 649835 650700 217 217 -0.214913217636
MPN003 2800 10000 1 4 MPN528a 649835 650950 217 217 -0.148362268514
MPN003 2800 10000 1 4 MPN529 650940 651315 217 218 -0.135843893981
MPN003 2800 10000 1 4 ncMPN352 650925 651276 217 218 -0.139271447528
MPN003 2800 10000 1 4 MPN530 651335 652100 218 218 -0.326242797841
MPN003 2800 10000 1 4 MPN531 651900 653975 218 218 -0.220129732732
MPN003 2800 10000 1 4 MPN532 654150 656175 219 219 0.0597534015162
MPN003 2800 10000 1 4 MPN533 654750 656175 219 219 -0.293820226258
MPN003 2800 10000 1 4 ncMPN096 656095 656460 219 219 -0.113173379075
MPN003 2800 10000 1 4 MPN534 656400 658400 219 220 0.0259559140624
MPN003 2800 10000 1 4 ncMPN353 656675 657224 219 220 -0.0998468766428
MPN003 2800 10000 1 4 MPN535 656400 658400 219 220 0.203148738765
MPN003 2800 10000 1 4 MPN536 656400 658400 219 220 0.210910429094
MPN003 2800 10000 1 4 MPN537 658470 659712 220 220 0.0429267874145
MPN003 2800 10000 1 4 MPN538 659692 660825 220 221 0.438139736224
MPN003 2800 10000 1 4 MPN539 659692 660825 220 221 0.510543848847
MPN003 2800 10000 1 4 MPN540 659692 660825 220 221 0.605263888228
MPN003 2800 10000 1 4 MPN541 660838 661150 221 221 -0.184934563139
MPN003 2800 10000 1 4 MPN542 661170 661950 221 221 -0.0204306720803
MPN003 2800 10000 1 4 MPN543 661170 664700 221 222 0.132659443335
MPN003 2800 10000 1 4 ncMPN354 662700 663390 221 222 0.00107141839894
MPN003 2800 10000 1 4 MPN544 662580 664700 221 222 0.234486307335
MPN003 2800 10000 1 4 ncMPN097 664700 664820 222 222 -0.0968547151245
MPN003 2800 10000 1 4 MPN545 664780 666605 222 223 0.276036847523
MPN003 2800 10000 1 4 MPN546 665650 666605 222 223 0.305458582092
MPN003 2800 10000 1 4 ncMPN356 666400 666605 223 223 0.115391440387
MPN003 2800 10000 1 4 MPN547 666630 668307 223 223 0.153712980671
MPN003 2800 10000 1 4 MPN548 668420 670445 223 224 0.335616924149
MPN003 2800 10000 1 4 MPN549 669750 670445 224 224 0.273499390556
MPN003 2800 10000 1 4 MPN550 670575 671480 224 224 0.30218376216
MPN003 2800 10000 1 4 MPN551 670575 675658 224 226 0.303271400701
MPN003 2800 10000 1 4 MPN552 670575 675658 224 226 0.271384265111
MPN003 2800 10000 1 4 MPN553 673000 675658 225 226 0.1299461076
MPN003 2800 10000 1 4 MPN554 673000 675658 225 226 -0.215095670404
MPN003 2800 10000 1 4 MPN555 675000 675658 226 226 -0.279480687605
MPN003 2800 10000 1 4 MPN556 675000 677306 226 226 -0.224512256801
MPN003 2800 10000 1 4 ncMPN358 677090 677306 226 226 -0.180772922353
MPN003 2800 10000 1 4 MPN557 677326 680000 226 227 -0.190774530351
MPN003 2800 10000 1 4 MPN558 677326 680000 226 227 -0.0326105201182
MPN003 2800 10000 1 4 MPN559 677326 681000 226 228 0.0753809499007
MPN003 2800 10000 1 4 MPNt37 680410 680480 227 227 0.141133129399
MPN003 2800 10000 1 4 MPN560 680482 681802 227 228 0.0536687134467
MPN003 2800 10000 1 4 ncMPN099 681820 682030 228 228 -0.226624359669
MPN003 2800 10000 1 4 MPN561 681820 682500 228 228 -0.240708639802
MPN003 2800 10000 1 4 MPN562 682450 685816 228 229 0.175118986141
MPN003 2800 10000 1 4 MPN563 684000 685816 229 229 0.235654565334
MPN003 2800 10000 1 4 MPN564 684800 685816 229 229 -0.0967684797344
MPN003 2800 10000 1 4 MPN565 685822 690500 229 231 0.604345050795
MPN003 2800 10000 1 4 MPN566 686620 690500 229 231 0.371246508203
MPN003 2800 10000 1 4 MPN567 687230 690500 230 231 0.363340255502
MPN003 2800 10000 1 4 ncMPN103 690526 690650 231 231 -0.0173902452748
MPN003 2800 10000 1 4 MPN568 690600 691910 231 231 0.144095930754
MPN003 2800 10000 1 4 MPN569 690600 691910 231 231 -0.0545517875495
MPN003 2800 10000 1 4 ncMPN360 691820 691910 231 231 -0.227900185434
MPN003 2800 10000 1 4 MPN570 691864 692253 231 231 -0.151496763515
MPN003 2800 10000 1 4 MPN571 692255 694237 231 232 0.163461211966
MPN003 2800 10000 1 4 MPN572 694340 697680 232 233 -0.122034834464
MPN003 2800 10000 1 4 MPN573 694340 697680 232 233 -0.310903565399
MPN003 2800 10000 1 4 MPN574 694340 697680 232 233 -0.268659806006
MPN003 2800 10000 1 4 MPN575 697900 698232 233 233 0.337141530056
MPN003 2800 10000 1 4 MPN576 698700 699913 233 234 -0.198137295598
MPN003 2800 10000 1 4 MPN577 7e+05 701322 234 234 0.0410429134338
MPN003 2800 10000 1 4 MPN578 701545 701847 234 234 -0.212083798116
MPN003 2800 10000 1 4 MPN579 701790 702258 234 235 -0.0672053977545
MPN003 2800 10000 1 4 MPN580 702400 703742 235 235 0.239557211847
MPN003 2800 10000 1 4 MPN581 702780 703742 235 235 0.158176021111
MPN003 2800 10000 1 4 ncMPN361 703270 703742 235 235 -0.0397681466175
MPN003 2800 10000 1 4 ncMPN105 703758 703950 235 235 -0.069282755984
MPN003 2800 10000 1 4 MPN582 703742 705122 235 236 -0.200273609403
MPN003 2800 10000 1 4 MPN583 705325 706680 236 236 -0.0245445907387
MPN003 2800 10000 1 4 MPN584 706680 708120 236 237 -0.0494269518039
MPN003 2800 10000 1 4 MPN585 706680 708120 236 237 -0.178543027988
MPN003 2800 10000 1 4 MPN586 706680 711217 236 238 -0.0482499632157
MPN003 2800 10000 1 4 ncMPN106 708540 709300 237 237 -0.0262882362586
MPN003 2800 10000 1 4 MPN587 708920 709566 237 237 -0.214812389921
MPN003 2800 10000 1 4 MPN588 708920 711217 237 238 -0.348017719548
MPN003 2800 10000 1 4 ncMPN362 710925 711217 237 238 -0.375730119849
MPN003 2800 10000 1 4 ncMPN107 711415 711620 238 238 -0.188721905445
MPN003 2800 10000 1 4 MPN589 711220 716002 238 239 0.460444518836
MPN003 2800 10000 1 4 MPN590 712000 716002 238 239 0.559819747246
MPN003 2800 10000 1 4 MPN591 712800 714360 238 239 0.3717804981
MPN003 2800 10000 1 4 MPN592 714420 716002 239 239 0.0161252226288
MPN003 2800 10000 1 4 MPN593 716070 716488 239 239 -0.122600367645
MPN003 2800 10000 1 4 ncMPN108 716564 716800 239 239 -0.178084556562
MPN003 2800 10000 1 4 MPN594 716070 717059 239 240 0.0578775351053
MPN003 2800 10000 1 4 MPN595 716070 717470 239 240 0.213216633416
MPN003 2800 10000 1 4 MPN596 716070 718745 239 240 0.58035997003
MPN003 2800 10000 1 4 ncMPN363 718500 718745 240 240 0.206909448655
MPN003 2800 10000 1 4 MPN597 719200 724942 240 242 0.379334582876
MPN003 2800 10000 1 4 MPN598 719200 724942 240 242 0.291116939674
MPN003 2800 10000 1 4 MPN599 719200 724942 240 242 0.378174258505
MPN003 2800 10000 1 4 MPN600 719200 724942 240 242 0.346425155826
MPN003 2800 10000 1 4 MPN601 719200 724942 240 242 0.252628001265
MPN003 2800 10000 1 4 MPN602 719200 724942 240 242 0.185524127182
MPN003 2800 10000 1 4 MPN603 719200 724942 240 242 0.0500552799036
MPN003 2800 10000 1 4 MPN604 724942 725783 242 242 0.240168123334
MPN003 2800 10000 1 4 MPN605 725790 726260 242 243 0.0179456595069
MPN003 2800 10000 1 4 MPN606 726100 727568 243 243 -0.261214804723
MPN003 2800 10000 1 4 MPN607 727570 728050 243 243 -0.298682903505
MPN003 2800 10000 1 4 MPN608 727900 732812 243 245 0.301815106398
MPN003 2800 10000 1 4 MPN609 728725 732812 243 245 0.454900564798
MPN003 2800 10000 1 4 MPN610 728725 732812 243 245 0.260957947861
MPN003 2800 10000 1 4 MPN611 731700 732812 244 245 -0.0535735881986
MPN003 2800 10000 1 4 MPN612 733100 735743 245 246 0.0745805725393
MPN003 2800 10000 1 4 MPN613 736185 737219 246 246 0.0325148743712
MPN003 2800 10000 1 4 MPN614 737155 738159 246 247 0.170876564727
MPN003 2800 10000 1 4 MPN615 738150 738921 247 247 0.273193110486
MPN003 2800 10000 1 4 ncMPN405 434916 435140 145 146 0.0131701919691
MPN003 2800 10000 1 4 MPN616 739400 740285 247 247 0.192067439948
MPN003 2800 10000 1 4 MPN617 739850 740285 247 247 0.0134767929433
MPN003 2800 10000 1 4 MPN618 740287 742352 247 248 0.437041868997
MPN003 2800 10000 1 4 ncMPN365 741810 742352 248 248 0.388516130241
MPN003 2800 10000 1 4 MPN619 742360 745407 248 249 0.554702366095
MPN003 2800 10000 1 4 MPN620 742360 747710 248 250 0.351795558938
MPN003 2800 10000 1 4 ncMPN406 648900 649190 217 217 0.238808410362
MPN003 2800 10000 1 4 MPN621 747600 749708 250 250 0.583202297866
MPN003 2800 10000 1 4 MPN622 749750 749770 250 250 0.131635709195
MPN003 2800 10000 1 4 MPN623 749784 751215 250 251 0.137964980351
MPN003 2800 10000 1 4 MPN624 751220 751400 251 251 0.200869021472
MPN003 2800 10000 1 4 MPN625 751452 751895 251 251 0.061760345154
MPN003 2800 10000 1 4 MPN626 752121 752360 251 251 0.038266384517
MPN003 2800 10000 1 4 ncMPN111 752355 753150 251 252 0.119976053693
MPN003 2800 10000 1 4 MPN627 752420 754262 251 252 -0.0539859800237
MPN003 2800 10000 1 4 MPN628 754270 756522 252 253 -0.088443264105
MPN003 2800 10000 1 4 MPN629 752420 756522 251 253 -0.236434545754
MPN003 2800 10000 1 4 MPN630 756600 757832 253 253 -0.188785318267
MPN003 2800 10000 1 4 MPN631 757845 758820 253 253 -0.283358888105
MPN003 2800 10000 1 4 MPN632 757845 759450 253 254 -0.0931246572797
MPN003 2800 10000 1 4 MPN633 759510 760300 254 254 0.10267812691
MPN003 2800 10000 1 4 MPN634 759510 761115 254 254 0.0901464368073
MPN003 2800 10000 1 4 ncMPN113 761110 761400 254 254 0.0931824050977
MPN003 2800 10000 1 4 MPN635 759510 762620 254 255 0.326808946179
MPN003 2800 10000 1 4 MPN636 762620 763250 255 255 -0.213035818631
MPN003 2800 10000 1 4 MPN637 762620 764400 255 255 0.0497032019095
MPN003 2800 10000 1 4 MPN638 764396 765600 255 256 -0.352634848267
MPN003 2800 10000 1 4 MPN639 765522 766400 256 256 -0.0117976606951
MPN003 2800 10000 1 4 MPN640 766400 769388 256 257 0.42852595411
MPN003 2800 10000 1 4 MPN641 766400 769388 256 257 0.170834456773
MPN003 2800 10000 1 4 MPN642 766400 769388 256 257 0.107274254404
MPN003 2800 10000 1 4 MPN643 766400 769388 256 257 0.28666933291
MPN003 2800 10000 1 4 MPN644 769400 771628 257 258 0.231407210221
MPN003 2800 10000 1 4 MPN645 768000 771628 257 258 0.219619773394
MPN003 2800 10000 1 4 MPN646 771503 773368 258 258 0.215793489562
MPN003 2800 10000 1 4 MPN647 772400 773368 258 258 0.230178597903
MPN003 2800 10000 1 4 MPN648 772400 773840 258 258 -0.0346687105748
MPN003 2800 10000 1 4 MPN649 773840 775425 258 259 -0.0233459959655
MPN003 2800 10000 1 4 MPN650 774920 775468 259 259 -0.140261934905
MPN003 2800 10000 1 4 ncMPN115 775995 776360 259 259 -0.287253947073
MPN003 2800 10000 1 4 ncMPN369 776220 776443 259 259 -0.112682446087
MPN003 2800 10000 1 4 MPN651 776236 776365 259 259 0.0553004348055
MPN003 2800 10000 1 4 MPN652 777475 778510 260 260 -0.180182085855
MPN003 2800 10000 1 4 MPN653 778590 779025 260 260 -0.235755360106
MPN003 2800 10000 1 4 MPN654 779240 779732 260 260 -0.285036550386
MPN003 2800 10000 1 4 ncMPN117 780181 780310 261 261 -0.0719362234642
MPN003 2800 10000 1 4 MPN655 780181 780600 261 261 -0.0302172268239
MPN003 2800 10000 1 4 MPN656 781243 781932 261 261 0.51534837965
MPN003 2800 10000 1 4 MPN657 781850 783153 261 262 0.430609988539
MPN003 2800 10000 1 4 MPN658 783000 783562 262 262 0.301614460483
MPN003 2800 10000 1 4 MPN659 783000 784450 262 262 0.11554758677
MPN003 2800 10000 1 4 MPN660 784000 784450 262 262 -0.170210905543
MPN003 2800 10000 1 4 MPN661 784500 786668 262 263 0.368006348642
MPN003 2800 10000 1 4 MPN662 784500 786668 262 263 0.293173113487
MPN003 2800 10000 1 4 ncMPN372 786330 786668 263 263 0.227887908216
MPN003 2800 10000 1 4 ncMPN122 786507 786850 263 263 0.0278162986255
MPN003 2800 10000 1 4 MPN663 786500 789340 263 264 0.432888870686
MPN003 2800 10000 1 4 ncMPN421 280440 280585 94 94 0.0993694557716
MPN003 2800 10000 1 4 MPN664 786500 789340 263 264 0.168153161484
MPN003 2800 10000 1 4 MPN665 788150 789340 263 264 -0.240174339137
MPN003 2800 10000 1 4 MPN666 789390 790180 264 264 -0.0898357832651
MPN003 2800 10000 1 4 MPN667 789390 791000 264 264 -0.0977387727941
MPN003 2800 10000 1 4 MPN668 790850 791452 264 264 -0.321063747185
MPN003 2800 10000 1 4 MPN669 791370 792650 264 265 0.0352512221677
MPN003 2800 10000 1 4 MPN670 792720 793757 265 265 0.328661308936
MPN003 2800 10000 1 4 MPN671a 793939 796468 265 266 0.567789300703
MPN003 2800 10000 1 4 MPN671 794180 796462 265 266 0.498365125084
MPN003 2800 10000 1 4 MPN672a 796400 797655 266 266 0.210745835721
MPN003 2800 10000 1 4 MPN672 796400 797655 266 266 0.0536495968407
MPN003 2800 10000 1 4 MPN673 796400 797655 266 266 0.0680225981118
MPN003 2800 10000 1 4 ncMPN124 797290 797800 266 266 0.0326142284657
MPN003 2800 10000 1 4 MPN674 797795 798800 266 267 -0.48858210521
MPN003 2800 10000 1 4 MPN675 799160 799511 267 267 0.414861316135
MPN003 2800 10000 1 4 ncMPN375 799800 800032 267 267 0.290160792279
MPN003 2800 10000 1 4 MPN676 799776 800178 267 267 0.241796213886
MPN003 2800 10000 1 4 ncMPN376 800400 800460 267 267 0.173431332827
MPN003 2800 10000 1 4 ncMPN377 800495 800550 267 267 0.184865678638
MPN003 2800 10000 1 4 ncMPN125 800642 800780 267 267 0.0357894526107
MPN003 2800 10000 1 4 MPN677 800675 803725 267 268 0.535291346065
MPN003 2800 10000 1 4 MPN678 801850 803725 268 268 0.504794071665
MPN003 2800 10000 1 4 MPN679 803400 805859 268 269 0.520092631411
MPN003 2800 10000 1 4 MPN680 803400 805859 268 269 0.644811550782
MPN003 2800 10000 1 4 MPN681 803400 805859 268 269 0.485472205189
MPN003 2800 10000 1 4 MPN682 805680 805859 269 269 0.330617457889
MPN003 2800 10000 1 4 MPN683 805863 813450 269 272 0.67859997216
MPN003 2800 10000 1 4 MPN684 805863 813450 269 272 0.668063239796
MPN003 2800 10000 1 4 MPN685 812200 813450 271 272 0.515276001794
MPN003 2800 10000 1 4 ncMPN379 813000 813451 272 272 0.44556255676
MPN003 2800 10000 1 4 MPN686 813520 816355 272 273 0.660482202825
MPN003 2800 10000 1 4 MPN687 813520 816355 272 273 0.64457972315
MPN003 2800 10000 1 4 MPN688 815200 816355 272 273 0.638384133018
MPN004 2800 10000 1 4 ncMPN200 45 180 1 1 0.247351550104
MPN004 2800 10000 1 4 ncMPN201 395 587 1 1 0.0613911430534
MPN004 2800 10000 1 4 ncMPN381 777720 777842 260 260 -0.240522602068
MPN004 2800 10000 1 4 MPN001 652 1900 1 1 0.129999490106
MPN004 2800 10000 1 4 MPN002 652 2750 1 1 0.639252986141
MPN004 2800 10000 1 4 MPN003 2800 10000 1 4 0.913061614492
MPN004 2800 10000 1 4 MPN005 7225 10000 3 4 0.938910755981
MPN004 2800 10000 1 4 MPN006 7225 10000 3 4 0.915023861945
MPN004 2800 10000 1 4 MPN007 7225 10000 3 4 0.863517036008
MPN004 2800 10000 1 4 MPN008 7225 11310 3 4 0.884326820762
MPN004 2800 10000 1 4 MPN009 7225 11960 3 4 0.834518934858
MPN004 2800 10000 1 4 MPN010 12342 12750 5 5 -0.205646838729
MPN004 2800 10000 1 4 MPN011 12865 14310 5 5 -0.269326423598
MPN004 2800 10000 1 4 ncMPN005 15895 16000 6 6 -0.278132645058
MPN004 2800 10000 1 4 MPN012 13450 14310 5 5 -0.425785596221
MPN004 2800 10000 1 4 MPN013 15143 15800 6 6 -0.133393316745
MPN004 2800 10000 1 4 ncMPN006 57400 57920 20 20 0.0518799392864
MPN004 2800 10000 1 4 MPN014 15895 16125 6 6 -0.12217509215
MPN004 2800 10000 1 4 MPN015 16170 17493 6 6 0.0396651627428
MPN004 2800 10000 1 4 ncMPN204 17300 17493 6 6 -0.188716663679
MPN004 2800 10000 1 4 MPN016 17493 18353 6 7 0.0443719372609
MPN004 2800 10000 1 4 MPN017 18345 19032 7 7 0.204932482991
MPN004 2800 10000 1 4 MPNt01 19078 19231 7 7 -0.280393999894
MPN004 2800 10000 1 4 MPNt02 19078 19231 7 7 -0.352188157584
MPN004 2800 10000 1 4 MPN018 19314 23120 7 8 -0.406402854388
MPN004 2800 10000 1 4 MPN019 19314 23120 7 8 -0.374390457522
MPN004 2800 10000 1 4 ncMPN208 22750 23147 8 8 -0.0109945571536
MPN004 2800 10000 1 4 MPN020 22876 28550 8 10 -0.100890590443
MPN004 2800 10000 1 4 MPN021 26140 28550 9 10 -0.135768180977
MPN004 2800 10000 1 4 MPN022 26140 28550 9 10 -0.0167084744495
MPN004 2800 10000 1 4 MPN023 26140 29803 9 10 0.350370628121
MPN004 2800 10000 1 4 MPN024 29803 31200 10 11 -0.175506077497
MPN004 2800 10000 1 4 ncMPN211 30025 30400 11 11 -0.0456768741091
MPN004 2800 10000 1 4 MPN025 29803 31200 10 11 -0.0904427691045
MPN004 2800 10000 1 4 MPN026 29803 32900 10 11 0.541617419554
MPN004 2800 10000 1 4 MPN027 31925 33036 11 12 -0.273946667989
MPN004 2800 10000 1 4 MPN028 33046 33960 12 12 -0.186622489851
MPN004 2800 10000 1 4 MPN029 33800 35000 12 12 -0.238819523037
MPN004 2800 10000 1 4 MPN030 33800 35000 12 12 -0.139348198665
MPN004 2800 10000 1 4 MPN031 33800 36000 12 13 0.196402957835
MPN004 2800 10000 1 4 MPN032 35750 36773 12 13 0.0988271880728
MPN004 2800 10000 1 4 MPN033 35750 36773 12 13 0.320183832433
MPN004 2800 10000 1 4 MPN034 35750 41195 12 14 0.285082688175
MPN004 2800 10000 1 4 ncMPN214 41040 41195 14 14 -0.120539050933
MPN004 2800 10000 1 4 MPN035 41322 43400 14 15 -0.0348012463119
MPN004 2800 10000 1 4 MPN036 43500 45640 15 16 -0.0159358776995
MPN004 2800 10000 1 4 ncMPN215 45410 45669 16 16 -0.206217912007
MPN004 2800 10000 1 4 MPN037a 45765 46025 16 16 -0.205108370324
MPN004 2800 10000 1 4 MPN037 43500 46300 15 16 0.361296480281
MPN004 2800 10000 1 4 MPN038 46500 46757 16 16 -0.175880634449
MPN004 2800 10000 1 4 ncMPN401 326838 326962 109 109 -0.221916103048
MPN004 2800 10000 1 4 MPN039 47105 48450 16 17 0.00555136155639
MPN004 2800 10000 1 4 MPN040 48300 48485 17 17 -0.00430342382642
MPN004 2800 10000 1 4 MPN041 47103 48961 16 17 0.252412502471
MPN004 2800 10000 1 4 MPN042 47103 51310 16 18 0.0148364280896
MPN004 2800 10000 1 4 MPN043 51580 52600 18 18 0.0415144843352
MPN004 2800 10000 1 4 MPN044a 52533 52540 18 18 -0.222746704441
MPN004 2800 10000 1 4 MPN044 52400 53054 18 18 -0.28848396056
MPN004 2800 10000 1 4 MPN045 53073 54400 18 19 -0.201980339727
MPN004 2800 10000 1 4 MPN046 54163 56032 19 19 0.228063762721
MPN004 2800 10000 1 4 MPN047 56032 57350 19 20 0.335442695686
MPN004 2800 10000 1 4 ncMPN220 57240 57500 20 20 -0.287876945167
MPN004 2800 10000 1 4 ncMPN007 61738 62040 21 21 -0.22009413396
MPN004 2800 10000 1 4 MPN048 57400 59490 20 20 0.302004289144
MPN004 2800 10000 1 4 MPN049 59490 61495 20 21 0.0548906957459
MPN004 2800 10000 1 4 MPN050 61800 64660 21 22 -0.453194989814
MPN004 2800 10000 1 4 MPN051 63200 64660 22 22 -0.551581341031
MPN004 2800 10000 1 4 MPN052 64805 67075 22 23 -0.354590559938
MPN004 2800 10000 1 4 MPN053 66810 67075 23 23 -0.184080858699
MPN004 2800 10000 1 4 ncMPN223 67200 67905 23 23 -0.0410914720111
MPN004 2800 10000 1 4 ncMPN224 68220 68407 23 23 -0.00411318952433
MPN004 2800 10000 1 4 MPN054 68627 68998 23 23 -0.0496976915297
MPN004 2800 10000 1 4 ncMPN227 69038 69100 24 24 -0.273391807923
MPN004 2800 10000 1 4 ncMPN229 69150 69293 24 24 -0.0293533938887
MPN004 2800 10000 1 4 MPN055 70370 72200 24 25 -0.158896771765
MPN004 2800 10000 1 4 ncMPN230 71625 72547 24 25 0.0311364103363
MPN004 2800 10000 1 4 MPN056 70370 73600 24 25 0.113966979937
MPN004 2800 10000 1 4 ncMPN232 72825 73015 25 25 0.0417008949666
MPN004 2800 10000 1 4 MPN057 70370 75203 24 26 0.219509580441
MPN004 2800 10000 1 4 MPN058 70370 75203 24 26 0.440493570204
MPN004 2800 10000 1 4 MPN059 75210 76100 26 26 0.316502790351
MPN004 2800 10000 1 4 MPN060 75210 77100 26 26 0.171965048883
MPN004 2800 10000 1 4 MPN060a 77204 77420 26 26 0.0353090329629
MPN004 2800 10000 1 4 MPN061 77575 78980 26 27 -0.288793967398
MPN004 2800 10000 1 4 MPN062 79012 82000 27 28 -0.241108368552
MPN004 2800 10000 1 4 MPN063 79012 82000 27 28 -0.171396074588
MPN004 2800 10000 1 4 MPN064 79012 82000 27 28 -0.0386396393333
MPN004 2800 10000 1 4 MPN065 81353 82000 28 28 0.0968898996887
MPN004 2800 10000 1 4 MPN066 81353 83850 28 28 0.268202997885
MPN004 2800 10000 1 4 MPN067 83650 85221 28 29 0.55637022007
MPN004 2800 10000 1 4 MPN068 83650 85221 28 29 0.317749441498
MPN004 2800 10000 1 4 MPN069 84590 85221 29 29 0.0930278246525
MPN004 2800 10000 1 4 ncMPN413 282550 282690 95 95 0.552654859488
MPN004 2800 10000 1 4 MPN070 85200 85630 29 29 -0.172508690405
MPN004 2800 10000 1 4 MPN071 85760 86485 29 29 0.537271397243
MPN004 2800 10000 1 4 MPN072 86485 87994 29 30 0.41586989742
MPN004 2800 10000 1 4 MPN073 86920 87994 29 30 0.0726849935865
MPN004 2800 10000 1 4 MPN074 86920 88485 29 30 -0.104708212337
MPN004 2800 10000 1 4 MPN075 88348 89247 30 30 0.18523024336
MPN004 2800 10000 1 4 MPN076 89250 91057 30 31 -0.28667909672
MPN004 2800 10000 1 4 MPN077 91200 92905 31 31 -0.0916781050547
MPN004 2800 10000 1 4 MPNt03 93050 93150 32 32 -0.0680464518818
MPN004 2800 10000 1 4 ncMPN231 93185 93235 32 32 -0.112057190132
MPN004 2800 10000 1 4 MPN078 93165 96171 32 33 0.0243797952924
MPN004 2800 10000 1 4 MPN079 93173 96171 32 33 0.169387701624
MPN004 2800 10000 1 4 ncMPN013 96173 96450 33 33 -0.0217622967611
MPN004 2800 10000 1 4 MPN080 96173 99175 33 34 0.68518044876
MPN004 2800 10000 1 4 MPN081 99078 101980 34 34 0.679356282091
MPN004 2800 10000 1 4 MPN082 101978 103900 34 35 -0.0517129403106
MPN004 2800 10000 1 4 MPN083 103935 107250 35 36 0.164262801926
MPN004 2800 10000 1 4 MPN084 105580 107250 36 36 0.113052992301
MPN004 2800 10000 1 4 MPN085 107273 108690 36 37 0.0572819376751
MPN004 2800 10000 1 4 ncMPN015 108600 108680 37 37 0.00605114917584
MPN004 2800 10000 1 4 MPN086 107273 109200 36 37 0.0693410461005
MPN004 2800 10000 1 4 ncMPN016 109300 109420 37 37 0.0377461624733
MPN004 2800 10000 1 4 MPN087 109346 109798 37 37 0.233677514241
MPN004 2800 10000 1 4 ncMPN236 110080 110280 37 37 -0.114498138889
MPN004 2800 10000 1 4 MPN088 110193 111350 37 38 0.116080225858
MPN004 2800 10000 1 4 MPN089 111474 112600 38 38 0.12100988904
MPN004 2800 10000 1 4 MPN090 112715 113800 38 38 0.0393853712198
MPN004 2800 10000 1 4 MPN091 111630 114254 38 39 0.10269170131
MPN004 2800 10000 1 4 MPN092 114572 115093 39 39 0.460312036704
MPN004 2800 10000 1 4 MPN093 114948 115853 39 39 0.338350840343
MPN004 2800 10000 1 4 MPN094 116437 116760 39 39 -0.110717537424
MPN004 2800 10000 1 4 ncMPN240 117280 118112 40 40 0.476309433286
MPN004 2800 10000 1 4 Mpnr01 118250 118918 40 40 -4.63172651967e-15
MPN004 2800 10000 1 4 ncMPN241 119380 119835 40 40 0.111252384171
MPN004 2800 10000 1 4 Mpnr02 118250 119818 40 40 -0.0373909293453
MPN004 2800 10000 1 4 Mpnr03 118250 123130 40 42 0.093507312195
MPN004 2800 10000 1 4 MPN095 123260 124998 42 42 -0.0534444672372
MPN004 2800 10000 1 4 MPN096 123260 124998 42 42 -0.0605652411435
MPN004 2800 10000 1 4 MPN097 124998 126820 42 43 0.0409671298683
MPN004 2800 10000 1 4 MPN098 126630 127400 43 43 0.0735914401462
MPN004 2800 10000 1 4 ncMPN247 127270 127960 43 43 0.111463450785
MPN004 2800 10000 1 4 MPN099 128076 129119 43 44 -0.065809999702
MPN004 2800 10000 1 4 MPN100 129608 130007 44 44 -0.126214115567
MPN004 2800 10000 1 4 ncMPN425 786672 787370 263 263 0.45866939876
MPN004 2800 10000 1 4 MPN101 130466 131752 44 44 0.0818145911149
MPN004 2800 10000 1 4 MPN102 132568 133386 45 45 -0.208505724873
MPN004 2800 10000 1 4 MPN103 134055 134573 45 45 -0.146323301176
MPN004 2800 10000 1 4 MPN104 134210 134900 45 45 -0.127527613355
MPN004 2800 10000 1 4 MPN104a 134985 135350 45 46 -0.0539617178075
MPN004 2800 10000 1 4 MPN105 135724 137100 46 46 -0.0841750233583
MPN004 2800 10000 1 4 MPN106 135724 139000 46 47 0.231788107234
MPN004 2800 10000 1 4 MPN107 135724 140200 46 47 0.0651180470074
MPN004 2800 10000 1 4 MPN108 135724 141600 46 48 0.106097181584
MPN004 2800 10000 1 4 ncMPN251 141600 141665 48 48 0.114547159178
MPN004 2800 10000 1 4 MPN109 141936 142650 48 48 -0.106371832732
MPN004 2800 10000 1 4 ncMPN254 142350 142576 48 48 -0.258357901888
MPN004 2800 10000 1 4 MPN110 141936 143180 48 48 0.0654119766088
MPN004 2800 10000 1 4 MPN111 144442 147138 49 50 -0.00852964591771
MPN004 2800 10000 1 4 ncMPN256 146810 146941 49 49 0.0450431578221
MPN004 2800 10000 1 4 MPN112 147124 147750 50 50 -0.522590607384
MPN004 2800 10000 1 4 MPN113 147124 150525 50 51 -0.0693009622747
MPN004 2800 10000 1 4 MPN114 147124 150525 50 51 -0.0296457875641
MPN004 2800 10000 1 4 MPN115 150608 151790 51 51 0.246236473464
MPN004 2800 10000 1 4 MPN116 150608 151790 51 51 0.42558142175
MPN004 2800 10000 1 4 MPN117 150608 151790 51 51 0.474605450598
MPN004 2800 10000 1 4 MPN118 151740 152525 51 51 -0.0530885618085
MPN004 2800 10000 1 4 MPN119 152539 155310 51 52 0.206049239855
MPN004 2800 10000 1 4 MPN120 155310 156455 52 53 0.174208363884
MPN004 2800 10000 1 4 MPN121 155310 156455 52 53 0.106389809271
MPN004 2800 10000 1 4 MPNt04 156350 156435 53 53 0.0636444056105
MPN004 2800 10000 1 4 MPN122 155310 158200 52 53 0.552261038077
MPN004 2800 10000 1 4 MPN123 155310 160900 52 54 0.750686911338
MPN004 2800 10000 1 4 MPN124 160080 161792 54 54 -0.152264958654
MPN004 2800 10000 1 4 MPN125 161685 163600 54 55 0.231644680921
MPN004 2800 10000 1 4 MPN126 163604 164250 55 55 -0.165456577229
MPN004 2800 10000 1 4 ncMPN263 164240 164364 55 55 -0.0136737707063
MPN004 2800 10000 1 4 MPN127 164592 165240 55 56 0.161892527818
MPN004 2800 10000 1 4 MPN128 166315 166932 56 56 0.0448926149767
MPN004 2800 10000 1 4 ncMPN019 167025 167500 56 56 0.00809123234336
MPN004 2800 10000 1 4 MPN129 167600 168100 56 57 0.108264486088
MPN004 2800 10000 1 4 ncMPN265 168550 168637 57 57 -0.247293748416
MPN004 2800 10000 1 4 MPN130 169193 169475 57 57 0.0358872779575
MPN004 2800 10000 1 4 MPN131 170068 170733 57 57 0.15125742854
MPN004 2800 10000 1 4 MPN132 171049 171819 58 58 0.0712062976898
MPN004 2800 10000 1 4 ncMPN021 172240 172400 58 58 -0.209153334352
MPN004 2800 10000 1 4 MPN133 172240 177000 58 60 -0.00776396229482
MPN004 2800 10000 1 4 ncMPN268 173050 173242 58 58 -0.244563326567
MPN004 2800 10000 1 4 MPN134 172240 177000 58 60 0.135751388452
MPN004 2800 10000 1 4 MPN135 172240 177000 58 60 0.240564732115
MPN004 2800 10000 1 4 MPN136 172240 177000 58 60 0.317842292268
MPN004 2800 10000 1 4 MPN137 177430 178060 60 60 0.0177624647238
MPN004 2800 10000 1 4 MPN138 178410 178733 60 60 0.128662286926
MPN004 2800 10000 1 4 MPN139 179129 179620 60 60 0.0949221890552
MPN004 2800 10000 1 4 MPN140 179855 180355 60 61 0.161162520494
MPN004 2800 10000 1 4 MPN141 180850 189400 61 64 0.095704205301
MPN004 2800 10000 1 4 MPN142 180850 189400 61 64 0.196812800934
MPN004 2800 10000 1 4 MPN143 180850 190300 61 64 0.512422922422
MPN004 2800 10000 1 4 ncMPN269 190000 190272 64 64 -0.134715292616
MPN004 2800 10000 1 4 MPN144 190621 191862 64 64 0.259962393724
MPN004 2800 10000 1 4 MPN145 192331 192760 65 65 -0.0539103616472
MPN004 2800 10000 1 4 MPN146 192995 193900 65 65 -0.29373450246
MPN004 2800 10000 1 4 MPN147 192995 195000 65 66 0.284568096228
MPN004 2800 10000 1 4 MPN148 195486 196380 66 66 0.239562335821
MPN004 2800 10000 1 4 MPN149 196830 198154 66 67 0.581420747316
MPN004 2800 10000 1 4 MPN150 197982 198656 66 67 0.332973508254
MPN004 2800 10000 1 4 MPN151 199139 199540 67 67 -0.0225799352941
MPN004 2800 10000 1 4 MPN152 199800 202358 67 68 -0.304498043859
MPN004 2800 10000 1 4 MPN153 202353 205724 68 69 -0.0917153937086
MPN004 2800 10000 1 4 MPN154 205728 207500 69 70 0.357428615483
MPN004 2800 10000 1 4 MPN155a 205728 207717 69 70 0.293019296126
MPN004 2800 10000 1 4 MPN155 207525 211200 70 71 0.32970106721
MPN004 2800 10000 1 4 MPN156 207525 211200 70 71 0.406425003366
MPN004 2800 10000 1 4 MPN157 209918 211175 70 71 0.213329667316
MPN004 2800 10000 1 4 MPN158 209918 211980 70 71 0.556724815206
MPN004 2800 10000 1 4 MPN159 211965 213320 71 72 0.187253763318
MPN004 2800 10000 1 4 ncMPN274 213240 213976 72 72 -0.120189013853
MPN004 2800 10000 1 4 MPN160 213090 214528 72 72 0.377284570833
MPN004 2800 10000 1 4 MPN161 214525 215850 72 72 0.0440998287968
MPN004 2800 10000 1 4 MPN162 215970 216950 72 73 0.376666947623
MPN004 2800 10000 1 4 MPN163 217130 217650 73 73 0.0108757256669
MPN004 2800 10000 1 4 MPN164 217555 229680 73 77 0.245224573809
MPN004 2800 10000 1 4 MPN165 217555 229680 73 77 0.349367048413
MPN004 2800 10000 1 4 ncMPN275 218400 218980 73 73 0.0858748926573
MPN004 2800 10000 1 4 MPN166 217555 229680 73 77 0.375281282408
MPN004 2800 10000 1 4 MPN167 217555 229680 73 77 0.439473300749
MPN004 2800 10000 1 4 MPN168 217555 229680 73 77 0.47733680861
MPN004 2800 10000 1 4 MPN169 217555 229680 73 77 0.486125313648
MPN004 2800 10000 1 4 MPN170 217555 229680 73 77 0.501528430975
MPN004 2800 10000 1 4 MPN171 217555 229680 73 77 0.539772426174
MPN004 2800 10000 1 4 MPN172 217555 229680 73 77 0.598484003037
MPN004 2800 10000 1 4 MPN173 217555 229680 73 77 0.592446487926
MPN004 2800 10000 1 4 MPN174 217555 229680 73 77 0.549945166423
MPN004 2800 10000 1 4 MPN175 217555 229680 73 77 0.604669000286
MPN004 2800 10000 1 4 MPN176 217555 229680 73 77 0.557972836733
MPN004 2800 10000 1 4 MPN177 217555 229680 73 77 0.665157263945
MPN004 2800 10000 1 4 MPN178 217555 229680 73 77 0.592618807819
MPN004 2800 10000 1 4 MPN179 217555 229680 73 77 0.641765809439
MPN004 2800 10000 1 4 MPN180 217555 229680 73 77 0.699837977406
MPN004 2800 10000 1 4 MPN181 217555 229680 73 77 0.660328064236
MPN004 2800 10000 1 4 MPN182 226239 229680 76 77 0.645394683782
MPN004 2800 10000 1 4 MPN183 226239 229680 76 77 0.620563509271
MPN004 2800 10000 1 4 MPN184 227408 229680 76 77 0.655914266939
MPN004 2800 10000 1 4 MPN185 227408 229680 76 77 0.655269961815
MPN004 2800 10000 1 4 ncMPN279 229520 229666 77 77 0.0732724577236
MPN004 2800 10000 1 4 MPN186 227408 229950 76 77 0.455752798597
MPN004 2800 10000 1 4 MPN187 229687 230579 77 77 0.602835868378
MPN004 2800 10000 1 4 MPN188 230590 231500 77 78 0.172053904707
MPN004 2800 10000 1 4 MPN189 230590 231500 77 78 0.354366715461
MPN004 2800 10000 1 4 MPN190 230590 231500 77 78 0.448114129105
MPN004 2800 10000 1 4 MPN191 230590 236490 77 79 0.589165384518
MPN004 2800 10000 1 4 MPN192 230590 236490 77 79 0.612640693957
MPN004 2800 10000 1 4 MPN193 232745 236490 78 79 0.650176185004
MPN004 2800 10000 1 4 MPN194 233572 236490 78 79 0.432706204297
MPN004 2800 10000 1 4 MPN195 233572 236490 78 79 0.452395692125
MPN004 2800 10000 1 4 MPN196 233572 236490 78 79 0.413397731968
MPN004 2800 10000 1 4 MPN197 236318 238300 79 80 0.300148596213
MPN004 2800 10000 1 4 MPN198 238248 239373 80 80 0.43969601397
MPN004 2800 10000 1 4 ncMPN025 239378 239800 80 80 -0.119295394909
MPN004 2800 10000 1 4 MPN199 239378 241952 80 81 0.147112851413
MPN004 2800 10000 1 4 MPN200a 239378 241952 80 81 0.251339086423
MPN004 2800 10000 1 4 MPN200 241958 244379 81 82 -0.419272833458
MPN004 2800 10000 1 4 ncMPN408 247805 248150 83 83 -0.0698967894703
MPN004 2800 10000 1 4 MPN201 244920 245950 82 82 0.108566964257
MPN004 2800 10000 1 4 MPN202 246049 246990 83 83 0.20206231227
MPN004 2800 10000 1 4 MPN203 246909 247292 83 83 0.206022993641
MPN004 2800 10000 1 4 MPN204 247655 248101 83 83 -0.0538670387196
MPN004 2800 10000 1 4 MPN205 248360 249600 83 84 -0.0593807474481
MPN004 2800 10000 1 4 MPN206 249933 250274 84 84 0.0931316048818
MPN004 2800 10000 1 4 MPN207a 249999 250000 84 84 -0.146219934146
MPN004 2800 10000 1 4 MPN207 249999 253152 84 85 0.0964784006998
MPN004 2800 10000 1 4 ncMPN027 253220 253615 85 85 0.103601619425
MPN004 2800 10000 1 4 MPN208 253750 254675 85 85 -0.0458046522224
MPN004 2800 10000 1 4 MPN209 253750 257203 85 86 0.617706210949
MPN004 2800 10000 1 4 MPN210 257212 261600 86 88 0.231070732796
MPN004 2800 10000 1 4 MPN211 259381 261600 87 88 0.436133137582
MPN004 2800 10000 1 4 MPN212 261609 262100 88 88 -0.135623250223
MPN004 2800 10000 1 4 MPN213 261609 265300 88 89 0.252880542791
MPN004 2800 10000 1 4 MPN214 265200 265725 89 89 -0.311719126984
MPN004 2800 10000 1 4 ncMPN029 265670 265770 89 89 -0.165020724889
MPN004 2800 10000 1 4 MPN215 265874 269400 89 90 -0.0378318459624
MPN004 2800 10000 1 4 MPN216 265874 269400 89 90 0.121709312909
MPN004 2800 10000 1 4 MPN217 265874 269400 89 90 0.20605182895
MPN004 2800 10000 1 4 MPN218 265874 272197 89 91 0.362497797985
MPN004 2800 10000 1 4 MPN219 272006 273150 91 92 -0.131298320835
MPN004 2800 10000 1 4 MPN220 272006 273150 91 92 0.079537644402
MPN004 2800 10000 1 4 MPN221 272006 275422 91 92 0.262620336344
MPN004 2800 10000 1 4 MPN222 272006 275422 91 92 0.370046717244
MPN004 2800 10000 1 4 MPN223 272006 275422 91 92 0.473113645794
MPN004 2800 10000 1 4 MPN224 275430 276600 92 93 -0.13745077931
MPN004 2800 10000 1 4 ncMPN030 276686 276775 93 93 -0.0965715133041
MPN004 2800 10000 1 4 MPN225 276686 279726 93 94 -0.0413142846582
MPN004 2800 10000 1 4 MPN226 276686 279726 93 94 0.246022318211
MPN004 2800 10000 1 4 MPN227 276686 279726 93 94 0.380088930453
MPN004 2800 10000 1 4 MPN228 279737 280500 94 94 0.368963330723
MPN004 2800 10000 1 4 MPN229 279737 281850 94 94 0.457482516892
MPN004 2800 10000 1 4 MPN230 279737 281850 94 94 0.450074242406
MPN004 2800 10000 1 4 MPN231 279737 281850 94 94 0.476367955231
MPN004 2800 10000 1 4 MPN232 279737 284500 94 95 0.613865925534
MPN004 2800 10000 1 4 MPN233 279737 284500 94 95 0.603065847014
MPN004 2800 10000 1 4 ncMPN031 284469 284700 95 95 0.0885217322519
MPN004 2800 10000 1 4 MPN234 284469 287190 95 96 0.0404587804621
MPN004 2800 10000 1 4 MPN235 286315 287190 96 96 0.062684349673
MPN004 2800 10000 1 4 MPN236 287265 289150 96 97 -0.133969051673
MPN004 2800 10000 1 4 MPN237 287265 291652 96 98 0.147746836954
MPN004 2800 10000 1 4 MPN238 287265 291652 96 98 0.30119704933
MPN004 2800 10000 1 4 MPN239 291652 292340 98 98 -0.0678316423267
MPN004 2800 10000 1 4 MPN240 291652 293375 98 98 0.0180328027958
MPN004 2800 10000 1 4 MPN241 291652 294075 98 99 0.275360874308
MPN004 2800 10000 1 4 MPN242 294125 296550 99 99 -0.179774810684
MPN004 2800 10000 1 4 MPN243 294375 296550 99 99 0.212264147821
MPN004 2800 10000 1 4 MPN244 294375 297450 99 100 0.414629238863
MPN004 2800 10000 1 4 MPN245 297080 297738 100 100 -0.408613135743
MPN004 2800 10000 1 4 MPN246 297746 298800 100 100 -0.324331699458
MPN004 2800 10000 1 4 MPN247 297746 300050 100 101 0.0239239390694
MPN004 2800 10000 1 4 MPN248 297746 301089 100 101 0.430755490201
MPN004 2800 10000 1 4 MPN249 300250 301089 101 101 0.601347357375
MPN004 2800 10000 1 4 MPN250 301100 302680 101 101 -0.260477237997
MPN004 2800 10000 1 4 MPN251 301100 304400 101 102 -0.0274010091769
MPN004 2800 10000 1 4 MPN252 301100 304400 101 102 0.0210820094487
MPN004 2800 10000 1 4 MPN253 301100 305050 101 102 0.215694146751
MPN004 2800 10000 1 4 MPN254 305047 306300 102 103 -0.0989707534966
MPN004 2800 10000 1 4 MPN255 305047 306300 102 103 0.0512530833564
MPN004 2800 10000 1 4 MPN256 305047 307300 102 103 0.204863677962
MPN004 2800 10000 1 4 MPN257 305047 307970 102 103 0.488266856809
MPN004 2800 10000 1 4 MPN258 307977 314550 103 105 -0.0239777567651
MPN004 2800 10000 1 4 MPN259 307977 314550 103 105 0.110244231898
MPN004 2800 10000 1 4 MPN260 307977 314550 103 105 0.153252545652
MPN004 2800 10000 1 4 MPN261 307977 314550 103 105 0.181254244658
MPN004 2800 10000 1 4 MPN262 313950 315844 105 106 0.372401218967
MPN004 2800 10000 1 4 MPN263 315851 316220 106 106 -0.277034298907
MPN004 2800 10000 1 4 MPN264 315851 317000 106 106 -0.0082975235591
MPN004 2800 10000 1 4 MPN265 316860 318128 106 107 -0.286716534499
MPN004 2800 10000 1 4 MPN266 318110 319600 107 107 -0.347017474367
MPN004 2800 10000 1 4 MPN267 318110 319600 107 107 -0.29851420729
MPN004 2800 10000 1 4 MPN268 319337 319600 107 107 -0.158390183018
MPN004 2800 10000 1 4 MPN269 319337 321500 107 108 -0.039004425811
MPN004 2800 10000 1 4 MPN270 319337 321500 107 108 -0.000199182818354
MPN004 2800 10000 1 4 MPN271 321727 322880 108 108 -0.108157839698
MPN004 2800 10000 1 4 ncMPN298 322670 323140 108 108 0.0266768584291
MPN004 2800 10000 1 4 ncMPN032 323470 323700 108 108 -0.0600446893974
MPN004 2800 10000 1 4 ncMPN299 323882 323990 108 108 -0.113248392225
MPN004 2800 10000 1 4 MPN272 324188 325000 109 109 -0.350872491501
MPN004 2800 10000 1 4 MPN273 324400 324895 109 109 -0.280446432408
MPN004 2800 10000 1 4 MPN274 324400 325810 109 109 -0.268699111302
MPN004 2800 10000 1 4 MPN275 325622 325920 109 109 -0.292391226976
MPN004 2800 10000 1 4 MPN276 325910 327065 109 110 0.016972259584
MPN004 2800 10000 1 4 MPN277 326831 328375 109 110 -0.190309058358
MPN004 2800 10000 1 4 ncMPN300 328238 328327 110 110 -0.406526684969
MPN004 2800 10000 1 4 MPN278 326831 331293 109 111 0.0931249012814
MPN004 2800 10000 1 4 MPN279 329070 331293 110 111 0.344566938142
MPN004 2800 10000 1 4 MPN280 331297 333069 111 112 0.430187950763
MPN004 2800 10000 1 4 MPN281 333259 334400 112 112 -0.22468971186
MPN004 2800 10000 1 4 MPN282 333259 335580 112 112 -0.0132444366651
MPN004 2800 10000 1 4 MPN283 336620 337000 113 113 -0.286458071096
MPN004 2800 10000 1 4 ncMPN302 337775 337976 113 113 -0.243059367418
MPN004 2800 10000 1 4 MPN284 337747 340200 113 114 -0.268735761492
MPN004 2800 10000 1 4 ncMPN409 370314 370820 124 124 0.464479963706
MPN004 2800 10000 1 4 ncMPN303 340600 340880 114 114 -0.0764686819983
MPN004 2800 10000 1 4 MPN285 340677 341400 114 114 -0.0420377698561
MPN004 2800 10000 1 4 MPN286 340677 343220 114 115 0.368392110465
MPN004 2800 10000 1 4 MPN287 343646 344158 115 115 -0.149259067629
MPN004 2800 10000 1 4 ncMPN412 523635 527402 175 176 -0.00247959033597
MPN004 2800 10000 1 4 MPN288 344695 346660 115 116 -0.140631565256
MPN004 2800 10000 1 4 MPN289 346940 348250 116 117 0.0557265759028
MPN004 2800 10000 1 4 MPN290 347600 348250 116 117 0.0989176635493
MPN004 2800 10000 1 4 MPN291 348300 348902 117 117 0.226846010646
MPN004 2800 10000 1 4 ncMPN034 348825 350250 117 117 0.108656318907
MPN004 2800 10000 1 4 MPN293 348300 350460 117 117 -0.0191428075699
MPN004 2800 10000 1 4 MPN294 350392 352400 117 118 0.103332602842
MPN004 2800 10000 1 4 MPN295 351039 352400 118 118 0.201618323117
MPN004 2800 10000 1 4 MPN296 351039 352400 118 118 0.150180412155
MPN004 2800 10000 1 4 MPN297 351039 352400 118 118 0.330442246564
MPN004 2800 10000 1 4 MPN298 351039 352400 118 118 0.500260384438
MPN004 2800 10000 1 4 MPN299 351039 353600 118 118 0.604252978636
MPN004 2800 10000 1 4 MPN300 351039 355675 118 119 0.711725958898
MPN004 2800 10000 1 4 MPN301 351039 355675 118 119 0.52775534993
MPN004 2800 10000 1 4 MPN302 355682 358180 119 120 -0.193429243145
MPN004 2800 10000 1 4 MPN303 355682 358180 119 120 -0.0111323379846
MPN004 2800 10000 1 4 MPNt05 358239 358615 120 120 0.0424919041213
MPN004 2800 10000 1 4 MPNt06 358239 358615 120 120 -0.0896606623732
MPN004 2800 10000 1 4 MPNt07 358239 358615 120 120 -0.090990946348
MPN004 2800 10000 1 4 MPNt08 358239 358615 120 120 -0.0781858426036
MPN004 2800 10000 1 4 MPNt09 358575 358987 120 120 -0.16452637807
MPN004 2800 10000 1 4 MPNt10 358575 358987 120 120 -0.182600545542
MPN004 2800 10000 1 4 MPNt11 358575 358987 120 120 -0.162967129001
MPN004 2800 10000 1 4 MPNt12 358575 358987 120 120 -0.149825477718
MPN004 2800 10000 1 4 MPN304 359155 360200 120 121 -0.245388938339
MPN004 2800 10000 1 4 MPN305 359155 361750 120 121 -0.128900262844
MPN004 2800 10000 1 4 ncMPN306 360250 360405 121 121 -0.23862767431
MPN004 2800 10000 1 4 MPN306 359155 361750 120 121 0.27343280644
MPN004 2800 10000 1 4 MPN307 359155 361750 120 121 0.0966507151704
MPN004 2800 10000 1 4 MPN308 359155 364120 120 122 -0.00172606219487
MPN004 2800 10000 1 4 MPN309 364188 365780 122 122 0.320388108023
MPN004 2800 10000 1 4 ncMPN311 365280 365496 122 122 -0.0407262510347
MPN004 2800 10000 1 4 MPN310 364188 366000 122 123 0.583772372368
MPN004 2800 10000 1 4 MPN311 370314 372682 124 125 0.603325813986
MPN004 2800 10000 1 4 MPN312 370314 372682 124 125 0.683202207317
MPN004 2800 10000 1 4 MPN313 372780 372935 125 125 -0.0894867881093
MPN004 2800 10000 1 4 MPNt13 373078 373158 125 125 0.149106769567
MPN004 2800 10000 1 4 ncMPN313 373225 373355 125 125 -0.207142385155
MPN004 2800 10000 1 4 MPN314 373372 377250 125 126 -0.156036581047
MPN004 2800 10000 1 4 MPN315 373372 377250 125 126 -0.0777204619353
MPN004 2800 10000 1 4 MPN316 373372 377250 125 126 0.0684219043853
MPN004 2800 10000 1 4 MPN317 373372 377250 125 126 0.178696313069
MPN004 2800 10000 1 4 MPN318 377190 378700 126 127 0.201979432836
MPN004 2800 10000 1 4 MPN319 378410 380175 127 127 0.294727924335
MPN004 2800 10000 1 4 MPN320 380638 385680 127 129 -0.294542210988
MPN004 2800 10000 1 4 MPN321 380638 385680 127 129 -0.29587200517
MPN004 2800 10000 1 4 MPN322 380638 385680 127 129 -0.21034201462
MPN004 2800 10000 1 4 MPN323 380638 385680 127 129 -0.147872698287
MPN004 2800 10000 1 4 MPN324 380638 385680 127 129 -0.0560952213194
MPN004 2800 10000 1 4 ncMPN315 385155 385682 129 129 -0.158354851779
MPN004 2800 10000 1 4 MPN325 385766 386120 129 129 -0.0694978676971
MPN004 2800 10000 1 4 MPN326 385766 387050 129 130 0.0884012318778
MPN004 2800 10000 1 4 MPN327 385766 387050 129 130 0.190206862218
MPN004 2800 10000 1 4 MPN328 386675 388900 129 130 0.337326426044
MPN004 2800 10000 1 4 MPN329 386675 388900 129 130 0.476174095452
MPN004 2800 10000 1 4 MPN330 386675 388900 129 130 0.512792125143
MPN004 2800 10000 1 4 ncMPN316 388250 388908 130 130 -0.00462108206729
MPN004 2800 10000 1 4 MPN331 388907 392800 130 131 -0.235213029873
MPN004 2800 10000 1 4 MPN332 390300 392800 131 131 -0.108677512816
MPN004 2800 10000 1 4 MPN333 392788 396380 131 133 0.23897158707
MPN004 2800 10000 1 4 MPN334 392788 396380 131 133 0.287909944822
MPN004 2800 10000 1 4 MPN335 396072 396380 133 133 0.260842128289
MPN004 2800 10000 1 4 MPN336 398150 399417 133 134 -0.212511257056
MPN004 2800 10000 1 4 MPN337 399440 404000 134 135 -0.274526757717
MPN004 2800 10000 1 4 MPN338 401157 404000 134 135 -0.114069540419
MPN004 2800 10000 1 4 MPN339 401157 404000 134 135 0.0629382368804
MPN004 2800 10000 1 4 MPN340 401157 408150 134 137 0.140836915875
MPN004 2800 10000 1 4 MPN341 405563 408150 136 137 0.147860658952
MPN004 2800 10000 1 4 ncMPN321 407622 407738 136 136 -0.189929236407
MPN004 2800 10000 1 4 MPN342 407800 409750 136 137 -0.176872901529
MPN004 2800 10000 1 4 MPN343 409438 410900 137 137 0.0920652856417
MPN004 2800 10000 1 4 MPN344 411098 411850 138 138 -0.311517064863
MPN004 2800 10000 1 4 ncMPN037 411946 412460 138 138 -0.113019133011
MPN004 2800 10000 1 4 MPN345 411946 413300 138 138 0.0850641662477
MPN004 2800 10000 1 4 MPN346 413310 413750 138 138 -0.194057102771
MPN004 2800 10000 1 4 MPN347 413985 415115 138 139 -0.102717629283
MPN004 2800 10000 1 4 MPN347a 415133 415520 139 139 -0.318351744301
MPN004 2800 10000 1 4 ncMPN322 415475 416030 139 139 -0.185200597867
MPN004 2800 10000 1 4 MPN348a 415560 416032 139 139 -0.176424224996
MPN004 2800 10000 1 4 MPN348 416032 416560 139 139 -0.187586905265
MPN004 2800 10000 1 4 MPN349 416483 417800 139 140 -0.254104600126
MPN004 2800 10000 1 4 MPN350 417190 418115 140 140 0.176135349801
MPN004 2800 10000 1 4 MPN351 418160 420274 140 141 0.533325580168
MPN004 2800 10000 1 4 MPN352 418740 420274 140 141 0.273455284633
MPN004 2800 10000 1 4 MPN353 420725 423493 141 142 0.270554593896
MPN004 2800 10000 1 4 MPN354 422150 423493 141 142 0.0267918756282
MPN004 2800 10000 1 4 MPN355 423575 424238 142 142 0.36051077278
MPN004 2800 10000 1 4 MPN356 424230 425465 142 142 0.424319100576
MPN004 2800 10000 1 4 MPN357 425460 427653 142 143 0.381298310683
MPN004 2800 10000 1 4 MPNt14 427580 427653 143 143 0.11590411361
MPN004 2800 10000 1 4 MPN358 427676 429340 143 144 -0.16396313762
MPN004 2800 10000 1 4 MPNt15 429258 429359 144 144 -0.0356544814004
MPN004 2800 10000 1 4 MPNt16 429432 429500 144 144 -0.278233636412
MPN004 2800 10000 1 4 MPN359 429424 430335 144 144 -0.358817822582
MPN004 2800 10000 1 4 MPN360 430315 430900 144 144 -0.206652406711
MPN004 2800 10000 1 4 MPN361 430315 431600 144 144 0.0829128859834
MPN004 2800 10000 1 4 MPN362 430315 433050 144 145 0.309256542743
MPN004 2800 10000 1 4 MPN363 433178 433540 145 145 -0.0145480491634
MPN004 2800 10000 1 4 MPN364 433178 435580 145 146 0.118329311639
MPN004 2800 10000 1 4 MPN365 435610 436730 146 146 -0.265841696535
MPN004 2800 10000 1 4 MPN366 436465 437632 146 146 -0.102908686638
MPN004 2800 10000 1 4 MPN367 437563 438531 146 147 0.202448290169
MPN004 2800 10000 1 4 MPN368 439370 439750 147 147 -0.152904012675
MPN004 2800 10000 1 4 MPN369 439950 440670 147 147 -0.340033416123
MPN004 2800 10000 1 4 MPN370 441182 442600 148 148 -0.188597075631
MPN004 2800 10000 1 4 MPN371 444085 444287 149 149 0.056450658464
MPN004 2800 10000 1 4 MPN372 444330 446500 149 149 -0.171533242161
MPN004 2800 10000 1 4 MPN373 446000 446606 149 149 -0.216782001164
MPN004 2800 10000 1 4 ncMPN328 446962 447085 149 150 -0.228026244755
MPN004 2800 10000 1 4 MPN374 448430 448632 150 150 0.147390711752
MPN004 2800 10000 1 4 MPN375 448700 449345 150 150 -0.0190606293128
MPN004 2800 10000 1 4 MPN376 449500 452995 150 151 -0.0864814650091
MPN004 2800 10000 1 4 ncMPN416 108270 108370 37 37 -0.0467448036035
MPN004 2800 10000 1 4 MPN377 453396 453750 152 152 -0.280385900605
MPN004 2800 10000 1 4 MPN378 453396 457035 152 153 0.196155342149
MPN004 2800 10000 1 4 MPN379 456054 457035 153 153 0.335238256632
MPN004 2800 10000 1 4 ncMPN042 457039 457200 153 153 0.0545789213339
MPN004 2800 10000 1 4 MPN380 457039 457900 153 153 0.251096388155
MPN004 2800 10000 1 4 MPN381 458048 459000 153 154 -0.105710168323
MPN004 2800 10000 1 4 MPN382 458048 459500 153 154 -0.00984966906096
MPN004 2800 10000 1 4 MPN383 459450 460558 154 154 -0.0598150972596
MPN004 2800 10000 1 4 ncMPN043 459957 460408 154 154 0.0347040233392
MPN004 2800 10000 1 4 MPN384 460558 463855 154 155 -0.0319772356262
MPN004 2800 10000 1 4 MPN385 460558 463855 154 155 -0.170256171406
MPN004 2800 10000 1 4 MPN386 463075 463855 155 155 -0.319389730288
MPN004 2800 10000 1 4 MPN387 464000 465218 155 156 0.159421604176
MPN004 2800 10000 1 4 MPN388 464000 469068 155 157 -0.0787499500861
MPN004 2800 10000 1 4 MPN389 465360 469068 156 157 -0.149086217622
MPN004 2800 10000 1 4 MPN390 465360 469068 156 157 -0.283164580892
MPN004 2800 10000 1 4 MPN391 467900 469068 156 157 -0.345028269995
MPN004 2800 10000 1 4 MPN392 469365 472927 157 158 -0.314262336036
MPN004 2800 10000 1 4 MPN393 469365 472927 157 158 -0.377450236696
MPN004 2800 10000 1 4 ncMPN049 471462 471580 158 158 0.145906580325
MPN004 2800 10000 1 4 MPN394 469365 472927 157 158 -0.357790533993
MPN004 2800 10000 1 4 MPN395 473000 473516 158 158 0.120893136062
MPN004 2800 10000 1 4 MPN396 473600 476483 158 159 -0.0972003739396
MPN004 2800 10000 1 4 MPN397 476485 478620 159 160 -0.399394823225
MPN004 2800 10000 1 4 MPN398 478450 482114 160 161 0.149661405392
MPN004 2800 10000 1 4 MPN399 478450 482114 160 161 0.127410756977
MPN004 2800 10000 1 4 MPN400 480050 482114 161 161 -0.104107671979
MPN004 2800 10000 1 4 ncMPN051 482025 482100 161 161 0.00905768455329
MPN004 2800 10000 1 4 ncMPN052 482238 482350 161 161 0.192693675537
MPN004 2800 10000 1 4 MPNt18 482280 482745 161 161 -0.0691076616433
MPN004 2800 10000 1 4 MPNt19 482280 482745 161 161 -0.157584634824
MPN004 2800 10000 1 4 MPNt20 482280 482745 161 161 -0.161400809627
MPN004 2800 10000 1 4 MPNt21 482280 482745 161 161 -0.141884539985
MPN004 2800 10000 1 4 MPNt22 482280 482745 161 161 -0.19283704307
MPN004 2800 10000 1 4 MPN401 482800 483271 161 162 -0.113068162
MPN004 2800 10000 1 4 ncMPN053 483325 483640 162 162 -0.0156727548869
MPN004 2800 10000 1 4 MPN402 483325 484950 162 162 0.459182089662
MPN004 2800 10000 1 4 MPN403 485152 485500 162 162 0.061302501168
MPN004 2800 10000 1 4 MPN404 485152 486450 162 163 0.195407851745
MPN004 2800 10000 1 4 MPN405 485152 487120 162 163 0.280869437833
MPN004 2800 10000 1 4 MPN406 487135 487390 163 163 -0.186414691366
MPN004 2800 10000 1 4 MPNt23 487393 487470 163 163 -0.133399170437
MPN004 2800 10000 1 4 MPN407 487500 490223 163 164 -0.218624541931
MPN004 2800 10000 1 4 MPN408a 490298 490420 164 164 -0.150384118954
MPN004 2800 10000 1 4 ncMPN055 490325 490650 164 164 -0.05916261374
MPN004 2800 10000 1 4 MPN408 490325 492650 164 165 0.256262984482
MPN004 2800 10000 1 4 ncMPN335 492700 493534 165 165 0.0115990815504
MPN004 2800 10000 1 4 MPN409 492730 494300 165 165 0.359652344706
MPN004 2800 10000 1 4 MPN410 494845 495150 165 166 -0.0182735799444
MPN004 2800 10000 1 4 MPN410a 494845 495300 165 166 0.0825587625293
MPN004 2800 10000 1 4 MPN411 495282 496056 166 166 -0.200429503942
MPN004 2800 10000 1 4 MPN412 496634 497470 166 166 -0.107706893133
MPN004 2800 10000 1 4 MPN413 497547 497966 166 166 NaN
MPN004 2800 10000 1 4 MPN414 498076 499550 167 167 0.0617041722087
MPN004 2800 10000 1 4 MPN415 499790 501050 167 168 -0.345376775827
MPN004 2800 10000 1 4 MPN416 499790 503250 167 168 -0.261893269801
MPN004 2800 10000 1 4 MPN417 499790 503250 167 168 -0.0913593560262
MPN004 2800 10000 1 4 MPN418 503150 506425 168 169 0.377968008467
MPN004 2800 10000 1 4 MPN419 503925 506425 168 169 0.0506705119647
MPN004 2800 10000 1 4 MPN420 506450 508642 169 170 -0.243275090846
MPN004 2800 10000 1 4 MPN421 506450 508642 169 170 -0.315007418103
MPN004 2800 10000 1 4 MPN422 508682 510255 170 171 0.359897622626
MPN004 2800 10000 1 4 MPN423 509864 510255 170 171 0.0596062706898
MPN004 2800 10000 1 4 MPN424 510255 514575 171 172 0.385104276728
MPN004 2800 10000 1 4 MPN425 510255 514575 171 172 0.375407397858
MPN004 2800 10000 1 4 MPN426 510255 514575 171 172 0.251786066544
MPN004 2800 10000 1 4 MPN427 514480 515700 172 172 -0.405239099462
MPN004 2800 10000 1 4 MPN428 515600 518862 172 173 0.0541308345385
MPN004 2800 10000 1 4 MPN429 515600 518862 172 173 -0.0794658823268
MPN004 2800 10000 1 4 MPN430 517780 518862 173 173 -0.344085941086
MPN004 2800 10000 1 4 ncMPN062 518877 519080 173 174 -0.158959193242
MPN004 2800 10000 1 4 MPN431 518900 520650 173 174 0.286263948646
MPN004 2800 10000 1 4 MPN432 519750 520650 174 174 -0.0741720349332
MPN004 2800 10000 1 4 MPN433 520800 521695 174 174 0.0328261163014
MPN004 2800 10000 1 4 MPN434 521825 523635 174 175 -0.212285468772
MPN004 2800 10000 1 4 MPN435 523635 524885 175 175 0.0868046353926
MPN004 2800 10000 1 4 MPN436 523635 528761 175 177 -0.0930176823343
MPN004 2800 10000 1 4 MPN437 530200 530380 177 177 -0.13090928475
MPN004 2800 10000 1 4 MPN438 530380 531300 177 178 -0.221090136058
MPN004 2800 10000 1 4 MPN439 531300 532727 178 178 -0.205635087108
MPN004 2800 10000 1 4 ncMPN065 532778 532960 178 178 -0.354926120612
MPN004 2800 10000 1 4 MPN440 532818 534998 178 179 0.36084229079
MPN004 2800 10000 1 4 MPN441 535468 535776 179 179 -0.0551026456584
MPN004 2800 10000 1 4 MPN442 535900 541756 179 181 0.567689639579
MPN004 2800 10000 1 4 MPN443 535900 541756 179 181 0.443569064158
MPN004 2800 10000 1 4 MPN444 537750 541756 180 181 0.164211628014
MPN004 2800 10000 1 4 MPN445 541765 542560 181 181 0.155562084269
MPN004 2800 10000 1 4 MPN446 542650 543283 181 182 -0.142707144027
MPN004 2800 10000 1 4 MPN447 542650 546393 181 183 -0.144153725475
MPN004 2800 10000 1 4 MPN448 546400 548754 183 183 0.191765786506
MPN004 2800 10000 1 4 MPN449 547300 548754 183 183 -0.0404525039703
MPN004 2800 10000 1 4 ncMPN411 413608 414070 138 139 -0.148008138921
MPN004 2800 10000 1 4 MPN450 548690 549604 183 184 -0.283192304236
MPN004 2800 10000 1 4 MPN451 549590 554142 184 185 0.455975104777
MPN004 2800 10000 1 4 ncMPN076 550546 550750 184 184 0.133832187432
MPN004 2800 10000 1 4 MPN452 550750 554142 184 185 0.34038580377
MPN004 2800 10000 1 4 MPN453 552750 554142 185 185 0.153124577359
MPN004 2800 10000 1 4 MPN454 553600 554142 185 185 -0.0928630725175
MPN004 2800 10000 1 4 MPN455 554258 555085 185 186 -0.299561232299
MPN004 2800 10000 1 4 MPNt24 555142 555330 186 186 -0.300453840211
MPN004 2800 10000 1 4 MPNt25 555330 558613 186 187 -0.25282327437
MPN004 2800 10000 1 4 MPN456 555400 558525 186 187 0.282405088923
MPN004 2800 10000 1 4 MPNt26 558613 558724 187 187 0.00892095815902
MPN004 2800 10000 1 4 MPN457 558800 561945 187 188 0.224956530665
MPN004 2800 10000 1 4 MPN458 558800 561945 187 188 0.277265902877
MPN004 2800 10000 1 4 MPN459 560100 561945 187 188 0.159090792827
MPN004 2800 10000 1 4 MPNt27 562060 562639 188 188 -0.0531456714669
MPN004 2800 10000 1 4 MPNt28 562060 562639 188 188 -0.166361213723
MPN004 2800 10000 1 4 MPNt29 562060 562639 188 188 -0.234606357217
MPN004 2800 10000 1 4 MPNt30 562060 562639 188 188 -0.242682312656
MPN004 2800 10000 1 4 MPNt31 562060 562639 188 188 -0.299090441827
MPN004 2800 10000 1 4 MPNt32 562060 562639 188 188 -0.323741132386
MPN004 2800 10000 1 4 MPNt33 562060 562639 188 188 -0.30016569244
MPN004 2800 10000 1 4 MPN460 562650 564370 188 189 -0.0719343072235
MPN004 2800 10000 1 4 MPN461 564380 565100 189 189 -0.26851479714
MPN004 2800 10000 1 4 MPN462 565237 566049 189 189 0.0149204568069
MPN004 2800 10000 1 4 MPN463 566124 566597 189 189 0.0924671562559
MPN004 2800 10000 1 4 MPN464 566891 568228 189 190 0.0943806088336
MPN004 2800 10000 1 4 MPN464a 568772 569155 190 190 -0.152759506889
MPN004 2800 10000 1 4 MPN465 568645 569244 190 190 -0.0779650584036
MPN004 2800 10000 1 4 MPN466 569288 570062 190 191 -0.153620533557
MPN004 2800 10000 1 4 MPN467 569650 570062 190 191 -0.238154419978
MPN004 2800 10000 1 4 ncMPN084 570165 570310 191 191 0.10117555802
MPN004 2800 10000 1 4 MPN468 570782 571408 191 191 0.0245219117762
MPN004 2800 10000 1 4 MPN469 572300 574256 191 192 0.614485060513
MPN004 2800 10000 1 4 MPN470 572990 574256 191 192 0.184194810699
MPN004 2800 10000 1 4 MPN471 572990 574256 191 192 -0.0365191355658
MPN004 2800 10000 1 4 MPN472 574300 575174 192 192 -0.128686720264
MPN004 2800 10000 1 4 MPN473 575200 577082 192 193 0.195819132076
MPN004 2800 10000 1 4 MPN474 577082 579392 193 194 -0.0986168647179
MPN004 2800 10000 1 4 MPN474a 577082 579392 193 194 -0.165808846414
MPN004 2800 10000 1 4 MPN475 579400 582392 194 195 0.272318460437
MPN004 2800 10000 1 4 MPN476 580320 582392 194 195 0.245618493499
MPN004 2800 10000 1 4 MPN477 580320 582392 194 195 0.292486798243
MPN004 2800 10000 1 4 MPN478 582071 583393 195 195 -0.106996774514
MPN004 2800 10000 1 4 MPN479 582670 583393 195 195 -0.237198717602
MPN004 2800 10000 1 4 MPN480 583500 586882 195 196 0.44185607702
MPN004 2800 10000 1 4 MPN481 583500 586740 195 196 0.235423884916
MPN004 2800 10000 1 4 ncMPN419 232735 232830 78 78 0.615922436296
MPN004 2800 10000 1 4 MPN483 586760 587900 196 196 -0.0613269559323
MPN004 2800 10000 1 4 MPN484 588300 588658 197 197 -0.107882440833
MPN004 2800 10000 1 4 MPN485 589980 590920 197 197 0.195366820861
MPN004 2800 10000 1 4 MPN486 589922 590365 197 197 -0.0141415909856
MPN004 2800 10000 1 4 MPN487 590500 592200 197 198 0.163311797565
MPN004 2800 10000 1 4 MPN488 591640 592200 198 198 0.135707693733
MPN004 2800 10000 1 4 MPN489 592000 596741 198 199 0.296730310336
MPN004 2800 10000 1 4 ncMPN088 596490 596630 199 199 -0.00256829024272
MPN004 2800 10000 1 4 ncMPN342 596653 596738 199 199 0.124297829047
MPN004 2800 10000 1 4 ncMPN089 596763 597600 199 200 0.540244455142
MPN004 2800 10000 1 4 MPN490 596820 597790 199 200 -0.144906317508
MPN004 2800 10000 1 4 MPN491 597833 599400 200 200 -0.322174838605
MPN004 2800 10000 1 4 MPN492 599500 601882 200 201 0.395690279676
MPN004 2800 10000 1 4 MPN493 599500 601882 200 201 0.239508460062
MPN004 2800 10000 1 4 MPN494 601050 601882 201 201 0.0587411497394
MPN004 2800 10000 1 4 MPN495 601050 601882 201 201 -0.144867621315
MPN004 2800 10000 1 4 MPN496 601885 604801 201 202 0.516400153023
MPN004 2800 10000 1 4 MPN497 604200 604801 202 202 -0.0761688810603
MPN004 2800 10000 1 4 MPN498 604897 605625 202 202 -0.447326751483
MPN004 2800 10000 1 4 ncMPN343 605500 607514 202 203 0.274823595963
MPN004 2800 10000 1 4 MPN500 604897 607801 202 203 0.0167208711258
MPN004 2800 10000 1 4 MPN501 608320 608757 203 203 -0.0687404403955
MPN004 2800 10000 1 4 MPN502 609202 610470 204 204 -0.0221261487525
MPN004 2800 10000 1 4 MPN503 611025 612170 204 205 -0.0676993317577
MPN004 2800 10000 1 4 MPN504 612880 613200 205 205 -0.329976659082
MPN004 2800 10000 1 4 MPN505 612800 613951 205 205 -0.127504361384
MPN004 2800 10000 1 4 ncMPN420 236318 236490 79 79 -0.180064623798
MPN004 2800 10000 1 4 MPN506 614842 617600 205 206 -0.376275355032
MPN004 2800 10000 1 4 MPN507 617220 617600 206 206 -0.178922115924
MPN004 2800 10000 1 4 MPN508 618500 619746 207 207 -0.202794066193
MPN004 2800 10000 1 4 ncMPN344 620220 620510 207 207 -0.0933019294236
MPN004 2800 10000 1 4 MPN509 620570 622592 207 208 0.0421365897741
MPN004 2800 10000 1 4 MPN510 623450 624765 208 209 0.210847513485
MPN004 2800 10000 1 4 ncMPN345 624640 624765 209 209 -0.252134752392
MPN004 2800 10000 1 4 MPN511 624862 625697 209 209 -0.176574689364
MPN004 2800 10000 1 4 MPN512 625540 626852 209 209 -0.324381474342
MPN004 2800 10000 1 4 MPN513 626917 627369 209 210 0.360101664574
MPN004 2800 10000 1 4 ncMPN347 627388 627535 210 210 0.119290635079
MPN004 2800 10000 1 4 MPN514 627920 628288 210 210 0.413154393041
MPN004 2800 10000 1 4 MPN515 628400 631540 210 211 0.73263722286
MPN004 2800 10000 1 4 MPN516 628400 636549 210 213 0.779772351323
MPN004 2800 10000 1 4 ncMPN348 636420 636549 213 213 0.260069338813
MPN004 2800 10000 1 4 MPN517 636580 637073 213 213 0.0964992372099
MPN004 2800 10000 1 4 ncMPN404 434598 434910 145 145 0.0350023133445
MPN004 2800 10000 1 4 ncMPN093 637866 638138 213 213 0.147933169857
MPN004 2800 10000 1 4 MPN518 638170 639214 213 214 -0.0770459906095
MPN004 2800 10000 1 4 MPN519 639218 642723 214 215 0.421200339587
MPN004 2800 10000 1 4 MPN520 639950 642723 214 215 0.367966862501
MPN004 2800 10000 1 4 ncMPN349 642575 642723 215 215 0.0150346058084
MPN004 2800 10000 1 4 MPN521 642746 643900 215 215 -0.172684255419
MPN004 2800 10000 1 4 ncMPN350 642900 643212 215 215 0.288192329999
MPN004 2800 10000 1 4 MPN522 642746 643900 215 215 0.0488126250727
MPN004 2800 10000 1 4 MPNt34 643903 643990 215 215 0.00420607596059
MPN004 2800 10000 1 4 ncMPN351 643300 643992 215 215 0.293802253352
MPN004 2800 10000 1 4 MPN523 644068 645076 215 216 -0.27487496615
MPN004 2800 10000 1 4 MPNt35 644990 645076 215 216 -0.310710184471
MPN004 2800 10000 1 4 MPN524 645520 645912 216 216 0.0892297511863
MPN004 2800 10000 1 4 ncMPN095 645860 645970 216 216 0.0110934954267
MPN004 2800 10000 1 4 MPN525 646629 648900 216 217 0.23973798498
MPN004 2800 10000 1 4 MPN526 646629 648900 216 217 0.253998333479
MPN004 2800 10000 1 4 MPNt36 648900 649025 217 217 -0.0299213735092
MPN004 2800 10000 1 4 MPN527 649000 649819 217 217 -0.175359110661
MPN004 2800 10000 1 4 MPN528 649835 650700 217 217 -0.264629303778
MPN004 2800 10000 1 4 MPN528a 649835 650950 217 217 -0.161065533139
MPN004 2800 10000 1 4 MPN529 650940 651315 217 218 -0.274047640509
MPN004 2800 10000 1 4 ncMPN352 650925 651276 217 218 -0.272039193992
MPN004 2800 10000 1 4 MPN530 651335 652100 218 218 -0.408079289973
MPN004 2800 10000 1 4 MPN531 651900 653975 218 218 -0.230525234262
MPN004 2800 10000 1 4 MPN532 654150 656175 219 219 0.0197159565022
MPN004 2800 10000 1 4 MPN533 654750 656175 219 219 -0.334888766819
MPN004 2800 10000 1 4 ncMPN096 656095 656460 219 219 -0.122534639576
MPN004 2800 10000 1 4 MPN534 656400 658400 219 220 0.0130837480601
MPN004 2800 10000 1 4 ncMPN353 656675 657224 219 220 -0.221187290784
MPN004 2800 10000 1 4 MPN535 656400 658400 219 220 0.182002047789
MPN004 2800 10000 1 4 MPN536 656400 658400 219 220 0.169583303297
MPN004 2800 10000 1 4 MPN537 658470 659712 220 220 -0.0691152345658
MPN004 2800 10000 1 4 MPN538 659692 660825 220 221 0.252442694064
MPN004 2800 10000 1 4 MPN539 659692 660825 220 221 0.426517703128
MPN004 2800 10000 1 4 MPN540 659692 660825 220 221 0.456528577937
MPN004 2800 10000 1 4 MPN541 660838 661150 221 221 -0.304624313464
MPN004 2800 10000 1 4 MPN542 661170 661950 221 221 -0.190844380811
MPN004 2800 10000 1 4 MPN543 661170 664700 221 222 0.0516845282465
MPN004 2800 10000 1 4 ncMPN354 662700 663390 221 222 -0.047311576
MPN004 2800 10000 1 4 MPN544 662580 664700 221 222 0.193114829747
MPN004 2800 10000 1 4 ncMPN097 664700 664820 222 222 -0.160875266137
MPN004 2800 10000 1 4 MPN545 664780 666605 222 223 0.249627292038
MPN004 2800 10000 1 4 MPN546 665650 666605 222 223 0.270937524487
MPN004 2800 10000 1 4 ncMPN356 666400 666605 223 223 0.0565812453795
MPN004 2800 10000 1 4 MPN547 666630 668307 223 223 0.119735088753
MPN004 2800 10000 1 4 MPN548 668420 670445 223 224 0.314959659984
MPN004 2800 10000 1 4 MPN549 669750 670445 224 224 0.229713724287
MPN004 2800 10000 1 4 MPN550 670575 671480 224 224 0.245765266625
MPN004 2800 10000 1 4 MPN551 670575 675658 224 226 0.271781433118
MPN004 2800 10000 1 4 MPN552 670575 675658 224 226 0.272553246966
MPN004 2800 10000 1 4 MPN553 673000 675658 225 226 0.109535838246
MPN004 2800 10000 1 4 MPN554 673000 675658 225 226 -0.27210982857
MPN004 2800 10000 1 4 MPN555 675000 675658 226 226 -0.369556796858
MPN004 2800 10000 1 4 MPN556 675000 677306 226 226 -0.327783794842
MPN004 2800 10000 1 4 ncMPN358 677090 677306 226 226 -0.352841230187
MPN004 2800 10000 1 4 MPN557 677326 680000 226 227 -0.290740469711
MPN004 2800 10000 1 4 MPN558 677326 680000 226 227 -0.0883541639882
MPN004 2800 10000 1 4 MPN559 677326 681000 226 228 2.10494502082e-05
MPN004 2800 10000 1 4 MPNt37 680410 680480 227 227 -0.0119375454538
MPN004 2800 10000 1 4 MPN560 680482 681802 227 228 -0.0973079803046
MPN004 2800 10000 1 4 ncMPN099 681820 682030 228 228 -0.344051476055
MPN004 2800 10000 1 4 MPN561 681820 682500 228 228 -0.349007694482
MPN004 2800 10000 1 4 MPN562 682450 685816 228 229 0.139524005279
MPN004 2800 10000 1 4 MPN563 684000 685816 229 229 0.131404491372
MPN004 2800 10000 1 4 MPN564 684800 685816 229 229 -0.179781587545
MPN004 2800 10000 1 4 MPN565 685822 690500 229 231 0.607322326628
MPN004 2800 10000 1 4 MPN566 686620 690500 229 231 0.342658469689
MPN004 2800 10000 1 4 MPN567 687230 690500 230 231 0.243182163617
MPN004 2800 10000 1 4 ncMPN103 690526 690650 231 231 -0.199176103242
MPN004 2800 10000 1 4 MPN568 690600 691910 231 231 0.105122263559
MPN004 2800 10000 1 4 MPN569 690600 691910 231 231 -0.155520834474
MPN004 2800 10000 1 4 ncMPN360 691820 691910 231 231 -0.318619784671
MPN004 2800 10000 1 4 MPN570 691864 692253 231 231 -0.194529067375
MPN004 2800 10000 1 4 MPN571 692255 694237 231 232 0.0848690650149
MPN004 2800 10000 1 4 MPN572 694340 697680 232 233 -0.197678994846
MPN004 2800 10000 1 4 MPN573 694340 697680 232 233 -0.325347902162
MPN004 2800 10000 1 4 MPN574 694340 697680 232 233 -0.325664104674
MPN004 2800 10000 1 4 MPN575 697900 698232 233 233 0.277336617801
MPN004 2800 10000 1 4 MPN576 698700 699913 233 234 -0.26197206172
MPN004 2800 10000 1 4 MPN577 7e+05 701322 234 234 0.056280094728
MPN004 2800 10000 1 4 MPN578 701545 701847 234 234 -0.206982307407
MPN004 2800 10000 1 4 MPN579 701790 702258 234 235 -0.156309391581
MPN004 2800 10000 1 4 MPN580 702400 703742 235 235 0.210731718982
MPN004 2800 10000 1 4 MPN581 702780 703742 235 235 0.0807811422033
MPN004 2800 10000 1 4 ncMPN361 703270 703742 235 235 -0.162156757804
MPN004 2800 10000 1 4 ncMPN105 703758 703950 235 235 -0.264587294747
MPN004 2800 10000 1 4 MPN582 703742 705122 235 236 -0.255043748911
MPN004 2800 10000 1 4 MPN583 705325 706680 236 236 -0.095453912984
MPN004 2800 10000 1 4 MPN584 706680 708120 236 237 -0.132298241636
MPN004 2800 10000 1 4 MPN585 706680 708120 236 237 -0.214515305572
MPN004 2800 10000 1 4 MPN586 706680 711217 236 238 -0.12408049182
MPN004 2800 10000 1 4 ncMPN106 708540 709300 237 237 -0.0749144459249
MPN004 2800 10000 1 4 MPN587 708920 709566 237 237 -0.308200171286
MPN004 2800 10000 1 4 MPN588 708920 711217 237 238 -0.438387853996
MPN004 2800 10000 1 4 ncMPN362 710925 711217 237 238 -0.488010735805
MPN004 2800 10000 1 4 ncMPN107 711415 711620 238 238 -0.232164957503
MPN004 2800 10000 1 4 MPN589 711220 716002 238 239 0.440467560956
MPN004 2800 10000 1 4 MPN590 712000 716002 238 239 0.555066348608
MPN004 2800 10000 1 4 MPN591 712800 714360 238 239 0.287087517198
MPN004 2800 10000 1 4 MPN592 714420 716002 239 239 -0.13688129159
MPN004 2800 10000 1 4 MPN593 716070 716488 239 239 -0.14850518951
MPN004 2800 10000 1 4 ncMPN108 716564 716800 239 239 -0.293121846665
MPN004 2800 10000 1 4 MPN594 716070 717059 239 240 0.0138283029749
MPN004 2800 10000 1 4 MPN595 716070 717470 239 240 0.0149624805907
MPN004 2800 10000 1 4 MPN596 716070 718745 239 240 0.601516900038
MPN004 2800 10000 1 4 ncMPN363 718500 718745 240 240 0.158545927865
MPN004 2800 10000 1 4 MPN597 719200 724942 240 242 0.325304525459
MPN004 2800 10000 1 4 MPN598 719200 724942 240 242 0.288871495383
MPN004 2800 10000 1 4 MPN599 719200 724942 240 242 0.385433165299
MPN004 2800 10000 1 4 MPN600 719200 724942 240 242 0.2898317188
MPN004 2800 10000 1 4 MPN601 719200 724942 240 242 0.178751358775
MPN004 2800 10000 1 4 MPN602 719200 724942 240 242 0.0469439298574
MPN004 2800 10000 1 4 MPN603 719200 724942 240 242 -0.0977259646019
MPN004 2800 10000 1 4 MPN604 724942 725783 242 242 0.178391698486
MPN004 2800 10000 1 4 MPN605 725790 726260 242 243 0.0837795543057
MPN004 2800 10000 1 4 MPN606 726100 727568 243 243 -0.329546483512
MPN004 2800 10000 1 4 MPN607 727570 728050 243 243 -0.428872586046
MPN004 2800 10000 1 4 MPN608 727900 732812 243 245 0.291730242937
MPN004 2800 10000 1 4 MPN609 728725 732812 243 245 0.427615822255
MPN004 2800 10000 1 4 MPN610 728725 732812 243 245 0.213763703504
MPN004 2800 10000 1 4 MPN611 731700 732812 244 245 -0.189207488387
MPN004 2800 10000 1 4 MPN612 733100 735743 245 246 -0.0864245309074
MPN004 2800 10000 1 4 MPN613 736185 737219 246 246 -0.0265610776006
MPN004 2800 10000 1 4 MPN614 737155 738159 246 247 0.170316945217
MPN004 2800 10000 1 4 MPN615 738150 738921 247 247 0.171429622828
MPN004 2800 10000 1 4 ncMPN405 434916 435140 145 146 -0.075489595577
MPN004 2800 10000 1 4 MPN616 739400 740285 247 247 0.0536973227922
MPN004 2800 10000 1 4 MPN617 739850 740285 247 247 -0.179983808207
MPN004 2800 10000 1 4 MPN618 740287 742352 247 248 0.406635947823
MPN004 2800 10000 1 4 ncMPN365 741810 742352 248 248 0.317940094421
MPN004 2800 10000 1 4 MPN619 742360 745407 248 249 0.642869340363
MPN004 2800 10000 1 4 MPN620 742360 747710 248 250 0.312075946104
MPN004 2800 10000 1 4 ncMPN406 648900 649190 217 217 0.101882692812
MPN004 2800 10000 1 4 MPN621 747600 749708 250 250 0.510164973984
MPN004 2800 10000 1 4 MPN622 749750 749770 250 250 -0.107778142559
MPN004 2800 10000 1 4 MPN623 749784 751215 250 251 -0.0479900734457
MPN004 2800 10000 1 4 MPN624 751220 751400 251 251 0.0221302113903
MPN004 2800 10000 1 4 MPN625 751452 751895 251 251 0.00911148232423
MPN004 2800 10000 1 4 MPN626 752121 752360 251 251 0.00925046120798
MPN004 2800 10000 1 4 ncMPN111 752355 753150 251 252 -0.0104357561518
MPN004 2800 10000 1 4 MPN627 752420 754262 251 252 -0.0473918720842
MPN004 2800 10000 1 4 MPN628 754270 756522 252 253 -0.0823588841948
MPN004 2800 10000 1 4 MPN629 752420 756522 251 253 -0.255795021807
MPN004 2800 10000 1 4 MPN630 756600 757832 253 253 -0.241397466642
MPN004 2800 10000 1 4 MPN631 757845 758820 253 253 -0.400807774008
MPN004 2800 10000 1 4 MPN632 757845 759450 253 254 -0.13174283976
MPN004 2800 10000 1 4 MPN633 759510 760300 254 254 0.00838513076843
MPN004 2800 10000 1 4 MPN634 759510 761115 254 254 0.0500007305249
MPN004 2800 10000 1 4 ncMPN113 761110 761400 254 254 -0.107845074579
MPN004 2800 10000 1 4 MPN635 759510 762620 254 255 0.204731580301
MPN004 2800 10000 1 4 MPN636 762620 763250 255 255 -0.335145745679
MPN004 2800 10000 1 4 MPN637 762620 764400 255 255 0.0144598318383
MPN004 2800 10000 1 4 MPN638 764396 765600 255 256 -0.416711128427
MPN004 2800 10000 1 4 MPN639 765522 766400 256 256 -0.117382794735
MPN004 2800 10000 1 4 MPN640 766400 769388 256 257 0.430738642991
MPN004 2800 10000 1 4 MPN641 766400 769388 256 257 0.231350960514
MPN004 2800 10000 1 4 MPN642 766400 769388 256 257 0.160012424667
MPN004 2800 10000 1 4 MPN643 766400 769388 256 257 0.298899763099
MPN004 2800 10000 1 4 MPN644 769400 771628 257 258 0.292031129834
MPN004 2800 10000 1 4 MPN645 768000 771628 257 258 0.241393019821
MPN004 2800 10000 1 4 MPN646 771503 773368 258 258 0.271239795705
MPN004 2800 10000 1 4 MPN647 772400 773368 258 258 0.164877124405
MPN004 2800 10000 1 4 MPN648 772400 773840 258 258 -0.00334629318607
MPN004 2800 10000 1 4 MPN649 773840 775425 258 259 -0.027418216338
MPN004 2800 10000 1 4 MPN650 774920 775468 259 259 -0.229097288217
MPN004 2800 10000 1 4 ncMPN115 775995 776360 259 259 -0.320454868198
MPN004 2800 10000 1 4 ncMPN369 776220 776443 259 259 -0.182821293663
MPN004 2800 10000 1 4 MPN651 776236 776365 259 259 -0.0682129893709
MPN004 2800 10000 1 4 MPN652 777475 778510 260 260 -0.264752890165
MPN004 2800 10000 1 4 MPN653 778590 779025 260 260 -0.332503698094
MPN004 2800 10000 1 4 MPN654 779240 779732 260 260 -0.362585827207
MPN004 2800 10000 1 4 ncMPN117 780181 780310 261 261 -0.237988215436
MPN004 2800 10000 1 4 MPN655 780181 780600 261 261 -0.121248134679
MPN004 2800 10000 1 4 MPN656 781243 781932 261 261 0.480318073165
MPN004 2800 10000 1 4 MPN657 781850 783153 261 262 0.36120910232
MPN004 2800 10000 1 4 MPN658 783000 783562 262 262 0.22391541041
MPN004 2800 10000 1 4 MPN659 783000 784450 262 262 0.0231718223582
MPN004 2800 10000 1 4 MPN660 784000 784450 262 262 -0.238778362365
MPN004 2800 10000 1 4 MPN661 784500 786668 262 263 0.401053040935
MPN004 2800 10000 1 4 MPN662 784500 786668 262 263 0.148352921363
MPN004 2800 10000 1 4 ncMPN372 786330 786668 263 263 0.101803874741
MPN004 2800 10000 1 4 ncMPN122 786507 786850 263 263 -0.0472717489114
[truncated: 53,591,178 more chars]
