# Supplementary material for: Defined chromosome structure in the genome-reduced bacterium Mycoplasma pneumoniae
Source: Nat Commun. 2017 Mar 8;8:14665. doi: 10.1038/ncomms14665 (PMC5344976; doi:10.1038/ncomms14665)
Supplement: Supplementary Software — We provide a folder containing all the data and scripts used to reproduce the analysis of identification of chromosomal interactions domains (CIDs). 1. Matrices_for_TADbit: contains the input raw and normalized matrices of the sum of the five HpaII replicates described in Figure 4a, of the HpaII with novobiocin described in Figure 5a, and of each of the five HpaII replicates, to calculate the CIDs borders. 2. Script_TADbit: contains the python script, iPython notebook script and html version, used in TADbit to detect the CIDs borders, and is saved in the Output_CIDs_detected/ directory. 3. Coexpression_Data: contains the two co-expression matrices (basal and Pearson) with their corresponding genes, as well as the co-expression for all genes pairs to compute the coexpression per CIDs. 4. Script_coexpression_CIDs: contains the R script used to compute the absolute mean coexpression of pairs of genes within and between CIDs. [file ncomms14665-s6.zip › 2017_Trussart_et_al_Coexpression_CIDs_borders/3.Coexpression_Data/Coexpression_matrix_basal.txt]

1.0	0.0950060426494	0.0102530115785	0.112237339675	-0.0198432809637	0.0660792951542	0.125414213871	0.10233519161	0.0920431951971	0.0206229776617	0.0516549062415	-0.00276792327784	-0.00939534521071	0.175392772212	-0.0890803477447	0.0842462282172	-0.110911855288	0.17211804608	-0.115823944486	-0.0589840552025	-0.145296479669	-0.0536041479864	-0.0384000623757	-0.0451054539784	-0.0323963978013	0.0110327082765	0.0600756305797	-0.102101282601	0.0918872558575	0.169700986316	0.232700479513	0.237534599041	-0.239873689135	-0.111301703637	0.00448325601341	0.0888464387353	-0.0914974075085	-0.0504853611945	-0.0817511987837	-0.0602315699193	0.0677946278898	-0.113095006043	-0.0596078125609	-0.0447156056294	-0.0832326225098	-0.0954738606682	-0.0886125297259	-0.0624147206737	0.02514521851	0.232076722155
0.0950060426494	1.0	0.321741842423	0.574675451249	0.0965654360454	0.151923901602	0.056878874118	0.15262562863	0.00853767884293	-0.0315387314335	-0.0675607188804	0.0812054110951	0.132743362832	0.238470235079	0.250477564228	0.287201278703	0.0516549062415	0.128533000663	0.341780047561	0.151923901602	0.0980468597715	-0.0586721765233	0.00424934700402	0.440723558536	0.4970956298	0.155042688394	0.0515769365717	0.203773732018	0.215469182488	0.126427819578	0.127987212974	0.097111223734	0.0613231452965	0.0755915948696	0.0499395735059	-0.0500175431757	0.0579704494951	0.243070445597	0.124166699154	-0.0284979143113	-0.0656114771354	0.119332579627	-0.0297454290281	0.00385949865502	0.206736579471	0.00596467973958	0.168609410939	0.266695255546	0.170714592024	-0.047600483412
0.0102530115785	0.321741842423	1.0	0.229503723052	-0.111847491326	-0.042922303224	-0.101633464582	0.0171923121906	-0.085883591283	-0.112705157694	-0.125492183541	-0.00760204280535	0.47775915169	0.345210713033	0.448598495185	0.434953802971	0.358933374917	0.312931269736	0.479396514756	0.440333710187	0.424193988538	0.286343612335	0.276129585591	0.511442049043	0.478616818058	0.336478110015	0.217106545554	0.421387080426	0.323301235819	0.225839148571	0.167673774902	0.0369966083194	0.33460683794	0.265915558848	0.327901446337	0.0907177108105	0.392070484581	0.441659194573	0.380453003782	0.225449300222	0.17227398542	0.359089314257	0.21858796928	0.228801996024	0.49701766013	0.322443569451	0.420529414058	0.448598495185	0.445869556742	0.076605200577
0.112237339675	0.574675451249	0.229503723052	1.0	0.30747339285	0.154808779385	0.0960976180266	0.177809831975	0.0156329187946	0.0539939963354	0.016256676153	0.129000818682	0.127675334295	0.241199173522	0.100074071186	0.28447234026	0.00838173950333	0.0523566332697	0.178901407353	0.115668005146	0.00159837823087	-0.0773069276052	-0.0737982924642	0.227476511637	0.276207555261	0.219991423336	0.103894585006	0.0897041051031	0.235351448287	0.157381778488	0.185138980936	0.171260379712	-0.0502514521851	0.0387119410549	0.00666640676777	-0.0717710810495	0.0298233986979	0.294608397333	0.139058906086	0.0487700284589	-0.0631944173716	0.063428326381	-0.0369966083194	-0.0793341390199	0.0840902888776	-0.0354372149234	0.0610892362871	0.169934895326	0.0650656894468	-0.0316167011033
-0.0198432809637	0.0965654360454	-0.111847491326	0.30747339285	1.0	0.363611555105	0.407508479202	0.396124907411	0.330318506101	0.451015554949	0.460839733344	0.461463490702	0.0178940392187	-0.113562824061	-0.131807726794	-0.161514170987	0.00682234610736	-0.0532142996374	-0.0670149311918	0.113484854392	-0.0512650578925	0.117305368212	0.0652995984562	-0.161280261978	-0.154185022026	0.0913414681689	0.0889244084051	-0.00261198393825	0.133990877549	-0.0522006939301	0.0157888581342	0.193403765935	-0.0560212077502	-0.0125921016724	0.0681065065689	0.163541382402	-0.0136836770496	0.00128649955167	0.0261588242174	0.165256715138	0.190674827492	0.100230010526	0.187400101361	0.0689641729367	-0.0303691863865	0.118318973919	-0.0157888581342	-0.0493158161475	-0.144516782971	0.0716151417099
0.0660792951542	0.151923901602	-0.042922303224	0.154808779385	0.363611555105	1.0	0.734201395657	0.742310241316	0.702389770379	0.625199797279	0.56282406144	0.582628357569	0.0512650578925	-0.173911348485	0.0384780320455	-0.232154691825	0.237144750692	-0.0334100035086	0.149896690188	0.269580133328	0.143035359245	0.300845970917	0.352851740673	-0.0798799267085	-0.13749951269	-0.133990877549	-0.196600522397	0.231764843476	0.06771665822	-0.0646758410978	-0.0520447545905	0.1294686367	0.193481735605	0.0633503567112	0.263030681065	0.434252075942	0.0892362870843	0.0192195236053	0.0997621925071	0.0648317804374	0.202370277962	0.298740789833	0.372967915481	0.48937663249	0.20307200499	0.179135316362	0.233090327862	-0.0179720088885	0.0157888581342	0.142411601887
0.125414213871	0.056878874118	-0.101633464582	0.0960976180266	0.407508479202	0.734201395657	1.0	0.761880628436	0.764375657869	0.70589840552	0.707301859577	0.619663950723	0.00222213558926	-0.151378113914	-0.0801138357179	-0.260457681962	0.0992164048185	0.0309149740751	0.0264707028966	0.203851701688	0.0138396163892	0.278156797006	0.294608397333	-0.194105492963	-0.242680597248	-0.0992943744883	-0.108104947176	0.0902498927917	0.0590620248723	-0.0486920587891	0.0161787064832	0.229971541071	0.026704611906	-0.0334100035086	0.271217496394	0.54364352267	-0.00970722388991	-0.0800358660481	-0.016646524502	0.0413629098281	0.244395929983	0.201356672254	0.380530973451	0.440645588866	0.101165646563	0.145842267358	0.136953725001	-0.127519394955	-0.0402713344509	0.278780554364
0.10233519161	0.15262562863	0.0171923121906	0.177809831975	0.396124907411	0.742310241316	0.761880628436	1.0	0.728197731083	0.673618962224	0.635569763362	0.641495458267	0.0886125297259	-0.115356126467	0.0856496822736	-0.165646563487	0.191844372539	0.0330981248294	0.140930178161	0.312385482047	0.103972554676	0.316517874547	0.336244201006	-0.0507972398737	-0.0979688901018	-0.0191415539355	-0.0756695645394	0.215781061167	0.154652840045	0.00697828544696	0.0403493041207	0.212662274375	0.149428872169	0.0589060855327	0.371486491755	0.484074694944	0.0890023780749	0.0475225137422	0.0998401621769	0.111379673307	0.231452964797	0.323613114498	0.420451444388	0.505984172157	0.207828154848	0.194495341312	0.250321624888	-0.00775798214495	0.0539160266656	0.198939612491
0.0920431951971	0.00853767884293	-0.085883591283	0.0156329187946	0.330318506101	0.702389770379	0.764375657869	0.728197731083	1.0	0.688745078165	0.666133873923	0.605629410159	0.0282640053019	-0.16042259561	-0.0141514950684	-0.244395929983	0.203695762348	0.0301352773771	0.0581263888347	0.224279755175	0.112705157694	0.333983080582	0.351682195626	-0.157771626837	-0.234259872909	-0.145608358349	-0.163463412732	0.134068847218	0.0542279053448	-0.0385560017153	-0.0257689758684	0.165724533157	0.147401660754	0.01352773771	0.283536704222	0.510584382675	0.0362948812912	-0.0574246618066	0.0384000623757	0.0401153951113	0.276207555261	0.245955323379	0.407040661183	0.495068418385	0.1410861175	0.166894078204	0.186386495653	-0.0950840123192	0.0362948812912	0.227164632958
0.0206229776617	-0.0315387314335	-0.112705157694	0.0539939963354	0.451015554949	0.625199797279	0.70589840552	0.673618962224	0.688745078165	1.0	0.760789053058	0.645238002417	0.0171923121906	-0.248528322483	-0.0908736501501	-0.340766441854	0.108260886515	-0.024755370161	-0.00050680285369	0.213675880083	0.0604654789287	0.314646602472	0.285719854976	-0.238548204748	-0.292269307239	-0.101009707224	-0.109820279911	0.125492183541	-0.000818681532884	-0.162839655374	-0.0842462282172	0.126895637597	0.0582043585045	0.0208568866711	0.250633503567	0.471287669097	0.0183618572375	-0.0845581068964	-0.0470546957234	0.0210907956805	0.162527776695	0.224279755175	0.413122295427	0.415383415851	0.0752797161904	0.185138980936	0.120736033683	-0.110054188921	-0.112003430665	0.182721921173
0.0516549062415	-0.0675607188804	-0.125492183541	0.016256676153	0.460839733344	0.56282406144	0.707301859577	0.635569763362	0.666133873923	0.760789053058	1.0	0.677517445714	0.0184398269073	-0.226696814939	-0.124868426182	-0.327667537328	0.0761373825582	0.0125141320027	-0.0553974503918	0.202136368952	0.026314763557	0.336322170676	0.29975439554	-0.258508440217	-0.313632996764	-0.0815172897743	-0.0872090756696	0.0687302639273	-0.0201551596429	-0.179681104051	-0.0918872558575	0.138123270048	0.00768001247515	-0.00955128455031	0.206346731122	0.457720946552	0.00385949865502	-0.112159370005	-0.054539784024	0.0446376359596	0.24548750536	0.192468129897	0.413122295427	0.383259911894	0.0571907527972	0.190752797162	0.100775798214	-0.150598417216	-0.100463919535	0.244785778332
-0.00276792327784	0.0812054110951	-0.00760204280535	0.129000818682	0.461463490702	0.582628357569	0.619663950723	0.641495458267	0.605629410159	0.645238002417	0.677517445714	1.0	0.0798799267085	-0.169934895326	0.0281080659623	-0.196366613387	0.16829753226	0.0600756305797	0.116759580523	0.332813535535	0.139838602784	0.351292347277	0.376008732603	-0.0667030525126	-0.12557015321	-0.0712252933609	-0.130716151417	0.166972047873	0.034423609216	-0.163151534053	-0.119332579627	0.0771509882656	0.123854820475	0.0241316128026	0.236754902343	0.376788429301	0.096331527036	-0.000350863514093	0.0221823710577	0.0521227242603	0.206502670461	0.290242095825	0.426844957312	0.422088807454	0.213130092394	0.254220108378	0.264356165452	-0.0250672488402	0.0333320338388	0.18771198004
-0.00939534521071	0.132743362832	0.47775915169	0.127675334295	0.0178940392187	0.0512650578925	0.00222213558926	0.0886125297259	0.0282640053019	0.0171923121906	0.0184398269073	0.0798799267085	1.0	0.311995633698	0.399477603212	0.380686912791	0.550894701961	0.359401192936	0.428872168726	0.581458812522	0.513235351448	0.497485478149	0.420685353398	0.387782152743	0.315504268839	0.448286616506	0.303341000351	0.483762816264	0.408755993918	0.234415812249	0.153327355659	0.0722388990683	0.386690577365	0.28447234026	0.45842267358	0.218276090601	0.559393395969	0.499512689564	0.500370355932	0.421776928775	0.392148454251	0.441737164243	0.370628825387	0.337491715723	0.552220186348	0.497875326498	0.487739269424	0.38123270048	0.478772757397	0.17983704339
0.175392772212	0.238470235079	0.345210713033	0.241199173522	-0.113562824061	-0.173911348485	-0.151378113914	-0.115356126467	-0.16042259561	-0.248528322483	-0.226696814939	-0.169934895326	0.311995633698	1.0	0.18381349655	0.648590698218	0.182254103154	0.33460683794	0.22646290593	0.198315855132	0.0982807687809	0.0616350239757	0.0458071810066	0.304978363417	0.304120697049	0.401972632646	0.386924486375	0.137577482359	0.446337374761	0.436201317687	0.418424232973	0.259054227905	0.0626486296831	0.0787883513313	0.284082491911	0.0885345600561	0.219601574987	0.36945928034	0.358465556898	0.278936493704	0.25351838135	0.155276597404	0.0709134146817	0.0447935752992	0.201044793575	0.149662781178	0.191922342209	0.229035905033	0.337959533741	0.247358777436
-0.0890803477447	0.250477564228	0.448598495185	0.100074071186	-0.131807726794	0.0384780320455	-0.0801138357179	0.0856496822736	-0.0141514950684	-0.0908736501501	-0.124868426182	0.0281080659623	0.399477603212	0.18381349655	1.0	0.285563915637	0.426455108963	0.201902459943	0.597910412849	0.454056372071	0.489688511169	0.313788936104	0.334294959261	0.525476589607	0.46614167089	0.28065182644	0.16439904877	0.487973178434	0.312541421387	0.184827102257	0.077384897275	-0.0284979143113	0.483217028576	0.270437799696	0.369225371331	0.0847920159058	0.362130131379	0.403609995712	0.385131183969	0.263342559744	0.162449807025	0.411017114343	0.258196561538	0.328759112705	0.513547230127	0.334294959261	0.466843397918	0.469338427352	0.417644536275	-0.0317726404429
0.0842462282172	0.287201278703	0.434953802971	0.28447234026	-0.161514170987	-0.232154691825	-0.260457681962	-0.165646563487	-0.244395929983	-0.340766441854	-0.327667537328	-0.196366613387	0.380686912791	0.648590698218	0.285563915637	1.0	0.246423141398	0.301157849597	0.302015515964	0.26513586215	0.202526217301	0.0732525047756	0.0934466492534	0.451015554949	0.449534131223	0.397840240147	0.311215937001	0.212194456356	0.433160500565	0.403376086702	0.331020233129	0.150910295895	0.19153249386	0.14498460099	0.247358777436	-0.0105648902577	0.322599508791	0.498810962536	0.444466102686	0.302405364313	0.217886242252	0.18357958754	0.0507192702039	0.0314607617637	0.312931269736	0.180304861409	0.274492222525	0.362909828077	0.455927644146	0.0994503138279
-0.110911855288	0.0516549062415	0.358933374917	0.00838173950333	0.00682234610736	0.237144750692	0.0992164048185	0.191844372539	0.203695762348	0.108260886515	0.0761373825582	0.16829753226	0.550894701961	0.182254103154	0.426455108963	0.246423141398	1.0	0.226696814939	0.462866944758	0.592686444973	0.6556079685	0.583096175588	0.512377685081	0.321507933414	0.219289696308	0.270203890687	0.130404272738	0.524618923239	0.347471833457	0.189193403766	0.0490039374683	-0.00635452808857	0.614050134498	0.328603173366	0.503801021403	0.279404311723	0.546294491443	0.466609488909	0.523761256871	0.389341546139	0.396982573779	0.551674398659	0.472457214144	0.513235351448	0.607422712565	0.517211804608	0.558067911582	0.364859069822	0.485478149	0.0825308954817
0.17211804608	0.128533000663	0.312931269736	0.0523566332697	-0.0532142996374	-0.0334100035086	0.0309149740751	0.0330981248294	0.0301352773771	-0.024755370161	0.0125141320027	0.0600756305797	0.359401192936	0.33460683794	0.201902459943	0.301157849597	0.226696814939	1.0	0.235351448287	0.317765389264	0.243928111964	0.288994581108	0.316205995868	0.311059997661	0.267007134225	0.213597910413	0.177497953296	0.277611009317	0.314256754123	0.201044793575	0.250477564228	0.215079334139	0.0250672488402	0.0819071381233	0.291567580211	0.282834977194	0.246579080738	0.178433589334	0.0977349810924	0.118786791938	0.284082491911	0.143425207594	0.190518888153	0.20322794433	0.299130638182	0.297337335776	0.299364547191	0.203305913999	0.299130638182	0.420451444388
-0.115823944486	0.341780047561	0.479396514756	0.178901407353	-0.0670149311918	0.149896690188	0.0264707028966	0.140930178161	0.0581263888347	-0.00050680285369	-0.0553974503918	0.116759580523	0.428872168726	0.22646290593	0.597910412849	0.302015515964	0.462866944758	0.235351448287	1.0	0.525398619937	0.526256286305	0.356750224163	0.416708900238	0.571556664458	0.490234298858	0.249074110171	0.126739698257	0.552921913376	0.316517874547	0.177731862306	0.0865073486414	0.00744610346575	0.470352033059	0.280028069081	0.372422127792	0.16439904877	0.409769599626	0.429729835094	0.389575455148	0.224903512534	0.194807219991	0.475030213247	0.320494327707	0.404623601419	0.608748196951	0.386924486375	0.540368796538	0.485010330981	0.413824022455	0.0497056644965
-0.0589840552025	0.151923901602	0.440333710187	0.115668005146	0.113484854392	0.269580133328	0.203851701688	0.312385482047	0.224279755175	0.213675880083	0.202136368952	0.332813535535	0.581458812522	0.198315855132	0.454056372071	0.26513586215	0.592686444973	0.317765389264	0.525398619937	1.0	0.596195080114	0.671669720479	0.609527893649	0.368913492651	0.273088768469	0.346458227749	0.225839148571	0.584031811625	0.40797629722	0.16439904877	0.103426766988	0.0948501033098	0.518147440646	0.270125921017	0.571790573467	0.38481930529	0.548633581537	0.498577053526	0.490702116877	0.407898327551	0.450937585279	0.677517445714	0.632918794589	0.603524229075	0.724377217262	0.57459748158	0.678453081751	0.363611555105	0.497641417489	0.232076722155
-0.145296479669	0.0980468597715	0.424193988538	0.00159837823087	-0.0512650578925	0.143035359245	0.0138396163892	0.103972554676	0.112705157694	0.0604654789287	0.026314763557	0.139838602784	0.513235351448	0.0982807687809	0.489688511169	0.202526217301	0.6556079685	0.243928111964	0.526256286305	0.596195080114	1.0	0.60937195431	0.518693228334	0.416552960898	0.307785271529	0.187166192351	0.044871544969	0.577560329032	0.23028341975	0.093212740244	-0.0529024209582	-0.115122217457	0.640481852559	0.304978363417	0.398931815524	0.173911348485	0.50099411329	0.425831351604	0.402518420334	0.239561810456	0.286343612335	0.521812015126	0.430119683443	0.482281392538	0.676269930997	0.486101906358	0.573895754551	0.402050602316	0.478694787728	0.0172702818604
-0.0536041479864	-0.0586721765233	0.286343612335	-0.0773069276052	0.117305368212	0.300845970917	0.278156797006	0.316517874547	0.333983080582	0.314646602472	0.336322170676	0.351292347277	0.497485478149	0.0616350239757	0.313788936104	0.0732525047756	0.583096175588	0.288994581108	0.356750224163	0.671669720479	0.60937195431	1.0	0.68679583642	0.181864254805	0.0766831702468	0.234727690928	0.151378113914	0.497407508479	0.305446181435	0.0953958909984	0.0582823281743	0.0830766831702	0.476433667303	0.244006081634	0.533195586917	0.448676464855	0.478382909048	0.309656543605	0.364001403454	0.357451951191	0.495614206074	0.55502709446	0.647499122841	0.653346848076	0.563213909789	0.594011929359	0.548477642197	0.231920782815	0.361116525672	0.234961599938
-0.0384000623757	0.00424934700402	0.276129585591	-0.0737982924642	0.0652995984562	0.352851740673	0.294608397333	0.336244201006	0.351682195626	0.285719854976	0.29975439554	0.376008732603	0.420685353398	0.0458071810066	0.334294959261	0.0934466492534	0.512377685081	0.316205995868	0.416708900238	0.609527893649	0.518693228334	0.68679583642	1.0	0.270203890687	0.150364508206	0.107403220147	0.0345015788858	0.509024989279	0.269658102998	0.073486413785	0.0343456395462	0.0844021675568	0.449378191883	0.248606292152	0.469182488012	0.485244239991	0.45850064325	0.266383376866	0.345522591712	0.309344664925	0.436123348018	0.502241628007	0.585513235351	0.662937117461	0.564383454836	0.57459748158	0.57069899809	0.265525710499	0.344976804023	0.260925499981
-0.0451054539784	0.440723558536	0.511442049043	0.227476511637	-0.161280261978	-0.0798799267085	-0.194105492963	-0.0507972398737	-0.157771626837	-0.238548204748	-0.258508440217	-0.0667030525126	0.387782152743	0.304978363417	0.525476589607	0.451015554949	0.321507933414	0.311059997661	0.571556664458	0.368913492651	0.416552960898	0.181864254805	0.270203890687	1.0	0.835873845074	0.275661767572	0.140072511793	0.451483372968	0.313477057425	0.201200732915	0.107169311138	-0.0398814861019	0.305602120775	0.235351448287	0.214065728432	-0.024365521812	0.325328447234	0.371018673736	0.311059997661	0.140462360142	0.0760594128884	0.276129585591	0.0966434057152	0.165490624147	0.476433667303	0.282367159175	0.432692682546	0.497875326498	0.449456161553	-0.045651241667
-0.0323963978013	0.4970956298	0.478616818058	0.276207555261	-0.154185022026	-0.13749951269	-0.242680597248	-0.0979688901018	-0.234259872909	-0.292269307239	-0.313632996764	-0.12557015321	0.315504268839	0.304120697049	0.46614167089	0.449534131223	0.219289696308	0.267007134225	0.490234298858	0.273088768469	0.307785271529	0.0766831702468	0.150364508206	0.835873845074	1.0	0.2921133679	0.168843319949	0.368133795953	0.293906670305	0.190674827492	0.127051576937	-0.0296674593583	0.212740244045	0.196600522397	0.14506257066	-0.0989824958091	0.254454017387	0.335698413317	0.249230049511	0.112315309345	0.0051849830416	0.195898795369	-0.000272893844295	0.0556313594012	0.372967915481	0.195742856029	0.333437292893	0.453822463062	0.364703130482	-0.0901719231219
0.0110327082765	0.155042688394	0.336478110015	0.219991423336	0.0913414681689	-0.133990877549	-0.0992943744883	-0.0191415539355	-0.145608358349	-0.101009707224	-0.0815172897743	-0.0712252933609	0.448286616506	0.401972632646	0.28065182644	0.397840240147	0.270203890687	0.213597910413	0.249074110171	0.346458227749	0.187166192351	0.234727690928	0.107403220147	0.275661767572	0.2921133679	1.0	0.69053838057	0.26482398347	0.515418502203	0.38863981911	0.393629877977	0.264512104791	0.159019141554	0.18778994971	0.389185606799	0.112861097033	0.338895169779	0.451639312308	0.432068925188	0.48929866282	0.325718295583	0.294062609645	0.229191844373	0.143191298585	0.282757007524	0.251179291256	0.192702038907	0.286577521344	0.300845970917	0.136797785661
0.0600756305797	0.0515769365717	0.217106545554	0.103894585006	0.0889244084051	-0.196600522397	-0.108104947176	-0.0756695645394	-0.163463412732	-0.109820279911	-0.0872090756696	-0.130716151417	0.303341000351	0.386924486375	0.16439904877	0.311215937001	0.130404272738	0.177497953296	0.126739698257	0.225839148571	0.044871544969	0.151378113914	0.0345015788858	0.140072511793	0.168843319949	0.69053838057	1.0	0.144048964953	0.520954348758	0.409457720947	0.481345756501	0.385287123309	0.0248333398308	0.0837004405286	0.351058438268	0.124634517173	0.182565981833	0.322131690772	0.324236871857	0.46614167089	0.344820864684	0.192624069237	0.169077228958	0.0837004405286	0.147167751745	0.192935947916	0.0736423531246	0.204787337726	0.159019141554	0.166660169194
-0.102101282601	0.203773732018	0.421387080426	0.0897041051031	-0.00261198393825	0.231764843476	0.0902498927917	0.215781061167	0.134068847218	0.125492183541	0.0687302639273	0.166972047873	0.483762816264	0.137577482359	0.487973178434	0.212194456356	0.524618923239	0.277611009317	0.552921913376	0.584031811625	0.577560329032	0.497407508479	0.509024989279	0.451483372968	0.368133795953	0.26482398347	0.144048964953	1.0	0.337881564072	0.155432536743	0.0782425636427	0.0264707028966	0.478772757397	0.317297571245	0.442594830611	0.286499551674	0.498966901875	0.461697399712	0.420607383728	0.336088261666	0.286031733656	0.496237963432	0.411251023352	0.495536236404	0.598456200538	0.42731277533	0.526958013333	0.437292893065	0.346770106429	0.0638961443998
0.0918872558575	0.215469182488	0.323301235819	0.235351448287	0.133990877549	0.06771665822	0.0590620248723	0.154652840045	0.0542279053448	-0.000818681532884	-0.0201551596429	0.034423609216	0.408755993918	0.446337374761	0.312541421387	0.433160500565	0.347471833457	0.314256754123	0.316517874547	0.40797629722	0.23028341975	0.305446181435	0.269658102998	0.313477057425	0.293906670305	0.515418502203	0.520954348758	0.337881564072	1.0	0.579743479786	0.58987953686	0.502085688667	0.237066781022	0.1568359908	0.529453042766	0.325172507894	0.335074655959	0.492105570933	0.484542512962	0.528673346068	0.467701064286	0.343261471288	0.267630891583	0.276285524931	0.347237924447	0.326575961951	0.295544033371	0.304120697049	0.313399087755	0.231374995127
0.169700986316	0.126427819578	0.225839148571	0.157381778488	-0.0522006939301	-0.0646758410978	-0.0486920587891	0.00697828544696	-0.0385560017153	-0.162839655374	-0.179681104051	-0.163151534053	0.234415812249	0.436201317687	0.184827102257	0.403376086702	0.189193403766	0.201044793575	0.177731862306	0.16439904877	0.093212740244	0.0953958909984	0.073486413785	0.201200732915	0.190674827492	0.38863981911	0.409457720947	0.155432536743	0.579743479786	1.0	0.707145920237	0.51643210791	0.100463919535	0.0709134146817	0.30755136252	0.163775291412	0.151534053253	0.351448286617	0.337959533741	0.322053721102	0.293984639975	0.150208568867	0.0666250828428	0.105999766091	0.172585864099	0.0706795056723	0.066936961522	0.211180850649	0.23028341975	0.135316361935
0.232700479513	0.127987212974	0.167673774902	0.185138980936	0.0157888581342	-0.0520447545905	0.0161787064832	0.0403493041207	-0.0257689758684	-0.0842462282172	-0.0918872558575	-0.119332579627	0.153327355659	0.418424232973	0.077384897275	0.331020233129	0.0490039374683	0.250477564228	0.0865073486414	0.103426766988	-0.0529024209582	0.0582823281743	0.0343456395462	0.107169311138	0.127051576937	0.393629877977	0.481345756501	0.0782425636427	0.58987953686	0.707145920237	1.0	0.693891076371	-0.0667030525126	0.00432731667381	0.287435187712	0.237066781022	0.0612451756267	0.259444076254	0.218198120931	0.29991033488	0.296635608748	0.075045807181	0.0627265993529	0.0763712915676	0.0662352344938	0.0323184281315	-0.00619858874898	0.127441425286	0.118318973919	0.263966317103
0.237534599041	0.097111223734	0.0369966083194	0.171260379712	0.193403765935	0.1294686367	0.229971541071	0.212662274375	0.165724533157	0.126895637597	0.138123270048	0.0771509882656	0.0722388990683	0.259054227905	-0.0284979143113	0.150910295895	-0.00635452808857	0.215079334139	0.00744610346575	0.0948501033098	-0.115122217457	0.0830766831702	0.0844021675568	-0.0398814861019	-0.0296674593583	0.264512104791	0.385287123309	0.0264707028966	0.502085688667	0.51643210791	0.693891076371	1.0	-0.110522006939	-0.0421426065261	0.263264590074	0.376164671943	-0.0100191025691	0.148727145141	0.135238392265	0.26497992281	0.346692136759	0.0714592023703	0.138357179057	0.130638181747	0.0186737359167	0.0282640053019	-0.0337998518576	0.0111106779463	0.0141514950684	0.346770106429
-0.239873689135	0.0613231452965	0.33460683794	-0.0502514521851	-0.0560212077502	0.193481735605	0.026704611906	0.149428872169	0.147401660754	0.0582043585045	0.00768001247515	0.123854820475	0.386690577365	0.0626486296831	0.483217028576	0.19153249386	0.614050134498	0.0250672488402	0.470352033059	0.518147440646	0.640481852559	0.476433667303	0.449378191883	0.305602120775	0.212740244045	0.159019141554	0.0248333398308	0.478772757397	0.237066781022	0.100463919535	-0.0667030525126	-0.110522006939	1.0	0.310670149312	0.449534131223	0.19145452419	0.475342091926	0.437760711083	0.51627616857	0.328993021715	0.27285485946	0.584733538653	0.434563954622	0.485166270321	0.611633074734	0.451873221317	0.569919301392	0.345678531051	0.414057931465	-0.0860395306226
-0.111301703637	0.0755915948696	0.265915558848	0.0387119410549	-0.0125921016724	0.0633503567112	-0.0334100035086	0.0589060855327	0.01352773771	0.0208568866711	-0.00955128455031	0.0241316128026	0.28447234026	0.0787883513313	0.270437799696	0.14498460099	0.328603173366	0.0819071381233	0.280028069081	0.270125921017	0.304978363417	0.244006081634	0.248606292152	0.235351448287	0.196600522397	0.18778994971	0.0837004405286	0.317297571245	0.1568359908	0.0709134146817	0.00432731667381	-0.0421426065261	0.310670149312	1.0	0.210245214612	0.0748898678414	0.354411134069	0.306225878133	0.326575961951	0.256871077151	0.162215898016	0.301937546294	0.224279755175	0.229191844373	0.282523098515	0.283380764882	0.267319012904	0.25344041168	0.229815601731	-0.0150091614362
0.00448325601341	0.0499395735059	0.327901446337	0.00666640676777	0.0681065065689	0.263030681065	0.271217496394	0.371486491755	0.283536704222	0.250633503567	0.206346731122	0.236754902343	0.45842267358	0.284082491911	0.369225371331	0.247358777436	0.503801021403	0.291567580211	0.372422127792	0.571790573467	0.398931815524	0.533195586917	0.469182488012	0.214065728432	0.14506257066	0.389185606799	0.351058438268	0.442594830611	0.529453042766	0.30755136252	0.287435187712	0.263264590074	0.449534131223	0.210245214612	1.0	0.559627304978	0.430119683443	0.420451444388	0.481033877822	0.491325874235	0.505048536119	0.568827726015	0.54746403649	0.597130716151	0.505906202487	0.495380297064	0.508167322911	0.263810377763	0.379751276753	0.281977310826
0.0888464387353	-0.0500175431757	0.0907177108105	-0.0717710810495	0.163541382402	0.434252075942	0.54364352267	0.484074694944	0.510584382675	0.471287669097	0.457720946552	0.376788429301	0.218276090601	0.0885345600561	0.0847920159058	-0.0105648902577	0.279404311723	0.282834977194	0.16439904877	0.38481930529	0.173911348485	0.448676464855	0.485244239991	-0.024365521812	-0.0989824958091	0.112861097033	0.124634517173	0.286499551674	0.325172507894	0.163775291412	0.237066781022	0.376164671943	0.19145452419	0.0748898678414	0.559627304978	1.0	0.212896183385	0.135238392265	0.205645004093	0.280807765779	0.47370472886	0.358933374917	0.523137499513	0.584187750965	0.266851194885	0.344742895014	0.314490663132	0.0174262212	0.115434096137	0.457253128533
-0.0914974075085	0.0579704494951	0.392070484581	0.0298233986979	-0.0136836770496	0.0892362870843	-0.00970722388991	0.0890023780749	0.0362948812912	0.0183618572375	0.00385949865502	0.096331527036	0.559393395969	0.219601574987	0.362130131379	0.322599508791	0.546294491443	0.246579080738	0.409769599626	0.548633581537	0.50099411329	0.478382909048	0.45850064325	0.325328447234	0.254454017387	0.338895169779	0.182565981833	0.498966901875	0.335074655959	0.151534053253	0.0612451756267	-0.0100191025691	0.475342091926	0.354411134069	0.430119683443	0.212896183385	1.0	0.550270944603	0.557366184554	0.472067365795	0.378191883357	0.463178823438	0.387704183073	0.382636154536	0.552610034697	0.491403843905	0.494054812678	0.363689524775	0.438618377451	0.100541889205
-0.0504853611945	0.243070445597	0.441659194573	0.294608397333	0.00128649955167	0.0192195236053	-0.0800358660481	0.0475225137422	-0.0574246618066	-0.0845581068964	-0.112159370005	-0.000350863514093	0.499512689564	0.36945928034	0.403609995712	0.498810962536	0.466609488909	0.178433589334	0.429729835094	0.498577053526	0.425831351604	0.309656543605	0.266383376866	0.371018673736	0.335698413317	0.451639312308	0.322131690772	0.461697399712	0.492105570933	0.351448286617	0.259444076254	0.148727145141	0.437760711083	0.306225878133	0.420451444388	0.135238392265	0.550270944603	1.0	0.672917235196	0.52040856107	0.356516315153	0.453354645043	0.309734513274	0.278936493704	0.52017465206	0.315504268839	0.409223811937	0.424505867218	0.44298467896	0.0500175431757
-0.0817511987837	0.124166699154	0.380453003782	0.139058906086	0.0261588242174	0.0997621925071	-0.016646524502	0.0998401621769	0.0384000623757	-0.0470546957234	-0.054539784024	0.0221823710577	0.500370355932	0.358465556898	0.385131183969	0.444466102686	0.523761256871	0.0977349810924	0.389575455148	0.490702116877	0.402518420334	0.364001403454	0.345522591712	0.311059997661	0.249230049511	0.432068925188	0.324236871857	0.420607383728	0.484542512962	0.337959533741	0.218198120931	0.135238392265	0.51627616857	0.326575961951	0.481033877822	0.205645004093	0.557366184554	0.672917235196	1.0	0.658804724962	0.467623094616	0.479942302444	0.359089314257	0.345912440061	0.485790027679	0.377802035008	0.427858563019	0.371252582745	0.422946473822	0.0684963549179
-0.0602315699193	-0.0284979143113	0.225449300222	0.0487700284589	0.165256715138	0.0648317804374	0.0413629098281	0.111379673307	0.0401153951113	0.0210907956805	0.0446376359596	0.0521227242603	0.421776928775	0.278936493704	0.263342559744	0.302405364313	0.389341546139	0.118786791938	0.224903512534	0.407898327551	0.239561810456	0.357451951191	0.309344664925	0.140462360142	0.112315309345	0.48929866282	0.46614167089	0.336088261666	0.528673346068	0.322053721102	0.29991033488	0.26497992281	0.328993021715	0.256871077151	0.491325874235	0.280807765779	0.472067365795	0.52040856107	0.658804724962	1.0	0.557288214884	0.374215430198	0.339908775486	0.297883123465	0.3228334178	0.375462944914	0.275349888893	0.256637168142	0.250789442907	0.167361896222
0.0677946278898	-0.0656114771354	0.17227398542	-0.0631944173716	0.190674827492	0.202370277962	0.244395929983	0.231452964797	0.276207555261	0.162527776695	0.24548750536	0.206502670461	0.392148454251	0.25351838135	0.162449807025	0.217886242252	0.396982573779	0.284082491911	0.194807219991	0.450937585279	0.286343612335	0.495614206074	0.436123348018	0.0760594128884	0.0051849830416	0.325718295583	0.344820864684	0.286031733656	0.467701064286	0.293984639975	0.296635608748	0.346692136759	0.27285485946	0.162215898016	0.505048536119	0.47370472886	0.378191883357	0.356516315153	0.467623094616	0.557288214884	1.0	0.378425792367	0.453120736034	0.438852286461	0.347939651476	0.416786869908	0.323847023508	0.154496900706	0.299442516861	0.383493820904
-0.113095006043	0.119332579627	0.359089314257	0.063428326381	0.100230010526	0.298740789833	0.201356672254	0.323613114498	0.245955323379	0.224279755175	0.192468129897	0.290242095825	0.441737164243	0.155276597404	0.411017114343	0.18357958754	0.551674398659	0.143425207594	0.475030213247	0.677517445714	0.521812015126	0.55502709446	0.502241628007	0.276129585591	0.195898795369	0.294062609645	0.192624069237	0.496237963432	0.343261471288	0.150208568867	0.075045807181	0.0714592023703	0.584733538653	0.301937546294	0.568827726015	0.358933374917	0.463178823438	0.453354645043	0.479942302444	0.374215430198	0.378425792367	1.0	0.646485517134	0.590581263888	0.623952282562	0.507543565553	0.602510623368	0.325094538225	0.4315231375	0.135550270945
-0.0596078125609	-0.0297454290281	0.21858796928	-0.0369966083194	0.187400101361	0.372967915481	0.380530973451	0.420451444388	0.407040661183	0.413122295427	0.413122295427	0.426844957312	0.370628825387	0.0709134146817	0.258196561538	0.0507192702039	0.472457214144	0.190518888153	0.320494327707	0.632918794589	0.430119683443	0.647499122841	0.585513235351	0.0966434057152	-0.000272893844295	0.229191844373	0.169077228958	0.411251023352	0.267630891583	0.0666250828428	0.0627265993529	0.138357179057	0.434563954622	0.224279755175	0.54746403649	0.523137499513	0.387704183073	0.309734513274	0.359089314257	0.339908775486	0.453120736034	0.646485517134	1.0	0.687419593778	0.491559783244	0.486023936689	0.509570776968	0.170402713345	0.329850688082	0.272465011111
-0.0447156056294	0.00385949865502	0.228801996024	-0.0793341390199	0.0689641729367	0.48937663249	0.440645588866	0.505984172157	0.495068418385	0.415383415851	0.383259911894	0.422088807454	0.337491715723	0.0447935752992	0.328759112705	0.0314607617637	0.513235351448	0.20322794433	0.404623601419	0.603524229075	0.482281392538	0.653346848076	0.662937117461	0.165490624147	0.0556313594012	0.143191298585	0.0837004405286	0.495536236404	0.276285524931	0.105999766091	0.0763712915676	0.130638181747	0.485166270321	0.229191844373	0.597130716151	0.584187750965	0.382636154536	0.278936493704	0.345912440061	0.297883123465	0.438852286461	0.590581263888	0.687419593778	1.0	0.543877431679	0.478616818058	0.565163151534	0.193091887256	0.316517874547	0.250399594558
-0.0832326225098	0.206736579471	0.49701766013	0.0840902888776	-0.0303691863865	0.20307200499	0.101165646563	0.207828154848	0.1410861175	0.0752797161904	0.0571907527972	0.213130092394	0.552220186348	0.201044793575	0.513547230127	0.312931269736	0.607422712565	0.299130638182	0.608748196951	0.724377217262	0.676269930997	0.563213909789	0.564383454836	0.476433667303	0.372967915481	0.282757007524	0.147167751745	0.598456200538	0.347237924447	0.172585864099	0.0662352344938	0.0186737359167	0.611633074734	0.282523098515	0.505906202487	0.266851194885	0.552610034697	0.52017465206	0.485790027679	0.3228334178	0.347939651476	0.623952282562	0.491559783244	0.543877431679	1.0	0.53179213286	0.679154808779	0.447584889478	0.561498577054	0.136096058633
-0.0954738606682	0.00596467973958	0.322443569451	-0.0354372149234	0.118318973919	0.179135316362	0.145842267358	0.194495341312	0.166894078204	0.185138980936	0.190752797162	0.254220108378	0.497875326498	0.149662781178	0.334294959261	0.180304861409	0.517211804608	0.297337335776	0.386924486375	0.57459748158	0.486101906358	0.594011929359	0.57459748158	0.282367159175	0.195742856029	0.251179291256	0.192935947916	0.42731277533	0.326575961951	0.0706795056723	0.0323184281315	0.0282640053019	0.451873221317	0.283380764882	0.495380297064	0.344742895014	0.491403843905	0.315504268839	0.377802035008	0.375462944914	0.416786869908	0.507543565553	0.486023936689	0.478616818058	0.53179213286	1.0	0.584889477993	0.31916884332	0.35776382987	0.21476745546
-0.0886125297259	0.168609410939	0.420529414058	0.0610892362871	-0.0157888581342	0.233090327862	0.136953725001	0.250321624888	0.186386495653	0.120736033683	0.100775798214	0.264356165452	0.487739269424	0.191922342209	0.466843397918	0.274492222525	0.558067911582	0.299364547191	0.540368796538	0.678453081751	0.573895754551	0.548477642197	0.57069899809	0.432692682546	0.333437292893	0.192702038907	0.0736423531246	0.526958013333	0.295544033371	0.066936961522	-0.00619858874898	-0.0337998518576	0.569919301392	0.267319012904	0.508167322911	0.314490663132	0.494054812678	0.409223811937	0.427858563019	0.275349888893	0.323847023508	0.602510623368	0.509570776968	0.565163151534	0.679154808779	0.584889477993	1.0	0.355502709446	0.495614206074	0.17219601575
-0.0624147206737	0.266695255546	0.448598495185	0.169934895326	-0.0493158161475	-0.0179720088885	-0.127519394955	-0.00775798214495	-0.0950840123192	-0.110054188921	-0.150598417216	-0.0250672488402	0.38123270048	0.229035905033	0.469338427352	0.362909828077	0.364859069822	0.203305913999	0.485010330981	0.363611555105	0.402050602316	0.231920782815	0.265525710499	0.497875326498	0.453822463062	0.286577521344	0.204787337726	0.437292893065	0.304120697049	0.211180850649	0.127441425286	0.0111106779463	0.345678531051	0.25344041168	0.263810377763	0.0174262212	0.363689524775	0.424505867218	0.371252582745	0.256637168142	0.154496900706	0.325094538225	0.170402713345	0.193091887256	0.447584889478	0.31916884332	0.355502709446	1.0	0.358075708549	-0.0445596662898
0.02514521851	0.170714592024	0.445869556742	0.0650656894468	-0.144516782971	0.0157888581342	-0.0402713344509	0.0539160266656	0.0362948812912	-0.112003430665	-0.100463919535	0.0333320338388	0.478772757397	0.337959533741	0.417644536275	0.455927644146	0.485478149	0.299130638182	0.413824022455	0.497641417489	0.478694787728	0.361116525672	0.344976804023	0.449456161553	0.364703130482	0.300845970917	0.159019141554	0.346770106429	0.313399087755	0.23028341975	0.118318973919	0.0141514950684	0.414057931465	0.229815601731	0.379751276753	0.115434096137	0.438618377451	0.44298467896	0.422946473822	0.250789442907	0.299442516861	0.4315231375	0.329850688082	0.316517874547	0.561498577054	0.35776382987	0.495614206074	0.358075708549	1.0	0.142801450236
0.232076722155	-0.047600483412	0.076605200577	-0.0316167011033	0.0716151417099	0.142411601887	0.278780554364	0.198939612491	0.227164632958	0.182721921173	0.244785778332	0.18771198004	0.17983704339	0.247358777436	-0.0317726404429	0.0994503138279	0.0825308954817	0.420451444388	0.0497056644965	0.232076722155	0.0172702818604	0.234961599938	0.260925499981	-0.045651241667	-0.0901719231219	0.136797785661	0.166660169194	0.0638961443998	0.231374995127	0.135316361935	0.263966317103	0.346770106429	-0.0860395306226	-0.0150091614362	0.281977310826	0.457253128533	0.100541889205	0.0500175431757	0.0684963549179	0.167361896222	0.383493820904	0.135550270945	0.272465011111	0.250399594558	0.136096058633	0.21476745546	0.17219601575	-0.0445596662898	0.142801450236	1.0
-0.0648317804374	0.0732525047756	0.416085142879	-0.0447156056294	-0.1103660676	0.109508401232	-0.0153210401154	0.083544501189	0.0826088651515	-0.033254064169	-0.0310709134147	0.0900939534521	0.493586994659	0.167673774902	0.417800475615	0.318545085962	0.554559276441	0.240653385833	0.457331098203	0.518069470976	0.595649292425	0.462788975089	0.479864332775	0.384429456941	0.289540368797	0.177653892636	0.047210635063	0.506919808195	0.262874741725	0.176640286928	0.0333320338388	-0.037152547659	0.568749756345	0.260067833613	0.379439398074	0.184515223578	0.545592764415	0.454836068769	0.479084636077	0.308798877237	0.337179837043	0.464426338154	0.381934427508	0.39635881642	0.600951229972	0.416085142879	0.511208140034	0.41982768703	0.499122841215	0.0776188062844
-0.197926006783	-0.0275622782738	0.340220654166	-0.0535261783166	0.00775798214495	0.140930178161	0.0360609722818	0.117617246891	0.0973451327434	0.104830221044	0.0897041051031	0.1527035983	0.483217028576	0.0741881408132	0.36158434369	0.161592140657	0.590815172898	0.0760594128884	0.375384975245	0.533585435266	0.57062102842	0.530856496823	0.434875833301	0.252582745312	0.163619352072	0.270827648045	0.120424155004	0.433862227593	0.164087170091	0.00175431757047	-0.120658064013	-0.154496900706	0.583641963276	0.335932322327	0.358933374917	0.155588476083	0.476745545983	0.368211765623	0.45857861292	0.345678531051	0.281743401817	0.493820903668	0.460917703014	0.425285563916	0.513547230127	0.457798916222	0.47775915169	0.314490663132	0.388327940431	0.00222213558926
-0.0911075591595	0.212584304705	0.459514248957	0.125336244201	0.00385949865502	0.212974153054	0.127909243304	0.230517328759	0.138357179057	0.137889361039	0.0834665315192	0.234415812249	0.473236910842	0.227788390316	0.464816186503	0.289930217146	0.529686951776	0.275505828233	0.557834002573	0.669408600055	0.554247397762	0.500760204281	0.482281392538	0.394331605006	0.313009239406	0.252426805972	0.14100814783	0.498265174847	0.342949592608	0.139760633114	0.0744220498226	0.0404272737905	0.571322755448	0.245331566021	0.545436825075	0.31527035983	0.451015554949	0.464582277494	0.418346263304	0.287045339363	0.313710966434	0.62465400959	0.486335815368	0.507621535223	0.712993645472	0.584265720635	0.700908346653	0.382948033215	0.464894156173	0.179681104051
-0.108104947176	-0.000272893844295	0.213441971073	-0.00814783049394	-0.0157888581342	0.0833885618494	0.0173482515302	0.0727067170871	0.0698998089743	0.0472886047328	0.0189076449261	0.0675607188804	0.262718802386	0.0431562122334	0.235897235975	0.0741101711434	0.341156290203	0.0514209972321	0.24174496121	0.314958481151	0.347939651476	0.336867958364	0.262874741725	0.156056294102	0.0840902888776	0.154340961366	0.101711434252	0.321897781763	0.166894078204	0.0864293789716	0.0295115200187	0.00736813379595	0.34224786558	0.17983704339	0.241511052201	0.137655452029	0.293828700635	0.262173014697	0.246033293049	0.176640286928	0.181474406456	0.304822424077	0.260223772952	0.26497992281	0.3385832911	0.304042727379	0.260847530311	0.241199173522	0.214455576781	0.00939534521071
-0.128143152314	0.0289657323301	0.17983704339	0.0214026743597	0.195742856029	0.224591633854	0.186620404663	0.213441971073	0.19909555183	0.31932478266	0.292815094928	0.302327394643	0.303964757709	0.0100191025691	0.186074616974	0.0051070133718	0.339830805817	0.168921289618	0.282834977194	0.402674359674	0.335230595298	0.433940197263	0.42372617052	0.116993489533	0.0473665744026	0.104206463686	0.0768391095864	0.29593388172	0.17196210674	-0.0287318233207	-0.0209348563409	0.0409730614791	0.311917664029	0.178979377022	0.322521539121	0.331410081478	0.263030681065	0.17586059023	0.197146310085	0.204007641028	0.302717242992	0.359011344587	0.406105025145	0.380764882461	0.334139019921	0.497953296168	0.383181942224	0.178277649994	0.129390667031	0.16057853495
-0.179135316362	0.243382324276	0.378191883357	0.168609410939	0.0904838018011	0.122295427079	0.0451834236482	0.10256910062	0.0258469455382	0.0609332969475	0.0409730614791	0.156056294102	0.455849674477	0.1684534716	0.359479162606	0.213753849752	0.428404350708	0.21476745546	0.530778527153	0.517601652957	0.469806245371	0.403532026042	0.393629877977	0.410159447975	0.375151066235	0.281821371486	0.164788897119	0.469806245371	0.231374995127	0.0589060855327	0.0049510740322	-0.0301352773771	0.375229035905	0.218276090601	0.313788936104	0.158161475186	0.393863786987	0.347549803127	0.33094226346	0.248762231492	0.223967876496	0.425753381934	0.342637713929	0.321196054735	0.494912479046	0.471755487116	0.451483372968	0.4082881759	0.316050056528	0.0796460176991
0.0379322443569	0.0585942068535	0.304276636388	-0.0196093719543	-0.0267825815758	0.0321624887919	0.0883786207165	0.104596312035	0.0952399516588	-0.0349693969046	0.0479903317609	0.116291762504	0.395813028732	0.328915052045	0.225683209232	0.366886281237	0.328603173366	0.264356165452	0.285485945967	0.41592920354	0.258508440217	0.370628825387	0.36961521968	0.266539316206	0.218899847959	0.369147401661	0.285797824646	0.250243655218	0.310904058321	0.209699426923	0.172741803438	0.139370784765	0.248762231492	0.164632957779	0.377724065339	0.236443023664	0.370784764727	0.292971034268	0.403298117032	0.369303341	0.422322716463	0.314100814783	0.349499044872	0.351448286617	0.383571790573	0.319714631009	0.392850181279	0.195742856029	0.429262017075	0.237144750692
-0.149974659857	0.0186737359167	0.198393824802	0.0424544852053	-0.047210635063	0.0577365404858	-0.0550855717126	0.0422205761959	-0.0209348563409	-0.000818681532884	-0.108260886515	-0.0497836341663	0.189505282445	0.16065650462	0.29991033488	0.175704650891	0.338271412421	0.00268995360805	0.260691590971	0.274024404507	0.290476004834	0.210011305602	0.151456083583	0.125258274531	0.0972671630736	0.191220615181	0.155120658064	0.273166738139	0.306693696152	0.203305913999	0.140150481463	0.0614011149663	0.402830299014	0.183033799852	0.415617324861	0.179213286032	0.268332618611	0.36953725001	0.347471833457	0.317219601575	0.170168804335	0.38489727496	0.244395929983	0.256637168142	0.27659740361	0.274960040544	0.322053721102	0.224435694515	0.18771198004	-0.0465089080348
-0.272465011111	0.0494717554871	0.269892012007	0.0512650578925	-0.0366847296402	0.0202331293127	-0.127519394955	0.00113056021208	-0.0788663210011	-0.00635452808857	-0.115356126467	-0.0130599196912	0.282679037854	0.0849479552454	0.387158395384	0.181864254805	0.424271958208	-0.036372850961	0.356984133172	0.350824529258	0.398931815524	0.248606292152	0.192234220888	0.221550816732	0.196990370746	0.215001364469	0.108572765194	0.341546138552	0.23036138942	0.0786324119917	-0.0233519161046	-0.109586370902	0.548555611867	0.283068886203	0.356906163502	0.0771509882656	0.366028614869	0.413122295427	0.394487544345	0.31932478266	0.107247280808	0.442204982262	0.256481228802	0.246735020077	0.38115473081	0.360960586332	0.412732447078	0.298740789833	0.252504775642	-0.131573817785
0.0591399945421	0.0890023780749	0.344508986004	0.0419866671865	-0.00214416591946	0.0610112666173	0.0378542746871	0.0905617714709	0.0716931113797	-0.0446376359596	-0.0132938287006	0.0412849401583	0.536158434369	0.357607890531	0.313788936104	0.420061596039	0.469728275701	0.295388094031	0.358777435578	0.455069977779	0.390900939535	0.409925538965	0.398152118826	0.354333164399	0.290476004834	0.428404350708	0.311215937001	0.389341546139	0.430509531792	0.329616779073	0.235117539277	0.153405325328	0.304276636388	0.244006081634	0.410939144673	0.228490117344	0.461385521032	0.414135901134	0.497797356828	0.459748157967	0.456161553156	0.336556079685	0.312853300066	0.345366652372	0.420997232077	0.338115473081	0.326575961951	0.301937546294	0.432692682546	0.200343066547
-0.0596857822307	-0.024365521812	0.258586409887	-0.0969552843944	0.10249113095	0.320962145725	0.30357490936	0.321507933414	0.308876846907	0.256637168142	0.28033994776	0.347393863787	0.433706288254	0.0868971969904	0.296635608748	0.129078788351	0.521032318428	0.271061557054	0.386534638026	0.597130716151	0.475731940275	0.631047522514	0.658882694632	0.210557093291	0.111457642977	0.207282367159	0.139214845425	0.484152664613	0.293282912947	0.104284433355	0.0623367510039	0.0982027991111	0.421231141086	0.239171962107	0.483606876925	0.466921367588	0.479006666407	0.317453510584	0.400647148259	0.392382363261	0.513235351448	0.470975790418	0.564695333515	0.629332189778	0.526100346965	0.499200810885	0.488908814471	0.240185567814	0.319636661339	0.244006081634
-0.0051849830416	0.0547736930334	0.239795719465	-0.0123581926631	0.16447701844	0.403532026042	0.396280846751	0.415617324861	0.377880004678	0.353709407041	0.386768547035	0.460527854665	0.371252582745	0.0794900783595	0.247124868426	0.075825503879	0.432692682546	0.296245760399	0.375540914584	0.575689056957	0.403921874391	0.598066352189	0.655374059491	0.180850649098	0.0842462282172	0.163229503723	0.095161981989	0.437136953725	0.28057385677	0.0752017465206	0.0873650150092	0.175158863202	0.328369264356	0.182176133484	0.473080971502	0.55136251998	0.395345210713	0.262952711395	0.302951152002	0.296713578418	0.464972125843	0.453120736034	0.58223850922	0.655140150481	0.477057424662	0.475731940275	0.477135394332	0.21874390862	0.269969981677	0.315972086858
-0.0504073915247	0.406572843164	0.576468753655	0.257572804179	-0.0962535573662	0.0199212506335	-0.085883591283	0.0388678803945	-0.0512650578925	-0.113484854392	-0.158863202214	0.000974620872481	0.492417449612	0.378893610386	0.505984172157	0.490624147207	0.469650306031	0.306069938794	0.608046469923	0.508167322911	0.505750263148	0.31924681299	0.316829753226	0.604693774122	0.548321702858	0.379517367744	0.246111262719	0.500292386262	0.425753381934	0.289462399127	0.195742856029	0.0663132041636	0.47401660754	0.229737632061	0.406650812834	0.120190245994	0.457253128533	0.54723012748	0.466843397918	0.281587462477	0.222642392109	0.448286616506	0.277377100308	0.300845970917	0.607578651904	0.376398580952	0.518459319325	0.48540017933	0.536002495029	0.0447935752992
-0.0113445869557	0.310124361623	0.538965342482	0.261549257339	-0.0712252933609	-0.00214416591946	-0.0529024209582	0.0403493041207	-0.0309149740751	-0.095941678687	-0.109508401232	0.0426883942147	0.501695840318	0.438228529102	0.41982768703	0.537327979416	0.432302834197	0.328915052045	0.492573388952	0.52430704456	0.444700011695	0.326342052941	0.315816147519	0.482359362208	0.433784257924	0.380530973451	0.236676932673	0.365794705859	0.376710459631	0.239639780126	0.164788897119	0.064208023079	0.414369810144	0.188335737398	0.401738723637	0.13742154302	0.415539355191	0.515964289891	0.455849674477	0.282757007524	0.283068886203	0.433082530895	0.313788936104	0.289072550778	0.571946512807	0.385676971658	0.510740322015	0.398308058165	0.547152157811	0.159486959573
-0.043701999922	-0.0384780320455	0.170558652684	-0.0530583602978	0.150598417216	0.19909555183	0.218042181591	0.203851701688	0.221784725742	0.314880511481	0.328447234026	0.344664925344	0.338817200109	-0.0051849830416	0.173053682118	-0.0256910061986	0.355658648786	0.409925538965	0.234727690928	0.448442555846	0.407196600522	0.544423219368	0.497719387158	0.118474913259	0.034813457565	0.100541889205	0.0229620677556	0.374917157226	0.107481189817	-0.0813613504347	-0.0626486296831	0.0136057073798	0.19535300768	0.153171416319	0.273946434837	0.367354099255	0.29585591205	0.128221121984	0.095551830338	0.123309032786	0.302483333983	0.304354606058	0.430509531792	0.419203929671	0.349031226853	0.45842267358	0.366106584539	0.166660169194	0.174535105844	0.292737125258
0.0453393629878	0.187166192351	0.359401192936	0.115668005146	0.023975673463	0.0489259677985	0.0535261783166	0.095941678687	0.0488479981287	0.0641300534092	0.0602315699193	0.153951113017	0.440177770847	0.226852754279	0.302171455304	0.240653385833	0.343651319637	0.584421659974	0.370550855717	0.439398074149	0.378971580055	0.38879575845	0.425363533585	0.399477603212	0.345756500721	0.202214338622	0.124478577833	0.420451444388	0.270125921017	0.0808155627461	0.106857432459	0.0727067170871	0.190207009473	0.17983704339	0.301391758606	0.255701532104	0.358543526568	0.238314295739	0.159486959573	0.146076176367	0.219211726638	0.28065182644	0.275973646252	0.292737125258	0.422166777124	0.459046430938	0.44672722311	0.302171455304	0.320338388367	0.272153132431
0.12588203189	0.120969942692	0.2456434447	0.151767962263	-0.132665393162	-0.293906670305	-0.253908229699	-0.180304861409	-0.247046898756	-0.318311176952	-0.300066274219	-0.299442516861	0.219445635648	0.530388678804	0.190129039804	0.51658804725	0.0907956804803	0.193247826595	0.114420490429	0.107481189817	0.00931737554091	0.000116954504698	-0.0727846867569	0.199953218198	0.234337842579	0.518849167674	0.590503294219	0.0787103816615	0.54746403649	0.57069899809	0.582550387899	0.371720400764	0.0293555806791	0.0579704494951	0.293672761296	0.0234298857744	0.147011812405	0.368757553312	0.340454563175	0.379751276753	0.246579080738	0.102179252271	0.00845970917313	-0.035593154263	0.0921211648669	0.046041090016	0.0419866671865	0.198393824802	0.243382324276	0.119254609957
0.0933686795836	0.130872090757	0.263186620405	0.158395384196	-0.200576975557	-0.357296011851	-0.342871622939	-0.247124868426	-0.318856964641	-0.397138513118	-0.38871778878	-0.370316946708	0.209699426923	0.517523683287	0.210011305602	0.544735098047	0.0900939534521	0.146855873065	0.110599976609	0.0713812327005	0.00612061907918	-0.0582823281743	-0.140384390472	0.234493781919	0.278390706015	0.502241628007	0.506218081166	0.0622587813341	0.464426338154	0.529141164087	0.500760204281	0.272932829129	0.0473665744026	0.077384897275	0.2340259639	-0.0635062960508	0.155978324432	0.388016061752	0.339596896807	0.328057385677	0.158083505516	0.0829207438306	-0.0486920587891	-0.101165646563	0.0744220498226	-0.00768001247515	0.0221044013879	0.20704845815	0.24954192819	0.0377763050173
0.0285758839811	0.247592686445	0.425285563916	0.254220108378	-0.136875755331	-0.134536665237	-0.182176133484	-0.0722388990683	-0.150520447546	-0.205722973763	-0.231141086118	-0.142255662547	0.344353046665	0.524618923239	0.352461892324	0.57834002573	0.300378152899	0.237378659701	0.327745506998	0.320650267046	0.249931776539	0.142645510896	0.114966278118	0.348563408834	0.339596896807	0.393785817317	0.337257806713	0.240419476824	0.483840785934	0.420685353398	0.373903551518	0.204241550037	0.303029121672	0.143113328915	0.391602666563	0.0834665315192	0.305602120775	0.501773809988	0.416708900238	0.305056333086	0.211180850649	0.315660208179	0.142723480566	0.131417878445	0.360960586332	0.252192896963	0.338271412421	0.343885228646	0.41974971736	0.115356126467
-0.170636622354	0.0864293789716	0.3502007719	-0.0293555806791	-0.104830221044	0.173833378816	-0.00962925422011	0.116993489533	0.116993489533	-0.00120852988188	-0.0419086975167	0.0833105921796	0.44672722311	0.110522006939	0.468714669993	0.263888347433	0.641963276286	0.106623523449	0.477369303341	0.507075747534	0.631749249542	0.453354645043	0.474328486219	0.38481930529	0.286343612335	0.136563876652	-0.0149311917664	0.531168375502	0.243928111964	0.167050017543	-0.0261588242174	-0.102257221941	0.74098475693	0.316439904877	0.376710459631	0.175080893532	0.529141164087	0.47393863787	0.522513742154	0.325562356243	0.278000857666	0.511597988383	0.383727729913	0.440411679857	0.600873260302	0.429417956415	0.556196639507	0.368601613972	0.453510584383	-0.0571907527972
0.124634517173	0.204865307395	0.338115473081	0.20307200499	-0.047210635063	0.0741101711434	0.0905617714709	0.109274492223	0.097890920432	0.00822580016374	-0.00970722388991	0.0420646368563	0.318623055631	0.468012942965	0.216014970177	0.396046937741	0.289150520448	0.391914545242	0.293906670305	0.35027874157	0.249152079841	0.249931776539	0.23004951074	0.234727690928	0.190518888153	0.24579938404	0.196132704378	0.246189232389	0.405559237457	0.363767494445	0.355502709446	0.2804958871	0.177809831975	0.0793341390199	0.377880004678	0.286811430354	0.227632450977	0.366574402557	0.271997193092	0.187322131691	0.325016568555	0.295076215352	0.251569139605	0.276909282289	0.348641378504	0.247670656115	0.324392811196	0.211960547347	0.386534638026	0.321040115395
0.20712642782	0.287045339363	0.39643678609	0.244551869323	-0.0274063389342	-0.00136446922147	0.0188296752563	0.0428443335542	0.00744610346575	-0.0823749561421	-0.0585162371837	-0.0136057073798	0.380686912791	0.514482866165	0.228022299326	0.476355697634	0.251101321586	0.402362480995	0.318077267943	0.337959533741	0.240419476824	0.207828154848	0.195586916689	0.342949592608	0.308253089548	0.327979416007	0.270827648045	0.235273478617	0.362364040388	0.344119137655	0.307941210869	0.213753849752	0.128065182644	0.0787103816615	0.265447740829	0.156290203111	0.2572609255	0.342871622939	0.298195002144	0.216326848856	0.321897781763	0.22225254376	0.183267708861	0.177108104947	0.323379205489	0.223655997817	0.281665432147	0.251413200265	0.416474991228	0.28033994776
0.00557483139059	0.0451054539784	0.224045846166	0.097890920432	-0.0449495146388	-0.0118903746443	-0.0498616038361	-0.00651046742817	-0.0272503995946	-0.093212740244	-0.0807375930763	-0.0203890686523	0.251803048614	0.172897742778	0.144516782971	0.202760126311	0.219523605318	0.150442477876	0.188569646408	0.217964211922	0.198081946123	0.159097111224	0.142957389575	0.136719815992	0.105609917742	0.152313749951	0.0652216287864	0.136018088963	0.139292815095	0.171104440373	0.122919184437	0.027484308604	0.137655452029	0.123075123777	0.139058906086	0.0292776110093	0.217730302912	0.247514716775	0.237612568711	0.154496900706	0.157459748158	0.16821956259	0.141709874859	0.101399555573	0.220381271685	0.169467077307	0.198159915793	0.191142645511	0.257494834509	0.140696269151
0.00962925422011	0.351526256286	0.52048653074	0.279404311723	-0.0238977037932	0.0171143425208	-0.0373864566684	0.0826868348213	-0.0299013683677	-0.0740322014736	-0.095551830338	0.0419866671865	0.458890491599	0.403687965381	0.457642976882	0.469728275701	0.380297064442	0.333827141242	0.477525242681	0.47011812405	0.390511091186	0.286031733656	0.275817706912	0.474796304238	0.433082530895	0.377957974348	0.252816654321	0.427936532689	0.389419515808	0.246267202058	0.202604186971	0.0925110132159	0.337881564072	0.224279755175	0.382948033215	0.135628240614	0.401426844957	0.507621535223	0.436123348018	0.320104479358	0.24946395852	0.389185606799	0.253830260029	0.266851194885	0.499980507583	0.327277688979	0.460293945655	0.443296557639	0.470975790418	0.113095006043
0.228646056684	0.0401933647811	0.190440918483	0.0656894468052	-0.0113445869557	-0.0799578963783	0.0199212506335	0.00152040856107	0.023975673463	-0.0582043585045	-0.0203110989825	-0.0610112666173	0.24158902187	0.426844957312	0.054149935675	0.328525203696	0.106077735761	0.344353046665	0.0542279053448	0.143970995283	0.035983002612	0.139838602784	0.073486413785	0.0663132041636	0.05609917742	0.287591127052	0.300768001248	0.0266266422362	0.324470780866	0.305446181435	0.351604225956	0.283926552571	-0.0405052434603	0.0381661533663	0.274492222525	0.221628786402	0.131261939106	0.18365755721	0.165802502826	0.221472847062	0.320962145725	0.0775408366146	0.0962535573662	0.0885345600561	0.103660675997	0.134770574247	0.106077735761	0.0850259249152	0.240419476824	0.331488051148
-0.0385560017153	0.198081946123	0.428950138396	0.171338349382	-0.0159447974738	0.0465868777046	-0.0221044013879	0.0950060426494	0.0137616467194	-0.0467428170442	-0.0702896573233	0.100931737554	0.436123348018	0.340376593505	0.412420568399	0.477213364001	0.395735059062	0.307005574831	0.44664925344	0.464504307824	0.369147401661	0.312385482047	0.399477603212	0.434096136603	0.369147401661	0.252114927293	0.164087170091	0.405481267787	0.452419009005	0.2688784063	0.209777396593	0.151456083583	0.406338934155	0.259522045924	0.430041713773	0.240107598144	0.475030213247	0.521656075787	0.504424778761	0.397450391798	0.331332111809	0.389809364157	0.278312736346	0.318934934311	0.513703169467	0.426611048302	0.523449378192	0.383415851234	0.410315387314	0.14490663132
-0.250789442907	0.00939534521071	0.169467077307	-0.0624147206737	0.0905617714709	0.258196561538	0.170480683014	0.226618845269	0.198549764142	0.258430470547	0.198549764142	0.232544540174	0.248372383143	-0.097501072083	0.290631944174	-0.0539160266656	0.41959377802	0.00791392148454	0.315504268839	0.401036996608	0.414993567502	0.443686405988	0.358777435578	0.127987212974	0.0722388990683	0.182565981833	0.0776967759542	0.377880004678	0.146621964056	0.0193754629449	-0.0632723870414	-0.0504853611945	0.438462438112	0.23020545008	0.341156290203	0.230439359089	0.275895676582	0.223967876496	0.236988811352	0.215157303809	0.213909789092	0.468714669993	0.434875833301	0.445713617403	0.380219094772	0.386690577365	0.343495380297	0.200031187868	0.203695762348	-0.0192974932751
-0.0296674593583	0.178277649994	0.315582238509	0.19129858485	0.14498460099	0.120502124674	0.109040583213	0.175314802542	0.0748898678414	0.117617246891	0.0945382246306	0.228490117344	0.328369264356	0.243694202955	0.280963705119	0.314412693462	0.25741686484	0.29577794238	0.347783712136	0.427390745	0.247670656115	0.283848582901	0.36174028303	0.287513157382	0.24579938404	0.220459241355	0.179213286032	0.334061050251	0.426844957312	0.213208062064	0.223967876496	0.258586409887	0.264434135121	0.184983041597	0.379517367744	0.331020233129	0.34622431874	0.393162059959	0.345366652372	0.347081985108	0.313866905774	0.339752836147	0.297181396437	0.304120697049	0.385521032318	0.390745000195	0.408366145569	0.287045339363	0.227398541967	0.217262484893
-0.252348836303	-0.0837004405286	0.165256715138	-0.0939144672722	0.0837004405286	0.136719815992	0.0560212077502	0.104206463686	0.113562824061	0.152547658961	0.133211180851	0.202760126311	0.282367159175	-0.0688082335971	0.277844918327	-0.0175821605396	0.424583836887	0.0197653112939	0.285252036958	0.411640871701	0.487973178434	0.468792639663	0.402752329344	0.11426455109	0.0421426065261	0.125960001559	0.0396475770925	0.343573349967	0.125102335192	-0.0337998518576	-0.129234727691	-0.134380725898	0.527035983003	0.178121710655	0.302015515964	0.143737086273	0.339674866477	0.246267202058	0.280963705119	0.241511052201	0.202370277962	0.438774316791	0.399165724533	0.378659701376	0.429028108066	0.401816693306	0.37733421699	0.216872636544	0.204631398386	-0.0348914272348
-0.0721609293985	0.102725039959	0.265759619508	0.0970332540642	0.189817161124	0.174223227165	0.166504229855	0.217652333242	0.146388055047	0.210635062961	0.205333125414	0.321663872753	0.309734513274	0.130872090757	0.257494834509	0.196288643718	0.2921133679	0.275427858563	0.330396475771	0.454290281081	0.302171455304	0.364547191143	0.420763323067	0.233324236872	0.170090834665	0.17999298273	0.147323691084	0.355190830767	0.350668589919	0.117383337882	0.119566488636	0.192857978246	0.298818759503	0.206580640131	0.387236365054	0.361506374021	0.351760165296	0.333827141242	0.305680090445	0.305680090445	0.32688784063	0.373825581849	0.38474133562	0.376866398971	0.403999844061	0.460215975985	0.448208646836	0.254376047717	0.224357724845	0.204553428716
-0.109118552883	0.0244434914818	0.149740750848	0.0458851506764	0.305680090445	0.318934934311	0.306537756813	0.340220654166	0.316829753226	0.36938131067	0.385443062649	0.48929866282	0.262173014697	-0.01352773771	0.18763401037	0.0281860356321	0.309890452614	0.186542434993	0.260535651632	0.453198705703	0.310592179642	0.438462438112	0.507465595883	0.113562824061	0.0345795485556	0.0719270203891	0.0303691863865	0.322287630112	0.223266149468	-0.017036372851	-0.0109547386067	0.127519394955	0.31924681299	0.204085610697	0.351214377607	0.428716229387	0.317141631905	0.244006081634	0.259833924603	0.274648161865	0.34232583525	0.407196600522	0.486881603056	0.445635647733	0.355502709446	0.472379244474	0.420295505049	0.174691045183	0.159486959573	0.215781061167
-0.201668550934	-0.139058906086	0.0943043156212	-0.229425753382	0.108494795525	0.367198159916	0.315972086858	0.332345717516	0.386924486375	0.356828193833	0.344041167986	0.364625160812	0.239639780126	-0.117305368212	0.250243655218	-0.115979883825	0.459202370278	0.0465868777046	0.244863748002	0.439554013489	0.416241082219	0.534287162294	0.502241628007	0.0311488830845	-0.0598417215703	0.0819851077931	0.0159447974738	0.358543526568	0.136797785661	-0.0207009473315	-0.0985146777903	-0.0311488830845	0.488363026783	0.198237885463	0.422244746793	0.411796811041	0.304900393747	0.150052629527	0.248996140501	0.265681649838	0.355502709446	0.500214416592	0.536080464699	0.591672839266	0.393473938638	0.455459826128	0.405871116136	0.124556547503	0.215703091497	0.105765857082
-0.133211180851	-0.0776188062844	0.248684261822	-0.17999298273	0.025535066859	0.374995126896	0.272153132431	0.342949592608	0.390043273167	0.263420529414	0.256403259132	0.328135355347	0.405403298117	0.0292776110093	0.382636154536	0.0678725975595	0.618104557327	0.183501617871	0.39269424194	0.607500682235	0.574675451249	0.656855483217	0.641651397606	0.190518888153	0.0776967759542	0.149662781178	0.0611672059569	0.483139058906	0.25718295583	0.0837784101984	-0.0208568866711	0.00159837823087	0.628240614401	0.264044286772	0.556040700168	0.43518771198	0.479864332775	0.302405364313	0.420685353398	0.363611555105	0.464348368485	0.597208685821	0.612646680441	0.698803165569	0.581692721531	0.541538341585	0.572726209505	0.239795719465	0.398931815524	0.146154146037
-0.0922771042065	-0.0805036840669	0.279638220732	-0.05609917742	0.14880511481	0.213364001403	0.189895130794	0.217652333242	0.225449300222	0.297805153795	0.279248372383	0.285485945967	0.548165763518	0.112315309345	0.286811430354	0.097890920432	0.580445206815	0.252972593661	0.319480721999	0.619585981053	0.572258391486	0.70215586137	0.519628864372	0.153327355659	0.0518888152509	0.329538809403	0.228568087014	0.446415344431	0.287357218042	0.101945343261	0.0389458500643	0.0342676698764	0.458968461269	0.248996140501	0.509960625317	0.353709407041	0.478071030369	0.345366652372	0.373825581849	0.363689524775	0.439787922498	0.522591711824	0.581380842852	0.519862773381	0.524540953569	0.539277221161	0.463490702117	0.239249931777	0.36953725001	0.176796226268
-0.0793341390199	0.073876262134	0.322521539121	0.128688940002	0.0883006510467	0.0914194378387	0.0391017894039	0.157303808818	0.0470546957234	0.0829207438306	0.0376983353475	0.0612451756267	0.482827180227	0.308019180539	0.351682195626	0.287201278703	0.454134341741	0.12557015321	0.329304900394	0.484074694944	0.329304900394	0.371252582745	0.246111262719	0.203695762348	0.178511559004	0.569685392382	0.451873221317	0.38107676114	0.478071030369	0.297337335776	0.252894623991	0.166504229855	0.401894662976	0.265213831819	0.581848660871	0.24969786753	0.437838680753	0.502085688667	0.557989941913	0.566254726911	0.373045885151	0.507933413902	0.398152118826	0.34614634907	0.411640871701	0.36961521968	0.378659701376	0.282601068184	0.336322170676	0.0967993450548
-0.0778527152938	0.0901719231219	0.304822424077	-0.0051849830416	-0.150052629527	0.0645199017582	-0.0188296752563	0.096721375385	0.054149935675	-0.0950840123192	-0.122997154107	-0.0614011149663	0.347237924447	0.328681143035	0.353007680012	0.363377646096	0.431133289151	0.0598417215703	0.315036450821	0.354411134069	0.283692643562	0.247046898756	0.214065728432	0.278624615025	0.243616233285	0.336322170676	0.217574363573	0.264200226112	0.358699465908	0.279170402713	0.162995594714	0.0443257572804	0.440645588866	0.238938053097	0.475420061596	0.181786285135	0.369771159019	0.389731394488	0.504424778761	0.379049549725	0.277688978987	0.43908619547	0.279248372383	0.298974698842	0.373981521188	0.304354606058	0.410549296324	0.235429417956	0.474406455889	0.0486920587891
0.0124361623329	0.139136875755	0.278936493704	0.0930568009044	-0.100775798214	0.0260028848778	-0.00978519355971	0.0897041051031	0.00752407313555	-0.0958637090172	-0.143113328915	-0.103504736657	0.26115940899	0.405559237457	0.294374488324	0.373981521188	0.312775330396	0.110054188921	0.261549257339	0.283458734552	0.184359284238	0.169077228958	0.121437760711	0.239795719465	0.230673268099	0.376086702273	0.327667537328	0.218977817629	0.507621535223	0.437136953725	0.363845464114	0.240809325173	0.301703637285	0.153171416319	0.503956960742	0.229815601731	0.257027016491	0.401738723637	0.447039101789	0.389185606799	0.280807765779	0.346614167089	0.204085610697	0.243772172625	0.286655491014	0.218276090601	0.316050056528	0.206580640131	0.359791041285	0.109508401232
0.08315465284	0.0734084441152	0.189193403766	0.0295115200187	-0.0532922693072	0.101555494912	0.0916533468481	0.165100775798	0.118786791938	-0.0145413434174	-0.0457292113368	-0.0396475770925	0.244239990644	0.394721453355	0.21461151612	0.33086429379	0.302873182332	0.153483294998	0.194573310982	0.26872246696	0.141553935519	0.202370277962	0.171260379712	0.153015476979	0.12564812288	0.348719348174	0.350668589919	0.184125375229	0.562122334412	0.521578106117	0.453120736034	0.355970527465	0.242680597248	0.0949280729796	0.519161046353	0.324236871857	0.216248879186	0.342715683599	0.406416903824	0.396748664769	0.392382363261	0.316907722896	0.24174496121	0.294374488324	0.243538263615	0.23004951074	0.267474952244	0.134614634907	0.341156290203	0.201434641924
-0.0103309812483	-0.118786791938	0.0893142567541	-0.118396943589	0.0525125726093	0.266617285876	0.226930723948	0.236443023664	0.306459787143	0.134146816888	0.138513118397	0.111535612647	0.248528322483	0.188335737398	0.138591088067	0.169233168298	0.452964796694	0.0297454290281	0.155822385092	0.328681143035	0.278390706015	0.413746052785	0.349265135862	0.0129039803516	-0.0631164477018	0.236676932673	0.208062063857	0.216638727535	0.390978909204	0.364469221473	0.255935441113	0.233324236872	0.399477603212	0.144750691981	0.451561342638	0.382792093875	0.283536704222	0.284784218939	0.437214923395	0.432068925188	0.519550894702	0.360024950294	0.389497485478	0.447584889478	0.283536704222	0.298896729172	0.263966317103	0.0827648044911	0.298662820163	0.150832326225
0.167127987213	0.0376203656778	0.105999766091	0.0264707028966	0.120346185334	0.186932283342	0.270905617715	0.255311683755	0.245019687342	0.0971891934038	0.14506257066	0.113718763401	0.214065728432	0.341780047561	0.0582823281743	0.256559198472	0.206112822112	0.199875248528	0.110911855288	0.262874741725	0.0410510311489	0.246890959417	0.235117539277	0.0465868777046	0.0193754629449	0.340376593505	0.380219094772	0.109820279911	0.526958013333	0.471755487116	0.497485478149	0.521656075787	0.105999766091	0.0433901212428	0.436123348018	0.459982066976	0.15675802113	0.231764843476	0.318701025301	0.395890998402	0.533273556586	0.240419476824	0.29998830455	0.321274024405	0.179057346692	0.202682156641	0.17196210674	0.0345795485556	0.244239990644	0.365248918171
-0.0276402479435	0.105765857082	0.208763790885	0.0331760944992	0.206112822112	0.521110288098	0.439320104479	0.516977895599	0.475809909945	0.397060543449	0.387704183073	0.47019609372	0.364547191143	0.0389458500643	0.302951152002	0.0532142996374	0.470897820748	0.185840707965	0.380842852131	0.581926630541	0.407820357881	0.590269385209	0.638844489494	0.19550894702	0.102023312931	0.139058906086	0.0628825386924	0.497953296168	0.285407976297	0.0507192702039	0.0337218821878	0.116057853495	0.424271958208	0.213831819422	0.504268839421	0.527035983003	0.403298117032	0.29991033488	0.381544579159	0.359557132276	0.468558730654	0.541070523566	0.616545163931	0.674008810573	0.482827180227	0.432536743207	0.522513742154	0.206268761452	0.291333671202	0.227242602628
-0.100775798214	0.238470235079	0.355814588125	0.184905071927	0.176640286928	0.395890998402	0.266071498187	0.3850532143	0.287279248372	0.282757007524	0.235975205645	0.354333164399	0.458734552259	0.10631164477	0.405559237457	0.159253050563	0.535456707341	0.177575922966	0.520564500409	0.715098826556	0.541928189934	0.567814120307	0.542006159604	0.326030174262	0.241277143191	0.232622509844	0.112159370005	0.577794238041	0.325640325913	0.112315309345	0.0461970293556	0.0627265993529	0.533585435266	0.281197614128	0.475576000936	0.345678531051	0.476277727964	0.458968461269	0.456863280184	0.341000350864	0.369849128689	0.662079451094	0.576624692994	0.574207633231	0.647655062181	0.472613153483	0.60157498733	0.348953257183	0.387392304394	0.129312697361
-0.185528829285	0.297337335776	0.323457175159	0.255935441113	0.176250438579	0.213519940743	0.0964874663756	0.210635062961	0.0826088651515	0.189895130794	0.112237339675	0.239795719465	0.32673190129	0.0627265993529	0.360882616662	0.133133211181	0.36571673619	0.0265486725664	0.477135394332	0.506374020506	0.4199056567	0.345210713033	0.300378152899	0.300222213559	0.262406923707	0.250477564228	0.157147869479	0.437994620093	0.252894623991	0.0743440801528	0.0191415539355	0.0160227671436	0.462555066079	0.238860083428	0.322521539121	0.130092394059	0.330240536431	0.414603719153	0.328759112705	0.220849089704	0.144750691981	0.518849167674	0.356672254493	0.33070835445	0.51643210791	0.343573349967	0.43136719816	0.34248177459	0.283614673892	-0.0416747885073
-0.0267825815758	0.0381661533663	0.131495848115	0.0329421854898	0.290242095825	0.455693735137	0.445791587073	0.44282873962	0.461853339051	0.423960079529	0.442204982262	0.490078359518	0.259522045924	-0.0300573077073	0.153483294998	-0.022806128416	0.332813535535	0.218821878289	0.264746013801	0.456317492495	0.332891505204	0.498187205177	0.550192974933	0.0717710810495	-0.017036372851	0.0416747885073	0.00183228724026	0.347081985108	0.206424700791	0.0104089509181	0.0163346458228	0.181942224475	0.291177731862	0.153717204008	0.332189778176	0.505282445129	0.27644146427	0.197848037114	0.233324236872	0.217886242252	0.401270905618	0.395501150053	0.527581770691	0.510038594987	0.362519979728	0.404545631749	0.379439398074	0.119800397645	0.1800709524	0.269424193989
-0.118318973919	0.114732369108	0.401738723637	0.153951113017	0.0900159837823	0.105298039063	0.0288097929905	0.159486959573	0.0436240302522	0.0844801372266	0.047210635063	0.13328915052	0.5551830338	0.231141086118	0.419515808351	0.297025457097	0.533195586917	0.181396436786	0.416786869908	0.586370901719	0.46232115707	0.478226969709	0.391446727223	0.322521539121	0.269112315309	0.48922069315	0.326030174262	0.512221745741	0.428170441698	0.211570698998	0.144672722311	0.083544501189	0.463490702117	0.314958481151	0.499668628903	0.222096604421	0.573661845542	0.576468753655	0.603992047094	0.528829285408	0.33842735176	0.517133834938	0.444622042026	0.397918209816	0.530778527153	0.435421620989	0.448676464855	0.368211765623	0.397918209816	0.0720049900589
0.0237417644536	-0.023585825114	0.0571127831274	0.00175431757047	0.317687419594	0.334996686289	0.430509531792	0.399789481892	0.374683248216	0.4506257066	0.483061089236	0.386066820007	0.217262484893	0.0819071381233	0.0544618143542	-0.0126700713422	0.229737632061	0.167829714241	0.118474913259	0.3925383026	0.130638181747	0.415539355191	0.401114966278	-0.0570348134576	-0.114810338778	0.223344119138	0.251023351916	0.223733967487	0.336322170676	0.110522006939	0.204397489377	0.327433628319	0.158161475186	0.0751237768508	0.468792639663	0.587462477096	0.20299403532	0.172585864099	0.227242602628	0.35027874157	0.477993060699	0.360726677323	0.526802073993	0.480254181124	0.239171962107	0.384273517602	0.269658102998	0.0482242407703	0.106779462789	0.356906163502
-0.064987719777	0.0394136680831	0.121359791041	0.0700557483139	0.292893064598	0.333125414214	0.348485439164	0.403687965381	0.304354606058	0.437370862734	0.371252582745	0.364079373124	0.257962652528	0.108884643874	0.151300144244	0.0506413005341	0.311917664029	0.0971891934038	0.233714085221	0.475498031266	0.232154691825	0.423960079529	0.364001403454	0.0349693969046	-0.0189076449261	0.287591127052	0.270515769366	0.325718295583	0.38481930529	0.16837550193	0.198627733812	0.2572609255	0.28821488441	0.151066235234	0.55112861097	0.484698452302	0.280184008421	0.304042727379	0.320182449027	0.380063155433	0.401738723637	0.479396514756	0.534599040973	0.496315933102	0.332735565865	0.404701571089	0.371486491755	0.135550270945	0.166660169194	0.212662274375
-0.0534482086468	0.0614011149663	0.294140579315	0.0218704923785	0.0318506101127	0.271373435733	0.177419983626	0.295154185022	0.257728743519	0.130326303068	0.102725039959	0.160266656271	0.399711512222	0.290865853183	0.363689524775	0.30762933219	0.552999883045	0.122763245098	0.357218042182	0.517601652957	0.381388639819	0.429729835094	0.402206541655	0.234883630268	0.150598417216	0.312073603368	0.218120151261	0.387782152743	0.437526802074	0.297337335776	0.194573310982	0.147791509103	0.526334255974	0.259132197575	0.625199797279	0.378659701376	0.451405403298	0.465128065183	0.5859030837	0.495146388055	0.460683794004	0.570309149741	0.475498031266	0.502709446025	0.476979454992	0.411562902031	0.520720439749	0.272309071771	0.462477096409	0.135316361935
-0.00931737554091	0.117383337882	0.379595337414	0.12167166972	-0.0317726404429	0.123387002456	0.0245994308214	0.144048964953	0.110054188921	-0.0109547386067	-0.0185957662469	0.0470546957234	0.509336867958	0.377412186659	0.367588008265	0.45842267358	0.529608982106	0.203851701688	0.366418463218	0.499200810885	0.390277182176	0.374059490858	0.345288682702	0.32314529648	0.248684261822	0.383026002885	0.242602627578	0.41195275038	0.469650306031	0.359245253596	0.227944329656	0.1336010292	0.442594830611	0.277065221629	0.498732992866	0.271217496394	0.506296050836	0.58598105337	0.631281431523	0.503411173054	0.426377139293	0.475186152587	0.376632489961	0.366106584539	0.459670188297	0.346692136759	0.449923979572	0.301001910257	0.514560835835	0.139526724104
0.0246774004912	0.364391251803	0.425129624576	0.291021792523	0.0960976180266	0.215547152158	0.149818720518	0.248372383143	0.124244668824	0.0479903317609	0.0445596662898	0.176796226268	0.445401738724	0.337023897704	0.382714124206	0.393395968968	0.376008732603	0.27277688979	0.527503801021	0.534287162294	0.333983080582	0.35799773888	0.420139565709	0.471599547776	0.415071537172	0.326108143932	0.211102880979	0.441113406885	0.44688316245	0.270047951347	0.224669603524	0.19161046353	0.33078632412	0.212194456356	0.397216482788	0.281353553468	0.431757046509	0.462633035749	0.475498031266	0.354177225059	0.35027874157	0.424817745897	0.330474445441	0.393551908308	0.520954348758	0.351838134965	0.512923472769	0.36166231336	0.417254687926	0.192234220888
0.208607851546	0.188413707068	0.263966317103	0.183033799852	-0.182955830182	-0.215079334139	-0.208763790885	-0.136563876652	-0.213441971073	-0.319636661339	-0.305446181435	-0.274726131535	0.187244162021	0.605941288839	0.167439865892	0.58605902304	0.0648317804374	0.228724026354	0.14521851	0.0950840123192	-0.0208568866711	-0.047210635063	-0.0415188491677	0.26880043663	0.292893064598	0.389653424818	0.414681688823	0.0984367081205	0.480644029473	0.55908151729	0.549101399556	0.343417410627	0.00884955752212	0.0684963549179	0.246657050407	0.052980390628	0.159876807922	0.373669642509	0.339129078788	0.315582238509	0.220927059374	0.0696658999649	-0.0279521266227	-0.0105648902577	0.117773186231	-0.0242095824724	0.0581263888347	0.204709368056	0.266851194885	0.131963666134
0.0840123192078	0.0820630774629	0.240731355503	0.115200187127	0.0337998518576	-0.0957857393474	-0.0277182176133	0.0109547386067	-0.0489259677985	-0.0927449222253	-0.0696658999649	-0.0391017894039	0.308097150209	0.405091419438	0.146076176367	0.44680519278	0.148571205801	0.218120151261	0.162527776695	0.222798331449	0.0413629098281	0.135550270945	0.134380725898	0.180538770418	0.178121710655	0.385287123309	0.421854898445	0.146154146037	0.468636700324	0.414837628163	0.436201317687	0.385209153639	0.104752251374	0.132743362832	0.313399087755	0.173833378816	0.262328954037	0.354645043078	0.376398580952	0.447662859148	0.365170948501	0.158863202214	0.129858485049	0.115278156797	0.208841760555	0.188959494757	0.194105492963	0.184749132587	0.239873689135	0.178121710655
-0.17999298273	0.207438306499	0.368757553312	0.0787103816615	-0.0848699855756	0.130950060426	-0.0473665744026	0.0755136251998	0.0306030953959	-0.0437799695918	-0.084324197887	0.0812833807649	0.406027055475	0.0660792951542	0.480098241784	0.221628786402	0.519239016023	0.125492183541	0.526802073993	0.447662859148	0.567502241628	0.354489103739	0.390900939535	0.500526295271	0.415461385521	0.128455030993	-0.0288097929905	0.520096682391	0.154574870375	0.0412069704885	-0.125336244201	-0.195820825699	0.554793185451	0.327667537328	0.226852754279	0.0278741569529	0.403142177693	0.381622548829	0.386066820007	0.199719309189	0.129234727691	0.415071537172	0.271139526724	0.329850688082	0.520096682391	0.380453003782	0.513157381778	0.424583836887	0.380530973451	-0.116759580523
-0.024365521812	0.34232583525	0.49725156914	0.246033293049	-0.0529024209582	0.0242875521422	-0.0518888152509	0.0491598768079	-0.0267825815758	-0.0860395306226	-0.109118552883	0.0505633308643	0.515964289891	0.301703637285	0.415539355191	0.428560290047	0.413979961795	0.320884176056	0.543955401349	0.476667576313	0.490624147207	0.314568632802	0.321351994074	0.558067911582	0.495146388055	0.293594791626	0.146777903396	0.474562395228	0.323769053838	0.230985146778	0.124166699154	0.0349693969046	0.36563876652	0.242836536587	0.268332618611	0.064208023079	0.413278234767	0.465050095513	0.385443062649	0.20299403532	0.19909555183	0.347861681806	0.232310631164	0.256091380453	0.543019765311	0.330084597092	0.468402791314	0.451717281977	0.487817239094	0.0663132041636
0.046430938365	0.197770067444	0.328369264356	0.244785778332	0.0589060855327	0.0434680909126	0.017036372851	0.108104947176	0.0182838875677	-0.0305251257261	-0.0667030525126	-0.00806986082414	0.381544579159	0.389653424818	0.264278195782	0.436981014385	0.330240536431	0.232934388523	0.321897781763	0.34630228841	0.205567034424	0.215235273479	0.222954270789	0.278624615025	0.266227437527	0.396046937741	0.333749171572	0.297727184125	0.541616311255	0.449612100893	0.398931815524	0.319714631009	0.260691590971	0.213364001403	0.411640871701	0.231998752485	0.393317999298	0.518849167674	0.498810962536	0.439709952828	0.324158902187	0.3269658103	0.231842813146	0.216794666875	0.329070991384	0.299364547191	0.339908775486	0.309344664925	0.299598456201	0.156913960469
0.0715371720401	0.0851818642548	0.197068340416	0.0791781996803	0.0699777786441	0.0847920159058	0.117305368212	0.147557600094	0.117461307551	0.0313827920939	0.0472886047328	0.0917313165179	0.297649214456	0.341000350864	0.161202292308	0.335932322327	0.248372383143	0.314022845113	0.214143698101	0.305602120775	0.130404272738	0.233168297532	0.266461346536	0.169311137967	0.13726560368	0.279560251062	0.307863241199	0.204319519707	0.517757592297	0.41982768703	0.418112354294	0.408444115239	0.16837550193	0.118241004249	0.409145842267	0.355502709446	0.280885735449	0.34216989591	0.351604225956	0.391368757553	0.440645588866	0.275661767572	0.257572804179	0.251413200265	0.25733889517	0.313399087755	0.278468675685	0.186152586644	0.233480176211	0.294764336673
-0.0886904993957	0.490546177537	0.431990955518	0.332345717516	0.0288877626603	0.115901914155	-0.0291996413395	0.095551830338	0.00276792327784	-0.0853378035944	-0.113095006043	0.0833885618494	0.354645043078	0.246890959417	0.43916416514	0.395890998402	0.370394916378	0.160188686601	0.555572882149	0.413278234767	0.409613660286	0.223889906826	0.285875794316	0.635335854353	0.600795290632	0.247046898756	0.113640793731	0.447350980469	0.347237924447	0.231998752485	0.129390667031	0.0408171221395	0.386144789677	0.243226384936	0.228490117344	0.0270164905852	0.335542473978	0.46232115707	0.398619936845	0.19932946084	0.150364508206	0.371642431094	0.179525164711	0.221550816732	0.484620482632	0.274960040544	0.425129624576	0.468636700324	0.424116018869	-0.0664691435032
-0.124712486843	-0.0875209543488	-0.0280300962925	-0.034423609216	0.397996179486	0.443374527309	0.464348368485	0.437526802074	0.469182488012	0.530778527153	0.583486023937	0.59393395969	0.166894078204	-0.223422088807	0.0106428599275	-0.21866593895	0.261861136018	-0.00791392148454	0.0946161943004	0.350590620249	0.246189232389	0.461541460372	0.429028108066	-0.0974231024132	-0.175314802542	-0.0309929437449	-0.0840902888776	0.166192351175	-0.0455732719972	-0.230829207438	-0.231452964797	-0.0560212077502	0.243772172625	0.121125882032	0.197926006783	0.312853300066	0.182410042493	0.00682234610736	0.0840902888776	0.116369732174	0.262952711395	0.328915052045	0.498265174847	0.426766987642	0.237456629371	0.345912440061	0.278234766676	-0.00463919535301	0.0487700284589	0.116915519863
-0.12580406222	-0.10638961444	-0.0392577287435	-0.0617129936455	0.349343105532	0.430899380141	0.464972125843	0.442672800281	0.48555611867	0.524696892909	0.573817784882	0.583018205918	0.153951113017	-0.239795719465	0.0153210401154	-0.230517328759	0.24548750536	-0.015866827804	0.0819851077931	0.322521539121	0.235585357296	0.43534365132	0.406105025145	-0.108026977506	-0.188101828389	-0.0677946278898	-0.113874702741	0.143737086273	-0.0714592023703	-0.239717749795	-0.257962652528	-0.0800358660481	0.248138474134	0.125492183541	0.179369225371	0.296323730069	0.161981989006	-0.0212467350201	0.066936961522	0.0872090756696	0.238470235079	0.291645549881	0.456161553156	0.414135901134	0.229815601731	0.332813535535	0.279482281393	-0.0149311917664	0.0384780320455	0.112549218354
0.0313048224241	0.0552415110522	0.166504229855	0.0376983353475	-0.00783595181474	0.0721609293985	0.0529024209582	0.112315309345	0.0903278624615	0.0223383103973	-0.00619858874898	-0.0425324548751	0.19519706834	0.310280300963	0.192390160228	0.234259872909	0.247436747105	0.0431562122334	0.171728197731	0.235585357296	0.134146816888	0.176562317259	0.115356126467	0.101945343261	0.0903278624615	0.333359323223	0.355424739776	0.127909243304	0.413122295427	0.346848076098	0.33468480761	0.249230049511	0.25320650267	0.122139487739	0.462477096409	0.257884682858	0.162371837355	0.300845970917	0.345678531051	0.363923433784	0.325874234923	0.327745506998	0.233402206542	0.250321624888	0.208841760555	0.217340454563	0.224825542864	0.158707262875	0.262017075358	0.130716151417
-0.0284979143113	0.311215937001	0.150208568867	0.321897781763	0.259366106585	0.0795680480293	0.0877548633582	0.128610970333	0.00900549686172	0.100541889205	0.0785544423219	0.102257221941	0.146621964056	0.131963666134	0.182020194144	0.0844801372266	0.104674281704	0.0539939963354	0.195664886359	0.202760126311	0.130794121087	0.148571205801	0.0338778215274	0.167673774902	0.210479123621	0.376476550622	0.353475498031	0.128766909672	0.323535144829	0.177419983626	0.232310631164	0.224045846166	0.0583602978441	0.0780866243031	0.175314802542	0.055709329071	0.015087131106	0.182877860512	0.101087676894	0.165178745468	0.117617246891	0.199953218198	0.135550270945	0.0952399516588	0.146855873065	0.111067794628	0.0769170792562	0.189193403766	0.0907177108105	0.0210128260107
-0.00970722388991	0.283224825543	0.318389146622	0.245409535691	0.111457642977	0.128922849012	0.0950060426494	0.214923394799	0.134302756228	0.0675607188804	0.0530583602978	0.1527035983	0.278156797006	0.246189232389	0.410549296324	0.303341000351	0.328525203696	0.188179798059	0.351682195626	0.398853845854	0.333125414214	0.290398035164	0.228412147675	0.30762933219	0.289618338466	0.325562356243	0.283380764882	0.298974698842	0.46988421504	0.313321118085	0.285875794316	0.255935441113	0.324002962847	0.171884137071	0.401660753967	0.185840707965	0.228646056684	0.414213870804	0.338193442751	0.303107091341	0.309500604265	0.406338934155	0.283146855873	0.282757007524	0.396904604109	0.233090327862	0.338817200109	0.311995633698	0.379595337414	0.0797239873689
0.298039062805	0.159486959573	0.221940665081	0.149272932829	-0.0372305173288	-0.0300573077073	0.0584382675139	0.0412849401583	0.0387899107247	-0.0845581068964	-0.0268605512456	-0.0309149740751	0.246111262719	0.604303925773	0.0577365404858	0.421153171416	0.120268215664	0.416085142879	0.13328915052	0.165646563487	0.0269385209154	0.104752251374	0.0736423531246	0.145842267358	0.132197575143	0.329382870064	0.333515262563	0.0635842657206	0.359557132276	0.40041323925	0.437682741414	0.371096643406	-0.0964874663756	-0.0168804335114	0.259677985264	0.230829207438	0.108962613543	0.19519706834	0.18778994971	0.188413707068	0.330474445441	0.0890803477447	0.120891973022	0.0999181318467	0.12954660637	0.08705313633	0.0979688901018	0.0829987135004	0.278624615025	0.438618377451
0.1568359908	0.401270905618	0.473236910842	0.349109196523	-0.00113056021208	0.0737203227944	0.0599196912401	0.129936454719	0.0373084869986	-0.0614011149663	-0.0387899107247	0.0588281158629	0.436435226697	0.52797161904	0.333983080582	0.542707886632	0.337257806713	0.342559744259	0.41982768703	0.467623094616	0.285719854976	0.256559198472	0.262562863046	0.437058984055	0.407352539862	0.428170441698	0.320962145725	0.328915052045	0.435889439008	0.350746559588	0.309266695256	0.223967876496	0.244006081634	0.133211180851	0.368289735293	0.198627733812	0.347783712136	0.459124400608	0.441425285564	0.314490663132	0.332735565865	0.353475498031	0.273478616818	0.27667537328	0.446181435422	0.263498499084	0.408366145569	0.330084597092	0.487193481736	0.247514716775
0.21843202994	-0.179603134381	-0.00393746832482	-0.0794121086897	-0.0490039374683	-0.103738645667	0.0329421854898	-0.0506413005341	0.0201551596429	-0.0716931113797	0.0304471560563	-0.0966434057152	0.0821410471327	0.258196561538	-0.170792561694	0.143191298585	-0.0210907956805	0.231219055787	-0.15293750731	-0.027484308604	-0.123776850805	0.0352812755838	-0.0117344353047	-0.126817667927	-0.140150481463	0.14903902382	0.177497953296	-0.148103387782	0.113718763401	0.184047405559	0.233792054891	0.229581692722	-0.220381271685	-0.0935246189232	0.067326809871	0.161981989006	0.00705625511676	-0.00323574129664	0.0253791275194	0.122685275428	0.250243655218	-0.109040583213	0.0108767689369	-0.0182059178979	-0.106623523449	-0.015476979455	-0.105298039063	-0.151144204904	0.0505633308643	0.358699465908
0.25336244201	-0.180850649098	-0.131495848115	-0.0716151417099	-0.0178160695489	-0.0502514521851	0.0655335074656	-0.00760204280535	0.0521227242603	-0.012748041012	0.042922303224	-0.0690421426065	-0.0683404155783	0.138747027406	-0.203539823009	0.0309149740751	-0.13742154302	0.0949280729796	-0.252582745312	-0.155198627734	-0.231219055787	-0.0760594128884	-0.0920431951971	-0.224747573194	-0.213441971073	0.0222603407275	0.0901719231219	-0.257572804179	0.0510311488831	0.102023312931	0.189349343106	0.220537211025	-0.246267202058	-0.118318973919	-0.00721219445636	0.093212740244	-0.11410861175	-0.115044247788	-0.0741101711434	0.0423765155355	0.118786791938	-0.157693657167	-0.0602315699193	-0.0871311059998	-0.198783673151	-0.130404272738	-0.204787337726	-0.227866359986	-0.0526685119489	0.269502163658
0.144594752641	0.0796460176991	0.0426104245449	0.105921796421	0.04448169662	0.0733304744454	0.170090834665	0.113796733071	0.134224786558	0.0638961443998	0.119098670617	0.116759580523	0.055709329071	0.229113874703	-0.0614011149663	0.111925460996	-0.00822580016374	0.147713539433	-0.0260808545476	0.063038478032	-0.06771665822	0.044871544969	0.0524346029395	-0.0047951346926	-0.0215586136993	0.0624147206737	0.0670149311918	-0.0500955128455	0.0712252933609	0.0659233558146	0.11426455109	0.153093446649	-0.144048964953	-0.116213792835	0.0588281158629	0.143347237924	-0.0240536431328	0.00183228724026	0.0245214611516	0.0366847296402	0.145842267358	0.00144243889127	0.0762933218978	0.0631164477018	0.0189856145959	0.0312268527543	0.00440528634361	-0.0720049900589	0.114576429769	0.28813691474
-0.0311488830845	0.340688472184	0.53569061635	0.260769560641	-0.0311488830845	0.0741101711434	-0.000974620872481	0.093992436942	0.0121242836537	-0.026704611906	-0.0496276948267	0.0992943744883	0.493431055319	0.351214377607	0.41982768703	0.460138006316	0.477525242681	0.344041167986	0.537951736774	0.569373513703	0.53202604187	0.381544579159	0.407820357881	0.518069470976	0.459358309618	0.271529375073	0.130638181747	0.496004054423	0.342559744259	0.204709368056	0.11410861175	0.0428443335542	0.463178823438	0.240263537484	0.356984133172	0.159097111224	0.477135394332	0.533585435266	0.434485984952	0.24174496121	0.260613621301	0.471599547776	0.346536197419	0.339752836147	0.666913570621	0.42372617052	0.564071576157	0.445557678063	0.528907255078	0.145296479669
-0.0160227671436	0.399477603212	0.484854391642	0.319558691669	0.0703676269931	0.162995594714	0.0810494717555	0.168999259288	0.07543565553	0.0208568866711	0.00838173950333	0.17227398542	0.382870063545	0.273244707809	0.374449339207	0.371096643406	0.370238977038	0.235975205645	0.508011383572	0.50107208296	0.400101360571	0.291099762193	0.347627772796	0.464114459475	0.433472379244	0.237378659701	0.119722427976	0.425519472925	0.274570192195	0.138279209388	0.0760594128884	0.035203305914	0.364157342794	0.198003976453	0.274804101205	0.118864761608	0.349577014541	0.416786869908	0.388016061752	0.210401153951	0.212740244045	0.432458773537	0.284940158278	0.296713578418	0.549023429886	0.357140072512	0.493898873338	0.414681688823	0.409925538965	0.0950840123192
0.119722427976	0.339362987798	0.422088807454	0.260691590971	0.0688862032669	0.165568593817	0.166582199524	0.215079334139	0.145842267358	0.075045807181	0.0822190168025	0.175782620561	0.490546177537	0.41600717321	0.330084597092	0.388016061752	0.374995126896	0.46606370122	0.464114459475	0.537483918756	0.3460683794	0.394097695996	0.416319051889	0.409769599626	0.35776382987	0.348017621145	0.279170402713	0.418112354294	0.459280339948	0.284004522241	0.293204943277	0.264200226112	0.24166699154	0.128844879342	0.438774316791	0.333827141242	0.370550855717	0.374293399867	0.349265135862	0.276909282289	0.382168336517	0.397762270477	0.360648707653	0.389887333827	0.506997777864	0.375151066235	0.475731940275	0.311683755019	0.424349927878	0.346692136759
0.129858485049	0.140384390472	0.291411640872	0.190207009473	0.0107208295973	0.100074071186	0.133678998869	0.156290203111	0.127909243304	0.0901719231219	0.0511870882227	0.077384897275	0.31511442049	0.442516860941	0.183345678531	0.348875287513	0.3037308487	0.404623601419	0.259989863943	0.363455615765	0.219133756969	0.287435187712	0.246968929087	0.171338349382	0.126193910569	0.289228490117	0.265447740829	0.230985146778	0.490468207867	0.357451951191	0.399087754863	0.334372928931	0.162761685704	0.064597871428	0.456863280184	0.375930762933	0.227866359986	0.360414798643	0.281119644458	0.255233714085	0.363611555105	0.298272971814	0.280963705119	0.308175119878	0.334061050251	0.310748118982	0.336322170676	0.184905071927	0.322365599782	0.380686912791
-0.0346575182254	-0.0581263888347	0.107247280808	-0.00113056021208	0.101321585903	0.100697828545	0.0829987135004	0.0918872558575	0.0872090756696	0.176250438579	0.126505789248	0.0864293789716	0.185840707965	0.134692604577	0.0977349810924	0.063038478032	0.233714085221	0.17601652957	0.14880511481	0.213909789092	0.197770067444	0.259677985264	0.177731862306	0.0177380998791	-0.0303691863865	0.191922342209	0.183111769522	0.21866593895	0.213208062064	0.124790456512	0.151767962263	0.151144204904	0.16057853495	0.163151534053	0.285485945967	0.246657050407	0.161124322638	0.189661221785	0.168687380609	0.228568087014	0.224669603524	0.244785778332	0.284862188609	0.25718295583	0.146621964056	0.240887294842	0.184905071927	0.0751237768508	0.0430782425636	0.157069899809
0.0248333398308	-0.0368406689798	0.0302912167167	-0.0894701960937	0.113406884722	0.42762465401	0.398074149156	0.35799773888	0.411328993022	0.39635881642	0.393240029628	0.313399087755	0.155666445753	-0.0419086975167	0.0649097501072	-0.138201239718	0.276051615921	0.202448247632	0.125336244201	0.25718295583	0.212974153054	0.371408522085	0.411251023352	-0.0391017894039	-0.109040583213	-0.0462749990254	-0.0642859927488	0.254142138708	0.085103894585	-0.0585162371837	-0.00908346653152	0.125180304861	0.15675802113	0.0902498927917	0.302717242992	0.499980507583	0.150442477876	-0.00534092238119	0.073486413785	0.093602588593	0.257962652528	0.259366106585	0.379439398074	0.429417956415	0.183345678531	0.291801489221	0.249074110171	0.0224942497369	0.0364508206308	0.286265642665
-0.118241004249	0.0159447974738	0.0468987563838	-0.0354372149234	0.0997621925071	0.338817200109	0.262484893376	0.264512104791	0.301001910257	0.294764336673	0.272932829129	0.259833924603	0.166504229855	-0.0907956804803	0.127519394955	-0.11395267241	0.294062609645	0.108182916845	0.202448247632	0.244317960313	0.253908229699	0.316751783556	0.340688472184	0.0581263888347	0.00237807492885	-0.0232739464348	-0.0723168687381	0.310202331293	0.077384897275	-0.045651241667	-0.0422205761959	0.0421426065261	0.217808272582	0.164710927449	0.209855366263	0.313087209076	0.167673774902	0.0769170792562	0.121125882032	0.100697828545	0.184749132587	0.251023351916	0.308097150209	0.350902498928	0.210557093291	0.273946434837	0.255233714085	0.126115940899	0.0354372149234	0.136485906982
-0.14124205684	0.124556547503	0.308798877237	0.0349693969046	-0.0517328759113	0.123231063116	-0.0323184281315	0.0713812327005	0.0609332969475	-0.0198432809637	-0.0602315699193	0.0422205761959	0.3618182527	0.077384897275	0.406728782504	0.177264044287	0.484074694944	0.0547736930334	0.389185606799	0.382870063545	0.523449378192	0.33476277728	0.302561303653	0.312541421387	0.251803048614	0.109040583213	-0.0103309812483	0.393863786987	0.115044247788	0.0358270632724	-0.127441425286	-0.173599469806	0.560017153327	0.280807765779	0.256403259132	0.0575806011462	0.336945928034	0.329304900394	0.382870063545	0.202136368952	0.153795173677	0.399399633543	0.274960040544	0.310280300963	0.425363533585	0.311137967331	0.433082530895	0.270593739036	0.363611555105	-0.093602588593
0.136407937312	-0.179447195041	0.0291216716697	-0.20291606565	0.0256910061986	0.261627227009	0.356828193833	0.259677985264	0.378191883357	0.234259872909	0.325952204592	0.229269814042	0.193013917586	0.0507972398737	0.00884955752212	-0.0283419749717	0.246189232389	0.28813691474	0.0568009044482	0.220147362676	0.169077228958	0.375229035905	0.38871778878	-0.0592959338817	-0.156368172781	-0.00877158785233	-0.0322404584617	0.145374449339	0.0815952594441	0.0511870882227	0.0486920587891	0.155822385092	0.0816732291139	0.0338778215274	0.245409535691	0.451561342638	0.142411601887	-0.0200771899731	0.083544501189	0.111457642977	0.382792093875	0.137031694671	0.311059997661	0.373669642509	0.171416319052	0.219211726638	0.166036411836	-0.0321624887919	0.157693657167	0.402206541655
0.0	0.0	0.0	0.0	0.0	0.0	0.0	0.0	0.0	0.0	0.0	0.0	0.0	0.0	0.0	0.0	0.0	0.0	0.0	0.0	0.0	0.0	0.0	0.0	0.0	0.0	0.0	0.0	0.0	0.0	0.0	0.0	0.0	0.0	0.0	0.0	0.0	0.0	0.0	0.0	0.0	0.0	0.0	0.0	0.0	0.0	0.0	0.0	0.0	0.0
-0.196990370746	0.166114381506	0.000428833183891	0.0985146777903	0.0729406260964	0.167907683911	0.0586721765233	0.142411601887	0.0446376359596	0.131651787455	0.0522786635999	0.136018088963	-0.0897041051031	-0.248606292152	0.160110716931	-0.138279209388	0.0115005262953	-0.268254648942	0.130560212078	0.0626486296831	0.0427663638844	-0.024755370161	0.0571907527972	0.057658570816	0.0613231452965	-0.12962457604	-0.155900354762	0.0993723441581	-0.0688862032669	-0.167127987213	-0.185528829285	-0.144360843632	0.21453354645	0.150052629527	-0.00596467973958	-0.0402713344509	0.0330981248294	0.0566449651086	0.0601536002495	-0.00643249775837	-0.176250438579	0.16821956259	0.0578145101555	0.0711473236911	0.0940704066118	0.0592179642119	0.101321585903	0.097890920432	-0.0687302639273	-0.267708861253
0.0846360765662	-0.259911894273	-0.207750185178	-0.135550270945	0.0949280729796	-0.101399555573	0.0320065494523	-0.0628045690227	-0.00869361818253	0.0585162371837	0.113562824061	-0.0345795485556	-0.118552882929	-0.0134497680402	-0.316907722896	-0.143737086273	-0.184671162918	-0.0114225566255	-0.343963198316	-0.178589528673	-0.252426805972	-0.0626486296831	-0.158473353865	-0.341858017231	-0.295466063701	0.0620248723247	0.143659116604	-0.313555027094	-0.0631164477018	-0.0192974932751	0.0761373825582	0.114810338778	-0.264668044131	-0.143425207594	-0.045261393318	0.0528244512884	-0.187244162021	-0.236988811352	-0.180928618767	-0.00191025691006	0.0688862032669	-0.153483294998	-0.0424544852053	-0.138435148727	-0.278156797006	-0.0700557483139	-0.260925499981	-0.237378659701	-0.196288643718	0.193715644614
0.331098202799	-0.0727067170871	0.0318506101127	-0.0133717983704	-0.0618689329851	-0.118474913259	0.034423609216	-0.0134497680402	-0.0237417644536	-0.0815952594441	0.000584772523488	-0.0879887723675	0.0829987135004	0.331254142139	-0.140462360142	0.210011305602	-0.144672722311	0.351682195626	-0.108104947176	-0.0604654789287	-0.248918170832	-0.0692760516159	-0.0489259677985	0.0198432809637	0.0111886476161	0.180616740088	0.236988811352	-0.104830221044	0.19145452419	0.23808038673	0.353631437371	0.336010291996	-0.379829246423	-0.0960976180266	0.0670929008616	0.149740750848	-0.0299793380375	-0.0440138786012	-0.0283419749717	0.0853378035944	0.193091887256	-0.176640286928	-0.0732525047756	-0.0915753771783	-0.117773186231	-0.0453393629878	-0.106623523449	-0.0706015360025	0.0428443335542	0.430821410471
0.294140579315	-0.143659116604	0.0433901212428	-0.0512650578925	-0.0802697750575	-0.148103387782	-0.0254570971892	-0.0505633308643	-0.0457292113368	-0.122139487739	-0.0720829597287	-0.160812443959	0.149272932829	0.373981521188	-0.119410549296	0.289540368797	-0.0280300962925	0.286499551674	-0.105142099723	-0.0133717983704	-0.167361896222	-0.0164126154926	-0.027094460255	-0.0334879731784	-0.0426104245449	0.254531987057	0.3344508986	-0.0583602978441	0.328369264356	0.385754941328	0.458110794901	0.417098748587	-0.205489064754	-0.0555533897314	0.197614128104	0.199017582161	0.0804257143971	0.126583758918	0.155666445753	0.259366106585	0.306303847803	-0.0916533468481	-0.0205450079919	-0.0341897002066	-0.0536821176562	0.00752407313555	-0.0882226813769	-0.033643912518	0.0919652255273	0.368289735293
0.301703637285	-0.126895637597	0.0593739035515	-0.0583602978441	-0.0560212077502	-0.114654399439	0.0281080659623	-0.0122802229933	0.00237807492885	-0.0907177108105	-0.0242875521422	-0.104440372695	0.161202292308	0.374527308877	-0.10249113095	0.283536704222	0.000584772523488	0.333047444544	-0.063428326381	0.0381661533663	-0.112705157694	0.0408950918093	0.0267825815758	-0.0137616467194	-0.0401933647811	0.232310631164	0.310202331293	-0.0543838446844	0.315504268839	0.376944368641	0.437292893065	0.415461385521	-0.181864254805	-0.076995048926	0.217964211922	0.236209114654	0.0817511987837	0.108728704534	0.127363455616	0.212662274375	0.343027562278	-0.0574246618066	0.0228840980858	0.0204670383221	0.00955128455031	0.054539784024	-0.0246774004912	-0.0472886047328	0.138669057737	0.415617324861
-0.0437799695918	-0.0889244084051	0.179681104051	-0.035983002612	0.0861175002924	0.165646563487	0.170246774005	0.184125375229	0.161670110327	0.248372383143	0.21468948579	0.19925149117	0.323769053838	0.154262991696	0.184359284238	0.101009707224	0.352929710343	0.223967876496	0.224981482203	0.445713617403	0.29219133757	0.43534365132	0.40813223656	0.0600756305797	-0.00877158785233	0.220381271685	0.206736579471	0.260379712292	0.330240536431	0.143269268255	0.162917625044	0.17991501306	0.327511597988	0.131417878445	0.521344197107	0.441347315894	0.304354606058	0.261315348329	0.278078827336	0.331098202799	0.367276129586	0.438540407781	0.44680519278	0.440177770847	0.36548282718	0.491715722584	0.39659272543	0.156290203111	0.221706756072	0.303886788039
-0.0377763050173	-0.0618689329851	0.0155549491248	-0.0288877626603	0.111301703637	0.11816303458	0.112627188024	0.0784764726521	0.0560212077502	0.177186074617	0.178901407353	0.103426766988	0.143269268255	0.0615570543059	0.0475225137422	-0.0364508206308	0.122373396749	0.141397996179	0.0795680480293	0.207204397489	0.074266110483	0.213519940743	0.232154691825	-0.0357490936026	-0.0551635413824	0.11395267241	0.138045300378	0.131651787455	0.158941171884	0.00643249775837	0.0873650150092	0.139760633114	0.0774628669448	0.0692760516159	0.240419476824	0.305913999454	0.0962535573662	0.0513430275623	0.104284433355	0.213753849752	0.219055787299	0.198159915793	0.249931776539	0.216794666875	0.0820630774629	0.298584850493	0.166660169194	0.033643912518	-0.0196093719543	0.275427858563
-0.12588203189	0.0493158161475	0.170090834665	-0.0502514521851	-0.0298233986979	0.256949046821	0.153015476979	0.213364001403	0.210245214612	0.144750691981	0.111223733967	0.16439904877	0.214377607111	-0.0563330864294	0.289072550778	-0.000116954504698	0.402440450665	0.0348914272348	0.342013956571	0.32291138747	0.388172001092	0.3460683794	0.371720400764	0.200966823906	0.139292815095	0.0297454290281	-0.0741881408132	0.344508986004	0.0979688901018	0.00892752719192	-0.0614011149663	-0.046430938365	0.408678024249	0.212116486687	0.24166699154	0.222642392109	0.238938053097	0.161748079997	0.234493781919	0.134692604577	0.159798838252	0.347549803127	0.303418970021	0.405637207126	0.343417410627	0.311995633698	0.324938598885	0.231374995127	0.217886242252	0.022806128416
0.114810338778	-0.237690538381	-0.119722427976	-0.201746520603	-0.085103894585	-0.131105999766	-0.0592959338817	-0.133211180851	-0.0433901212428	-0.096721375385	-0.0421426065261	-0.156134263771	-0.033643912518	0.0770730185958	-0.192702038907	0.00183228724026	-0.0400374254415	0.0667810221824	-0.217730302912	-0.134068847218	-0.103738645667	-0.0165685548322	-0.0638961443998	-0.183345678531	-0.202604186971	-0.00697828544696	0.0507972398737	-0.153483294998	0.0200771899731	0.0914974075085	0.109118552883	0.087442984679	-0.151378113914	-0.0907956804803	-0.0356711239328	0.045261393318	-0.066936961522	-0.0883006510467	-0.0468987563838	0.0329421854898	0.124634517173	-0.136096058633	-0.0621808116643	-0.0708354450119	-0.151144204904	-0.0458071810066	-0.173833378816	-0.14888308448	-0.0273283692644	0.181162527777
-0.11403064208	0.196834431406	0.381856457838	0.122217457409	-0.0212467350201	0.0815172897743	-0.0302132470469	0.0815952594441	0.0418307278469	-0.0434680909126	-0.0682624459085	0.0752017465206	0.419281899341	0.21858796928	0.429885774434	0.315504268839	0.463724611126	0.196132704378	0.496705781451	0.464348368485	0.510272503996	0.358855405247	0.359245253596	0.451561342638	0.367588008265	0.212974153054	0.123542941796	0.443686405988	0.299286577521	0.157693657167	0.0550855717126	-0.0171143425208	0.45842267358	0.247202838096	0.307785271529	0.110677946279	0.436669135706	0.414369810144	0.429729835094	0.286577521344	0.257884682858	0.397450391798	0.278936493704	0.321585903084	0.493742933999	0.358465556898	0.498966901875	0.42364820085	0.406416903824	-0.00385949865502
0.0118124049745	-0.0133717983704	0.143113328915	-0.00908346653152	0.298428911154	0.396046937741	0.46239912674	0.424505867218	0.403921874391	0.514015048146	0.5087131106	0.453510584383	0.316829753226	0.047210635063	0.104596312035	-0.0172702818604	0.295466063701	0.24572141437	0.232856418853	0.486959572726	0.257027016491	0.537094070407	0.522513742154	0.0175821605396	-0.0635842657206	0.191922342209	0.17204007641	0.371330552415	0.276363494601	0.0772289579354	0.146933842735	0.282289189505	0.194729250322	0.12978051538	0.437214923395	0.634946006004	0.295544033371	0.195898795369	0.224981482203	0.290164126155	0.476199758294	0.390900939535	0.587540446766	0.558145881252	0.334061050251	0.411017114343	0.340532532845	0.108182916845	0.124790456512	0.374917157226
0.015476979455	-0.265447740829	-0.0699777786441	-0.201590581264	0.0334100035086	0.0376203656778	0.0737203227944	0.0476784530818	0.120190245994	0.0833885618494	0.122373396749	0.00463919535301	0.0341897002066	-0.0585942068535	-0.0626486296831	-0.0689641729367	0.14132002651	0.0310709134147	-0.0759814432186	0.0716151417099	0.0434680909126	0.179447195041	0.165646563487	-0.124088729484	-0.180304861409	-0.0168024638416	0.0330201551596	0.00448325601341	0.0294335503489	0.00760204280535	0.0386339713851	0.055319480722	0.0577365404858	0.0250672488402	0.0971891934038	0.17609449924	0.0799578963783	-0.0120463139839	0.0543058750146	0.115901914155	0.150364508206	0.0627265993529	0.163463412732	0.145764297688	0.0116564656349	0.112627188024	0.034813457565	-0.0341117305368	0.0100970722389	0.107559159487
-0.00206619624966	-0.118318973919	0.0829207438306	-0.103738645667	-0.135082452926	-0.125414213871	-0.153873143347	-0.141865814198	-0.107715098827	-0.119098670617	-0.102880979299	-0.129078788351	0.149194963159	0.0604654789287	0.0933686795836	0.0500955128455	0.122997154107	0.105999766091	0.0301352773771	0.0442477876106	0.139136875755	0.112159370005	0.0782425636427	0.0361389419516	0.00814783049394	0.0381661533663	0.0157888581342	0.0507192702039	-0.0289657323301	-0.0172702818604	-0.0470546957234	-0.108182916845	0.0701337179837	0.149428872169	0.035203305914	-0.0240536431328	0.0903278624615	0.0354372149234	0.0691980819461	0.0486140891193	0.0403493041207	0.0185177965771	-0.000194924174496	0.0167244941718	0.0600756305797	0.126895637597	0.0794900783595	0.115356126467	0.0663132041636	-0.0194534326147
-0.0626486296831	0.0256910061986	0.26108143932	-0.0138396163892	-0.0783985029823	-0.0169584031812	-0.0736423531246	-0.0101750419087	-0.0196873416241	-0.0705235663327	-0.0753576858602	-0.0238977037932	0.320026509688	0.163619352072	0.273400647148	0.206112822112	0.301313788936	0.186542434993	0.264746013801	0.267007134225	0.275973646252	0.242914506257	0.250009746209	0.23020545008	0.173989318155	0.1684534716	0.0925889828857	0.27254298078	0.14514054033	0.113796733071	0.0337998518576	-0.0530583602978	0.24190090055	0.195820825699	0.213675880083	0.0868971969904	0.299052668512	0.209387548244	0.257962652528	0.189661221785	0.176874195938	0.228022299326	0.155354567073	0.189115434096	0.287980975401	0.283848582901	0.275115979884	0.299130638182	0.236676932673	0.0450274843086
0.00159837823087	-0.0483801801099	0.316283965537	-0.126583758918	-0.0908736501501	0.17609449924	0.121437760711	0.159175080894	0.239016022767	0.0498616038361	0.0794900783595	0.129078788351	0.482983119566	0.258430470547	0.312385482047	0.302639273323	0.545202916066	0.239405871116	0.326030174262	0.524774862578	0.503021324705	0.541538341585	0.514015048146	0.232388600834	0.118318973919	0.201668550934	0.114888308448	0.346458227749	0.295310124362	0.239795719465	0.10256910062	0.0578145101555	0.517445713617	0.210011305602	0.47004015438	0.318623055631	0.484776421972	0.388405910101	0.494678570036	0.362753888737	0.495146388055	0.478928696737	0.478616818058	0.483217028576	0.554481306772	0.444933920705	0.514794744844	0.229893571401	0.540758644887	0.222954270789
0.149272932829	0.272231102101	0.456941249854	0.226618845269	-0.0893142567541	0.0287318233207	0.00214416591946	0.0550076020428	0.0277182176133	-0.101243616233	-0.0926669525555	-0.00580874039998	0.424349927878	0.57077696776	0.275427858563	0.575689056957	0.359167283927	0.33063038478	0.382948033215	0.424661806557	0.316361935207	0.261315348329	0.268254648942	0.377880004678	0.326342052941	0.290086156485	0.229191844373	0.296557639078	0.394487544345	0.374527308877	0.290787883513	0.184905071927	0.285407976297	0.118786791938	0.356984133172	0.18763401037	0.358621496238	0.448286616506	0.430119683443	0.262017075358	0.341234259873	0.346536197419	0.265603680168	0.252894623991	0.463880550466	0.285096097618	0.414837628163	0.30755136252	0.515496471872	0.261627227009
-0.0992943744883	0.124712486843	0.397996179486	0.0953179213286	0.0692760516159	0.204943277065	0.142957389575	0.270983587385	0.150130599197	0.15262562863	0.116291762504	0.213441971073	0.492495419282	0.208685821216	0.442127012592	0.259132197575	0.522747651164	0.12167166972	0.454836068769	0.635335854353	0.497875326498	0.502865385365	0.411718841371	0.295544033371	0.224513664185	0.411718841371	0.305446181435	0.473080971502	0.407118630853	0.236832872013	0.151689992593	0.105687887412	0.564227515496	0.270983587385	0.599313866906	0.287123309033	0.491949631593	0.524540953569	0.528829285408	0.443842345328	0.36961521968	0.638454641145	0.495770145413	0.501929749328	0.648668667888	0.458656582589	0.54333164399	0.356360375814	0.461541460372	0.0872870453394
0.074655958832	0.0627265993529	0.217496393903	0.0626486296831	0.188803555417	0.219835483997	0.315816147519	0.351994074305	0.256403259132	0.251881018284	0.266383376866	0.254064169038	0.321975751433	0.289384429457	0.212350395696	0.184827102257	0.28423843125	0.231063116448	0.247826595454	0.460293945655	0.196834431406	0.41592920354	0.357373981521	0.102101282601	0.0606993879381	0.412732447078	0.451483372968	0.264668044131	0.524618923239	0.33063038478	0.387080425714	0.425597442595	0.235585357296	0.117461307551	0.617948617988	0.501305991969	0.270125921017	0.314256754123	0.367042220576	0.452964796694	0.518927137344	0.436747105376	0.488207087443	0.478928696737	0.353397528361	0.385443062649	0.351916104635	0.14903902382	0.257962652528	0.358855405247
0.0719270203891	0.258352500877	0.433862227593	0.336556079685	0.108884643874	0.145842267358	0.124556547503	0.211258820319	0.115823944486	0.0936805582628	0.073876262134	0.159331020233	0.489688511169	0.446337374761	0.320650267046	0.45468012943	0.436357257027	0.307083544501	0.415071537172	0.562044364742	0.336789988694	0.396202877081	0.341546138552	0.287279248372	0.248528322483	0.385521032318	0.296557639078	0.374371369537	0.509414837628	0.340220654166	0.324782659545	0.274102374176	0.327199719309	0.19940743051	0.487817239094	0.319402752329	0.423960079529	0.541850220264	0.480488090133	0.385521032318	0.405793146466	0.475965849285	0.401270905618	0.365950645199	0.495692175744	0.374761217886	0.461775369381	0.300845970917	0.401504814627	0.276129585591
0.0891583174145	0.188257767728	0.33460683794	0.235585357296	0.0846360765662	0.137967330708	0.111223733967	0.183423648201	0.116369732174	0.0596078125609	0.0413629098281	0.112783127363	0.418814081322	0.445167829714	0.2804958871	0.444622042026	0.384195547932	0.304198666719	0.327199719309	0.473548789521	0.268410588281	0.332189778176	0.340220654166	0.245253596351	0.194651280652	0.330552415111	0.286499551674	0.332501656855	0.559861213988	0.405325328447	0.402050602316	0.345912440061	0.296401699739	0.165334684808	0.492105570933	0.370005068029	0.39659272543	0.519472925032	0.499122841215	0.43534365132	0.449690070563	0.427702623679	0.351292347277	0.349343105532	0.413590113446	0.351292347277	0.410705235663	0.287045339363	0.369303341	0.278702584695
-0.025535066859	0.248996140501	0.407196600522	0.167517835562	0.0184398269073	0.221005029044	0.178199680324	0.234961599938	0.17586059023	0.0900939534521	0.105376008733	0.239483840786	0.432926591556	0.274648161865	0.326108143932	0.32306732681	0.44664925344	0.306615726482	0.478071030369	0.546606370122	0.40821020623	0.422712564812	0.457876885891	0.37725624732	0.307785271529	0.280261978091	0.140774238821	0.453588554052	0.332267747846	0.210635062961	0.143737086273	0.130014424389	0.363845464114	0.213286031734	0.400803087599	0.306147908464	0.414915597832	0.406650812834	0.400959026939	0.281509492807	0.356516315153	0.438696347121	0.383649760243	0.449534131223	0.575221238938	0.369927098359	0.506374020506	0.339830805817	0.420217535379	0.208607851546
0.015087131106	0.415617324861	0.492573388952	0.453744493392	0.0339557911972	0.0425324548751	-0.0189856145959	0.0889244084051	-0.0511091185529	-0.0445596662898	-0.0865073486414	0.0315387314335	0.424427897548	0.475887879615	0.407586448871	0.505594323808	0.372188218783	0.264122256442	0.47019609372	0.460917703014	0.375384975245	0.255935441113	0.211102880979	0.431757046509	0.416085142879	0.440333710187	0.334996686289	0.422790534482	0.491247904565	0.348095590815	0.31129390667	0.20681454914	0.33476277728	0.193247826595	0.4041557834	0.153249385989	0.368679583642	0.615375618884	0.469182488012	0.349732953881	0.249152079841	0.399477603212	0.249308019181	0.243304354606	0.486881603056	0.285485945967	0.385910880667	0.437214923395	0.390199212506	0.12167166972
-0.0198432809637	0.173443530467	0.418190323964	0.115044247788	-0.104986160384	-0.0928228918951	-0.127051576937	-0.0604654789287	-0.133756968539	-0.127675334295	-0.135472301275	-0.0415968188375	0.402284511325	0.211726638338	0.340376593505	0.309422634595	0.285330006627	0.236209114654	0.34216989591	0.33834938209	0.332189778176	0.232076722155	0.216248879186	0.341624108222	0.296791548088	0.275661767572	0.179057346692	0.317063662235	0.240965264512	0.158629293205	0.107637129157	0.00658843709797	0.289384429457	0.146466024716	0.244785778332	0.0503294218549	0.323457175159	0.366808311567	0.338037503411	0.214065728432	0.150442477876	0.234805660598	0.168843319949	0.157069899809	0.395813028732	0.25336244201	0.297025457097	0.330396475771	0.337647655062	0.0592959338817
0.102101282601	0.315972086858	0.437838680753	0.337101867374	0.12564812288	0.109742310241	0.11028809793	0.167361896222	0.0893922264239	0.0568009044482	0.077384897275	0.150988265565	0.459826127636	0.461697399712	0.298428911154	0.404701571089	0.360960586332	0.42754668434	0.403609995712	0.476043818954	0.327355658649	0.376476550622	0.336634049355	0.35378737671	0.325016568555	0.366262523878	0.304588515068	0.368991462321	0.443686405988	0.286031733656	0.301313788936	0.253596351019	0.196444583057	0.131807726794	0.397138513118	0.275817706912	0.322677478461	0.399711512222	0.344586955674	0.290631944174	0.376398580952	0.348173560485	0.301235819266	0.29585591205	0.429807804764	0.375618884254	0.381700518498	0.333671201902	0.354800982418	0.313009239406
0.0211687653503	0.302249424974	0.408989902928	0.319480721999	0.108494795525	0.0523566332697	0.0511870882227	0.138980936416	0.0299793380375	0.022806128416	0.0291996413395	0.0989045261393	0.510194534326	0.443608436318	0.332267747846	0.42746871467	0.349109196523	0.320884176056	0.403765935051	0.486647694047	0.295544033371	0.338115473081	0.283458734552	0.351136407937	0.327355658649	0.460449884995	0.394877392694	0.329850688082	0.484386573623	0.312229542708	0.309266695256	0.233012358193	0.252582745312	0.165178745468	0.452964796694	0.235429417956	0.340922381194	0.444466102686	0.418814081322	0.385131183969	0.342715683599	0.398853845854	0.315894117188	0.274180343846	0.426221199953	0.367510038595	0.391992514912	0.326653931621	0.367276129586	0.240965264512
0.0662352344938	0.408755993918	0.397606331137	0.32306732681	-0.0104869205879	0.065767416475	-0.000740711863085	0.111847491326	-0.00729016412615	-0.0408171221395	-0.076995048926	0.06381817473	0.350356711239	0.341000350864	0.35784179954	0.424349927878	0.266929164555	0.358153678219	0.412810416748	0.347237924447	0.321897781763	0.205411095084	0.231530934466	0.51253362442	0.487817239094	0.271763284082	0.140384390472	0.385521032318	0.352617831663	0.268098709602	0.228334178005	0.141475965849	0.198939612491	0.144438813302	0.268332618611	0.113796733071	0.288526763089	0.366496432888	0.233246267202	0.132353514483	0.128922849012	0.265993528517	0.149974659857	0.202760126311	0.378971580055	0.226696814939	0.344431016335	0.369069431991	0.376164671943	0.117773186231
0.103582706327	0.136563876652	0.232856418853	0.116213792835	-0.194417371642	-0.372344158122	-0.340142684496	-0.277611009317	-0.33078632412	-0.41592920354	-0.359479162606	-0.368367704963	0.176250438579	0.469260457682	0.177342013957	0.447662859148	0.0153210401154	0.179681104051	0.0782425636427	0.0142294647382	-0.025924915208	-0.0964094967058	-0.165256715138	0.24938598885	0.299208607852	0.403298117032	0.411796811041	0.00448325601341	0.290476004834	0.367354099255	0.377802035008	0.181006588437	-0.0646758410978	0.0532922693072	0.0934466492534	-0.122061518069	0.0712252933609	0.220459241355	0.178901407353	0.1759385599	0.130560212078	-0.0124361623329	-0.108026977506	-0.154730809715	0.00916143620132	-0.0550076020428	-0.0172702818604	0.18357958754	0.234805660598	0.0603095395891
0.124166699154	0.119566488636	0.166582199524	0.0964094967058	0.0764492612374	-0.0818291684535	-0.022806128416	-0.0165685548322	-0.0840902888776	-0.0240536431328	0.0222603407275	-0.0104869205879	0.225215391213	0.244707808662	0.0887684690655	0.170870531363	0.0391797590737	0.21476745546	0.129390667031	0.14132002651	-0.00393746832482	0.0893142567541	0.0458851506764	0.11792912557	0.153717204008	0.378971580055	0.404623601419	0.117227398542	0.26115940899	0.209231608904	0.287201278703	0.241043234182	-0.0922771042065	0.122217457409	0.181240497446	0.0901719231219	0.129078788351	0.154808779385	0.11808506491	0.235195508947	0.223655997817	0.0918872558575	0.0851818642548	0.0316167011033	0.0918092861877	0.131807726794	0.0296674593583	0.146621964056	0.0922771042065	0.224357724845
-0.0052629527114	0.0104089509181	0.228801996024	0.00674437643757	0.0752017465206	-0.0426883942147	0.00307980195704	0.0430002728938	-0.0111106779463	0.0217925227087	0.0660792951542	0.0498616038361	0.335308564968	0.1759385599	0.225995087911	0.171182410042	0.242524657908	0.289774277806	0.212506335036	0.302873182332	0.218120151261	0.293906670305	0.227086663288	0.189973100464	0.171338349382	0.400023390901	0.381700518498	0.290476004834	0.309656543605	0.204709368056	0.228412147675	0.178979377022	0.115745974816	0.166816108534	0.317219601575	0.185450859616	0.282211219835	0.254921835406	0.223967876496	0.320962145725	0.300378152899	0.23394799423	0.255311683755	0.219679544657	0.256637168142	0.291177731862	0.199797278859	0.229737632061	0.233402206542	0.177264044287
-0.0911855288293	0.0467428170442	0.309578573935	-0.0514209972321	0.0741101711434	0.397216482788	0.281587462477	0.342091926241	0.337257806713	0.268020739932	0.258352500877	0.3502007719	0.476589606643	0.0560212077502	0.368367704963	0.120658064013	0.592920353982	0.23036138942	0.471365638767	0.662001481424	0.590503294219	0.688745078165	0.723909399244	0.293828700635	0.181630345795	0.154107052357	0.0671708705314	0.581926630541	0.274102374176	0.0629605083622	-0.0148532220966	0.0224162800671	0.555962730498	0.270827648045	0.476121788624	0.415149506842	0.510662352345	0.34630228841	0.424817745897	0.357140072512	0.461931308721	0.556118669837	0.580757085494	0.670188296753	0.654906241472	0.560796850025	0.615531558224	0.312073603368	0.381388639819	0.172429924759
-0.153249385989	-0.112939066703	0.0987485867997	-0.177419983626	0.137733421699	0.408911933258	0.344898834353	0.349421075202	0.409769599626	0.392304393591	0.392304393591	0.43128922849	0.28416046158	-0.153561264668	0.200576975557	-0.120112276325	0.451795251647	0.0875209543488	0.265837589178	0.485478149	0.451093524619	0.612802619781	0.615687497563	0.0485361194495	-0.0603875092589	-0.00339168063623	-0.0670929008616	0.3809208218	0.0723168687381	-0.105298039063	-0.158161475186	-0.0530583602978	0.468792639663	0.207516276169	0.333281353553	0.406728782504	0.347081985108	0.143581146934	0.235819266305	0.239249931777	0.363065767416	0.444154224007	0.563291879459	0.624342130911	0.442049042922	0.453666523722	0.448208646836	0.1219835484	0.191766402869	0.138435148727
-0.0945382246306	-0.131417878445	0.084324197887	-0.21086897197	0.0768391095864	0.427234805661	0.376320611282	0.369147401661	0.472847062493	0.355736618455	0.385209153639	0.405637207126	0.247592686445	-0.128533000663	0.19161046353	-0.100385949866	0.431601107169	0.113328915052	0.246267202058	0.44282873962	0.398775876184	0.570153210401	0.632139097891	0.0522006939301	-0.0654555377958	-0.0558652684106	-0.104752251374	0.338271412421	0.0670929008616	-0.0829207438306	-0.12580406222	-0.00401543799462	0.436591166036	0.177965771315	0.332735565865	0.466843397918	0.306771665822	0.1062336751	0.23808038673	0.224825542864	0.397138513118	0.415071537172	0.544813067717	0.63627149039	0.400803087599	0.40431172274	0.433316439905	0.0869751666602	0.208685821216	0.192624069237
-0.0752797161904	0.380764882461	0.362130131379	0.23036138942	0.055709329071	0.197614128104	0.0646758410978	0.193325796265	0.100541889205	0.0119683443141	0.0147752524268	0.162917625044	0.334996686289	0.209465517914	0.418268293634	0.302951152002	0.365872675529	0.109976219251	0.487895208764	0.426377139293	0.364391251803	0.272387041441	0.342949592608	0.501228022299	0.451873221317	0.217106545554	0.110677946279	0.395890998402	0.309968422284	0.127987212974	0.0727846867569	0.0207009473315	0.423258352501	0.21453354645	0.305680090445	0.129000818682	0.328837082375	0.386378698686	0.418892050992	0.255155744415	0.206502670461	0.413278234767	0.273556586488	0.312307512378	0.469182488012	0.287747066391	0.482515301548	0.360882616662	0.380608943121	-0.0171923121906
-0.106779462789	0.0624926903435	0.255779501774	0.0433901212428	0.243148415266	0.293516821956	0.266461346536	0.339596896807	0.272231102101	0.272075162762	0.288916611438	0.346770106429	0.455069977779	0.097501072083	0.320338388367	0.129858485049	0.484230634283	0.13352305953	0.376242641612	0.628162644731	0.438150559432	0.586604810729	0.523371408522	0.215079334139	0.144360843632	0.319402752329	0.232466570504	0.447818798487	0.313555027094	0.0801138357179	0.0408171221395	0.0659233558146	0.467701064286	0.259911894273	0.482047483529	0.356204436474	0.472457214144	0.35409925539	0.458968461269	0.456629371175	0.45444622042	0.558613699271	0.563759697478	0.542629916962	0.506140111497	0.456629371175	0.492807297961	0.243928111964	0.328213325017	0.121281821371
-0.0345795485556	0.138902966746	0.337803594402	0.140384390472	0.220381271685	0.269502163658	0.239795719465	0.341935986901	0.282990916533	0.201590581264	0.221238938053	0.306069938794	0.485790027679	0.244551869323	0.368835522982	0.256637168142	0.529920860785	0.20291606565	0.403843904721	0.662781178122	0.470897820748	0.564617363845	0.472223305134	0.252348836303	0.177419983626	0.3850532143	0.301859576625	0.447039101789	0.473236910842	0.266461346536	0.202838095981	0.198783673151	0.49701766013	0.237456629371	0.574051693891	0.38115473081	0.469026548673	0.519394955362	0.575611087287	0.497485478149	0.533039647577	0.608826166621	0.562200304082	0.523293438852	0.560718880356	0.433082530895	0.530544618144	0.293360882617	0.434563954622	0.184125375229
0.0350473665744	0.0440138786012	0.283926552571	0.00307980195704	0.0933686795836	0.166972047873	0.159253050563	0.216326848856	0.237690538381	0.0619469026549	0.114654399439	0.181864254805	0.448754434525	0.316050056528	0.300612061908	0.35012280223	0.474484425558	0.234337842579	0.305368211766	0.503956960742	0.397840240147	0.472223305134	0.406806752173	0.236053175315	0.15285953764	0.322443569451	0.274024404507	0.326575961951	0.411406962692	0.317219601575	0.204787337726	0.173443530467	0.408833963588	0.211336789989	0.476355697634	0.312775330396	0.421854898445	0.420139565709	0.533117617247	0.451873221317	0.579587540447	0.446259405091	0.441893103583	0.422322716463	0.45085961561	0.363143737086	0.437994620093	0.245253596351	0.486257845698	0.210089275272
0.0776188062844	0.403298117032	0.349109196523	0.258352500877	-0.0187517055865	0.0316167011033	0.0193754629449	0.073486413785	-0.0339557911972	-0.0125921016724	-0.0280300962925	0.0886125297259	0.29998830455	0.212818213715	0.27675334295	0.264044286772	0.140618299482	0.433160500565	0.376320611282	0.254298078048	0.194495341312	0.114498460099	0.209075669565	0.487271451405	0.482359362208	0.184905071927	0.100619858875	0.365248918171	0.222720361779	0.0893922264239	0.107013371798	0.0600756305797	0.0419086975167	0.0956298000078	0.158863202214	0.0869751666602	0.200576975557	0.192156251218	0.101633464582	0.0465868777046	0.0253791275194	0.107091341468	0.0342676698764	0.0889244084051	0.303185061011	0.233402206542	0.265681649838	0.338817200109	0.190440918483	0.131339908775
0.0748898678414	0.0373864566684	0.118396943589	-0.0130599196912	0.246579080738	0.411095084012	0.469182488012	0.457331098203	0.498499083856	0.363143737086	0.433784257924	0.418502202643	0.265603680168	0.128533000663	0.132587423492	0.0821410471327	0.309422634595	0.229581692722	0.207204397489	0.397996179486	0.210635062961	0.442672800281	0.472379244474	0.0725507777475	-0.0048731043624	0.16065650462	0.151378113914	0.255701532104	0.317297571245	0.161202292308	0.18771198004	0.289228490117	0.217886242252	0.125180304861	0.419203929671	0.56282406144	0.253674320689	0.173053682118	0.293204943277	0.315816147519	0.575767026627	0.351682195626	0.490156329188	0.517055865268	0.295310124362	0.321429963744	0.318467116292	0.075045807181	0.246345171728	0.364703130482
0.0585162371837	0.0854157732642	0.0362169116214	0.108260886515	0.432146894858	0.452107130326	0.565708939223	0.55884760828	0.481033877822	0.501929749328	0.588320143464	0.579587540447	0.142879419906	0.00378152898522	0.0511870882227	-0.0706795056723	0.137889361039	0.16065650462	0.103504736657	0.33842735176	0.0763712915676	0.360804646992	0.352929710343	-0.0342676698764	-0.0660013254844	0.158161475186	0.15278156797	0.17227398542	0.240107598144	0.0408171221395	0.144048964953	0.327433628319	0.0792561693501	0.0668589918522	0.362909828077	0.507465595883	0.140462360142	0.0950840123192	0.150208568867	0.263264590074	0.407352539862	0.299598456201	0.458968461269	0.418190323964	0.203617792679	0.259989863943	0.221784725742	-0.00152040856107	0.0614011149663	0.33850532143
-0.0482242407703	0.255467623095	0.46216521773	0.302795212662	0.0540719660052	0.0325523371409	-0.0250672488402	0.0853378035944	-0.014307434408	-0.0256910061986	-0.0392577287435	0.0465089080348	0.521266227438	0.352072043975	0.413824022455	0.403142177693	0.463100853768	0.243694202955	0.436513196367	0.525944407625	0.455693735137	0.368367704963	0.255857471444	0.411796811041	0.372578067132	0.514716775174	0.35402128572	0.414837628163	0.434018166933	0.285719854976	0.217574363573	0.119176640287	0.374215430198	0.221784725742	0.417254687926	0.145764297688	0.390511091186	0.572804179174	0.482749210557	0.37717827765	0.302795212662	0.452808857354	0.334918716619	0.295232154692	0.488908814471	0.314802541811	0.419125960002	0.370161007368	0.456473431835	0.0814393201045
-0.132509453822	-0.107949007836	0.190440918483	-0.0696658999649	0.193247826595	0.274336283186	0.261783166348	0.308876846907	0.27254298078	0.372188218783	0.324002962847	0.305446181435	0.405325328447	0.0511870882227	0.246267202058	0.0325523371409	0.515262562863	0.111379673307	0.245877353709	0.528829285408	0.391992514912	0.553389731394	0.443998284667	0.0663132041636	-0.0187517055865	0.317999298273	0.239171962107	0.37733421699	0.266305407197	0.0677946278898	0.0203890686523	0.0397255467623	0.439943861838	0.253674320689	0.529453042766	0.385365092979	0.429573895755	0.317141631905	0.398308058165	0.419203929671	0.396748664769	0.534754980313	0.591516899926	0.522669681494	0.421153171416	0.526958013333	0.414993567502	0.172975712448	0.269424193989	0.141553935519
-0.0957857393474	0.10249113095	0.34240380492	0.0829207438306	-0.0711473236911	0.0964874663756	0.0234298857744	0.108728704534	0.0789442906709	0.0140735253986	-0.0333320338388	0.0238977037932	0.363299676426	0.287669096721	0.378425792367	0.329538809403	0.484152664613	0.093212740244	0.378347822697	0.420373474718	0.400023390901	0.324392811196	0.264434135121	0.250711473237	0.202136368952	0.320728236716	0.244551869323	0.308019180539	0.385365092979	0.287123309033	0.18778994971	0.102803009629	0.486803633387	0.222096604421	0.507075747534	0.21843202994	0.349654984211	0.468792639663	0.474328486219	0.374527308877	0.332891505204	0.469182488012	0.329148961054	0.357607890531	0.462555066079	0.355034891427	0.429262017075	0.302483333983	0.4315231375	0.066157264824
-0.0192974932751	0.485712058009	0.468324821644	0.285563915637	-0.0314607617637	0.0745779891622	-0.0106428599275	0.115044247788	0.00541889205099	-0.0413629098281	-0.0603875092589	0.121125882032	0.33094226346	0.209777396593	0.455069977779	0.306225878133	0.286967369693	0.282445128845	0.554169428092	0.400179330241	0.364703130482	0.204865307395	0.285096097618	0.639702155861	0.600171533274	0.201980429613	0.0840123192078	0.447195041129	0.266929164555	0.121125882032	0.0715371720401	-0.00378152898522	0.273556586488	0.201590581264	0.20681454914	0.0497836341663	0.273634556158	0.327589567658	0.248762231492	0.0931347705742	0.0624147206737	0.320494327707	0.16829753226	0.218120151261	0.464972125843	0.277766948657	0.439787922498	0.456473431835	0.358621496238	-0.00814783049394
-0.0387119410549	0.143191298585	0.420373474718	0.0821410471327	-0.00253401426845	0.28423843125	0.16050056528	0.251413200265	0.205099216405	0.141631905189	0.116525671514	0.20322794433	0.521266227438	0.173833378816	0.406182994815	0.242368718568	0.623874312892	0.260691590971	0.494678570036	0.631515340533	0.588242173794	0.574207633231	0.561186698374	0.350512650579	0.252348836303	0.251647109274	0.104206463686	0.537094070407	0.321118085065	0.184203344899	0.0803477447273	0.0415188491677	0.510038594987	0.304744454407	0.471053760087	0.321507933414	0.50855717126	0.467233246267	0.494600600366	0.352539861994	0.382168336517	0.562434213091	0.517835561966	0.553467701064	0.635335854353	0.466375579899	0.56274609177	0.385910880667	0.47019609372	0.170168804335
-0.023975673463	-0.108416825855	-0.0347354878952	-0.0124361623329	0.0737982924642	0.0114225566255	0.037542396008	0.0113445869557	0.0500175431757	0.0506413005341	0.0751237768508	0.0571907527972	0.0362169116214	0.0100191025691	-0.053760087326	0.000272893844295	0.0582043585045	0.00814783049394	-0.0482242407703	0.00674437643757	0.00588671006978	0.0713812327005	0.0421426065261	-0.108650734864	-0.11808506491	-0.00370355931543	-0.0126700713422	-0.0482242407703	0.00167634790067	-0.0497836341663	-0.0321624887919	-0.00721219445636	0.00549686172079	0.00978519355971	0.0474445440724	0.0596078125609	0.0261588242174	0.0250672488402	0.0622587813341	0.0829987135004	0.0859615609528	0.00050680285369	0.0390238197341	0.0188296752563	-0.0343456395462	0.055709329071	-0.0175821605396	-0.0601536002495	-0.0327862461502	0.087442984679
0.0153210401154	0.365170948501	0.459124400608	0.278858524034	-0.0476784530818	0.158629293205	0.0751237768508	0.194573310982	0.0894701960937	0.0105648902577	-0.0394916377529	0.0914974075085	0.359167283927	0.391914545242	0.42372617052	0.433472379244	0.387548243733	0.180460800749	0.505048536119	0.470975790418	0.358153678219	0.264746013801	0.258586409887	0.433862227593	0.390433121516	0.308954816576	0.210635062961	0.392304393591	0.433160500565	0.335542473978	0.263186620405	0.173989318155	0.413746052785	0.223110210128	0.451483372968	0.213052122724	0.327589567658	0.509726716307	0.451327433628	0.286967369693	0.259054227905	0.486413785038	0.29991033488	0.347549803127	0.514093017816	0.297883123465	0.490624147207	0.372422127792	0.493976843008	0.118474913259
0.195820825699	0.280106038751	0.394019726326	0.237300690032	-0.0316946707731	0.166036411836	0.160812443959	0.233168297532	0.162215898016	0.087832833028	0.0613231452965	0.0981248294413	0.363299676426	0.475264122256	0.283770613231	0.410003508635	0.317453510584	0.388405910101	0.363689524775	0.412888386418	0.234883630268	0.285875794316	0.278780554364	0.29187945889	0.257806713189	0.311995633698	0.254531987057	0.320806206386	0.46629761023	0.376164671943	0.394097695996	0.327199719309	0.19519706834	0.120424155004	0.487427390745	0.364079373124	0.275895676582	0.398308058165	0.346770106429	0.263966317103	0.343807258976	0.355346770106	0.326497992281	0.353553467701	0.387392304394	0.269736072668	0.384663365951	0.265369771159	0.40033526958	0.360726677323
-0.149584811508	0.253752290359	0.445167829714	0.157927566177	-0.0879887723675	0.00651046742817	-0.126427819578	0.0048731043624	-0.101633464582	-0.074655958832	-0.137031694671	0.00424934700402	0.431601107169	0.177108104947	0.484464543293	0.296167790729	0.379673307084	0.179135316362	0.505906202487	0.398386027835	0.414369810144	0.256403259132	0.296401699739	0.540758644887	0.487973178434	0.264122256442	0.120736033683	0.50886904994	0.240965264512	0.108104947176	0.0240536431328	-0.0910295894897	0.364391251803	0.281977310826	0.255545592764	0.0313048224241	0.409535690616	0.398308058165	0.352539861994	0.236053175315	0.0819851077931	0.330396475771	0.192857978246	0.220693150365	0.452886827024	0.347549803127	0.414447779814	0.479786363105	0.327979416007	-0.0638961443998
-0.0369186386496	0.251803048614	0.374761217886	0.182955830182	-0.00276792327784	0.142411601887	0.0333320338388	0.169311137967	0.0888464387353	0.0369186386496	0.00884955752212	0.0953958909984	0.409535690616	0.196522552727	0.454290281081	0.26100346965	0.438540407781	0.212428365366	0.487583330085	0.460060036646	0.47011812405	0.352383922654	0.331410081478	0.427156835991	0.359401192936	0.283848582901	0.146699933726	0.484308603953	0.320260418697	0.166036411836	0.0994503138279	0.0327082764804	0.424038049199	0.29219133757	0.366184554208	0.177030135277	0.362208101049	0.437370862734	0.398775876184	0.27277688979	0.245955323379	0.42731277533	0.343261471288	0.355502709446	0.463880550466	0.321897781763	0.432926591556	0.363845464114	0.374215430198	0.0391017894039
0.0890023780749	-0.259911894273	-0.0575806011462	-0.22646290593	-0.0529024209582	0.109118552883	0.124946395852	0.0789442906709	0.157849596507	0.0731745351058	0.11792912557	0.0380881836965	0.132197575143	0.0052629527114	-0.0477564227515	-0.0681065065689	0.160266656271	0.103192857978	-0.0284979143113	0.0629605083622	0.073486413785	0.190284979143	0.177887801645	-0.143503177264	-0.21468948579	-0.0385560017153	-0.0437799695918	0.0410510311489	-0.0235078554442	0.0345015788858	-0.00136446922147	0.0153210401154	0.0718490507193	0.0369966083194	0.109898249581	0.200966823906	0.122763245098	-0.0219484620483	0.0659233558146	0.0693540212857	0.173365560797	0.0584382675139	0.164632957779	0.177965771315	0.0341897002066	0.146855873065	0.0791781996803	-0.0483801801099	0.0513430275623	0.152079840942
-0.0206229776617	-0.158863202214	0.0099411328993	-0.159408989903	-0.0440138786012	0.0358270632724	0.0532142996374	0.0377763050173	0.0979688901018	0.0398035164321	0.0900159837823	0.0156329187946	0.15668005146	0.064987719777	0.00463919535301	0.0277961872831	0.122217457409	0.101321585903	-0.0238197341234	0.0779306849635	0.0772289579354	0.15675802113	0.131261939106	-0.0580484191649	-0.104908190714	-0.0136057073798	0.0128260106818	0.0649097501072	0.0323184281315	-0.0278741569529	-0.0182059178979	-0.00417137733422	0.0253791275194	-0.046430938365	0.100853767884	0.1336010292	0.0998401621769	-0.00962925422011	0.0461190596858	0.0662352344938	0.141397996179	0.0313048224241	0.0985146777903	0.0840902888776	0.0569568437878	0.121437760711	0.0459631203462	0.023975673463	0.0714592023703	0.136174028303
-0.306381817473	0.086663287981	0.295076215352	0.005029043702	-0.0258469455382	0.11013215859	-0.0624147206737	0.0575026314764	0.0323963978013	0.064987719777	-0.0179720088885	0.107871038166	0.338895169779	-0.014307434408	0.441035437215	0.126895637597	0.511052200694	-0.0200771899731	0.436591166036	0.423882109859	0.560718880356	0.375307005575	0.349810923551	0.322365599782	0.268488557951	0.144438813302	-0.00206619624966	0.45468012943	0.132977271841	-0.0329421854898	-0.17204007641	-0.231920782815	0.667615297649	0.362052161709	0.291333671202	0.0569568437878	0.421932868114	0.352072043975	0.366652372227	0.234727690928	0.093602588593	0.47378269853	0.334840746949	0.347237924447	0.471521578106	0.404701571089	0.483450937585	0.360570737983	0.304354606058	-0.196678492067
-0.16821956259	0.116135823165	0.336712019025	0.0546177536938	0.0345015788858	0.196678492067	0.0386339713851	0.181318467116	0.137655452029	0.0875989240186	0.0417527581771	0.178199680324	0.407196600522	0.170636622354	0.45444622042	0.279092433044	0.56298000078	0.144594752641	0.443140618299	0.552064247008	0.514248957156	0.446103465752	0.46598573155	0.358699465908	0.278624615025	0.210089275272	0.115979883825	0.486647694047	0.379361428404	0.140150481463	0.0532922693072	0.0174262212	0.648434758879	0.300768001248	0.494210752017	0.260925499981	0.494912479046	0.469338427352	0.511520018713	0.395345210713	0.331410081478	0.584499629644	0.453978402401	0.460449884995	0.541538341585	0.510272503996	0.611789014074	0.368055826284	0.409145842267	0.0281860356321
-0.0903278624615	0.294452457994	0.479162605746	0.180694709758	-0.0535261783166	-0.045261393318	-0.135160422596	0.0100191025691	-0.120969942692	-0.0713812327005	-0.115200187127	0.0315387314335	0.433316439905	0.184593193248	0.511909867062	0.320494327707	0.370784764727	0.239951658805	0.499200810885	0.445791587073	0.470663911738	0.316439904877	0.279716190402	0.566488635921	0.529453042766	0.367042220576	0.240809325173	0.493586994659	0.317063662235	0.135238392265	0.0901719231219	-0.0194534326147	0.360336828974	0.320962145725	0.31511442049	0.0453393629878	0.411095084012	0.429651865424	0.335386534638	0.250555533897	0.132665393162	0.364235312463	0.21843202994	0.247202838096	0.49327511598	0.348485439164	0.408522084909	0.465751822541	0.364469221473	-0.0615570543059
-0.118241004249	0.0176601302093	0.215313243148	-0.0190635842657	0.149818720518	0.221082998714	0.190908736502	0.263576468754	0.258586409887	0.184515223578	0.196054734708	0.29975439554	0.314958481151	0.153249385989	0.306849635492	0.198861642821	0.399165724533	0.143893025613	0.295388094031	0.48945460216	0.339674866477	0.44275076995	0.479318545086	0.198315855132	0.120112276325	0.188335737398	0.167205956883	0.292893064598	0.401738723637	0.13726560368	0.118708822268	0.163775291412	0.470741881408	0.18747807103	0.502397567346	0.374527308877	0.387860122412	0.345132743363	0.429729835094	0.411328993022	0.444076254337	0.509258898289	0.487895208764	0.495458266734	0.4315231375	0.494132782348	0.547152157811	0.216404818526	0.33468480761	0.170792561694
0.0395696074227	0.159097111224	0.224513664185	0.0949280729796	0.144516782971	0.200031187868	0.245331566021	0.287279248372	0.262328954037	0.166738138864	0.19153249386	0.281665432147	0.264278195782	0.286733460684	0.196444583057	0.294764336673	0.244941717672	0.266617285876	0.265447740829	0.402440450665	0.166114381506	0.302405364313	0.358933374917	0.210011305602	0.171104440373	0.242758566917	0.230673268099	0.200732914896	0.482515301548	0.274804101205	0.314256754123	0.36571673619	0.221706756072	0.114498460099	0.437838680753	0.409301781607	0.267319012904	0.296947487427	0.336010291996	0.339908775486	0.450001949242	0.347705742466	0.357373981521	0.381934427508	0.340922381194	0.341000350864	0.386534638026	0.168063623251	0.320806206386	0.317531480254
0.157849596507	0.147167751745	0.16439904877	0.0705235663327	0.095161981989	0.202292308292	0.273946434837	0.296869517758	0.270827648045	0.147635569763	0.192078281548	0.247280807766	0.192156251218	0.302561303653	0.132431484153	0.269268254649	0.153327355659	0.289618338466	0.173521500136	0.282757007524	0.0428443335542	0.211258820319	0.286031733656	0.167205956883	0.135004483256	0.205567034424	0.21858796928	0.13344508986	0.457487037542	0.321819812093	0.382480215196	0.445167829714	0.094382285291	0.0757475342092	0.401114966278	0.447896768157	0.181318467116	0.216716697205	0.276051615921	0.298662820163	0.429184047406	0.24938598885	0.287903005731	0.316050056528	0.227008693618	0.221316907723	0.265915558848	0.0929788312346	0.262874741725	0.378737671046
-0.0244434914818	0.182254103154	0.451483372968	0.0730185957662	-0.0500175431757	0.192468129897	0.0550076020428	0.167127987213	0.157927566177	0.0540719660052	0.0266266422362	0.15668005146	0.53584655569	0.252660714982	0.458188764571	0.320416358037	0.614907800865	0.334216989591	0.514404896495	0.59370005068	0.600015593934	0.486491754707	0.514015048146	0.460060036646	0.353163619352	0.185294920276	0.0643639624186	0.532649799228	0.319792600678	0.141553935519	0.0316167011033	-0.033254064169	0.524930801918	0.289540368797	0.442594830611	0.246579080738	0.525788468286	0.433472379244	0.441035437215	0.285407976297	0.350434680909	0.544267280028	0.425909321274	0.452496978675	0.631671279872	0.495458266734	0.634556157655	0.413434174106	0.548555611867	0.147947448443
-0.128533000663	0.124322638494	0.27254298078	0.00682234610736	0.0102530115785	0.333827141242	0.185450859616	0.264356165452	0.289930217146	0.179057346692	0.150676386886	0.262952711395	0.36174028303	0.0267825815758	0.378113913688	0.0929788312346	0.557444154224	0.101165646563	0.463334762777	0.518459319325	0.608514287942	0.508089353242	0.518147440646	0.298584850493	0.198393824802	0.0536041479864	-0.0818291684535	0.434797863631	0.155042688394	0.0109547386067	-0.11021012826	-0.0974231024132	0.591906748275	0.260145803283	0.342559744259	0.242134809559	0.391758605902	0.294140579315	0.352227983314	0.19129858485	0.281275583798	0.544501189037	0.469338427352	0.525554559276	0.541616311255	0.41569529453	0.568515847335	0.27285485946	0.417800475615	0.073486413785
-0.0737203227944	0.0929008615649	0.254064169038	0.0441698179408	0.08315465284	0.25733889517	0.146232115707	0.218899847959	0.225137421543	0.137655452029	0.162293867685	0.221238938053	0.459592218627	0.0798799267085	0.361038556002	0.128766909672	0.541304432576	0.149584811508	0.388561849441	0.523059529843	0.532493859889	0.507855444232	0.469260457682	0.250009746209	0.159019141554	0.18357958754	0.0571907527972	0.422244746793	0.200966823906	0.0685743245877	-0.0388678803945	-0.0422985458657	0.470819851078	0.250087715879	0.344353046665	0.229269814042	0.414603719153	0.347549803127	0.390822969865	0.290709913844	0.347471833457	0.507933413902	0.480955908152	0.45826673424	0.500058477252	0.405169389108	0.464270398815	0.242992475927	0.379205489065	0.112861097033
0.0391017894039	0.108884643874	0.209855366263	0.147323691084	0.201746520603	0.156991930139	0.228334178005	0.239873689135	0.168609410939	0.303341000351	0.269502163658	0.209465517914	0.301079879927	0.19519706834	0.12580406222	0.0670929008616	0.19145452419	0.204553428716	0.185762738295	0.389185606799	0.134926513586	0.322677478461	0.230751237769	0.0401933647811	0.0248333398308	0.348797317843	0.330474445441	0.267007134225	0.286967369693	0.107637129157	0.204163580367	0.227710420646	0.0941483762816	0.116369732174	0.391680636233	0.337725624732	0.205255155744	0.21086897197	0.188803555417	0.231374995127	0.24556547503	0.37733421699	0.430821410471	0.317531480254	0.24969786753	0.275038010214	0.271139526724	0.10256910062	0.175782620561	0.283536704222
0.251803048614	-0.157147869479	-0.00627655841878	-0.148493236131	-0.0232739464348	-0.00456122568321	0.155822385092	0.0752017465206	0.162059958676	0.0343456395462	0.14132002651	0.0320065494523	0.0982027991111	0.261315348329	-0.106701493119	0.126037971229	0.0157108884644	0.343495380297	-0.0927449222253	0.0465868777046	-0.0745000194924	0.12978051538	0.114420490429	-0.0867412576508	-0.120034306655	0.13734357335	0.211492729328	-0.0620248723247	0.207282367159	0.248294413473	0.335464504308	0.36556079685	-0.169233168298	-0.0659233558146	0.188335737398	0.314958481151	0.0237417644536	-0.0612451756267	0.00806986082414	0.0977349810924	0.329928657752	-0.0377763050173	0.120658064013	0.125258274531	-0.00838173950333	0.0787103816615	0.00947331488051	-0.100463919535	0.130404272738	0.465361974192
0.246579080738	-0.122295427079	-0.0327082764804	-0.0967993450548	0.0516549062415	0.0231180070952	0.20299403532	0.114888308448	0.182565981833	0.0893142567541	0.192546099567	0.0804257143971	0.046820786714	0.227086663288	-0.168063623251	0.0826088651515	-0.0512650578925	0.301781606955	-0.124946395852	0.0178160695489	-0.143970995283	0.0879108026978	0.0719270203891	-0.135316361935	-0.152391719621	0.134146816888	0.217652333242	-0.113718763401	0.178199680324	0.21874390862	0.340532532845	0.401504814627	-0.222798331449	-0.0809715020857	0.159564929243	0.310826088652	-0.0263927332268	-0.0987485867997	-0.0392577287435	0.0666250828428	0.301781606955	-0.0526685119489	0.114342520759	0.100853767884	-0.0571127831274	0.0223383103973	-0.0394136680831	-0.137967330708	0.0691980819461	0.462788975089
0.24174496121	-0.198549764142	-0.247904565124	-0.0992943744883	0.217730302912	0.139292815095	0.353319558692	0.207516276169	0.282055280496	0.312931269736	0.389341546139	0.225605239562	-0.139682663444	-0.0434680909126	-0.345366652372	-0.199641339519	-0.194105492963	0.0990604654789	-0.310358270633	-0.0988265564695	-0.254999805076	0.0333320338388	-0.0149311917664	-0.392148454251	-0.404857510428	-0.0300573077073	0.0720049900589	-0.250477564228	-0.0126700713422	-0.017036372851	0.139058906086	0.298428911154	-0.325874234923	-0.159720868582	-0.00385949865502	0.255935441113	-0.173599469806	-0.265759619508	-0.228100268995	-0.053760087326	0.182176133484	-0.121593700051	0.0892362870843	0.0405052434603	-0.221940665081	-0.0531363299676	-0.205956882773	-0.306381817473	-0.159720868582	0.402596390004
-0.100931737554	0.316283965537	0.359401192936	0.129390667031	-0.119020700947	0.0546957233636	-0.0459631203462	0.0518108455811	-0.0118124049745	-0.073876262134	-0.116759580523	-0.00557483139059	0.267396982574	0.140618299482	0.406650812834	0.221472847062	0.299520486531	0.248372383143	0.436669135706	0.286109703325	0.329382870064	0.17219601575	0.230595298429	0.496004054423	0.480020272114	0.182098163814	0.0733304744454	0.43121125882	0.24158902187	0.165802502826	0.101867373592	0.00643249775837	0.234337842579	0.163463412732	0.205333125414	0.0822969864723	0.246579080738	0.262640832716	0.209699426923	0.0975790417528	0.0430002728938	0.243070445597	0.117383337882	0.201200732915	0.326108143932	0.22233051343	0.29998830455	0.352851740673	0.258586409887	-0.0189856145959
-0.0767611399166	0.0577365404858	-0.0051849830416	0.0419086975167	0.157927566177	0.242602627578	0.162527776695	0.185450859616	0.204943277065	0.181240497446	0.17609449924	0.258430470547	0.0900939534521	-0.163931230751	0.0913414681689	-0.111457642977	0.224669603524	-0.027484308604	0.1759385599	0.162917625044	0.200888854236	0.219289696308	0.227164632958	0.0462749990254	0.0185957662469	-0.0226501890764	-0.107871038166	0.175626681221	-0.052980390628	-0.124088729484	-0.172585864099	-0.134848543916	0.177264044287	0.151612022923	0.0369186386496	0.0520447545905	0.141631905189	0.0307590347355	0.0610892362871	0.037542396008	0.0609332969475	0.161670110327	0.186932283342	0.200109157538	0.148025418112	0.178979377022	0.154652840045	0.096331527036	0.0321624887919	-0.0589060855327
-0.131183969436	0.123387002456	0.418658141983	0.109274492223	0.0113445869557	0.11021012826	-0.01352773771	0.100463919535	0.0602315699193	0.0112666172859	0.0106428599275	0.0993723441581	0.60547347082	0.17617246891	0.432068925188	0.291489610541	0.613738255818	0.220615180695	0.449144282874	0.542006159604	0.596195080114	0.491559783244	0.443764375658	0.385443062649	0.312385482047	0.293438852286	0.114654399439	0.525866437956	0.270125921017	0.112315309345	-0.00463919535301	-0.076995048926	0.506296050836	0.35386534638	0.333983080582	0.128299091653	0.571556664458	0.47393863787	0.499122841215	0.35004483256	0.27675334295	0.452496978675	0.372500097462	0.358387587229	0.538185645784	0.451093524619	0.495848115083	0.401192935948	0.447740828818	0.0223383103973
-0.166738138864	0.0737982924642	0.297025457097	0.0727846867569	-0.075045807181	-0.0337218821878	-0.146543994386	-0.055319480722	-0.0690421426065	-0.0743440801528	-0.147479630424	-0.0300573077073	0.287513157382	0.152157810612	0.349265135862	0.267786830923	0.391524696893	0.173677439476	0.313944875443	0.321040115395	0.440411679857	0.262017075358	0.255545592764	0.308876846907	0.264668044131	0.12190557873	0.0624147206737	0.328915052045	0.291489610541	0.168609410939	0.0978129507622	-0.0102530115785	0.436591166036	0.205878913103	0.292347276909	0.0857276519434	0.331721960157	0.393941756657	0.297337335776	0.222174574091	0.157927566177	0.336945928034	0.172429924759	0.200265096877	0.402362480995	0.388094031422	0.417410627266	0.341156290203	0.293360882617	-0.0249113095006
-0.109898249581	-0.0568009044482	0.0518108455811	-0.000740711863085	0.221160968383	0.250633503567	0.215001364469	0.210323184281	0.242602627578	0.356750224163	0.285797824646	0.309968422284	0.159253050563	-0.0927449222253	0.0973451327434	-0.0806596234065	0.291489610541	0.171884137071	0.137811391369	0.290242095825	0.275973646252	0.35799773888	0.363377646096	-0.000116954504698	-0.0664691435032	-0.0299013683677	-0.0419866671865	0.231063116448	0.159954777592	-0.0552415110522	-0.00783595181474	0.103972554676	0.252348836303	0.113640793731	0.256403259132	0.35791976921	0.1643210791	0.122529336088	0.0708354450119	0.126505789248	0.215547152158	0.282445128845	0.334216989591	0.322755448131	0.230439359089	0.399243694203	0.296635608748	0.096721375385	0.0405052434603	0.162761685704
0.129390667031	0.218354060271	0.380608943121	0.13344508986	0.0356711239328	0.249308019181	0.268254648942	0.276363494601	0.268410588281	0.128065182644	0.156446142451	0.244084051304	0.418346263304	0.356750224163	0.274414252856	0.349187166192	0.372344158122	0.41195275038	0.406884721843	0.542473977623	0.335776382987	0.43526568165	0.483061089236	0.298272971814	0.228957935363	0.228568087014	0.178589528673	0.356984133172	0.377724065339	0.24158902187	0.246267202058	0.236131144985	0.275349888893	0.106857432459	0.43893025613	0.401036996608	0.351370316947	0.362286070718	0.346614167089	0.270983587385	0.458734552259	0.412420568399	0.421932868114	0.465050095513	0.544735098047	0.374995126896	0.486023936689	0.25336244201	0.456005613816	0.393162059959
-0.0457292113368	0.0764492612374	0.0294335503489	0.0495497251569	0.19535300768	0.536392343378	0.464738216834	0.457253128533	0.466453549569	0.473158941172	0.424038049199	0.422946473822	0.13328915052	-0.16439904877	0.122997154107	-0.220147362676	0.274414252856	0.0590620248723	0.228957935363	0.273946434837	0.27262095045	0.341546138552	0.348641378504	-0.00627655841878	-0.0626486296831	-0.0784764726521	-0.155900354762	0.274336283186	0.014697282757	-0.119566488636	-0.114888308448	0.0287318233207	0.202526217301	0.0925110132159	0.212194456356	0.34224786558	0.0985926474601	0.000194924174496	0.03676269931	0.0207009473315	0.147167751745	0.273478616818	0.3344508986	0.406884721843	0.208997699895	0.227164632958	0.232466570504	0.106155705431	0.0256130365288	0.14506257066
-0.066936961522	0.150832326225	0.122685275428	0.0741881408132	0.0397255467623	0.374839187556	0.253752290359	0.299598456201	0.286343612335	0.246735020077	0.200888854236	0.21476745546	0.161514170987	-0.0285758839811	0.197068340416	-0.046430938365	0.29998830455	0.0832326225098	0.292425246579	0.241355112861	0.28041791743	0.249074110171	0.247592686445	0.11395267241	0.0733304744454	0.0144633737476	-0.076215352228	0.332501656855	0.0817511987837	0.00877158785233	-0.0272503995946	-0.00385949865502	0.234805660598	0.17219601575	0.216716697205	0.229815601731	0.150520447546	0.136797785661	0.12174963939	0.0706015360025	0.108806674204	0.280028069081	0.24961989786	0.317531480254	0.235039569607	0.163073564383	0.216092939846	0.183501617871	0.1219835484	0.0616350239757
-0.19543097735	0.0719270203891	0.371252582745	0.00604264940938	0.0345795485556	0.210635062961	0.0582043585045	0.170636622354	0.118241004249	0.135862149624	0.0893922264239	0.219601574987	0.513469260458	0.0681065065689	0.45436825075	0.179369225371	0.633698491287	0.15278156797	0.48953257183	0.618260496667	0.668706873026	0.552220186348	0.533429495926	0.360180889634	0.256715137811	0.227320572297	0.0747339285018	0.585123387002	0.220693150365	0.0465089080348	-0.0869751666602	-0.129078788351	0.662235390433	0.332657596195	0.417878445285	0.204553428716	0.560017153327	0.423882109859	0.460293945655	0.329304900394	0.275661767572	0.568359907996	0.474640364898	0.484542512962	0.664184632178	0.540758644887	0.596428989123	0.393084090289	0.418424232973	0.00268995360805
-0.129390667031	0.0481462711005	0.349343105532	0.152547658961	0.0603875092589	-0.0210128260107	-0.0957857393474	0.0224162800671	-0.0511870882227	-0.0596078125609	-0.0686522942575	0.0303691863865	0.4315231375	0.30349693969	0.361038556002	0.407898327551	0.434485984952	0.108416825855	0.329304900394	0.467701064286	0.37702233831	0.333047444544	0.309422634595	0.269658102998	0.219679544657	0.3850532143	0.304198666719	0.325094538225	0.437994620093	0.27285485946	0.193481735605	0.122841214767	0.487193481736	0.241978870219	0.421854898445	0.152547658961	0.502241628007	0.563057970449	0.594167868699	0.514170987486	0.326575961951	0.442127012592	0.321741842423	0.268488557951	0.440177770847	0.444310163346	0.441659194573	0.3460683794	0.372500097462	0.0509531792133
0.0683404155783	0.131261939106	0.382246306187	0.153951113017	0.134146816888	0.136174028303	0.17227398542	0.247592686445	0.124244668824	0.139838602784	0.144828661651	0.169311137967	0.552064247008	0.368835522982	0.341702077892	0.328525203696	0.410627265994	0.303029121672	0.366574402557	0.587150598417	0.349577014541	0.491949631593	0.397996179486	0.250789442907	0.201122763245	0.550037035593	0.509882655647	0.453120736034	0.55494912479	0.358309617559	0.358777435578	0.339440957468	0.311917664029	0.215781061167	0.609605863319	0.389107637129	0.470741881408	0.519394955362	0.525398619937	0.563915636817	0.514482866165	0.478772757397	0.482983119566	0.446415344431	0.492105570933	0.41203072005	0.402986238353	0.29585591205	0.363611555105	0.282834977194
-0.158551323535	-0.140696269151	0.159408989903	-0.190207009473	0.087832833028	0.328759112705	0.27254298078	0.279560251062	0.332579626525	0.302951152002	0.304042727379	0.336945928034	0.357451951191	-0.0628045690227	0.26872246696	-0.023585825114	0.523527347862	0.199485400179	0.305290242096	0.526490195314	0.519862773381	0.652099333359	0.650617909633	0.118864761608	0.00385949865502	0.077384897275	0.000272893844295	0.47760321235	0.183501617871	-0.00814783049394	-0.085493742934	-0.0182838875677	0.496705781451	0.239795719465	0.411562902031	0.432302834197	0.440177770847	0.24961989786	0.321585903084	0.308175119878	0.408755993918	0.478772757397	0.580133328135	0.60937195431	0.477135394332	0.522903590503	0.46239912674	0.187322131691	0.242914506257	0.153717204008
-0.213597910413	-0.173911348485	0.101243616233	-0.198003976453	0.136018088963	0.296479669409	0.23792444739	0.251023351916	0.298896729172	0.376242641612	0.332423687186	0.351292347277	0.294452457994	-0.139526724104	0.213519940743	-0.126037971229	0.478616818058	0.104362403025	0.260691590971	0.489844450509	0.507543565553	0.608592257612	0.552688004366	0.0500955128455	-0.0588281158629	0.0667810221824	-0.0189076449261	0.409925538965	0.0992943744883	-0.0946941639702	-0.172351955089	-0.0981248294413	0.483606876925	0.225761178901	0.348407469494	0.349031226853	0.35784179954	0.176328408249	0.239093992437	0.226930723948	0.305836029784	0.456941249854	0.565319090874	0.568671786675	0.417722505945	0.479084636077	0.408600054579	0.149272932829	0.182254103154	0.0721609293985
-0.119878367315	-0.156913960469	0.154418931036	-0.17617246891	0.119956336985	0.374449339207	0.347549803127	0.351604225956	0.394331605006	0.393863786987	0.407742388211	0.39651475576	0.369303341	-0.0372305173288	0.251881018284	-0.0617909633153	0.518849167674	0.203539823009	0.270671708705	0.567502241628	0.481033877822	0.70589840552	0.648746637558	0.0585162371837	-0.0479123620911	0.149896690188	0.0712252933609	0.43128922849	0.180226891739	-0.0185957662469	-0.0530583602978	0.0186737359167	0.441815133913	0.220147362676	0.460839733344	0.489688511169	0.391992514912	0.203461853339	0.296479669409	0.31924681299	0.442594830611	0.492339479942	0.651397606331	0.680012475147	0.448286616506	0.511520018713	0.45850064325	0.144282873962	0.238392265409	0.205489064754
0.0570348134576	0.0642859927488	0.180850649098	0.0727846867569	0.250243655218	0.289072550778	0.38489727496	0.390043273167	0.293828700635	0.393317999298	0.383026002885	0.357296011851	0.331643990488	0.177108104947	0.163541382402	0.0767611399166	0.271919223422	0.283458734552	0.255935441113	0.488207087443	0.200732914896	0.474718334568	0.441269346224	0.0924330435461	0.04448169662	0.355034891427	0.337803594402	0.348407469494	0.398152118826	0.172819773108	0.26513586215	0.3460683794	0.163229503723	0.143970995283	0.519394955362	0.569919301392	0.295388094031	0.256871077151	0.284082491911	0.380608943121	0.452652918015	0.383727729913	0.532493859889	0.512767533429	0.335932322327	0.381544579159	0.331799929827	0.13328915052	0.169700986316	0.364625160812
-0.129390667031	-0.149584811508	0.180304861409	-0.113328915052	0.240029628475	0.235507387626	0.259911894273	0.259600015594	0.276129585591	0.379049549725	0.380141125102	0.345990409731	0.431679076839	-0.0110327082765	0.207282367159	-0.0156329187946	0.492027601263	0.231297025457	0.245097657011	0.544423219368	0.459826127636	0.685470352033	0.564227515496	0.0864293789716	-0.0098631632295	0.261705196678	0.201902459943	0.430197653113	0.244941717672	0.023975673463	-3.89848348992e-05	0.0550076020428	0.364937039492	0.242602627578	0.449300222214	0.424973685236	0.412732447078	0.24556547503	0.308019180539	0.36540485751	0.447117071459	0.430587501462	0.577794238041	0.538731433472	0.410237417645	0.546450430782	0.385521032318	0.17609449924	0.220459241355	0.186932283342
0.111925460996	-0.0275622782738	0.134224786558	-0.016256676153	0.217340454563	0.311683755019	0.394565514015	0.358543526568	0.38863981911	0.343885228646	0.415149506842	0.329538809403	0.307941210869	0.135472301275	0.083544501189	0.054929632373	0.286577521344	0.366418463218	0.158473353865	0.37312385482	0.199797278859	0.472691123153	0.479630423765	0.0405052434603	-0.0317726404429	0.19909555183	0.180148922069	0.288682702429	0.314100814783	0.150052629527	0.229893571401	0.361350434681	0.100074071186	0.0960976180266	0.42349226151	0.629955947137	0.236910841683	0.139604693774	0.209075669565	0.2804958871	0.513469260458	0.258196561538	0.453432614713	0.457565007212	0.240809325173	0.338973139449	0.247592686445	0.0676386885502	0.147713539433	0.473470819851
-0.0589060855327	0.183189739191	0.348875287513	0.122451366418	0.138513118397	0.215079334139	0.145608358349	0.217340454563	0.183345678531	0.11800709524	0.108962613543	0.192078281548	0.457097189193	0.223188179798	0.376164671943	0.269112315309	0.536002495029	0.352617831663	0.448910373865	0.523371408522	0.505828232817	0.486803633387	0.490312268528	0.397528361467	0.324314841527	0.337647655062	0.260535651632	0.537951736774	0.494756539706	0.302015515964	0.235741296636	0.200031187868	0.382558184866	0.221550816732	0.476745545983	0.366964250906	0.423180382831	0.423336322171	0.436669135706	0.420763323067	0.44290670929	0.405481267787	0.363845464114	0.434096136603	0.492261510273	0.45460215976	0.421698959105	0.400803087599	0.345678531051	0.163697321742
-0.11426455109	-0.153327355659	0.0652216287864	-0.0188296752563	0.20712642782	-0.0646758410978	-0.00596467973958	0.0182059178979	-0.0402713344509	0.105220069393	0.0875989240186	0.0444037269502	0.218198120931	0.136485906982	0.0761373825582	0.0787103816615	0.183111769522	0.0727067170871	0.03286421582	0.244084051304	0.0838563798682	0.253050563331	0.136797785661	-0.0520447545905	-0.0539939963354	0.362909828077	0.439709952828	0.154964718724	0.352227983314	0.154029082687	0.233246267202	0.21468948579	0.162527776695	0.125960001559	0.318155237613	0.201980429613	0.21453354645	0.240419476824	0.286811430354	0.44290670929	0.293672761296	0.243148415266	0.277611009317	0.148415266461	0.131417878445	0.270281860356	0.165490624147	0.0957857393474	0.0523566332697	0.0855717126038
0.0368406689798	0.178667498343	0.347627772796	0.128377061323	0.16424310943	0.318467116292	0.308097150209	0.362675919067	0.270047951347	0.249931776539	0.266305407197	0.360180889634	0.463490702117	0.209933335932	0.347939651476	0.212506335036	0.419203929671	0.384117578262	0.430509531792	0.662937117461	0.404467662079	0.55120658064	0.599001988227	0.335464504308	0.257728743519	0.319402752329	0.240887294842	0.498810962536	0.448598495185	0.189427312775	0.203773732018	0.236988811352	0.307083544501	0.184281314569	0.527737710031	0.501695840318	0.426766987642	0.380141125102	0.390043273167	0.400959026939	0.472847062493	0.483450937585	0.511675958052	0.572570270165	0.540758644887	0.500136446922	0.529297103427	0.293828700635	0.370940704066	0.337725624732
-0.0725507777475	0.225527269892	0.446571283771	0.215937000507	0.0691980819461	0.165724533157	0.0720829597287	0.198705703481	0.0973451327434	0.0973451327434	0.0575806011462	0.201668550934	0.457487037542	0.251023351916	0.437526802074	0.366652372227	0.48540017933	0.23808038673	0.482515301548	0.633698491287	0.511831897392	0.461775369381	0.468870609333	0.387314334724	0.31909087365	0.27285485946	0.176406377919	0.500292386262	0.421543019765	0.223188179798	0.151612022923	0.122139487739	0.543877431679	0.259366106585	0.495380297064	0.289228490117	0.47783712136	0.569373513703	0.514093017816	0.390745000195	0.332891505204	0.582706327239	0.435967408678	0.444777981365	0.654984211142	0.502397567346	0.58208256988	0.413668083116	0.411718841371	0.130092394059
-0.12182760906	-0.141397996179	0.0885345600561	-0.158161475186	0.163073564383	0.22622899692	0.274336283186	0.26513586215	0.281353553468	0.295232154692	0.374449339207	0.380530973451	0.240263537484	-0.0775408366146	0.126895637597	-0.0570348134576	0.305913999454	0.0659233558146	0.145686328018	0.406182994815	0.290553974504	0.503099294374	0.45452419009	-0.00845970917313	-0.0798019570387	0.134380725898	0.0829987135004	0.212116486687	0.0447935752992	-0.115823944486	-0.121281821371	-0.0183618572375	0.308253089548	0.167517835562	0.284550309929	0.284706249269	0.279950099411	0.101867373592	0.201122763245	0.23028341975	0.318389146622	0.385131183969	0.528751315738	0.476589606643	0.329226930724	0.387314334724	0.364235312463	0.0612451756267	0.201044793575	0.167361896222
0.184047405559	0.290787883513	0.405793146466	0.215235273479	-0.0157108884644	0.00923940587112	0.0400374254415	0.0819851077931	0.0269385209154	-0.0946941639702	-0.0446376359596	0.0564110560992	0.421854898445	0.51635413824	0.291333671202	0.562434213091	0.301001910257	0.416397021559	0.353007680012	0.406728782504	0.236676932673	0.254142138708	0.272932829129	0.413434174106	0.378893610386	0.402986238353	0.33866126077	0.253674320689	0.446415344431	0.364547191143	0.336945928034	0.262406923707	0.166582199524	0.129858485049	0.360570737983	0.203383883669	0.31916884332	0.382012397177	0.376164671943	0.316907722896	0.391446727223	0.279014463374	0.238470235079	0.235429417956	0.393395968968	0.275427858563	0.349654984211	0.306147908464	0.502241628007	0.300612061908
-0.223344119138	-0.119722427976	0.169934895326	-0.164866866789	0.0601536002495	0.27675334295	0.17204007641	0.199797278859	0.228801996024	0.2456434447	0.218977817629	0.28447234026	0.341312229543	-0.104674281704	0.255701532104	-0.00463919535301	0.517835561966	0.0910295894897	0.33078632412	0.474172546879	0.504190869752	0.532259950879	0.559471365639	0.152469689291	0.0426104245449	0.0426883942147	-0.0729406260964	0.433238470235	0.0795680480293	-0.0751237768508	-0.200654945226	-0.141397996179	0.529998830455	0.294140579315	0.276285524931	0.289384429457	0.45070367627	0.238782113758	0.30747339285	0.246033293049	0.283770613231	0.430041713773	0.4738606682	0.509024989279	0.463958520136	0.48945460216	0.463100853768	0.21843202994	0.245019687342	0.0368406689798
-0.158473353865	-0.17991501306	0.123776850805	-0.206502670461	0.0819851077931	0.314958481151	0.25718295583	0.251413200265	0.317063662235	0.263108650735	0.270437799696	0.296323730069	0.332891505204	-0.0675607188804	0.212194456356	-0.0230400374254	0.495068418385	0.129234727691	0.26108143932	0.45078164594	0.445557678063	0.550816732291	0.588164204125	0.074655958832	-0.0372305173288	0.0366067599704	-0.0426883942147	0.358075708549	0.114342520759	-0.0330201551596	-0.12174963939	-0.0323963978013	0.479942302444	0.240341507154	0.317609449924	0.383415851234	0.412186659389	0.196678492067	0.316985692566	0.293750730966	0.392148454251	0.414759658493	0.511286109703	0.533663404935	0.405949085806	0.471209699427	0.423024443491	0.157615687498	0.236287084324	0.143970995283
-0.116291762504	-0.142879419906	0.14116408717	-0.187400101361	0.0538380569958	0.17983704339	0.164632957779	0.157303808818	0.225137421543	0.178511559004	0.199719309189	0.175704650891	0.344353046665	-0.0051070133718	0.177653892636	0.0177380998791	0.453354645043	0.125258274531	0.200810884566	0.408911933258	0.427234805661	0.521266227438	0.432770652216	0.0733304744454	-0.0136057073798	0.174846984523	0.12580406222	0.326342052941	0.168687380609	0.0660792951542	-0.0128260106818	-0.00908346653152	0.371642431094	0.217808272582	0.309578573935	0.256559198472	0.342559744259	0.169934895326	0.273712525827	0.269502163658	0.358543526568	0.361038556002	0.431990955518	0.430197653113	0.344742895014	0.383961638922	0.306771665822	0.151612022923	0.301079879927	0.106779462789
-0.177809831975	-0.24946395852	0.0501734825153	-0.245331566021	0.150442477876	0.268020739932	0.251881018284	0.215235273479	0.281041674789	0.32298935714	0.337959533741	0.331098202799	0.279560251062	-0.138669057737	0.118474913259	-0.110054188921	0.409301781607	0.0780866243031	0.171260379712	0.399321663873	0.367899886944	0.517601652957	0.519862773381	-0.0157888581342	-0.122373396749	0.03286421582	-0.0133717983704	0.28821488441	0.0527464816187	-0.127363455616	-0.17975907372	-0.0559432380804	0.395111301704	0.219601574987	0.26880043663	0.358933374917	0.350902498928	0.118396943589	0.239327901446	0.266461346536	0.355502709446	0.358465556898	0.49335308565	0.471911426455	0.321429963744	0.465751822541	0.349421075202	0.097890920432	0.139760633114	0.133990877549
-0.158395384196	-0.200576975557	0.0647538107676	-0.181162527777	0.208685821216	0.304120697049	0.297337335776	0.261627227009	0.316673813886	0.354723012748	0.376710459631	0.386534638026	0.290553974504	-0.111301703637	0.118241004249	-0.0834665315192	0.400959026939	0.107013371798	0.187867919379	0.42357023118	0.355502709446	0.537483918756	0.546138552103	-0.00230010525905	-0.104830221044	0.0438579392616	0.00666640676777	0.296869517758	0.095551830338	-0.11013215859	-0.13742154302	-0.00222213558926	0.379127519395	0.194105492963	0.291021792523	0.401270905618	0.358309617559	0.14498460099	0.244395929983	0.280885735449	0.387080425714	0.378347822697	0.515262562863	0.477291333671	0.336010291996	0.498421114187	0.370238977038	0.111223733967	0.141397996179	0.18365755721
-0.167985653581	-0.226852754279	0.0136836770496	-0.219289696308	0.194573310982	0.321663872753	0.308019180539	0.264200226112	0.325016568555	0.379127519395	0.388016061752	0.374761217886	0.219523605318	-0.181396436786	0.0837004405286	-0.150442477876	0.345522591712	0.045651241667	0.148493236131	0.363143737086	0.299286577521	0.479396514756	0.508011383572	-0.0500955128455	-0.143425207594	0.00635452808857	-0.0272503995946	0.273556586488	0.0505633308643	-0.130794121087	-0.151534053253	-0.00838173950333	0.346926045768	0.184047405559	0.251647109274	0.391524696893	0.31129390667	0.0937585279326	0.20299403532	0.256013410783	0.335074655959	0.341468168882	0.472301274804	0.460215975985	0.283224825543	0.439554013489	0.30762933219	0.0790222603407	0.0703676269931	0.14490663132
-0.17196210674	-0.302561303653	-0.0621808116643	-0.275817706912	0.210245214612	0.30770730186	0.314178784453	0.250087715879	0.333203383884	0.408522084909	0.410081478305	0.363923433784	0.159720868582	-0.246812989747	0.0207789170013	-0.235507387626	0.301313788936	0.00315777162684	0.0716931113797	0.295232154692	0.253674320689	0.443140618299	0.44664925344	-0.140774238821	-0.240497446493	-0.0425324548751	-0.0588281158629	0.194417371642	-0.00144243889127	-0.171884137071	-0.177030135277	-0.0112666172859	0.300066274219	0.149506841839	0.210245214612	0.378815640716	0.235897235975	0.0227281587462	0.131963666134	0.205099216405	0.302093485634	0.294140579315	0.440723558536	0.423180382831	0.212662274375	0.379127519395	0.240029628475	0.005029043702	0.0213247046899	0.139526724104
-0.167907683911	-0.315972086858	-0.0780866243031	-0.258976258236	0.234571751589	0.320182449027	0.33460683794	0.267708861253	0.351292347277	0.448130677167	0.438462438112	0.378269853027	0.14880511481	-0.249931776539	-0.00105259054228	-0.259989863943	0.294764336673	-0.00214416591946	0.0509531792133	0.284940158278	0.243070445597	0.441581224904	0.424505867218	-0.172429924759	-0.274024404507	-0.0439359089314	-0.0516549062415	0.190207009473	0.000584772523488	-0.168765350279	-0.172819773108	0.00635452808857	0.275115979884	0.137655452029	0.209309578574	0.390355151846	0.217652333242	0.01352773771	0.116057853495	0.19527503801	0.298662820163	0.283068886203	0.440099801177	0.41959377802	0.189739191455	0.360882616662	0.21461151612	-0.0188296752563	-0.00409340766442	0.148727145141
-0.161436201318	-0.321819812093	-0.112471248684	-0.275271919223	0.236832872013	0.330240536431	0.349810923551	0.278858524034	0.371174613076	0.449768040232	0.456317492495	0.38895169779	0.110054188921	-0.287123309033	-0.023585825114	-0.292347276909	0.270047951347	-0.014697282757	0.0195314022845	0.259600015594	0.21461151612	0.421231141086	0.408989902928	-0.193091887256	-0.293282912947	-0.0722388990683	-0.0799578963783	0.169233168298	-0.0317726404429	-0.190830766832	-0.188491676738	-0.000896651202682	0.242758566917	0.121047912362	0.184593193248	0.377957974348	0.185138980936	-0.0188296752563	0.0865073486414	0.164009200421	0.276909282289	0.262874741725	0.431757046509	0.404701571089	0.160344625941	0.324158902187	0.188647616077	-0.0387119410549	-0.0260028848778	0.139448754435
-0.102880979299	-0.231141086118	-0.0436240302522	-0.216872636544	0.217574363573	0.408444115239	0.424427897548	0.352851740673	0.434875833301	0.458734552259	0.47401660754	0.417722505945	0.163775291412	-0.208140033527	0.0287318233207	-0.220849089704	0.312073603368	0.0566449651086	0.0890023780749	0.312073603368	0.228100268995	0.450157888581	0.471131729757	-0.130326303068	-0.227242602628	-0.046430938365	-0.0633503567112	0.240419476824	0.0414408794979	-0.120891973022	-0.114654399439	0.0690421426065	0.251413200265	0.127831273635	0.248450352813	0.468480760984	0.24166699154	0.0334879731784	0.142411601887	0.20697048848	0.33094226346	0.296323730069	0.460683794004	0.464504307824	0.217808272582	0.353397528361	0.235975205645	0.00050680285369	0.0210128260107	0.202058399283
-0.12588203189	-0.268332618611	-0.0923550738763	-0.215547152158	0.251803048614	0.387314334724	0.404545631749	0.328915052045	0.415617324861	0.486569724377	0.483918755604	0.421387080426	0.130950060426	-0.256247319793	-0.0122022533235	-0.274882070874	0.28065182644	0.0130599196912	0.0438579392616	0.275349888893	0.221472847062	0.43510974231	0.429106077736	-0.179369225371	-0.280184008421	-0.0633503567112	-0.0857276519434	0.19932946084	-0.00463919535301	-0.166972047873	-0.159642898912	0.0396475770925	0.236520993334	0.123542941796	0.206424700791	0.422400686133	0.200109157538	0.0112666172859	0.097890920432	0.17196210674	0.293594791626	0.274102374176	0.442516860941	0.430587501462	0.1759385599	0.323535144829	0.195664886359	-0.0368406689798	-0.0182059178979	0.172351955089
-0.149584811508	-0.275193949554	-0.0948501033098	-0.236598963003	0.242602627578	0.385443062649	0.385988850337	0.325328447234	0.415617324861	0.456473431835	0.467389185607	0.420919262407	0.120346185334	-0.277611009317	0.0153990097852	-0.28033994776	0.296557639078	-0.0145413434174	0.0458851506764	0.278312736346	0.24548750536	0.438072589763	0.430977349811	-0.1759385599	-0.274570192195	-0.0845581068964	-0.111457642977	0.192624069237	-0.0192974932751	-0.171338349382	-0.19145452419	0.0132938287006	0.287201278703	0.12962457604	0.201434641924	0.397450391798	0.20681454914	0.0129819500214	0.1103660676	0.174301196834	0.287357218042	0.293126973607	0.449690070563	0.434797863631	0.194027523293	0.31901290398	0.219367665978	-0.0298233986979	0.00300183228724	0.128221121984
-0.109118552883	-0.221940665081	-0.0548516627032	-0.219211726638	0.197614128104	0.437916650423	0.427234805661	0.375151066235	0.475576000936	0.429573895755	0.451873221317	0.409769599626	0.137889361039	-0.225293360883	0.0553974503918	-0.226774784609	0.323457175159	0.0260808545476	0.097890920432	0.301157849597	0.260691590971	0.449690070563	0.479708393435	-0.121437760711	-0.225995087911	-0.0933686795836	-0.122451366418	0.231842813146	0.0281860356321	-0.108416825855	-0.138824997076	0.0590620248723	0.310202331293	0.126427819578	0.242056839889	0.453042766364	0.223889906826	0.0417527581771	0.157225839149	0.19137655452	0.333593232233	0.323457175159	0.465829792211	0.485712058009	0.227632450977	0.322365599782	0.257962652528	0.00783595181474	0.0467428170442	0.173365560797
-0.144594752641	-0.250399594558	-0.097501072083	-0.204943277065	0.262874741725	0.399789481892	0.399555572882	0.337959533741	0.427780593349	0.483606876925	0.481891544189	0.436045378348	0.11395267241	-0.290865853183	-0.0101750419087	-0.293126973607	0.292503216249	-0.0321624887919	0.0508752095435	0.277065221629	0.246423141398	0.432458773537	0.4199056567	-0.182176133484	-0.284706249269	-0.0887684690655	-0.119878367315	0.186542434993	-0.0281860356321	-0.184281314569	-0.198471794472	0.0104869205879	0.286577521344	0.128377061323	0.188491676738	0.387470274063	0.200109157538	0.0107987992671	0.100074071186	0.152001871272	0.262874741725	0.300768001248	0.456863280184	0.427780593349	0.192312190558	0.305758060115	0.215469182488	-0.0298233986979	-0.00682234610736	0.120891973022
-0.0589060855327	-0.208529881876	-0.0735643834548	-0.130638181747	0.306615726482	0.430587501462	0.473548789521	0.379049549725	0.464348368485	0.525164710927	0.544033371019	0.46216521773	0.155198627734	-0.197536158434	-0.043312151573	-0.233792054891	0.265759619508	0.0752017465206	0.0389458500643	0.27651943394	0.192234220888	0.430977349811	0.420451444388	-0.173365560797	-0.273712525827	-0.0341117305368	-0.0586721765233	0.198471794472	0.0353592452536	-0.128688940002	-0.101555494912	0.103036918639	0.161124322638	0.103036918639	0.217574363573	0.464582277494	0.195664886359	0.0160227671436	0.0921991345367	0.172975712448	0.336088261666	0.242836536587	0.436201317687	0.406962691513	0.159642898912	0.320650267046	0.178121710655	-0.0401933647811	-0.0132938287006	0.247124868426
-0.146388055047	-0.188413707068	-0.083544501189	-0.145608358349	0.275271919223	0.456317492495	0.429417956415	0.388094031422	0.457954855561	0.494288721687	0.477135394332	0.451405403298	0.109352461892	-0.276909282289	0.0126700713422	-0.271061557054	0.302717242992	-0.0584382675139	0.0698218393045	0.271373435733	0.243382324276	0.413668083116	0.401582784297	-0.161046352969	-0.255155744415	-0.0865073486414	-0.128221121984	0.213130092394	0.00651046742817	-0.136329967643	-0.163619352072	0.0333320338388	0.300066274219	0.124088729484	0.19527503801	0.387860122412	0.201902459943	0.044091848271	0.128221121984	0.154886749055	0.248762231492	0.305680090445	0.433862227593	0.428326381038	0.197380219095	0.299130638182	0.21476745546	-0.00432731667381	-0.0101750419087	0.0868192273206
-0.0889244084051	-0.191922342209	-0.0714592023703	-0.146154146037	0.265369771159	0.473392850181	0.480332150793	0.41187478071	0.51245565475	0.494834509376	0.503099294374	0.45070367627	0.150442477876	-0.214143698101	0.0100970722389	-0.243694202955	0.321663872753	0.0411290008187	0.0755136251998	0.286109703325	0.252036957623	0.453354645043	0.452029160657	-0.14116408717	-0.247904565124	-0.0776967759542	-0.116759580523	0.219289696308	0.0362169116214	-0.103348797318	-0.1178511559	0.0786324119917	0.252114927293	0.114810338778	0.227164632958	0.457954855561	0.199017582161	0.0287318233207	0.125180304861	0.160890413629	0.319948540018	0.286421582005	0.458734552259	0.453510584383	0.191844372539	0.329772718413	0.222174574091	-0.00705625511676	0.0176601302093	0.194807219991
-0.0427663638844	-0.145452419009	-0.0592959338817	-0.112003430665	0.293750730966	0.514716775174	0.543799462009	0.466765428248	0.542863825972	0.554559276441	0.561108728705	0.498888932205	0.138591088067	-0.189349343106	0.00370355931543	-0.232934388523	0.281587462477	0.057658570816	0.0744220498226	0.293126973607	0.192780008577	0.429339986745	0.457175158863	-0.153171416319	-0.245097657011	-0.0589840552025	-0.0865073486414	0.226618845269	0.0524346029395	-0.104440372695	-0.0827648044911	0.122451366418	0.205645004093	0.104050524346	0.258040622198	0.507699504893	0.200265096877	0.0237417644536	0.11816303458	0.176328408249	0.327433628319	0.295310124362	0.4738606682	0.468636700324	0.188725585747	0.319948540018	0.216716697205	-0.0196873416241	0.000974620872481	0.233480176211
0.00775798214495	-0.0849479552454	0.0272503995946	-0.0791002300105	0.253830260029	0.477135394332	0.512767533429	0.462087248061	0.494522630697	0.469572336361	0.490000389848	0.451639312308	0.215313243148	-0.0851818642548	0.0712252933609	-0.11410861175	0.303107091341	0.174301196834	0.145374449339	0.35394331605	0.20322794433	0.434485984952	0.506451990176	-0.0398035164321	-0.120814003353	0.0225722194067	-0.00651046742817	0.28447234026	0.148025418112	-0.0345795485556	0.00050680285369	0.180928618767	0.185684768625	0.126349849908	0.323847023508	0.546840279131	0.262952711395	0.0791002300105	0.181474406456	0.244162020974	0.391836575572	0.305602120775	0.475264122256	0.480176211454	0.240341507154	0.362987797747	0.267708861253	0.0517328759113	0.0844021675568	0.296323730069
0.0099411328993	-0.153405325328	-0.0156329187946	-0.14490663132	0.213597910413	0.452964796694	0.494522630697	0.414525749483	0.505438384468	0.434485984952	0.479708393435	0.417176718257	0.177419983626	-0.11013215859	0.0267825815758	-0.139214845425	0.292347276909	0.161202292308	0.0953179213286	0.296401699739	0.187166192351	0.418268293634	0.484464543293	-0.0875209543488	-0.175704650891	-0.034033760867	-0.0548516627032	0.23800241706	0.08705313633	-0.0643639624186	-0.0376983353475	0.142879419906	0.172429924759	0.0960976180266	0.27285485946	0.515340532533	0.218198120931	0.0231180070952	0.148259327122	0.198159915793	0.387158395384	0.256169350123	0.440489649526	0.450235858251	0.200421036217	0.332423687186	0.234337842579	0.0118124049745	0.0672488402012	0.308798877237
-0.0616350239757	-0.130950060426	0.0222603407275	-0.144126934622	0.202838095981	0.487427390745	0.449768040232	0.428092472028	0.521344197107	0.42341429184	0.448676464855	0.452574948345	0.212506335036	-0.16455498811	0.106623523449	-0.157303808818	0.37327979416	0.100697828545	0.173131651787	0.358621496238	0.313788936104	0.487505360415	0.544345249698	-0.0323184281315	-0.139526724104	-0.0752017465206	-0.131885696464	0.287591127052	0.0529024209582	-0.0893142567541	-0.124088729484	0.0505633308643	0.323379205489	0.155042688394	0.259911894273	0.444700011695	0.266695255546	0.0642859927488	0.184905071927	0.177264044287	0.343495380297	0.346926045768	0.48945460216	0.512143776071	0.287747066391	0.368445674633	0.323223266149	0.0559432380804	0.122919184437	0.207594245838
0.0573466921368	0.0168804335114	0.0888464387353	-0.00534092238119	0.244317960313	0.433472379244	0.494366691357	0.464426338154	0.490468207867	0.42357023118	0.443686405988	0.430275622783	0.270359830026	0.00573077073019	0.10241316128	-0.00697828544696	0.28829285408	0.297961093135	0.202448247632	0.358153678219	0.196990370746	0.408755993918	0.506763868855	0.0704455966629	-0.00432731667381	0.0481462711005	0.0204670383221	0.293516821956	0.206346731122	0.0234298857744	0.0716151417099	0.232388600834	0.140306420802	0.104830221044	0.338037503411	0.543565553	0.253908229699	0.0678725975595	0.165256715138	0.204553428716	0.391836575572	0.25320650267	0.406338934155	0.443686405988	0.257962652528	0.352539861994	0.287357218042	0.0943043156212	0.14896105415	0.381934427508
-0.0649097501072	-0.112549218354	0.00448325601341	-0.115901914155	0.268332618611	0.499590659234	0.501539900979	0.487505360415	0.544735098047	0.549257338895	0.561108728705	0.54738606682	0.195976765038	-0.198861642821	0.0953958909984	-0.184593193248	0.317453510584	0.09477213364	0.138513118397	0.376242641612	0.265447740829	0.492183540603	0.559783244318	-0.0547736930334	-0.157303808818	-0.0575806011462	-0.0919652255273	0.286655491014	0.075045807181	-0.104596312035	-0.0967993450548	0.103270827648	0.279872129742	0.144282873962	0.304354606058	0.512065806401	0.258586409887	0.0504073915247	0.141865814198	0.191766402869	0.330552415111	0.343027562278	0.497719387158	0.526958013333	0.27262095045	0.383571790573	0.29998830455	0.0376983353475	0.0684963549179	0.217418424233
-0.12190557873	0.330240536431	0.298818759503	0.174067287825	0.0422985458657	0.211336789989	0.0484581497797	0.162449807025	0.0442477876106	0.0857276519434	0.0124361623329	0.1875560407	0.270281860356	0.0525905422791	0.410003508635	0.159642898912	0.309422634595	0.16424310943	0.511442049043	0.397684300807	0.394487544345	0.251491169935	0.361194495341	0.472847062493	0.422556625473	0.0845581068964	-0.0288877626603	0.508011383572	0.207360336829	0.0168024638416	-0.0231180070952	-0.0474445440724	0.349810923551	0.238236326069	0.232076722155	0.122451366418	0.330240536431	0.286733460684	0.228957935363	0.145530388679	0.0529024209582	0.347939651476	0.220381271685	0.287825036061	0.448598495185	0.356672254493	0.440723558536	0.378659701376	0.238236326069	-0.00799189115434
-0.0747339285018	-0.0292776110093	0.216092939846	-0.107169311138	0.0815172897743	0.445323769054	0.367899886944	0.397372422128	0.419515808351	0.344664925344	0.333125414214	0.3850532143	0.412732447078	-0.0137616467194	0.313087209076	0.022806128416	0.549023429886	0.229815601731	0.385209153639	0.584265720635	0.492027601263	0.65966239133	0.724299247593	0.187088222681	0.0745779891622	0.100074071186	0.0220264317181	0.535222798331	0.242680597248	0.0519667849207	-0.00822580016374	0.0580484191649	0.459670188297	0.250789442907	0.455147947448	0.505828232817	0.462866944758	0.273712525827	0.351916104635	0.324626720206	0.437370862734	0.495692175744	0.579587540447	0.674632567931	0.529764921446	0.516120229231	0.520018712721	0.227788390316	0.300845970917	0.216170909516
-0.0502514521851	-0.145296479669	0.0573466921368	-0.148025418112	0.178511559004	0.456551401505	0.472535183813	0.407820357881	0.485790027679	0.467701064286	0.492339479942	0.447584889478	0.287669096721	-0.109508401232	0.0996062531675	-0.128766909672	0.406806752173	0.180538770418	0.184671162918	0.43503177264	0.346848076098	0.58621496238	0.581614751862	-0.0349693969046	-0.148103387782	0.0280300962925	-0.0266266422362	0.335464504308	0.11418658142	-0.0430002728938	-0.0609332969475	0.0965654360454	0.287825036061	0.14880511481	0.345366652372	0.536704222058	0.30380881837	0.111223733967	0.191922342209	0.230751237769	0.420217535379	0.362519979728	0.546216521773	0.574987329929	0.332345717516	0.412732447078	0.331643990488	0.0713812327005	0.138201239718	0.304432575728
-0.240107598144	0.00323574129664	0.234259872909	-0.0704455966629	0.0217145530389	0.277455069978	0.125024365522	0.213130092394	0.225917118241	0.190518888153	0.161202292308	0.24572141437	0.372110249113	-0.0960196483568	0.383961638922	0.0274063389342	0.586526841059	0.0680285368991	0.417566566606	0.533819344275	0.627928735722	0.544345249698	0.531168375502	0.251569139605	0.147635569763	0.0739542318038	-0.0911075591595	0.531558223851	0.120814003353	-0.0223383103973	-0.184047405559	-0.171416319052	0.642509063974	0.314178784453	0.304276636388	0.216950606214	0.451405403298	0.317921328603	0.361506374021	0.245019687342	0.250477564228	0.498421114187	0.462087248061	0.518303379985	0.554793185451	0.442594830611	0.491871661924	0.28805894507	0.294686367003	-0.0558652684106
-0.174613075514	-0.0622587813341	0.175626681221	-0.134224786558	0.0883006510467	0.389107637129	0.273946434837	0.328993021715	0.357373981521	0.299364547191	0.290787883513	0.364859069822	0.340298623835	-0.105376008733	0.291177731862	-0.0290437019999	0.547853884839	0.0948501033098	0.345366652372	0.550192974933	0.523449378192	0.599547775915	0.625199797279	0.157225839149	0.0526685119489	0.0527464816187	-0.0611672059569	0.474172546879	0.13749951269	-0.0299793380375	-0.148025418112	-0.076605200577	0.538029706444	0.263654438423	0.351526256286	0.360414798643	0.430509531792	0.246657050407	0.341702077892	0.282912946864	0.3460683794	0.499668628903	0.546606370122	0.615297649214	0.498966901875	0.458812521929	0.474406455889	0.212272426026	0.255545592764	0.0635842657206
-0.0731745351058	-0.118942731278	0.124868426182	-0.168765350279	0.0893142567541	0.424271958208	0.363689524775	0.358855405247	0.452886827024	0.333437292893	0.352773771003	0.368055826284	0.313710966434	-0.0493158161475	0.212350395696	-0.0275622782738	0.491325874235	0.177731862306	0.277299130638	0.476979454992	0.416864839577	0.585123387002	0.643678609021	0.0872870453394	-0.0325523371409	0.0356711239328	-0.0370745779892	0.405481267787	0.160188686601	0.013137889361	-0.0434680909126	0.0525905422791	0.411640871701	0.209465517914	0.367354099255	0.491325874235	0.378971580055	0.204631398386	0.315894117188	0.290008186815	0.446259405091	0.421309110756	0.545280885735	0.616467194261	0.403921874391	0.420061596039	0.406494873494	0.138435148727	0.227086663288	0.200421036217
-0.0347354878952	-0.0529024209582	0.104986160384	-0.0865073486414	0.19137655452	0.516821956259	0.469650306031	0.46216521773	0.498655023196	0.452496978675	0.460293945655	0.479006666407	0.276831312619	-0.0670149311918	0.181708315465	-0.073486413785	0.412186659389	0.173755409146	0.26490195314	0.483918755604	0.357062102842	0.573661845542	0.646875365483	0.0510311488831	-0.0538380569958	0.0474445440724	-0.00658843709797	0.420529414058	0.17975907372	-0.0145413434174	-0.0182838875677	0.124244668824	0.356360375814	0.186152586644	0.385832910998	0.573739815212	0.33834938209	0.187244162021	0.279482281393	0.293360882617	0.441971073253	0.432926591556	0.583096175588	0.638220732135	0.386378698686	0.42731277533	0.398775876184	0.119332579627	0.160890413629	0.25336244201
-0.0539160266656	-0.13336712019	0.0242095824724	-0.106779462789	0.266695255546	0.465206034852	0.465595883201	0.43503177264	0.469650306031	0.50879108027	0.53951113017	0.515028653854	0.23020545008	-0.118942731278	0.0953179213286	-0.14490663132	0.339207048458	0.116057853495	0.153561264668	0.430431562122	0.281275583798	0.539978948189	0.550660792952	-0.063428326381	-0.170792561694	0.0343456395462	-0.00861564851273	0.304510545398	0.120502124674	-0.0781645939729	-0.0694319909555	0.114576429769	0.287279248372	0.142021753538	0.335620443647	0.536314373709	0.282055280496	0.128143152314	0.220537211025	0.272932829129	0.424038049199	0.383493820904	0.579665510117	0.551518459319	0.292971034268	0.389731394488	0.318155237613	0.0500955128455	0.0818291684535	0.25710498616
-0.0654555377958	-0.113718763401	0.0260808545476	-0.109430431562	0.289930217146	0.492495419282	0.491481813575	0.461853339051	0.496004054423	0.560718880356	0.577248450353	0.542629916962	0.216638727535	-0.143737086273	0.083934349538	-0.174535105844	0.324236871857	0.127285485946	0.153717204008	0.412654477408	0.271139526724	0.52422907489	0.553311761725	-0.0542279053448	-0.156290203111	0.0176601302093	-0.0209348563409	0.324626720206	0.105220069393	-0.106701493119	-0.0826868348213	0.0966434057152	0.26108143932	0.151066235234	0.327979416007	0.53974503918	0.259132197575	0.0886904993957	0.177965771315	0.236443023664	0.384585396281	0.364469221473	0.557366184554	0.553857549413	0.283770613231	0.399243694203	0.306459787143	0.0521227242603	0.0570348134576	0.246657050407
-0.0679505672293	0.137967330708	0.313009239406	0.122919184437	0.225215391213	0.362597949398	0.29187945889	0.380141125102	0.304978363417	0.324470780866	0.316985692566	0.445011890375	0.444933920705	0.104050524346	0.361194495341	0.155744415422	0.483606876925	0.254376047717	0.430509531792	0.697399711512	0.495380297064	0.592530505633	0.599313866906	0.274336283186	0.180226891739	0.231920782815	0.131105999766	0.544501189037	0.344586955674	0.0810494717555	0.0420646368563	0.0997621925071	0.45054773693	0.244317960313	0.47393863787	0.424661806557	0.473236910842	0.414291840474	0.421854898445	0.359167283927	0.419515808351	0.603212350396	0.611009317376	0.580055358466	0.57444154224	0.542240068613	0.571244785778	0.304276636388	0.343339440957	0.190518888153
0.0118903746443	0.140462360142	0.269658102998	0.101555494912	0.26513586215	0.355424739776	0.381700518498	0.43503177264	0.35799773888	0.347705742466	0.361428404351	0.474952243577	0.370706795057	0.1527035983	0.292269307239	0.165100775798	0.364313282133	0.350434680909	0.36548282718	0.593076293322	0.339908775486	0.534521071303	0.583563993606	0.24548750536	0.168531441269	0.248294413473	0.208295972867	0.437370862734	0.433004561226	0.14903902382	0.188179798059	0.270359830026	0.288526763089	0.181786285135	0.520720439749	0.552376125687	0.391212818214	0.331955869167	0.355268800437	0.373981521188	0.492339479942	0.465673852871	0.556274609177	0.572570270165	0.459514248957	0.484386573623	0.487973178434	0.232856418853	0.293126973607	0.329616779073
-0.105220069393	-0.0979688901018	0.130872090757	-0.135784179954	0.173911348485	0.400803087599	0.354411134069	0.380141125102	0.457642976882	0.360336828974	0.397138513118	0.436591166036	0.347783712136	-0.00822580016374	0.245955323379	-0.00362558964563	0.501228022299	0.198081946123	0.281899341156	0.506062141827	0.432068925188	0.621535222798	0.645315972087	0.101243616233	-0.0164126154926	0.0826868348213	0.0249113095006	0.384351487271	0.207360336829	0.00573077073019	-0.0307590347355	0.0709134146817	0.437448832404	0.229191844373	0.410159447975	0.485790027679	0.375618884254	0.200031187868	0.32314529648	0.311917664029	0.479084636077	0.471755487116	0.593232232661	0.618728314686	0.406650812834	0.495770145413	0.455537795797	0.153639234338	0.245409535691	0.235429417956
-0.0592179642119	-0.00346965030603	0.246890959417	0.0284199446415	0.239405871116	0.28837082375	0.277221160968	0.309344664925	0.26100346965	0.312619391057	0.306381817473	0.342715683599	0.487973178434	0.154574870375	0.260769560641	0.152469689291	0.493431055319	0.208997699895	0.339908775486	0.635179915013	0.408989902928	0.617636739308	0.55128455031	0.162683716034	0.074655958832	0.344508986004	0.286265642665	0.482437331878	0.402128571985	0.143425207594	0.131417878445	0.178511559004	0.407508479202	0.234961599938	0.557210245215	0.491559783244	0.499434719894	0.415227476512	0.494990448715	0.537561888425	0.556118669837	0.523059529843	0.603836107754	0.549335308565	0.487739269424	0.519472925032	0.454134341741	0.238470235079	0.279248372383	0.244317960313
0.139214845425	0.167205956883	0.291255701532	0.171650228061	0.196132704378	0.265525710499	0.302405364313	0.334840746949	0.263576468754	0.218821878289	0.243460293946	0.263732408093	0.426455108963	0.317921328603	0.253830260029	0.271529375073	0.332579626525	0.374215430198	0.328291294686	0.527503801021	0.268098709602	0.45850064325	0.465907761881	0.246033293049	0.182020194144	0.3576858602	0.323457175159	0.38489727496	0.541460371915	0.308019180539	0.363377646096	0.417332657596	0.201902459943	0.0995282834977	0.504112900082	0.531090405832	0.354645043078	0.380842852131	0.406650812834	0.445479708393	0.554013488753	0.389653424818	0.459358309618	0.459592218627	0.397216482788	0.362519979728	0.385754941328	0.222174574091	0.298039062805	0.411562902031
-0.100697828545	-0.0129819500214	0.281977310826	0.0320065494523	0.0120463139839	0.192000311879	0.116135823165	0.219991423336	0.178823437683	0.141553935519	0.087442984679	0.0936805582628	0.410003508635	0.243148415266	0.327199719309	0.243850142295	0.548633581537	0.0722388990683	0.304822424077	0.492027601263	0.415383415851	0.437214923395	0.32688784063	0.133678998869	0.0623367510039	0.358075708549	0.262718802386	0.378425792367	0.401816693306	0.321040115395	0.213597910413	0.142645510896	0.534443101633	0.244785778332	0.583408054267	0.3228334178	0.420373474718	0.479318545086	0.522279833145	0.451015554949	0.372734006471	0.560017153327	0.476277727964	0.437838680753	0.45078164594	0.36961521968	0.428872168726	0.254999805076	0.395890998402	0.0757475342092
-0.11403064208	-0.100385949866	0.222798331449	-0.0544618143542	0.107715098827	0.287045339363	0.229737632061	0.305680090445	0.27667537328	0.275115979884	0.243928111964	0.243304354606	0.41974971736	0.113328915052	0.301547697945	0.096721375385	0.57849596507	0.11395267241	0.283380764882	0.572414330825	0.460527854665	0.58995750653	0.459358309618	0.0773069276052	-0.0160227671436	0.327433628319	0.237690538381	0.394877392694	0.347471833457	0.201356672254	0.123542941796	0.119020700947	0.556820396866	0.242368718568	0.588008264785	0.399633542552	0.444622042026	0.398463997505	0.452808857354	0.460449884995	0.449534131223	0.607812560914	0.609839772329	0.550504853612	0.491247904565	0.491169934895	0.471833456785	0.212506335036	0.351370316947	0.139292815095
-0.110833885618	-0.0803477447273	0.157693657167	-0.0938364976024	0.115901914155	0.329850688082	0.279560251062	0.332891505204	0.325562356243	0.306225878133	0.309968422284	0.307161514171	0.352773771003	0.0338778215274	0.275583797903	0.00619858874898	0.500760204281	0.101711434252	0.265525710499	0.521812015126	0.401660753967	0.549335308565	0.487037542396	0.055709329071	-0.0376203656778	0.207750185178	0.12190557873	0.381700518498	0.205489064754	0.0821410471327	0.0136836770496	0.0640520837394	0.474250516549	0.25741686484	0.46614167089	0.420295505049	0.371252582745	0.29998830455	0.355736618455	0.346848076098	0.402518420334	0.564851272855	0.615843436903	0.563993606487	0.429262017075	0.431835016179	0.437448832404	0.155042688394	0.267396982574	0.172741803438
-0.0455732719972	0.229737632061	0.442516860941	0.29577794238	-0.0142294647382	-0.18373552688	-0.238236326069	-0.1178511559	-0.216716697205	-0.254142138708	-0.258196561538	-0.12970254571	0.448754434525	0.448286616506	0.361116525672	0.612880589451	0.321507933414	0.21484542513	0.358699465908	0.346770106429	0.296167790729	0.180460800749	0.174301196834	0.436123348018	0.419983626369	0.468558730654	0.396124907411	0.314256754123	0.519628864372	0.379283458735	0.320182449027	0.182176133484	0.316517874547	0.20712642782	0.314646602472	0.0219484620483	0.416864839577	0.613504346809	0.554325367432	0.467155276597	0.277377100308	0.269112315309	0.121281821371	0.101867373592	0.398463997505	0.299052668512	0.32306732681	0.441113406885	0.363689524775	0.0221823710577
0.114576429769	-0.0621808116643	0.179603134381	-0.0443257572804	-0.11013215859	0.0252231881798	0.000662742193287	0.00752407313555	0.0471326653932	-0.0624926903435	-0.0242875521422	-0.053760087326	0.231374995127	0.199875248528	0.151534053253	0.171104440373	0.207204397489	0.120190245994	0.0946941639702	0.136096058633	0.139448754435	0.133055241511	0.142957389575	0.0690421426065	0.0396475770925	0.127207516276	0.0756695645394	0.0900159837823	0.126817667927	0.166582199524	0.107169311138	0.0667810221824	0.104128494016	0.160032747261	0.152313749951	0.115200187127	0.174379166504	0.187945889049	0.216560757865	0.168999259288	0.223889906826	0.112237339675	0.11426455109	0.114810338778	0.113562824061	0.0972671630736	0.0904058321313	0.1103660676	0.221472847062	0.153951113017
-0.0486920587891	0.289306459787	0.297805153795	0.245877353709	0.100385949866	0.146699933726	0.0614790846361	0.144282873962	0.057268722467	0.0606993879381	0.0416747885073	0.170480683014	0.251491169935	0.166192351175	0.310592179642	0.196366613387	0.270047951347	0.18381349655	0.373825581849	0.351916104635	0.303964757709	0.240497446493	0.256637168142	0.344275076995	0.310046391954	0.171182410042	0.0918872558575	0.357296011851	0.24548750536	0.0971891934038	0.0762933218978	0.0497836341663	0.279716190402	0.19527503801	0.242758566917	0.110677946279	0.250165685548	0.298195002144	0.230439359089	0.149194963159	0.119722427976	0.33086429379	0.229347783712	0.230829207438	0.352150013645	0.284550309929	0.355814588125	0.322287630112	0.277299130638	0.0516549062415
-0.148649175471	0.206502670461	0.0667030525126	0.150598417216	0.200966823906	0.2340259639	0.12962457604	0.159564929243	0.126193910569	0.181240497446	0.143970995283	0.228178238665	0.0975790417528	-0.0709913843515	0.151222174574	-0.0632723870414	0.202370277962	-0.0723948384079	0.297259366107	0.206268761452	0.224747573194	0.162527776695	0.19535300768	0.164165139761	0.145374449339	0.0444037269502	-0.0168024638416	0.246423141398	0.0461970293556	-0.0804257143971	-0.124868426182	-0.0807375930763	0.202526217301	0.140696269151	0.0837004405286	0.0585942068535	0.126037971229	0.0859615609528	0.105064130053	0.03286421582	0.0146193130872	0.234961599938	0.188023858719	0.198861642821	0.185138980936	0.203617792679	0.194105492963	0.179291255702	0.0304471560563	-0.0822969864723
0.0426883942147	-0.123932790145	-0.0741101711434	-0.0856496822736	0.0997621925071	0.107715098827	0.118552882929	0.0535261783166	0.096721375385	0.0954738606682	0.147089782075	0.06771665822	0.0501734825153	-0.0592959338817	-0.121515730381	-0.0855717126038	0.0610892362871	0.0383220927059	-0.113328915052	0.0171143425208	-0.00541889205099	0.0968773147246	0.0503294218549	-0.128533000663	-0.161202292308	0.0323963978013	0.0399594557717	-0.0185177965771	-0.0378542746871	-0.0671708705314	-0.0445596662898	0.00315777162684	-0.037152547659	-0.00292386261744	0.0052629527114	0.112393279014	-0.00729016412615	-0.0511091185529	0.0160227671436	0.0606214182683	0.13749951269	-0.0182838875677	0.0974231024132	0.0438579392616	-0.0734084441152	0.0378542746871	-0.056489025769	-0.0917313165179	-0.0515769365717	0.111223733967
0.0643639624186	-0.0941483762816	0.18771198004	-0.0582043585045	-0.114498460099	0.0245994308214	-0.0149311917664	-0.00276792327784	0.0316946707731	-0.0615570543059	-0.0330201551596	-0.0373864566684	0.244317960313	0.158395384196	0.201122763245	0.128844879342	0.230439359089	0.103348797318	0.145998206698	0.168843319949	0.194495341312	0.170480683014	0.177108104947	0.074655958832	0.0316946707731	0.115668005146	0.0527464816187	0.135082452926	0.0979688901018	0.127129546606	0.0622587813341	0.0203110989825	0.154808779385	0.185450859616	0.144516782971	0.0985146777903	0.189661221785	0.186074616974	0.216248879186	0.16042259561	0.198627733812	0.141865814198	0.140306420802	0.136641846322	0.146777903396	0.136096058633	0.128455030993	0.153873143347	0.196990370746	0.13352305953
-0.00752407313555	-0.2107910023	0.0599976609099	-0.189037464426	-0.0730185957662	-0.037152547659	-0.0319285797825	-0.0305251257261	0.0196873416241	-0.0376983353475	-0.0355151845932	-0.0493937858173	0.100385949866	0.0498616038361	0.0589060855327	0.0307590347355	0.160266656271	0.100541889205	-0.00666640676777	0.0603095395891	0.0655335074656	0.132899302171	0.132665393162	-0.0276402479435	-0.0691980819461	0.054539784024	0.0737982924642	0.0789442906709	0.064597871428	0.0688082335971	0.0597637519005	0.023585825114	0.0659233558146	0.0681844762387	0.119098670617	0.119878367315	0.104206463686	0.0360609722818	0.140930178161	0.177264044287	0.154029082687	0.0501734825153	0.103816615337	0.10264707029	0.0458851506764	0.107247280808	0.0453393629878	0.0582823281743	0.0909516198199	0.116369732174
0.0144633737476	-0.035203305914	0.180694709758	-0.0218704923785	-0.00892752719192	0.064987719777	0.0806596234065	0.104674281704	0.121203851702	0.0461970293556	0.0911075591595	0.0996842228373	0.213597910413	0.120969942692	0.130794121087	0.123698881135	0.220615180695	0.195820825699	0.138045300378	0.231842813146	0.172975712448	0.253128533001	0.241199173522	0.10241316128	0.0454173326576	0.118474913259	0.0683404155783	0.161904019336	0.128065182644	0.108416825855	0.0844021675568	0.0692760516159	0.122685275428	0.0867412576508	0.211414759658	0.181942224475	0.193247826595	0.169233168298	0.166660169194	0.131261939106	0.195976765038	0.199563369849	0.231063116448	0.202448247632	0.209309578574	0.206736579471	0.168843319949	0.0989824958091	0.20681454914	0.193559705275
-0.0868971969904	0.24174496121	0.431757046509	0.104284433355	-0.120891973022	0.130170363729	0.0184398269073	0.11792912557	0.0965654360454	-0.046430938365	-0.0610892362871	0.0582043585045	0.390433121516	0.281743401817	0.452185099996	0.37335776383	0.453276675373	0.110677946279	0.506529959846	0.4970956298	0.47378269853	0.332657596195	0.314958481151	0.428170441698	0.362286070718	0.259132197575	0.132431484153	0.449300222214	0.281041674789	0.217730302912	0.0809715020857	-0.0129039803516	0.545280885735	0.247514716775	0.396982573779	0.14903902382	0.386456668356	0.482827180227	0.478071030369	0.267241043234	0.270671708705	0.52812755838	0.346926045768	0.379751276753	0.595415383416	0.286889400023	0.529063194417	0.358777435578	0.55112861097	0.0260808545476
0.132743362832	0.033643912518	0.193091887256	-0.00931737554091	0.0330981248294	0.144126934622	0.260067833613	0.26505789248	0.25336244201	0.138747027406	0.192390160228	0.161670110327	0.254999805076	0.334372928931	0.142567541226	0.240731355503	0.216326848856	0.217886242252	0.172897742778	0.344820864684	0.122529336088	0.307005574831	0.246890959417	0.0688082335971	0.0339557911972	0.314412693462	0.339129078788	0.151689992593	0.356906163502	0.283770613231	0.316361935207	0.322287630112	0.170324743675	0.0677946278898	0.492807297961	0.41592920354	0.192546099567	0.239016022767	0.301313788936	0.326575961951	0.471599547776	0.340454563175	0.393785817317	0.390121242837	0.277844918327	0.203383883669	0.305212272426	0.0708354450119	0.337725624732	0.35799773888
0.281821371486	0.316517874547	0.274648161865	0.228178238665	0.0210907956805	0.0861175002924	0.135004483256	0.136875755331	0.107559159487	-0.0309149740751	0.0111886476161	0.066547113173	0.266383376866	0.507153717204	0.111535612647	0.407430509532	0.139916572453	0.390511091186	0.227944329656	0.232544540174	0.0691980819461	0.144672722311	0.181552376126	0.274180343846	0.258040622198	0.266227437527	0.252426805972	0.130950060426	0.359713071615	0.352383922654	0.382012397177	0.348797317843	-0.0235078554442	0.0133717983704	0.220381271685	0.229113874703	0.157615687498	0.200966823906	0.199485400179	0.14896105415	0.298506880823	0.132119605473	0.143035359245	0.163073564383	0.224201785505	0.13742154302	0.197926006783	0.144594752641	0.33086429379	0.372967915481
-0.0392577287435	-0.0184398269073	0.331410081478	-0.0587501461931	0.0360609722818	0.225995087911	0.188023858719	0.227320572297	0.265369771159	0.141553935519	0.164788897119	0.215157303809	0.57826205606	0.212896183385	0.354177225059	0.274726131535	0.638142762465	0.298039062805	0.374683248216	0.582628357569	0.550426883942	0.647109274492	0.586526841059	0.262484893376	0.155588476083	0.273244707809	0.177731862306	0.461385521032	0.37717827765	0.219991423336	0.125336244201	0.108182916845	0.494678570036	0.266149467857	0.514170987486	0.370238977038	0.559783244318	0.428170441698	0.518381349655	0.445401738724	0.536002495029	0.471755487116	0.490780086546	0.520798409419	0.548243733188	0.506685899185	0.50497056645	0.284940158278	0.468558730654	0.216716697205
0.0994503138279	-0.0595298428911	0.045651241667	-0.101555494912	0.166192351175	0.451093524619	0.519784803711	0.45070367627	0.550348914272	0.449923979572	0.509024989279	0.424038049199	0.191766402869	-0.0193754629449	0.0712252933609	-0.0847920159058	0.270671708705	0.28439437059	0.136329967643	0.31901290398	0.229425753382	0.465673852871	0.521422166777	-0.0132938287006	-0.115823944486	-0.0164126154926	-0.0442477876106	0.264200226112	0.158005535847	0.0466648473744	0.0851818642548	0.247514716775	0.132977271841	0.0937585279326	0.31901290398	0.606409106857	0.195742856029	0.043701999922	0.111925460996	0.13718763401	0.401036996608	0.242602627578	0.449378191883	0.515418502203	0.225995087911	0.293282912947	0.24946395852	0.0183618572375	0.124790456512	0.405169389108
-0.0810494717555	-0.0789442906709	0.211180850649	-0.152001871272	0.0711473236911	0.353553467701	0.324002962847	0.356594284823	0.408989902928	0.304666484737	0.321351994074	0.370784764727	0.374761217886	0.026704611906	0.32688784063	0.0662352344938	0.518849167674	0.298039062805	0.345054773693	0.541304432576	0.458890491599	0.620131768742	0.679622626798	0.183267708861	0.067326809871	0.112159370005	0.0489259677985	0.464972125843	0.255857471444	0.0741881408132	0.0238197341234	0.0977349810924	0.439320104479	0.232622509844	0.475030213247	0.51261159409	0.431912985849	0.250867412577	0.339830805817	0.321897781763	0.467077306928	0.462866944758	0.581380842852	0.654438423453	0.466843397918	0.505594323808	0.485166270321	0.20697048848	0.320884176056	0.252738684652
-0.0516549062415	-0.123153093447	0.086663287981	-0.15285953764	0.203617792679	0.438150559432	0.473158941172	0.463022884098	0.520720439749	0.509492807298	0.538653463803	0.522123893805	0.262095045027	-0.0566449651086	0.190207009473	-0.0922771042065	0.383883669253	0.213909789092	0.209309578574	0.480877938482	0.335776382987	0.589645627851	0.615141709875	0.00557483139059	-0.103348797318	0.076995048926	0.0469767260536	0.362286070718	0.187945889049	-0.0119683443141	0.00206619624966	0.145842267358	0.331799929827	0.177342013957	0.459202370278	0.614829831196	0.305524151105	0.134146816888	0.215625121828	0.265993528517	0.432224864528	0.444544072356	0.647109274492	0.668862812366	0.351994074305	0.467467155277	0.406650812834	0.0787103816615	0.180148922069	0.313165178745
-0.0532142996374	0.342013956571	0.507075747534	0.188803555417	-0.0589840552025	0.109586370902	-0.0185177965771	0.124946395852	0.0257689758684	-0.0701337179837	-0.0886904993957	0.0747339285018	0.499590659234	0.277688978987	0.573194027523	0.411251023352	0.511286109703	0.306225878133	0.623952282562	0.565397060543	0.554715215781	0.393785817317	0.449378191883	0.659740361	0.556586487856	0.336478110015	0.198705703481	0.603056411056	0.421075201747	0.253752290359	0.150676386886	0.057268722467	0.481189817161	0.298662820163	0.402284511325	0.162761685704	0.476901485322	0.538029706444	0.504112900082	0.332579626525	0.281275583798	0.47760321235	0.320416358037	0.389575455148	0.648590698218	0.383571790573	0.540914584227	0.50115005263	0.516042259561	0.043701999922
-0.0136057073798	0.122451366418	0.24961989786	0.141397996179	0.202058399283	0.225917118241	0.244395929983	0.277766948657	0.233324236872	0.278858524034	0.28041791743	0.366964250906	0.305446181435	0.100074071186	0.231998752485	0.113250945382	0.294842306343	0.318701025301	0.298195002144	0.489610541499	0.353397528361	0.474094577209	0.46216521773	0.183033799852	0.113250945382	0.0986706171299	0.0851818642548	0.360258859304	0.250789442907	0.0808155627461	0.114498460099	0.196366613387	0.260847530311	0.14490663132	0.346458227749	0.374683248216	0.252036957623	0.290398035164	0.229815601731	0.207828154848	0.337257806713	0.393084090289	0.452652918015	0.416085142879	0.424661806557	0.404467662079	0.426455108963	0.215313243148	0.207750185178	0.237066781022
0.0368406689798	0.302171455304	0.47004015438	0.186386495653	-0.132977271841	-0.00167634790067	-0.0976570114226	0.0202331293127	-0.0524346029395	-0.160812443959	-0.192156251218	-0.0652216287864	0.466921367588	0.425129624576	0.439320104479	0.535300768001	0.439476043819	0.282757007524	0.461853339051	0.429807804764	0.425207594246	0.263498499084	0.256715137811	0.517601652957	0.45452419009	0.428248411368	0.307785271529	0.457019219524	0.518303379985	0.415227476512	0.309344664925	0.162605746365	0.38489727496	0.222174574091	0.4390082258	0.139448754435	0.423024443491	0.581770691201	0.531168375502	0.382714124206	0.308175119878	0.38863981911	0.231608904136	0.268176679272	0.494756539706	0.288994581108	0.389731394488	0.425909321274	0.55136251998	0.0807375930763
-0.16455498811	0.356516315153	0.472457214144	0.193481735605	-0.0519667849207	0.0562551167596	-0.0815172897743	0.054929632373	-0.0723168687381	-0.093992436942	-0.120034306655	0.0586721765233	0.465751822541	0.198315855132	0.539978948189	0.337803594402	0.452029160657	0.197068340416	0.642976881993	0.492729328291	0.502787415695	0.321429963744	0.359401192936	0.664886359206	0.606175197848	0.349265135862	0.180460800749	0.580913024833	0.298039062805	0.126193910569	0.0277961872831	-0.0729406260964	0.438774316791	0.330162566762	0.29219133757	0.044871544969	0.46239912674	0.444466102686	0.409613660286	0.25351838135	0.136096058633	0.417722505945	0.248216443803	0.292581185919	0.575922965966	0.388405910101	0.486647694047	0.510506413005	0.406884721843	-0.076215352228
-0.0953958909984	-0.120891973022	0.221005029044	-0.145920237028	0.043701999922	0.171728197731	0.162449807025	0.134536665237	0.183501617871	0.0980468597715	0.168687380609	0.192546099567	0.466453549569	0.124322638494	0.221005029044	0.16042259561	0.526178316635	0.204163580367	0.295466063701	0.508245292581	0.447506919808	0.556040700168	0.533507465596	0.170168804335	0.0735643834548	0.268098709602	0.170090834665	0.367665977935	0.234493781919	0.085883591283	0.00869361818253	0.0124361623329	0.414213870804	0.204241550037	0.393162059959	0.326108143932	0.48540017933	0.302639273323	0.439787922498	0.412186659389	0.485790027679	0.413122295427	0.498888932205	0.465128065183	0.450469767261	0.470507972399	0.402986238353	0.199485400179	0.361272465011	0.206580640131
-0.142645510896	-0.209777396593	0.126349849908	-0.221238938053	0.0797239873689	0.239873689135	0.229347783712	0.194417371642	0.250399594558	0.2107910023	0.265213831819	0.275505828233	0.351526256286	-0.00401543799462	0.194339401973	0.00261198393825	0.483606876925	0.140540329812	0.245409535691	0.48563408834	0.437526802074	0.587852325445	0.567970059647	0.0580484191649	-0.0490039374683	0.165022806128	0.101321585903	0.356750224163	0.161514170987	-0.00393746832482	-0.064597871428	-0.00721219445636	0.42746871467	0.206112822112	0.372110249113	0.373825581849	0.418346263304	0.219991423336	0.348875287513	0.367432068925	0.463178823438	0.421387080426	0.544579158707	0.534521071303	0.406650812834	0.48173560485	0.389107637129	0.135862149624	0.242134809559	0.182410042493
-0.158785232545	-0.251179291256	0.0604654789287	-0.250789442907	0.121593700051	0.245877353709	0.242524657908	0.198081946123	0.261861136018	0.267786830923	0.321429963744	0.309734513274	0.291099762193	-0.08315465284	0.136096058633	-0.0824529258119	0.421620989435	0.107559159487	0.188881525087	0.44282873962	0.377412186659	0.560017153327	0.544033371019	-0.00845970917313	-0.112393279014	0.11426455109	0.0660013254844	0.313632996764	0.111535612647	-0.0620248723247	-0.0997621925071	-0.00619858874898	0.37733421699	0.190752797162	0.320884176056	0.385754941328	0.362597949398	0.152235780281	0.277688978987	0.314334723792	0.429262017075	0.382792093875	0.540134887529	0.516821956259	0.344197107325	0.452029160657	0.337881564072	0.0899380141125	0.162995594714	0.170324743675
-0.104908190714	-0.231608904136	0.0207789170013	-0.203305913999	0.213519940743	0.259677985264	0.30747339285	0.231686873806	0.28423843125	0.350668589919	0.413979961795	0.36158434369	0.245019687342	-0.100697828545	0.0496276948267	-0.130872090757	0.325016568555	0.101711434252	0.124244668824	0.397840240147	0.289384429457	0.521734045456	0.492807297961	-0.0765272309072	-0.172507894429	0.122451366418	0.0893142567541	0.254609956727	0.0913414681689	-0.0829987135004	-0.077384897275	0.0595298428911	0.261549257339	0.144204904292	0.293049003937	0.433394409575	0.285485945967	0.115356126467	0.214299637441	0.274960040544	0.407508479202	0.339518927137	0.547853884839	0.481969513859	0.276285524931	0.408911933258	0.264512104791	0.0360609722818	0.0933686795836	0.223266149468
-0.173521500136	0.00869361818253	0.305212272426	-0.044871544969	0.00939534521071	0.242368718568	0.0763712915676	0.188803555417	0.181006588437	0.0988265564695	0.0681065065689	0.171494288722	0.448988343534	0.0984367081205	0.422322716463	0.200031187868	0.665276207555	0.0720829597287	0.43534365132	0.556430548517	0.591906748275	0.528907255078	0.50497056645	0.275739737242	0.171806167401	0.183423648201	0.0688862032669	0.482281392538	0.289540368797	0.12580406222	-0.0346575182254	-0.0596078125609	0.732330123582	0.328993021715	0.442282951932	0.243460293946	0.560562941016	0.472925032162	0.56656660559	0.406728782504	0.355892557795	0.577794238041	0.483918755604	0.500370355932	0.58208256988	0.491715722584	0.557522123894	0.341390199213	0.397762270477	-0.0137616467194
-0.143659116604	-0.161202292308	0.168687380609	-0.186854313672	0.145296479669	0.284550309929	0.246890959417	0.26482398347	0.294452457994	0.266695255546	0.293360882617	0.343885228646	0.391524696893	0.016646524502	0.265837589178	0.046041090016	0.525944407625	0.162137928346	0.279794160072	0.534832949982	0.445557678063	0.60944992398	0.596740867802	0.100541889205	-0.00744610346575	0.155900354762	0.109352461892	0.390667030525	0.237066781022	0.0226501890764	-0.0364508206308	0.017036372851	0.505048536119	0.257650773849	0.450469767261	0.415227476512	0.468168882305	0.283224825543	0.410705235663	0.429262017075	0.497719387158	0.498499083856	0.58239444856	0.558457759931	0.453510584383	0.575377178278	0.484620482632	0.201746520603	0.280261978091	0.165022806128
-0.0306030953959	0.0310709134147	0.223266149468	0.00697828544696	0.250711473237	0.278156797006	0.293049003937	0.302873182332	0.245175626681	0.296947487427	0.312073603368	0.357607890531	0.420529414058	0.168531441269	0.247592686445	0.146933842735	0.391056878874	0.303107091341	0.316595844217	0.573349966863	0.32298935714	0.530856496823	0.55510506413	0.181318467116	0.10654555378	0.291411640872	0.268098709602	0.424661806557	0.407820357881	0.115590035476	0.154730809715	0.227710420646	0.304198666719	0.208529881876	0.507075747534	0.515652411212	0.441191376555	0.342637713929	0.406962691513	0.487583330085	0.561498577054	0.485712058009	0.546840279131	0.52025262173	0.43916416514	0.541382402246	0.448130677167	0.229035905033	0.245019687342	0.32704377997
-0.0619469026549	-0.0465868777046	0.143737086273	-0.0494717554871	0.234493781919	0.425831351604	0.379439398074	0.420919262407	0.41967174769	0.40438969241	0.393317999298	0.418892050992	0.323535144829	0.0320845191221	0.23776850805	0.022806128416	0.459982066976	0.181318467116	0.275895676582	0.511753927722	0.383493820904	0.57077696776	0.594401777708	0.0740322014736	-0.0244434914818	0.13749951269	0.103738645667	0.436201317687	0.352617831663	0.128065182644	0.126193910569	0.224747573194	0.41974971736	0.205567034424	0.491013995556	0.573038088184	0.398463997505	0.327667537328	0.39261627227	0.432380803867	0.531246345172	0.488986784141	0.582706327239	0.595883201435	0.409379751277	0.474796304238	0.416319051889	0.171182410042	0.193247826595	0.233324236872
0.0426104245449	0.00884955752212	0.164710927449	0.00612061907918	0.250321624888	0.40797629722	0.433316439905	0.418814081322	0.441581224904	0.373903551518	0.427702623679	0.436279287357	0.368523644302	0.109352461892	0.166582199524	0.0671708705314	0.395813028732	0.314724572141	0.255389653425	0.502163658337	0.316829753226	0.537016100737	0.56672254493	0.104830221044	0.00339168063623	0.158005535847	0.118318973919	0.361428404351	0.316985692566	0.119254609957	0.14498460099	0.278624615025	0.238938053097	0.161046352969	0.417956414955	0.593232232661	0.322443569451	0.246189232389	0.302717242992	0.32673190129	0.555494912479	0.406572843164	0.550972671631	0.531402284511	0.366418463218	0.444622042026	0.392070484581	0.132899302171	0.232466570504	0.403064208023
0.00931737554091	0.244707808662	0.479786363105	0.168063623251	0.00339168063623	0.126115940899	0.046820786714	0.150832326225	0.101399555573	-0.0122802229933	-0.00900549686172	0.112159370005	0.57459748158	0.404935480098	0.432692682546	0.498577053526	0.538575494133	0.335698413317	0.486725663717	0.606409106857	0.473626759191	0.444466102686	0.441737164243	0.472769092823	0.390199212506	0.43908619547	0.317687419594	0.536158434369	0.546450430782	0.374293399867	0.274336283186	0.189973100464	0.433472379244	0.258742349226	0.524696892909	0.277844918327	0.53569061635	0.615999376243	0.615765467233	0.475108182917	0.472613153483	0.493664964329	0.397450391798	0.416085142879	0.607266773225	0.401348875288	0.486491754707	0.430353592453	0.552688004366	0.18373552688
-0.0801918053877	0.201356672254	0.464036489805	0.148415266461	0.0169584031812	0.190362948813	0.0614790846361	0.189505282445	0.124478577833	0.0755136251998	0.0396475770925	0.180928618767	0.574753420919	0.223266149468	0.517991501306	0.327667537328	0.628240614401	0.285641885307	0.562044364742	0.687185684769	0.680402323496	0.545826673424	0.500370355932	0.447662859148	0.340142684496	0.325874234923	0.187010253012	0.656855483217	0.407352539862	0.222720361779	0.106701493119	0.0365287903006	0.585669174691	0.318623055631	0.481345756501	0.239951658805	0.57436357257	0.625979493977	0.560095122997	0.383727729913	0.365170948501	0.583174145257	0.495536236404	0.488285057113	0.726092549998	0.467155276597	0.607344742895	0.435499590659	0.519628864372	0.0781645939729
-0.0879108026978	0.118786791938	0.396280846751	0.054149935675	0.0394916377529	0.288838641768	0.135940119294	0.263186620405	0.196288643718	0.154808779385	0.108806674204	0.22622899692	0.529141164087	0.166894078204	0.489844450509	0.252270866633	0.64032591322	0.24938598885	0.518147440646	0.650461970294	0.615765467233	0.571634634127	0.559237456629	0.376008732603	0.269892012007	0.274804101205	0.155588476083	0.688745078165	0.414603719153	0.204709368056	0.0985146777903	0.0534482086468	0.596506958793	0.33476277728	0.529920860785	0.333905110912	0.618104557327	0.569451483373	0.560640910686	0.446025496082	0.406884721843	0.57451951191	0.524462983899	0.550738762621	0.673618962224	0.508089353242	0.594167868699	0.398152118826	0.436123348018	0.0910295894897
-0.0315387314335	-0.101009707224	0.194573310982	-0.165646563487	0.0573466921368	0.359557132276	0.317999298273	0.328915052045	0.40423375307	0.257494834509	0.27651943394	0.306459787143	0.403999844061	0.0924330435461	0.287201278703	0.0968773147246	0.536704222058	0.268332618611	0.317063662235	0.529219133757	0.460527854665	0.612100892753	0.637285096098	0.136096058633	0.0178160695489	0.124244668824	0.0826868348213	0.470663911738	0.308175119878	0.138669057737	0.0713032630307	0.114342520759	0.450469767261	0.203539823009	0.506296050836	0.52407313555	0.445713617403	0.306147908464	0.407586448871	0.384039608592	0.55510506413	0.461385521032	0.562278273752	0.617714708978	0.473314880511	0.498187205177	0.482281392538	0.186464465323	0.32298935714	0.247982534794
0.0626486296831	0.00222213558926	0.179447195041	-0.0879887723675	0.0710693540213	0.389029667459	0.41187478071	0.41592920354	0.451951190987	0.310046391954	0.327511597988	0.355580679116	0.313710966434	0.126895637597	0.244941717672	0.103582706327	0.396202877081	0.302639273323	0.306615726482	0.463568671787	0.315504268839	0.495926084753	0.589567658181	0.159642898912	0.0550855717126	0.103348797318	0.0737982924642	0.405793146466	0.339518927137	0.182799890842	0.175002923863	0.247202838096	0.304978363417	0.147245721414	0.47760321235	0.622782737515	0.346536197419	0.246267202058	0.328057385677	0.299052668512	0.502085688667	0.389029667459	0.507855444232	0.609605863319	0.393317999298	0.408366145569	0.43503177264	0.13734357335	0.283692643562	0.332969474874
-0.0836224708588	-0.173521500136	0.0904058321313	-0.157069899809	0.189739191455	0.391836575572	0.401270905618	0.384117578262	0.42746871467	0.455225917118	0.451015554949	0.40033526958	0.318856964641	-0.056489025769	0.157927566177	-0.0897820747729	0.422868504152	0.172897742778	0.201200732915	0.462944914428	0.345132743363	0.568905695684	0.561342637714	-0.0187517055865	-0.119410549296	0.0890023780749	0.0408950918093	0.373669642509	0.197146310085	-0.00105259054228	-0.00962925422011	0.118552882929	0.34224786558	0.197926006783	0.40805426689	0.569607422713	0.354489103739	0.193091887256	0.267085103895	0.309500604265	0.438306498772	0.429106077736	0.602354684028	0.571712603797	0.3385832911	0.470585942069	0.360648707653	0.0911855288293	0.15285953764	0.259366106585
-0.094382285291	-0.111613582316	0.0924330435461	-0.0912634984991	0.250867412577	0.423024443491	0.3925383026	0.398775876184	0.422010837784	0.480488090133	0.45850064325	0.475030213247	0.294062609645	-0.063038478032	0.159486959573	-0.0863514093018	0.407586448871	0.149662781178	0.227086663288	0.482125453199	0.362130131379	0.56687848427	0.573973724221	0.00884955752212	-0.0991384351487	0.0755915948696	0.0190635842657	0.391914545242	0.191844372539	-0.0225722194067	-0.033643912518	0.103270827648	0.355346770106	0.200421036217	0.383103972555	0.537951736774	0.359479162606	0.215079334139	0.267085103895	0.293282912947	0.411173053682	0.4506257066	0.609060075631	0.572024482476	0.35012280223	0.461697399712	0.387470274063	0.11410861175	0.143503177264	0.21476745546
-0.0575026314764	-0.0812833807649	0.0861175002924	-0.0408171221395	0.317843358933	0.394565514015	0.408366145569	0.393240029628	0.390900939535	0.50099411329	0.473392850181	0.473080971502	0.256247319793	-0.0314607617637	0.103114888308	-0.0714592023703	0.312697360727	0.132119605473	0.18365755721	0.457720946552	0.268176679272	0.496627811781	0.507153717204	-0.03286421582	-0.128688940002	0.105609917742	0.0785544423219	0.31916884332	0.23418190324	0.00775798214495	0.0414408794979	0.200187127208	0.277766948657	0.156212233441	0.395813028732	0.564383454836	0.302951152002	0.231842813146	0.258742349226	0.304588515068	0.421698959105	0.45444622042	0.573739815212	0.513469260458	0.330552415111	0.428092472028	0.34216989591	0.0901719231219	0.114420490429	0.261783166348
-0.0911075591595	-0.136407937312	0.0327082764804	-0.113562824061	0.265525710499	0.436747105376	0.405793146466	0.403765935051	0.434018166933	0.50107208296	0.476589606643	0.475965849285	0.21484542513	-0.1219835484	0.109742310241	-0.144204904292	0.347237924447	0.0618689329851	0.16424310943	0.416163112549	0.289930217146	0.50091614362	0.51627616857	-0.0639741140696	-0.170714592024	0.0185177965771	-0.0163346458228	0.322677478461	0.141943783868	-0.0514209972321	-0.0592179642119	0.116681610853	0.350356711239	0.165958442166	0.341468168882	0.523449378192	0.287591127052	0.166582199524	0.236053175315	0.264746013801	0.370316946708	0.429885774434	0.569139604694	0.536158434369	0.297883123465	0.408522084909	0.337881564072	0.0573466921368	0.0789442906709	0.187322131691
0.00612061907918	0.00884955752212	0.0962535573662	0.00393746832482	0.306771665822	0.519472925032	0.517211804608	0.50115005263	0.519394955362	0.48945460216	0.506451990176	0.543877431679	0.26497992281	-0.0316167011033	0.14506257066	-0.0558652684106	0.339518927137	0.205722973763	0.238860083428	0.457720946552	0.308409028888	0.527815679701	0.583096175588	0.0410510311489	-0.0539939963354	0.0360609722818	-0.00222213558926	0.353007680012	0.213597910413	-0.000974620872481	0.0266266422362	0.21094694164	0.275115979884	0.135160422596	0.365248918171	0.582784296909	0.293594791626	0.17196210674	0.233792054891	0.250633503567	0.446337374761	0.402830299014	0.565942848232	0.558379790262	0.332735565865	0.418424232973	0.378971580055	0.0925110132159	0.146699933726	0.313399087755
-0.0185957662469	0.0349693969046	0.114888308448	0.0534482086468	0.321351994074	0.479162605746	0.485166270321	0.497953296168	0.496549842111	0.493898873338	0.513079412109	0.598534170208	0.251335230595	-0.0568009044482	0.161981989006	-0.0721609293985	0.318389146622	0.185528829285	0.243460293946	0.487583330085	0.314724572141	0.517757592297	0.550582823282	0.0511091185529	-0.0426883942147	0.0225722194067	-0.037542396008	0.32688784063	0.172975712448	-0.0439359089314	-0.0225722194067	0.167829714241	0.267864800593	0.127753303965	0.32306732681	0.495692175744	0.285563915637	0.181084558107	0.198783673151	0.20299403532	0.363455615765	0.427078866321	0.571946512807	0.526802073993	0.361350434681	0.402128571985	0.394175665666	0.0974231024132	0.170636622354	0.283068886203
-0.0926669525555	0.129312697361	0.368601613972	0.0847920159058	0.0550076020428	0.173365560797	0.0602315699193	0.127285485946	0.127441425286	0.0817511987837	0.06771665822	0.215391212818	0.506451990176	0.157303808818	0.411640871701	0.270437799696	0.577872207711	0.374683248216	0.497797356828	0.586448871389	0.642041245955	0.544891037386	0.558535729601	0.43924213481	0.327823476668	0.169311137967	0.0580484191649	0.531324314842	0.290086156485	0.0681844762387	-0.0152430704456	-0.0347354878952	0.488207087443	0.268410588281	0.352383922654	0.246033293049	0.488752875132	0.389419515808	0.375307005575	0.260847530311	0.342715683599	0.439554013489	0.418190323964	0.447896768157	0.590425324549	0.534209192624	0.60157498733	0.40041323925	0.411718841371	0.128221121984
-0.126973607267	-0.0291216716697	0.23387002456	-0.0137616467194	0.154808779385	0.0798019570387	0.0978129507622	0.101867373592	0.101399555573	0.1759385599	0.189193403766	0.244551869323	0.406182994815	0.0841682585474	0.193793614284	0.123854820475	0.42754668434	0.308720907567	0.258118591868	0.496004054423	0.431835016179	0.544111340688	0.460449884995	0.199563369849	0.132275544813	0.21453354645	0.143035359245	0.315660208179	0.232700479513	-0.0366067599704	-0.0309929437449	-0.0217925227087	0.333359323223	0.194339401973	0.331020233129	0.25336244201	0.365872675529	0.233792054891	0.21858796928	0.240575416163	0.312463451717	0.373591672839	0.405091419438	0.366652372227	0.42731277533	0.591127051577	0.488674905462	0.219679544657	0.285407976297	0.202604186971
-0.149974659857	-0.154107052357	0.132431484153	-0.12190557873	0.179213286032	0.174067287825	0.177108104947	0.178043740985	0.204241550037	0.292347276909	0.296401699739	0.274882070874	0.378503762037	-0.00370355931543	0.176250438579	-0.0307590347355	0.452730887685	0.205099216405	0.191766402869	0.494054812678	0.428014502359	0.613426377139	0.461463490702	0.0479123620911	-0.0302912167167	0.246423141398	0.186776344002	0.33476277728	0.197380219095	-0.0543058750146	-0.0449495146388	-0.0104869205879	0.360258859304	0.202682156641	0.406105025145	0.336400140345	0.358153678219	0.203929671358	0.246423141398	0.308798877237	0.389107637129	0.441971073253	0.528517406729	0.474796304238	0.370316946708	0.521967954466	0.400179330241	0.131495848115	0.216248879186	0.186152586644
-0.00775798214495	0.168843319949	0.453198705703	0.106077735761	0.0555533897314	0.133678998869	0.0950840123192	0.172741803438	0.134536665237	0.0419086975167	0.0564110560992	0.175080893532	0.634400218315	0.319870570348	0.427780593349	0.422556625473	0.558769638611	0.385521032318	0.498343144517	0.65950645199	0.511753927722	0.529686951776	0.537094070407	0.453666523722	0.355034891427	0.376944368641	0.265837589178	0.53561264668	0.45468012943	0.23418190324	0.164632957779	0.127831273635	0.433394409575	0.273946434837	0.505282445129	0.314412693462	0.588008264785	0.530622587813	0.564851272855	0.469104518342	0.494522630697	0.475030213247	0.443998284667	0.459514248957	0.622158980157	0.493742933999	0.565630969553	0.401270905618	0.536392343378	0.233714085221
0.037152547659	0.100541889205	0.312229542708	0.0422985458657	0.148649175471	0.234415812249	0.279404311723	0.305913999454	0.26490195314	0.206736579471	0.225761178901	0.291099762193	0.468324821644	0.259054227905	0.318623055631	0.260379712292	0.421854898445	0.401894662976	0.399945421231	0.570309149741	0.370628825387	0.542941795641	0.550192974933	0.290865853183	0.208919730225	0.343885228646	0.322599508791	0.479474484426	0.501305991969	0.243538263615	0.258508440217	0.285485945967	0.291801489221	0.201746520603	0.55144048965	0.499980507583	0.446571283771	0.387782152743	0.429651865424	0.449300222214	0.588086234455	0.415149506842	0.490468207867	0.541850220264	0.482437331878	0.465050095513	0.475965849285	0.270905617715	0.35378737671	0.345678531051
-0.111769521656	-0.054929632373	0.167050017543	-0.0741881408132	0.21071303263	0.346848076098	0.316050056528	0.364859069822	0.368913492651	0.356594284823	0.391680636233	0.465128065183	0.334372928931	-0.026314763557	0.274648161865	0.00962925422011	0.436045378348	0.181708315465	0.288604732759	0.553311761725	0.432068925188	0.609839772329	0.621769131808	0.119956336985	0.0161787064832	0.124478577833	0.0654555377958	0.424427897548	0.243070445597	0.0225722194067	-0.00783595181474	0.100541889205	0.443842345328	0.216248879186	0.424193988538	0.478616818058	0.403843904721	0.287513157382	0.340298623835	0.351682195626	0.458032825231	0.490000389848	0.602432653698	0.607968500253	0.447195041129	0.486257845698	0.468324821644	0.168609410939	0.231998752485	0.183189739191
-0.173443530467	0.0136057073798	0.324002962847	-0.000974620872481	0.157771626837	0.191922342209	0.144438813302	0.242056839889	0.181240497446	0.200732914896	0.216794666875	0.31909087365	0.498966901875	0.111769521656	0.396982573779	0.167673774902	0.571166816109	0.166192351175	0.395033332034	0.651163697322	0.543019765311	0.591672839266	0.482905149897	0.250711473237	0.167829714241	0.37702233831	0.241121203852	0.471443608436	0.28821488441	0.0822190168025	-0.00370355931543	-0.0147752524268	0.537172040076	0.300690031578	0.499122841215	0.275193949554	0.525710498616	0.419047990332	0.467155276597	0.424583836887	0.391836575572	0.610775408366	0.577248450353	0.506062141827	0.564695333515	0.50489259678	0.541694280925	0.31152781568	0.424973685236	0.0892362870843
-0.0346575182254	0.127441425286	0.310592179642	0.054539784024	0.182254103154	0.209387548244	0.226618845269	0.298662820163	0.247046898756	0.138980936416	0.185294920276	0.266383376866	0.437370862734	0.243226384936	0.35784179954	0.247514716775	0.458734552259	0.25336244201	0.380530973451	0.584577599314	0.409223811937	0.511052200694	0.434719893961	0.28423843125	0.220693150365	0.384663365951	0.325796265253	0.392070484581	0.438852286461	0.236443023664	0.195586916689	0.184515223578	0.418034384624	0.197770067444	0.552765974036	0.352383922654	0.419047990332	0.405013449768	0.463724611126	0.434563954622	0.50879108027	0.531558223851	0.498499083856	0.486101906358	0.507309656544	0.433940197263	0.516743986589	0.250087715879	0.434018166933	0.191220615181
0.014697282757	0.0614011149663	0.216014970177	0.0708354450119	0.273088768469	0.238470235079	0.283926552571	0.317609449924	0.304822424077	0.242290748899	0.303418970021	0.321819812093	0.364157342794	0.172975712448	0.234571751589	0.147791509103	0.359946980625	0.271061557054	0.274882070874	0.482671240887	0.343495380297	0.505672293478	0.432146894858	0.152547658961	0.087442984679	0.297727184125	0.287669096721	0.356594284823	0.413512143776	0.22233051343	0.244473899653	0.279248372383	0.260613621301	0.158395384196	0.443530466648	0.426065260614	0.331643990488	0.331332111809	0.337179837043	0.388327940431	0.557834002573	0.408755993918	0.473314880511	0.445011890375	0.368757553312	0.3850532143	0.357296011851	0.204631398386	0.293438852286	0.282211219835
0.0110327082765	0.423102413161	0.514093017816	0.331643990488	-0.0366847296402	0.0646758410978	-0.0136836770496	0.107325250478	-0.0430002728938	-0.0436240302522	-0.0857276519434	0.0204670383221	0.505048536119	0.402128571985	0.471833456785	0.447584889478	0.414759658493	0.312307512378	0.553155822385	0.496315933102	0.427156835991	0.295699972711	0.270671708705	0.555884760828	0.520564500409	0.484620482632	0.348875287513	0.52025262173	0.486881603056	0.313165178745	0.265603680168	0.151923901602	0.358465556898	0.269502163658	0.429106077736	0.165100775798	0.402518420334	0.550816732291	0.444076254337	0.329616779073	0.241355112861	0.421465050096	0.260847530311	0.297259366107	0.535534677011	0.325250477564	0.433160500565	0.455615765467	0.431679076839	0.0996842228373
-0.121593700051	-0.0912634984991	0.177965771315	-0.182565981833	0.0695879302951	0.398931815524	0.364235312463	0.379829246423	0.444700011695	0.339596896807	0.35799773888	0.407742388211	0.335308564968	-0.015087131106	0.290398035164	-0.00471716502281	0.511208140034	0.158941171884	0.33476277728	0.564071576157	0.503645082063	0.650072121945	0.650929788312	0.139604693774	0.0230400374254	0.0786324119917	0.0146193130872	0.401660753967	0.174769014853	0.00136446922147	-0.0628825386924	-0.00300183228724	0.534910919652	0.215937000507	0.479396514756	0.473158941172	0.374371369537	0.215781061167	0.316751783556	0.28821488441	0.437136953725	0.533819344275	0.616311254922	0.733967486648	0.516899925929	0.519005107013	0.559861213988	0.159253050563	0.324158902187	0.198003976453
-0.00292386261744	0.0194534326147	0.179525164711	-0.073876262134	0.137109664341	0.409847569296	0.43893025613	0.438774316791	0.471365638767	0.359245253596	0.420841292737	0.494756539706	0.277922887997	0.0380881836965	0.225527269892	0.0314607617637	0.364781100152	0.253752290359	0.304510545398	0.52399516588	0.340532532845	0.543565553	0.618494405676	0.154574870375	0.0536041479864	0.0776967759542	0.0264707028966	0.330084597092	0.194105492963	0.000428833183891	0.0160227671436	0.127051576937	0.328603173366	0.158551323535	0.43916416514	0.545514794745	0.29998830455	0.173209621457	0.251725078944	0.247046898756	0.459904097306	0.470352033059	0.596662898133	0.643522669681	0.440957467545	0.436669135706	0.491871661924	0.122451366418	0.308876846907	0.350980468598
0.0980468597715	0.0471326653932	0.225761178901	0.129234727691	-0.0979688901018	-0.14132002651	-0.16447701844	-0.0900939534521	-0.136563876652	-0.231219055787	-0.234805660598	-0.229503723052	0.349265135862	0.518303379985	0.167595805232	0.514794744844	0.273946434837	0.158551323535	0.12557015321	0.210323184281	0.0819071381233	0.109976219251	0.0492378464777	0.178043740985	0.173287591127	0.510506413005	0.447584889478	0.153795173677	0.52399516588	0.495926084753	0.448052707497	0.278858524034	0.150910295895	0.130092394059	0.360648707653	0.120502124674	0.300066274219	0.440879497875	0.490390238197	0.489142723481	0.337725624732	0.209387548244	0.115979883825	0.0705235663327	0.157849596507	0.152469689291	0.142489571557	0.198627733812	0.320806206386	0.136174028303
-0.127831273635	0.312619391057	0.485790027679	0.224747573194	-0.0394136680831	0.0421426065261	-0.0982807687809	0.0514209972321	-0.0457292113368	-0.117461307551	-0.138357179057	-0.00549686172079	0.482047483529	0.334372928931	0.525866437956	0.443608436318	0.527581770691	0.153951113017	0.529219133757	0.495458266734	0.500682234611	0.331643990488	0.28837082375	0.518381349655	0.468558730654	0.435577560329	0.276129585591	0.469494366691	0.41569529453	0.259911894273	0.139994542123	0.0196093719543	0.544735098047	0.336478110015	0.399399633543	0.0741101711434	0.458890491599	0.592062687615	0.592920353982	0.386612607696	0.260457681962	0.484542512962	0.28431640092	0.298428911154	0.553857549413	0.341546138552	0.475498031266	0.480020272114	0.501929749328	-0.04448169662
-0.112159370005	-0.027094460255	0.206580640131	-0.00923940587112	0.287357218042	0.22233051343	0.194807219991	0.255935441113	0.201512611594	0.28821488441	0.286499551674	0.274180343846	0.401972632646	0.121125882032	0.269892012007	0.117773186231	0.448598495185	0.159175080894	0.274960040544	0.533741374605	0.397840240147	0.532259950879	0.424427897548	0.128922849012	0.0578924798253	0.387938092082	0.363533585435	0.416708900238	0.409379751277	0.162527776695	0.151456083583	0.16439904877	0.387938092082	0.199485400179	0.526880043663	0.370316946708	0.40049120892	0.374761217886	0.417566566606	0.505204475459	0.506919808195	0.498655023196	0.516899925929	0.468792639663	0.40797629722	0.463880550466	0.380141125102	0.248060504464	0.263732408093	0.13352305953
-0.0465868777046	-0.124478577833	0.0262367938872	-0.1410861175	0.279170402713	0.357140072512	0.426299169623	0.37702233831	0.426922926981	0.45452419009	0.528751315738	0.437838680753	0.200421036217	-0.0426883942147	0.100307980196	-0.101867373592	0.28837082375	0.150208568867	0.130014424389	0.403142177693	0.246345171728	0.525320650267	0.482827180227	-0.0652995984562	-0.149272932829	0.123542941796	0.15278156797	0.263654438423	0.225605239562	0.023195976765	0.0693540212857	0.195041129001	0.252816654321	0.116759580523	0.422478655803	0.540212857199	0.223733967487	0.130794121087	0.201980429613	0.319558691669	0.509960625317	0.391446727223	0.550504853612	0.54340961366	0.285485945967	0.408755993918	0.299130638182	0.0323184281315	0.112237339675	0.286577521344
-0.0379322443569	-0.0684183852481	-0.00923940587112	-0.0641300534092	0.338193442751	0.421153171416	0.503099294374	0.417800475615	0.456785310514	0.509804685977	0.596039140774	0.510428443336	0.161670110327	-0.0747339285018	0.00869361818253	-0.164165139761	0.228879965693	0.147011812405	0.0976570114226	0.323847023508	0.1759385599	0.437760711083	0.410393356984	-0.0960976180266	-0.167127987213	0.0688862032669	0.0650656894468	0.201668550934	0.154262991696	-0.0281860356321	0.0457292113368	0.205567034424	0.140462360142	0.0815952594441	0.329616779073	0.540134887529	0.143503177264	0.0432341819032	0.0969552843944	0.205021246735	0.407118630853	0.320104479358	0.483528907255	0.457720946552	0.200265096877	0.332111808506	0.226696814939	-0.0184398269073	0.0369966083194	0.313632996764
-0.00534092238119	0.257650773849	0.428638259717	0.140774238821	-0.0655335074656	-0.0123581926631	-0.0249113095006	0.0881447117071	-0.00307980195704	-0.100853767884	-0.0966434057152	0.00128649955167	0.409925538965	0.417878445285	0.425831351604	0.441503255234	0.35394331605	0.221550816732	0.391914545242	0.437838680753	0.284004522241	0.25718295583	0.194417371642	0.389185606799	0.379439398074	0.480410120463	0.395968968071	0.251881018284	0.463646641456	0.308019180539	0.267007134225	0.155042688394	0.353163619352	0.176874195938	0.46606370122	0.142489571557	0.319714631009	0.416085142879	0.430665471132	0.352539861994	0.316985692566	0.421932868114	0.268020739932	0.256403259132	0.430119683443	0.315582238509	0.41974971736	0.314646602472	0.50886904994	0.157849596507
-0.0480683014307	-0.114732369108	0.122529336088	-0.143503177264	0.125180304861	0.116915519863	0.185450859616	0.18763401037	0.206502670461	0.14116408717	0.183423648201	0.144438813302	0.275817706912	0.185216950606	0.174457136174	0.114342520759	0.31511442049	0.139526724104	0.133990877549	0.359401192936	0.225683209232	0.380063155433	0.277065221629	-0.000818681532884	-0.0398814861019	0.300300183229	0.338271412421	0.153639234338	0.352617831663	0.194495341312	0.186854313672	0.200888854236	0.314490663132	0.112939066703	0.505516354138	0.358621496238	0.247202838096	0.213987758762	0.306537756813	0.387158395384	0.466531519239	0.406027055475	0.412576507738	0.38099879147	0.27651943394	0.389653424818	0.333515262563	0.0707574753421	0.290865853183	0.251101321586
0.0284199446415	0.142645510896	0.318934934311	0.123542941796	0.163775291412	0.20681454914	0.243226384936	0.320260418697	0.239327901446	0.144204904292	0.165256715138	0.205800943433	0.488285057113	0.347939651476	0.330318506101	0.327901446337	0.463334762777	0.285563915637	0.358933374917	0.577014541343	0.338817200109	0.483528907255	0.397060543449	0.245955323379	0.200654945226	0.509960625317	0.456083583486	0.395579119722	0.607188803555	0.37717827765	0.353163619352	0.335854352657	0.370706795057	0.196444583057	0.654516393123	0.436669135706	0.443452496979	0.48929866282	0.540680675217	0.550972671631	0.5784179954	0.502475537016	0.481423726171	0.48150169584	0.484776421972	0.419359869011	0.456161553156	0.251413200265	0.415071537172	0.273790495497
0.189895130794	0.166426260185	0.215313243148	0.177575922966	0.158551323535	0.148259327122	0.243148415266	0.257650773849	0.198861642821	0.120424155004	0.159720868582	0.135238392265	0.298584850493	0.408989902928	0.139058906086	0.316283965537	0.194885189661	0.354567073408	0.203539823009	0.356750224163	0.0815952594441	0.287903005731	0.25710498616	0.153405325328	0.137109664341	0.407274570192	0.44680519278	0.200421036217	0.609761802659	0.457097189193	0.568749756345	0.586370901719	0.0696658999649	0.0477564227515	0.466999337258	0.469650306031	0.195742856029	0.309266695256	0.312619391057	0.395579119722	0.515028653854	0.271451405403	0.327745506998	0.313788936104	0.250165685548	0.228256208335	0.220615180695	0.114420490429	0.243460293946	0.399087754863
-0.0230400374254	0.290631944174	0.471443608436	0.216794666875	0.0432341819032	0.131651787455	0.0506413005341	0.173833378816	0.0465868777046	0.0479903317609	0.0124361623329	0.125024365522	0.549257338895	0.311137967331	0.472691123153	0.375151066235	0.459592218627	0.340610502515	0.561342637714	0.600561381623	0.473392850181	0.429262017075	0.445401738724	0.512767533429	0.439554013489	0.404701571089	0.315738177849	0.612802619781	0.506607929515	0.266929164555	0.219055787299	0.153093446649	0.39643678609	0.295154185022	0.500136446922	0.283068886203	0.523449378192	0.55526100347	0.515574441542	0.428248411368	0.35027874157	0.467545124946	0.383805699583	0.41569529453	0.589411718841	0.434174106273	0.525554559276	0.451327433628	0.395890998402	0.143269268255
0.0823749561421	0.174145257495	0.335308564968	0.194027523293	0.0313827920939	0.151456083583	0.105843826751	0.197536158434	0.131573817785	0.076215352228	0.0442477876106	0.0933686795836	0.398152118826	0.380686912791	0.323769053838	0.376086702273	0.381778488168	0.275427858563	0.365794705859	0.474406455889	0.332111808506	0.382168336517	0.370706795057	0.301625667615	0.229035905033	0.315972086858	0.289696308136	0.41959377802	0.590971112237	0.4199056567	0.399009785194	0.356438345484	0.34232583525	0.165412654477	0.543955401349	0.39643678609	0.397762270477	0.573973724221	0.534443101633	0.457876885891	0.45054773693	0.412342598729	0.364313282133	0.401660753967	0.437838680753	0.336088261666	0.428872168726	0.294608397333	0.348329499825	0.219523605318
0.164087170091	0.193013917586	0.299286577521	0.205099216405	0.112315309345	0.177653892636	0.19550894702	0.240419476824	0.175236832872	0.130170363729	0.138435148727	0.159642898912	0.395345210713	0.418112354294	0.235351448287	0.344898834353	0.283848582901	0.38099879147	0.310592179642	0.453042766364	0.224825542864	0.370316946708	0.374137460528	0.233480176211	0.177108104947	0.332189778176	0.33850532143	0.346458227749	0.585513235351	0.380453003782	0.454212311411	0.460293945655	0.190908736502	0.114576429769	0.499824568243	0.469104518342	0.325874234923	0.442204982262	0.409691629956	0.412498538069	0.516666016919	0.348875287513	0.381778488168	0.388249970761	0.35784179954	0.32673190129	0.373981521188	0.216014970177	0.286265642665	0.382792093875
0.0364508206308	-0.0244434914818	0.074655958832	0.00307980195704	0.322599508791	0.336010291996	0.408755993918	0.382714124206	0.35386534638	0.457876885891	0.478149000039	0.418736111653	0.233090327862	0.0539160266656	0.0880667420373	-0.0102530115785	0.213909789092	0.221862695411	0.14911699349	0.40805426689	0.166270320845	0.434953802971	0.443608436318	-0.0129819500214	-0.083544501189	0.165724533157	0.199017582161	0.279326342053	0.317375540915	0.0872090756696	0.188101828389	0.345912440061	0.151222174574	0.0858056216132	0.432848621886	0.625589645628	0.243616233285	0.200421036217	0.225449300222	0.330552415111	0.473392850181	0.3502007719	0.519239016023	0.471599547776	0.258118591868	0.370940704066	0.299208607852	0.052980390628	0.0798799267085	0.366184554208
-0.127441425286	0.160344625941	0.294062609645	0.0799578963783	0.023975673463	0.227008693618	0.0840902888776	0.197614128104	0.152235780281	0.0636622353904	0.0168804335114	0.143347237924	0.318856964641	0.198627733812	0.389809364157	0.259677985264	0.48165763518	0.0865073486414	0.422946473822	0.449846009902	0.407196600522	0.337959533741	0.37702233831	0.31542629917	0.250009746209	0.204241550037	0.101711434252	0.37710030798	0.385365092979	0.199797278859	0.110755915949	0.0664691435032	0.549803126584	0.248450352813	0.444388133016	0.2572609255	0.404545631749	0.42762465401	0.471833456785	0.360336828974	0.324938598885	0.521578106117	0.368913492651	0.40813223656	0.451795251647	0.448910373865	0.547775915169	0.311839694359	0.389887333827	0.0636622353904
-0.0544618143542	0.143970995283	0.201590581264	0.10241316128	0.155744415422	0.242290748899	0.214923394799	0.27651943394	0.214455576781	0.174223227165	0.145842267358	0.236598963003	0.237300690032	0.20314997466	0.275973646252	0.190440918483	0.312151573038	0.149818720518	0.313944875443	0.397294452458	0.247046898756	0.293204943277	0.340688472184	0.209075669565	0.16455498811	0.234805660598	0.219601574987	0.262796772056	0.465517913532	0.235351448287	0.238470235079	0.263108650735	0.33086429379	0.159408989903	0.457642976882	0.368289735293	0.277611009317	0.3228334178	0.363299676426	0.353475498031	0.363143737086	0.447195041129	0.37702233831	0.403609995712	0.353241589022	0.414447779814	0.434875833301	0.232154691825	0.270749678375	0.219445635648
0.0256130365288	0.197536158434	0.184983041597	0.146777903396	0.126193910569	0.250009746209	0.229815601731	0.287980975401	0.224513664185	0.154340961366	0.126427819578	0.212974153054	0.185294920276	0.248450352813	0.217730302912	0.226540875599	0.238158356399	0.159408989903	0.277221160968	0.340142684496	0.159486959573	0.213286031734	0.273400647148	0.188413707068	0.154185022026	0.210245214612	0.215157303809	0.213130092394	0.492885267631	0.302639273323	0.325250477564	0.364859069822	0.253908229699	0.114732369108	0.432926591556	0.375073096565	0.211570698998	0.321663872753	0.336712019025	0.310670149312	0.349031226853	0.389107637129	0.322053721102	0.360024950294	0.306693696152	0.309110755916	0.360102919964	0.193247826595	0.260223772952	0.248372383143
-0.00619858874898	0.164944836459	0.254531987057	0.204943277065	0.26903434564	0.26872246696	0.261939105688	0.35378737671	0.228568087014	0.282834977194	0.236520993334	0.311683755019	0.3460683794	0.236287084324	0.270905617715	0.209387548244	0.358387587229	0.229269814042	0.328681143035	0.522747651164	0.292659155588	0.413824022455	0.381778488168	0.196366613387	0.150286538537	0.357296011851	0.321196054735	0.364391251803	0.571322755448	0.308097150209	0.33476277728	0.366730341897	0.301937546294	0.168687380609	0.558145881252	0.433862227593	0.328993021715	0.418190323964	0.382402245526	0.426377139293	0.410939144673	0.484230634283	0.469728275701	0.447662859148	0.416942809247	0.446337374761	0.414681688823	0.255623562434	0.269736072668	0.246501111068
0.182098163814	0.130404272738	0.0773069276052	0.241978870219	0.273946434837	0.243226384936	0.32673190129	0.32673190129	0.252504775642	0.286343612335	0.274180343846	0.242056839889	0.140774238821	0.224201785505	0.012748041012	0.121515730381	0.0679505672293	0.259444076254	0.064597871428	0.23028341975	-0.0141514950684	0.193247826595	0.186152586644	-0.0291996413395	-0.0350473665744	0.228879965693	0.273712525827	0.0826868348213	0.468168882305	0.312385482047	0.466453549569	0.623484464543	-0.0232739464348	-0.0153990097852	0.351136407937	0.458110794901	0.0728626564267	0.212428365366	0.150910295895	0.274882070874	0.335542473978	0.196288643718	0.277377100308	0.228022299326	0.125102335192	0.181630345795	0.132041635804	0.0378542746871	0.0362169116214	0.412654477408
-0.0773069276052	0.302951152002	0.441503255234	0.256403259132	0.0316946707731	-0.0161787064832	-0.0942263459514	0.0467428170442	-0.103270827648	-0.0281080659623	-0.0709913843515	0.0434680909126	0.452574948345	0.318623055631	0.48937663249	0.403999844061	0.360882616662	0.19137655452	0.465284004522	0.503099294374	0.397294452458	0.29983236521	0.239873689135	0.442438891271	0.406650812834	0.512767533429	0.413044325757	0.481969513859	0.4506257066	0.223110210128	0.203617792679	0.103504736657	0.396124907411	0.269424193989	0.426533078632	0.109820279911	0.416163112549	0.560095122997	0.471755487116	0.406884721843	0.250477564228	0.445089860044	0.305056333086	0.259755954934	0.496627811781	0.316439904877	0.405325328447	0.4315231375	0.386066820007	0.0300573077073
0.0502514521851	-0.0161007368134	0.192624069237	0.0156329187946	0.176874195938	0.138045300378	0.189427312775	0.215157303809	0.194729250322	0.166192351175	0.196444583057	0.170090834665	0.389575455148	0.325328447234	0.181552376126	0.271919223422	0.347627772796	0.265915558848	0.179603134381	0.437448832404	0.222018634751	0.432692682546	0.360414798643	0.0815952594441	0.0313048224241	0.415617324861	0.435967408678	0.269580133328	0.547775915169	0.321819812093	0.374215430198	0.383103972555	0.257806713189	0.127675334295	0.58980156719	0.455069977779	0.341156290203	0.368913492651	0.431679076839	0.557522123894	0.632217067561	0.393785817317	0.432146894858	0.402752329344	0.319636661339	0.380375034112	0.324236871857	0.156290203111	0.279404311723	0.343339440957
-0.114888308448	0.0428443335542	0.34248177459	0.147869478773	0.076605200577	0.0794121086897	-0.0115784959651	0.087442984679	0.0180499785583	0.047210635063	0.00261198393825	0.0581263888347	0.519316985693	0.269969981677	0.346536197419	0.326497992281	0.545202916066	0.187945889049	0.343027562278	0.526490195314	0.447039101789	0.415227476512	0.343417410627	0.250945382246	0.193013917586	0.415617324861	0.261471287669	0.45452419009	0.444855951035	0.288604732759	0.185528829285	0.119878367315	0.458032825231	0.270047951347	0.473314880511	0.248918170832	0.53982300885	0.586292932049	0.584499629644	0.513235351448	0.356672254493	0.476901485322	0.384117578262	0.321507933414	0.458734552259	0.43136719816	0.419203929671	0.335776382987	0.349577014541	0.0896261354333
-0.0603875092589	0.212584304705	0.441269346224	0.251335230595	0.00682234610736	0.0821410471327	-0.0249113095006	0.0900159837823	0.00315777162684	-0.0476784530818	-0.0829207438306	-0.000116954504698	0.552454095357	0.382480215196	0.370940704066	0.452419009005	0.53202604187	0.164788897119	0.411251023352	0.53187010253	0.410471326654	0.370394916378	0.296401699739	0.33866126077	0.295699972711	0.525632528946	0.363221706756	0.420139565709	0.465673852871	0.319558691669	0.222720361779	0.122763245098	0.4738606682	0.276051615921	0.488051148103	0.183345678531	0.500136446922	0.622704767845	0.650695879303	0.490858056216	0.362364040388	0.514872714514	0.353631437371	0.331098202799	0.514015048146	0.350356711239	0.441113406885	0.365326887841	0.465206034852	0.0867412576508
-0.0147752524268	0.0821410471327	0.310046391954	0.161436201318	0.145686328018	0.0614790846361	0.0397255467623	0.127675334295	0.0585942068535	-0.0117344353047	-0.0137616467194	0.0182059178979	0.47004015438	0.38895169779	0.275427858563	0.404623601419	0.442438891271	0.142255662547	0.271451405403	0.451015554949	0.273010798799	0.356438345484	0.259366106585	0.210089275272	0.181006588437	0.579509570777	0.494132782348	0.303107091341	0.595337413746	0.408522084909	0.353319558692	0.284550309929	0.355424739776	0.202838095981	0.53179213286	0.250165685548	0.432536743207	0.528595376399	0.633152703598	0.633620521617	0.503255233714	0.430119683443	0.337335776383	0.300456122568	0.377646095669	0.342793653269	0.332189778176	0.278702584695	0.377957974348	0.15668005146
-0.103660675997	-0.0507192702039	0.257962652528	0.0449495146388	0.254220108378	0.136329967643	0.147479630424	0.200031187868	0.165256715138	0.136407937312	0.174145257495	0.19161046353	0.464738216834	0.244863748002	0.256247319793	0.252426805972	0.487817239094	0.149740750848	0.244785778332	0.545514794745	0.378737671046	0.521110288098	0.394877392694	0.115901914155	0.047210635063	0.461931308721	0.406027055475	0.309500604265	0.476823515652	0.286265642665	0.222174574091	0.217652333242	0.433238470235	0.196132704378	0.54723012748	0.330474445441	0.457175158863	0.468090912635	0.56672254493	0.597286655491	0.571244785778	0.510428443336	0.497953296168	0.413200265097	0.453744493392	0.464738216834	0.412654477408	0.235663326966	0.345990409731	0.180850649098
0.0214026743597	0.0900939534521	0.298195002144	0.138513118397	0.250633503567	0.170324743675	0.192390160228	0.264434135121	0.176328408249	0.160110716931	0.182254103154	0.240263537484	0.431679076839	0.30365287903	0.277766948657	0.297337335776	0.405793146466	0.260613621301	0.302951152002	0.569841331722	0.314022845113	0.490546177537	0.4157732642	0.196210674048	0.145920237028	0.455537795797	0.440177770847	0.349888893221	0.591438930256	0.33866126077	0.356282406144	0.354723012748	0.333749171572	0.157771626837	0.569373513703	0.402830299014	0.382324275857	0.468246851975	0.490624147207	0.548477642197	0.569373513703	0.486881603056	0.474250516549	0.440177770847	0.464972125843	0.452886827024	0.406572843164	0.259522045924	0.337257806713	0.296869517758
0.23387002456	0.19137655452	0.278780554364	0.153249385989	0.0348914272348	0.0660792951542	0.118396943589	0.151456083583	0.104362403025	-0.0104089509181	0.0432341819032	0.0786324119917	0.319792600678	0.486803633387	0.201746520603	0.432770652216	0.224669603524	0.380297064442	0.234883630268	0.348173560485	0.12572609255	0.257962652528	0.259444076254	0.24166699154	0.210557093291	0.389341546139	0.39659272543	0.213364001403	0.546294491443	0.438852286461	0.491559783244	0.438852286461	0.0847920159058	0.0543058750146	0.416474991228	0.350356711239	0.246111262719	0.328759112705	0.337413746053	0.363455615765	0.486491754707	0.252426805972	0.263342559744	0.277611009317	0.281197614128	0.237456629371	0.244941717672	0.155744415422	0.347783712136	0.387548243733
0.192780008577	0.0637402050602	0.297727184125	0.0834665315192	-0.0283419749717	-0.0624926903435	0.0557872987408	0.0303691863865	0.0333320338388	-0.0683404155783	0.0108767689369	-0.0175041908698	0.424193988538	0.541148493236	0.122139487739	0.453276675373	0.273556586488	0.443218587969	0.190518888153	0.343573349967	0.156056294102	0.302795212662	0.228334178005	0.177186074617	0.138435148727	0.426689017972	0.417566566606	0.170402713345	0.43503177264	0.386378698686	0.40821020623	0.330084597092	0.0582043585045	0.0638961443998	0.400647148259	0.296323730069	0.286109703325	0.316829753226	0.325172507894	0.34622431874	0.471599547776	0.217574363573	0.256247319793	0.215625121828	0.29608982106	0.277143191299	0.247826595454	0.124322638494	0.387470274063	0.444700011695
-0.0989045261393	0.0797239873689	0.389809364157	0.063428326381	0.0623367510039	0.215157303809	0.0992164048185	0.177653892636	0.152235780281	0.134458695567	0.11028809793	0.189973100464	0.557600093564	0.157771626837	0.387782152743	0.219289696308	0.606565046197	0.220615180695	0.473626759191	0.603134380726	0.613660286149	0.584967447663	0.530154769795	0.321975751433	0.231297025457	0.247748625785	0.122451366418	0.513703169467	0.305212272426	0.118552882929	0.0165685548322	-0.012748041012	0.540134887529	0.294764336673	0.42754668434	0.269892012007	0.534443101633	0.410159447975	0.457798916222	0.355502709446	0.360648707653	0.528751315738	0.480254181124	0.464426338154	0.582472418229	0.561966395072	0.568515847335	0.367665977935	0.415149506842	0.122139487739
0.0710693540213	0.122607305758	0.288448793419	0.0810494717555	-0.0430782425636	0.0798019570387	0.104362403025	0.128221121984	0.140072511793	0.0351253362442	0.0586721765233	0.0875209543488	0.280184008421	0.335230595298	0.214065728432	0.271061557054	0.309032786246	0.243226384936	0.243928111964	0.337257806713	0.244551869323	0.275115979884	0.221394877393	0.174613075514	0.136485906982	0.233558145881	0.180772679428	0.232544540174	0.271685314413	0.240653385833	0.204007641028	0.16050056528	0.217340454563	0.0883006510467	0.345366652372	0.247436747105	0.224591633854	0.293360882617	0.232934388523	0.1643210791	0.289384429457	0.344275076995	0.279716190402	0.278078827336	0.342949592608	0.215781061167	0.291255701532	0.181162527777	0.372734006471	0.230985146778
-0.177731862306	0.130014424389	0.347627772796	0.0727067170871	-0.00666640676777	0.170012864996	0.0152430704456	0.13734357335	0.0757475342092	0.0267825815758	-0.0145413434174	0.107403220147	0.463022884098	0.17983704339	0.475186152587	0.25710498616	0.590425324549	0.122139487739	0.493509024989	0.522747651164	0.537639858095	0.421620989435	0.423258352501	0.366808311567	0.286889400023	0.239249931777	0.109274492223	0.539978948189	0.299208607852	0.129390667031	0.0116564656349	-0.0291996413395	0.59385599002	0.262874741725	0.41982768703	0.200265096877	0.483528907255	0.485244239991	0.540368796538	0.393162059959	0.290709913844	0.526646134654	0.379439398074	0.401972632646	0.538887372812	0.409691629956	0.511675958052	0.417644536275	0.365950645199	-0.0106428599275
-0.144438813302	0.220381271685	0.502085688667	0.151534053253	-0.0415188491677	-0.0176601302093	-0.113796733071	0.0176601302093	-0.0921211648669	-0.045651241667	-0.0900939534521	0.0644419320884	0.501305991969	0.213753849752	0.505516354138	0.360570737983	0.458890491599	0.19535300768	0.503567112393	0.537172040076	0.513079412109	0.355892557795	0.312463451717	0.432848621886	0.385521032318	0.37702233831	0.230829207438	0.501228022299	0.298350941484	0.143659116604	0.0568009044482	-0.0412849401583	0.523605317531	0.30365287903	0.382636154536	0.0713812327005	0.496861720791	0.573895754551	0.45826673424	0.325250477564	0.200031187868	0.498655023196	0.321507933414	0.284784218939	0.62878640209	0.407898327551	0.486179876028	0.469338427352	0.462711005419	-0.000428833183891
-0.0999961015165	0.0984367081205	0.362519979728	0.147011812405	0.0918092861877	0.0244434914818	-0.0687302639273	0.0472886047328	-0.0515769365717	0.00939534521071	-0.0160227671436	0.0366847296402	0.529842891115	0.310124361623	0.341156290203	0.367276129586	0.453120736034	0.15278156797	0.336088261666	0.502553506686	0.370706795057	0.382402245526	0.333359323223	0.276909282289	0.234883630268	0.471677517446	0.366964250906	0.427156835991	0.449144282874	0.231297025457	0.182955830182	0.109976219251	0.417254687926	0.28416046158	0.441269346224	0.17586059023	0.531012436162	0.537873767105	0.622314919496	0.548555611867	0.350356711239	0.438774316791	0.355502709446	0.286499551674	0.445869556742	0.432380803867	0.426766987642	0.3269658103	0.344664925344	0.0772289579354
0.103660675997	0.139292815095	0.339752836147	0.242134809559	0.0640520837394	-0.0642859927488	-0.0492378464777	0.00923940587112	-0.0514209972321	-0.109898249581	-0.0726287474173	-0.0651436591166	0.478382909048	0.54340961366	0.209543487583	0.521344197107	0.331643990488	0.303107091341	0.225995087911	0.367042220576	0.196210674048	0.274336283186	0.188179798059	0.266617285876	0.243148415266	0.611555105064	0.537873767105	0.264356165452	0.61303652879	0.483139058906	0.49327511598	0.37725624732	0.160890413629	0.126505789248	0.433316439905	0.224513664185	0.349187166192	0.491871661924	0.487271451405	0.493976843008	0.440801528206	0.278156797006	0.241511052201	0.181864254805	0.300534092238	0.259444076254	0.246189232389	0.239171962107	0.355580679116	0.262796772056
-0.196678492067	0.0220264317181	0.33834938209	-0.0613231452965	-0.0898600444427	0.173053682118	0.0165685548322	0.116681610853	0.131651787455	0.00050680285369	-0.0100970722389	0.096721375385	0.438150559432	0.149818720518	0.398541967175	0.287435187712	0.628396553741	0.0593739035515	0.414837628163	0.510350473666	0.56687848427	0.472847062493	0.459514248957	0.321975751433	0.226930723948	0.19161046353	0.0195314022845	0.428404350708	0.205567034424	0.0752017465206	-0.0893142567541	-0.150910295895	0.686250048731	0.312853300066	0.37717827765	0.169623016647	0.536314373709	0.429184047406	0.571634634127	0.354411134069	0.306693696152	0.515184593193	0.422868504152	0.463802580796	0.563447818798	0.424583836887	0.565552999883	0.308720907567	0.475809909945	-0.0319285797825
-0.0410510311489	0.00830376983353	0.337413746053	-0.0472886047328	0.0342676698764	0.247904565124	0.259989863943	0.293049003937	0.304432575728	0.170324743675	0.214143698101	0.284940158278	0.509414837628	0.222018634751	0.321819812093	0.257962652528	0.532337920549	0.27254298078	0.398308058165	0.648512728549	0.459280339948	0.60149701766	0.591750808935	0.263186620405	0.160032747261	0.280028069081	0.18357958754	0.406728782504	0.326575961951	0.174223227165	0.106701493119	0.113095006043	0.479942302444	0.236754902343	0.555416942809	0.432224864528	0.494522630697	0.383337881564	0.476979454992	0.400101360571	0.518615258664	0.544345249698	0.574753420919	0.576390783985	0.596195080114	0.519550894702	0.626369342326	0.247592686445	0.496705781451	0.279482281393
-0.129390667031	-0.0256130365288	0.312229542708	-0.0183618572375	0.114966278118	0.216638727535	0.159642898912	0.236832872013	0.211414759658	0.164165139761	0.175548711551	0.225137421543	0.533507465596	0.18778994971	0.3460683794	0.224045846166	0.585123387002	0.108104947176	0.350356711239	0.608982105961	0.498031265838	0.581770691201	0.48937663249	0.215859030837	0.127051576937	0.387860122412	0.260847530311	0.413356204436	0.312307512378	0.118474913259	0.0330201551596	0.0116564656349	0.570309149741	0.298896729172	0.536782191727	0.320026509688	0.546996218471	0.422088807454	0.579353631437	0.505438384468	0.445401738724	0.58621496238	0.574831390589	0.519083076683	0.530778527153	0.511208140034	0.537250009746	0.262796772056	0.424427897548	0.111457642977
-0.261549257339	0.0226501890764	0.288604732759	-0.042922303224	-0.125102335192	-0.0394916377529	-0.196132704378	-0.0755915948696	-0.113484854392	-0.0938364976024	-0.135628240614	-0.0303691863865	0.31932478266	-0.0309149740751	0.449690070563	0.129000818682	0.447506919808	0.0049510740322	0.362442010058	0.338193442751	0.479552454095	0.306771665822	0.236988811352	0.296869517758	0.260301742622	0.182877860512	0.0310709134147	0.393006120619	0.096721375385	-0.0372305173288	-0.161981989006	-0.265681649838	0.52017465206	0.300222213559	0.20299403532	-0.0500955128455	0.358699465908	0.310982027991	0.328525203696	0.225449300222	0.0654555377958	0.352851740673	0.220927059374	0.22615102725	0.378815640716	0.303263030681	0.349265135862	0.328837082375	0.283380764882	-0.199875248528
0.0434680909126	0.0571127831274	0.240887294842	0.0615570543059	0.231998752485	0.16821956259	0.262173014697	0.284004522241	0.185762738295	0.225839148571	0.286655491014	0.263108650735	0.421932868114	0.261627227009	0.202682156641	0.190129039804	0.304822424077	0.321196054735	0.263420529414	0.509102958949	0.223967876496	0.474094577209	0.409613660286	0.157771626837	0.117305368212	0.478071030369	0.464894156173	0.347783712136	0.522435772485	0.273556586488	0.340610502515	0.367588008265	0.181942224475	0.143191298585	0.563993606487	0.484620482632	0.351214377607	0.334061050251	0.365170948501	0.490390238197	0.542162098944	0.411328993022	0.476823515652	0.442127012592	0.375696853924	0.447350980469	0.364235312463	0.174145257495	0.258898288566	0.368211765623
0.0925889828857	0.0189076449261	0.159175080894	-0.0201551596429	0.205489064754	0.353319558692	0.454914038439	0.436669135706	0.45460215976	0.339830805817	0.437292893065	0.395033332034	0.279092433044	0.142801450236	0.15293750731	0.0644419320884	0.280963705119	0.293126973607	0.202292308292	0.437526802074	0.209153639234	0.486569724377	0.49304120697	0.0838563798682	0.0098631632295	0.211570698998	0.199797278859	0.277299130638	0.356984133172	0.208685821216	0.257650773849	0.363533585435	0.193793614284	0.110599976609	0.477291333671	0.615921406573	0.247202838096	0.180616740088	0.27644146427	0.317921328603	0.564617363845	0.37312385482	0.513625199797	0.544111340688	0.316907722896	0.346770106429	0.347705742466	0.0668589918522	0.227866359986	0.405325328447
0.0633503567112	0.0949280729796	0.174691045183	0.036372850961	0.136797785661	0.393317999298	0.407898327551	0.399945421231	0.378581731706	0.281587462477	0.313399087755	0.347393863787	0.292425246579	0.142255662547	0.20291606565	0.110833885618	0.348875287513	0.218977817629	0.341000350864	0.475809909945	0.299208607852	0.477135394332	0.497641417489	0.144750691981	0.0735643834548	0.165958442166	0.119410549296	0.361116525672	0.265525710499	0.118474913259	0.124868426182	0.185684768625	0.273088768469	0.109586370902	0.418580172313	0.492495419282	0.292971034268	0.245409535691	0.308798877237	0.259210167245	0.429184047406	0.405013449768	0.502163658337	0.58223850922	0.40805426689	0.301781606955	0.408911933258	0.119020700947	0.249308019181	0.285953763986
-0.156056294102	0.14903902382	0.320026509688	0.134614634907	-0.0517328759113	0.0430782425636	-0.0642859927488	0.0439359089314	-0.0310709134147	-0.0201551596429	-0.0964094967058	0.0118124049745	0.279950099411	0.202136368952	0.401270905618	0.273634556158	0.381310670149	0.0822190168025	0.396826634439	0.40033526958	0.383103972555	0.24572141437	0.236131144985	0.285563915637	0.256169350123	0.219289696308	0.148415266461	0.316829753226	0.334139019921	0.185840707965	0.119722427976	0.0313048224241	0.484854391642	0.212818213715	0.397840240147	0.139292815095	0.312931269736	0.443452496979	0.367588008265	0.277766948657	0.17609449924	0.457253128533	0.259677985264	0.280963705119	0.43924213481	0.388016061752	0.453666523722	0.345600561382	0.327589567658	-0.000194924174496
-0.124010759814	0.231920782815	0.30357490936	0.198783673151	0.0628045690227	0.126583758918	0.0384000623757	0.124166699154	0.0402713344509	0.108728704534	0.0343456395462	0.162215898016	0.284082491911	0.147791509103	0.360648707653	0.220225332346	0.335698413317	0.14124205684	0.444622042026	0.436279287357	0.352773771003	0.28431640092	0.317141631905	0.295154185022	0.256247319793	0.165100775798	0.126505789248	0.366340493548	0.310046391954	0.140696269151	0.116837550193	0.0929788312346	0.397138513118	0.205722973763	0.345990409731	0.21484542513	0.291177731862	0.409535690616	0.304666484737	0.240419476824	0.196756461736	0.42754668434	0.298117032474	0.30739542318	0.449300222214	0.394799423024	0.441737164243	0.343963198316	0.217418424233	0.0592959338817
-0.14124205684	-0.0268605512456	0.281509492807	-0.127987212974	-0.158551323535	0.0505633308643	-0.097501072083	-0.0178160695489	0.0564110560992	-0.101399555573	-0.10638961444	-0.0107987992671	0.369147401661	0.143035359245	0.358855405247	0.2804958871	0.567034423609	0.095161981989	0.323847023508	0.36540485751	0.573505906202	0.382012397177	0.348875287513	0.296323730069	0.20299403532	0.0597637519005	-0.0529024209582	0.314178784453	0.139838602784	0.109118552883	-0.101399555573	-0.181708315465	0.630033916806	0.259911894273	0.261393317999	0.0639741140696	0.411328993022	0.346926045768	0.419203929671	0.219913453667	0.248918170832	0.374137460528	0.28821488441	0.323379205489	0.440645588866	0.339362987798	0.431990955518	0.260301742622	0.466375579899	-0.0770730185958
-0.273322677478	0.0278741569529	0.289774277806	-0.00463919535301	0.0187517055865	0.13726560368	-0.0320065494523	0.0885345600561	0.0554754200616	0.0355151845932	-0.00643249775837	0.124088729484	0.389731394488	0.0290437019999	0.404701571089	0.175548711551	0.584811508323	0.0204670383221	0.390745000195	0.479552454095	0.563681727808	0.450469767261	0.421854898445	0.284940158278	0.219367665978	0.196210674048	0.0540719660052	0.465284004522	0.216560757865	0.0612451756267	-0.0904838018011	-0.143815055943	0.697243772173	0.321351994074	0.341702077892	0.116837550193	0.492729328291	0.430977349811	0.484386573623	0.381934427508	0.225371330552	0.494366691357	0.367588008265	0.395423180383	0.532493859889	0.45850064325	0.511831897392	0.345288682702	0.336166231336	-0.129156758021
-0.0650656894468	0.210557093291	0.391836575572	0.315582238509	0.0621808116643	-0.0683404155783	-0.112705157694	-0.00370355931543	-0.129858485049	-0.0575026314764	-0.0967993450548	0.0173482515302	0.375930762933	0.386690577365	0.321975751433	0.477213364001	0.298896729172	0.245877353709	0.349499044872	0.413979961795	0.274960040544	0.229893571401	0.247904565124	0.348173560485	0.327979416007	0.365794705859	0.305368211766	0.33468480761	0.521967954466	0.306927605162	0.308798877237	0.211960547347	0.298584850493	0.191688433199	0.368913492651	0.153093446649	0.374917157226	0.526958013333	0.42349226151	0.403843904721	0.232622509844	0.328213325017	0.211882577677	0.181240497446	0.393473938638	0.386222759347	0.395890998402	0.370784764727	0.288838641768	0.118552882929
-0.0601536002495	0.101165646563	0.19137655452	0.0599196912401	0.25328447234	0.458968461269	0.405871116136	0.458890491599	0.454056372071	0.35784179954	0.383883669253	0.511909867062	0.310358270633	-0.023975673463	0.255623562434	0.0172702818604	0.462087248061	0.146933842735	0.351136407937	0.531168375502	0.443608436318	0.549179369225	0.575767026627	0.197146310085	0.107247280808	0.0684963549179	-0.0150091614362	0.34224786558	0.190518888153	-0.00113056021208	-0.0521227242603	0.0543838446844	0.441503255234	0.179603134381	0.361974192039	0.367899886944	0.31137187634	0.200654945226	0.277455069978	0.211960547347	0.355580679116	0.482359362208	0.531168375502	0.562122334412	0.474640364898	0.456629371175	0.51651007758	0.190284979143	0.294374488324	0.169155198628
0.0334100035086	-0.0398035164321	-0.120658064013	-0.0411290008187	0.0254570971892	0.0494717554871	0.0607773576079	0.0355151845932	0.0478343924213	0.0398814861019	0.0589060855327	0.0376983353475	-0.043312151573	-0.0528244512884	-0.0578145101555	-0.087832833028	-0.0242875521422	-0.0309929437449	-0.0558652684106	-0.0299013683677	-0.0488479981287	0.0122802229933	0.0354372149234	-0.0539160266656	-0.063038478032	-0.0635842657206	-0.0341897002066	-0.0530583602978	-0.0413629098281	-0.0433901212428	-0.0352812755838	0.00853767884293	-0.0409730614791	-0.108884643874	-0.066547113173	0.0048731043624	-0.0744220498226	-0.103582706327	-0.0880667420373	-0.0462749990254	0.00549686172079	-0.0590620248723	-0.0169584031812	-0.013137889361	-0.0686522942575	0.0134497680402	-0.00962925422011	-0.0766831702468	-0.0725507777475	0.0116564656349
0.0511091185529	0.203539823009	0.289852247476	0.3344508986	0.205800943433	0.0358270632724	0.0711473236911	0.119488518966	0.0122022533235	0.122451366418	0.0848699855756	0.114498460099	0.326342052941	0.36158434369	0.157615687498	0.302873182332	0.176796226268	0.318856964641	0.221160968383	0.338037503411	0.143503177264	0.220693150365	0.166192351175	0.192234220888	0.18373552688	0.386378698686	0.345756500721	0.255779501774	0.451327433628	0.24969786753	0.351526256286	0.33468480761	0.0656114771354	0.0953179213286	0.324314841527	0.266617285876	0.218042181591	0.348563408834	0.232622509844	0.279716190402	0.259600015594	0.226540875599	0.23808038673	0.188257767728	0.240965264512	0.251803048614	0.232622509844	0.189583252115	0.166582199524	0.237690538381
0.185528829285	0.0380881836965	0.0489259677985	0.0556313594012	0.143581146934	0.156212233441	0.208685821216	0.166738138864	0.174379166504	0.152391719621	0.181084558107	0.0932907099138	0.174457136174	0.188491676738	-0.0192195236053	0.0745779891622	0.0812054110951	0.305134302756	0.0803477447273	0.157147869479	-0.0177380998791	0.169077228958	0.196444583057	0.000116954504698	-0.00822580016374	0.189739191455	0.232856418853	0.139604693774	0.32314529648	0.217262484893	0.349031226853	0.421854898445	-0.108260886515	0.0465089080348	0.218120151261	0.384039608592	0.0904838018011	0.0932907099138	0.112705157694	0.20299403532	0.289384429457	0.0735643834548	0.200654945226	0.162215898016	0.0421426065261	0.155276597404	0.0412849401583	0.0514209972321	0.00534092238119	0.40407781373
-0.0812054110951	0.263654438423	0.522123893805	0.174223227165	-0.0982027991111	0.0521227242603	-0.0619469026549	0.0412849401583	0.00339168063623	-0.0652216287864	-0.0948501033098	0.0412849401583	0.56282406144	0.286967369693	0.468948579003	0.414759658493	0.568749756345	0.279482281393	0.53187010253	0.575299208608	0.625745584967	0.414603719153	0.392070484581	0.509960625317	0.428950138396	0.286343612335	0.120346185334	0.533897313945	0.309188725586	0.21843202994	0.0734084441152	-0.0398035164321	0.533975283615	0.278000857666	0.372266188453	0.126661728588	0.508167322911	0.563369849129	0.482827180227	0.263420529414	0.269814042338	0.506997777864	0.347315894117	0.335854352657	0.660364118358	0.401894662976	0.540992553897	0.442282951932	0.562590152431	0.0628045690227
0.00651046742817	0.14896105415	0.398853845854	0.0961755876964	0.128299091653	0.234337842579	0.229893571401	0.29195742856	0.233168297532	0.154418931036	0.200576975557	0.331566020818	0.507231686874	0.291411640872	0.388249970761	0.329850688082	0.493509024989	0.387314334724	0.444466102686	0.699660831936	0.452419009005	0.57077696776	0.567580211298	0.341312229543	0.255623562434	0.360960586332	0.294452457994	0.45850064325	0.464270398815	0.216794666875	0.196522552727	0.202136368952	0.39651475576	0.19543097735	0.55526100347	0.412576507738	0.46598573155	0.455849674477	0.480254181124	0.44298467896	0.567268332619	0.546528400452	0.541538341585	0.540212857199	0.614128104167	0.533117617247	0.5742856029	0.33086429379	0.486413785038	0.325016568555
-0.0473665744026	0.215625121828	0.409067872598	0.245019687342	0.0377763050173	0.0474445440724	-0.0129819500214	0.104128494016	-0.00050680285369	0.0200771899731	-0.0120463139839	0.122997154107	0.414213870804	0.336400140345	0.380530973451	0.421153171416	0.367743947604	0.305991969124	0.41195275038	0.511208140034	0.363299676426	0.352695801333	0.386612607696	0.379127519395	0.324470780866	0.269190284979	0.200966823906	0.423960079529	0.479786363105	0.253830260029	0.242290748899	0.184125375229	0.374761217886	0.205021246735	0.434797863631	0.247514716775	0.425519472925	0.511753927722	0.432614712877	0.357140072512	0.294764336673	0.414525749483	0.318467116292	0.326497992281	0.50099411329	0.456629371175	0.5319480722	0.368523644302	0.356282406144	0.182098163814
0.100230010526	0.125258274531	0.272075162762	0.132509453822	0.120658064013	0.0977349810924	0.154730809715	0.15660208179	0.125102335192	0.128065182644	0.142567541226	0.197770067444	0.381700518498	0.323379205489	0.207672215508	0.283068886203	0.24946395852	0.475108182917	0.275739737242	0.397450391798	0.217262484893	0.35012280223	0.379361428404	0.212818213715	0.159097111224	0.219523605318	0.225371330552	0.263108650735	0.408600054579	0.210401153951	0.286031733656	0.30755136252	0.122997154107	0.0483801801099	0.386846516705	0.403843904721	0.280106038751	0.273712525827	0.236832872013	0.274414252856	0.401504814627	0.278468675685	0.318389146622	0.306459787143	0.330006627422	0.387782152743	0.353163619352	0.199719309189	0.23394799423	0.445869556742
0.0489259677985	0.0756695645394	0.216716697205	0.0676386885502	0.121437760711	0.151845931932	0.143503177264	0.154574870375	0.12962457604	0.114498460099	0.130092394059	0.152235780281	0.278624615025	0.176952165608	0.194729250322	0.115901914155	0.230751237769	0.224513664185	0.230985146778	0.285641885307	0.228490117344	0.271373435733	0.263342559744	0.132509453822	0.083934349538	0.170870531363	0.135082452926	0.247358777436	0.22646290593	0.0844021675568	0.100775798214	0.143970995283	0.17586059023	0.11808506491	0.293594791626	0.314490663132	0.210557093291	0.173287591127	0.1875560407	0.208451912206	0.288604732759	0.230751237769	0.240575416163	0.264200226112	0.233792054891	0.301391758606	0.240107598144	0.172585864099	0.175002923863	0.212272426026
-0.0321624887919	0.310982027991	0.291255701532	0.313710966434	0.24572141437	0.241355112861	0.17999298273	0.293672761296	0.131183969436	0.217262484893	0.160968383299	0.25328447234	0.330396475771	0.217340454563	0.301079879927	0.232856418853	0.285330006627	0.214377607111	0.381622548829	0.479786363105	0.280106038751	0.316128026198	0.308720907567	0.285953763986	0.255155744415	0.304666484737	0.254376047717	0.451795251647	0.508401231921	0.271061557054	0.294296518654	0.296947487427	0.278624615025	0.204007641028	0.4199056567	0.319948540018	0.331410081478	0.480020272114	0.375462944914	0.371408522085	0.301859576625	0.428638259717	0.355346770106	0.345288682702	0.410627265994	0.341468168882	0.394331605006	0.291411640872	0.208997699895	0.162683716034
-0.175314802542	0.097501072083	0.277533039648	0.0557872987408	0.133133211181	0.239016022767	0.142411601887	0.213208062064	0.16050056528	0.230673268099	0.20307200499	0.277455069978	0.435967408678	0.00916143620132	0.316517874547	0.0722388990683	0.523137499513	0.140462360142	0.438228529102	0.563369849129	0.535222798331	0.545046976726	0.478694787728	0.264122256442	0.19543097735	0.216872636544	0.0915753771783	0.506062141827	0.186230556314	0.00580874039998	-0.07543565553	-0.0787103816615	0.465439943862	0.265759619508	0.347705742466	0.221550816732	0.420919262407	0.309890452614	0.322131690772	0.252426805972	0.252738684652	0.502085688667	0.465751822541	0.447896768157	0.532727768898	0.48540017933	0.471677517446	0.310592179642	0.303029121672	0.043701999922
-0.0271724299248	0.329382870064	0.43128922849	0.305446181435	0.121281821371	0.227944329656	0.165802502826	0.265915558848	0.137733421699	0.121203851702	0.100463919535	0.217730302912	0.462009278391	0.355190830767	0.374059490858	0.358699465908	0.461073642353	0.261939105688	0.490624147207	0.598144321859	0.390822969865	0.41203072005	0.369069431991	0.365170948501	0.317531480254	0.396982573779	0.291333671202	0.452107130326	0.467077306928	0.26108143932	0.220693150365	0.180304861409	0.384663365951	0.213831819422	0.507855444232	0.297493275116	0.422478655803	0.523839226541	0.475108182917	0.371252582745	0.355502709446	0.551986277338	0.417410627266	0.426844957312	0.559861213988	0.417410627266	0.544501189037	0.357529920861	0.433862227593	0.179525164711
-0.0672488402012	0.389887333827	0.365015009161	0.224357724845	0.044091848271	0.31137187634	0.198705703481	0.314724572141	0.185606798955	0.139448754435	0.0741101711434	0.231764843476	0.295154185022	0.132665393162	0.453120736034	0.176562317259	0.343339440957	0.142801450236	0.564695333515	0.456395462165	0.383493820904	0.305056333086	0.358465556898	0.434875833301	0.393941756657	0.192078281548	0.114342520759	0.471131729757	0.327199719309	0.14490663132	0.120424155004	0.0992164048185	0.411328993022	0.204943277065	0.397294452458	0.247124868426	0.284004522241	0.345132743363	0.311995633698	0.200499005887	0.176640286928	0.453588554052	0.310904058321	0.42372617052	0.514015048146	0.321975751433	0.501929749328	0.339129078788	0.32314529648	0.0514989669019
-0.0540719660052	0.14903902382	0.185606798955	0.117461307551	0.212272426026	0.464894156173	0.36563876652	0.420373474718	0.38481930529	0.341468168882	0.321975751433	0.398386027835	0.291645549881	0.0362169116214	0.278546645355	0.0302132470469	0.439631983159	0.115434096137	0.349888893221	0.511364079373	0.460605824334	0.526256286305	0.481111847491	0.168765350279	0.087442984679	0.143659116604	0.0596857822307	0.402596390004	0.27659740361	0.104128494016	0.0676386885502	0.131417878445	0.41967174769	0.1568359908	0.416864839577	0.386456668356	0.274726131535	0.297181396437	0.311761724689	0.25344041168	0.374137460528	0.505438384468	0.510584382675	0.564149545827	0.451093524619	0.327823476668	0.434330045612	0.193715644614	0.26880043663	0.135004483256
-0.0130599196912	0.287357218042	0.282601068184	0.244395929983	0.286811430354	0.302561303653	0.279092433044	0.344431016335	0.20704845815	0.306225878133	0.286421582005	0.400881057269	0.336088261666	0.120424155004	0.291489610541	0.116447701844	0.276987251959	0.239561810456	0.397450391798	0.529453042766	0.317609449924	0.403064208023	0.397684300807	0.295232154692	0.24572141437	0.294140579315	0.209075669565	0.401348875288	0.322443569451	0.084324197887	0.117071459202	0.157303808818	0.21086897197	0.151534053253	0.366652372227	0.303029121672	0.269268254649	0.281587462477	0.241121203852	0.242056839889	0.281665432147	0.420763323067	0.417176718257	0.413512143776	0.423180382831	0.344353046665	0.399867451561	0.266851194885	0.26100346965	0.177731862306
-0.00128649955167	0.0998401621769	0.138435148727	0.100385949866	0.350512650579	0.46216521773	0.456941249854	0.451639312308	0.409691629956	0.45070367627	0.474718334568	0.496705781451	0.26895637597	0.0164905851624	0.147323691084	-0.0274063389342	0.314958481151	0.170246774005	0.245955323379	0.474640364898	0.297259366107	0.502943355035	0.47775915169	0.0751237768508	0.00362558964563	0.171494288722	0.122139487739	0.325328447234	0.250945382246	0.0373084869986	0.0851818642548	0.202448247632	0.239327901446	0.108728704534	0.396982573779	0.477135394332	0.240809325173	0.193403765935	0.226696814939	0.275505828233	0.423180382831	0.424116018869	0.537172040076	0.508245292581	0.3460683794	0.372967915481	0.344431016335	0.124868426182	0.17204007641	0.268566527621
0.0122022533235	0.00557483139059	-0.0423765155355	0.0725507777475	0.467701064286	0.448832404195	0.486335815368	0.422244746793	0.408678024249	0.53576858602	0.552454095357	0.488051148103	0.134770574247	-0.0838563798682	-0.0348914272348	-0.153639234338	0.169233168298	0.0973451327434	0.0668589918522	0.314880511481	0.12954660637	0.396982573779	0.338895169779	-0.104752251374	-0.153951113017	0.0989045261393	0.0783985029823	0.162449807025	0.16042259561	-0.0589840552025	0.0462749990254	0.230907177108	0.0840902888776	0.0484581497797	0.262952711395	0.458188764571	0.123464972126	0.0546957233636	0.0914194378387	0.215391212818	0.378503762037	0.26513586215	0.443530466648	0.374371369537	0.149506841839	0.254064169038	0.168921289618	-0.0253791275194	-0.00768001247515	0.273478616818
0.00643249775837	-0.0418307278469	-0.095551830338	0.0823749561421	0.500760204281	0.430743440802	0.488363026783	0.408678024249	0.415227476512	0.53592452536	0.583641963276	0.470897820748	0.0945382246306	-0.103348797318	-0.105843826751	-0.203383883669	0.131183969436	0.0136057073798	-0.0204670383221	0.256559198472	0.0791781996803	0.354567073408	0.26482398347	-0.202058399283	-0.248606292152	0.0829987135004	0.0710693540213	0.0690421426065	0.109274492223	-0.0805036840669	0.0207009473315	0.234649721258	0.0508752095435	0.0227281587462	0.199797278859	0.388483879771	0.0618689329851	0.0233519161046	0.0603875092589	0.173131651787	0.341546138552	0.244084051304	0.407352539862	0.298428911154	0.0957077696776	0.21850999961	0.108104947176	-0.0773069276052	-0.0398035164321	0.248060504464
-0.0511091185529	-0.0684963549179	-0.107091341468	-0.00339168063623	0.460215975985	0.496393902772	0.524852832248	0.463412732447	0.506919808195	0.53982300885	0.626213402986	0.555416942809	0.0695879302951	-0.199563369849	-0.0589060855327	-0.251881018284	0.187166192351	-0.0153990097852	-0.000194924174496	0.261393317999	0.154808779385	0.408522084909	0.340454563175	-0.181786285135	-0.242056839889	-0.0281860356321	-0.0413629098281	0.0997621925071	0.0180499785583	-0.172351955089	-0.120891973022	0.102257221941	0.14911699349	0.0578145101555	0.178433589334	0.374761217886	0.0890023780749	-0.025924915208	0.0709913843515	0.155822385092	0.333593232233	0.268254648942	0.451171494289	0.366886281237	0.123464972126	0.253752290359	0.163151534053	-0.0679505672293	-0.0190635842657	0.193481735605
-0.0903278624615	-0.0403493041207	-0.0301352773771	-0.043701999922	0.339129078788	0.468558730654	0.462711005419	0.438540407781	0.46614167089	0.48937663249	0.541772250595	0.541460371915	0.142021753538	-0.217418424233	0.0406611827999	-0.216248879186	0.240731355503	-0.00736813379595	0.106077735761	0.311059997661	0.213052122724	0.393317999298	0.389809364157	-0.0527464816187	-0.115979883825	-0.0402713344509	-0.0999181318467	0.186698374332	-0.0350473665744	-0.232622509844	-0.217808272582	-0.0362948812912	0.219991423336	0.102023312931	0.174769014853	0.309968422284	0.14911699349	-0.0303691863865	0.0849479552454	0.111457642977	0.236053175315	0.293750730966	0.451249463959	0.399087754863	0.198081946123	0.294218548984	0.242446688238	0.00261198393825	0.0599196912401	0.137733421699
0.0771509882656	0.42746871467	0.325874234923	0.331176172469	-0.0569568437878	-0.0739542318038	-0.126271880239	-0.0242875521422	-0.134224786558	-0.214065728432	-0.236520993334	-0.169311137967	0.226696814939	0.472925032162	0.277533039648	0.480644029473	0.149194963159	0.157927566177	0.308642937897	0.167283926553	0.0901719231219	-0.0188296752563	-0.0334100035086	0.418502202643	0.480799968812	0.414759658493	0.356204436474	0.184515223578	0.495770145413	0.434797863631	0.40423375307	0.240029628475	0.108026977506	0.115590035476	0.250711473237	0.0322404584617	0.143503177264	0.367432068925	0.31152781568	0.232154691825	0.145764297688	0.166348290515	-0.00346965030603	0.0153210401154	0.179213286032	0.0454953023274	0.154185022026	0.284862188609	0.290242095825	0.046820786714
0.0419866671865	0.0946161943004	0.123698881135	0.122763245098	0.246267202058	0.0597637519005	0.120814003353	0.162137928346	0.0896261354333	0.109118552883	0.115979883825	0.0687302639273	0.219757514327	0.248918170832	0.127285485946	0.158863202214	0.155510506413	0.150052629527	0.115044247788	0.254999805076	0.0741881408132	0.22638493626	0.123075123777	0.0614790846361	0.0882226813769	0.443530466648	0.505204475459	0.108182916845	0.476511636973	0.283458734552	0.373591672839	0.353163619352	0.101555494912	0.0964874663756	0.411718841371	0.274024404507	0.137655452029	0.224669603524	0.245175626681	0.392226423921	0.363065767416	0.282757007524	0.267007134225	0.201122763245	0.132197575143	0.262017075358	0.174846984523	0.120112276325	0.132041635804	0.225449300222
-0.0592959338817	0.457565007212	0.434096136603	0.233090327862	-0.0522786635999	0.130170363729	0.0134497680402	0.147869478773	0.0215586136993	-0.0612451756267	-0.0927449222253	0.0884565903863	0.355658648786	0.207828154848	0.509414837628	0.324860629215	0.354878952088	0.23028341975	0.602276714358	0.415383415851	0.38895169779	0.232076722155	0.328057385677	0.685938170052	0.639390277182	0.240575416163	0.1062336751	0.521344197107	0.310826088652	0.165958442166	0.0898600444427	0.0103309812483	0.351916104635	0.271529375073	0.257884682858	0.0796460176991	0.32704377997	0.358855405247	0.338037503411	0.183345678531	0.122529336088	0.352383922654	0.186776344002	0.280261978091	0.507153717204	0.287357218042	0.454836068769	0.452341039336	0.3850532143	-0.0129039803516
-0.108494795525	0.433784257924	0.429807804764	0.208062063857	-0.0752797161904	0.100307980196	-0.0606993879381	0.0729406260964	-0.013917586059	-0.108572765194	-0.14506257066	0.0514209972321	0.333749171572	0.207438306499	0.497641417489	0.344431016335	0.383181942224	0.208373942536	0.612490741102	0.386612607696	0.443452496979	0.242446688238	0.331410081478	0.725936610658	0.674398658922	0.202604186971	0.0716931113797	0.499122841215	0.281275583798	0.146855873065	0.0609332969475	-0.0421426065261	0.386612607696	0.264278195782	0.220069393006	0.0238977037932	0.332579626525	0.34630228841	0.324392811196	0.144282873962	0.0996842228373	0.339051109119	0.165334684808	0.259132197575	0.490546177537	0.300378152899	0.461619430042	0.46629761023	0.407430509532	-0.0705235663327
-0.15285953764	0.245331566021	0.246812989747	0.084324197887	-0.0362169116214	0.122061518069	-0.0564110560992	0.0256130365288	0.0524346029395	-0.0621808116643	-0.0847920159058	0.0635062960508	0.189271373436	0.0100970722389	0.341000350864	0.161904019336	0.369225371331	0.0908736501501	0.376632489961	0.244941717672	0.456785310514	0.218354060271	0.287045339363	0.458110794901	0.414837628163	-0.0234298857744	-0.135628240614	0.329226930724	0.0914194378387	0.0346575182254	-0.100385949866	-0.174301196834	0.390900939535	0.205411095084	0.0704455966629	-0.0362169116214	0.225683209232	0.201356672254	0.190986706171	0.0252231881798	0.0397255467623	0.24572141437	0.127519394955	0.188881525087	0.319558691669	0.251023351916	0.33070835445	0.330396475771	0.297259366107	-0.152157810612
-0.123153093447	0.24946395852	0.267786830923	0.0864293789716	-0.0581263888347	0.124010759814	-0.0519667849207	0.0306810650657	0.0548516627032	-0.0733304744454	-0.0982807687809	0.0540719660052	0.210557093291	0.0546177536938	0.349187166192	0.204241550037	0.380219094772	0.127285485946	0.389653424818	0.256247319793	0.456239522826	0.225605239562	0.301157849597	0.476433667303	0.42349226151	0.00830376983353	-0.10249113095	0.352539861994	0.130170363729	0.0827648044911	-0.0525905422791	-0.136485906982	0.374137460528	0.21453354645	0.0912634984991	-0.00838173950333	0.243538263615	0.225605239562	0.215859030837	0.0486920587891	0.064597871428	0.247670656115	0.134146816888	0.207828154848	0.330552415111	0.259522045924	0.340922381194	0.344976804023	0.322443569451	-0.115278156797
0.0581263888347	0.387080425714	0.351916104635	0.193793614284	-0.167205956883	-0.0678725975595	-0.157303808818	-0.0565669954388	-0.123932790145	-0.233558145881	-0.246501111068	-0.116915519863	0.222798331449	0.287357218042	0.358309617559	0.387548243733	0.19535300768	0.310592179642	0.348719348174	0.169311137967	0.244551869323	0.0605434485985	0.130326303068	0.599079957896	0.603992047094	0.203929671358	0.0985926474601	0.283848582901	0.265447740829	0.260613621301	0.184671162918	0.0391797590737	0.100697828545	0.148025418112	0.0882226813769	-0.0596078125609	0.16439904877	0.223032240458	0.162917625044	0.0331760944992	0.0197653112939	0.108338856185	-0.0214026743597	0.0457292113368	0.239249931777	0.131729757124	0.219835483997	0.345366652372	0.347004015438	0.00534092238119
0.116447701844	0.422946473822	0.321819812093	0.236053175315	-0.148337296792	-0.104986160384	-0.15278156797	-0.0808935324159	-0.157147869479	-0.238392265409	-0.244629838993	-0.134536665237	0.162449807025	0.310280300963	0.258352500877	0.387236365054	0.0826088651515	0.344119137655	0.280885735449	0.0983587384507	0.128688940002	-0.026314763557	0.052980390628	0.53966706951	0.582628357569	0.197848037114	0.12167166972	0.202448247632	0.266383376866	0.263264590074	0.242368718568	0.0926669525555	-0.0220264317181	0.0756695645394	0.0573466921368	-0.0586721765233	0.101399555573	0.171728197731	0.0846360765662	-0.00315777162684	-0.00658843709797	0.027094460255	-0.0906397411407	-0.0302132470469	0.157537717828	0.074655958832	0.138435148727	0.294530427664	0.272932829129	0.0518108455811
0.153249385989	0.382714124206	0.293282912947	0.208919730225	-0.143035359245	-0.124010759814	-0.134068847218	-0.0838563798682	-0.147947448443	-0.231998752485	-0.219991423336	-0.132353514483	0.149194963159	0.306693696152	0.196600522397	0.364625160812	0.0430002728938	0.372656036802	0.22256442244	0.0599976609099	0.0717710810495	-0.0444037269502	0.0369186386496	0.485712058009	0.533507465596	0.187088222681	0.127285485946	0.153327355659	0.249074110171	0.259054227905	0.259210167245	0.115434096137	-0.0884565903863	0.045261393318	0.0386339713851	-0.0441698179408	0.0686522942575	0.127441425286	0.0454953023274	-0.014697282757	0.00183228724026	-0.0248333398308	-0.113718763401	-0.0648317804374	0.110911855288	0.0601536002495	0.0918092861877	0.25741686484	0.243460293946	0.101399555573
0.228646056684	0.21858796928	0.210401153951	0.130092394059	-0.134224786558	-0.170402713345	-0.117149428872	-0.112315309345	-0.132743362832	-0.232076722155	-0.195586916689	-0.161280261978	0.123542941796	0.359167283927	0.0858056216132	0.354567073408	-0.00775798214495	0.443686405988	0.0888464387353	-0.00354761997583	-0.0207789170013	-0.0578924798253	-0.00448325601341	0.336244201006	0.371252582745	0.190440918483	0.17991501306	0.0419086975167	0.256949046821	0.294842306343	0.328993021715	0.210011305602	-0.201590581264	-0.0312268527543	0.0474445440724	0.0173482515302	0.0222603407275	0.0659233558146	-0.0147752524268	0.00643249775837	0.0806596234065	-0.109586370902	-0.131417878445	-0.102958948969	0.0130599196912	0.0313827920939	0.00674437643757	0.156134263771	0.203617792679	0.21874390862
-0.211648668668	-0.157303808818	0.0913414681689	-0.173755409146	-0.076605200577	0.00775798214495	-0.0691980819461	-0.0163346458228	0.00612061907918	0.0725507777475	0.017036372851	-0.0208568866711	0.138435148727	-0.0416747885073	0.258508440217	-0.0269385209154	0.345678531051	-0.0362169116214	0.145374449339	0.216092939846	0.361194495341	0.305212272426	0.167907683911	0.0250672488402	-0.00853767884293	0.167907683911	0.138669057737	0.234571751589	0.133211180851	0.0543058750146	-0.0138396163892	-0.0799578963783	0.411173053682	0.167673774902	0.296401699739	0.110989824958	0.192000311879	0.192468129897	0.175080893532	0.210323184281	0.151534053253	0.285330006627	0.248840201162	0.271841253752	0.227086663288	0.240107598144	0.183189739191	0.156368172781	0.128065182644	-0.0849479552454
-0.0301352773771	-0.1643210791	0.0196093719543	-0.152391719621	-0.0245214611516	0.0205450079919	0.0271724299248	0.0265486725664	0.0737982924642	0.107169311138	0.0993723441581	0.00440528634361	0.0782425636427	0.0599976609099	0.0941483762816	-0.000740711863085	0.17617246891	0.0875989240186	0.00814783049394	0.143581146934	0.135706210284	0.211180850649	0.112861097033	-0.0811274414253	-0.105064130053	0.15668005146	0.194183462633	0.0883006510467	0.137577482359	0.0719270203891	0.107325250478	0.104986160384	0.155276597404	0.0483801801099	0.272231102101	0.242446688238	0.0664691435032	0.0720829597287	0.0645199017582	0.181318467116	0.247124868426	0.180850649098	0.226540875599	0.223344119138	0.0728626564267	0.162917625044	0.087442984679	0.0345795485556	0.0809715020857	0.142255662547
-0.166036411836	0.250711473237	0.384585396281	0.0937585279326	-0.0713812327005	0.125258274531	-0.0321624887919	0.0977349810924	0.0484581497797	-0.0558652684106	-0.0728626564267	0.085103894585	0.381778488168	0.142099723208	0.48563408834	0.268332618611	0.492339479942	0.124322638494	0.546840279131	0.484542512962	0.546060582433	0.349577014541	0.371798370434	0.523215469182	0.445947526412	0.1991735215	0.0620248723247	0.483061089236	0.240419476824	0.104596312035	-0.0265486725664	-0.094382285291	0.579353631437	0.28829285408	0.338115473081	0.0996842228373	0.422712564812	0.394331605006	0.397528361467	0.206658609801	0.191064675841	0.477993060699	0.304744454407	0.368133795953	0.553233792055	0.403298117032	0.557522123894	0.40423375307	0.457642976882	-0.0684963549179
0.18771198004	-0.0242875521422	-0.0279521266227	-0.0504073915247	0.0656114771354	0.2572609255	0.285563915637	0.200421036217	0.265291801489	0.212740244045	0.25733889517	0.112315309345	0.0534482086468	0.11800709524	-0.086273439632	-0.00198822657986	0.0595298428911	0.213909789092	-0.0132158590308	0.0854157732642	-0.037542396008	0.153951113017	0.182565981833	-0.101399555573	-0.132509453822	0.0355151845932	0.0491598768079	0.0514989669019	0.0998401621769	0.0859615609528	0.177030135277	0.262952711395	-0.0970332540642	-0.00245604459865	0.183501617871	0.403843904721	0.0103309812483	-0.0369186386496	0.0149311917664	0.0841682585474	0.278468675685	0.084324197887	0.220303302016	0.231764843476	-0.0356711239328	0.0389458500643	0.00588671006978	-0.0825308954817	0.0178160695489	0.380375034112
-0.0286538536509	-0.128065182644	0.136797785661	-0.212662274375	-0.0302132470469	0.291645549881	0.246033293049	0.266149467857	0.378269853027	0.225449300222	0.251958987954	0.20704845815	0.276987251959	0.0480683014307	0.222720361779	0.0444037269502	0.477993060699	0.214299637441	0.220459241355	0.374917157226	0.383727729913	0.495380297064	0.485790027679	0.0954738606682	-0.0109547386067	0.0851818642548	0.0163346458228	0.33834938209	0.164165139761	0.115356126467	0.0392577287435	0.0575026314764	0.363845464114	0.164944836459	0.376944368641	0.411406962692	0.293438852286	0.165256715138	0.262640832716	0.218977817629	0.397684300807	0.375384975245	0.47768118202	0.537172040076	0.332579626525	0.341858017231	0.356516315153	0.129936454719	0.331020233129	0.219523605318
0.208763790885	0.152235780281	0.288604732759	0.108494795525	0.025535066859	0.0773069276052	0.158785232545	0.18357958754	0.155042688394	0.0472886047328	0.0868971969904	0.0585162371837	0.399321663873	0.500214416592	0.188647616077	0.410003508635	0.270515769366	0.440333710187	0.242368718568	0.375930762933	0.141943783868	0.323769053838	0.285953763986	0.234649721258	0.195586916689	0.449690070563	0.446337374761	0.271841253752	0.606643015867	0.495770145413	0.546918248801	0.463178823438	0.0988265564695	0.11792912557	0.505828232817	0.412732447078	0.278546645355	0.349499044872	0.356906163502	0.389029667459	0.497563447819	0.288448793419	0.313399087755	0.314724572141	0.286031733656	0.287980975401	0.295622003041	0.18381349655	0.357140072512	0.438696347121
-0.0762933218978	-0.274414252856	-0.146466024716	-0.241433082531	0.17227398542	0.352695801333	0.367899886944	0.278702584695	0.399555572882	0.317843358933	0.36571673619	0.28416046158	0.0531363299676	-0.142099723208	-0.0254570971892	-0.221706756072	0.253986199368	-0.0109547386067	-0.0107208295973	0.190986706171	0.151144204904	0.360102919964	0.332735565865	-0.211180850649	-0.312151573038	-0.0359050329422	-0.0475225137422	0.0393356984133	0.0419866671865	-0.0311488830845	-0.0370745779892	0.104518342365	0.217652333242	0.0748898678414	0.217028575884	0.393395968968	0.0850259249152	-0.0437799695918	0.086663287981	0.178823437683	0.348797317843	0.232934388523	0.37327979416	0.382090366847	0.0993723441581	0.25336244201	0.157615687498	-0.118552882929	0.0486920587891	0.221005029044
-0.0728626564267	0.131651787455	0.307785271529	0.0562551167596	-0.0497836341663	0.026314763557	-0.0300573077073	0.0451054539784	0.00627655841878	-0.0676386885502	-0.0701337179837	0.0271724299248	0.325094538225	0.182410042493	0.31511442049	0.240185567814	0.34630228841	0.21094694164	0.360726677323	0.317765389264	0.318778994971	0.254531987057	0.289540368797	0.322599508791	0.271217496394	0.239483840786	0.12962457604	0.329382870064	0.232700479513	0.131807726794	0.075825503879	0.0142294647382	0.303263030681	0.279638220732	0.243382324276	0.117539277221	0.317375540915	0.312229542708	0.319948540018	0.224201785505	0.188803555417	0.271763284082	0.211258820319	0.247826595454	0.35386534638	0.259600015594	0.337413746053	0.299208607852	0.283380764882	0.0349693969046
-0.0906397411407	-0.0323963978013	0.00370355931543	-0.0277961872831	0.298740789833	0.518147440646	0.477213364001	0.471131729757	0.509648746638	0.444777981365	0.456629371175	0.526334255974	0.150286538537	-0.157537717828	0.117695216561	-0.15652411212	0.356126466804	0.0235078554442	0.179369225371	0.387782152743	0.320182449027	0.484074694944	0.476511636973	-0.00721219445636	-0.0975790417528	-0.0547736930334	-0.115823944486	0.192935947916	0.0803477447273	-0.0885345600561	-0.11816303458	0.046041090016	0.377490156329	0.11808506491	0.278780554364	0.385443062649	0.181396436786	0.0660013254844	0.162605746365	0.152469689291	0.303886788039	0.390900939535	0.487115512066	0.498888932205	0.300378152899	0.369069431991	0.362208101049	0.0415968188375	0.127441425286	0.163775291412
-0.0515769365717	0.0483022104401	0.0624147206737	0.100619858875	0.429651865424	0.462087248061	0.488518966122	0.513313321118	0.448754434525	0.529219133757	0.512065806401	0.576780632334	0.183111769522	-0.0681065065689	0.122295427079	-0.0978129507622	0.271217496394	0.0510311488831	0.185996647304	0.455537795797	0.240107598144	0.453900432732	0.412810416748	-0.000428833183891	-0.0617909633153	0.126349849908	0.0818291684535	0.242134809559	0.2107910023	0.00947331488051	0.0222603407275	0.171338349382	0.28057385677	0.113017036373	0.383961638922	0.423102413161	0.211102880979	0.186620404663	0.202292308292	0.24579938404	0.328915052045	0.45444622042	0.552843943706	0.483372967915	0.329148961054	0.362286070718	0.343729289306	0.0683404155783	0.132977271841	0.193013917586
-0.0191415539355	0.0185177965771	0.0345015788858	0.0794121086897	0.437604771744	0.463022884098	0.539199251491	0.520642470079	0.487115512066	0.531714163191	0.565397060543	0.610463529687	0.169077228958	-0.0704455966629	0.0713032630307	-0.123387002456	0.222096604421	0.112159370005	0.139214845425	0.408755993918	0.207360336829	0.452029160657	0.408600054579	-0.0305251257261	-0.0914194378387	0.0957857393474	0.0648317804374	0.188179798059	0.18381349655	-0.0134497680402	0.0286538536509	0.197224279755	0.199953218198	0.0637402050602	0.349343105532	0.445713617403	0.154185022026	0.112393279014	0.138357179057	0.200576975557	0.364625160812	0.373513703169	0.509024989279	0.456395462165	0.281587462477	0.350590620249	0.310670149312	0.0329421854898	0.110833885618	0.265525710499
-0.111925460996	0.167283926553	0.341858017231	0.0543058750146	-0.0503294218549	0.143815055943	0.00214416591946	0.104440372695	0.0570348134576	0.0108767689369	-0.00892752719192	0.103972554676	0.442594830611	0.0979688901018	0.446181435422	0.224513664185	0.45054773693	0.222720361779	0.472613153483	0.474874273907	0.47370472886	0.38497524463	0.439631983159	0.424505867218	0.347705742466	0.192780008577	0.0567229347784	0.554793185451	0.235741296636	0.0805816537367	-0.00424934700402	-0.0568009044482	0.417176718257	0.295154185022	0.308019180539	0.175158863202	0.404623601419	0.352695801333	0.361974192039	0.273556586488	0.243772172625	0.410159447975	0.314100814783	0.352227983314	0.462633035749	0.414525749483	0.459592218627	0.397840240147	0.31901290398	0.0479903317609
0.0373084869986	0.340844411524	0.325328447234	0.24190090055	0.084714046236	0.134458695567	0.104440372695	0.205021246735	0.0751237768508	0.067326809871	0.0629605083622	0.169934895326	0.353241589022	0.173755409146	0.387392304394	0.225137421543	0.288682702429	0.296947487427	0.378581731706	0.409847569296	0.29608982106	0.269892012007	0.291645549881	0.413434174106	0.385287123309	0.301313788936	0.212194456356	0.387938092082	0.306537756813	0.128610970333	0.116603641184	0.101165646563	0.20697048848	0.196288643718	0.282289189505	0.154418931036	0.237144750692	0.281899341156	0.251569139605	0.216638727535	0.166894078204	0.305368211766	0.257806713189	0.262874741725	0.372967915481	0.289462399127	0.35012280223	0.325796265253	0.295466063701	0.0933686795836
-0.219913453667	0.196054734708	0.37717827765	0.0291216716697	-0.0479123620911	0.142801450236	-0.0411290008187	0.0770730185958	0.0566449651086	0.000974620872481	-0.0409730614791	0.12167166972	0.420061596039	0.0461190596858	0.497407508479	0.200109157538	0.56664457526	0.136719815992	0.547697945499	0.495848115083	0.669018751706	0.438540407781	0.446103465752	0.498655023196	0.417020778917	0.120502124674	-0.0238197341234	0.59385599002	0.170792561694	0.00908346653152	-0.142489571557	-0.208140033527	0.621379283459	0.323924993178	0.287357218042	0.0930568009044	0.472379244474	0.382558184866	0.370316946708	0.204709368056	0.182877860512	0.449846009902	0.339440957468	0.393473938638	0.575767026627	0.437058984055	0.550894701961	0.430665471132	0.397060543449	-0.112237339675
-0.176718256598	-0.106623523449	0.194729250322	-0.103270827648	0.0735643834548	0.300923940587	0.202448247632	0.252036957623	0.263264590074	0.231608904136	0.192624069237	0.217262484893	0.403687965381	0.0702896573233	0.308409028888	0.0783205333125	0.630423765155	0.0615570543059	0.310358270633	0.503801021403	0.50107208296	0.54723012748	0.429262017075	0.103816615337	0.0107987992671	0.244006081634	0.145842267358	0.404545631749	0.292269307239	0.13742154302	0.0159447974738	0.00814783049394	0.583641963276	0.270437799696	0.500682234611	0.322287630112	0.458812521929	0.37335776383	0.451249463959	0.416630930568	0.389029667459	0.524385014229	0.50863514093	0.515418502203	0.478772757397	0.478538848388	0.453432614713	0.219679544657	0.333437292893	0.0642859927488
-0.190440918483	-0.150598417216	0.125180304861	-0.109976219251	0.195664886359	0.283458734552	0.248606292152	0.269502163658	0.267319012904	0.344041167986	0.293828700635	0.27651943394	0.328681143035	0.0428443335542	0.226696814939	-0.00463919535301	0.510818291685	0.052980390628	0.242836536587	0.49319714631	0.40813223656	0.527737710031	0.418814081322	0.0147752524268	-0.0773069276052	0.258352500877	0.217418424233	0.351058438268	0.297571244786	0.0929788312346	0.0334100035086	0.0698998089743	0.480566059803	0.210089275272	0.504424778761	0.386846516705	0.377412186659	0.308175119878	0.382168336517	0.413044325757	0.409613660286	0.513313321118	0.563681727808	0.510428443336	0.402050602316	0.481033877822	0.40056917859	0.148415266461	0.242056839889	0.105609917742
-0.131495848115	-0.0250672488402	0.179291255702	-0.0192195236053	0.228256208335	0.342091926241	0.318467116292	0.341702077892	0.322365599782	0.349343105532	0.333593232233	0.394409574675	0.325874234923	0.0682624459085	0.259911894273	0.0447935752992	0.456083583486	0.144048964953	0.304276636388	0.567736150637	0.407040661183	0.551752368329	0.502709446025	0.0929008615649	-0.00152040856107	0.206736579471	0.166894078204	0.378815640716	0.33063038478	0.101555494912	0.0722388990683	0.139604693774	0.448286616506	0.173443530467	0.495536236404	0.455771704807	0.369771159019	0.341390199213	0.372032279443	0.370005068029	0.439554013489	0.55510506413	0.590191415539	0.565630969553	0.475030213247	0.511130170364	0.483840785934	0.181006588437	0.275271919223	0.189973100464
0.0495497251569	0.151923901602	0.198315855132	0.180226891739	0.231219055787	0.374215430198	0.389731394488	0.419359869011	0.331410081478	0.341078320533	0.301937546294	0.339986745156	0.290008186815	0.21094694164	0.203461853339	0.149740750848	0.309656543605	0.238704144088	0.285407976297	0.468870609333	0.224747573194	0.376632489961	0.374683248216	0.112705157694	0.0547736930334	0.259911894273	0.236754902343	0.3153483295	0.494210752017	0.285407976297	0.335152625629	0.421231141086	0.240575416163	0.10233519161	0.501461931309	0.537483918756	0.271373435733	0.382402245526	0.352851740673	0.36548282718	0.433472379244	0.410393356984	0.456083583486	0.461619430042	0.376164671943	0.339752836147	0.357529920861	0.162137928346	0.219445635648	0.323301235819
0.0364508206308	0.0954738606682	0.268332618611	0.0991384351487	0.20704845815	0.341935986901	0.329070991384	0.348251530155	0.343417410627	0.28837082375	0.323457175159	0.37320182449	0.426143230283	0.167751744571	0.245409535691	0.144750691981	0.434563954622	0.359401192936	0.325952204592	0.608124439593	0.385676971658	0.549881096254	0.543721492339	0.168999259288	0.0753576858602	0.2107910023	0.134302756228	0.394721453355	0.353553467701	0.142723480566	0.155042688394	0.260925499981	0.293906670305	0.14896105415	0.419281899341	0.487115512066	0.365092978831	0.362130131379	0.349888893221	0.292659155588	0.496315933102	0.47775915169	0.568515847335	0.50465868777	0.478149000039	0.414759658493	0.453120736034	0.212350395696	0.32673190129	0.348095590815
-0.108182916845	-0.167673774902	0.146154146037	-0.188803555417	0.107637129157	0.337179837043	0.317453510584	0.288448793419	0.352539861994	0.335542473978	0.353007680012	0.341468168882	0.379439398074	-0.0347354878952	0.204631398386	-0.0343456395462	0.493586994659	0.235039569607	0.264434135121	0.495458266734	0.456707340844	0.64040388289	0.623172585864	0.0616350239757	-0.0494717554871	0.109508401232	0.0422205761959	0.437838680753	0.159798838252	-0.0111106779463	-0.0518108455811	0.0291216716697	0.3925383026	0.21858796928	0.399555572882	0.483450937585	0.406494873494	0.211570698998	0.289150520448	0.306147908464	0.461775369381	0.414213870804	0.566410666251	0.595337413746	0.422712564812	0.483918755604	0.405169389108	0.14521851	0.218899847959	0.231998752485
-0.043701999922	0.243772172625	0.406182994815	0.156212233441	-0.180772679428	-0.00549686172079	-0.0875989240186	0.0412069704885	-0.0667030525126	-0.0983587384507	-0.200031187868	-0.0964874663756	0.316050056528	0.329460839733	0.438150559432	0.401114966278	0.354878952088	0.21094694164	0.455693735137	0.338973139449	0.300378152899	0.179525164711	0.208295972867	0.405871116136	0.384273517602	0.302483333983	0.232544540174	0.386768547035	0.448364586176	0.345132743363	0.295699972711	0.159876807922	0.370628825387	0.204475459046	0.467311215937	0.188647616077	0.341078320533	0.468636700324	0.395111301704	0.292971034268	0.158707262875	0.359557132276	0.182565981833	0.265915558848	0.413434174106	0.299364547191	0.397918209816	0.379361428404	0.345444622042	0.0447935752992
-0.140072511793	0.136329967643	0.316361935207	0.143113328915	-0.0812833807649	-0.0321624887919	-0.0991384351487	0.0168804335114	-0.0922771042065	-0.00760204280535	-0.129390667031	-0.0592179642119	0.235741296636	0.20299403532	0.364703130482	0.242056839889	0.292815094928	0.103972554676	0.361974192039	0.302483333983	0.285719854976	0.182020194144	0.139370784765	0.24961989786	0.233168297532	0.287357218042	0.24579938404	0.339207048458	0.353709407041	0.246111262719	0.215391212818	0.113250945382	0.338973139449	0.188725585747	0.409613660286	0.165412654477	0.277766948657	0.428872168726	0.311839694359	0.273634556158	0.10646758411	0.348329499825	0.209387548244	0.243928111964	0.336556079685	0.292971034268	0.334294959261	0.316829753226	0.204943277065	-0.0277182176133
-0.0546177536938	0.160344625941	0.259600015594	0.180382831079	-0.0309149740751	-0.0182838875677	-0.0459631203462	0.0458851506764	-0.0760594128884	0.0290437019999	-0.0844801372266	-0.0401933647811	0.181318467116	0.223889906826	0.275349888893	0.214923394799	0.185528829285	0.151845931932	0.298662820163	0.243382324276	0.168921289618	0.119332579627	0.0865073486414	0.194729250322	0.198705703481	0.306069938794	0.30755136252	0.273712525827	0.414057931465	0.313009239406	0.335464504308	0.259366106585	0.198315855132	0.132119605473	0.387782152743	0.22233051343	0.187945889049	0.360258859304	0.233714085221	0.24961989786	0.130170363729	0.27269892012	0.162605746365	0.203695762348	0.242056839889	0.231063116448	0.239327901446	0.252426805972	0.118864761608	0.0684963549179
-0.0300573077073	0.18381349655	0.238158356399	0.225059451873	-0.00120852988188	0.00331371096643	-0.0165685548322	0.0515769365717	-0.0664691435032	0.0319285797825	-0.0778527152938	-0.0418307278469	0.134458695567	0.217886242252	0.228178238665	0.195976765038	0.124946395852	0.128221121984	0.263810377763	0.202760126311	0.105376008733	0.073876262134	0.0608553272777	0.150988265565	0.171182410042	0.272932829129	0.285641885307	0.223110210128	0.39261627227	0.306381817473	0.359713071615	0.307941210869	0.142879419906	0.0982027991111	0.328447234026	0.221784725742	0.128766909672	0.325874234923	0.200576975557	0.217574363573	0.11028809793	0.237690538381	0.138045300378	0.171494288722	0.19909555183	0.180616740088	0.189349343106	0.218042181591	0.0737203227944	0.0880667420373
0.0100970722389	0.15285953764	0.116915519863	0.201278702585	0.0695099606253	-0.00596467973958	0.0190635842657	0.0525905422791	-0.0740322014736	0.0897041051031	-0.0174262212	-0.0242875521422	0.0260028848778	0.159331020233	0.101321585903	0.0954738606682	-0.0207789170013	0.0718490507193	0.135550270945	0.0894701960937	-0.0501734825153	-0.0205450079919	-0.0380881836965	0.0447156056294	0.0932907099138	0.255545592764	0.315036450821	0.120736033683	0.337179837043	0.271997193092	0.37710030798	0.366652372227	-0.0137616467194	0.0466648473744	0.23792444739	0.213130092394	0.0178160695489	0.198393824802	0.0822969864723	0.155276597404	0.0372305173288	0.138279209388	0.0913414681689	0.093602588593	0.0552415110522	0.0712252933609	0.0476784530818	0.115200187127	-0.0581263888347	0.0964094967058
-0.198861642821	0.0175041908698	0.29998830455	-0.116993489533	0.0133717983704	0.198159915793	0.110599976609	0.164087170091	0.172819773108	0.100307980196	0.106857432459	0.209309578574	0.434875833301	0.0403493041207	0.383727729913	0.118241004249	0.559471365639	0.134380725898	0.428092472028	0.528439437059	0.568905695684	0.534599040973	0.515028653854	0.315738177849	0.225371330552	0.201122763245	0.0868971969904	0.485010330981	0.1684534716	-0.00136446922147	-0.108338856185	-0.130326303068	0.548243733188	0.277143191299	0.369693189349	0.206424700791	0.44306264863	0.281821371486	0.358153678219	0.278936493704	0.309188725586	0.478850727067	0.44672722311	0.472691123153	0.547853884839	0.466687458579	0.479630423765	0.331643990488	0.374917157226	0.005029043702
-0.0207009473315	0.252270866633	0.47019609372	0.151144204904	-0.0194534326147	0.222720361779	0.108494795525	0.200343066547	0.149818720518	0.0946161943004	0.0313048224241	0.142333632217	0.537873767105	0.287747066391	0.440099801177	0.337101867374	0.538185645784	0.348251530155	0.600483411953	0.623172585864	0.566332696581	0.47791509103	0.509804685977	0.462087248061	0.362987797747	0.245331566021	0.157303808818	0.650695879303	0.443140618299	0.249775837199	0.181942224475	0.121125882032	0.483762816264	0.272075162762	0.487661299754	0.32704377997	0.516899925929	0.534053253284	0.490468207867	0.332189778176	0.379283458735	0.505750263148	0.416085142879	0.487115512066	0.65584187751	0.464426338154	0.598066352189	0.436045378348	0.442516860941	0.194105492963
0.0690421426065	-0.0189856145959	0.21468948579	-0.0848699855756	0.0241316128026	0.325874234923	0.318155237613	0.306771665822	0.32298935714	0.284940158278	0.255155744415	0.230829207438	0.364703130482	0.189427312775	0.227008693618	0.120268215664	0.402908268683	0.367821917274	0.308175119878	0.471053760087	0.327511597988	0.488440996452	0.536080464699	0.140150481463	0.0493158161475	0.150442477876	0.148337296792	0.453042766364	0.379127519395	0.167050017543	0.21476745546	0.253596351019	0.284706249269	0.150832326225	0.554169428092	0.627149039024	0.385676971658	0.296323730069	0.351136407937	0.380764882461	0.514872714514	0.394799423024	0.489142723481	0.560640910686	0.402674359674	0.442360921601	0.426922926981	0.192234220888	0.242992475927	0.410783205333
0.101165646563	-0.0528244512884	0.166660169194	-0.102958948969	0.0253791275194	0.34224786558	0.355268800437	0.313944875443	0.382090366847	0.310670149312	0.295232154692	0.235663326966	0.321663872753	0.167283926553	0.156212233441	0.0770730185958	0.362208101049	0.35409925539	0.256559198472	0.42364820085	0.300845970917	0.468948579003	0.504268839421	0.0628045690227	-0.0384780320455	0.100074071186	0.100152040856	0.385209153639	0.307239483841	0.1527035983	0.188257767728	0.267474952244	0.255545592764	0.117773186231	0.498343144517	0.664262601848	0.316283965537	0.227866359986	0.292347276909	0.298740789833	0.50879108027	0.357529920861	0.491013995556	0.54348758333	0.339518927137	0.38481930529	0.381388639819	0.117227398542	0.212116486687	0.430899380141
0.00198822657986	-0.0420646368563	0.0969552843944	-0.0635062960508	0.141553935519	0.474952243577	0.429963744104	0.426377139293	0.420763323067	0.484698452302	0.425441503255	0.399243694203	0.218120151261	-0.0323184281315	0.14903902382	-0.0826088651515	0.336789988694	0.165412654477	0.24548750536	0.433784257924	0.306771665822	0.481891544189	0.52407313555	0.00806986082414	-0.0907177108105	0.00339168063623	-0.00370355931543	0.415305446181	0.210401153951	0.0167244941718	0.0560212077502	0.195742856029	0.304510545398	0.143191298585	0.433004561226	0.632918794589	0.289618338466	0.201824490273	0.227164632958	0.236832872013	0.372967915481	0.427702623679	0.561186698374	0.607734591244	0.334840746949	0.375618884254	0.380608943121	0.0893142567541	0.100463919535	0.273868465167
0.0104089509181	-0.0721609293985	0.0409730614791	-0.0482242407703	0.25320650267	0.432068925188	0.451639312308	0.404857510428	0.41203072005	0.557054305875	0.510272503996	0.445245799384	0.188491676738	-0.0775408366146	0.0528244512884	-0.150910295895	0.253830260029	0.163541382402	0.151300144244	0.395267241043	0.217106545554	0.450079918912	0.454992008109	-0.0761373825582	-0.165100775798	0.0144633737476	0.00253401426845	0.314724572141	0.145998206698	-0.0614011149663	0.0218704923785	0.201668550934	0.196600522397	0.100463919535	0.360648707653	0.5975205645	0.221005029044	0.128065182644	0.140774238821	0.18771198004	0.345054773693	0.371564461425	0.540446766208	0.501383961639	0.259677985264	0.357062102842	0.301391758606	0.0269385209154	0.0391797590737	0.312073603368
-0.0140735253986	-0.0916533468481	-0.00191025691006	-0.0647538107676	0.31137187634	0.443452496979	0.47378269853	0.415305446181	0.437136953725	0.582472418229	0.575611087287	0.485945967019	0.183189739191	-0.103270827648	0.0208568866711	-0.192078281548	0.254765896066	0.145764297688	0.122763245098	0.368757553312	0.203383883669	0.46614167089	0.460293945655	-0.0940704066118	-0.178979377022	0.0178940392187	0.0051849830416	0.279170402713	0.104830221044	-0.109118552883	-0.027094460255	0.161124322638	0.166192351175	0.115590035476	0.316361935207	0.568827726015	0.19153249386	0.0566449651086	0.0985146777903	0.162449807025	0.33834938209	0.337569685392	0.541850220264	0.488908814471	0.208529881876	0.357373981521	0.269580133328	-0.000662742193287	0.00923940587112	0.302405364313
0.0303691863865	0.0165685548322	0.293126973607	-0.0670929008616	0.00354761997583	0.247904565124	0.2456434447	0.235663326966	0.267630891583	0.14521851	0.153327355659	0.193091887256	0.475576000936	0.22638493626	0.274414252856	0.233636115551	0.507075747534	0.316985692566	0.363377646096	0.506607929515	0.432302834197	0.549413278235	0.565864878562	0.267708861253	0.167985653581	0.273946434837	0.194183462633	0.458032825231	0.383181942224	0.248762231492	0.180772679428	0.171572258391	0.356906163502	0.202136368952	0.500682234611	0.447506919808	0.441035437215	0.329070991384	0.431912985849	0.390589060855	0.505360414799	0.382168336517	0.43128922849	0.528517406729	0.488285057113	0.415071537172	0.399477603212	0.240887294842	0.374293399867	0.261393317999
-0.165724533157	-0.0674047795408	0.255623562434	-0.00853767884293	0.271685314413	0.0217145530389	0.0386339713851	0.0913414681689	0.046430938365	0.116759580523	0.168843319949	0.224357724845	0.461463490702	0.128221121984	0.255467623095	0.177419983626	0.436981014385	0.158941171884	0.242446688238	0.528829285408	0.422556625473	0.51658804725	0.387548243733	0.153795173677	0.0929008615649	0.405325328447	0.340220654166	0.306069938794	0.281587462477	0.0885345600561	0.0366067599704	0.0431562122334	0.416241082219	0.236053175315	0.380686912791	0.189349343106	0.421776928775	0.353163619352	0.421543019765	0.458188764571	0.432614712877	0.447740828818	0.451639312308	0.323691084168	0.426143230283	0.50107208296	0.382870063545	0.252816654321	0.316985692566	0.104752251374
-0.036372850961	-0.073096565436	0.139838602784	-0.0181279482281	0.124244668824	-0.0323184281315	0.0296674593583	0.0315387314335	0.0293555806791	-0.0372305173288	0.0103309812483	0.0182838875677	0.289228490117	0.214377607111	0.147635569763	0.183423648201	0.334918716619	0.140306420802	0.132899302171	0.281431523137	0.257962652528	0.327199719309	0.172897742778	0.0646758410978	0.0413629098281	0.454212311411	0.469572336361	0.148649175471	0.406260964485	0.381622548829	0.324080932517	0.281665432147	0.231842813146	0.085493742934	0.317921328603	0.144516782971	0.208685821216	0.261705196678	0.310748118982	0.391680636233	0.405403298117	0.251803048614	0.248060504464	0.213831819422	0.237066781022	0.242446688238	0.130950060426	0.149818720518	0.215391212818	0.0942263459514
-0.00268995360805	-0.0428443335542	0.185372889946	-0.0800358660481	0.179135316362	0.236053175315	0.293204943277	0.28805894507	0.31129390667	0.22256442244	0.314256754123	0.33063038478	0.322131690772	0.0944602549608	0.209387548244	0.0505633308643	0.391680636233	0.291255701532	0.233480176211	0.479006666407	0.382558184866	0.560796850025	0.501773809988	0.097890920432	0.0115784959651	0.220459241355	0.16829753226	0.297883123465	0.231608904136	0.123542941796	0.0945382246306	0.16439904877	0.28439437059	0.139604693774	0.363455615765	0.381700518498	0.269190284979	0.186386495653	0.242914506257	0.254142138708	0.475576000936	0.384663365951	0.52017465206	0.500604264941	0.378035944018	0.382324275857	0.361896222369	0.140618299482	0.27651943394	0.281353553468
0.047210635063	0.0872090756696	0.208607851546	0.0943043156212	0.239951658805	0.265837589178	0.321429963744	0.348095590815	0.302873182332	0.265759619508	0.335776382987	0.387392304394	0.310280300963	0.1336010292	0.235897235975	0.0828427741609	0.32306732681	0.301391758606	0.269502163658	0.50489259678	0.336088261666	0.515262562863	0.464192429145	0.149818720518	0.0858056216132	0.235117539277	0.155042688394	0.294920276013	0.297103426767	0.165490624147	0.161436201318	0.254064169038	0.23792444739	0.15675802113	0.363143737086	0.383571790573	0.251257260925	0.230673268099	0.235897235975	0.243850142295	0.412264629059	0.406494873494	0.510818291685	0.47004015438	0.381622548829	0.328213325017	0.363299676426	0.152157810612	0.261549257339	0.279170402713
-0.0523566332697	0.0479903317609	0.262328954037	0.047600483412	0.255467623095	0.235819266305	0.27285485946	0.313087209076	0.268176679272	0.267552921913	0.323847023508	0.431757046509	0.387392304394	0.123698881135	0.275427858563	0.127675334295	0.391914545242	0.254531987057	0.322287630112	0.621613192468	0.427702623679	0.608280378933	0.561888425403	0.194651280652	0.111457642977	0.259989863943	0.189895130794	0.357529920861	0.287513157382	0.0927449222253	0.064987719777	0.14124205684	0.370394916378	0.203617792679	0.416864839577	0.374449339207	0.357062102842	0.286733460684	0.331721960157	0.331877899497	0.452730887685	0.526490195314	0.603836107754	0.526100346965	0.49304120697	0.482983119566	0.495302327395	0.220069393006	0.327277688979	0.256637168142
-0.0369186386496	0.226696814939	0.485790027679	0.109820279911	-0.0141514950684	0.149584811508	0.0660792951542	0.201122763245	0.119878367315	0.0299013683677	0.00900549686172	0.15652411212	0.518225410315	0.336712019025	0.444622042026	0.430509531792	0.531324314842	0.309422634595	0.505984172157	0.602120775019	0.488674905462	0.456395462165	0.459124400608	0.453978402401	0.377646095669	0.354333164399	0.26895637597	0.537795797435	0.504112900082	0.305602120775	0.240887294842	0.174924954193	0.510584382675	0.266773225215	0.576390783985	0.304276636388	0.554637246111	0.579119722428	0.587462477096	0.43526568165	0.414993567502	0.526802073993	0.418424232973	0.457331098203	0.649604303926	0.451951190987	0.580289267475	0.42357023118	0.514248957156	0.157927566177
-0.00690031577716	0.344197107325	0.52812755838	0.345054773693	-0.00237807492885	0.0445596662898	-0.0205450079919	0.115434096137	-0.0323963978013	-0.0504853611945	-0.0857276519434	0.0399594557717	0.515808350552	0.452341039336	0.442672800281	0.536626252388	0.430665471132	0.316205995868	0.475498031266	0.551986277338	0.389107637129	0.342793653269	0.316361935207	0.448754434525	0.417644536275	0.488830844801	0.36945928034	0.490468207867	0.549413278235	0.35386534638	0.316128026198	0.211648668668	0.398541967175	0.241121203852	0.511130170364	0.224357724845	0.500604264941	0.668394994347	0.597364625161	0.458890491599	0.318701025301	0.459670188297	0.339596896807	0.337803594402	0.558457759931	0.346458227749	0.485244239991	0.399009785194	0.45054773693	0.134926513586
-0.013917586059	0.181240497446	0.431133289151	0.155120658064	0.110522006939	0.158395384196	0.150988265565	0.235195508947	0.147401660754	0.104050524346	0.113718763401	0.244084051304	0.496471872442	0.33460683794	0.379517367744	0.378503762037	0.441269346224	0.3502007719	0.441347315894	0.643054851663	0.402830299014	0.503878991072	0.510974231024	0.3502007719	0.281509492807	0.355190830767	0.310202331293	0.451639312308	0.514638805505	0.245331566021	0.242368718568	0.240341507154	0.411017114343	0.200576975557	0.544345249698	0.382012397177	0.487817239094	0.498265174847	0.527347861682	0.476979454992	0.481969513859	0.500526295271	0.474172546879	0.474874273907	0.575611087287	0.504580718101	0.580055358466	0.313555027094	0.408911933258	0.255779501774
-0.0122802229933	0.142957389575	0.372422127792	0.0744220498226	0.131339908775	0.277299130638	0.259444076254	0.316517874547	0.264590074461	0.214377607111	0.250867412577	0.365015009161	0.463334762777	0.201356672254	0.334996686289	0.23418190324	0.428092472028	0.348719348174	0.414135901134	0.644692214728	0.422088807454	0.55915948696	0.606487076527	0.291177731862	0.206580640131	0.252972593661	0.20314997466	0.451873221317	0.403532026042	0.148259327122	0.164165139761	0.210479123621	0.38115473081	0.175392772212	0.486569724377	0.444933920705	0.449222252544	0.386690577365	0.420295505049	0.372734006471	0.48953257183	0.512299715411	0.539900978519	0.546060582433	0.59362208101	0.509804685977	0.564851272855	0.281821371486	0.389809364157	0.309500604265
-0.0190635842657	0.113562824061	0.318545085962	0.087442984679	0.211258820319	0.283926552571	0.287123309033	0.330318506101	0.286343612335	0.263264590074	0.30349693969	0.402518420334	0.4506257066	0.165412654477	0.282523098515	0.184203344899	0.425831351604	0.348485439164	0.369303341	0.612178862423	0.395813028732	0.559861213988	0.603290320065	0.258352500877	0.173599469806	0.21874390862	0.170480683014	0.412498538069	0.369303341	0.10249113095	0.133211180851	0.197614128104	0.327745506998	0.213208062064	0.457798916222	0.461385521032	0.42762465401	0.318934934311	0.380764882461	0.360024950294	0.479162605746	0.468558730654	0.550426883942	0.510272503996	0.502787415695	0.523761256871	0.523293438852	0.245097657011	0.325952204592	0.327199719309
0.0384000623757	0.19161046353	0.358075708549	0.175158863202	0.210245214612	0.287123309033	0.298740789833	0.347861681806	0.279092433044	0.226696814939	0.265993528517	0.387002456045	0.459748157967	0.242524657908	0.286811430354	0.249931776539	0.418268293634	0.344664925344	0.393551908308	0.615687497563	0.359869010955	0.521266227438	0.554559276441	0.267319012904	0.190986706171	0.257806713189	0.188023858719	0.380297064442	0.400725117929	0.172429924759	0.177419983626	0.254142138708	0.319402752329	0.170714592024	0.456629371175	0.441971073253	0.406494873494	0.350980468598	0.389731394488	0.340298623835	0.466921367588	0.491871661924	0.530076800125	0.483840785934	0.522045924136	0.491559783244	0.521500136447	0.248138474134	0.36158434369	0.345210713033
-0.235663326966	0.100619858875	0.327901446337	-0.0276402479435	-0.0115784959651	0.136563876652	-0.015866827804	0.102958948969	0.0560212077502	0.0575806011462	0.0204670383221	0.165490624147	0.374059490858	-0.00144243889127	0.47760321235	0.139604693774	0.513937078476	0.115668005146	0.474094577209	0.517523683287	0.617558769639	0.453978402401	0.463256793107	0.396046937741	0.306303847803	0.106155705431	-0.0314607617637	0.53958909984	0.151144204904	-0.0129039803516	-0.147479630424	-0.188491676738	0.650384000624	0.322209660442	0.313399087755	0.116759580523	0.47004015438	0.360726677323	0.369225371331	0.239795719465	0.18381349655	0.486491754707	0.368445674633	0.409223811937	0.601341078321	0.476667576313	0.561654516393	0.378581731706	0.363533585435	-0.0712252933609
0.0829207438306	0.282757007524	0.4738606682	0.273946434837	-0.0214026743597	0.126739698257	0.0879887723675	0.182799890842	0.0900159837823	-0.00666640676777	-0.0252231881798	0.0822190168025	0.475731940275	0.523449378192	0.357218042182	0.548165763518	0.437682741414	0.327745506998	0.425597442595	0.550894701961	0.344664925344	0.364625160812	0.33460683794	0.373747612179	0.322365599782	0.437214923395	0.328915052045	0.410315387314	0.51261159409	0.382558184866	0.334061050251	0.240809325173	0.344119137655	0.185294920276	0.531246345172	0.306693696152	0.446493314101	0.572336361156	0.563525788468	0.423180382831	0.40805426689	0.454836068769	0.379517367744	0.389731394488	0.531324314842	0.311059997661	0.470897820748	0.31137187634	0.496861720791	0.243616233285
-0.162839655374	0.365248918171	0.349421075202	0.301703637285	0.134692604577	0.188491676738	0.0547736930334	0.151300144244	0.0396475770925	0.0998401621769	0.0271724299248	0.194183462633	0.296401699739	0.151066235234	0.350980468598	0.195586916689	0.329928657752	0.108026977506	0.540680675217	0.416630930568	0.396748664769	0.268254648942	0.266461346536	0.409769599626	0.383805699583	0.21468948579	0.101555494912	0.474094577209	0.249230049511	0.0833105921796	0.0345015788858	-0.00604264940938	0.331955869167	0.247826595454	0.245877353709	0.0935246189232	0.279326342053	0.372266188453	0.279404311723	0.160110716931	0.0944602549608	0.382948033215	0.273946434837	0.275427858563	0.422634595142	0.301079879927	0.3966706951	0.381700518498	0.220069393006	-0.0444037269502
-0.192935947916	-0.120969942692	0.236365053994	-0.0698998089743	0.0840123192078	0.0612451756267	-0.00339168063623	0.065377568126	0.0728626564267	0.113718763401	0.097501072083	0.107013371798	0.422556625473	0.0938364976024	0.293282912947	0.116993489533	0.549491247905	0.123153093447	0.22256442244	0.435655529999	0.498265174847	0.50497056645	0.335230595298	0.113640793731	0.0502514521851	0.349265135862	0.268254648942	0.369303341	0.292737125258	0.147401660754	0.0530583602978	-0.00198822657986	0.484620482632	0.222876301119	0.424271958208	0.186152586644	0.397528361467	0.337647655062	0.36563876652	0.380764882461	0.321351994074	0.432848621886	0.384351487271	0.333125414214	0.407508479202	0.457019219524	0.347705742466	0.243850142295	0.290086156485	0.0309149740751
0.240419476824	0.152547658961	0.315582238509	0.100074071186	-0.0686522942575	-0.0256130365288	0.0527464816187	0.033254064169	0.0407391524697	-0.0815172897743	-0.0242875521422	-0.0185177965771	0.387626213403	0.571790573467	0.150910295895	0.447117071459	0.239951658805	0.480254181124	0.232544540174	0.327745506998	0.172351955089	0.26497992281	0.216404818526	0.23028341975	0.182176133484	0.356438345484	0.34216989591	0.191064675841	0.370862734396	0.338115473081	0.353241589022	0.274336283186	0.0557872987408	0.0360609722818	0.360180889634	0.268644497291	0.248138474134	0.28447234026	0.2804958871	0.253674320689	0.40431172274	0.212506335036	0.248840201162	0.218977817629	0.297259366107	0.223422088807	0.251179291256	0.153249385989	0.404545631749	0.431990955518
0.0709134146817	0.0535261783166	0.298584850493	0.0760594128884	0.131729757124	0.170402713345	0.186074616974	0.17999298273	0.16829753226	0.155042688394	0.192156251218	0.216638727535	0.478694787728	0.282211219835	0.178355619664	0.244395929983	0.404467662079	0.407586448871	0.276831312619	0.533897313945	0.363533585435	0.537250009746	0.497407508479	0.196600522397	0.114654399439	0.270203890687	0.217106545554	0.337179837043	0.339518927137	0.16455498811	0.179369225371	0.186698374332	0.245409535691	0.119956336985	0.429885774434	0.429417956415	0.361194495341	0.294296518654	0.325562356243	0.325718295583	0.494912479046	0.389497485478	0.442672800281	0.40438969241	0.433238470235	0.486491754707	0.42349226151	0.214065728432	0.31519239016	0.409067872598
0.0732525047756	0.226618845269	0.46216521773	0.201590581264	-0.0680285368991	-0.0641300534092	-0.0691980819461	-0.0217925227087	-0.0503294218549	-0.136875755331	-0.112705157694	-0.0102530115785	0.469806245371	0.516120229231	0.285330006627	0.553311761725	0.359245253596	0.434875833301	0.371018673736	0.403687965381	0.310514209972	0.263108650735	0.287980975401	0.399165724533	0.351838134965	0.297961093135	0.228801996024	0.268254648942	0.368835522982	0.312229542708	0.248606292152	0.143503177264	0.234493781919	0.156290203111	0.328525203696	0.161981989006	0.359323223266	0.402986238353	0.383259911894	0.268488557951	0.321975751433	0.292347276909	0.223266149468	0.194183462633	0.43136719816	0.331488051148	0.371876340104	0.328837082375	0.449300222214	0.251101321586
0.0692760516159	0.196132704378	0.429495926085	0.209309578574	0.0457292113368	0.0178160695489	0.014307434408	0.0376983353475	0.00806986082414	-0.0404272737905	-0.00955128455031	0.0677946278898	0.521032318428	0.406416903824	0.257027016491	0.418814081322	0.385365092979	0.414993567502	0.377490156329	0.449456161553	0.335542473978	0.356906163502	0.355736618455	0.359479162606	0.311995633698	0.34216989591	0.254765896066	0.312775330396	0.361116525672	0.227788390316	0.213130092394	0.156368172781	0.219133756969	0.141397996179	0.337491715723	0.227710420646	0.356594284823	0.344586955674	0.351682195626	0.291801489221	0.376788429301	0.317531480254	0.273400647148	0.241978870219	0.425519472925	0.410627265994	0.398308058165	0.323457175159	0.396202877081	0.301547697945
0.0823749561421	0.108026977506	0.418424232973	0.0741101711434	-0.127519394955	-0.0587501461931	-0.0440138786012	-0.0207789170013	-0.0051849830416	-0.129936454719	-0.0791002300105	-0.0432341819032	0.534443101633	0.461619430042	0.252192896963	0.505516354138	0.394409574675	0.38099879147	0.308564968227	0.444466102686	0.317765389264	0.340844411524	0.3153483295	0.321741842423	0.2572609255	0.364313282133	0.260691590971	0.286265642665	0.31527035983	0.285797824646	0.207204397489	0.108338856185	0.230517328759	0.193949553624	0.33452886827	0.177965771315	0.427702623679	0.424895715567	0.433550348914	0.319870570348	0.391446727223	0.316283965537	0.29195742856	0.238392265409	0.437682741414	0.315972086858	0.358543526568	0.269814042338	0.530154769795	0.26895637597
0.150364508206	0.142333632217	0.372266188453	0.126349849908	-0.0381661533663	0.0209348563409	0.0578145101555	0.0684183852481	0.0687302639273	-0.0525905422791	-0.016256676153	0.0384780320455	0.474874273907	0.533195586917	0.240185567814	0.532337920549	0.384273517602	0.415617324861	0.324782659545	0.448988343534	0.289696308136	0.354567073408	0.32298935714	0.28447234026	0.223889906826	0.359479162606	0.309188725586	0.289540368797	0.448598495185	0.364391251803	0.332579626525	0.254921835406	0.220381271685	0.113640793731	0.434953802971	0.29585591205	0.38481930529	0.418814081322	0.423258352501	0.360570737983	0.481267786831	0.322521539121	0.315660208179	0.289540368797	0.429417956415	0.340454563175	0.368991462321	0.254220108378	0.480566059803	0.361272465011
0.11792912557	0.21843202994	0.421543019765	0.170480683014	-0.0261588242174	0.0410510311489	0.054539784024	0.0913414681689	0.0676386885502	-0.034033760867	-0.0128260106818	0.0704455966629	0.494366691357	0.500292386262	0.289930217146	0.534988889322	0.401738723637	0.428404350708	0.387626213403	0.487037542396	0.336322170676	0.36174028303	0.347159954778	0.343729289306	0.290320065495	0.351214377607	0.289228490117	0.342559744259	0.460449884995	0.341624108222	0.314958481151	0.241355112861	0.262328954037	0.155588476083	0.436045378348	0.285719854976	0.414447779814	0.44688316245	0.439631983159	0.354956921757	0.450079918912	0.346848076098	0.32298935714	0.304354606058	0.471677517446	0.370550855717	0.414369810144	0.30739542318	0.479162605746	0.330084597092
0.0518108455811	0.226073057581	0.472691123153	0.23410393357	0.0352812755838	0.0550855717126	0.0252231881798	0.102257221941	0.0291216716697	0.00136446922147	-0.0115784959651	0.0891583174145	0.531480254181	0.459124400608	0.348875287513	0.491325874235	0.44275076995	0.374917157226	0.422400686133	0.536158434369	0.414135901134	0.38887372812	0.359323223266	0.35012280223	0.303263030681	0.378503762037	0.314646602472	0.382636154536	0.459982066976	0.304042727379	0.268176679272	0.206112822112	0.359479162606	0.184437253908	0.462866944758	0.24969786753	0.444855951035	0.506763868855	0.470352033059	0.383961638922	0.40797629722	0.450079918912	0.35791976921	0.315738177849	0.519239016023	0.430899380141	0.466921367588	0.358699465908	0.433472379244	0.259911894273
-0.0408171221395	0.281743401817	0.522435772485	0.254687926397	-0.000272893844295	0.105453978402	-0.00237807492885	0.118474913259	0.0217925227087	-0.0245214611516	-0.0616350239757	0.07543565553	0.543175704651	0.390043273167	0.439943861838	0.498343144517	0.54333164399	0.25733889517	0.509258898289	0.599313866906	0.488363026783	0.40025729991	0.377412186659	0.429651865424	0.3734357335	0.416552960898	0.28423843125	0.503021324705	0.474640364898	0.289384429457	0.211726638338	0.120034306655	0.510116564656	0.269892012007	0.511831897392	0.236287084324	0.53592452536	0.666445752602	0.6323730069	0.453198705703	0.378035944018	0.525710498616	0.380375034112	0.387470274063	0.621379283459	0.389731394488	0.523839226541	0.429339986745	0.499122841215	0.115356126467
0.0387119410549	0.303418970021	0.359011344587	0.310514209972	0.235351448287	0.233792054891	0.225137421543	0.275973646252	0.151845931932	0.188335737398	0.195664886359	0.296557639078	0.43526568165	0.290865853183	0.268566527621	0.285018127948	0.343417410627	0.351994074305	0.376710459631	0.553155822385	0.30762933219	0.406962691513	0.384117578262	0.299442516861	0.260535651632	0.388327940431	0.285797824646	0.419281899341	0.410393356984	0.200499005887	0.218120151261	0.241043234182	0.221316907723	0.127831273635	0.426844957312	0.335776382987	0.353007680012	0.411017114343	0.339051109119	0.332813535535	0.360882616662	0.444310163346	0.440567619196	0.369693189349	0.465439943862	0.371486491755	0.396124907411	0.306459787143	0.307161514171	0.281431523137
0.0291996413395	0.110054188921	0.0962535573662	0.128844879342	0.390978909204	0.4622431874	0.464816186503	0.436123348018	0.380141125102	0.447039101789	0.448754434525	0.511130170364	0.254999805076	-0.0213247046899	0.117305368212	-0.0390238197341	0.24158902187	0.224435694515	0.229191844373	0.461619430042	0.223266149468	0.428170441698	0.455381856458	0.0739542318038	0.00916143620132	0.116057853495	0.0512650578925	0.3037308487	0.233090327862	-0.00159837823087	0.0587501461931	0.204553428716	0.151612022923	0.105376008733	0.31924681299	0.480799968812	0.248060504464	0.186932283342	0.185762738295	0.234259872909	0.382090366847	0.353397528361	0.468948579003	0.433004561226	0.320728236716	0.355424739776	0.313944875443	0.112003430665	0.130482242408	0.316205995868
-0.15660208179	-0.0929008615649	0.0924330435461	-0.1294686367	0.174769014853	0.44298467896	0.359167283927	0.371174613076	0.40438969241	0.361194495341	0.355580679116	0.416085142879	0.3037308487	-0.0978129507622	0.235429417956	-0.0805816537367	0.511130170364	0.0986706171299	0.274180343846	0.515028653854	0.44680519278	0.616467194261	0.577560329032	0.0522006939301	-0.0514209972321	0.0660792951542	-0.012748041012	0.389107637129	0.184827102257	-0.000896651202682	-0.0656114771354	0.00908346653152	0.493820903668	0.205567034424	0.404935480098	0.428638259717	0.365248918171	0.215391212818	0.29998830455	0.304198666719	0.406182994815	0.471521578106	0.543253674321	0.608046469923	0.437292893065	0.474640364898	0.450313827921	0.131729757124	0.21071303263	0.130404272738
0.133912907879	0.111223733967	0.220615180695	0.119254609957	0.217496393903	0.258664379556	0.346692136759	0.353397528361	0.317687419594	0.22646290593	0.278078827336	0.276363494601	0.343807258976	0.318856964641	0.169778955986	0.225527269892	0.296245760399	0.390433121516	0.233324236872	0.43503177264	0.187166192351	0.409067872598	0.393084090289	0.142801450236	0.0881447117071	0.367821917274	0.368835522982	0.270593739036	0.551752368329	0.353241589022	0.430119683443	0.506529959846	0.154652840045	0.0954738606682	0.519550894702	0.561342637714	0.253908229699	0.287903005731	0.328681143035	0.397294452458	0.580055358466	0.333671201902	0.425519472925	0.430743440802	0.3228334178	0.357062102842	0.31916884332	0.140150481463	0.26872246696	0.456161553156
0.0694319909555	0.0849479552454	0.256871077151	0.116057853495	0.199485400179	0.170948501033	0.216092939846	0.270203890687	0.216560757865	0.140150481463	0.174613075514	0.158863202214	0.431679076839	0.375229035905	0.234571751589	0.316517874547	0.402362480995	0.307863241199	0.277688978987	0.47378269853	0.248216443803	0.43534365132	0.368835522982	0.197926006783	0.150754356555	0.494522630697	0.46996218471	0.327901446337	0.630579704495	0.425519472925	0.433472379244	0.429106077736	0.259054227905	0.147323691084	0.583252114927	0.456317492495	0.357218042182	0.411796811041	0.47393863787	0.522123893805	0.572180421816	0.410939144673	0.434174106273	0.406338934155	0.363455615765	0.387392304394	0.342949592608	0.208218003197	0.323847023508	0.335386534638
-0.00261198393825	-0.0242095824724	0.1527035983	0.00565280106039	0.301781606955	0.412966356087	0.482125453199	0.464816186503	0.438150559432	0.464972125843	0.530622587813	0.490078359518	0.330162566762	0.0338778215274	0.156134263771	-0.0407391524697	0.376320611282	0.228801996024	0.247904565124	0.519005107013	0.328837082375	0.5900354762	0.542863825972	0.0384000623757	-0.0461970293556	0.201824490273	0.153249385989	0.333983080582	0.252426805972	0.0599976609099	0.0882226813769	0.216872636544	0.265447740829	0.16821956259	0.445557678063	0.549413278235	0.308409028888	0.199563369849	0.235195508947	0.282445128845	0.440879497875	0.469572336361	0.648902576898	0.608748196951	0.387782152743	0.461463490702	0.389575455148	0.110911855288	0.212350395696	0.326186113602
-0.00845970917313	-0.000428833183891	0.0893142567541	-0.00565280106039	0.303418970021	0.474952243577	0.510116564656	0.472691123153	0.466453549569	0.501539900979	0.525398619937	0.522591711824	0.247748625785	-0.034033760867	0.140618299482	-0.0911855288293	0.324782659545	0.214377607111	0.243772172625	0.474172546879	0.304120697049	0.560173092667	0.581614751862	0.0401933647811	-0.0518888152509	0.0974231024132	0.0649097501072	0.360570737983	0.212116486687	0.0226501890764	0.0689641729367	0.226618845269	0.243538263615	0.160032747261	0.375462944914	0.583486023937	0.283536704222	0.170168804335	0.193637674944	0.231998752485	0.396826634439	0.405559237457	0.596273049784	0.591984717945	0.338115473081	0.414291840474	0.355814588125	0.0986706171299	0.130248333398	0.313009239406
-0.0705235663327	-0.174613075514	0.015866827804	-0.169389107637	0.245253596351	0.370472886047	0.43916416514	0.372266188453	0.429963744104	0.519940743051	0.531168375502	0.448364586176	0.214221667771	-0.123075123777	0.0837004405286	-0.173833378816	0.325250477564	0.177575922966	0.150988265565	0.400101360571	0.280261978091	0.562512182761	0.557132275545	-0.0606993879381	-0.163073564383	0.063428326381	0.0461970293556	0.305212272426	0.144282873962	-0.0434680909126	-0.00729016412615	0.135862149624	0.235585357296	0.15675802113	0.348797317843	0.565708939223	0.254376047717	0.086273439632	0.141709874859	0.215313243148	0.381856457838	0.355190830767	0.562122334412	0.563603758138	0.274180343846	0.438462438112	0.311059997661	0.0389458500643	0.0727067170871	0.267474952244
-0.182955830182	0.043701999922	0.238860083428	-0.0474445440724	0.0554754200616	0.292347276909	0.156290203111	0.210557093291	0.224591633854	0.217730302912	0.18357958754	0.297259366107	0.366418463218	-0.0582043585045	0.350512650579	0.0410510311489	0.538107676114	0.188179798059	0.4315231375	0.522981560173	0.614595922186	0.557210245215	0.596117110444	0.290476004834	0.177342013957	0.0174262212	-0.0879108026978	0.530232739464	0.130092394059	-0.0503294218549	-0.1568359908	-0.130638181747	0.542629916962	0.287747066391	0.294998245682	0.269580133328	0.416085142879	0.259833924603	0.281587462477	0.169155198628	0.2572609255	0.448910373865	0.452185099996	0.533039647577	0.528517406729	0.508011383572	0.562278273752	0.298428911154	0.285252036958	0.0257689758684
-0.103348797318	0.139058906086	0.391914545242	0.112627188024	0.151923901602	0.194339401973	0.134068847218	0.239795719465	0.131885696464	0.178199680324	0.147167751745	0.27254298078	0.532259950879	0.192000311879	0.437760711083	0.279404311723	0.540212857199	0.289618338466	0.461385521032	0.681337959534	0.538107676114	0.545124946396	0.478304939379	0.343417410627	0.252738684652	0.385365092979	0.269892012007	0.532493859889	0.439554013489	0.182721921173	0.122997154107	0.101945343261	0.496393902772	0.267085103895	0.577482359362	0.323924993178	0.513157381778	0.511909867062	0.477057424662	0.432458773537	0.413278234767	0.588709991813	0.500136446922	0.491481813575	0.638220732135	0.561888425403	0.57826205606	0.377724065339	0.437682741414	0.16447701844
-0.0189076449261	0.442594830611	0.455459826128	0.254765896066	-0.0666250828428	0.0386339713851	-0.0654555377958	0.0582043585045	-0.0540719660052	-0.0982027991111	-0.11410861175	0.0600756305797	0.382324275857	0.203773732018	0.45826673424	0.313477057425	0.30762933219	0.316985692566	0.530076800125	0.386846516705	0.395501150053	0.20712642782	0.271451405403	0.649292425247	0.578729874079	0.209387548244	0.0787883513313	0.459124400608	0.232076722155	0.116369732174	0.0408950918093	-0.0497056644965	0.278312736346	0.217106545554	0.195820825699	0.00666640676777	0.298662820163	0.33468480761	0.252894623991	0.0896261354333	0.0500175431757	0.278780554364	0.131105999766	0.18778994971	0.480799968812	0.309188725586	0.440333710187	0.445479708393	0.356984133172	-0.00931737554091
-0.111223733967	0.386456668356	0.503021324705	0.203305913999	-0.117773186231	-0.013917586059	-0.152469689291	-0.0052629527114	-0.111925460996	-0.175392772212	-0.211882577677	-0.0381661533663	0.488051148103	0.273010798799	0.56290203111	0.41982768703	0.449534131223	0.287201278703	0.597910412849	0.445791587073	0.511208140034	0.28057385677	0.316205995868	0.727418034385	0.643288760672	0.335854352657	0.189973100464	0.566254726911	0.357607890531	0.216014970177	0.102179252271	-0.0278741569529	0.424583836887	0.297103426767	0.302171455304	0.0260028848778	0.429963744104	0.484074694944	0.430197653113	0.251958987954	0.14498460099	0.359869010955	0.184593193248	0.248450352813	0.558613699271	0.358621496238	0.482905149897	0.545904643094	0.441503255234	-0.0548516627032
0.0368406689798	0.31932478266	0.419203929671	0.402518420334	0.0161007368134	-0.073096565436	-0.119956336985	-0.000818681532884	-0.148493236131	-0.144438813302	-0.174067287825	-0.0767611399166	0.457097189193	0.485790027679	0.371954309773	0.541694280925	0.340298623835	0.305368211766	0.385754941328	0.395345210713	0.298428911154	0.213909789092	0.177030135277	0.434641924291	0.435499590659	0.538809403142	0.43534365132	0.405559237457	0.605629410159	0.430353592453	0.395267241043	0.265369771159	0.254687926397	0.192702038907	0.406260964485	0.133055241511	0.391524696893	0.643366730342	0.503411173054	0.441035437215	0.271685314413	0.313165178745	0.183267708861	0.184125375229	0.39246033293	0.256403259132	0.324392811196	0.385832910998	0.337413746053	0.103504736657
0.00658843709797	0.28423843125	0.411095084012	0.296323730069	0.0296674593583	0.0716151417099	-0.0150091614362	0.108494795525	-0.0281080659623	-0.0128260106818	-0.0875209543488	-0.00050680285369	0.505282445129	0.390043273167	0.400803087599	0.452185099996	0.425129624576	0.286031733656	0.434719893961	0.475809909945	0.385754941328	0.312307512378	0.283848582901	0.40407781373	0.371252582745	0.451639312308	0.361896222369	0.509882655647	0.600639351292	0.395111301704	0.356594284823	0.250087715879	0.360570737983	0.247124868426	0.484854391642	0.240809325173	0.46232115707	0.67502241628	0.53958909984	0.472691123153	0.331098202799	0.407820357881	0.28041791743	0.286421582005	0.484932361311	0.336088261666	0.385209153639	0.422478655803	0.372500097462	0.121593700051
0.0320065494523	0.0322404584617	0.177342013957	0.0744220498226	0.113250945382	0.202448247632	0.152469689291	0.181006588437	0.147947448443	0.122685275428	0.095551830338	0.076995048926	0.392850181279	0.296323730069	0.209153639234	0.267552921913	0.413901992125	0.277766948657	0.252738684652	0.392850181279	0.266149467857	0.367198159916	0.357296011851	0.145374449339	0.0863514093018	0.287903005731	0.261783166348	0.372344158122	0.532337920549	0.340532532845	0.346458227749	0.337257806713	0.285875794316	0.144204904292	0.495926084753	0.447740828818	0.376242641612	0.44688316245	0.456629371175	0.508401231921	0.515262562863	0.345444622042	0.342793653269	0.361272465011	0.324314841527	0.382246306187	0.306303847803	0.225371330552	0.224045846166	0.267552921913
-0.077384897275	-0.0230400374254	0.0980468597715	0.0116564656349	0.282523098515	0.333203383884	0.286655491014	0.281821371486	0.252816654321	0.351526256286	0.320338388367	0.351058438268	0.273322677478	0.00760204280535	0.164165139761	0.00565280106039	0.337725624732	0.192702038907	0.235663326966	0.424583836887	0.289150520448	0.438228529102	0.47401660754	0.0765272309072	0.000662742193287	0.137811391369	0.100931737554	0.395968968071	0.301625667615	0.0525905422791	0.0822190168025	0.190284979143	0.267552921913	0.142723480566	0.363611555105	0.485712058009	0.334840746949	0.282757007524	0.287357218042	0.365794705859	0.413512143776	0.350980468598	0.426766987642	0.427936532689	0.315972086858	0.425051654906	0.308253089548	0.163853261081	0.0931347705742	0.214143698101
-0.115278156797	-0.0168024638416	0.316517874547	-0.122139487739	-0.0945382246306	0.180850649098	0.063038478032	0.167985653581	0.188413707068	0.0561771470898	0.0530583602978	0.157381778488	0.415383415851	0.113640793731	0.426455108963	0.232388600834	0.571322755448	0.219523605318	0.382090366847	0.500526295271	0.524618923239	0.496705781451	0.504580718101	0.308720907567	0.207594245838	0.132197575143	0.017036372851	0.41187478071	0.254220108378	0.0733304744454	-0.0333320338388	-0.0716931113797	0.595805231765	0.291645549881	0.4506257066	0.252270866633	0.476745545983	0.341858017231	0.422868504152	0.312619391057	0.344119137655	0.503021324705	0.446259405091	0.480020272114	0.513859108807	0.50083817395	0.588943900823	0.303418970021	0.489064753811	0.104986160384
-0.0466648473744	0.0769170792562	0.286889400023	0.0824529258119	0.178823437683	0.155744415422	0.135394331605	0.173131651787	0.118552882929	0.177653892636	0.193715644614	0.246423141398	0.469806245371	0.174301196834	0.25351838135	0.195119098671	0.420529414058	0.328213325017	0.353085649682	0.548867490546	0.378659701376	0.515886320221	0.517991501306	0.24166699154	0.188257767728	0.291255701532	0.225527269892	0.410003508635	0.341702077892	0.0806596234065	0.100152040856	0.118708822268	0.318233207282	0.221316907723	0.428326381038	0.349732953881	0.427000896651	0.324860629215	0.356282406144	0.396046937741	0.414915597832	0.44688316245	0.464504307824	0.391758605902	0.436513196367	0.615141709875	0.461229581693	0.291099762193	0.269190284979	0.288682702429
-0.24954192819	0.316128026198	0.39277221161	0.229503723052	0.0230400374254	0.065767416475	-0.0794900783595	0.034813457565	-0.0638961443998	-0.0303691863865	-0.0989824958091	0.08315465284	0.3502007719	0.208295972867	0.418658141983	0.285252036958	0.383571790573	0.0910295894897	0.583408054267	0.421465050096	0.453042766364	0.264512104791	0.26895637597	0.466843397918	0.434641924291	0.256481228802	0.139916572453	0.461619430042	0.262328954037	0.104362403025	0.0253011578496	-0.0447156056294	0.466375579899	0.285407976297	0.275349888893	0.0221044013879	0.376944368641	0.444154224007	0.375307005575	0.223422088807	0.100385949866	0.408989902928	0.249308019181	0.266227437527	0.493898873338	0.340688472184	0.45078164594	0.456395462165	0.302873182332	-0.109742310241
-0.0146193130872	0.15262562863	0.267942770262	0.100152040856	0.0808155627461	0.119956336985	0.118474913259	0.150598417216	0.101633464582	0.0687302639273	0.0623367510039	0.123464972126	0.324080932517	0.284784218939	0.239561810456	0.213909789092	0.296635608748	0.266071498187	0.375618884254	0.390511091186	0.252582745312	0.314334723792	0.337023897704	0.272153132431	0.242290748899	0.303341000351	0.283458734552	0.342715683599	0.406182994815	0.19550894702	0.23012748041	0.220771120034	0.209933335932	0.131885696464	0.422166777124	0.334216989591	0.284706249269	0.262562863046	0.331721960157	0.351838134965	0.363533585435	0.29975439554	0.316439904877	0.336945928034	0.324470780866	0.349187166192	0.336400140345	0.2456434447	0.231686873806	0.251803048614
0.165178745468	-0.138980936416	-0.0787103816615	-0.0783985029823	0.00300183228724	0.0714592023703	0.139526724104	0.0849479552454	0.147323691084	0.0604654789287	0.104596312035	0.0394136680831	0.0394916377529	0.0842462282172	-0.087442984679	0.00760204280535	-0.00666640676777	0.0716151417099	-0.130248333398	0.00721219445636	-0.097501072083	0.0606214182683	0.0895481657635	-0.136563876652	-0.162527776695	0.0281080659623	0.0695099606253	-0.0795680480293	0.0994503138279	0.116603641184	0.161981989006	0.212506335036	-0.101165646563	-0.0761373825582	0.121047912362	0.209309578574	-0.0196873416241	-0.0206229776617	0.045261393318	0.0946941639702	0.19543097735	-0.00604264940938	0.0700557483139	0.0875989240186	-0.0433901212428	0.0171923121906	-0.0431562122334	-0.15652411212	0.0136836770496	0.224669603524
-0.130170363729	0.193793614284	0.486413785038	0.0605434485985	-0.0426883942147	0.131028030096	0.0100970722389	0.130482242408	0.0785544423219	-0.00206619624966	-0.00768001247515	0.132509453822	0.597442594831	0.201512611594	0.510584382675	0.339440957468	0.600249502943	0.269969981677	0.563993606487	0.643444700012	0.645393941757	0.515184593193	0.519940743051	0.501539900979	0.404935480098	0.305680090445	0.141865814198	0.569763362052	0.313555027094	0.135160422596	0.0147752524268	-0.0480683014307	0.591360960586	0.329616779073	0.430275622783	0.185918677634	0.573661845542	0.5203305914	0.537250009746	0.355268800437	0.341702077892	0.550972671631	0.425441503255	0.437682741414	0.69825737788	0.492651358621	0.595259444076	0.465829792211	0.556664457526	0.0729406260964
0.0755136251998	0.244785778332	0.512299715411	0.205099216405	-0.0989824958091	-0.0451834236482	-0.0719270203891	-0.00409340766442	-0.0454173326576	-0.115122217457	-0.113406884722	-0.0405832131301	0.503878991072	0.523527347862	0.355580679116	0.484620482632	0.393162059959	0.40423375307	0.421153171416	0.426221199953	0.382948033215	0.309500604265	0.273088768469	0.397216482788	0.344275076995	0.407820357881	0.30747339285	0.375930762933	0.421309110756	0.317921328603	0.269424193989	0.145764297688	0.269502163658	0.154808779385	0.393317999298	0.177342013957	0.388094031422	0.461073642353	0.422322716463	0.293360882617	0.275271919223	0.320494327707	0.269190284979	0.25351838135	0.449378191883	0.296635608748	0.386456668356	0.332189778176	0.448130677167	0.214065728432
-0.148181357452	0.0814393201045	0.324158902187	-0.00424934700402	-0.104674281704	-0.0422985458657	-0.150442477876	-0.0726287474173	-0.105220069393	-0.106779462789	-0.119098670617	-0.0570348134576	0.33476277728	0.0986706171299	0.326030174262	0.201044793575	0.346770106429	0.201590581264	0.387392304394	0.287980975401	0.390355151846	0.254376047717	0.247748625785	0.345366652372	0.290553974504	0.188335737398	0.0776967759542	0.395189271373	0.13336712019	0.0762933218978	-0.0105648902577	-0.112393279014	0.299364547191	0.249853806869	0.177419983626	0.00261198393825	0.334840746949	0.275427858563	0.249775837199	0.153249385989	0.112549218354	0.231530934466	0.165568593817	0.17609449924	0.351370316947	0.2804958871	0.280184008421	0.39246033293	0.26108143932	-0.0183618572375
0.13328915052	-0.0620248723247	-0.0384000623757	0.00760204280535	0.0362948812912	0.00105259054228	0.0736423531246	0.0321624887919	0.0479123620911	0.0293555806791	0.0482242407703	-0.0139955557288	0.0266266422362	0.0668589918522	-0.105765857082	0.0175041908698	-0.0302912167167	0.112705157694	-0.126583758918	-0.00300183228724	-0.0802697750575	0.0279521266227	0.00962925422011	-0.0903278624615	-0.103036918639	0.00838173950333	0.0463529686952	-0.0899380141125	0.0560212077502	0.033254064169	0.117617246891	0.160344625941	-0.111379673307	-0.087442984679	0.0509531792133	0.134692604577	-0.0339557911972	-0.0261588242174	-0.0354372149234	0.0227281587462	0.0829207438306	-0.0316946707731	0.0199212506335	0.00612061907918	-0.0394136680831	-0.0323184281315	-0.0455732719972	-0.115901914155	0.0430782425636	0.170012864996
-0.14506257066	-0.0983587384507	0.220927059374	-0.100463919535	0.0401933647811	0.122841214767	0.0783205333125	0.0984367081205	0.0976570114226	0.178745468013	0.137577482359	0.198081946123	0.381856457838	0.0897820747729	0.247124868426	0.120268215664	0.46606370122	0.215001364469	0.304432575728	0.481189817161	0.431990955518	0.473626759191	0.48945460216	0.192546099567	0.0992164048185	0.164009200421	0.0842462282172	0.354333164399	0.247826595454	0.046820786714	-0.0133717983704	-0.0105648902577	0.446415344431	0.205099216405	0.439398074149	0.331643990488	0.418580172313	0.281509492807	0.335230595298	0.323691084168	0.308253089548	0.425831351604	0.422400686133	0.4082881759	0.445557678063	0.573505906202	0.470585942069	0.237612568711	0.266227437527	0.166270320845
-0.034423609216	-0.0642859927488	0.252660714982	-0.0104089509181	0.101243616233	-0.0715371720401	-0.0326303068107	-0.00315777162684	-0.0522786635999	-0.0377763050173	0.0202331293127	0.0291216716697	0.442594830611	0.203383883669	0.207750185178	0.275349888893	0.368055826284	0.205722973763	0.170090834665	0.363221706756	0.270671708705	0.355814588125	0.290086156485	0.183267708861	0.155432536743	0.500292386262	0.405403298117	0.210167244942	0.364235312463	0.240419476824	0.208919730225	0.136407937312	0.229269814042	0.178043740985	0.341234259873	0.16065650462	0.388249970761	0.328213325017	0.40033526958	0.448988343534	0.384273517602	0.281197614128	0.256559198472	0.214221667771	0.327901446337	0.402518420334	0.235819266305	0.230985146778	0.305602120775	0.163541382402
-0.0891583174145	-0.0245214611516	0.266071498187	-0.025535066859	0.0249892791704	-0.0267825815758	-0.0819071381233	-0.0151651007758	-0.0263927332268	-0.0455732719972	-0.0589840552025	-0.017036372851	0.321741842423	0.101711434252	0.282133250166	0.147947448443	0.344664925344	0.152391719621	0.249775837199	0.268098709602	0.354723012748	0.306225878133	0.240497446493	0.21850999961	0.180850649098	0.259522045924	0.185840707965	0.258352500877	0.228256208335	0.116759580523	0.0699777786441	0.0100970722389	0.308798877237	0.21453354645	0.246579080738	0.075045807181	0.327277688979	0.258352500877	0.274492222525	0.27262095045	0.223655997817	0.254376047717	0.216326848856	0.200654945226	0.279716190402	0.328291294686	0.230517328759	0.281353553468	0.230751237769	0.0422205761959
-0.035983002612	-0.0447935752992	0.146466024716	-0.0052629527114	0.244395929983	0.155354567073	0.200031187868	0.160110716931	0.146232115707	0.251023351916	0.306225878133	0.293594791626	0.324704689876	0.0550855717126	0.0737982924642	0.0121242836537	0.281197614128	0.184671162918	0.183345678531	0.427156835991	0.267864800593	0.465128065183	0.386456668356	0.0334100035086	-0.0291996413395	0.200109157538	0.184125375229	0.23418190324	0.157459748158	-0.0306030953959	0.00947331488051	0.101789403922	0.162839655374	0.119098670617	0.283692643562	0.317375540915	0.255077774746	0.19519706834	0.201512611594	0.250321624888	0.394877392694	0.345288682702	0.434797863631	0.340376593505	0.317453510584	0.414681688823	0.29195742856	0.105298039063	0.145452419009	0.270671708705
-0.0985926474601	-0.126271880239	0.211414759658	-0.104986160384	0.156212233441	0.12190557873	0.120891973022	0.133990877549	0.131183969436	0.18389146622	0.226774784609	0.248294413473	0.508167322911	0.0798019570387	0.215937000507	0.114966278118	0.482905149897	0.200187127208	0.265759619508	0.525476589607	0.42762465401	0.594011929359	0.518303379985	0.14124205684	0.0558652684106	0.269580133328	0.20307200499	0.380530973451	0.242680597248	0.0217145530389	0.00315777162684	0.0337218821878	0.383103972555	0.22630696659	0.409145842267	0.31137187634	0.497329538809	0.311917664029	0.40025729991	0.444855951035	0.476043818954	0.407586448871	0.488518966122	0.416085142879	0.448208646836	0.530934466493	0.421465050096	0.213909789092	0.281509492807	0.183111769522
-0.136174028303	0.0109547386067	0.102101282601	-0.0221823710577	0.0748118981716	0.158395384196	0.135862149624	0.162059958676	0.14490663132	0.103270827648	0.095161981989	0.136485906982	0.120346185334	0.074655958832	0.204241550037	0.0532142996374	0.270047951347	-0.0741101711434	0.208685821216	0.29998830455	0.24174496121	0.289150520448	0.200499005887	0.0403493041207	0.0175041908698	0.172585864099	0.168609410939	0.0873650150092	0.194027523293	0.0772289579354	0.0465089080348	0.0561771470898	0.364391251803	0.0979688901018	0.349732953881	0.194261432303	0.124478577833	0.192624069237	0.227008693618	0.221550816732	0.252894623991	0.389185606799	0.33070835445	0.344353046665	0.280106038751	0.286109703325	0.328993021715	0.112705157694	0.201356672254	0.0535261783166
-0.0295115200187	0.486569724377	0.511286109703	0.364079373124	-0.0111106779463	0.120346185334	0.0307590347355	0.122919184437	0.00705625511676	-0.0322404584617	-0.055319480722	0.104674281704	0.397918209816	0.355190830767	0.409769599626	0.440567619196	0.389653424818	0.220459241355	0.551908307668	0.515028653854	0.416708900238	0.275739737242	0.30357490936	0.511130170364	0.49717359947	0.301235819266	0.153015476979	0.456005613816	0.314880511481	0.205411095084	0.13336712019	0.0532142996374	0.434875833301	0.213519940743	0.307317453511	0.122841214767	0.377724065339	0.502319597677	0.413979961795	0.222174574091	0.198783673151	0.459670188297	0.290164126155	0.291489610541	0.589021870492	0.308097150209	0.486179876028	0.412420568399	0.443998284667	0.0769170792562
-0.162761685704	0.16821956259	0.414057931465	0.14100814783	0.096721375385	0.126349849908	0.0362948812912	0.11800709524	0.0497056644965	0.0749678375112	0.0606214182683	0.184905071927	0.530076800125	0.152391719621	0.424038049199	0.236832872013	0.552220186348	0.16050056528	0.469026548673	0.630813613504	0.606097228178	0.521578106117	0.407508479202	0.352150013645	0.275038010214	0.366496432888	0.21484542513	0.471209699427	0.283770613231	0.107247280808	-0.00222213558926	-0.0497836341663	0.558457759931	0.29187945889	0.399243694203	0.149428872169	0.482125453199	0.490390238197	0.47019609372	0.336556079685	0.303029121672	0.569841331722	0.441191376555	0.397138513118	0.658960664302	0.460995672683	0.517601652957	0.374761217886	0.460449884995	0.0398814861019
-0.0424544852053	0.00970722388991	0.149506841839	0.00167634790067	0.312463451717	0.376242641612	0.386768547035	0.375852793263	0.361350434681	0.396748664769	0.450235858251	0.452419009005	0.3502007719	0.0306810650657	0.202526217301	-0.0121242836537	0.37733421699	0.2340259639	0.266851194885	0.544813067717	0.367276129586	0.622081010487	0.583797902616	0.0999181318467	0.0157888581342	0.192857978246	0.156290203111	0.384273517602	0.262484893376	0.0223383103973	0.0527464816187	0.136953725001	0.300923940587	0.155354567073	0.449066313204	0.491481813575	0.322677478461	0.218198120931	0.265525710499	0.328837082375	0.495692175744	0.454056372071	0.583486023937	0.566254726911	0.410315387314	0.483217028576	0.423180382831	0.147167751745	0.212116486687	0.281509492807
-0.0656894468052	-0.00323574129664	0.122997154107	0.0108767689369	0.322599508791	0.420997232077	0.406572843164	0.429339986745	0.400803087599	0.455693735137	0.481423726171	0.526334255974	0.279092433044	-0.0644419320884	0.184281314569	-0.0688862032669	0.349888893221	0.116603641184	0.24190090055	0.522045924136	0.345756500721	0.597442594831	0.551830337999	0.0575026314764	-0.0334879731784	0.124244668824	0.0631944173716	0.347315894117	0.197614128104	-0.0192974932751	-0.0051070133718	0.104206463686	0.350824529258	0.174691045183	0.407430509532	0.461229581693	0.301157849597	0.216482788195	0.25351838135	0.283770613231	0.404779540759	0.486335815368	0.606097228178	0.570153210401	0.40797629722	0.425831351604	0.424271958208	0.103972554676	0.177809831975	0.209621457253
-0.131729757124	0.208451912206	0.406416903824	0.146154146037	0.101399555573	0.23394799423	0.132821332502	0.248372383143	0.14514054033	0.152313749951	0.143581146934	0.303107091341	0.463178823438	0.0979688901018	0.471287669097	0.1875560407	0.499980507583	0.177497953296	0.520018712721	0.676971658025	0.579587540447	0.528283497719	0.492807297961	0.371954309773	0.297337335776	0.261549257339	0.107247280808	0.567112393279	0.257572804179	0.07543565553	-0.0173482515302	-0.0277961872831	0.539433160501	0.291567580211	0.405013449768	0.21850999961	0.472769092823	0.451561342638	0.414213870804	0.274960040544	0.267474952244	0.614595922186	0.506374020506	0.495380297064	0.668472964017	0.448208646836	0.601029199641	0.368523644302	0.437370862734	0.0681065065689
0.0277961872831	0.216872636544	0.345288682702	0.217418424233	0.239249931777	0.291801489221	0.301391758606	0.363923433784	0.252426805972	0.256169350123	0.274258313516	0.37327979416	0.470352033059	0.220225332346	0.32704377997	0.224513664185	0.397996179486	0.329538809403	0.408989902928	0.680558262836	0.387782152743	0.557288214884	0.514326926825	0.271217496394	0.203773732018	0.340766441854	0.25320650267	0.473548789521	0.420217535379	0.173365560797	0.190830766832	0.234337842579	0.314256754123	0.175548711551	0.496705781451	0.426689017972	0.429262017075	0.440021831508	0.402518420334	0.402206541655	0.465206034852	0.523059529843	0.563291879459	0.514560835835	0.552610034697	0.428872168726	0.514794744844	0.26513586215	0.371252582745	0.301859576625
0.0196873416241	0.169934895326	0.344976804023	0.198705703481	0.0893922264239	0.113718763401	0.0362948812912	0.139994542123	0.0129039803516	0.113640793731	0.0525125726093	0.0773069276052	0.507465595883	0.324548750536	0.329382870064	0.314958481151	0.399087754863	0.256559198472	0.3576858602	0.516821956259	0.340532532845	0.389809364157	0.334996686289	0.282757007524	0.242758566917	0.445089860044	0.360492768313	0.506296050836	0.50863514093	0.259288136915	0.266617285876	0.207204397489	0.327511597988	0.239795719465	0.515574441542	0.311917664029	0.457798916222	0.531558223851	0.496393902772	0.50465868777	0.368055826284	0.437448832404	0.384585396281	0.352851740673	0.418034384624	0.379439398074	0.398619936845	0.313944875443	0.28033994776	0.188491676738
0.170948501033	0.121281821371	0.217418424233	0.213987758762	0.0365287903006	0.0182838875677	-0.00284589294764	0.0685743245877	-0.0209348563409	-0.0106428599275	-0.0525905422791	-0.075045807181	0.292269307239	0.430587501462	0.159253050563	0.348329499825	0.200888854236	0.265759619508	0.173833378816	0.27277688979	0.0938364976024	0.189115434096	0.150364508206	0.151300144244	0.142177692877	0.378035944018	0.394487544345	0.244785778332	0.58613699271	0.448910373865	0.540758644887	0.453588554052	0.0942263459514	0.09477213364	0.416241082219	0.315504268839	0.236365053994	0.393084090289	0.3618182527	0.419983626369	0.351838134965	0.22615102725	0.199641339519	0.178043740985	0.176952165608	0.177965771315	0.188569646408	0.186854313672	0.16057853495	0.289384429457
-0.108806674204	0.0347354878952	0.286811430354	0.0253011578496	0.184827102257	0.262952711395	0.26100346965	0.312463451717	0.272231102101	0.240731355503	0.265525710499	0.334139019921	0.472691123153	0.153171416319	0.327979416007	0.161826049667	0.552220186348	0.206658609801	0.376554520292	0.652645121048	0.503333203384	0.64804491053	0.509804685977	0.196678492067	0.127987212974	0.368523644302	0.281899341156	0.418502202643	0.39651475576	0.157147869479	0.120502124674	0.138902966746	0.473314880511	0.228412147675	0.545202916066	0.382870063545	0.446103465752	0.382324275857	0.453666523722	0.437604771744	0.489844450509	0.587618416436	0.593544111341	0.558535729601	0.542941795641	0.525554559276	0.521656075787	0.235819266305	0.380297064442	0.200343066547
0.0196873416241	0.047210635063	0.349654984211	0.0784764726521	0.0627265993529	0.140072511793	0.0865073486414	0.136251997973	0.143113328915	0.0721609293985	0.0896261354333	0.0994503138279	0.555650851819	0.310046391954	0.28431640092	0.328681143035	0.576078905306	0.35027874157	0.349109196523	0.513859108807	0.452029160657	0.501461931309	0.460215975985	0.27651943394	0.195041129001	0.363533585435	0.269892012007	0.443452496979	0.467155276597	0.310748118982	0.247748625785	0.195664886359	0.371798370434	0.254609956727	0.483294998246	0.339518927137	0.49725156914	0.470897820748	0.51635413824	0.463802580796	0.511208140034	0.412654477408	0.399243694203	0.378113913688	0.45842267358	0.466453549569	0.407820357881	0.328603173366	0.411484932361	0.262874741725
-0.122529336088	-0.145998206698	0.11792912557	-0.102880979299	0.259522045924	0.167205956883	0.263498499084	0.22638493626	0.233558145881	0.313243148415	0.350512650579	0.277221160968	0.367120190246	0.084714046236	0.151144204904	0.0225722194067	0.430119683443	0.177497953296	0.170714592024	0.488596935792	0.356594284823	0.575377178278	0.403609995712	-0.000584772523488	-0.0575806011462	0.368679583642	0.352227983314	0.285641885307	0.314646602472	0.0982027991111	0.105531948072	0.149506841839	0.327355658649	0.171650228061	0.479084636077	0.402518420334	0.33476277728	0.248684261822	0.316128026198	0.416085142879	0.482047483529	0.444466102686	0.557210245215	0.470897820748	0.355814588125	0.473470819851	0.331254142139	0.109196522553	0.211102880979	0.223422088807
0.132665393162	0.0879887723675	0.318856964641	0.13718763401	0.0465868777046	0.047210635063	0.115745974816	0.125102335192	0.0883006510467	0.0387119410549	0.06381817473	0.0513430275623	0.506296050836	0.472613153483	0.227320572297	0.360102919964	0.381544579159	0.410549296324	0.273868465167	0.444700011695	0.278546645355	0.385209153639	0.287201278703	0.19535300768	0.144750691981	0.502865385365	0.453198705703	0.28837082375	0.509180928619	0.372422127792	0.386768547035	0.343105531948	0.178823437683	0.116525671514	0.538575494133	0.364391251803	0.320182449027	0.398775876184	0.391680636233	0.416630930568	0.488986784141	0.352072043975	0.370005068029	0.319714631009	0.374605278547	0.350512650579	0.315582238509	0.207204397489	0.39269424194	0.406728782504
-0.0285758839811	0.278078827336	0.518459319325	0.265213831819	-0.0580484191649	-0.005029043702	-0.0604654789287	0.0635062960508	-0.0695099606253	-0.0319285797825	-0.105220069393	-0.0129039803516	0.480098241784	0.369225371331	0.460293945655	0.428092472028	0.409301781607	0.290631944174	0.453510584383	0.479318545086	0.421075201747	0.302717242992	0.223578028147	0.382480215196	0.358075708549	0.468402791314	0.370862734396	0.459280339948	0.482671240887	0.328603173366	0.292425246579	0.175158863202	0.395267241043	0.228646056684	0.513469260458	0.182410042493	0.397840240147	0.599469806245	0.436903044716	0.360960586332	0.243538263615	0.458110794901	0.299520486531	0.282445128845	0.51245565475	0.34614634907	0.410861175003	0.431133289151	0.402986238353	0.113718763401
-0.0769170792562	-0.132665393162	-0.0126700713422	-0.0401153951113	0.391212818214	0.275038010214	0.314724572141	0.309422634595	0.289150520448	0.43916416514	0.414525749483	0.333593232233	0.131261939106	-0.0449495146388	0.0422205761959	-0.101477525243	0.21094694164	0.0542279053448	0.0592959338817	0.310748118982	0.148337296792	0.382402245526	0.331332111809	-0.123075123777	-0.170714592024	0.179291255702	0.233324236872	0.209465517914	0.289618338466	0.0992164048185	0.182488012163	0.313944875443	0.201434641924	0.115745974816	0.360804646992	0.47370472886	0.17219601575	0.157069899809	0.18771198004	0.352851740673	0.388405910101	0.323847023508	0.461385521032	0.385988850337	0.157069899809	0.305290242096	0.157147869479	0.0401933647811	-0.0221044013879	0.168765350279
0.109742310241	0.218821878289	0.24946395852	0.293906670305	0.197848037114	0.0748118981716	0.129000818682	0.183111769522	0.043701999922	0.102179252271	0.0907956804803	0.11028809793	0.255701532104	0.350824529258	0.181006588437	0.300534092238	0.133756968539	0.295622003041	0.211804608007	0.325406416904	0.0672488402012	0.227086663288	0.193325796265	0.181942224475	0.194027523293	0.441581224904	0.483139058906	0.235507387626	0.610073681338	0.42372617052	0.563759697478	0.572804179174	0.0567229347784	0.0828427741609	0.399633542552	0.35004483256	0.190284979143	0.35791976921	0.285641885307	0.422400686133	0.351136407937	0.239951658805	0.258976258236	0.228646056684	0.21866593895	0.205489064754	0.169934895326	0.209075669565	0.133211180851	0.272465011111
0.120891973022	0.0554754200616	0.150520447546	0.14506257066	0.196678492067	0.00705625511676	0.105376008733	0.125180304861	0.0283419749717	0.110989824958	0.116447701844	0.0808935324159	0.242524657908	0.336244201006	0.0950060426494	0.239327901446	0.120112276325	0.291333671202	0.116603641184	0.27667537328	0.0244434914818	0.244941717672	0.177342013957	0.0544618143542	0.0565669954388	0.471599547776	0.564461424506	0.163853261081	0.588632022143	0.440489649526	0.587384507427	0.591750808935	0.0193754629449	0.0646758410978	0.410939144673	0.359323223266	0.172429924759	0.304510545398	0.262017075358	0.440411679857	0.416864839577	0.208997699895	0.256559198472	0.212506335036	0.168531441269	0.226930723948	0.118864761608	0.134302756228	0.0846360765662	0.322131690772
0.237456629371	0.0946941639702	0.211258820319	0.0880667420373	-0.100307980196	-0.16050056528	-0.0810494717555	-0.0422205761959	-0.0875989240186	-0.202058399283	-0.15668005146	-0.173521500136	0.244785778332	0.583330084597	0.125024365522	0.49717359947	0.106623523449	0.358153678219	0.109976219251	0.156991930139	-0.0192974932751	0.0956298000078	0.0780866243031	0.188335737398	0.190284979143	0.422868504152	0.473158941172	0.107325250478	0.55502709446	0.590269385209	0.616467194261	0.465206034852	-0.0321624887919	0.0588281158629	0.353475498031	0.209699426923	0.180304861409	0.314724572141	0.309968422284	0.367821917274	0.359869010955	0.0914974075085	0.0794900783595	0.084714046236	0.119020700947	0.0857276519434	0.0805816537367	0.140618299482	0.258118591868	0.281353553468
0.112081400335	-0.00791392148454	0.227788390316	-0.065377568126	-0.0393356984133	-0.0237417644536	0.037152547659	0.0560212077502	0.0580484191649	-0.0815172897743	0.013917586059	-0.0149311917664	0.358309617559	0.426299169623	0.181786285135	0.393629877977	0.294686367003	0.308720907567	0.158161475186	0.314490663132	0.151767962263	0.296947487427	0.284862188609	0.197068340416	0.155978324432	0.421309110756	0.401114966278	0.232856418853	0.433238470235	0.341078320533	0.32688784063	0.247202838096	0.142957389575	0.149584811508	0.435655529999	0.294530427664	0.35386534638	0.314568632802	0.436903044716	0.476511636973	0.496004054423	0.258664379556	0.287045339363	0.255935441113	0.266383376866	0.278780554364	0.232934388523	0.170558652684	0.388327940431	0.298350941484
0.256559198472	0.0518888152509	0.139292815095	0.0522786635999	-0.196444583057	-0.28423843125	-0.190908736502	-0.185138980936	-0.213052122724	-0.308175119878	-0.255467623095	-0.318155237613	0.12557015321	0.524930801918	0.0365287903006	0.412732447078	-0.0486140891193	0.269346224319	-0.00393746832482	-0.0186737359167	-0.145998206698	-0.0723948384079	-0.109274492223	0.100463919535	0.131885696464	0.360258859304	0.470274063389	-0.0422985458657	0.393084090289	0.510974231024	0.579587540447	0.407742388211	-0.181630345795	-0.0263927332268	0.196678492067	0.0890803477447	0.0366067599704	0.19161046353	0.163931230751	0.225059451873	0.225215391213	-0.0526685119489	-0.0741881408132	-0.086273439632	-0.0457292113368	-0.0720049900589	-0.0833885618494	0.0675607188804	0.137811391369	0.241199173522
0.215781061167	-0.000584772523488	0.106935402129	0.0297454290281	-0.161280261978	-0.334372928931	-0.207984094187	-0.205489064754	-0.252894623991	-0.282679037854	-0.244785778332	-0.309032786246	0.102101282601	0.467623094616	0.0233519161046	0.356204436474	-0.0901719231219	0.212038517017	-0.035983002612	-0.00736813379595	-0.189895130794	-0.0745000194924	-0.135082452926	0.0317726404429	0.0666250828428	0.398074149156	0.532883708237	-0.0737203227944	0.370706795057	0.429651865424	0.530856496823	0.39269424194	-0.177186074617	-0.044091848271	0.215625121828	0.0824529258119	0.0148532220966	0.182799890842	0.140930178161	0.254298078048	0.205333125414	-0.0242095824724	-0.0346575182254	-0.0868192273206	-0.0681065065689	-0.0608553272777	-0.0976570114226	0.0309929437449	0.0911075591595	0.228334178005
-0.0953958909984	0.00214416591946	0.193715644614	-0.0403493041207	0.0265486725664	0.176718256598	0.104908190714	0.122529336088	0.122841214767	0.127207516276	0.130170363729	0.178667498343	0.302093485634	-0.035983002612	0.230673268099	0.0487700284589	0.340610502515	0.171260379712	0.301391758606	0.393006120619	0.391836575572	0.413824022455	0.43136719816	0.184203344899	0.0883786207165	0.0970332540642	0.015087131106	0.362052161709	0.0855717126038	-0.0594518732213	-0.113406884722	-0.065377568126	0.319558691669	0.251023351916	0.223188179798	0.216794666875	0.31152781568	0.194885189661	0.229737632061	0.182955830182	0.225527269892	0.318778994971	0.364781100152	0.361116525672	0.356906163502	0.339518927137	0.316751783556	0.206502670461	0.222642392109	0.120034306655
0.215079334139	-0.00814783049394	0.105142099723	0.057268722467	-0.120658064013	-0.300923940587	-0.187322131691	-0.192156251218	-0.23394799423	-0.246579080738	-0.223500058477	-0.302717242992	0.145530388679	0.461307551363	0.0100191025691	0.334918716619	-0.0442477876106	0.221316907723	-0.0199992203033	0.0187517055865	-0.135238392265	-0.0324743674711	-0.115823944486	0.0190635842657	0.0450274843086	0.405013449768	0.536080464699	-0.0454173326576	0.369849128689	0.42349226151	0.515184593193	0.387626213403	-0.166660169194	-0.0316946707731	0.235975205645	0.10264707029	0.0249113095006	0.201434641924	0.136174028303	0.245331566021	0.221316907723	-0.00729016412615	-0.0105648902577	-0.0588281158629	-0.0455732719972	-0.0288097929905	-0.0846360765662	0.0469767260536	0.0799578963783	0.234337842579
0.11800709524	0.107637129157	0.240575416163	0.133133211181	0.217028575884	0.203773732018	0.287591127052	0.290242095825	0.229581692722	0.213675880083	0.2688784063	0.275115979884	0.391212818214	0.289852247476	0.180850649098	0.231608904136	0.286265642665	0.418814081322	0.250789442907	0.460761763674	0.22256442244	0.452886827024	0.450001949242	0.201590581264	0.154262991696	0.360180889634	0.327823476668	0.348719348174	0.480176211454	0.292269307239	0.34638025808	0.394877392694	0.120034306655	0.128688940002	0.471989396125	0.509882655647	0.30380881837	0.286031733656	0.289228490117	0.382168336517	0.528907255078	0.31511442049	0.433160500565	0.418892050992	0.319870570348	0.363143737086	0.324002962847	0.161514170987	0.247202838096	0.414993567502
-0.0305251257261	0.241978870219	0.433862227593	0.168765350279	0.144438813302	0.151300144244	0.134692604577	0.21843202994	0.133756968539	0.0632723870414	0.0986706171299	0.248060504464	0.539277221161	0.277299130638	0.43136719816	0.354567073408	0.494210752017	0.404545631749	0.50115005263	0.65202136369	0.496159993762	0.522825620833	0.522123893805	0.471755487116	0.398386027835	0.403921874391	0.295310124362	0.521734045456	0.452185099996	0.22622899692	0.178667498343	0.161981989006	0.389575455148	0.233246267202	0.471287669097	0.287591127052	0.469494366691	0.456863280184	0.457876885891	0.399243694203	0.446493314101	0.472535183813	0.444466102686	0.460917703014	0.607656621574	0.465206034852	0.549413278235	0.385521032318	0.4738606682	0.198159915793
-0.0260028848778	0.246033293049	0.412966356087	0.36961521968	0.013917586059	-0.139994542123	-0.202604186971	-0.0639741140696	-0.192312190558	-0.207594245838	-0.243304354606	-0.132899302171	0.410471326654	0.455069977779	0.356360375814	0.57459748158	0.343885228646	0.180772679428	0.328369264356	0.350746559588	0.292347276909	0.168531441269	0.107793068496	0.363533585435	0.370628825387	0.5319480722	0.435655529999	0.306069938794	0.576624692994	0.451405403298	0.374059490858	0.216404818526	0.31129390667	0.196288643718	0.363221706756	0.0380881836965	0.374995126896	0.621847101478	0.527737710031	0.448208646836	0.24174496121	0.314100814783	0.140072511793	0.106623523449	0.369693189349	0.242212779229	0.276363494601	0.395345210713	0.358777435578	0.0108767689369
0.0953179213286	0.384507426611	0.333125414214	0.320806206386	0.197770067444	0.264512104791	0.244785778332	0.283146855873	0.219211726638	0.153561264668	0.186932283342	0.333983080582	0.308331059218	0.237066781022	0.234259872909	0.262406923707	0.261705196678	0.35791976921	0.365794705859	0.4622431874	0.277533039648	0.330552415111	0.385365092979	0.316128026198	0.28033994776	0.146933842735	0.0808935324159	0.288760672099	0.251491169935	0.0648317804374	0.0911855288293	0.162917625044	0.189037464426	0.0861954699622	0.261549257339	0.278078827336	0.224981482203	0.258508440217	0.208841760555	0.137889361039	0.293049003937	0.34622431874	0.341858017231	0.327433628319	0.421153171416	0.335464504308	0.433862227593	0.237066781022	0.304198666719	0.298740789833
0.0145413434174	0.262406923707	0.306615726482	0.252036957623	0.227554481307	0.246579080738	0.241978870219	0.26505789248	0.210323184281	0.178199680324	0.219679544657	0.360024950294	0.379127519395	0.198393824802	0.245955323379	0.229503723052	0.347471833457	0.353085649682	0.351604225956	0.536470313048	0.352383922654	0.440021831508	0.451639312308	0.282601068184	0.223110210128	0.194027523293	0.119878367315	0.308253089548	0.290943822853	0.073096565436	0.083544501189	0.149194963159	0.267474952244	0.130794121087	0.307863241199	0.295076215352	0.293906670305	0.314490663132	0.261861136018	0.218042181591	0.357451951191	0.413122295427	0.416552960898	0.372500097462	0.481033877822	0.441503255234	0.469104518342	0.257494834509	0.335074655959	0.294686367003
0.0514209972321	0.142723480566	0.26880043663	0.148259327122	0.0872870453394	0.0938364976024	0.107325250478	0.124322638494	0.131963666134	-0.00292386261744	0.0688082335971	0.142411601887	0.345054773693	0.335542473978	0.217652333242	0.336867958364	0.369069431991	0.307941210869	0.258430470547	0.406027055475	0.262017075358	0.332501656855	0.320104479358	0.247592686445	0.193871583954	0.308409028888	0.236598963003	0.174535105844	0.380530973451	0.250789442907	0.225215391213	0.189505282445	0.222798331449	0.108572765194	0.309188725586	0.209231608904	0.27277688979	0.320494327707	0.319948540018	0.271919223422	0.406338934155	0.345990409731	0.30357490936	0.268254648942	0.363533585435	0.345990409731	0.380141125102	0.217808272582	0.434330045612	0.286811430354
-0.00409340766442	0.579353631437	0.450469767261	0.408833963588	0.00292386261744	0.138591088067	0.0438579392616	0.137577482359	0.00253401426845	-0.0278741569529	-0.0674827492106	0.106077735761	0.267241043234	0.278780554364	0.385599001988	0.333593232233	0.230907177108	0.208763790885	0.528361467389	0.383259911894	0.28821488441	0.143970995283	0.222954270789	0.519083076683	0.514015048146	0.209075669565	0.0739542318038	0.386300729016	0.237066781022	0.126349849908	0.0828427741609	0.0182838875677	0.261783166348	0.1759385599	0.206580640131	0.0805816537367	0.254843865736	0.352773771003	0.26505789248	0.104440372695	0.0621808116643	0.320104479358	0.176640286928	0.21850999961	0.436981014385	0.206424700791	0.405559237457	0.343339440957	0.331721960157	0.0496276948267
0.000272893844295	0.352461892324	0.297025457097	0.23387002456	0.0442477876106	0.219523605318	0.1219835484	0.201044793575	0.139760633114	0.0553974503918	0.0535261783166	0.148493236131	0.311683755019	0.216404818526	0.282367159175	0.254376047717	0.312151573038	0.178199680324	0.429495926085	0.377490156329	0.278390706015	0.231608904136	0.293126973607	0.398074149156	0.36540485751	0.201434641924	0.0925110132159	0.387236365054	0.266851194885	0.184827102257	0.126037971229	0.0800358660481	0.254142138708	0.174535105844	0.27254298078	0.176484347589	0.251569139605	0.29585591205	0.295310124362	0.162761685704	0.188179798059	0.327277688979	0.256637168142	0.307239483841	0.370550855717	0.207516276169	0.359557132276	0.263342559744	0.312541421387	0.0879887723675
-0.0186737359167	0.515496471872	0.374293399867	0.300222213559	-0.0444037269502	0.0875209543488	-0.0571127831274	0.0554754200616	-0.0457292113368	-0.0834665315192	-0.137733421699	0.0398814861019	0.247982534794	0.166582199524	0.392226423921	0.287357218042	0.20681454914	0.242680597248	0.488674905462	0.244863748002	0.29998830455	0.0877548633582	0.203851701688	0.664964328876	0.653658726755	0.120268215664	0.00682234610736	0.393084090289	0.2107910023	0.0952399516588	0.0493937858173	-0.0290437019999	0.182799890842	0.188179798059	0.086273439632	-0.0275622782738	0.213597910413	0.246968929087	0.161904019336	0.0203110989825	-0.0342676698764	0.168609410939	0.023585825114	0.105999766091	0.321040115395	0.200576975557	0.322521539121	0.413746052785	0.268332618611	-0.0627265993529
-0.00627655841878	0.495770145413	0.385287123309	0.285797824646	-0.0772289579354	0.00417137733422	-0.116135823165	0.000818681532884	-0.105220069393	-0.167907683911	-0.20689251881	-0.0207009473315	0.230751237769	0.233558145881	0.403376086702	0.365248918171	0.18381349655	0.278780554364	0.458032825231	0.224357724845	0.26872246696	0.06381817473	0.185061011267	0.680948111185	0.692565591985	0.144204904292	0.0536821176562	0.353397528361	0.262484893376	0.162215898016	0.124946395852	0.0273283692644	0.166972047873	0.169700986316	0.101009707224	-0.0327862461502	0.209309578574	0.267319012904	0.183345678531	0.0601536002495	0.00760204280535	0.15278156797	-0.00970722388991	0.0759814432186	0.306771665822	0.195041129001	0.312151573038	0.42349226151	0.295699972711	-0.0366067599704
0.0107987992671	0.250399594558	0.349810923551	0.10233519161	-0.14903902382	-0.0244434914818	-0.150052629527	-0.047600483412	-0.066936961522	-0.193247826595	-0.19932946084	-0.0343456395462	0.301937546294	0.231141086118	0.389419515808	0.370784764727	0.320026509688	0.348095590815	0.393395968968	0.271685314413	0.375930762933	0.192546099567	0.299286577521	0.60523956181	0.530154769795	0.0920431951971	0.000116954504698	0.375462944914	0.234649721258	0.195664886359	0.0924330435461	-0.02514521851	0.256715137811	0.221238938053	0.115278156797	-0.00245604459865	0.300612061908	0.2804958871	0.231764843476	0.0837784101984	0.116057853495	0.184047405559	0.0739542318038	0.160890413629	0.345054773693	0.275271919223	0.372422127792	0.381622548829	0.397294452458	0.0110327082765
-0.103738645667	0.352150013645	0.366418463218	0.162137928346	-0.0898600444427	0.0564110560992	-0.108338856185	0.0231180070952	-0.0442477876106	-0.143269268255	-0.178043740985	0.0229620677556	0.284706249269	0.129234727691	0.475576000936	0.290709913844	0.351760165296	0.200810884566	0.515262562863	0.312775330396	0.429651865424	0.19932946084	0.300300183229	0.662547269112	0.610385560017	0.113640793731	-0.012748041012	0.437760711083	0.199953218198	0.118864761608	0.000350863514093	-0.101321585903	0.356906163502	0.26872246696	0.122373396749	-0.0454173326576	0.305368211766	0.307239483841	0.265525710499	0.0921211648669	0.0409730614791	0.265525710499	0.104440372695	0.196678492067	0.410159447975	0.280028069081	0.418034384624	0.437058984055	0.360570737983	-0.130170363729
-0.0710693540213	0.389653424818	0.407820357881	0.198861642821	-0.11395267241	0.0104869205879	-0.149272932829	-0.015476979455	-0.103738645667	-0.196210674048	-0.230673268099	-0.0218704923785	0.296323730069	0.227242602628	0.478772757397	0.381856457838	0.326108143932	0.236131144985	0.533117617247	0.310670149312	0.401972632646	0.170090834665	0.270281860356	0.72515691396	0.684846594675	0.175158863202	0.0511091185529	0.427078866321	0.259600015594	0.17211804608	0.0712252933609	-0.0490039374683	0.32298935714	0.255857471444	0.143035359245	-0.0503294218549	0.311995633698	0.341935986901	0.289618338466	0.119644458306	0.0582043585045	0.252660714982	0.0848699855756	0.178043740985	0.41569529453	0.263576468754	0.407196600522	0.461463490702	0.391992514912	-0.0956298000078
0.0727067170871	-0.0302912167167	0.270749678375	-0.118630852598	-0.10256910062	0.105142099723	0.0863514093018	0.125180304861	0.176484347589	-0.0232739464348	0.0394136680831	0.0871311059998	0.464114459475	0.336244201006	0.270125921017	0.347393863787	0.457253128533	0.303029121672	0.27644146427	0.438852286461	0.354567073408	0.426299169623	0.425129624576	0.251413200265	0.157459748158	0.217418424233	0.149350902499	0.304666484737	0.277688978987	0.212350395696	0.115044247788	0.0593739035515	0.351370316947	0.191922342209	0.407664418541	0.28041791743	0.435811469338	0.31527035983	0.431990955518	0.355580679116	0.474718334568	0.348251530155	0.371954309773	0.384507426611	0.41210868972	0.357451951191	0.456941249854	0.191688433199	0.510974231024	0.246033293049
-0.0930568009044	0.358153678219	0.478772757397	0.208685821216	0.0237417644536	0.205255155744	0.0695099606253	0.18365755721	0.0914974075085	0.0110327082765	-0.0190635842657	0.176640286928	0.45444622042	0.248918170832	0.499980507583	0.369225371331	0.486101906358	0.254843865736	0.642587033644	0.592296596624	0.529219133757	0.382012397177	0.445713617403	0.560952789365	0.47791509103	0.24548750536	0.127519394955	0.584421659974	0.364235312463	0.175548711551	0.0780866243031	0.0261588242174	0.534287162294	0.256637168142	0.39643678609	0.197614128104	0.46232115707	0.505984172157	0.464426338154	0.282289189505	0.302093485634	0.525554559276	0.353709407041	0.410861175003	0.69420295505	0.440723558536	0.617246890959	0.475342091926	0.490390238197	0.0654555377958
-0.0687302639273	0.0105648902577	0.0973451327434	-0.0258469455382	0.236287084324	0.511520018713	0.432224864528	0.467467155277	0.492729328291	0.407742388211	0.382012397177	0.454992008109	0.247982534794	-0.0436240302522	0.204631398386	-0.017036372851	0.427000896651	0.146777903396	0.274726131535	0.445401738724	0.352695801333	0.491325874235	0.543175704651	0.0655335074656	-0.0263927332268	0.00268995360805	-0.0399594557717	0.364235312463	0.248528322483	0.0581263888347	0.03286421582	0.156368172781	0.397216482788	0.150910295895	0.405013449768	0.517133834938	0.304510545398	0.217028575884	0.281821371486	0.270905617715	0.422010837784	0.416552960898	0.476589606643	0.564149545827	0.390121242837	0.393317999298	0.420763323067	0.138824997076	0.185372889946	0.19909555183
-0.185138980936	0.11044403727	0.275505828233	0.102880979299	0.0929008615649	0.200810884566	0.0586721765233	0.171260379712	0.100463919535	0.191220615181	0.113095006043	0.207282367159	0.329460839733	-0.0129819500214	0.372032279443	0.0911075591595	0.474172546879	0.09477213364	0.407664418541	0.467934973295	0.51635413824	0.410471326654	0.360336828974	0.253050563331	0.189973100464	0.194573310982	0.0619469026549	0.491715722584	0.206502670461	0.054149935675	-0.0422205761959	-0.0526685119489	0.501617870648	0.293049003937	0.3344508986	0.18381349655	0.385521032318	0.38895169779	0.320260418697	0.244629838993	0.174924954193	0.491637752914	0.396202877081	0.378815640716	0.464426338154	0.393240029628	0.4041557834	0.329616779073	0.275271919223	-0.0414408794979
-0.00697828544696	0.171650228061	0.366340493548	0.160188686601	0.131028030096	0.231452964797	0.194261432303	0.28423843125	0.198159915793	0.188647616077	0.185528829285	0.221082998714	0.456473431835	0.251257260925	0.341546138552	0.268644497291	0.471599547776	0.366652372227	0.403220147363	0.545358855405	0.389653424818	0.448130677167	0.4390082258	0.311917664029	0.250087715879	0.343105531948	0.248372383143	0.468402791314	0.441581224904	0.235741296636	0.221862695411	0.224981482203	0.323457175159	0.213753849752	0.540524735878	0.414213870804	0.395111301704	0.41600717321	0.383649760243	0.370083037698	0.417332657596	0.476121788624	0.431835016179	0.440489649526	0.477135394332	0.460683794004	0.469260457682	0.355112861097	0.347081985108	0.279560251062
-0.0880667420373	-0.119956336985	0.0232739464348	-0.0481462711005	0.277766948657	0.248762231492	0.231842813146	0.245253596351	0.254298078048	0.355034891427	0.350668589919	0.305446181435	0.168609410939	-0.0628045690227	0.126349849908	-0.107949007836	0.295232154692	0.0823749561421	0.119878367315	0.308486998558	0.259911894273	0.395423180383	0.333749171572	-0.0548516627032	-0.120736033683	0.125414213871	0.112393279014	0.226540875599	0.163229503723	-0.016256676153	-0.0165685548322	0.0821410471327	0.275271919223	0.151845931932	0.321429963744	0.338271412421	0.208140033527	0.151378113914	0.176874195938	0.267630891583	0.308175119878	0.332345717516	0.426844957312	0.366262523878	0.219835483997	0.38115473081	0.223811937156	0.0752017465206	0.0726287474173	0.1336010292
-0.0783205333125	0.334840746949	0.487271451405	0.242758566917	-0.0125141320027	0.043312151573	-0.0623367510039	0.0490039374683	-0.0668589918522	-0.0829207438306	-0.0994503138279	0.0962535573662	0.51253362442	0.265681649838	0.48150169584	0.416552960898	0.438462438112	0.269736072668	0.547853884839	0.538263615454	0.524462983899	0.350746559588	0.351292347277	0.599391836576	0.523683287201	0.330552415111	0.181552376126	0.484386573623	0.332969474874	0.173599469806	0.0727067170871	-0.0149311917664	0.430509531792	0.292581185919	0.299364547191	0.0556313594012	0.459124400608	0.512299715411	0.42754668434	0.266305407197	0.210323184281	0.413356204436	0.272075162762	0.29601185139	0.60929398464	0.40041323925	0.544501189037	0.452808857354	0.499668628903	0.0143854040778
0.13718763401	0.27277688979	0.397918209816	0.183501617871	-0.0432341819032	-0.0461970293556	-0.0200771899731	0.015476979455	-0.0604654789287	-0.121281821371	-0.085883591283	0.0104869205879	0.478226969709	0.47401660754	0.277533039648	0.505750263148	0.284082491911	0.466999337258	0.344353046665	0.377802035008	0.242368718568	0.258586409887	0.27269892012	0.459046430938	0.43121125882	0.410549296324	0.33842735176	0.286967369693	0.451171494289	0.305212272426	0.297259366107	0.201824490273	0.128922849012	0.159876807922	0.324938598885	0.161826049667	0.356828193833	0.357296011851	0.331488051148	0.305758060115	0.309968422284	0.21858796928	0.164165139761	0.188569646408	0.39269424194	0.339596896807	0.358933374917	0.321975751433	0.412966356087	0.268566527621
-0.0493937858173	0.158863202214	0.380530973451	0.223811937156	0.150052629527	0.0660013254844	0.0467428170442	0.128766909672	0.03676269931	-0.00534092238119	0.0238197341234	0.107247280808	0.487817239094	0.374137460528	0.359479162606	0.408833963588	0.449923979572	0.216794666875	0.355034891427	0.544579158707	0.374215430198	0.406338934155	0.313632996764	0.309422634595	0.266929164555	0.57062102842	0.441737164243	0.352539861994	0.470741881408	0.277688978987	0.231374995127	0.162449807025	0.381310670149	0.193013917586	0.47019609372	0.209153639234	0.416942809247	0.534209192624	0.552064247008	0.518381349655	0.456161553156	0.478149000039	0.390667030525	0.329460839733	0.47775915169	0.407664418541	0.435733499669	0.345444622042	0.453276675373	0.158083505516
-0.148103387782	0.312931269736	0.46598573155	0.146933842735	-0.0334879731784	0.0999961015165	-0.00814783049394	0.107403220147	0.035983002612	-0.036372850961	-0.0421426065261	0.147791509103	0.433082530895	0.179525164711	0.503099294374	0.316205995868	0.442127012592	0.219289696308	0.61716892129	0.529297103427	0.533585435266	0.374059490858	0.410627265994	0.585279326342	0.515808350552	0.242212779229	0.0992943744883	0.515184593193	0.235117539277	0.0941483762816	-0.017036372851	-0.0808155627461	0.492027601263	0.270515769366	0.295544033371	0.0655335074656	0.426299169623	0.380608943121	0.368835522982	0.182176133484	0.17999298273	0.47393863787	0.317219601575	0.353475498031	0.622470858836	0.394409574675	0.585123387002	0.470975790418	0.473236910842	-0.0100191025691
-0.138435148727	0.132509453822	0.366028614869	-0.0152430704456	-0.027094460255	0.172975712448	0.0852598339246	0.165256715138	0.175548711551	0.0401933647811	0.0663911738334	0.223422088807	0.428092472028	0.141787844528	0.427156835991	0.265213831819	0.519784803711	0.218354060271	0.492729328291	0.552376125687	0.571634634127	0.50473665744	0.536938131067	0.441659194573	0.337257806713	0.171416319052	0.052980390628	0.464816186503	0.219367665978	0.07543565553	-0.0496276948267	-0.0650656894468	0.544111340688	0.262095045027	0.359635101945	0.189349343106	0.470741881408	0.35004483256	0.399087754863	0.24548750536	0.316907722896	0.506374020506	0.430899380141	0.475108182917	0.616077345912	0.447896768157	0.623328525204	0.355424739776	0.509570776968	0.0723168687381
-0.107793068496	-0.105376008733	0.162761685704	-0.177342013957	0.128455030993	0.275349888893	0.293984639975	0.295232154692	0.354489103739	0.278546645355	0.366652372227	0.409067872598	0.330084597092	-0.0164126154926	0.237456629371	0.0260808545476	0.409301781607	0.205333125414	0.262017075358	0.499746598573	0.409067872598	0.60539550115	0.617480799969	0.130950060426	0.0257689758684	0.0989824958091	0.0550855717126	0.329850688082	0.136485906982	-0.0526685119489	-0.083544501189	0.00284589294764	0.409925538965	0.197614128104	0.379361428404	0.38871778878	0.367743947604	0.167673774902	0.267708861253	0.277844918327	0.437526802074	0.436279287357	0.570075240731	0.567970059647	0.440567619196	0.502085688667	0.490858056216	0.155120658064	0.287435187712	0.212896183385
-0.0928228918951	0.198861642821	0.277065221629	0.0727846867569	-0.0196873416241	0.203929671358	0.0674047795408	0.140072511793	0.11028809793	0.0354372149234	-0.0104089509181	0.107637129157	0.269268254649	0.0698218393045	0.358933374917	0.14116408717	0.369849128689	0.131417878445	0.477213364001	0.353631437371	0.377412186659	0.292581185919	0.375774823594	0.342091926241	0.28416046158	0.095551830338	0.00362558964563	0.387236365054	0.208529881876	0.105609917742	0.0394916377529	-0.00573077073019	0.378425792367	0.274648161865	0.242446688238	0.158551323535	0.305680090445	0.260457681962	0.28423843125	0.158707262875	0.165568593817	0.339752836147	0.252114927293	0.322521539121	0.391758605902	0.366730341897	0.384507426611	0.332735565865	0.232700479513	0.0770730185958
-0.0840123192078	0.0241316128026	0.150832326225	-0.0397255467623	0.14521851	0.328603173366	0.301859576625	0.303263030681	0.338037503411	0.288604732759	0.312931269736	0.358309617559	0.285252036958	-0.0373864566684	0.195898795369	-0.00424934700402	0.353397528361	0.150520447546	0.311059997661	0.405325328447	0.360804646992	0.466375579899	0.520720439749	0.150988265565	0.073876262134	0.0343456395462	-0.0273283692644	0.331955869167	0.073876262134	-0.0836224708588	-0.113095006043	-0.00845970917313	0.323301235819	0.234493781919	0.265759619508	0.346692136759	0.285174067288	0.114576429769	0.210557093291	0.188725585747	0.312853300066	0.340142684496	0.432458773537	0.45452419009	0.346770106429	0.390667030525	0.380063155433	0.178121710655	0.181942224475	0.176640286928
0.0431562122334	0.126973607267	0.271607344743	0.0333320338388	-0.0978129507622	0.0266266422362	0.00736813379595	0.0568009044482	-0.00230010525905	-0.0532922693072	-0.0291216716697	0.0254570971892	0.283614673892	0.229191844373	0.280963705119	0.246890959417	0.231998752485	0.255701532104	0.282445128845	0.29203539823	0.225995087911	0.195586916689	0.240263537484	0.273166738139	0.24548750536	0.235117539277	0.160188686601	0.245175626681	0.222876301119	0.108104947176	0.110755915949	0.0482242407703	0.201590581264	0.160968383299	0.263498499084	0.146699933726	0.252816654321	0.266539316206	0.234649721258	0.223422088807	0.185061011267	0.243538263615	0.183033799852	0.206034852442	0.299286577521	0.234805660598	0.25741686484	0.265837589178	0.269814042338	0.171260379712
0.275661767572	-0.0532922693072	0.0409730614791	-0.0555533897314	-0.0466648473744	-0.0296674593583	0.0834665315192	0.0390238197341	0.0786324119917	-0.0454953023274	0.037152547659	-0.0437799695918	0.0869751666602	0.271139526724	-0.0324743674711	0.161592140657	0.00962925422011	0.287980975401	-0.0760594128884	0.0392577287435	-0.0691980819461	0.0795680480293	0.0788663210011	-0.0221823710577	-0.0353592452536	0.126427819578	0.17999298273	-0.0810494717555	0.193247826595	0.209621457253	0.248762231492	0.236443023664	-0.126193910569	-0.024755370161	0.154029082687	0.193949553624	-0.00385949865502	0.00222213558926	0.0355151845932	0.111457642977	0.254298078048	-0.013137889361	0.0584382675139	0.0596078125609	-0.00261198393825	0.0280300962925	-0.0207789170013	-0.075045807181	0.14506257066	0.35012280223
0.0881447117071	0.227944329656	0.378347822697	0.186542434993	-0.076995048926	-0.026314763557	-0.0306030953959	0.0216365833691	-0.00440528634361	-0.106701493119	-0.0833105921796	-0.0345015788858	0.444466102686	0.510584382675	0.279014463374	0.51627616857	0.386144789677	0.339362987798	0.392148454251	0.400959026939	0.300923940587	0.262095045027	0.251413200265	0.37710030798	0.33070835445	0.385832910998	0.306069938794	0.303886788039	0.432848621886	0.36174028303	0.291255701532	0.173365560797	0.22615102725	0.192390160228	0.367588008265	0.169233168298	0.337257806713	0.427702623679	0.409223811937	0.301313788936	0.335776382987	0.319402752329	0.232700479513	0.234961599938	0.408522084909	0.316283965537	0.373825581849	0.314568632802	0.49319714631	0.247124868426
[truncated: 349 more rows]
[truncated: 819 more columns]
