# Supplementary material for: Defined chromosome structure in the genome-reduced bacterium Mycoplasma pneumoniae
Source: Nat Commun. 2017 Mar 8;8:14665. doi: 10.1038/ncomms14665 (PMC5344976; doi:10.1038/ncomms14665)
Supplement: Supplementary Software — We provide a folder containing all the data and scripts used to reproduce the analysis of identification of chromosomal interactions domains (CIDs). 1. Matrices_for_TADbit: contains the input raw and normalized matrices of the sum of the five HpaII replicates described in Figure 4a, of the HpaII with novobiocin described in Figure 5a, and of each of the five HpaII replicates, to calculate the CIDs borders. 2. Script_TADbit: contains the python script, iPython notebook script and html version, used in TADbit to detect the CIDs borders, and is saved in the Output_CIDs_detected/ directory. 3. Coexpression_Data: contains the two co-expression matrices (basal and Pearson) with their corresponding genes, as well as the co-expression for all genes pairs to compute the coexpression per CIDs. 4. Script_coexpression_CIDs: contains the R script used to compute the absolute mean coexpression of pairs of genes within and between CIDs. [file ncomms14665-s6.zip › 2017_Trussart_et_al_Coexpression_CIDs_borders/3.Coexpression_Data/Coexpression_matrix_pearson.txt]

1.0	0.219791749285	0.019338649905	0.249697395682	0.0197514616642	0.112459053307	0.247351550104	0.195873195483	0.222244340461	0.107150137121	0.165715972648	0.0630466565328	-0.071817815496	0.160421661632	-0.127128535884	0.0548479685135	-0.217621459993	0.27068839067	-0.144067657399	-0.132469459376	-0.2202625862	-0.120750788296	-0.0404770033631	-0.068034952889	-0.0999697714801	-0.141755625608	-0.0863069917742	-0.124265150653	0.0279829715397	0.144886135849	0.275148808642	0.336546198755	-0.355817747319	-0.0692935044366	-0.0838970477632	0.162743251137	-0.164721049077	-0.113536620437	-0.182031802178	-0.159079302422	0.0466874929113	-0.196068348296	-0.0976499363068	-0.0664177446562	-0.164076619981	-0.187543584183	-0.151161922684	-0.0586501469459	-0.0338074931591	0.37158585108
0.219791749285	1.0	0.344894502582	0.816547727292	0.123130789249	0.0914868258405	0.0613911430534	0.147267259782	-0.0426523054084	-0.05642469373	-0.0764111272052	0.0728856092974	0.0718025085451	0.494469365334	0.140318822301	0.389473905126	-0.131851987979	0.312144834128	0.243834415978	0.0994104428835	-0.0774105248718	-0.145811599858	-0.0858145929201	0.482048071084	0.573442083059	0.0483026409161	0.0506917550583	0.121331605437	0.185996994462	0.176944324542	0.336122260464	0.275764530086	-0.131451905	-0.0713330944976	-0.0142626323652	-0.0524283919525	-0.0927853271841	0.187295454232	-0.013607837436	-0.107418548262	-0.089509722946	0.0609287687701	-0.0854686247573	-0.0666969392359	0.131523762645	-0.0370106474794	0.136011165546	0.249612948051	0.184872420032	0.12663102826
0.019338649905	0.344894502582	1.0	0.34279169963	-0.281911224666	-0.201863852997	-0.240522602068	-0.106872559447	-0.173140650832	-0.234310121905	-0.258340380874	-0.137564762548	0.684618725303	0.65173646747	0.571351081688	0.710797021631	0.516641353831	0.538412992967	0.557604090794	0.597274019639	0.525097546085	0.458333550208	0.416901327167	0.625976525826	0.594338586649	0.585960909824	0.535750572123	0.522569480512	0.560595563405	0.469417247248	0.432836699805	0.20177723449	0.466518124121	0.334092808592	0.572779704979	0.209699347156	0.533410340824	0.579265831032	0.554093874459	0.446993945785	0.357497816108	0.492109411609	0.357270514298	0.379592314303	0.641729030488	0.487605068667	0.555812175034	0.59324046684	0.63223687963	0.200706785563
0.249697395682	0.816547727292	0.34279169963	1.0	0.365916937812	0.115898614606	0.129999490106	0.202285587692	0.0153405373901	0.0575398755482	0.0601557420594	0.171164295254	0.0789783564799	0.505732146937	0.045736882771	0.365230939779	-0.173171442526	0.279283294854	0.0969642991933	0.0953223188113	-0.146197175327	-0.157782454958	-0.128961510671	0.287245927417	0.366523574718	-0.0148349059377	-0.00793822539105	-0.0209158278353	0.166601667614	0.152840290488	0.352540786385	0.35675301527	-0.211182914643	-0.0865847843101	-0.0715301272085	-0.0391174330774	-0.157883345633	0.201653829488	-0.0406065492659	-0.0914232908549	-0.0401068440668	0.0525749387574	-0.0763760109341	-0.164407505636	0.0452840749815	-0.0664160799837	0.0623306641697	0.197227518009	0.119141018392	0.242051920943
0.0197514616642	0.123130789249	-0.281911224666	0.365916937812	1.0	0.60737906259	0.639252986141	0.646819666692	0.506118563886	0.712002863513	0.723337628447	0.71262469261	-0.199709099752	-0.313759605302	-0.342397255868	-0.456344796953	-0.270373308996	-0.152203044287	-0.256114396361	-0.123641927115	-0.332606621257	-0.190296745211	-0.128442322081	-0.308953390564	-0.278400056347	-0.415818824523	-0.37259640198	-0.234654340678	-0.218304264322	-0.348935742187	-0.144558810775	0.169419674841	-0.307051036536	-0.0763875733474	-0.325474478362	0.0892881664953	-0.393492628593	-0.217803199457	-0.32591720864	-0.175706352704	-0.0464039185984	-0.0840832502896	0.0302724863065	-0.129136221283	-0.305220806474	-0.0912197228194	-0.195122630188	-0.192879715561	-0.392743669208	0.0681146713507
0.112459053307	0.0914868258405	-0.201863852997	0.115898614606	0.60737906259	1.0	0.913061614492	0.89980081306	0.861446730574	0.792089421011	0.762786342522	0.784361657825	-0.141378439649	-0.264359353676	-0.14681690112	-0.384497164262	0.0452263956722	-0.00293521873415	0.0529405928225	0.146514473049	-0.0373092171413	0.126116218899	0.296840608763	-0.0951107012434	-0.168337635779	-0.358242829535	-0.362579386884	0.140853790935	-0.0344732381656	-0.100834183744	-0.0926018308161	0.218056921219	0.0231424037082	0.0379535434755	-0.0200126096731	0.504808606337	-0.182331903011	-0.0896647068276	-0.112956538914	-0.0607085380811	0.194345942866	0.226008137941	0.36511434181	0.36366045703	0.00388575525915	0.078674351132	0.142110818866	-0.101169868544	-0.102452117339	0.219058986296
0.247351550104	0.0613911430534	-0.240522602068	0.129999490106	0.639252986141	0.913061614492	1.0	0.938910755981	0.915023861945	0.863517036008	0.884326820762	0.834518934858	-0.205646838729	-0.269326423598	-0.278132645058	-0.425785596221	-0.133393316745	0.0518799392864	-0.12217509215	0.0396651627428	-0.188716663679	0.0443719372609	0.204932482991	-0.280393999894	-0.352188157584	-0.406402854388	-0.374390457522	-0.0109945571536	-0.100890590443	-0.135768180977	-0.0167084744495	0.350370628121	-0.175506077497	-0.0456768741091	-0.0904427691045	0.541617419554	-0.273946667989	-0.186622489851	-0.238819523037	-0.139348198665	0.196402957835	0.0988271880728	0.320183832433	0.285082688175	-0.120539050933	-0.0348012463119	-0.0159358776995	-0.206217912007	-0.205108370324	0.361296480281
0.195873195483	0.147267259782	-0.106872559447	0.202285587692	0.646819666692	0.89980081306	0.938910755981	1.0	0.90337585373	0.859026699596	0.850414139143	0.853501270745	-0.0600859828239	-0.228732614614	-0.127516470152	-0.346468767335	-0.0486089694236	0.0635350361764	0.000813318731229	0.106616536562	-0.121215936467	0.0507073825155	0.197577862587	-0.119013871352	-0.169816240651	-0.343830293126	-0.34257129838	0.0771346111724	-0.0556611296606	-0.10853808331	-0.0163480725401	0.306802779881	-0.0569745073134	0.0284653728852	-0.0197566668459	0.490205118217	-0.214970587863	-0.0901532134594	-0.151018040433	-0.0834316625712	0.176314897229	0.189789064146	0.333624194596	0.302252089174	-0.036780672961	0.0265397638131	0.0722582321227	-0.0623576129158	-0.11237394416	0.268890710439
0.222244340461	-0.0426523054084	-0.173140650832	0.0153405373901	0.506118563886	0.861446730574	0.915023861945	0.90337585373	1.0	0.768753263229	0.804190832802	0.783334363641	-0.0693499521978	-0.232181365961	-0.171626394096	-0.332561892386	0.0372091908145	0.115228126611	-0.0180991566795	0.0972738053822	-0.0582243897156	0.131060047597	0.295034364395	-0.177162484628	-0.292291207707	-0.347836858567	-0.340012267254	0.0568238043742	-0.0306774803312	-0.00871359389385	-0.0206982768962	0.312256890713	-0.00366162822383	0.00844865919846	0.0170991716414	0.563926228866	-0.156018104105	-0.108819861689	-0.094495775918	-0.0579342661994	0.28961990376	0.16513003369	0.373975405404	0.359172915765	-0.0248172785993	0.0217785757599	0.0971540159645	-0.126545470219	-0.044921847374	0.353746553548
0.107150137121	-0.05642469373	-0.234310121905	0.0575398755482	0.712002863513	0.792089421011	0.863517036008	0.859026699596	0.768753263229	1.0	0.93302647473	0.857055268927	-0.127743003469	-0.410033730518	-0.247869425196	-0.533767578689	-0.122268151135	-0.0159199153866	-0.140135015306	0.0533787621768	-0.152774769327	0.0591526795602	0.147154489371	-0.356869022159	-0.392758603261	-0.37915924812	-0.3529577883	0.0262168674794	-0.179922032783	-0.336156625157	-0.158687951061	0.178169999476	-0.169957670112	-0.00340385775548	-0.100619723201	0.443856441596	-0.236352706934	-0.215105119148	-0.298076803329	-0.139472527463	0.0669459944275	0.0943818589724	0.317104326721	0.232756417324	-0.132896546588	0.02532801198	-0.0670327132028	-0.176775175838	-0.33268122793	0.229289876799
0.165715972648	-0.0764111272052	-0.258340380874	0.0601557420594	0.723337628447	0.762786342522	0.884326820762	0.850414139143	0.804190832802	0.93302647473	1.0	0.891714700951	-0.152790702853	-0.398406901727	-0.31195273474	-0.524029285851	-0.181004900579	0.0176804007762	-0.220936206986	0.00620305501841	-0.221501204731	0.0271633196123	0.135819861273	-0.393837877698	-0.450970099985	-0.423891069685	-0.38757395819	-0.0809530900404	-0.224101768092	-0.35862160089	-0.177284774501	0.192398789693	-0.23902712956	-0.052118079423	-0.164793296983	0.427857177845	-0.274866753945	-0.245717754524	-0.307922739661	-0.153709458533	0.132301878011	0.0286068529495	0.289994432485	0.179601915948	-0.180633281624	-0.0143932767107	-0.094252535552	-0.240502577928	-0.331983198835	0.320751373105
0.0630466565328	0.0728856092974	-0.137564762548	0.171164295254	0.71262469261	0.784361657825	0.834518934858	0.853501270745	0.783334363641	0.857055268927	0.891714700951	1.0	-0.0517257922897	-0.315445406837	-0.16872615412	-0.397140487115	-0.083148640291	0.102274243307	-0.0391496170349	0.129467524846	-0.113294107039	0.0668288397219	0.221191698595	-0.13393610424	-0.189237446428	-0.391773934509	-0.388081328156	0.0246483807466	-0.169678729143	-0.32531568126	-0.204625349958	0.130623653438	-0.0965470562453	-0.0558623929476	-0.117844450825	0.370236827149	-0.193416807633	-0.158400443981	-0.240332777974	-0.146254300969	0.113754950855	0.138237492424	0.316591447394	0.237479538976	-0.0194168994773	0.103303733883	0.105919049444	-0.104953434891	-0.18300842206	0.271060498217
-0.071817815496	0.0718025085451	0.684618725303	0.0789783564799	-0.199709099752	-0.141378439649	-0.205646838729	-0.0600859828239	-0.0693499521978	-0.127743003469	-0.152790702853	-0.0517257922897	1.0	0.507289681367	0.651259020606	0.649985156012	0.785972330609	0.505219605413	0.64653499503	0.730403308622	0.687535483931	0.643049607448	0.55929625505	0.582845223283	0.498786090768	0.703241859473	0.617654697294	0.628732832737	0.602558336578	0.433432577273	0.302161982358	0.100585339749	0.658886618906	0.390952832026	0.718650015559	0.29048786323	0.739107337707	0.688609187044	0.744429927734	0.688486294129	0.550976434956	0.589233721392	0.511755953051	0.506752915157	0.736770026743	0.672101987629	0.659908088428	0.593492867247	0.690044697555	0.178139389032
0.160421661632	0.494469365334	0.65173646747	0.505732146937	-0.313759605302	-0.264359353676	-0.269326423598	-0.228732614614	-0.232181365961	-0.410033730518	-0.398406901727	-0.315445406837	0.507289681367	1.0	0.484480914741	0.854245747375	0.426834075776	0.570022943233	0.492973369947	0.502898201307	0.393359074863	0.368334913433	0.328666452402	0.556704555443	0.523552932843	0.621846354173	0.622901964783	0.382047652841	0.706583028305	0.677893926844	0.674381769549	0.464074513186	0.316731754423	0.201509237989	0.561387043306	0.276485445025	0.454401467132	0.599358770125	0.558977698907	0.474518559511	0.442397062701	0.403400996341	0.289972956301	0.293825406556	0.514487092466	0.368846160084	0.448571950098	0.466110022474	0.633875462427	0.393840261606
-0.127128535884	0.140318822301	0.571351081688	0.045736882771	-0.342397255868	-0.14681690112	-0.278132645058	-0.127516470152	-0.171626394096	-0.247869425196	-0.31195273474	-0.16872615412	0.651259020606	0.484480914741	1.0	0.618127979753	0.659821937908	0.422035471699	0.819250453012	0.652817973252	0.683368848266	0.558657511903	0.522345064221	0.656045122818	0.583686151253	0.641058951558	0.586600261304	0.6222245106	0.593456709693	0.482146492943	0.324545239505	0.0932067305004	0.660409644722	0.329678688796	0.667515280001	0.24183307612	0.597009574175	0.583526496872	0.64111420897	0.555357106901	0.401343625553	0.549784437224	0.441053295465	0.535931258419	0.695902898029	0.563553536842	0.611571196129	0.633969047502	0.613356481172	0.0834421369991
0.0548479685135	0.389473905126	0.710797021631	0.365230939779	-0.456344796953	-0.384497164262	-0.425785596221	-0.346468767335	-0.332561892386	-0.533767578689	-0.524029285851	-0.397140487115	0.649985156012	0.854245747375	0.618127979753	1.0	0.557034670332	0.536238835927	0.59094898056	0.595604860108	0.557955120207	0.468253712735	0.397671453395	0.664424066382	0.619122764218	0.742146505997	0.711429696738	0.478849028359	0.723867687753	0.68371653175	0.585513997515	0.307496447641	0.505068510974	0.238567223874	0.654953769869	0.198022960251	0.634090695957	0.708569268035	0.71957893268	0.585041713233	0.46822146908	0.476390340438	0.333083779821	0.364240911446	0.663204416422	0.463834079939	0.574840829607	0.563146685414	0.746362601403	0.279405085009
-0.217621459993	-0.131851987979	0.516641353831	-0.173171442526	-0.270373308996	0.0452263956722	-0.133393316745	-0.0486089694236	0.0372091908145	-0.122268151135	-0.181004900579	-0.083148640291	0.785972330609	0.426834075776	0.659821937908	0.557034670332	1.0	0.401542692461	0.731165526571	0.829628233474	0.864545564836	0.843395840079	0.770638188775	0.5607809847	0.423473252613	0.741120610945	0.652127831554	0.768843609265	0.707793322955	0.554527747918	0.273436109313	0.108644436849	0.877742343445	0.459717170964	0.830744209671	0.486504290442	0.805569691949	0.700569986192	0.838446104253	0.77734000999	0.661243848172	0.753435340515	0.705339165648	0.757770617954	0.83178956174	0.773029066552	0.754313523243	0.542451400251	0.754255932207	0.140190423826
0.27068839067	0.312144834128	0.538412992967	0.279283294854	-0.152203044287	-0.00293521873415	0.0518799392864	0.0635350361764	0.115228126611	-0.0159199153866	0.0176804007762	0.102274243307	0.505219605413	0.570022943233	0.422035471699	0.536238835927	0.401542692461	1.0	0.441791842999	0.546063481408	0.439861698653	0.497601862381	0.557654060487	0.53344117041	0.421936670833	0.406293633023	0.396437383637	0.523071368142	0.549586339843	0.450350772651	0.482025044126	0.389707945946	0.215379992863	0.164464270631	0.516449349721	0.493709467692	0.425736561545	0.357896382963	0.326508894472	0.316494938238	0.459905623995	0.308998956065	0.407089648054	0.444098822874	0.512452978289	0.470992469849	0.528256723761	0.385098753392	0.520613872764	0.566638204366
-0.144067657399	0.243834415978	0.557604090794	0.0969642991933	-0.256114396361	0.0529405928225	-0.12217509215	0.000813318731229	-0.0180991566795	-0.140135015306	-0.220936206986	-0.0391496170349	0.64653499503	0.492973369947	0.819250453012	0.59094898056	0.731165526571	0.441791842999	1.0	0.745250009967	0.752399900832	0.631598962401	0.6396091536	0.754212056659	0.669107218955	0.602599634509	0.544612457358	0.724763405494	0.601713519946	0.481769735548	0.289476590051	0.114133960407	0.741104979026	0.348499490867	0.687200734886	0.335164675754	0.625461848703	0.602262769206	0.656806546343	0.534363227653	0.422441802138	0.680729575743	0.56186573216	0.66428311238	0.793220663105	0.666005642218	0.744390080989	0.610822304309	0.665815257747	0.0924071247314
-0.132469459376	0.0994104428835	0.597274019639	0.0953223188113	-0.123641927115	0.146514473049	0.0396651627428	0.106616536562	0.0972738053822	0.0533787621768	0.00620305501841	0.129467524846	0.730403308622	0.502898201307	0.652817973252	0.595604860108	0.829628233474	0.546063481408	0.745250009967	1.0	0.866178920939	0.91711358944	0.870459345068	0.604957003087	0.474538828762	0.747456506372	0.696865417906	0.865929887114	0.761006932384	0.514027766815	0.39065352858	0.278322415864	0.803314978227	0.388363653625	0.863418313913	0.626367924397	0.74495307181	0.709688567874	0.764433942358	0.729112832132	0.681814877404	0.857717424049	0.860093581479	0.865366518495	0.921793462621	0.827862598051	0.854752898018	0.539240277887	0.744904527746	0.345093294804
-0.2202625862	-0.0774105248718	0.525097546085	-0.146197175327	-0.332606621257	-0.0373092171413	-0.188716663679	-0.121215936467	-0.0582243897156	-0.152774769327	-0.221501204731	-0.113294107039	0.687535483931	0.393359074863	0.683368848266	0.557955120207	0.864545564836	0.439861698653	0.752399900832	0.866178920939	1.0	0.893002820285	0.79244203102	0.615985552381	0.480165889639	0.742106768829	0.679325155441	0.825494504727	0.674770927247	0.528609489185	0.278144744744	0.0839346397512	0.879564543842	0.397431652486	0.812396374814	0.42604767121	0.747283933592	0.67630224078	0.782924785835	0.68520753123	0.581585813674	0.751389546844	0.735363097395	0.798863314787	0.893485171282	0.765219440396	0.784636862375	0.532673263738	0.760866685875	0.115765177764
-0.120750788296	-0.145811599858	0.458333550208	-0.157782454958	-0.190296745211	0.126116218899	0.0443719372609	0.0507073825155	0.131060047597	0.0591526795602	0.0271633196123	0.0668288397219	0.643049607448	0.368334913433	0.558657511903	0.468253712735	0.843395840079	0.497601862381	0.631598962401	0.91711358944	0.893002820285	1.0	0.916608042426	0.44824299396	0.283052342725	0.729414123849	0.690162544172	0.828490119148	0.728707712841	0.53013035365	0.371353388	0.280875337922	0.794588693058	0.399285094927	0.852004166492	0.672553135168	0.74327670503	0.619601928497	0.729980546952	0.725665681761	0.713010092475	0.764627700158	0.870336137819	0.900063462828	0.857487985223	0.801447641282	0.770803408149	0.422036424395	0.686289665463	0.336055226637
-0.0404770033631	-0.0858145929201	0.416901327167	-0.128961510671	-0.128442322081	0.296840608763	0.204932482991	0.197577862587	0.295034364395	0.147154489371	0.135819861273	0.221191698595	0.55929625505	0.328666452402	0.522345064221	0.397671453395	0.770638188775	0.557654060487	0.6396091536	0.870459345068	0.79244203102	0.916608042426	1.0	0.485923355019	0.296056179828	0.544029196419	0.512083800531	0.794987854464	0.663101497597	0.47388408803	0.319798031222	0.299543980677	0.716517054035	0.374236969459	0.75636950204	0.736065355354	0.664162101696	0.518346736958	0.63414509249	0.619012145034	0.676802695265	0.722294706639	0.847829511394	0.901467290652	0.802225005803	0.772243124318	0.790517482738	0.407251685782	0.620948189285	0.441742549755
-0.068034952889	0.482048071084	0.625976525826	0.287245927417	-0.308953390564	-0.0951107012434	-0.280393999894	-0.119013871352	-0.177162484628	-0.356869022159	-0.393837877698	-0.13393610424	0.582845223283	0.556704555443	0.656045122818	0.664424066382	0.5607809847	0.53344117041	0.754212056659	0.604957003087	0.615985552381	0.44824299396	0.485923355019	1.0	0.962565063624	0.542156747549	0.461799988965	0.653014980787	0.552659217368	0.475136608418	0.311112882187	0.0554247787866	0.580872255082	0.262837735961	0.515391324171	0.0962682432989	0.512858645759	0.528819994835	0.546510638547	0.375483989646	0.254141872216	0.47982215616	0.299104396826	0.42789130244	0.700587128733	0.5402556743	0.699737278557	0.616911470675	0.718475077124	0.00722989354227
-0.0999697714801	0.573442083059	0.594338586649	0.366523574718	-0.278400056347	-0.168337635779	-0.352188157584	-0.169816240651	-0.292291207707	-0.392758603261	-0.450970099985	-0.189237446428	0.498786090768	0.523552932843	0.583686151253	0.619122764218	0.423473252613	0.421936670833	0.669107218955	0.474538828762	0.480165889639	0.283052342725	0.296056179828	0.962565063624	1.0	0.491949779324	0.419265728837	0.551810333145	0.473608698409	0.4005970511	0.296824052718	0.0224298894118	0.464641312823	0.197708511012	0.398472057547	-0.0562278486519	0.407898031693	0.468909112974	0.445946831419	0.286692423161	0.105252435903	0.37641886528	0.137560331806	0.262229677663	0.581383021309	0.421409732748	0.565916037962	0.573461091636	0.605436571042	-0.108943396313
-0.141755625608	0.0483026409161	0.585960909824	-0.0148349059377	-0.415818824523	-0.358242829535	-0.406402854388	-0.343830293126	-0.347836858567	-0.37915924812	-0.423891069685	-0.391773934509	0.703241859473	0.621846354173	0.641058951558	0.742146505997	0.741120610945	0.406293633023	0.602599634509	0.747456506372	0.742106768829	0.729414123849	0.544029196419	0.542156747549	0.491949779324	1.0	0.959368590948	0.693238923851	0.821860455596	0.682139556488	0.591317956348	0.307509288137	0.69015478102	0.367303418191	0.851344972264	0.35979867913	0.766229787264	0.745461930942	0.823348472892	0.799878964299	0.589189859372	0.620498103054	0.563091525083	0.59847926787	0.766801383926	0.634408351487	0.570354990184	0.514166269583	0.73333839958	0.142521022999
-0.0863069917742	0.0506917550583	0.535750572123	-0.00793822539105	-0.37259640198	-0.362579386884	-0.374390457522	-0.34257129838	-0.340012267254	-0.3529577883	-0.38757395819	-0.388081328156	0.617654697294	0.622901964783	0.586600261304	0.711429696738	0.652127831554	0.396437383637	0.544612457358	0.696865417906	0.679325155441	0.690162544172	0.512083800531	0.461799988965	0.419265728837	0.959368590948	1.0	0.632276650685	0.849945742905	0.703732035393	0.673501786054	0.423612608589	0.606882950177	0.323608252448	0.834301370253	0.394250470027	0.689810937195	0.693128803331	0.776947085812	0.792191629338	0.611630454012	0.569377116328	0.548146526804	0.579948769692	0.691401942148	0.603831477106	0.506256240283	0.470093978015	0.638869801476	0.183646899163
-0.124265150653	0.121331605437	0.522569480512	-0.0209158278353	-0.234654340678	0.140853790935	-0.0109945571536	0.0771346111724	0.0568238043742	0.0262168674794	-0.0809530900404	0.0246483807466	0.628732832737	0.382047652841	0.6222245106	0.478849028359	0.768843609265	0.523071368142	0.724763405494	0.865929887114	0.825494504727	0.828490119148	0.794987854464	0.653014980787	0.551810333145	0.693238923851	0.632276650685	1.0	0.717537093706	0.521207692787	0.38668000775	0.228309382365	0.742454868269	0.374002827778	0.804075444207	0.583071037789	0.696749390554	0.61890489547	0.665343252016	0.620393579715	0.528294737961	0.737780951065	0.718730887824	0.814640063713	0.847867605348	0.694273088735	0.72902077276	0.533862607129	0.644913622165	0.169558985169
0.0279829715397	0.185996994462	0.560595563405	0.166601667614	-0.218304264322	-0.0344732381656	-0.100890590443	-0.0556611296606	-0.0306774803312	-0.179922032783	-0.224101768092	-0.169678729143	0.602558336578	0.706583028305	0.593456709693	0.723867687753	0.707793322955	0.549586339843	0.601713519946	0.761006932384	0.674770927247	0.728707712841	0.663101497597	0.552659217368	0.473608698409	0.821860455596	0.849945742905	0.717537093706	1.0	0.864518327132	0.812852239129	0.648894729124	0.622924193196	0.332398141461	0.874229395752	0.636135699103	0.662222269306	0.737064828149	0.790024954909	0.795960961814	0.726473098678	0.637600354127	0.632259208061	0.684523235898	0.706569595537	0.625963489284	0.610151924481	0.511381479188	0.686419548703	0.368439513487
0.144886135849	0.176944324542	0.469417247248	0.152840290488	-0.348935742187	-0.100834183744	-0.135768180977	-0.10853808331	-0.00871359389385	-0.336156625157	-0.35862160089	-0.32531568126	0.433432577273	0.677893926844	0.482146492943	0.68371653175	0.554527747918	0.450350772651	0.481769735548	0.514027766815	0.528609489185	0.53013035365	0.47388408803	0.475136608418	0.4005970511	0.682139556488	0.703732035393	0.521207692787	0.864518327132	1.0	0.865711327153	0.697784410766	0.499084458041	0.252554830346	0.712010479082	0.494314770518	0.490651652625	0.596934114293	0.667682348127	0.595324841002	0.581177558057	0.438814477863	0.413587895362	0.508898290349	0.522159522888	0.345956505229	0.400390890358	0.424634563567	0.635750888548	0.280067460525
0.275148808642	0.336122260464	0.432836699805	0.352540786385	-0.144558810775	-0.0926018308161	-0.0167084744495	-0.0163480725401	-0.0206982768962	-0.158687951061	-0.177284774501	-0.204625349958	0.302161982358	0.674381769549	0.324545239505	0.585513997515	0.273436109313	0.482025044126	0.289476590051	0.39065352858	0.278144744744	0.371353388	0.319798031222	0.311112882187	0.296824052718	0.591317956348	0.673501786054	0.38668000775	0.812852239129	0.865711327153	1.0	0.880331292089	0.180237640241	0.145660128341	0.586512715581	0.515583240834	0.301615323576	0.482172611904	0.451607165012	0.487292935195	0.494111782546	0.279593571126	0.312210563169	0.362616458649	0.335680427866	0.214610769111	0.20742814581	0.314725130726	0.404452098628	0.411114901019
0.336546198755	0.275764530086	0.20177723449	0.35675301527	0.169419674841	0.218056921219	0.350370628121	0.306802779881	0.312256890713	0.178169999476	0.192398789693	0.130623653438	0.100585339749	0.464074513186	0.0932067305004	0.307496447641	0.108644436849	0.389707945946	0.114133960407	0.278322415864	0.0839346397512	0.280875337922	0.299543980677	0.0554247787866	0.0224298894118	0.307509288137	0.423612608589	0.228309382365	0.648894729124	0.697784410766	0.880331292089	1.0	0.0148930193254	0.0783217175849	0.410287685905	0.641800788012	0.090071974315	0.294520179254	0.246116439983	0.343369225342	0.498340741746	0.207855612766	0.344363142358	0.348687730159	0.15196276398	0.0978291476112	0.0716262418345	0.119626738573	0.188544315795	0.505443280389
-0.355817747319	-0.131451905	0.466518124121	-0.211182914643	-0.307051036536	0.0231424037082	-0.175506077497	-0.0569745073134	-0.00366162822383	-0.169957670112	-0.23902712956	-0.0965470562453	0.658886618906	0.316731754423	0.660409644722	0.505068510974	0.877742343445	0.215379992863	0.741104979026	0.803314978227	0.879564543842	0.794588693058	0.716517054035	0.580872255082	0.464641312823	0.69015478102	0.606882950177	0.742454868269	0.622924193196	0.499084458041	0.180237640241	0.0148930193254	1.0	0.411043678921	0.803338468651	0.372786021541	0.727074709537	0.662865640063	0.813716942192	0.693024025627	0.535435831175	0.797647345918	0.697792206342	0.764637839319	0.85934340594	0.750071989304	0.803821708988	0.498655237965	0.748852516403	-0.0140532189829
-0.0692935044366	-0.0713330944976	0.334092808592	-0.0865847843101	-0.0763875733474	0.0379535434755	-0.0456768741091	0.0284653728852	0.00844865919846	-0.00340385775548	-0.052118079423	-0.0558623929476	0.390952832026	0.201509237989	0.329678688796	0.238567223874	0.459717170964	0.164464270631	0.348499490867	0.388363653625	0.397431652486	0.399285094927	0.374236969459	0.262837735961	0.197708511012	0.367303418191	0.323608252448	0.374002827778	0.332398141461	0.252554830346	0.145660128341	0.0783217175849	0.411043678921	1.0	0.39323183167	0.205823535162	0.430858485438	0.39654806448	0.448456851272	0.445412658535	0.349683223797	0.396935165009	0.340561606166	0.371010891983	0.371259138525	0.383585108417	0.348291355788	0.263311292505	0.349624221955	0.033991522216
-0.0838970477632	-0.0142626323652	0.572779704979	-0.0715301272085	-0.325474478362	-0.0200126096731	-0.0904427691045	-0.0197566668459	0.0170991716414	-0.100619723201	-0.164793296983	-0.117844450825	0.718650015559	0.561387043306	0.667515280001	0.654953769869	0.830744209671	0.516449349721	0.687200734886	0.863418313913	0.812396374814	0.852004166492	0.75636950204	0.515391324171	0.398472057547	0.851344972264	0.834301370253	0.804075444207	0.874229395752	0.712010479082	0.586512715581	0.410287685905	0.803338468651	0.39323183167	1.0	0.673578559714	0.769643628905	0.724597673461	0.833975476118	0.820782132875	0.727684366102	0.771322599919	0.770644996746	0.837602791489	0.840564221506	0.763470012818	0.753552082731	0.499555388965	0.743050767015	0.303876825225
0.162743251137	-0.0524283919525	0.209699347156	-0.0391174330774	0.0892881664953	0.504808606337	0.541617419554	0.490205118217	0.563926228866	0.443856441596	0.427857177845	0.370236827149	0.29048786323	0.276485445025	0.24183307612	0.198022960251	0.486504290442	0.493709467692	0.335164675754	0.626367924397	0.42604767121	0.672553135168	0.736065355354	0.0962682432989	-0.0562278486519	0.35979867913	0.394250470027	0.583071037789	0.636135699103	0.494314770518	0.515583240834	0.641800788012	0.372786021541	0.205823535162	0.673578559714	1.0	0.386408237804	0.358809880968	0.413556272555	0.504986326657	0.694607997649	0.551045547873	0.765709662859	0.794534338351	0.464278241821	0.469299525533	0.459238332281	0.128280863745	0.317412128214	0.590360886004
-0.164721049077	-0.0927853271841	0.533410340824	-0.157883345633	-0.393492628593	-0.182331903011	-0.273946667989	-0.214970587863	-0.156018104105	-0.236352706934	-0.274866753945	-0.193416807633	0.739107337707	0.454401467132	0.597009574175	0.634090695957	0.805569691949	0.425736561545	0.625461848703	0.74495307181	0.747283933592	0.74327670503	0.664162101696	0.512858645759	0.407898031693	0.766229787264	0.689810937195	0.696749390554	0.662222269306	0.490651652625	0.301615323576	0.090071974315	0.727074709537	0.430858485438	0.769643628905	0.386408237804	1.0	0.760470123041	0.815608971209	0.787504655347	0.632398103491	0.61329473087	0.574537660636	0.642275396382	0.781027164828	0.707098844007	0.68083260373	0.509106958699	0.686595688229	0.165417000184
-0.113536620437	0.187295454232	0.579265831032	0.201653829488	-0.217803199457	-0.0896647068276	-0.186622489851	-0.0901532134594	-0.108819861689	-0.215105119148	-0.245717754524	-0.158400443981	0.688609187044	0.599358770125	0.583526496872	0.708569268035	0.700569986192	0.357896382963	0.602262769206	0.709688567874	0.67630224078	0.619601928497	0.518346736958	0.528819994835	0.468909112974	0.745461930942	0.693128803331	0.61890489547	0.737064828149	0.596934114293	0.482172611904	0.294520179254	0.662865640063	0.39654806448	0.724597673461	0.358809880968	0.760470123041	1.0	0.890181813889	0.852867244279	0.724504828422	0.63975813255	0.548388275374	0.552269217095	0.725410741174	0.568383769091	0.605501171169	0.526765692065	0.689595957928	0.213536809346
-0.182031802178	-0.013607837436	0.554093874459	-0.0406065492659	-0.32591720864	-0.112956538914	-0.238819523037	-0.151018040433	-0.094495775918	-0.298076803329	-0.307922739661	-0.240332777974	0.744429927734	0.558977698907	0.64111420897	0.71957893268	0.838446104253	0.326508894472	0.656806546343	0.764433942358	0.782924785835	0.729980546952	0.63414509249	0.546510638547	0.445946831419	0.823348472892	0.776947085812	0.665343252016	0.790024954909	0.667682348127	0.451607165012	0.246116439983	0.813716942192	0.448456851272	0.833975476118	0.413556272555	0.815608971209	0.890181813889	1.0	0.925711303173	0.776699691608	0.694084810309	0.626222912132	0.658915428474	0.775752684533	0.661593044364	0.684705449421	0.535569164034	0.763928364637	0.180085654995
-0.159079302422	-0.107418548262	0.446993945785	-0.0914232908549	-0.175706352704	-0.0607085380811	-0.139348198665	-0.0834316625712	-0.0579342661994	-0.139472527463	-0.153709458533	-0.146254300969	0.688486294129	0.474518559511	0.555357106901	0.585041713233	0.77734000999	0.316494938238	0.534363227653	0.729112832132	0.68520753123	0.725665681761	0.619012145034	0.375483989646	0.286692423161	0.799878964299	0.792191629338	0.620393579715	0.795960961814	0.595324841002	0.487292935195	0.343369225342	0.693024025627	0.445412658535	0.820782132875	0.504986326657	0.787504655347	0.852867244279	0.925711303173	1.0	0.839780565545	0.637984860964	0.63547812508	0.646410176525	0.6771214269	0.671786175902	0.577285932071	0.454947166908	0.606398470948	0.253434661364
0.0466874929113	-0.089509722946	0.357497816108	-0.0401068440668	-0.0464039185984	0.194345942866	0.196402957835	0.176314897229	0.28961990376	0.0669459944275	0.132301878011	0.113754950855	0.550976434956	0.442397062701	0.401343625553	0.46822146908	0.661243848172	0.459905623995	0.422441802138	0.681814877404	0.581585813674	0.713010092475	0.676802695265	0.254141872216	0.105252435903	0.589189859372	0.611630454012	0.528294737961	0.726473098678	0.581177558057	0.494111782546	0.498340741746	0.535435831175	0.349683223797	0.727684366102	0.694607997649	0.632398103491	0.724504828422	0.776699691608	0.839780565545	1.0	0.577367893713	0.696266716643	0.697298785809	0.585321922147	0.574003581696	0.533011427302	0.330973610768	0.567212262516	0.49112542662
-0.196068348296	0.0609287687701	0.492109411609	0.0525749387574	-0.0840832502896	0.226008137941	0.0988271880728	0.189789064146	0.16513003369	0.0943818589724	0.0286068529495	0.138237492424	0.589233721392	0.403400996341	0.549784437224	0.476390340438	0.753435340515	0.308998956065	0.680729575743	0.857717424049	0.751389546844	0.764627700158	0.722294706639	0.47982215616	0.37641886528	0.620498103054	0.569377116328	0.737780951065	0.637600354127	0.438814477863	0.279593571126	0.207855612766	0.797647345918	0.396935165009	0.771322599919	0.551045547873	0.61329473087	0.63975813255	0.694084810309	0.637984860964	0.577367893713	1.0	0.825716345981	0.799578964407	0.811544965397	0.714104283996	0.762882756862	0.475514496381	0.665080696196	0.235406849025
-0.0976499363068	-0.0854686247573	0.357270514298	-0.0763760109341	0.0302724863065	0.36511434181	0.320183832433	0.333624194596	0.373975405404	0.317104326721	0.289994432485	0.316591447394	0.511755953051	0.289972956301	0.441053295465	0.333083779821	0.705339165648	0.407089648054	0.56186573216	0.860093581479	0.735363097395	0.870336137819	0.847829511394	0.299104396826	0.137560331806	0.563091525083	0.548146526804	0.718730887824	0.632259208061	0.413587895362	0.312210563169	0.344363142358	0.697792206342	0.340561606166	0.770644996746	0.765709662859	0.574537660636	0.548388275374	0.626222912132	0.63547812508	0.696266716643	0.825716345981	1.0	0.906908784994	0.735976920448	0.698283289568	0.696583978974	0.324780480395	0.570388859319	0.416163569242
-0.0664177446562	-0.0666969392359	0.379592314303	-0.164407505636	-0.129136221283	0.36366045703	0.285082688175	0.302252089174	0.359172915765	0.232756417324	0.179601915948	0.237479538976	0.506752915157	0.293825406556	0.535931258419	0.364240911446	0.757770617954	0.444098822874	0.66428311238	0.865366518495	0.798863314787	0.900063462828	0.901467290652	0.42789130244	0.262229677663	0.59847926787	0.579948769692	0.814640063713	0.684523235898	0.508898290349	0.362616458649	0.348687730159	0.764637839319	0.371010891983	0.837602791489	0.794534338351	0.642275396382	0.552269217095	0.658915428474	0.646410176525	0.697298785809	0.799578964407	0.906908784994	1.0	0.813589413013	0.740367345139	0.762336921302	0.368092997717	0.619344209027	0.345364338131
-0.164076619981	0.131523762645	0.641729030488	0.0452840749815	-0.305220806474	0.00388575525915	-0.120539050933	-0.036780672961	-0.0248172785993	-0.132896546588	-0.180633281624	-0.0194168994773	0.736770026743	0.514487092466	0.695902898029	0.663204416422	0.83178956174	0.512452978289	0.793220663105	0.921793462621	0.893485171282	0.857487985223	0.802225005803	0.700587128733	0.581383021309	0.766801383926	0.691401942148	0.847867605348	0.706569595537	0.522159522888	0.335680427866	0.15196276398	0.85934340594	0.371259138525	0.840564221506	0.464278241821	0.781027164828	0.725410741174	0.775752684533	0.6771214269	0.585321922147	0.811544965397	0.735976920448	0.813589413013	1.0	0.816957960824	0.870614945743	0.601296810923	0.832175736514	0.215094393851
-0.187543584183	-0.0370106474794	0.487605068667	-0.0664160799837	-0.0912197228194	0.078674351132	-0.0348012463119	0.0265397638131	0.0217785757599	0.02532801198	-0.0143932767107	0.103303733883	0.672101987629	0.368846160084	0.563553536842	0.463834079939	0.773029066552	0.470992469849	0.666005642218	0.827862598051	0.765219440396	0.801447641282	0.772243124318	0.5402556743	0.421409732748	0.634408351487	0.603831477106	0.694273088735	0.625963489284	0.345956505229	0.214610769111	0.0978291476112	0.750071989304	0.383585108417	0.763470012818	0.469299525533	0.707098844007	0.568383769091	0.661593044364	0.671786175902	0.574003581696	0.714104283996	0.698283289568	0.740367345139	0.816957960824	1.0	0.838477689707	0.493527706747	0.636131338104	0.241540393226
-0.151161922684	0.136011165546	0.555812175034	0.0623306641697	-0.195122630188	0.142110818866	-0.0159358776995	0.0722582321227	0.0971540159645	-0.0670327132028	-0.094252535552	0.105919049444	0.659908088428	0.448571950098	0.611571196129	0.574840829607	0.754313523243	0.528256723761	0.744390080989	0.854752898018	0.784636862375	0.770803408149	0.790517482738	0.699737278557	0.565916037962	0.570354990184	0.506256240283	0.72902077276	0.610151924481	0.400390890358	0.20742814581	0.0716262418345	0.803821708988	0.348291355788	0.753552082731	0.459238332281	0.68083260373	0.605501171169	0.684705449421	0.577285932071	0.533011427302	0.762882756862	0.696583978974	0.762336921302	0.870614945743	0.838477689707	1.0	0.489613281532	0.761189819263	0.27493503646
-0.0586501469459	0.249612948051	0.59324046684	0.197227518009	-0.192879715561	-0.101169868544	-0.206217912007	-0.0623576129158	-0.126545470219	-0.176775175838	-0.240502577928	-0.104953434891	0.593492867247	0.466110022474	0.633969047502	0.563146685414	0.542451400251	0.385098753392	0.610822304309	0.539240277887	0.532673263738	0.422036424395	0.407251685782	0.616911470675	0.573461091636	0.514166269583	0.470093978015	0.533862607129	0.511381479188	0.424634563567	0.314725130726	0.119626738573	0.498655237965	0.263311292505	0.499555388965	0.128280863745	0.509106958699	0.526765692065	0.535569164034	0.454947166908	0.330973610768	0.475514496381	0.324780480395	0.368092997717	0.601296810923	0.493527706747	0.489613281532	1.0	0.574367210377	0.0902204588692
-0.0338074931591	0.184872420032	0.63223687963	0.119141018392	-0.392743669208	-0.102452117339	-0.205108370324	-0.11237394416	-0.044921847374	-0.33268122793	-0.331983198835	-0.18300842206	0.690044697555	0.633875462427	0.613356481172	0.746362601403	0.754255932207	0.520613872764	0.665815257747	0.744904527746	0.760866685875	0.686289665463	0.620948189285	0.718475077124	0.605436571042	0.73333839958	0.638869801476	0.644913622165	0.686419548703	0.635750888548	0.404452098628	0.188544315795	0.748852516403	0.349624221955	0.743050767015	0.317412128214	0.686595688229	0.689595957928	0.763928364637	0.606398470948	0.567212262516	0.665080696196	0.570388859319	0.619344209027	0.832175736514	0.636131338104	0.761189819263	0.574367210377	1.0	0.218167593747
0.37158585108	0.12663102826	0.200706785563	0.242051920943	0.0681146713507	0.219058986296	0.361296480281	0.268890710439	0.353746553548	0.229289876799	0.320751373105	0.271060498217	0.178139389032	0.393840261606	0.0834421369991	0.279405085009	0.140190423826	0.566638204366	0.0924071247314	0.345093294804	0.115765177764	0.336055226637	0.441742549755	0.00722989354227	-0.108943396313	0.142521022999	0.183646899163	0.169558985169	0.368439513487	0.280067460525	0.411114901019	0.505443280389	-0.0140532189829	0.033991522216	0.303876825225	0.590360886004	0.165417000184	0.213536809346	0.180085654995	0.253434661364	0.49112542662	0.235406849025	0.416163569242	0.345364338131	0.215094393851	0.241540393226	0.27493503646	0.0902204588692	0.218167593747	1.0
-0.103343032081	-0.0905951805057	0.534502901471	-0.145884787275	-0.37225003366	-0.0800838514411	-0.175880634449	-0.07486769378	0.00586362157712	-0.183484141109	-0.183917009859	-0.0656531990721	0.738580602884	0.375817239121	0.642856171706	0.589166564632	0.77236164125	0.442357509421	0.648093838185	0.719539441554	0.756539946908	0.709465542751	0.684404072598	0.548481522288	0.409051775872	0.633211598901	0.543165183109	0.679955696248	0.573182640852	0.467715302439	0.223408824732	0.0616058257816	0.765439641674	0.322467817097	0.698642848364	0.366000969631	0.748084496184	0.649021497622	0.741710297749	0.636504579702	0.573200399379	0.608681527918	0.590120676275	0.630987357713	0.780423204807	0.628367353003	0.672448025603	0.584399626434	0.703811886492	0.204301323598
-0.252224614271	-0.196898403145	0.473322574478	-0.241964750638	-0.257900980191	-0.0942036485436	-0.221916103048	-0.136671427809	-0.108897445565	-0.148680584371	-0.184604521338	-0.128982781352	0.704796482793	0.264388136403	0.572309042747	0.495133205763	0.814707830241	0.246730719894	0.613304493461	0.763142506171	0.819784091682	0.773628083425	0.657191435312	0.469229785008	0.35400574937	0.73018304123	0.651643387566	0.681067974512	0.538822648262	0.348196401628	0.116497959402	-0.06011963845	0.820478717114	0.422352924382	0.728154949378	0.321078926919	0.746331586658	0.629260579104	0.775117675919	0.713596256461	0.529025939429	0.69149012597	0.666269787312	0.666937436613	0.778535753243	0.711567895817	0.679152789275	0.471691747228	0.642877455655	0.048322663156
-0.167271515748	0.224317630854	0.622971525616	0.196843441822	-0.141670313616	0.133192676155	0.00555136155639	0.106721802581	0.0577925186305	0.0243258179285	-0.0446409731937	0.130943785784	0.684519092401	0.519093406667	0.644800592322	0.598166603852	0.741395735556	0.49894677021	0.766799961733	0.882341640707	0.769652161331	0.752327653482	0.714726794327	0.623025130618	0.531605776585	0.617422678652	0.558822060781	0.740558468275	0.641977905623	0.415162726469	0.296091355941	0.161743355245	0.775424342123	0.315046231715	0.782918976763	0.483366106024	0.654611382448	0.659448590741	0.658680441046	0.58897672417	0.519163649226	0.813332109589	0.712061918746	0.748306609251	0.887438581102	0.838397883758	0.884972985621	0.543530586143	0.703068796385	0.270671393833
-0.0951428712055	-0.122603295378	0.239652612997	-0.0676451932843	-0.089791177063	0.0514762081287	-0.00430342382642	0.0564569427676	0.0792577735054	0.0426859498104	0.00221061810462	0.0168744535673	0.397055895688	0.157930723405	0.318844838861	0.207418620055	0.466517381536	0.120506501116	0.303662448116	0.4240834727	0.430774430296	0.465015980614	0.379587395773	0.165407408108	0.0851092688785	0.3269597365	0.290742088711	0.396840102548	0.318627746877	0.240860106223	0.117733630615	0.0743920335688	0.437853890667	0.181771256812	0.398231671502	0.254743623772	0.360469577726	0.301417863867	0.356081060196	0.334426854263	0.304252256551	0.374144198353	0.374380832549	0.385745398894	0.42582930442	0.39559219078	0.319566478339	0.296287918243	0.318648746012	0.0462365348936
-0.184857989356	-0.00632606558298	0.225023398336	0.0575565471728	0.3172575383	0.357849998099	0.252412502471	0.307859086823	0.203635718369	0.446042768362	0.382453808513	0.427298877729	0.361896223067	0.0643457858185	0.334142770037	0.044391116737	0.448004553847	0.249009494743	0.444250196637	0.577541527641	0.444522251756	0.525885192095	0.519967350134	0.203917209027	0.129213768312	0.219791070879	0.220846602748	0.439541618883	0.267607199812	-0.0383000195673	-0.0227169067029	0.0364551956913	0.418562416868	0.216097929579	0.389709628628	0.390394384992	0.281893986499	0.233157750826	0.256095766176	0.337960002399	0.312988786455	0.513060694117	0.572729814494	0.519775211704	0.457695731652	0.675778560738	0.505856414234	0.259640104021	0.181149042977	0.188332808537
-0.227438732474	0.251586636436	0.454619516258	0.172850506203	0.0385021339594	0.178600375646	0.0148364280896	0.121942760484	0.0366346527088	0.0762869213831	0.0190128923495	0.18438377262	0.600321924481	0.305803764797	0.450403936029	0.37516418924	0.63718465277	0.339051130413	0.649196869592	0.728926960598	0.645118308998	0.613455266183	0.58232905865	0.619106730095	0.57401146896	0.503113204194	0.42747995573	0.663319675828	0.431861897016	0.217825979892	0.104802242079	0.00167252431433	0.62528562089	0.230882784	0.530010547355	0.267841132832	0.509628496086	0.470076198903	0.50243899247	0.435556620906	0.341961265676	0.633488597532	0.550031038583	0.565420250027	0.710402469466	0.72435688981	0.689713453652	0.481927729749	0.557648613677	0.0576919619489
0.076073877896	0.114132109971	0.489056356593	0.0175942687043	-0.222596162077	0.042238604998	0.0415144843352	0.0686479790759	0.162511846825	-0.139019609671	-0.0488937182984	0.0612662537221	0.605500539492	0.455143988115	0.431682035515	0.571582241361	0.568743583843	0.460433747351	0.484205848465	0.617036808312	0.512504670841	0.601163098266	0.633800418848	0.518929600914	0.395146870742	0.566784250667	0.532614270898	0.465027937948	0.539107613709	0.47044141917	0.348860290721	0.265094414483	0.505988446353	0.303525093822	0.600069821659	0.406197453802	0.565792098141	0.493001219284	0.634816086457	0.559081918726	0.613109135008	0.485683414594	0.554449716503	0.595287038068	0.614574776817	0.494551417192	0.622356228795	0.364187727327	0.668862465589	0.352441416358
-0.28214954037	-0.0406478156573	0.341075481352	-0.00938190655629	-0.174045887246	-0.0558591794557	-0.222746704441	-0.114154108813	-0.149094639643	-0.135521781038	-0.281814924275	-0.218450629331	0.414144512956	0.354551927699	0.432378194264	0.401934991985	0.57183201235	0.125448585821	0.448736004004	0.48725096612	0.496665659854	0.421295006383	0.299648610405	0.265211239576	0.24696372101	0.492519531772	0.465142007482	0.445627159414	0.559277785527	0.424654588823	0.279895958709	0.126189947832	0.612357866373	0.277278146195	0.632893338547	0.294131996954	0.475792221408	0.52811089815	0.567308934885	0.540336512761	0.324291332827	0.560506961167	0.391490638778	0.397141323561	0.471784649636	0.510789491968	0.498928333235	0.329918337985	0.419978665413	-0.0485942978833
-0.452140644648	-0.0557962924517	0.394977132197	-0.057264995697	-0.164409698152	-0.0698722939568	-0.28848396056	-0.146432026767	-0.225524981642	-0.137666472246	-0.290226886544	-0.172355999934	0.54110189464	0.274066909617	0.520117658459	0.39700774696	0.679766249793	0.0755175364984	0.566051498079	0.601784724582	0.640300308248	0.520819832364	0.39264838723	0.411262375689	0.395185206905	0.560547813523	0.485624719594	0.551255735916	0.505630792091	0.288770313753	0.110168911442	-0.089531950319	0.752893945754	0.356596045178	0.637704883846	0.186198645902	0.573629914036	0.582119485896	0.630261594265	0.581948276672	0.278435821814	0.655573537996	0.455342826982	0.459540709588	0.618059795471	0.650508694802	0.636122411002	0.409745924056	0.491266626236	-0.145879245768
-0.0352341355601	0.0135882180431	0.566838489095	-0.0772305909796	-0.376251616627	-0.122844751925	-0.201980339727	-0.139050446197	-0.0479382033424	-0.291385172421	-0.291769174504	-0.215138544138	0.756111759697	0.560460676817	0.625742861881	0.707413978593	0.829210188513	0.485770742081	0.681892341842	0.739832368029	0.773806609125	0.746764607941	0.688970515458	0.621388877789	0.499216790289	0.810652854253	0.751246614435	0.67469156911	0.735646077337	0.684342774767	0.465383934354	0.269390211801	0.729639476064	0.407925425316	0.800198054954	0.42806062691	0.759996564438	0.699507018864	0.849678882439	0.761197334909	0.688958490147	0.605083058752	0.592956897483	0.674373022959	0.769915253892	0.621515200944	0.642228898862	0.537242090787	0.77567582024	0.222960444557
-0.0597690105279	-0.105884548181	0.412642211299	-0.165260550399	-0.0817769798112	0.283349041281	0.228063762721	0.241683307029	0.321995639901	0.180721499939	0.171790571045	0.25532983582	0.614018081449	0.295817286574	0.488859328862	0.395247238944	0.773579038904	0.50249067412	0.628415028547	0.824590691745	0.728398316009	0.853472683046	0.907908298839	0.444477751949	0.270410922028	0.573337366614	0.536449487504	0.744164467666	0.630591179525	0.450829260983	0.30095716969	0.30756979213	0.68328055888	0.388063223665	0.732665854348	0.708110325815	0.70171953988	0.563465202248	0.671768704893	0.67522517116	0.729815778733	0.681697679447	0.815873657212	0.86747882888	0.762230519429	0.718996425056	0.706736232791	0.40262035355	0.586644467046	0.386482751303
0.0218220183062	0.0166727883928	0.37607078392	-0.0598408896698	-0.034594285468	0.382937746736	0.335442695686	0.328808373665	0.374193336511	0.280029993607	0.274853949548	0.350485145654	0.48450265431	0.311751846752	0.45091733413	0.341833377078	0.672884128721	0.554490766876	0.599843331664	0.822899629581	0.696300033397	0.842008318658	0.89866395221	0.427090197243	0.262784949016	0.503293940245	0.504020360712	0.749999074715	0.640091095378	0.439766025102	0.354309023065	0.390048778201	0.596580284355	0.30470746712	0.706985010608	0.776942924966	0.5889285208	0.488268565295	0.552921044417	0.575290297002	0.695024601284	0.686401172476	0.854226929421	0.898112666518	0.72875403803	0.693870276119	0.686739902671	0.38055381558	0.532655975072	0.449749670434
-0.120573034159	0.239373956373	0.695974084313	0.107883372156	-0.418506719865	-0.162855052629	-0.287876945167	-0.163026728189	-0.149802395712	-0.311662540086	-0.371499796516	-0.204899665945	0.770497753411	0.643496827963	0.722444293089	0.785112863753	0.779592036483	0.511069441327	0.792117581915	0.780531773616	0.777855957527	0.69207215674	0.628800837837	0.771488357415	0.700547783657	0.7829720331	0.712682856201	0.743488640771	0.747042254254	0.632229818897	0.450583722279	0.187498495452	0.770097142351	0.335765025724	0.785056256684	0.331877249705	0.75906294095	0.723545230733	0.775897682606	0.64412559787	0.49737141998	0.680268121327	0.56388382567	0.63315542118	0.843851603686	0.669878649886	0.751867808506	0.615571518991	0.795560456903	0.148592063605
-0.0484794594294	0.410841028931	0.72117467276	0.352828945667	-0.292255345327	-0.13963257365	-0.22009413396	-0.12687245035	-0.135286532384	-0.285415949215	-0.301364202222	-0.135188070471	0.723507761897	0.752421871884	0.623038651335	0.841788844657	0.670014437645	0.563801810422	0.69884121487	0.766214281481	0.70754976722	0.625425479996	0.565308957214	0.709565597758	0.630529835971	0.717770261481	0.664834324307	0.609518217975	0.700686052658	0.576168393202	0.453652002786	0.236047699617	0.66150679247	0.263078891811	0.731179443517	0.315871002356	0.645472979896	0.726461458512	0.733737196456	0.604905713106	0.527666867997	0.644635090806	0.552574277697	0.561882005928	0.819356282809	0.65971750995	0.765670966231	0.585024453509	0.813671872009	0.284324636528
-0.0176477263665	-0.0417285354848	0.246369302445	-0.00468652821124	0.178121206197	0.331397003809	0.302004289144	0.298651416868	0.271852212429	0.442262251258	0.406581124534	0.44123840283	0.409979218209	0.0548729237567	0.31033777603	0.064959543834	0.48341496123	0.567579391174	0.414472685669	0.655298996966	0.550621745889	0.679249602187	0.695592666893	0.274621094168	0.151458861052	0.280883040889	0.243823700069	0.605686857606	0.291732305399	0.0366671589396	0.0370843408135	0.0862916209462	0.355683798361	0.200648679964	0.420090988514	0.521167274638	0.387183829359	0.227842168093	0.223802899677	0.296723157908	0.378288797342	0.468029214539	0.635111367181	0.615506419298	0.535233657838	0.642367376503	0.515777091491	0.264093126842	0.275749666311	0.360067234005
0.062543130022	0.2798725712	0.493492596173	0.210944506248	-0.0398537242894	0.13055817793	0.0548906957459	0.118262362019	0.0889267803514	0.0986095285611	0.0557705393229	0.203018009946	0.565987504748	0.384771099337	0.47517361117	0.410042838075	0.550983445443	0.775662466892	0.584107656732	0.694196294006	0.60890095433	0.630544663996	0.669231783394	0.650780124124	0.560712697909	0.430325690729	0.383145823586	0.689066940065	0.502785278142	0.29514045562	0.260240895109	0.160910159234	0.435749498635	0.230273080903	0.535807617082	0.424505113953	0.499728904521	0.380281800542	0.367854334884	0.346215187945	0.352663271017	0.496204356402	0.518562436423	0.566878441821	0.661546681235	0.698330523878	0.699156146504	0.435136046457	0.538397444086	0.340592597698
-0.00456577929254	0.165531826757	0.588174007759	0.123382365462	-0.459176422552	-0.43454796342	-0.453194989814	-0.386709255993	-0.35723773123	-0.494826901502	-0.510488596931	-0.489850009503	0.592421862661	0.741015089908	0.595817197625	0.811987209134	0.572776274493	0.45117202469	0.506613749554	0.567450118211	0.553903609722	0.522741640921	0.365279465677	0.494647902487	0.469318461419	0.878903012483	0.893270872439	0.53386449909	0.850006104142	0.796291526287	0.749537024818	0.464306841271	0.529917842288	0.272897229112	0.783137794991	0.32353815397	0.63725984173	0.696399296613	0.753090972016	0.718751430464	0.550329614731	0.461538886937	0.370252122596	0.421085551949	0.598399023353	0.465617383784	0.461762816839	0.475009667738	0.670069800746	0.200251479268
-0.0588056539987	0.119912864697	0.592155792306	0.0950145507368	-0.498130654075	-0.518307429437	-0.551581341031	-0.455602605429	-0.439489339802	-0.566485115931	-0.59497229751	-0.565142016675	0.635513367044	0.717208395372	0.593018781894	0.817168249606	0.590388518823	0.369628758815	0.480937979487	0.521276848271	0.538100873584	0.466907698891	0.285141241651	0.48219344874	0.471473929955	0.874925565685	0.848116071391	0.479465154454	0.773409555375	0.738097331585	0.651863372565	0.335645267065	0.54759591927	0.29694826102	0.742810144825	0.203456695244	0.647324428652	0.696029835138	0.755350164821	0.698898392595	0.471780926947	0.442787006573	0.296448268217	0.33130773579	0.574471434681	0.424235393096	0.428372907276	0.476415799185	0.67292897677	0.105406022774
-0.00531210233401	0.3507675936	0.692308007748	0.362282047225	-0.360805943106	-0.284124647075	-0.354590559938	-0.257335682709	-0.261233360214	-0.414728512009	-0.43654552251	-0.323372949318	0.643277410638	0.826077501054	0.630896559142	0.871133518863	0.596184543843	0.526530100325	0.601792205925	0.660153045388	0.586494836517	0.515222527676	0.418933194539	0.610440847799	0.568650427111	0.748126121788	0.73190016853	0.552598362497	0.797565950631	0.708262162531	0.63248092424	0.365587573648	0.586391855359	0.221585783586	0.756399414365	0.308933639724	0.619546406723	0.731008841011	0.7270632568	0.628438258111	0.498355813232	0.584659627473	0.415743624931	0.438735829327	0.699795103233	0.570721184257	0.647833325886	0.556826227233	0.74359288586	0.262432023464
-0.30593289801	-0.125809241984	0.470457843847	-0.206114654631	-0.318435378215	0.0405861468544	-0.184080858699	-0.0686399076725	0.00672602725518	-0.192290207146	-0.257776213568	-0.107169507887	0.687012685418	0.32541596171	0.657020868536	0.502929017444	0.894356222025	0.281477398952	0.724450487876	0.785959342657	0.862163819901	0.781102485607	0.742977826366	0.621181147242	0.49179009555	0.6578884922	0.555935611635	0.777136547966	0.624359266561	0.50985079887	0.181808409912	0.000314327248939	0.942891923633	0.414880769978	0.755490179828	0.371471152309	0.75091204073	0.673320719119	0.803633277493	0.686254006067	0.537313216639	0.751958317588	0.652972808742	0.723784715368	0.839440551098	0.727314546097	0.801258137956	0.526640445603	0.748003118505	0.025131615491
0.162799398435	0.427721631106	0.580368754288	0.504046210117	-0.192086449348	-0.0433013182064	-0.0410914720111	-0.0141485600703	-0.00453886626864	-0.180159796173	-0.181611562004	-0.105439980224	0.386201188912	0.770947243359	0.447286725996	0.665521665444	0.371670287074	0.585624569803	0.444733921242	0.516814867985	0.361527385216	0.382208251437	0.382043676498	0.457507199477	0.391843885059	0.438134275172	0.427815692294	0.384261821076	0.602691160255	0.5876897269	0.578822019405	0.47430499722	0.303364666273	0.131161601297	0.507078229716	0.380443070966	0.330304355086	0.490495322001	0.400121531972	0.335551342711	0.440992684794	0.424473505005	0.351950377167	0.355044023693	0.490028779489	0.348535669006	0.454567837752	0.442185118358	0.573930336296	0.482527536118
0.339721972195	0.517625654927	0.547885568996	0.455719039797	-0.131551545094	-0.0404870129399	-0.00411318952433	0.0215684212931	0.0446028616424	-0.137363593059	-0.117091881497	-0.0526394504271	0.50418568906	0.716902751142	0.402114297234	0.664845831003	0.354476004381	0.627993258156	0.450182000958	0.458702055355	0.316443293986	0.329726178376	0.347775398653	0.48915570305	0.426826769161	0.44548565288	0.460487844059	0.353136675689	0.571967010364	0.540414869348	0.553010577333	0.444291534094	0.190420655136	0.130202665051	0.440090243383	0.328736991572	0.373049330144	0.489947784996	0.442677857851	0.388280206787	0.477386244843	0.295155407399	0.308705469422	0.308408756818	0.418080550227	0.298327680659	0.392459432647	0.39768563379	0.522966576407	0.427238377902
0.0026294824683	0.101968703887	0.339094661122	0.194190112754	-0.0800343758495	-0.00739680973083	-0.0496976915297	-0.0389362607215	-0.00557287260059	-0.125988573775	-0.106345147274	-0.0687335644297	0.341163948631	0.327914257272	0.246293816157	0.332184706678	0.339584077024	0.245487560942	0.287469598863	0.327233485619	0.293097771319	0.28597218125	0.284023188694	0.216724450797	0.148931181148	0.272492836559	0.211636518438	0.219929114291	0.298149689242	0.308050978588	0.215342841354	0.133278440496	0.25536696776	0.188161885167	0.276637956462	0.148385401124	0.310787114725	0.356613661256	0.350286714601	0.282785876908	0.286616756304	0.255927104497	0.249926342392	0.193712594238	0.320399378591	0.262050925379	0.297480212764	0.283712332453	0.39106236265	0.238757945943
0.0185806427851	0.288811034719	0.701850147455	0.341778750936	-0.231026990988	-0.28484493935	-0.273391807923	-0.145191962673	-0.203676786092	-0.271819443036	-0.290283957605	-0.174642607248	0.635980391297	0.63613178282	0.63562368368	0.722835490529	0.4712125674	0.520132886822	0.532402530291	0.544107402309	0.461280405743	0.380706140436	0.329048052885	0.525153660366	0.48013872603	0.594164650748	0.55389799251	0.424029383888	0.545701777553	0.452761665208	0.418856750887	0.222546171638	0.413729063036	0.257561045393	0.566012865648	0.196420278424	0.510644771081	0.603952044006	0.571408850182	0.50711288834	0.391521105148	0.436873301494	0.317423765167	0.312026577414	0.577104865409	0.434649767701	0.501226527182	0.585189689802	0.589350343118	0.222998217284
0.291139131139	0.173239013413	0.426869496728	0.247860668669	-0.140133229063	-0.125677816248	-0.0293533938887	-0.0214038998255	0.0387903222731	-0.103677961197	-0.068736824156	-0.107836865938	0.405615778565	0.540848906261	0.25182708154	0.520856561243	0.251131900966	0.497735876075	0.179109194924	0.272611411648	0.183203064828	0.239467652203	0.192518174811	0.161293155696	0.0978074180693	0.357602623172	0.365272642638	0.152054449353	0.429381235236	0.415480280781	0.448471973143	0.378747581047	0.0810136164596	0.204750699493	0.381314903439	0.3139762192	0.291430304148	0.33656972484	0.328589092977	0.324253993023	0.429161360976	0.181556775795	0.194049572086	0.177959480662	0.234760844125	0.202461627842	0.228415190841	0.293425482242	0.395655399033	0.393159908275
-0.0669398056742	0.202233953056	0.594860351494	0.205980970487	-0.208456262966	-0.0390176250307	-0.158896771765	-0.0730192790004	-0.0520329996636	-0.226313185946	-0.245187854263	-0.0477357083778	0.613992512616	0.603477959505	0.600383207567	0.70326146599	0.613516398384	0.538141651406	0.640558229923	0.69317677502	0.609533585082	0.583959381303	0.633184244813	0.642784191857	0.546249509552	0.55372295432	0.546392531289	0.594633060297	0.724852836332	0.557252013095	0.438774065161	0.289819532358	0.636670237279	0.315838887812	0.699813025186	0.411546135198	0.637954388635	0.641499868525	0.685701464901	0.617143297699	0.529229115752	0.590847122499	0.504092710849	0.553653332986	0.709975344008	0.692244782095	0.795561297716	0.534166528561	0.651456841829	0.319560581975
-0.357569608423	-0.0860306620175	0.289633995231	-0.143535177772	-0.0502812244424	0.160113763608	0.0311364103363	0.0594388638184	0.0205347556547	0.148285145189	0.0501360975196	0.0820492917012	0.429299880252	0.174344549509	0.506622560254	0.235596556844	0.654688395568	0.174088818062	0.578245318745	0.709231409389	0.727411104753	0.725497729706	0.604859504166	0.304988082181	0.237701954809	0.581247701198	0.543909975946	0.659418399365	0.487073301021	0.2742606896	0.163683416906	0.0854260075925	0.672767347885	0.306192562885	0.640636224665	0.42916252432	0.541914237795	0.496333893243	0.53667113601	0.566286485352	0.449501176161	0.675418989317	0.685792168376	0.701520399848	0.667305568266	0.665327522116	0.542014485086	0.347055234305	0.427678916443	0.0155059530729
-0.00602310629871	0.281344556155	0.470085680077	0.373187972933	0.106280244775	0.15266961108	0.113966979937	0.167011641383	0.106800947939	0.102624241237	0.0744665122787	0.225199775659	0.434325683353	0.505315553942	0.399344260385	0.49961670156	0.379979801868	0.5080425647	0.449534315549	0.603167367177	0.385624309119	0.460384724196	0.53116268319	0.417202120084	0.355912428347	0.374275727954	0.406837349449	0.486286445601	0.652305874301	0.421606423499	0.478718872358	0.467111147967	0.383427290142	0.198673915298	0.554192938652	0.527145200162	0.435626651205	0.510372473206	0.456404005985	0.490013265834	0.474091605677	0.505509838227	0.48701340358	0.477955640984	0.525945236782	0.568587315744	0.6022542014	0.389278005461	0.387632836512	0.431720590723
-0.308886316916	-0.283495253195	0.207509084927	-0.213390171077	0.0478200640965	0.116062757339	0.0417008949666	0.0737361852701	0.0803108637303	0.177927974519	0.127550482299	0.184708626859	0.455624683426	-0.000639051344712	0.359572649647	0.14069306765	0.554023981024	0.11710905106	0.400824689781	0.555786272377	0.539848411076	0.604930172523	0.516005837227	0.130309736062	0.0445310221752	0.387925479315	0.325030131894	0.451658631423	0.306893715237	0.105914614537	-0.0200237732278	-0.0564709860843	0.571484753066	0.203549805448	0.463992617637	0.296355963563	0.511693705188	0.36531968273	0.40262601424	0.441344586377	0.349534793287	0.510227602295	0.56061936315	0.529420019215	0.53965739596	0.553598292514	0.448045140037	0.260424372181	0.303147527022	0.0610083823114
-0.0553882064787	0.12739739331	0.408068400899	0.215752123328	0.184742505986	0.247483753339	0.219509580441	0.272789985635	0.221516242629	0.242176015559	0.228607698425	0.3432469573	0.436268018827	0.348588466532	0.410740762256	0.365637310671	0.427658174083	0.478503380267	0.461772620591	0.65327343479	0.461135640988	0.555613614295	0.618961281879	0.357386393206	0.268342414553	0.378365430889	0.407821920935	0.540466499052	0.622053511127	0.348929768882	0.407164613926	0.442639550533	0.439727864043	0.243155298425	0.579440398215	0.612595528841	0.435865602445	0.502062543249	0.463520879017	0.521668661251	0.527856652733	0.563247553522	0.619436513654	0.583834534935	0.552612695361	0.622323601818	0.612584274719	0.361433288506	0.345855568906	0.424446804314
-0.102530125901	-0.0115189663108	0.222053208879	0.0901024855792	0.348898725713	0.494626203345	0.440493570204	0.471155001351	0.443545895057	0.483785721926	0.474269059501	0.567835469976	0.32411592405	0.113367344008	0.288605872663	0.104844510641	0.431171496265	0.368015817245	0.394691846763	0.637816458772	0.455924480524	0.588970017569	0.674621064552	0.222151419399	0.104996154521	0.199848783821	0.220130078925	0.526233190731	0.455736814339	0.17173257336	0.173676334069	0.317883712577	0.451670674958	0.238996785938	0.486895836531	0.662650945881	0.34333807422	0.359807249972	0.350358503149	0.428663805421	0.514566816152	0.585146803861	0.714581117848	0.645825882404	0.494220144473	0.621119375409	0.568947812814	0.248336914722	0.250869557719	0.378900518156
-0.299808367405	-0.345667988313	0.107805413251	-0.409139340814	0.0456068931737	0.445069747865	0.316502790351	0.326618765685	0.375718857385	0.367067717181	0.310940494196	0.338756516441	0.362756742604	-0.0865105032179	0.360160653637	-0.00700371890042	0.661852287407	0.121717894279	0.442252305285	0.63863135883	0.629686312799	0.700204689457	0.67916771822	0.13673391912	-0.00352813647787	0.325891643832	0.286771925599	0.597832633916	0.346318280807	0.126393707501	-0.0562772158894	-0.0281399322032	0.676029584476	0.287752470648	0.580502274277	0.571228295329	0.469024349239	0.329574115388	0.451468381027	0.491679923297	0.523569198368	0.657870750571	0.735818540194	0.763213399881	0.578923018149	0.652098149425	0.558960255426	0.224834078713	0.334347615998	0.108825485357
-0.195299441992	-0.226469743422	0.386270920422	-0.307308506931	-0.168827323075	0.289789533014	0.171965048883	0.216128865799	0.31872960759	0.14391605621	0.107820677098	0.185340230083	0.619233412442	0.225287840433	0.568583868791	0.34296352256	0.85555393466	0.383938022835	0.652805984586	0.832204758158	0.818513836316	0.870638618603	0.870578883274	0.416214420442	0.237731823788	0.568296205453	0.51967949528	0.764940048168	0.619867727224	0.445036210424	0.203624190727	0.161754877417	0.846722128629	0.397921287886	0.811911718885	0.675096948446	0.704790253001	0.564381901193	0.715834328945	0.687561872727	0.7139593958	0.783649599887	0.844063395052	0.904224293875	0.798399688344	0.766827524886	0.75940700819	0.415008568158	0.638209263187	0.240465190114
-0.152748532584	-0.171156909413	0.4711429564	-0.138379128896	-0.0800315613648	0.0937417161059	0.0353090329629	0.0744459197412	0.100587844947	0.162743718834	0.0988555395343	0.131960019346	0.753134521871	0.307142238639	0.56818435597	0.416609455394	0.827125428984	0.447002039082	0.602630669901	0.871446888188	0.83073951059	0.890122975644	0.778689164606	0.356982716471	0.217503355374	0.703962180388	0.653706927323	0.751040177589	0.628871841747	0.382422425693	0.260182393239	0.174318269556	0.734727967821	0.388076276114	0.79930186211	0.575638778602	0.738602906867	0.611107722836	0.677714070241	0.701969353311	0.652000291066	0.728137688173	0.815101761752	0.792832521635	0.806079283026	0.779695154845	0.675365044469	0.465520269471	0.600951989511	0.247483927732
-0.223028295555	-0.0242615385008	0.567571101101	-0.0430491741685	-0.287911124457	-0.193600982346	-0.288793967398	-0.193307079946	-0.21297172191	-0.2195046171	-0.293130821922	-0.252052512096	0.766221253283	0.539304065348	0.656983831335	0.653650547917	0.825379463561	0.356786116362	0.649575012833	0.804374365291	0.771943251259	0.761863092261	0.591427312567	0.48362109623	0.421739089567	0.918713265606	0.872427783008	0.720170332473	0.798833234357	0.60840224968	0.495453382556	0.258474537277	0.780223737907	0.417836359818	0.904769935834	0.442177509303	0.77261283937	0.764357206253	0.856207836136	0.848991989602	0.627360621988	0.722663406193	0.648335073156	0.659600528199	0.782708033557	0.706266553984	0.65199994749	0.503216673886	0.689658810591	0.123787384886
-0.136112383114	0.0779007181431	0.545271479015	-0.0171575426517	-0.433513886568	-0.105471668997	-0.241108368552	-0.135181876245	-0.0643740499262	-0.38996094869	-0.406902573787	-0.31228665271	0.645842239714	0.583797536035	0.61102026134	0.703636121342	0.75404979181	0.303935710576	0.621087183252	0.637222528294	0.639693049246	0.569770522279	0.487714514447	0.581542320835	0.503808816681	0.730588443575	0.658922684097	0.560918463349	0.714645419859	0.678465937282	0.433970841855	0.196411296879	0.765411360618	0.352656508399	0.798943325772	0.356766200859	0.652488331863	0.672822560004	0.824200109891	0.680156651514	0.556666866529	0.652575779076	0.493005839418	0.570478356208	0.692664654841	0.566539043597	0.697652025102	0.455751745993	0.801145089107	0.101753418594
-0.0488787762173	0.176961245704	0.535245851458	0.11076426214	-0.345369890674	-0.0735811326505	-0.171396074588	-0.0718926949151	-0.0469635927292	-0.302612980797	-0.354249550549	-0.279194685225	0.575357315942	0.656669986355	0.58376365288	0.695638665687	0.659639018671	0.355541897684	0.576631297515	0.607998022964	0.554540688794	0.520158834655	0.430593888024	0.511345037118	0.457432092572	0.716377728213	0.684419184706	0.543482379826	0.794151518946	0.754073065835	0.617593096366	0.402436362408	0.655198808804	0.27823090553	0.812738208864	0.450615824825	0.573297687943	0.665928809317	0.749291652857	0.666811607689	0.553718728679	0.611011773201	0.46404058081	0.551898967258	0.628038736569	0.517380262129	0.624858912193	0.43573671254	0.709357784552	0.178269163791
0.0440970250497	0.121779748368	0.457708927729	0.0660950250086	-0.315643045668	0.0319932250706	-0.0386396393333	0.0165607673754	0.106001603221	-0.231704347878	-0.254833956276	-0.22001945978	0.501111932656	0.633068664939	0.526476666832	0.640074446009	0.641123920916	0.388629547053	0.518440936688	0.582647968287	0.526924017833	0.541457019384	0.485932345672	0.428901845717	0.340487693226	0.668880079684	0.670893623495	0.528334733306	0.832535093985	0.833745270076	0.693828818617	0.54361174166	0.601994928229	0.265575166242	0.798898314573	0.572877605697	0.532732404074	0.626494277462	0.729926762589	0.664147700254	0.656647089463	0.584931111093	0.507003081954	0.59755276491	0.576102161737	0.464128765712	0.557056097168	0.380701173286	0.688546809516	0.288291397403
-0.0579178162859	-0.17274948984	0.303799377935	-0.196078946426	-0.21469605298	0.186607265523	0.0968898996887	0.0771772906016	0.258250551707	-0.079790797031	-0.0809041756028	-0.0680523537617	0.484056276086	0.401634598981	0.425393317565	0.47050932653	0.779345375697	0.289861310066	0.487340444879	0.65743334238	0.653192141012	0.738265002734	0.697470949815	0.30415289959	0.154928951882	0.645644930246	0.62191445313	0.569789214827	0.753034353385	0.728656430468	0.488785563034	0.442388555724	0.706081689133	0.343526651022	0.768035404959	0.655341162183	0.615338058436	0.599305965723	0.767576115068	0.729819517484	0.775908005344	0.622389305211	0.674941614535	0.750910925344	0.630002937583	0.543561254741	0.563576417195	0.311236591944	0.659442117037	0.290961810828
0.188218393452	0.0797224182556	0.305013450459	0.0826017594346	-0.0795962251773	0.244645484309	0.268202997885	0.209411252344	0.344462404989	0.0108245925704	0.0563013645182	0.0441261645108	0.361718772669	0.533910780005	0.305033354558	0.501784664194	0.530019239827	0.428452096492	0.354989550843	0.555141320113	0.421402160744	0.58559666988	0.587946994586	0.248906505358	0.128826902648	0.556166113883	0.594395060677	0.434953228491	0.784652699523	0.772641760718	0.714462491623	0.732154899915	0.408805668466	0.230248823603	0.678348251903	0.744218222943	0.438921792225	0.518908932162	0.61096313052	0.622564580196	0.778002108826	0.490640307289	0.59664627367	0.651780573613	0.474735934587	0.383809210877	0.431326676844	0.233455397968	0.556617785126	0.51101661025
-0.0300607993756	0.0250723700826	0.246079186495	0.0185463542201	0.247565582008	0.660815454488	0.55637022007	0.592522427338	0.62591938074	0.462541691487	0.448568803451	0.530840430881	0.435212038484	0.161743490669	0.318092977515	0.190743534979	0.615440658761	0.376873942478	0.491323545516	0.723408043571	0.545755918997	0.702918371461	0.792303420426	0.337476117639	0.179488741449	0.303281013711	0.254050936545	0.661776276085	0.512590988222	0.303433902049	0.192997423947	0.319859211624	0.565065622546	0.296793943121	0.58694902294	0.766410578945	0.461325528609	0.459439880534	0.517660566863	0.529987251229	0.665003010258	0.666313088262	0.796137655143	0.802999569117	0.606189033087	0.566797631951	0.662702770519	0.2648160357	0.46957966504	0.395626725926
-0.192686824766	0.178708451593	0.428619006434	0.201792161146	0.206711220194	0.491091019111	0.317749441498	0.41321491304	0.34370781198	0.343977173948	0.264375220041	0.402101415342	0.560857837287	0.290372257885	0.491668361915	0.335672106918	0.701317154997	0.344348327765	0.657458552581	0.857791680923	0.70889971417	0.757131353148	0.752968222125	0.502287265512	0.396086721687	0.458833370189	0.392360519388	0.762097072594	0.551774321036	0.290412918652	0.176130369877	0.187922616348	0.717140326253	0.32566653408	0.644643525455	0.564958530516	0.531229574932	0.583284855838	0.585789544947	0.553530668397	0.553508589599	0.806256408521	0.797839887946	0.784081896995	0.775750754474	0.702700313977	0.762124022339	0.451731665156	0.572123457869	0.230494168366
-0.286825181485	0.272022495419	0.36283497034	0.307242801296	0.257039341039	0.245866562793	0.0930278246525	0.205916275177	-0.00880843445323	0.279271957628	0.147013853234	0.290780479626	0.417903484633	0.185323097726	0.384689774083	0.216635231193	0.443276982679	0.129031290097	0.499945035433	0.665798942113	0.540146941538	0.525436699957	0.422291672531	0.393261132279	0.409572341035	0.410948952303	0.366452858675	0.584051789801	0.365709070845	0.0716071881658	0.0961793122869	0.0436143657443	0.52660880912	0.214788848167	0.440974714525	0.22412692382	0.357357841255	0.451103693817	0.345583947833	0.361998644612	0.20393093815	0.64280569932	0.537542181029	0.495326842718	0.623062778134	0.578165520988	0.539190623659	0.380987620843	0.341101362229	-0.0207976342359
-0.00100865581414	0.00840062813974	0.206233328953	0.0520327460875	0.261069364994	0.59521061084	0.552654859488	0.540878077894	0.573321632905	0.479663913444	0.48150047801	0.530384623804	0.28090412007	0.151420371691	0.259483097476	0.117842555368	0.484149171228	0.416216787849	0.4213530851	0.665926150569	0.512375747933	0.668484308297	0.766468756595	0.239000938699	0.0837202877859	0.22811359471	0.247449402017	0.592062202613	0.491398410758	0.30546046031	0.253117112408	0.409301518056	0.46062401822	0.258615171168	0.509594107376	0.765397459844	0.318007682846	0.346152355418	0.375496187779	0.411842295014	0.608187069164	0.597911944169	0.782387933644	0.751927672478	0.528271632025	0.539987507886	0.549212890128	0.204939500366	0.343185316561	0.42820028483
-0.217551979253	0.0122564289474	0.572128328284	0.013255293101	-0.15572323743	-0.0648432672263	-0.172508690405	-0.0441734692786	-0.0917546615249	-0.0724260568432	-0.142414680785	-0.064067414268	0.809018556239	0.452759634962	0.668177891789	0.60129771551	0.83098341308	0.381096792874	0.674226502689	0.835675423671	0.78004411563	0.78652661628	0.665408528334	0.543330795361	0.469885577173	0.83712199869	0.763579238669	0.753379086076	0.740320208863	0.511625123822	0.388753997838	0.21647448789	0.771545717675	0.415233250357	0.827661213882	0.4405117704	0.78701908655	0.752485337278	0.823022026651	0.816750967087	0.592999690942	0.727281856226	0.696547573372	0.683447834619	0.807005906549	0.728658190214	0.676495869274	0.547490055317	0.687987345998	0.149027636724
0.0496034296146	0.0138931783303	0.159807803014	0.09423369058	0.370406869647	0.500635793085	0.537271397243	0.519124226895	0.501264262854	0.558056341505	0.554145360138	0.50070949561	0.333048957692	0.205720375953	0.181039147799	0.141594649814	0.407720554367	0.325485407652	0.277587937323	0.60334647167	0.34098104614	0.577852611416	0.58780456251	0.0272797688695	-0.0776838520356	0.338130211456	0.395751492237	0.469854387647	0.529737608027	0.266859720277	0.373681277922	0.528157990278	0.315290016702	0.191532898525	0.571373983024	0.802525930484	0.317436343595	0.362292160517	0.389762673399	0.52215688576	0.640341922209	0.528835557439	0.736792325728	0.675426413046	0.418693779436	0.521230481299	0.420169674606	0.127357631159	0.235589829712	0.495006712974
-0.0982390039756	0.027019248183	0.230338757608	0.105163377598	0.319830262911	0.443305498932	0.41586989742	0.452126626389	0.376458923649	0.493099108631	0.414938839204	0.416721374796	0.413311572157	0.220847695698	0.276653864358	0.201620073742	0.496914278144	0.260871740191	0.38020305073	0.685983722578	0.477173056621	0.630565851713	0.588980423362	0.133867752988	0.0577790643632	0.450009471235	0.465342626892	0.569044899745	0.587270035454	0.301337068363	0.376950987803	0.450647311016	0.476593668683	0.252023536073	0.653602822051	0.729312241671	0.410993875431	0.473397993866	0.480634126589	0.579826358431	0.578904471687	0.661120181995	0.758551250677	0.709281086956	0.532541867284	0.582425705086	0.528416911334	0.218249327847	0.316983963822	0.348137583967
-0.100987867433	0.0486312978052	0.499442308141	0.020821155604	-0.139334244087	0.198131483828	0.0726849935865	0.17227302701	0.241098490553	-0.0475561315402	-0.0735748464525	0.0207203455989	0.656597377523	0.516327841791	0.551838379997	0.599462065373	0.793650210632	0.378439230378	0.623554298515	0.75451407904	0.690463811315	0.69617506129	0.664329477388	0.512073804374	0.383599868444	0.652793870711	0.599986578428	0.652281144348	0.764145224794	0.654275439614	0.445381986194	0.33842528106	0.786378890462	0.37143528767	0.841436022004	0.60159525251	0.654984406025	0.709670983395	0.830597898599	0.74981605271	0.715582081433	0.753048224673	0.701299326472	0.741073524232	0.739331675908	0.652919001019	0.770111483671	0.475389297328	0.759784682763	0.25818553308
-0.0448882924049	0.0734427843304	0.604168354607	0.0654704610684	-0.263502993622	0.00732669546926	-0.104708212337	0.00202752393116	0.0783529253596	-0.198825987033	-0.217708304208	-0.129284849702	0.752315522541	0.630756993162	0.605552780848	0.732801895848	0.828006349801	0.479742846885	0.664184806672	0.761220242144	0.742517530895	0.714163888624	0.65728702192	0.600004880932	0.475823678346	0.747972106698	0.671169800954	0.676944642344	0.798871093653	0.71635944379	0.49385464401	0.320999145578	0.765517138306	0.412430167527	0.827480687181	0.505074991707	0.739928130372	0.77436466852	0.87082909338	0.775148910031	0.694231417462	0.702651733928	0.647281913631	0.666883942525	0.756257389176	0.625743699454	0.72932949831	0.537641663183	0.828072309523	0.285906255976
0.0255995771955	0.431284193231	0.558466118092	0.400548338726	0.0511349321911	0.298321639928	0.18523024336	0.265696068478	0.22688648882	0.0315164881219	0.0258571120811	0.205534968082	0.577712217928	0.574257565255	0.505738687309	0.615870363806	0.578784025198	0.487441051894	0.673137981372	0.739617711788	0.54884370276	0.590838882354	0.662452382431	0.675146145513	0.58900493833	0.503198774044	0.46234676204	0.634754127199	0.668801780371	0.517882345279	0.449267932522	0.397824820567	0.54902062489	0.285420369176	0.611160031191	0.509763018693	0.534139100346	0.60773081551	0.629595910432	0.542845523742	0.564017730814	0.616263838246	0.571937233211	0.633675987468	0.705616998465	0.568469637054	0.740201282034	0.487030065704	0.657297170534	0.353348204478
0.256827917351	0.371102711425	0.521583775727	0.311983889648	-0.416550474512	-0.265331444345	-0.28667909672	-0.22173094833	-0.171055386881	-0.479426626471	-0.464224485069	-0.423928912559	0.438543318571	0.781195550104	0.444001885932	0.804938089054	0.381233197675	0.46363851733	0.403481629918	0.360037416527	0.328846697257	0.28622758881	0.247890215072	0.524441346338	0.498646854078	0.616645016504	0.629989652268	0.351966899432	0.732419270491	0.797670352486	0.750950941745	0.529160915723	0.318493056932	0.174843152218	0.582155858431	0.285386624356	0.421615187939	0.567138803006	0.606330812989	0.512509903934	0.460497646733	0.284694646924	0.19382635148	0.274039912668	0.410181609193	0.203879057527	0.34837779818	0.41368363339	0.619599808989	0.292312936987
0.100582272063	0.230416153028	0.484582188457	0.277183898381	-0.112298886212	-0.13719360279	-0.0916781050547	-0.0423193756399	-0.0516260579457	-0.180029957669	-0.155365309038	-0.0796082576939	0.486124548299	0.555967719114	0.363088943967	0.628936280422	0.317654249975	0.4346553067	0.333743962109	0.46031224868	0.296462949056	0.36859691555	0.350975941531	0.358588327586	0.320588904715	0.546371667086	0.598315952008	0.369079969583	0.671053686064	0.571341579707	0.646592196299	0.531443869549	0.321656137597	0.228950765928	0.588361360212	0.380625657959	0.446143775558	0.543479428947	0.541147010551	0.555541450237	0.500823294462	0.351479546229	0.332750904686	0.347698861592	0.46168157998	0.392698413137	0.476909396366	0.363556061704	0.469179630896	0.370863501156
-0.286935316908	0.0951947653993	0.397278331267	-0.0212795241365	-0.0862654558927	0.182116419475	-0.0680464518818	0.0794584205555	0.0588893120394	-0.0566603285589	-0.130443564455	0.105658735678	0.560715250226	0.159593331404	0.574228490501	0.334640361325	0.671037270686	0.239482997661	0.688488766527	0.622612440586	0.677947069054	0.538538757714	0.583659071318	0.725556560153	0.625930133997	0.37209630202	0.260488810998	0.638932615287	0.340896415678	0.217342566511	-0.0711496673122	-0.194360840094	0.727884855079	0.369659444164	0.434518043621	0.119418691469	0.516434571052	0.466674802868	0.536590275949	0.393664848891	0.261012988085	0.581986076663	0.458112005561	0.52622530103	0.678422296288	0.589321011933	0.707794084566	0.535156463523	0.573956812509	-0.108036498271
-0.0115520692581	0.378372756708	0.607631034807	0.306379070101	-0.173105387469	-0.0135663562544	-0.112057190132	-0.00812827456604	-0.040700333211	-0.157087050544	-0.185931972447	0.00413486580729	0.687550924337	0.510593422949	0.58744676035	0.656808454025	0.578869126088	0.536182994575	0.707499742141	0.685735953301	0.665300954728	0.55700819302	0.557589224563	0.739081528262	0.665499770721	0.548169085444	0.487641467517	0.646851578586	0.563647786323	0.45410856617	0.349529211976	0.187196533724	0.553253815038	0.271793006396	0.547677821276	0.245059995724	0.573211932379	0.608347807659	0.588434544444	0.453165662871	0.395940279437	0.534771849539	0.459083637753	0.499004166971	0.7163818092	0.53190650556	0.666812055424	0.544695499717	0.666079434985	0.162556212016
0.0136269521256	0.258100626066	0.530046171424	0.322000781186	0.0202288406259	0.0849500901892	0.0243797952924	0.13554911331	0.107141947603	-0.0382294976626	-0.0808909556009	0.0114564389496	0.616770028346	0.565701104914	0.443150099532	0.605170608304	0.54524534224	0.441972911024	0.501835382491	0.593229875986	0.456908216453	0.474394015595	0.489568145626	0.479752350544	0.418941249286	0.56052243177	0.551697353831	0.530701613117	0.732852866462	0.621551651479	0.587586794355	0.493546703173	0.508541246698	0.315387038555	0.655029911213	0.477267282703	0.508976783763	0.638148605247	0.656355484507	0.616456113437	0.510635010249	0.548419667676	0.469701145009	0.46967971075	0.569648368461	0.55189500696	0.602991063676	0.478732478836	0.563618929574	0.337296652176
0.0817166048502	0.160322759613	0.397472511057	0.228589834366	0.0247468769184	0.174503852281	0.169387701624	0.213109164857	0.248053068773	0.0410017187899	0.0552455414178	0.117293285737	0.479147242415	0.523210612039	0.346580131432	0.50882209982	0.459396002625	0.503159354437	0.389909095697	0.533645023081	0.382380481279	0.464723762875	0.515847481533	0.344047722438	0.245508322623	0.449367416033	0.487062855779	0.452521392873	0.711820302879	0.620465199756	0.614017336241	0.60123764312	0.397103793748	0.25116490977	0.611484288067	0.598090905182	0.420730967243	0.535939100711	0.573511797046	0.577955676503	0.623716541997	0.478834047763	0.485761622458	0.498577105863	0.481003705915	0.506456299709	0.527608124959	0.37576661006	0.487933783616	0.464160570321
-0.0825779079731	0.515419786668	0.52965756615	0.405815444907	-0.0629506216929	0.180247799585	-0.0217622967611	0.118153054778	0.0746998180169	-0.161554882175	-0.188716445149	0.0551680964163	0.496785732749	0.495014352992	0.501955267718	0.581561532424	0.540436248329	0.361492067039	0.686437456166	0.604551051764	0.576995517704	0.434453111929	0.468802265025	0.846007886381	0.812210517767	0.439376582312	0.366864260163	0.599623694398	0.554422207788	0.503351170913	0.316490310916	0.186890470633	0.609631067398	0.229363690791	0.462107710191	0.18679068456	0.427085313791	0.580216947129	0.569834673025	0.38342891145	0.350817863804	0.564655219268	0.379616440135	0.460330090532	0.671894294224	0.470018136636	0.657026013756	0.556210312909	0.700882245551	0.0480072739568
-0.136585175931	-0.182963777505	-0.101390581897	-0.0764246764813	0.618388113693	0.688618029411	0.68518044876	0.675925063451	0.641509120139	0.745507916038	0.772757284239	0.81332034688	0.124527198199	-0.331932812752	-0.0687201429044	-0.321488099111	0.197197890072	0.0204377366089	0.105922897295	0.353564606851	0.185661186478	0.363755391408	0.433469799906	-0.103057330475	-0.206389992431	-0.126059290316	-0.137296247021	0.190022139187	-0.0713483542355	-0.292174383263	-0.287432842518	-0.00562781471216	0.206916449416	0.138872341876	0.0915645390264	0.408005160094	0.0445687991182	-0.00061898640702	0.0250982111818	0.1173289764	0.284846192882	0.350753363288	0.552120457453	0.445780791738	0.213413020208	0.380663855598	0.305373622562	-0.0364261090821	-0.0218263163524	0.2083818804
-0.119062297303	-0.209272048443	-0.121159501432	-0.126931961171	0.57037739355	0.668314260225	0.679356282091	0.6749155985	0.661931093865	0.73328405469	0.767633622309	0.81087781355	0.101013353725	-0.369172168666	-0.0828631204718	-0.364833194815	0.157019528229	0.019261532436	0.0745255737167	0.29101323944	0.148912469624	0.310938349115	0.398285046535	-0.115987871705	-0.223490661813	-0.193494856257	-0.200530491728	0.147591959297	-0.122424383839	-0.314018163557	-0.330416854119	-0.045968588331	0.183947111171	0.127705964524	0.0536418939558	0.365120980569	0.027013505892	-0.0382090570217	-0.0146101042757	0.069314104929	0.254732101294	0.285455730126	0.490534947964	0.406865085283	0.176839230265	0.348157661965	0.291446094319	-0.0469649335078	-0.0500530211146	0.204404466008
0.0159380501123	0.107884246269	0.357647315145	0.0876871627236	-0.185334073373	0.0321829373725	-0.0517129403106	0.00821945521262	0.0274466075453	-0.115821000167	-0.170679997214	-0.183463207871	0.393041405472	0.471880280612	0.389828171833	0.487828275342	0.513735921726	0.179981425257	0.396131260051	0.465197111294	0.459256875593	0.429395299611	0.293559610181	0.294920110852	0.262186583737	0.57493410704	0.578436154419	0.39982274772	0.626842079448	0.569155811777	0.482272581743	0.325833059732	0.52844223505	0.242848989469	0.659416059175	0.392114270985	0.404558325797	0.549299691434	0.597950823512	0.556679595005	0.476648848141	0.514854063974	0.415764971554	0.46886652552	0.485568333956	0.430171886013	0.438039508889	0.33614186775	0.535168378581	0.134258739121
0.0150088623487	0.362948905225	0.224719102622	0.410353523106	0.307108159791	0.177787140451	0.164262801926	0.210754188793	0.0353463472281	0.239938611049	0.172402732947	0.153649768484	0.185880325405	0.269658126654	0.254357821695	0.195743066986	0.194209338799	0.189937260714	0.281557501067	0.389592872125	0.297589818726	0.317582179151	0.144758922781	0.221258467289	0.271998433272	0.416251730679	0.43154255566	0.324871075681	0.394362928384	0.268979062544	0.415172473296	0.38916742025	0.173916081005	0.0910345918714	0.322761603568	0.239651124545	0.0980969213132	0.316474438661	0.209096437504	0.270936740526	0.238213518325	0.349539263529	0.35248371698	0.317125655735	0.298417502966	0.231248684133	0.132612312234	0.229017210974	0.224698165311	0.068207952725
0.0261828581049	0.401884986382	0.488594762449	0.415227388867	0.0366557544293	0.177236989252	0.113052992301	0.236691759123	0.178637289843	0.0308670160831	-0.000762081513244	0.120280631073	0.406010873283	0.531884190307	0.528187349699	0.532736497519	0.454397922504	0.420282548622	0.541202436928	0.566717126058	0.516309243665	0.456299100143	0.359506727845	0.507872029687	0.478166829345	0.477834333656	0.469994205996	0.467267924087	0.61378531399	0.579560781251	0.519268457685	0.451785685115	0.493419180977	0.206155274407	0.564890329758	0.36461460771	0.337746322821	0.567177966647	0.511757529047	0.442606124366	0.474691018728	0.555101234486	0.480913165616	0.501714629246	0.553496697227	0.392382580407	0.490220763804	0.453613997276	0.604638280408	0.207217235598
0.418357914539	0.623043818861	0.497417269714	0.626598130788	-0.126232956453	-0.030987254928	0.0572819376751	0.0508632466188	0.0694701334452	-0.158888482343	-0.100116766671	-0.0695401099948	0.330356111624	0.79318659055	0.240257186727	0.67542658901	0.170334309697	0.627092137638	0.289350125068	0.298730015622	0.1413693419	0.172440797354	0.177401559045	0.37495583479	0.341963080905	0.347417872074	0.377425311775	0.204166740108	0.517189231884	0.573061793524	0.655909739943	0.5719277745	0.00703787571815	0.0115404856587	0.359721528451	0.335667462139	0.18737602706	0.393172127069	0.308069299318	0.242963656286	0.39521947103	0.200612799311	0.202598998674	0.190465546043	0.279912761533	0.115363589098	0.246897291711	0.286096975144	0.444474579992	0.511629745855
0.257628251532	0.691682685941	0.620003817665	0.710985718851	-0.07203926866	-0.0205269550107	0.00605114917584	0.0657862503906	-0.0314839484005	-0.143794676512	-0.117079252336	-0.0106588860511	0.417971842904	0.776230866284	0.351623015324	0.713783852765	0.228327960859	0.531091104134	0.383954866391	0.429575365476	0.216322708333	0.221567725783	0.250779277066	0.509915349633	0.502417504383	0.393517136102	0.381110098091	0.313444259033	0.48720311771	0.442803910438	0.523474458351	0.409280000625	0.128021737152	0.097477413302	0.34392172834	0.215422653988	0.267045910117	0.471944122406	0.359939762396	0.281314425891	0.323660333418	0.330952774338	0.236817097182	0.21532276985	0.430061420241	0.240588084651	0.367535228473	0.445810398599	0.48792358806	0.419870726082
0.402738937195	0.00737091652186	0.166603913894	0.116169437351	-0.137247068272	-0.129710057226	0.0693410461005	-0.0484200072918	0.0972003088787	-0.11715041209	0.0372720998804	-0.115277054923	0.161219131988	0.398502098288	-0.0291916900878	0.31009759082	0.0418029661364	0.419393702844	-0.0952448202259	0.0228229068546	-0.0709727864457	0.0859632087825	0.0849673171589	-0.11970113438	-0.212561194879	0.166643931073	0.202835806615	-0.112714231247	0.225992241952	0.328574369522	0.385089355736	0.392561680667	-0.203880914478	-0.0357052035093	0.161996990184	0.297286129358	0.089287969596	0.0942436044234	0.123816230278	0.16903270977	0.378378246237	-0.103251587472	0.0617991630124	0.0218163171866	-0.0473022931812	-0.0447932963134	-0.0651870594794	-0.033591256348	0.13974005378	0.532468498358
0.422270245173	-0.0610521932914	0.0364502536153	0.059832153432	-0.114251803469	-0.163444654269	0.0377461624733	-0.069782612365	0.0736865706504	-0.145207825855	-0.0287729087489	-0.186187314512	0.0433727870796	0.321581163685	-0.0806923905619	0.224249835264	-0.0610776577837	0.231040785939	-0.169921227207	-0.107961117475	-0.151523072304	-0.0306843619375	-0.0642582464416	-0.202804314674	-0.259246031414	0.124556516386	0.190571305875	-0.214067926614	0.175962320242	0.322006302279	0.388861386465	0.40565541824	-0.237639050302	-0.0566967790836	0.101650818964	0.207820281474	-0.0220042845299	0.00663858837631	0.0646217376444	0.115214926019	0.296044721112	-0.181380751996	-0.0473915616189	-0.0482458053727	-0.158466162264	-0.168374091535	-0.189010405646	-0.115490559984	0.0679994386629	0.393492858781
0.240730223604	0.219852917879	0.109875541393	0.268422400663	0.0570028702855	0.122229820544	0.233677514241	0.172174254077	0.244081047466	0.0638251007559	0.159388851183	0.136429869306	0.0798651205109	0.328919537268	-0.0912907909854	0.179974116218	-0.0328551471195	0.244578525399	-0.0648781464877	0.037257851498	-0.111399418887	0.0171893327457	0.074119973141	0.0161089490956	-0.0465757631913	-0.00691063081533	0.00590176912734	-0.0768460989687	0.0921188055068	0.147470696343	0.21516927887	0.288898383464	-0.165079809824	-0.117639720982	0.0231084406422	0.214890457823	-0.0777470813074	0.000628819638214	0.0268514659217	0.0165146679539	0.206547619597	-0.0385937020591	0.0922423847635	0.0355521778839	-0.023521991951	-0.0497406863052	0.00682600400776	-0.0604649110132	0.141621647064	0.392586396933
-0.0621670098708	0.416094504274	0.670545050817	0.387740522074	-0.211521873722	-0.00961248555906	-0.114498138889	-0.0446017579532	-0.0558890407152	-0.161191695934	-0.185298830425	-0.0240921675882	0.627294040014	0.687682107145	0.546324707068	0.750814761958	0.649586716555	0.557823661138	0.675217780969	0.778690290271	0.710664545347	0.658382079207	0.635744012097	0.663336226465	0.573743075983	0.609545794138	0.550666983675	0.665371388256	0.638963671265	0.497779676138	0.369137121829	0.21194212969	0.632724823873	0.276997781866	0.641250183388	0.34919858205	0.615531533047	0.683670994305	0.648211885341	0.523480792782	0.489566205647	0.674068047744	0.598608582943	0.584594995176	0.818346237943	0.635665236711	0.740240914269	0.585151471017	0.749040543753	0.32552589874
0.0831789621449	0.573869987985	0.625681621421	0.625697566803	0.105797003283	0.187555686401	0.116080225858	0.214181462227	0.115596285332	0.0135941016784	0.0101592755257	0.19047743379	0.414978124515	0.575087284369	0.399872362784	0.539504250903	0.318071668646	0.429842131055	0.492129976347	0.482386764267	0.290963940892	0.258459034564	0.353037407121	0.563045735679	0.538652021653	0.22716299197	0.1861285778	0.352736727359	0.356519404525	0.242553389905	0.244154491944	0.184130142665	0.27465997091	0.174226004371	0.278100457677	0.180028978631	0.250575728794	0.428738409931	0.338192933023	0.229876219336	0.272300951772	0.439138272195	0.302921006513	0.276646418596	0.490088005015	0.378390657324	0.503976285446	0.511915925561	0.450300743115	0.319696069092
0.195029093367	0.572732026122	0.610168679966	0.501442840151	-0.0986531219657	0.155541694546	0.12100988904	0.172033251087	0.147172920433	-0.0331360291052	-0.0176636829834	0.12598016014	0.571469506004	0.711674454969	0.494468776479	0.700784547151	0.498989994216	0.728601113344	0.637393694004	0.708555190225	0.524114698992	0.561644333183	0.596868164942	0.683588346774	0.59748500002	0.531275177635	0.512237289348	0.628433468702	0.665714136913	0.552435884468	0.539043959014	0.45300846907	0.418425168239	0.199336424115	0.619722217959	0.501841046047	0.4904087649	0.561536281868	0.523575110062	0.433000157718	0.525462866261	0.556966406911	0.548498905601	0.580994071331	0.698897358726	0.527370335176	0.687013458687	0.472992860243	0.683491756578	0.455454943584
0.183667587643	0.422662593766	0.599381500982	0.502222682194	-0.161137481085	0.0312492895586	0.0393853712198	0.0462347416605	0.0597917013658	-0.0472933881937	-0.0729272913033	-0.0214684044549	0.486634542367	0.787535818245	0.425611911623	0.726464113965	0.477022226827	0.654747423466	0.46236388791	0.634969202282	0.470630805767	0.52538484027	0.482422224402	0.418467123675	0.347381950472	0.554020521789	0.565881228854	0.502313566448	0.741132539345	0.625506634614	0.655598945553	0.537222950302	0.351758787742	0.13070341556	0.654572164545	0.551877171101	0.455568929032	0.606384488932	0.524175530186	0.491611887326	0.555314468362	0.532632107648	0.511407982006	0.501769444246	0.595507260081	0.480540764043	0.534775658192	0.424788928453	0.59986455444	0.546407727304
-0.0287193788401	-0.209259051157	0.143544721559	-0.1472258173	0.0450585255414	0.0759574744498	0.10269170131	0.0707646787435	0.131101661601	0.162856222976	0.124640658059	0.0358881580976	0.261725524453	0.15075493714	0.177452882176	0.119545274594	0.363024577411	0.232822421979	0.139063532089	0.30767985561	0.287814562238	0.405579460117	0.332323863309	-0.0532760552817	-0.130029406013	0.294457448588	0.327220045788	0.236757315427	0.353065408932	0.261425547717	0.245571106737	0.267770649895	0.244522776344	0.229107322344	0.393687187954	0.407202432361	0.299432095283	0.259885062887	0.291703239019	0.411624812964	0.408523245238	0.314947937206	0.432522016775	0.378275414743	0.212039114963	0.315281994139	0.198187861054	0.0669976572604	0.138582207998	0.242716541332
0.0772959733428	-0.141598464294	-0.00646679785555	-0.168268782722	0.126523667483	0.482492029948	0.460312036704	0.390656180342	0.464324541018	0.401288622562	0.394526315029	0.321748820685	0.0864017761553	0.0115942264055	0.0588416338185	-0.0662107390239	0.332358743516	0.246025570326	0.16204615078	0.35876320242	0.265439184356	0.442481121792	0.50552487407	-0.00262252001602	-0.125199577871	0.109461948043	0.107255569003	0.373110367645	0.248181038566	0.130921891589	0.0858977653133	0.223940780826	0.237690858516	0.139748898559	0.329593939212	0.628248276572	0.171196712696	0.0624261877648	0.154782738962	0.209715022016	0.356213909854	0.356014256768	0.52798590693	0.52957978098	0.257406485056	0.320476064567	0.286406266864	0.0245479211193	0.139341109201	0.329965057179
-0.0388225542154	-0.21232948571	-0.0244927085173	-0.204185769039	0.0837454549732	0.358018552184	0.338350840343	0.311468142953	0.382682681106	0.310143623262	0.331451890799	0.266435296145	0.148513616469	-0.0823118244283	0.0574378047095	-0.108623975248	0.31681347409	0.158338122104	0.100563563928	0.279793988501	0.23103351546	0.379412536445	0.430149677048	0.00633958661455	-0.082824689122	0.0968992023131	0.0979906912399	0.274602029816	0.181474147939	0.100654700741	0.054643261364	0.157108799458	0.215747376457	0.115627820539	0.250001492415	0.434999441761	0.151499445449	0.070718000892	0.166823825665	0.248395091182	0.333731464288	0.275709390577	0.401661661503	0.395174870321	0.201255686976	0.274447127966	0.204391655913	0.062172472167	0.12099204447	0.243544227111
-0.159709643987	-0.0680864042185	0.333253346956	-0.112147364925	-0.156383121778	0.0604179640338	-0.110717537424	0.00517369761964	0.0197291172063	-0.120618327832	-0.173226388107	-0.0654849997972	0.45398985033	0.158601588815	0.431085084634	0.290080811499	0.573123715705	0.180717231625	0.445921892086	0.484979628818	0.600057207326	0.465468112006	0.417514105273	0.432560891517	0.34082371305	0.364481399891	0.288371729518	0.486436566911	0.301714959956	0.246763297962	-0.0239553797258	-0.125030655688	0.63284750062	0.318587868128	0.448717616289	0.157533536246	0.391572019059	0.418183845226	0.505649738622	0.389294653164	0.293755976146	0.479374282909	0.391768154251	0.437543985435	0.525468879591	0.427459012046	0.535429478868	0.273527766648	0.521362546344	-0.0596337215471
0.26838087998	-0.17592633298	0.105241931579	-0.165731756137	-0.0240742869613	0.413724265945	0.476309433286	0.376967828812	0.583787935514	0.223410280604	0.327087345574	0.281643619538	0.238306722787	0.14569560664	0.13984524883	0.135536613304	0.376995275519	0.450871766703	0.233739250803	0.350878539906	0.299105085129	0.465634470091	0.588173239543	0.0888333458539	-0.111214038674	0.103094871484	0.0974516167984	0.280068075274	0.283181359889	0.348172237981	0.210491167083	0.34394457228	0.206218146062	0.144654357641	0.348406808134	0.639305663664	0.231557249101	0.111633463333	0.264304124601	0.245805953113	0.553086162632	0.236785231814	0.474139391489	0.536261397339	0.269281609271	0.247521960029	0.304561167667	0.0579533619613	0.301791279852	0.492501240752
-2.72376712834e-16	2.15227134402e-15	-2.6566157757e-16	-3.26295654304e-15	-4.18224492565e-15	6.2533882933e-15	-4.63172651967e-15	-3.78096581419e-15	-5.50334959728e-15	6.21876807356e-15	-3.35945192856e-15	-1.83299310138e-15	3.94159960826e-15	2.7019712311e-16	1.32379712232e-15	-7.68125470094e-17	1.6157826201e-15	-5.12397329433e-16	-1.14611172129e-15	-6.47190073891e-16	-2.06850412667e-15	-3.26076121575e-15	-2.08886344237e-15	-3.47349466365e-15	-4.95637425172e-15	1.83184543058e-15	4.85000164294e-16	3.65527744981e-15	-2.18202596764e-15	8.37059853717e-15	-2.1952839844e-15	-2.79251526424e-15	1.59252065747e-15	1.60633499514e-15	1.65650791315e-15	4.53313777959e-15	1.64199984033e-15	1.86893967487e-15	9.05683405042e-15	9.29206168884e-15	-3.42581680481e-15	-6.88466103624e-15	-6.3624983953e-15	-2.50233438012e-15	4.19004481704e-17	2.45170627449e-15	1.23816730337e-15	1.96321821514e-16	1.38514334425e-15	-1.38325910533e-16
-0.314335202108	0.0314277307137	-0.131620821835	-0.020717783745	0.211466129651	0.270572016044	0.111252384171	0.211672657719	0.0458579701542	0.216560426866	0.114300035836	0.210846350491	-0.184944026261	-0.299996663658	0.0138747460879	-0.264811755684	-0.0434848140032	-0.381156030476	0.0758128158059	0.035231301671	-0.0241299041505	-0.0425681886006	0.0216228754141	0.055203017019	0.105636867191	-0.169262927453	-0.198529474092	0.0754385832389	-0.158847654348	-0.268043367911	-0.291678318841	-0.240747828789	0.180898886328	0.107698782843	-0.0935003806245	-0.096100316218	-0.087826755906	-0.0744933883639	-0.0845198837824	-0.0780896766179	-0.258673873797	0.18660016238	0.0349619812986	0.0543169190167	0.0588275804541	0.125164453726	0.0985359116581	0.0356300003411	-0.117803243775	-0.309058694331
0.0876926281814	-0.242337442288	-0.205143361411	-0.089458271222	0.109729150239	-0.205720166499	-0.0373909293453	-0.153709140584	-0.142197655916	0.0820023968031	0.121980307799	-0.0728698957666	-0.116925053079	-0.0425303295908	-0.306132161399	-0.1548685044	-0.215619246447	-0.0774836973365	-0.395762697986	-0.210536460703	-0.257299189575	-0.105728797304	-0.259063908468	-0.479767851087	-0.432713803973	0.0294006866675	0.0946279624898	-0.337059337976	-0.0776119742333	-0.110132434353	0.0764182808099	0.113384023206	-0.322429132389	-0.13681791779	-0.0751601219178	-0.0147880581952	-0.144238876191	-0.191496498063	-0.186391944938	-0.000536111803193	0.021685278241	-0.195931931686	-0.0844368218896	-0.215367734048	-0.30157886331	-0.102525182405	-0.358173936948	-0.244743478185	-0.261756336227	0.162072898163
0.552682428631	0.139468061767	0.12754922772	0.176147408344	-0.13692697599	-0.139688137567	0.093507312195	-0.00754143124337	0.0756858378791	-0.0847518788393	0.0407810016896	-0.107306924214	0.065154972121	0.394512439491	-0.0727441269051	0.25982410997	-0.161820368601	0.4693975138	-0.194304022162	-0.112148033189	-0.237540355424	-0.0833184587201	-0.0282064691255	-0.100744228213	-0.148573453356	0.0691591589726	0.151155679767	-0.1622520318	0.208922943763	0.295223430971	0.489953271684	0.493314232817	-0.423636640112	-0.0558829629708	0.070462076418	0.272607873406	-0.0340647338066	-0.0199885861879	-0.0153488989497	0.0620005697978	0.264617982973	-0.241970799942	-0.0688808068551	-0.0905481837746	-0.196562851682	-0.170399939498	-0.175072693765	-0.0430755312618	0.0183280999346	0.549049982429
0.425311914094	-0.11409100884	0.105740964539	-0.0180393758507	-0.244930341944	-0.277775158873	-0.0534444672372	-0.167544706853	-0.0125904731633	-0.203900532676	-0.0953251943081	-0.274627548063	0.109662932219	0.385610405345	-0.000409525608444	0.302810448892	-0.0150964408486	0.353482053241	-0.175610036326	-0.0827288509089	-0.114703278918	0.00923757065745	-0.0136437102321	-0.226070099194	-0.292853985262	0.186916458476	0.277932324691	-0.169352221017	0.297057765007	0.418087446355	0.51755315039	0.496304478126	-0.251344943177	-0.0119974460247	0.192749644246	0.287863322803	0.0845666205226	0.0748893496709	0.130744510349	0.214264703699	0.373210016085	-0.175333122715	-0.0192102792434	-0.0410446395858	-0.149432743709	-0.126690859194	-0.193284028699	-0.0391193666899	0.0503787797929	0.470683034142
0.41721407657	-0.0889580825092	0.179190348887	-0.000672908128286	-0.265267144183	-0.267481769665	-0.0605652411435	-0.168000575784	-0.0040223695815	-0.21632600306	-0.111373534057	-0.26448869236	0.189607946593	0.444531230024	0.0831154867316	0.386388276691	0.0752130754282	0.418944903759	-0.0766428660173	0.032266809767	0.0146391888812	0.117063751295	0.0933043457939	-0.134802443515	-0.21982303547	0.266961980845	0.35596741643	-0.069351385107	0.384813039773	0.490126620994	0.566111417136	0.52661422169	-0.146842990228	0.0242434497164	0.289105779698	0.345733854259	0.16225615674	0.1647587023	0.228760523598	0.290051361392	0.446828848346	-0.0731910902494	0.0832763326852	0.0651374852352	-0.030444879466	-0.0338448991567	-0.0768216384703	0.0262222420283	0.139303124152	0.512727490067
-0.0912705890444	-0.100032797605	0.376109972041	-0.0391188959874	-0.0748831858158	0.100575188764	0.0409671298683	0.0443845012187	0.0511000529691	0.137779920957	0.0799463805757	0.0800417883609	0.537687788329	0.397126231905	0.491228209865	0.406539157647	0.66204685079	0.415079194679	0.518815007489	0.760152511514	0.65352509613	0.752734802887	0.680967497298	0.247785215941	0.134638148996	0.586605352669	0.595308841522	0.602734651869	0.652703729843	0.397529464754	0.364520318795	0.297757851723	0.623933744771	0.261563858407	0.775009735636	0.634251076454	0.593224364093	0.506850702288	0.565273359843	0.635151398629	0.577265378742	0.689324226116	0.718443003132	0.721510312718	0.667235869104	0.76162363805	0.641515540498	0.3434782411	0.460050998746	0.380359233039
-0.0167248018545	-0.0993965559854	0.0566771743619	-0.00862109537874	0.136861766889	0.129423097621	0.0735914401462	0.0652277178367	0.00502215458918	0.211277800609	0.175816016201	0.115164751896	0.172519334234	0.139886976423	0.234140637494	0.0566285350016	0.275937716012	0.218064853963	0.212516893386	0.370463579854	0.273927651388	0.373032610494	0.350812622145	0.0157936172782	-0.040881780728	0.232345153778	0.249124609363	0.259275668563	0.27403689847	0.0572478104653	0.117294347957	0.123067523026	0.226181737731	0.076951532214	0.32399279866	0.34568443953	0.214503377058	0.154622646875	0.173487555133	0.291818867145	0.25166446274	0.308803433188	0.373489480902	0.335145277783	0.230844352721	0.436948703726	0.268592318262	0.0745597574234	0.109210250543	0.314121071019
-0.100821123833	-0.153377845302	0.114048916083	-0.187935131707	-0.156068410229	0.188423632544	0.111463450785	0.132493537078	0.194152036799	0.0601970197084	0.0545392451153	0.0828340122884	0.233486491386	0.0840764187849	0.342112879219	0.132257446873	0.43337860171	0.136568486802	0.359499220788	0.416974303854	0.469260565742	0.483362006599	0.482342889526	0.222885506626	0.128575884646	0.282229554716	0.244421869687	0.381445313773	0.293631897256	0.2693928281	0.0926107670641	0.0946282718952	0.48466702761	0.172268843758	0.398191119345	0.332493269614	0.268163435914	0.252350831084	0.383296717344	0.324338943567	0.339161052132	0.431545930736	0.453645164506	0.503130080723	0.402917422804	0.391327655514	0.37831693112	0.207415271512	0.358167955507	0.125019605993
0.0182201020979	-0.252964603966	-0.0692134785271	-0.220732517026	-0.119803294042	-0.0925192421059	-0.065809999702	-0.135114274727	0.031185680851	-0.128107845119	-0.0658087427036	-0.168084734386	0.010627669344	0.0132817184839	-0.0410353467214	0.00792929843255	0.131747449183	0.0155642973895	-0.111040251978	-0.104611069733	0.00548474271008	0.0334014650146	-0.00278344921809	-0.134322449738	-0.197942758139	0.029342737891	-0.00117724519777	-0.132279519552	-0.00675048802641	0.0848541337945	-0.0465863924482	-0.0386111713349	-0.00416338654164	0.0253016298986	-0.0312214893663	-0.0206604449958	0.0574604749621	-0.0229978284951	0.0592516928752	0.0619589964677	0.135028511838	-0.111116937084	-0.0575958984267	-0.0462624338589	-0.0732208030516	-0.0210270193693	-0.118139574743	-0.0288751118067	0.11198294124	0.048010771109
-0.131205730381	0.00777674814526	0.436809903948	-0.0264017826826	-0.174981679354	-0.0194957884066	-0.126214115567	-0.01172022597	0.0407010558859	-0.133250793853	-0.163571783148	-0.019587257361	0.622302236497	0.352989438512	0.57636671235	0.494795554062	0.655170082762	0.343849081227	0.587245549212	0.61107821055	0.641024404301	0.556166564318	0.544614961184	0.543846656431	0.442601663546	0.503341685538	0.445546229461	0.515977006052	0.504618549207	0.39943902709	0.200081462644	0.0729958821187	0.626745643977	0.276541510189	0.557950859134	0.269744754568	0.61651620025	0.548060185541	0.622528164793	0.541694035934	0.470929402291	0.527040238773	0.462669153998	0.507945538964	0.615842744137	0.532500330548	0.618794357549	0.509825999019	0.599743276857	0.0887441955949
0.041689692808	-0.0375048443396	0.252186575263	-0.00176184370732	0.194413519526	0.457274071607	0.45866939876	0.408925939951	0.417193841668	0.483681560604	0.443866943271	0.415381657394	0.37832610215	0.232839347937	0.287679201323	0.186262618656	0.534790553484	0.44839734203	0.401583707833	0.744894553342	0.547699784907	0.779352079296	0.792496900078	0.15402479755	0.0135013814331	0.450639487835	0.476310258237	0.675179265665	0.610021399166	0.347382731901	0.399068510849	0.49865654236	0.432263003115	0.252563890239	0.641938955765	0.858584969278	0.471440986652	0.44119287267	0.446708884326	0.563658987513	0.682346400816	0.61806300882	0.847190449119	0.812715521713	0.568087664426	0.588520326782	0.5089465158	0.230830448376	0.32072558637	0.516053550549
-0.135729048519	-0.346252522566	0.0173264019513	-0.325279858876	0.00770166811215	0.121513062962	0.0818145911149	0.0919562403357	0.174825002844	0.129211855277	0.142226533988	0.0541706756104	0.166488779859	-0.148384098085	0.0699409684896	-0.0782376985578	0.332374601103	-0.0329355422035	0.116699282442	0.197089007475	0.255239646287	0.296505225526	0.297464186966	-0.0298918404132	-0.128332482761	0.0904064686253	0.0809589552189	0.18123310698	0.0608745671523	0.0241013310165	-0.111747141592	-0.0852434824951	0.283802948924	0.134028653237	0.194824486007	0.194942854216	0.219795592764	0.0876903007242	0.200537155598	0.221698964106	0.206319162315	0.197859019966	0.273707672112	0.267252589183	0.182908893795	0.264462544199	0.172657538184	0.121478408428	0.105855883549	0.0482696965065
-0.0359698690585	-0.228682339034	0.140097737653	-0.227381115918	-0.219202804457	-0.145786507367	-0.208505724873	-0.179616262335	-0.140825794407	-0.143694179141	-0.151155801912	-0.191313897396	0.242575358273	0.0290994638376	0.197282185255	0.10492298462	0.272800711917	0.0995970701425	0.134237246426	0.131958386728	0.251443940856	0.216711480832	0.175301146395	0.0921850003777	0.0419083294202	0.179219240525	0.138266308699	0.132008953175	0.0498218077828	0.0298257932942	-0.0968795324157	-0.190306086754	0.2057260829	0.258083622732	0.155328902981	-0.0184689845758	0.206421978088	0.090094923234	0.184734023068	0.165267292093	0.0940168607116	0.0844293012191	0.0667337066782	0.105712939533	0.164095795292	0.225433639004	0.168276801388	0.198571613777	0.163638903486	-0.0212822473463
-0.113111652974	-0.00216716663784	0.314880224473	-0.0460707398541	-0.165001859204	-0.059955839595	-0.146323301176	-0.0678021321949	-0.0188038260846	-0.132327980865	-0.150218740725	-0.0974898828042	0.445051917063	0.248893626294	0.371287158435	0.306073884667	0.441358509445	0.239701896664	0.36089124445	0.370928153928	0.386658887827	0.350756461452	0.347051213943	0.3311266103	0.26105984062	0.328195976657	0.268626842287	0.354551015771	0.282831371243	0.234028069082	0.0838456745144	-0.0638405847947	0.389901779959	0.233096622038	0.364012589231	0.144775115939	0.386417570313	0.287182556513	0.387363660157	0.335610455876	0.267094047767	0.327403915315	0.255503989478	0.275720899539	0.391803158092	0.395496952877	0.388681636464	0.382820790469	0.359832774178	0.069423401752
-0.0987510766334	-0.13444795116	0.550627054792	-0.14546333451	-0.376625464124	-0.0332144148931	-0.127527613355	-0.0949593685468	0.0548348713427	-0.208855289093	-0.199724086546	-0.117130379471	0.732814396095	0.516803228951	0.610552899412	0.648719169201	0.86909654248	0.459044171967	0.634762643174	0.812488278713	0.820891615815	0.834256260316	0.787207650834	0.501843818245	0.32747393346	0.73282577168	0.663495041795	0.690915880822	0.717266596136	0.613349699408	0.354130765288	0.200735414668	0.834303270141	0.37352100074	0.834668276649	0.530195219187	0.800437967836	0.725423987914	0.848633273537	0.758133908638	0.748902968615	0.719061648676	0.717691037583	0.756959027648	0.846227337373	0.719928100899	0.773424944152	0.489468834056	0.826259752962	0.319654723533
0.229387505629	0.592869499813	0.671006184853	0.614765478166	-0.194240415615	-0.0480588840676	-0.0539617178075	-0.00396001435045	-0.00032964748011	-0.221967039182	-0.18754740235	-0.0673200857118	0.527380377506	0.836658906112	0.438176445291	0.817110390172	0.390375279722	0.574326664503	0.466628568251	0.529563731473	0.364889750143	0.351960543395	0.380589339159	0.552289841156	0.494876387443	0.449039536641	0.433970230983	0.389236844753	0.586003366886	0.548009269309	0.528933476987	0.394528138198	0.297022365923	0.103432310323	0.475542544634	0.300332629222	0.389995160127	0.571971454761	0.498930452682	0.373926479057	0.452988687016	0.442371688753	0.346592280007	0.320305219963	0.552301080441	0.34442758696	0.50697341373	0.48341315846	0.635933372064	0.461424225957
-0.218444224926	0.0806708768358	0.584338214258	0.0512857120493	-0.151085259055	0.025381581172	-0.0841750233583	0.0311820628354	-0.0128883210329	-0.0418459763414	-0.114992743211	0.00270531538887	0.752700998664	0.47535099278	0.617928488007	0.600348374672	0.805891834096	0.314758803844	0.688436090549	0.868208517362	0.799595679603	0.796713041038	0.662686700646	0.544812060631	0.470117539996	0.80094261454	0.740785801694	0.74850478788	0.716884046198	0.509852080478	0.376292124791	0.212871436233	0.838269960881	0.392679650419	0.859339308119	0.447774831958	0.747445787362	0.750001001395	0.796032394772	0.753595675285	0.598731525593	0.805570363416	0.721123957371	0.757931031021	0.887515502131	0.769578730811	0.772399570125	0.53156647946	0.746960065072	0.12095368417
0.0561024364841	0.140072355772	0.456914765517	0.156283785848	0.0461559488796	0.209275371642	0.231788107234	0.25892295353	0.24292384144	0.181969101106	0.17310188951	0.190578737555	0.541116587173	0.511859928463	0.448721873235	0.496827740671	0.570735416781	0.433796843987	0.493289299437	0.751349887256	0.545774450181	0.69695155926	0.63396094711	0.315019688721	0.223387270916	0.660030249568	0.712759153323	0.585537851212	0.788536749249	0.588978463288	0.634299078203	0.611487418817	0.536346330657	0.29223314683	0.812020078073	0.72468173852	0.546942471785	0.604029056998	0.652777600674	0.703717303099	0.73834275005	0.671317359231	0.74335391613	0.758206466612	0.652481394006	0.638079087784	0.614803678961	0.353050648109	0.559498278035	0.430751903839
0.116467444569	0.478438995872	0.662107499176	0.590539585932	0.00165799170837	0.101699242713	0.0651180470074	0.134388264508	0.0892052318104	0.00918504057663	-0.0128683205878	0.104920122125	0.627261070139	0.745389697483	0.473522257471	0.735095832705	0.545428331306	0.575981777059	0.557163007807	0.722809711909	0.499414188434	0.55278134777	0.521608381514	0.488778237137	0.428965449596	0.557582547636	0.534016155452	0.536882068876	0.692377628282	0.541652203218	0.543875338867	0.459137597967	0.441068328445	0.228539050332	0.634679714209	0.482971039812	0.486363240629	0.652535163743	0.584365799618	0.527790072735	0.548112347137	0.63059138381	0.567207487042	0.506241452404	0.661450309303	0.533765175749	0.618837544224	0.497638830824	0.626934427112	0.490761490034
0.117431772277	0.340413721762	0.573957003964	0.426623094764	-0.0158789272381	0.176093682419	0.106097181584	0.177680017829	0.197782217796	-0.00537265077889	-0.0240201450932	0.0835212507586	0.601338964904	0.715561360107	0.482395174754	0.69470156331	0.618417311392	0.577091383678	0.554185721741	0.703707297376	0.521967974605	0.582286072826	0.608086040465	0.483392097341	0.382481144768	0.536402576804	0.531144386881	0.560172687777	0.778229685976	0.666075199206	0.602437247904	0.544675571574	0.519922044043	0.252821641591	0.696976038776	0.596714712433	0.520536296918	0.652628794834	0.654803753446	0.606019196147	0.639879308486	0.64085395722	0.587435111383	0.576838772671	0.635360157211	0.558658145509	0.654449202882	0.482387327333	0.652201825103	0.465176195446
0.0212146559937	0.16173174354	0.512875877622	0.187697431205	-0.108669066759	0.157543548684	0.114547159178	0.131642959478	0.170645898576	0.0214102273051	0.0322807063396	0.144265485366	0.541719264425	0.495504551679	0.450008255422	0.558436895099	0.589960522599	0.530003261404	0.521024675105	0.693416028695	0.591046483401	0.641821875165	0.661757386438	0.465438423535	0.348197649538	0.519033622369	0.496715343198	0.589371842431	0.61860539957	0.501340564521	0.40078236561	0.355897833508	0.50770140669	0.312599470597	0.606368130257	0.520935883129	0.582147537382	0.570327331443	0.597875587896	0.530486398283	0.589677297401	0.562397901802	0.591668663882	0.640339572376	0.671324763506	0.528706828015	0.620481862874	0.470392397878	0.572886703112	0.385773680054
0.104228855689	0.636579123265	0.667071267171	0.711295374412	-0.0742314756456	-0.0785520424612	-0.106371832732	0.0041574247697	-0.121788041448	-0.157892738209	-0.186425919412	-0.0617303329006	0.52779927667	0.794331067845	0.485827516924	0.763251993783	0.363494260354	0.508845397052	0.487596006697	0.565786224892	0.358931905271	0.340059230348	0.290910737155	0.565001720803	0.569266948652	0.527021929318	0.501357084521	0.459894295646	0.605076820093	0.498194387909	0.557180468963	0.392253239718	0.299254432687	0.149491453916	0.499094349457	0.251412419022	0.372697410836	0.605340283899	0.468458853979	0.400851506299	0.352136170981	0.479715053505	0.310940234296	0.287171424478	0.566478934897	0.376264581099	0.466385184853	0.551035497589	0.558299026982	0.37338022071
-0.00488540860273	0.222282897011	0.584812981841	0.191520938586	-0.284656525983	-0.243560165851	-0.258357901888	-0.177136392901	-0.215284768613	-0.252090357803	-0.247408492215	-0.175236976881	0.583965983834	0.433148835372	0.436694261762	0.55278827063	0.416952293152	0.40915527896	0.366541155464	0.445139004037	0.419460486193	0.379958800898	0.330446619655	0.424704195689	0.375227482664	0.488023420374	0.428772328863	0.386495604816	0.412955762397	0.330574425943	0.297399127209	0.0999814286824	0.386248575304	0.13979635894	0.44989012807	0.136519124869	0.447988475766	0.4776962841	0.4748020592	0.39852745427	0.299656079755	0.293287222992	0.254666557053	0.250004017747	0.498591263933	0.36639273148	0.395559995826	0.417705033976	0.50959172221	0.172433884917
0.195090459477	0.562574416656	0.616325804003	0.64297643252	0.0147284928031	0.0888058031619	0.0654119766088	0.136522132401	0.0666064269836	-0.0226198469312	-0.0188175049641	0.0867858501266	0.525280863155	0.73831217568	0.440074600395	0.694954828408	0.418465958951	0.627000628951	0.492725195706	0.599537620446	0.40817981094	0.433448537518	0.422828950452	0.556412967787	0.50940893527	0.461731245662	0.437442459421	0.477694400457	0.585183066868	0.485034717754	0.504959655943	0.420549685075	0.286537876411	0.173080119809	0.489345497981	0.363767579554	0.376221656281	0.525213788517	0.443495672917	0.383350809207	0.451281964804	0.458479092931	0.396433863276	0.388314442711	0.571315450106	0.450052273152	0.512530319265	0.48955167504	0.577403809384	0.448735228761
0.00942969818859	0.457813115953	0.580257944062	0.448408471896	0.0247206974388	0.0610545803994	-0.00852964591771	0.113854187864	0.0332525443563	-0.0186239094624	-0.0362571905861	0.0751232047388	0.700497221258	0.634188591979	0.501954651424	0.652901431954	0.582153768569	0.511582145508	0.601641473478	0.694799897092	0.522239037905	0.547915566738	0.472870227323	0.593059505733	0.55294084922	0.617260998808	0.587101769377	0.55669135422	0.666583754017	0.508308565018	0.492600835812	0.364820646533	0.502859098903	0.251900912803	0.648462270048	0.373236224284	0.50094135705	0.607817988679	0.59686398348	0.548612777956	0.486615115963	0.585551940133	0.514142995866	0.494515023844	0.65192568785	0.590281741268	0.63020685137	0.490635971832	0.646610463516	0.265673799186
0.147902503267	0.507309239136	0.505229948273	0.510791804491	-0.00579227861707	0.0684319142091	0.0450431578221	0.136344298857	0.0416717044402	-0.026244753319	-0.0579578684518	0.0970483485153	0.410084998726	0.589877777015	0.38615375395	0.54901912602	0.258963385012	0.550270311925	0.403861996149	0.456243727055	0.344713546089	0.299848751275	0.344453730564	0.558292881353	0.522790792834	0.312778152093	0.278626855506	0.398753360666	0.498497352713	0.425272269172	0.484537641188	0.379984914074	0.228395583005	0.105133254911	0.379695731896	0.286467415864	0.292825027264	0.422968636267	0.314901313621	0.253161295121	0.30057486615	0.340997224286	0.276344135174	0.29798381234	0.430998883288	0.324278448442	0.439750377769	0.446232508211	0.466840229333	0.357409437978
0.0992723471836	0.295557705752	0.47851512376	0.266484666649	-0.424230020301	-0.518417816895	-0.522590607384	-0.433463984113	-0.43817829086	-0.594351830075	-0.564679610106	-0.561743653924	0.405915845277	0.660945669778	0.445981175612	0.696246924196	0.270043255562	0.325920814335	0.305132836	0.22431221974	0.255653457952	0.133340153322	-0.00732612370532	0.439311735087	0.465778514098	0.597966753045	0.609219275677	0.205865008685	0.509621971288	0.559915749863	0.541091598037	0.2370799486	0.202784706069	0.167466696304	0.414400396189	-0.0440084860164	0.33192374324	0.467101225824	0.479083415939	0.390258965088	0.283414623995	0.170190663393	0.0189284359137	0.0363114414951	0.276248518541	0.122363184501	0.203316861551	0.396064805888	0.51479729647	0.0753918734195
0.140216534723	0.196702915572	0.305339803197	0.273870715103	0.0532189104742	-0.0900678570958	-0.0693009622747	-0.0421175264921	-0.123836308869	-0.0547071152556	-0.0224543839009	-0.056756053054	0.300738377905	0.359786255273	0.193558209576	0.306815141179	0.177037338969	0.311119159998	0.170374382473	0.289069240484	0.180401345442	0.215522502286	0.141924612242	0.19038779104	0.193050465011	0.37445009851	0.418018803715	0.271718864795	0.388671014669	0.287211729061	0.403330448335	0.292695957021	0.065337789706	0.232505081187	0.331604680355	0.210650007393	0.19640212168	0.322153464034	0.270885609249	0.333691375725	0.299274511734	0.228642270159	0.200291549974	0.156222634522	0.228317794588	0.232955568046	0.172251745909	0.229719791805	0.198677553656	0.246412654923
0.0884755716898	0.0749653366881	0.280272612432	0.0342133579025	-0.100529187305	-0.0378226404488	-0.0296457875641	-0.00985579474403	0.00511509338216	-0.0776823268494	-0.067834784062	-0.0834945485937	0.349880487937	0.294064204831	0.293092292306	0.330506225735	0.347399046234	0.368007580345	0.291487756401	0.335265286146	0.32892615198	0.353635836477	0.318118118225	0.27969365049	0.230056648546	0.430748956083	0.429486995049	0.358815008062	0.432190304915	0.392239972982	0.387508877807	0.283665204799	0.228851881842	0.193692168584	0.413273076487	0.287970584408	0.318160555589	0.331360652337	0.345174965131	0.361544843693	0.335056555981	0.259194307047	0.288553700362	0.325149654793	0.343903066603	0.325606176376	0.277141616813	0.268747352882	0.367988843497	0.163358309557
-0.160458992451	-0.057816114087	0.395567812518	-0.124696623791	-0.0380150235815	0.391341822086	0.246236473464	0.282964527394	0.339024207411	0.211704405823	0.171354544751	0.291108857192	0.608696917415	0.242492384461	0.509788524552	0.355392316583	0.80530215053	0.419277749541	0.663388005754	0.868366373135	0.803270555314	0.876958654995	0.907051151752	0.512018062173	0.344913759497	0.530541153689	0.474627858573	0.806278095767	0.608117523139	0.380261934641	0.188402852496	0.174053850469	0.789295336895	0.371868963525	0.738809492613	0.653106696807	0.663384532613	0.578768540464	0.677861317098	0.653782073379	0.680096056265	0.764691558682	0.829125328597	0.89122758261	0.841456737741	0.784624411507	0.819771486831	0.442202792589	0.63741921026	0.294592945933
-0.23409020279	-0.314120118176	0.0933216218325	-0.322374245979	0.167188145697	0.55162581086	0.42558142175	0.413401350023	0.489913078671	0.453820495088	0.417809025489	0.477531262165	0.358351910351	-0.116791902987	0.264815793833	-0.0283817991755	0.628654671632	0.170373215753	0.414692941956	0.664047197302	0.607504594598	0.742147150509	0.792215259681	0.151141438188	-0.0209352592573	0.229539222953	0.183956875505	0.58684873561	0.298825301702	0.06554426664	-0.114619412712	0.00610034565206	0.630399413072	0.289478605341	0.496758620881	0.605254710945	0.457918324289	0.31124283293	0.422346359162	0.461803162327	0.541923819451	0.616407756121	0.768594733833	0.780973995015	0.591980641639	0.641949091602	0.616814880176	0.189856726314	0.32739332139	0.225283598055
-0.128107384367	-0.317354564827	0.0689947262592	-0.345169491445	0.099566281559	0.587244381302	0.474605450598	0.452144106921	0.595175639416	0.403656604003	0.409419488057	0.460434656207	0.305403721347	-0.0756665880013	0.227452583963	-0.00745827284843	0.602053091069	0.209720928965	0.377942256589	0.594206257453	0.534468031056	0.685411008398	0.792321687056	0.151683697053	-0.0458084284841	0.161876297611	0.123660538929	0.526768302486	0.306423334403	0.144947503439	-0.0761919473887	0.0705029005015	0.58141755644	0.270873864307	0.474224197258	0.66058731276	0.414115739996	0.268072947042	0.419217997624	0.429637218024	0.587363156684	0.564790542843	0.73710444207	0.76579259703	0.520518192544	0.554211963721	0.590466462142	0.140495398908	0.352119641913	0.297680895463
-0.136352563946	0.295460206959	0.45560612641	0.184103775998	-0.122975690068	0.156366032404	-0.0530885618085	0.0583432805609	0.0356973939048	-0.150921003859	-0.154850791162	0.0173943016345	0.490939208913	0.453343082886	0.524788216723	0.541373551702	0.628780613075	0.31927430542	0.678179000392	0.697366838741	0.671624944635	0.607892889233	0.587524644118	0.734970786892	0.662439549059	0.551915004094	0.496844065735	0.649671555871	0.594181919046	0.459537396443	0.281412639067	0.121235519614	0.712543272686	0.254043770409	0.619674250696	0.302532605799	0.532232400993	0.605213624215	0.648543471438	0.517418302161	0.446038676692	0.647636685303	0.548743507712	0.612486650837	0.744477596828	0.601883118381	0.780707561921	0.456955946239	0.707708233829	0.0604449919545
-0.190903343922	-0.00979990962468	0.358815654089	-0.000268731355212	0.1487387049	0.319206675711	0.206049239855	0.271487903722	0.264845403384	0.217610832468	0.189589928726	0.284607824903	0.601518560077	0.252927763969	0.450536840885	0.361359282967	0.726895447738	0.275681248281	0.579317897365	0.837493100494	0.710369399643	0.801407430803	0.759037178897	0.421969982878	0.304797657316	0.6082796847	0.580999630647	0.692854508614	0.614348146641	0.355536140277	0.23632795178	0.222528957092	0.726142853324	0.383066794663	0.716362459503	0.558513507863	0.605848658091	0.598640478401	0.700742135461	0.704854298936	0.669096450264	0.745178256057	0.811556233622	0.80070457128	0.748037420418	0.714670153075	0.727011760824	0.369941642342	0.585931668665	0.21827861061
-0.072384156967	0.117455350218	0.504937127407	0.180788591624	0.0575942455216	0.261429912004	0.174208363884	0.265830306988	0.282369297818	0.109191198966	0.104051105615	0.212426871788	0.673106473621	0.473255704589	0.533379386276	0.546157568738	0.7641167433	0.422910462601	0.632913946099	0.857060606042	0.747087340282	0.797509023708	0.726499804589	0.504153034071	0.380263432435	0.672975794193	0.632149647988	0.705334575408	0.747634134529	0.593889464781	0.440927259748	0.397319023986	0.755174212817	0.363934916565	0.786918766065	0.601845745703	0.632425537693	0.726487254744	0.779736224445	0.721444205862	0.742625125297	0.789110047418	0.80061636534	0.781451502122	0.796874596191	0.670415816615	0.738140662208	0.472516888335	0.744883416111	0.303680386742
0.0337277873064	0.0441205113921	0.47632889879	0.0344696240565	-0.154190589228	0.168737573481	0.106389809271	0.15879989193	0.301538763055	-0.0950986644773	-0.0429188596244	0.0474568296	0.619099799156	0.515184847156	0.514140775472	0.599857825541	0.733913731597	0.471483566823	0.584065491533	0.708988815141	0.692969384744	0.704247857932	0.688988960459	0.511321355965	0.349242653753	0.603606232739	0.579119686833	0.587425612062	0.727530075204	0.702370419301	0.470978088248	0.401754432783	0.694706337429	0.340079222334	0.736941076703	0.563184400493	0.606878040351	0.665324187297	0.792380257012	0.685552079327	0.79064103163	0.636942095251	0.680409317719	0.709215844652	0.69992693086	0.544072956572	0.682106011586	0.450375246558	0.782135460163	0.344697330032
0.161387189019	0.613100679432	0.466420913306	0.486594356824	0.0206034261871	0.0959642207945	0.0636444056105	0.150790653807	0.0106910516524	0.0535858532675	0.0280525161182	0.186186645421	0.39077218	0.380069166477	0.322375632933	0.370120210518	0.151277435878	0.617593951896	0.421175756116	0.360811922037	0.209668982166	0.184298737582	0.295969199313	0.62939694607	0.628549128229	0.18203620791	0.170343500243	0.425712438604	0.286880689514	0.146100557994	0.256314088244	0.158236218835	0.0456906099533	0.0803081491712	0.224107855731	0.159849150617	0.185482941446	0.206555383913	0.125178401448	0.0733414696305	0.065463486591	0.18002768534	0.144785280218	0.197650157405	0.355525933094	0.32677807735	0.393361287062	0.419290880592	0.256378474612	0.220346757357
0.165617089382	0.0316719067084	0.224565259153	0.0256219974887	0.142373322279	0.540838843283	0.552261038077	0.526315246883	0.659122959246	0.342002711977	0.411398876534	0.441103514874	0.335780814851	0.281368241927	0.232041871582	0.261402380321	0.497090066327	0.47407420264	0.369635279109	0.592362391599	0.434460457332	0.624958581057	0.720063902197	0.261729610814	0.0920568019521	0.303730411399	0.326228936248	0.496348371942	0.567110406168	0.487445078416	0.400857264544	0.534706792649	0.414590830548	0.240567802323	0.556337990745	0.792932219913	0.36837542739	0.383620359544	0.47813890508	0.481964733064	0.758280648695	0.51267648403	0.71909347329	0.741357636534	0.487691804673	0.441915025715	0.523308949042	0.201446453109	0.48512740718	0.54028351151
0.174933328989	0.0822775396794	0.0753534030366	0.165543578449	0.511453011481	0.653477663053	0.750686911338	0.723687547688	0.698693908658	0.684619357769	0.733006390539	0.736172384927	0.144858170218	0.0422767896058	0.0185579286909	-0.0445735404501	0.180543451045	0.340303828571	0.124943655867	0.451875996013	0.167572779793	0.450125410199	0.543328963294	0.000119558851541	-0.0968708176357	0.0827692657201	0.141146127522	0.317434976072	0.350215517661	0.161313426709	0.296907835066	0.554534807171	0.126068943336	0.138768919517	0.3230184584	0.724670193332	0.128817570736	0.191396409426	0.160933450059	0.295938350188	0.546481548918	0.378062690836	0.636587717197	0.578433422434	0.270837493076	0.330110068518	0.303900609579	0.04395996007	0.125817502319	0.538324836055
-0.0698679071299	0.206006482105	0.548469387195	0.24533483661	-0.0903168647218	-0.0688911949524	-0.152264958654	-0.0499162414929	-0.0929177934807	-0.134010647352	-0.171813535988	-0.105143560883	0.651611019926	0.545501830469	0.527119206492	0.61681566024	0.649756194007	0.407888390305	0.561030142359	0.684037609035	0.656164508327	0.612695729389	0.456987699079	0.513204836149	0.465586139388	0.72395440772	0.665868203658	0.566204593288	0.658468508789	0.561118467631	0.485440171858	0.296704649864	0.582516326244	0.29885199533	0.680668677728	0.31949164894	0.559670272461	0.649431921904	0.660326068899	0.593576914889	0.488455800071	0.593840162696	0.534406849851	0.512321109231	0.648984746861	0.545902434725	0.565905044319	0.412218471804	0.668209832532	0.151243768012
-0.233674339188	-0.19107252209	0.326860239493	-0.124563383856	0.212891103737	0.263826131397	0.231644680921	0.316298159939	0.261062112475	0.409952351415	0.33630766266	0.337677021086	0.632588532253	0.0972324629514	0.357217781602	0.155443881904	0.649766782605	0.182031673333	0.382735134427	0.674943164734	0.543099165069	0.657809912022	0.573785150219	0.148499905955	0.0642606990613	0.500580110123	0.44713255703	0.530042186029	0.420139075971	0.131154555301	0.105658361401	0.110451567936	0.581729201337	0.364861513009	0.610266211715	0.506986842904	0.522942265113	0.479568122611	0.536534977201	0.616241145268	0.523420510929	0.649440977542	0.709840873186	0.632489410024	0.566865419825	0.667242784576	0.507272537863	0.305959689436	0.367841164866	0.187169203872
-0.161021727082	0.0719783905842	0.546844911294	0.0416753935299	-0.315184333714	-0.0280297375218	-0.165456577229	-0.0683127920297	-0.0386058721986	-0.188847663808	-0.256229753693	-0.163062193229	0.658756070533	0.551589078676	0.641764922523	0.656565165604	0.794824117586	0.32441192325	0.67169558122	0.729140467691	0.757627884024	0.682326662155	0.546883048836	0.518275241525	0.441719352072	0.730755669539	0.683405830416	0.606847756824	0.735944104712	0.635120074701	0.434626904559	0.231928471624	0.805758632062	0.349165761982	0.824304521816	0.403493371774	0.664384739938	0.728494458526	0.795004574335	0.711236900367	0.590560783198	0.729213648929	0.613776178541	0.664881203069	0.766005305845	0.660415574262	0.684824247992	0.515305991134	0.753297936225	0.134734262483
0.0638059456207	0.55392067036	0.593898185451	0.484226038854	-0.0683717509485	0.0637438110306	-0.0136737707063	0.140687294897	0.0302431598691	-0.0524495245844	-0.0690082537433	0.150593216964	0.434824388594	0.472317899262	0.503987941393	0.479417206602	0.295716270729	0.500465685506	0.585719440882	0.472932163081	0.343635195302	0.249829835965	0.340781045455	0.746529701047	0.739099120569	0.277235831857	0.234402075661	0.463955592206	0.381758967671	0.273120892761	0.266470776954	0.131724581229	0.3101073206	0.142218054933	0.304955083185	0.109603423772	0.270285561871	0.370872905625	0.292063536461	0.16559738125	0.13909582694	0.394861578827	0.242148412769	0.279740783665	0.510496559313	0.371995200199	0.532751074123	0.538918516852	0.473191201462	0.156609764638
-0.0657498484178	0.0764994208108	0.551620677209	0.0357045791995	-0.112417410464	0.298439610708	0.161892527818	0.242575082124	0.262946667957	0.130646275041	0.0957541649792	0.203189486789	0.689215037347	0.378471353889	0.574446493017	0.476186311245	0.818214482717	0.461353845618	0.680641520903	0.819542057807	0.759409693331	0.792574898702	0.811860711533	0.554558605775	0.412140354878	0.551123089742	0.451420797166	0.728445305237	0.583190129012	0.427204734138	0.224847113057	0.154889970696	0.744755030691	0.383032314364	0.68846205424	0.544904710135	0.655565935252	0.625688386668	0.686106213583	0.608206033887	0.609764666015	0.735992565331	0.748219619423	0.779956137921	0.801575223665	0.692747934078	0.736948994477	0.52822314779	0.698767470775	0.296683496549
-0.113369210016	-0.235967862901	-0.0869036239787	-0.266359700126	0.0159714051048	0.0499182494423	0.0448926149767	0.00957423490254	0.0894204298571	0.0899175602868	0.110739290254	0.0656128501154	0.09797098212	-0.122242400144	0.00087304151384	-0.0728298439091	0.159688813085	-0.0806356009875	0.0227173998241	0.067603393698	0.11889580897	0.16428358163	0.130126227169	-0.119298584288	-0.173728118789	0.0349565304967	0.0273691877568	0.0264787510829	-0.00259061830239	-0.0522434008459	-0.106090654602	-0.0760695394522	0.127337170679	0.011853309905	0.0952084372824	0.122817298588	0.0821922287665	0.0279956161556	0.0986154203964	0.121290217236	0.133305610576	0.0585553978865	0.150326597056	0.121881920615	0.0437267800672	0.121808301432	0.0609262425064	-0.092834144216	-0.00509650980416	-0.00184335464259
0.0238234871906	0.482546768734	0.634439193958	0.449279765007	-0.200829469792	0.123856921506	0.00809123234336	0.109006920654	0.0673049943594	-0.1444358791	-0.192618213592	-0.0238371565708	0.537338796017	0.70549160313	0.583205885673	0.738140854537	0.573470718157	0.445026491233	0.667449261869	0.708020911694	0.61651818443	0.54401549652	0.50522210883	0.669932001234	0.619994877097	0.59056598857	0.542544984283	0.598010326751	0.709107849571	0.641837143448	0.539743850838	0.379228040158	0.624731681287	0.245391910908	0.687240483452	0.401373573029	0.492380630141	0.692354380493	0.655557642221	0.512494315194	0.4941521567	0.697393627415	0.529621519312	0.59058379511	0.749700358899	0.527097002506	0.719287225703	0.534070191079	0.776692612362	0.284285841701
0.290434753443	0.64430493992	0.6161178148	0.662372574872	-0.093397596661	0.0876398243999	0.108264486088	0.170630305723	0.110023501627	-0.0331611968761	-0.031216399149	0.0414316664178	0.428498240659	0.779223032048	0.366954349906	0.673568605148	0.279741381717	0.639045803457	0.414090479714	0.496791216161	0.24401447279	0.300487313958	0.330949480239	0.474046407185	0.440750784798	0.389604320585	0.395016872241	0.409702270051	0.598051458669	0.528851427194	0.631119157225	0.531626165233	0.183072773405	0.106308159668	0.503610367876	0.445756820268	0.279406842705	0.490782721549	0.372451923888	0.319342572088	0.400264821645	0.419515336632	0.35067737315	0.343101590973	0.464238332882	0.317597073285	0.461693433324	0.416644218897	0.512076573363	0.52057790314
-0.18430009648	0.21610667902	0.595794850703	0.136325562915	-0.235403866171	-0.0957020645889	-0.247293748416	-0.0959891582152	-0.186273866389	-0.183536040343	-0.265007382807	-0.0942604022846	0.619654422915	0.383069821787	0.667471078604	0.525684318259	0.570605046175	0.331671745702	0.656253221384	0.586112279507	0.553713830891	0.450839593327	0.448531631069	0.671025131035	0.640288405124	0.506731908819	0.425686259973	0.60483294962	0.464159716803	0.302447940486	0.201241125823	-0.0258852711525	0.544022321474	0.278060433732	0.50606783368	0.143960441304	0.545180156532	0.51692430547	0.521310511463	0.43929089818	0.246961578458	0.499866010781	0.357062130049	0.392841437977	0.619541135659	0.526055618988	0.567466035828	0.603707468018	0.517083222849	0.0539316913292
0.0248874269226	0.140929263613	0.401923458723	0.094557253413	-0.0735102544791	0.115493001861	0.0358872779575	0.175793479548	0.130868035848	0.0442135631306	0.00778264833184	0.0621419277174	0.497907023778	0.324019154989	0.516268121075	0.402205094621	0.509934187305	0.363115981	0.510872934291	0.560048061526	0.567495024322	0.513181567637	0.500208201228	0.493926734832	0.411322107507	0.438716374829	0.378516318366	0.523211684069	0.468849412835	0.356891725365	0.265123338675	0.175586104768	0.538137517948	0.305449376282	0.515682372339	0.354726114084	0.420486372767	0.501977735576	0.524567353505	0.464175160911	0.414855963627	0.498530681821	0.498157786612	0.512450246643	0.53595853737	0.432099803782	0.510036799162	0.364394786813	0.51528810653	0.167630930467
0.0313503678639	-0.385422364393	-0.0430049289033	-0.374506808021	-0.0397215385728	0.186673861926	0.15125742854	0.132546391242	0.267596670021	0.123799237935	0.154476318842	0.0835609997248	0.209797728684	-0.0872230795028	0.0669379339906	-0.10214160331	0.339545675829	0.0958322375731	0.112229082331	0.172295982062	0.252190943179	0.319309053009	0.31980447079	-0.0417897131547	-0.177516525964	0.0743408161439	0.0379504196096	0.203931123664	0.0748748206673	0.130001605664	-0.0581484953409	-0.0368625684815	0.275819903528	0.158581990718	0.22201877897	0.261427866522	0.218322409881	0.0499550060851	0.198168870562	0.185513314757	0.231792676436	0.162011319074	0.28458733863	0.294883969887	0.166490689717	0.237011078489	0.190201036901	0.0445675251573	0.135253695398	0.0665114685925
-0.0678898025019	-0.267034036638	0.10550523271	-0.244351676772	-0.106174616928	0.105428321548	0.0712062976898	0.0536914051621	0.160732324939	0.055896562756	0.116542767648	0.0550979017619	0.279298952621	0.00302427775719	0.128309131933	0.0520943602125	0.313901920703	0.105173619345	0.144873950428	0.233449473608	0.248157721429	0.309242613059	0.3330699511	0.0211766409515	-0.0849502681634	0.103366210633	0.0627481115751	0.23715984573	0.0665559612204	0.0266460261573	-0.0893922784843	-0.0998169449493	0.224285556645	0.0886025933492	0.188787941811	0.21821260703	0.226293932721	0.0629416464758	0.190659111164	0.154996467614	0.224343711991	0.199594705229	0.251581792081	0.242711575909	0.223722336986	0.267878952733	0.221041464664	0.126899250754	0.187953604591	0.142787111565
-0.474620502547	-0.0836071752791	0.357267452404	-0.179907843476	-0.147408360394	0.0509302197512	-0.209153334352	-0.0671515026314	-0.109443235015	-0.0565689028026	-0.186492493994	-0.00802390537669	0.530708904131	0.116361677984	0.575249259653	0.298056789266	0.733326999275	0.0877131330136	0.667687903631	0.682565903532	0.782304983973	0.647153759543	0.569530776442	0.567231325725	0.506561209009	0.519631949745	0.427704018461	0.684827375739	0.407381511807	0.183369505726	-0.0696716741542	-0.236515441095	0.854246601613	0.383026878736	0.576904095071	0.153509689697	0.600492599822	0.510302278513	0.587042250768	0.500727697973	0.247066112798	0.695692993947	0.565163011328	0.60408820523	0.744776998581	0.706547169398	0.72313693122	0.473460001235	0.552287475134	-0.211480081979
-0.2334945565	0.0126098884602	0.464853577805	-0.0236835469861	-0.081049772814	0.185067506038	-0.00776396229482	0.107941185277	0.13644912675	-0.00689892688664	-0.0487797880836	0.106714098122	0.61359044238	0.387707324098	0.591103166391	0.478128885314	0.772608050068	0.358760658547	0.65774168465	0.776637574934	0.731044781048	0.708920370284	0.716397749661	0.577730132271	0.456576760445	0.542942986885	0.511472709391	0.697961049151	0.679883039318	0.442107522046	0.246095660851	0.144902924717	0.81669699278	0.360106971666	0.74435678033	0.488127514861	0.638321390641	0.64103155734	0.727384200416	0.670659814697	0.588530920801	0.764196364925	0.707573490831	0.714471369793	0.753416607471	0.769075352309	0.834746315251	0.49370716555	0.660844536175	0.175670519418
-0.10656470298	0.243594177998	0.553518054385	0.128414374553	-0.232639350106	-0.131956520181	-0.244563326567	-0.0930287798456	-0.196520771569	-0.129931686123	-0.223043003458	-0.0752930453671	0.605420437108	0.390372966097	0.658126443433	0.527589882447	0.566627355227	0.427447659168	0.601797906362	0.660376593855	0.694900570318	0.576825326582	0.48753896519	0.690905820889	0.664217432536	0.620850256862	0.575589937163	0.665321438392	0.570676512236	0.376382356733	0.308781896538	0.0978880293992	0.569124753392	0.331489854486	0.603783264973	0.205466958186	0.551545571072	0.557522254718	0.54568735096	0.502548272227	0.324856409112	0.529270506096	0.44500909922	0.506867419908	0.680533404935	0.566651806991	0.5935046319	0.534334550597	0.60259064661	0.00674061845314
-0.173888949982	0.0209654316629	0.369576991605	0.0597060062351	0.0735736192694	0.224190191042	0.135751388452	0.208629946808	0.251973466047	0.076492222766	0.0993451983417	0.248313347862	0.464770678749	0.367136510977	0.442754424644	0.413791387735	0.56016421325	0.31839465236	0.474531441483	0.657333591634	0.520056417878	0.583439256164	0.616911129394	0.390440362602	0.278959450124	0.410530313874	0.443245095527	0.489304132338	0.641655707455	0.415411593352	0.319266959404	0.313101018475	0.635436926711	0.253864160106	0.658296479757	0.533174188585	0.494980855038	0.546633864572	0.612814274407	0.615067082053	0.624553655808	0.654811189841	0.644462138841	0.629191353389	0.605417204657	0.681881530684	0.739485664068	0.347913648434	0.522965494226	0.31196825391
0.09539831463	0.309528950579	0.431542664679	0.343422841368	0.0497129704906	0.219407927223	0.240564732115	0.27149172708	0.300431689699	0.082022780241	0.137608417944	0.264379146588	0.385958719773	0.556019171778	0.358115262885	0.516831176448	0.364782764548	0.520126951501	0.401987034033	0.589594319479	0.371984844773	0.478913007046	0.530545148963	0.408492637945	0.318245230669	0.390848720382	0.447903767444	0.440407850554	0.694749057261	0.541227510023	0.572003077276	0.582884226421	0.389305770255	0.16130481501	0.59585617561	0.598626508815	0.382152974303	0.529381761382	0.493564202144	0.491765827573	0.633594285328	0.529269062994	0.558134123881	0.558691602728	0.535218666524	0.498167341128	0.608747182015	0.329223759073	0.530934140765	0.533657255783
0.256027626381	0.274361381881	0.365154937775	0.266229061091	-0.0141196603014	0.268574671375	0.317842292268	0.325257252359	0.400931495134	0.0803160659416	0.157473745732	0.235506439164	0.296024057391	0.515565865209	0.286371171304	0.465932951876	0.30850024443	0.543036840463	0.32088212863	0.476742629059	0.28157620657	0.415899479858	0.511739628362	0.362061709594	0.257539846867	0.324039743843	0.385005378205	0.392034663485	0.682706451933	0.620815607402	0.643712664626	0.680038148679	0.284687775833	0.160972489678	0.55085171319	0.663862382561	0.314117775804	0.453130782112	0.450637388468	0.439958299152	0.645895063435	0.425830164529	0.506770366937	0.536554330873	0.415015481022	0.348569790498	0.497003396669	0.253053051964	0.485591943283	0.557625493401
-0.0326575258075	0.120091431199	0.578661328848	0.0673752441262	-0.220929725902	0.195201898794	0.0177624647238	0.118935420739	0.189626137171	-0.0420976370353	-0.0849170624315	0.069211159478	0.677845615852	0.502545576881	0.623787531932	0.579956872232	0.827229427235	0.567848231359	0.735969827344	0.808220311463	0.814493410351	0.762865526257	0.774577249987	0.693053801467	0.543723428271	0.552698544964	0.482461329187	0.737817533685	0.652836590724	0.520474008404	0.267045505225	0.131909606681	0.77456832305	0.359457056069	0.736139756012	0.48045827445	0.666334352169	0.629838553398	0.712953999873	0.598471397705	0.604402579149	0.74247617981	0.696017549524	0.74407914533	0.81428110777	0.72648213322	0.848233421919	0.568073604746	0.802958012202	0.285427671609
-0.208341977806	-0.0235587162255	0.335337759444	-0.076616607356	-0.0976811666973	0.349427140543	0.128662286926	0.192742040569	0.267585946453	0.063004494056	0.0171301589394	0.168666113947	0.488823308938	0.233292124898	0.496554173726	0.321079910023	0.752352910864	0.301711859217	0.664649720115	0.750193368883	0.790429624711	0.746131805921	0.74245515513	0.544732561151	0.393424724989	0.425216634265	0.34525522519	0.669910857053	0.476922197866	0.360713312572	0.0591263213451	0.00166615969272	0.806233630905	0.325287723848	0.620646293412	0.424377399007	0.544121695067	0.505534357768	0.611472284943	0.496092586995	0.52080247681	0.751644105435	0.717550955744	0.765954678862	0.757094820003	0.681552900539	0.803827260532	0.391018349644	0.703136632195	0.143307905696
-0.151276778071	-0.0420901994162	0.355708165573	-0.0268965778299	-0.0362500758682	0.281338472249	0.0949221890552	0.158167816373	0.194895285164	0.0856547479935	0.0623477146526	0.144225845515	0.576324252289	0.264264592077	0.496224300912	0.345864284209	0.759868462525	0.333514052686	0.592559396377	0.776361382602	0.780863647264	0.772767629465	0.729874210908	0.457896789211	0.307536364597	0.510406690176	0.421465456768	0.700604198227	0.491323878028	0.335084946977	0.10509454651	0.02654338587	0.737613631579	0.335272596282	0.631092793038	0.448372437316	0.572837064358	0.569525070654	0.64187440315	0.570433235555	0.567292806558	0.723658884733	0.746067540753	0.723318787906	0.748727606322	0.656996314618	0.710076421647	0.382452727009	0.6634720149	0.176583599052
0.0533012640102	0.251329576954	0.39101426644	0.313459933385	0.0895639307877	0.154251663937	0.161162520494	0.181272174026	0.0928808937568	0.244436733323	0.173312124318	0.109640220712	0.398538004833	0.43362407356	0.30460585691	0.38611813551	0.388573071068	0.399517487303	0.333171969424	0.640173761976	0.442709560194	0.570421217021	0.458977742131	0.193570965172	0.153790533619	0.557797450229	0.579957075819	0.576017385818	0.593066313157	0.346963583856	0.486114138255	0.413319236625	0.310715196855	0.207774483554	0.622519785941	0.575647228389	0.358818333656	0.473204954789	0.431537194314	0.491585023443	0.452688495097	0.584630590246	0.655831848046	0.552460672594	0.499375044693	0.443555463345	0.430974781042	0.259172184752	0.375886458968	0.392470061389
0.430466493199	-0.0602177768521	0.0980240242041	-0.0136614321507	-0.238936080046	-0.107373969227	0.095704205301	-0.0247889601838	0.178499012939	-0.142131290457	-0.0109685147278	-0.170000754553	0.0825330060158	0.396046178642	-0.000202639344759	0.301244402504	0.0513709878251	0.432058414241	-0.0917734509005	0.0228269776543	-0.00907883080322	0.140180471374	0.130080955557	-0.104356812142	-0.205532927266	0.210611066797	0.30077669399	-0.0430942562898	0.367166994378	0.51009755021	0.549535797568	0.550722424396	-0.135423818305	-0.00823442605827	0.284596908293	0.418013070539	0.0919368426049	0.0988884652117	0.184412190815	0.223949705431	0.465138260637	-0.0644654513975	0.136125882501	0.140457692236	-0.0260875070371	-0.0282664656831	-0.0303421173517	-0.0282561719588	0.214021548542	0.521810632172
0.44230358389	-0.0301345430113	0.0826409169448	0.0115064220493	-0.135662067177	-0.0415255871213	0.196812800934	0.0750606786869	0.245330771665	-0.00978422234925	0.125418211426	-0.0381084941378	0.076321484884	0.340790053067	-0.0508768974251	0.239091122551	0.0065313677361	0.420782025714	-0.115958326816	0.0377250486401	-0.0313998647919	0.152277193328	0.140986009443	-0.139871481825	-0.227087333302	0.192633075672	0.298490621884	-0.0483037387145	0.338263397903	0.445583415978	0.544644809964	0.583051019631	-0.172155184012	-0.00631429825873	0.264213984348	0.439686702511	0.070176035985	0.080071515405	0.138518968677	0.20696913267	0.466581030322	-0.0511901848796	0.186598150282	0.170999865545	-0.0343331594899	-0.0164210356202	-0.044523938283	-0.0597171255164	0.165424743936	0.540724833968
0.40632976521	-0.152593774565	-0.250997200353	-0.0384566590262	0.297036413863	0.231697251096	0.512422922422	0.338253036953	0.436755216041	0.451259212119	0.556601912318	0.349193338982	-0.228030028406	-0.0743369683258	-0.354338649991	-0.236050665928	-0.27892013505	0.152566757209	-0.377794483155	-0.135977357148	-0.264374665686	0.00806577311417	0.0296757056476	-0.4974093866	-0.569976888695	-0.167351373702	-0.0502888193394	-0.24633290223	-0.0328716735469	-0.0377130331761	0.195905159157	0.420577483344	-0.417585452247	-0.127081665085	-0.0865356159697	0.376101988883	-0.211101053318	-0.224723296799	-0.238511489987	-0.0658606046622	0.246600059106	-0.176453129739	0.154105722548	0.0584613091129	-0.288505039204	-0.135007664927	-0.282491082005	-0.305467937403	-0.235423031731	0.530681711773
-0.170865270449	0.220671190402	0.438764236077	0.062870931618	-0.280591561187	0.000118932445302	-0.134715292616	-0.0421171222761	-0.065121660193	-0.166469339538	-0.230220344148	-0.11311992186	0.381538788424	0.331545293467	0.447300032559	0.366010447152	0.442699199073	0.389835923576	0.479073865181	0.447264744652	0.502653103399	0.398891076873	0.401829816876	0.593498175692	0.57681608377	0.398027303921	0.360031588314	0.562708877587	0.452238871642	0.420497350868	0.320804981239	0.120027028927	0.41151993013	0.153514200692	0.428929363634	0.199944305149	0.338947165326	0.353526176053	0.378877351752	0.283030838463	0.200164093937	0.387504326157	0.298723493026	0.387543512261	0.455886771881	0.385492833438	0.412644407654	0.402036067119	0.44313354205	0.0263625447712
-0.0795306728164	-0.106052252799	-0.146872694673	-0.107151832996	0.264289147904	0.315630756151	0.259962393724	0.247507041831	0.307313363421	0.263306604424	0.301867133267	0.343263070078	0.0146516806429	-0.243852211232	-0.0525605274549	-0.204704821229	0.165048100075	-0.029603513783	0.0653186501542	0.123946562893	0.138493123633	0.190215568142	0.217024905839	0.0326680056229	-0.0187788368787	-0.0734864406177	-0.116226281368	0.10758075674	-0.0780296790011	-0.118510551041	-0.234550217048	-0.129188528503	0.16334663001	0.105527784867	-0.0211864601499	0.0913661599435	0.036118412477	-0.0211281641691	0.0228607856335	0.0285316995973	0.090940534572	0.144224038819	0.218316873442	0.188876901802	0.103990215002	0.176460728755	0.12086191737	-0.0325867799772	0.0330224121984	-0.0409963029859
-0.171765394494	0.042735459848	0.544297650695	0.0384443007749	-0.0465080264577	0.0925714700539	-0.0539103616472	0.0960471581011	0.0935122704066	-0.0193064329062	-0.0410794255514	0.0906375990595	0.804410107137	0.316024556582	0.556342677234	0.482249650077	0.774812610007	0.385284029952	0.623422761477	0.72070104719	0.73966366658	0.669293130511	0.635581611976	0.608553712317	0.505895023006	0.54946116224	0.432086955139	0.650575398146	0.4867224775	0.333478702284	0.111555545818	-0.0155324267223	0.715528831447	0.425311954905	0.580321217161	0.270554058595	0.65122203441	0.627406503306	0.705428924849	0.596606649998	0.484294944962	0.625090998318	0.589828126126	0.55784565488	0.707247426814	0.63990538954	0.689541045003	0.535856328886	0.666347543879	0.103327607876
-0.227417808869	0.0106515197354	0.448042143428	0.0645380481162	-0.232171967457	-0.130362463418	-0.29373450246	-0.193043022983	-0.170799618702	-0.202117496115	-0.301317865163	-0.172776698979	0.514650492525	0.445985906446	0.549253535214	0.532287633308	0.639033384939	0.363757892846	0.545990782216	0.600143642621	0.653061099892	0.550823831643	0.465836975544	0.472365170936	0.416479126689	0.522229673662	0.507175645831	0.555385047721	0.637911953419	0.47146782323	0.310825316403	0.111372411535	0.66950278657	0.261661621086	0.652198794353	0.281208930444	0.573827158906	0.59855263894	0.603517458243	0.55853615758	0.389337288229	0.574569800716	0.429223802005	0.459038750344	0.636001907311	0.667346502294	0.650067918843	0.486353789019	0.543461174993	0.122467456007
-0.150042456078	-0.135871557671	0.0701587089669	0.00871067524199	0.295694135274	0.371781388324	0.284568096228	0.293863347942	0.267758855234	0.475278734248	0.385255580951	0.409952715904	0.195043219242	-0.00953295759647	0.197268600045	-0.0357148143887	0.382367302878	0.259353684511	0.269804017185	0.482544837699	0.382112350795	0.492934338666	0.483180870394	0.0291706170965	-0.0452311173847	0.105779334493	0.13932510415	0.405897689698	0.311300273819	0.0333512552818	0.0410726853608	0.134697435067	0.342501268243	0.129435133796	0.369619367494	0.494853744673	0.245669574689	0.202904066943	0.171791265793	0.295108625228	0.302857813369	0.441766977361	0.525159747131	0.484592576995	0.348045558628	0.570210820789	0.404701199585	0.152155970564	0.0643568755546	0.253965253941
0.246905470868	0.525051166373	0.595131612284	0.594969096646	-0.0214594841001	0.203870998202	0.239562335821	0.250779130814	0.245591424832	0.0501831333806	0.0922427403092	0.214610112742	0.46420573322	0.7068372646	0.350496344805	0.652927951533	0.36490008633	0.66272305799	0.461556159346	0.618080950898	0.378814010064	0.453780594974	0.524227249463	0.477049115726	0.386447385538	0.368880094043	0.365204160866	0.468024334138	0.556599562945	0.473420637163	0.504167146408	0.477650080476	0.284296773341	0.101441664742	0.49990282828	0.509947820023	0.362949847468	0.528578596037	0.424540621642	0.354351455276	0.530422214009	0.506598739113	0.488874275604	0.481334783709	0.601483956971	0.418821175965	0.571448476526	0.413053904094	0.572554536572	0.592014046302
-0.00885702283397	-0.0254625099262	-0.0731127924466	-0.0650978587357	0.299996304843	0.683733218727	0.581420747316	0.589724395467	0.584401009623	0.56834271751	0.519350241839	0.526130254688	0.0966430852943	-0.153701118864	0.0991334283646	-0.203166452297	0.279626865625	0.104539244022	0.253506139208	0.320513578565	0.224668047	0.319646605741	0.409092555605	0.0524066255445	-0.0386433675098	-0.0902822008812	-0.111636297072	0.309505568969	0.0816526383146	-0.0210387018034	-0.105861739642	0.0728774118711	0.232326929737	0.063327188147	0.179225966457	0.461664562151	0.0602995637022	0.00495315291582	0.0637487591894	0.0897523767384	0.244601158453	0.341195258328	0.439569700071	0.463899885697	0.191730029792	0.264731224654	0.25517865877	0.131810552801	0.0324018976429	0.134953664896
0.0166481527919	-0.00656967231652	0.0396911010586	-0.0472132619177	0.0793924882532	0.432556019459	0.332973508254	0.368265933248	0.386514270756	0.287269997314	0.250174354791	0.269896609837	0.131058116924	-0.032160888439	0.122454639708	-0.0461232186571	0.257837812319	0.0906111797929	0.193077274024	0.216340411849	0.17853669722	0.194400415129	0.23998128106	0.0815710008852	0.0112081760022	0.00617276030924	-0.0301014978864	0.260791174631	0.0859418159897	0.080018848652	-0.0183574300684	0.0430191799991	0.20049375279	0.107044461756	0.186095510975	0.303966714528	0.0943794217677	0.108633158317	0.13530754574	0.127575657187	0.197088620367	0.263148994632	0.265362996929	0.314498131848	0.168034834163	0.1271962204	0.187128938483	0.131997524318	0.148521892349	0.0469401731987
-0.321508614962	-0.0539664906893	0.472784545601	-0.100806065363	-0.0329212627209	0.145120164909	-0.0225799352941	0.123043882898	0.0763708298881	0.108747021489	0.0222573384358	0.189972816113	0.754238273504	0.190855105096	0.58877590857	0.352110588558	0.798281767245	0.279675897982	0.668924073459	0.787996667356	0.769864395951	0.719359939207	0.688910388107	0.542355018798	0.447374990583	0.545127789449	0.431586685462	0.714199413976	0.444684631176	0.19868707357	0.00368408970348	-0.101035222281	0.807786477247	0.374688144935	0.64214809241	0.32260359142	0.676934732768	0.571510285017	0.636438039668	0.591622005467	0.428842600428	0.72004105291	0.652218057132	0.66201845504	0.7935040477	0.765952685257	0.74445822324	0.516793994439	0.579576600129	0.0344854025485
-0.241445459935	-0.0397931901828	0.539706431527	0.00528355142466	-0.188354742726	-0.19022441558	-0.304498043859	-0.19184014086	-0.161362506877	-0.237704808536	-0.263015075777	-0.13662389151	0.744777561496	0.494141869721	0.607511033426	0.635235219344	0.751104563161	0.308772228689	0.600485652167	0.716821197408	0.694343041621	0.661678253158	0.579813960804	0.501333701602	0.417218389377	0.706499602709	0.681508425397	0.558591325734	0.682640375841	0.493819345385	0.325115259486	0.151631120764	0.77841767494	0.35435386843	0.73281731395	0.280710170317	0.723819448511	0.696085955786	0.796821340967	0.750016139532	0.54567190658	0.642975736555	0.54482018086	0.543505842042	0.732140371737	0.75316010691	0.721192213483	0.536272113644	0.669444095491	0.143168316791
-0.0273462482783	0.0526431496113	0.619745096987	0.0312443666181	-0.235221299956	-0.0779133248666	-0.0917153937086	-0.0147306695816	-0.0176869889038	-0.0571626863561	-0.104861331131	-0.0740572589873	0.772868306671	0.584613793891	0.645806876679	0.677455067003	0.775604066955	0.520327853857	0.636244864099	0.851066857888	0.773776440567	0.830382017294	0.717651075025	0.492636346019	0.394043441022	0.887171620026	0.877082944118	0.768155845277	0.855829906806	0.669757362272	0.612838663036	0.455338770827	0.699208793647	0.391981702133	0.905221260245	0.60520009193	0.772495497244	0.764279009709	0.827219197596	0.835005129708	0.731856434787	0.715478275723	0.751210760739	0.766119039539	0.808351227381	0.689511810589	0.644581775555	0.544335658846	0.704114690007	0.333078850919
-0.17687374444	-0.312618496033	0.221593498017	-0.303404375354	0.0653346898925	0.432719745464	0.357428615483	0.357976495884	0.450966492044	0.380928557906	0.346738358458	0.387930375538	0.484316791918	0.0422473352509	0.365961326282	0.118743158523	0.709588254202	0.328573726704	0.465466975308	0.728937178012	0.677286343146	0.804930618775	0.852718309693	0.226210696875	0.0414280967116	0.369203431022	0.317341534294	0.682124009261	0.456377328958	0.23865470367	0.0656199427576	0.144324615243	0.665132912907	0.321035400819	0.610978031478	0.702139754599	0.565763251896	0.423263380304	0.529200794561	0.561595387898	0.628595766878	0.662748680438	0.818415115287	0.814027102591	0.645713506657	0.680373869016	0.611619349558	0.284639106132	0.416043938791	0.319022051201
-0.292416839864	-0.35767356558	0.126263931333	-0.336796557372	0.16355755934	0.382513750471	0.293019296126	0.306100511551	0.309676547813	0.469889655218	0.389180960527	0.416592221943	0.404836256436	-0.135334004295	0.323437418731	-0.0599073377845	0.617472558957	0.164917221668	0.418002133411	0.674477699996	0.646154202604	0.742753380528	0.725204365924	0.120153216603	-0.01664675207	0.318676125019	0.275837307416	0.617518758603	0.289711548092	0.0131132574427	-0.107198770036	-0.0329320749026	0.612574013489	0.281404209102	0.503927837072	0.531401534273	0.475390532523	0.307035454236	0.379386038045	0.454351984333	0.434039432369	0.613952377017	0.767495337675	0.729652358021	0.577662885433	0.671939263241	0.515313522247	0.225896673216	0.253879350583	0.131294986405
-0.137469403323	-0.278734515058	0.255281660176	-0.292722430581	0.0328148654045	0.401482214282	0.32970106721	0.336217328311	0.404851322462	0.380726010704	0.338390589909	0.349208028782	0.522781459747	0.0946292341539	0.432632870412	0.156832998867	0.747621718503	0.369757876431	0.521427593938	0.795921095533	0.728915666416	0.869004070639	0.868010631091	0.252615449649	0.0755741680508	0.485454729276	0.45073843169	0.731825982057	0.51570499703	0.284896982671	0.139973866516	0.182717797099	0.674885966761	0.342897453139	0.69727189246	0.73631552732	0.586554917009	0.437916125543	0.564504941789	0.608467242211	0.658645623545	0.6966417408	0.880290593699	0.881789569354	0.679429035859	0.707991316958	0.625574963266	0.301010696756	0.448920693398	0.320346575543
0.0912505152997	0.104813734558	0.326388535309	0.11214555815	0.164450941528	0.362942319693	0.406425003366	0.410442732596	0.355856818147	0.447246204905	0.394018474785	0.354868041546	0.445327799016	0.321396051267	0.34010644135	0.274029870955	0.50270273028	0.476260603314	0.419775717641	0.729844086084	0.51043880218	0.721480182774	0.688942333581	0.214484912251	0.122765795123	0.549532588291	0.577602391865	0.659369918752	0.656816212331	0.413263541537	0.518325452477	0.576446236776	0.399456585526	0.283471011288	0.693675831391	0.811674319831	0.459436353995	0.465707070596	0.480830979263	0.588015080527	0.636369536505	0.602086402767	0.790933959278	0.773235873537	0.570095811878	0.551282411997	0.461542251937	0.268703038342	0.364499904539	0.468302264317
-0.169771886017	-0.227462491386	0.318075122478	-0.177432592878	0.13567099107	0.231995146771	0.213329667316	0.229594515273	0.217710139715	0.37689622176	0.313034021266	0.306043847189	0.579085874754	0.124113847492	0.427354056203	0.185626715091	0.67861579316	0.384578481647	0.467753420352	0.784666667538	0.701720686752	0.843778022739	0.776018909474	0.222676737304	0.0991618831213	0.578286055549	0.569166169667	0.704880851086	0.570110525625	0.273024767671	0.251541933684	0.261972850584	0.590986674219	0.366939597179	0.691813595806	0.657326467974	0.587130106592	0.46733461736	0.533010516725	0.642760644881	0.602196328662	0.638852156222	0.816525150733	0.775748901032	0.652693706877	0.729549493574	0.546268776647	0.335980516767	0.373263520849	0.281737171298
0.243919810351	-0.000700464489893	0.231412620239	0.0334651373079	0.183343341719	0.485829582368	0.556724815206	0.506967717589	0.602345424583	0.461208453884	0.49285407605	0.4325743319	0.352672971362	0.24985836836	0.191184596935	0.183958706127	0.441859836538	0.558855287978	0.280791312175	0.55102113752	0.373269088287	0.620559832891	0.691950075267	0.130173989344	-0.0255170697206	0.30311182827	0.326013402287	0.515811223078	0.550490177117	0.437332031585	0.468798423133	0.62268012397	0.244500664429	0.212694738262	0.530263794846	0.861920018059	0.339406506278	0.30802023842	0.35869487297	0.43792379849	0.67560873561	0.402417426335	0.681052530792	0.672397428222	0.381144259018	0.388370921859	0.34444936657	0.175752415552	0.304842646252	0.608086640129
-0.00440974584398	0.136623163612	0.491794854727	0.0889936225681	-0.0124202300972	0.286108352089	0.187253763318	0.258490362939	0.312299094538	0.125921374849	0.0916143488719	0.189785274584	0.624469162475	0.427447073264	0.538320009472	0.476384713038	0.753733228072	0.601389614201	0.645251801806	0.751767611469	0.711697034562	0.743258327482	0.750918478351	0.602659424192	0.484371069471	0.571285896237	0.545540820197	0.74238257355	0.768082822086	0.646891865678	0.51554148977	0.454346002903	0.624665363194	0.305205585481	0.723296510827	0.640200166301	0.598075458016	0.602011396148	0.658635169568	0.643047171326	0.681952342514	0.621661455946	0.65981093764	0.734298621772	0.69977653576	0.638378568023	0.628811993827	0.542050149918	0.637633504849	0.307332466776
-0.18517888608	-0.122656942663	0.259148587155	-0.0221513425084	0.0353413165298	-0.100573726372	-0.120189013853	-0.121631713423	-0.187832303062	0.0450232804536	-0.024567617289	-0.0541950527081	0.39886963766	0.28584535337	0.331059742532	0.315483820865	0.451591975449	0.226096964627	0.280428198478	0.589906496009	0.497387972608	0.608307619883	0.457570922851	0.105780600013	0.0759402434077	0.651082761213	0.704897294628	0.508155730493	0.641066906098	0.34777878345	0.441222134378	0.327014531001	0.426228284469	0.248412293945	0.635525119864	0.44748844245	0.493394242525	0.496192810356	0.508394289818	0.651652218545	0.459970002608	0.498052221989	0.571604967024	0.484376766906	0.487503137468	0.561711753188	0.400598345113	0.256690334667	0.273141736855	0.216593184133
0.0665236474162	0.201798185151	0.493299178339	0.205981520382	0.114309660505	0.414819082275	0.377284570833	0.410213043945	0.405131204619	0.311078700896	0.316723416304	0.404158201279	0.58256708912	0.424135193079	0.464039162567	0.423859256264	0.626109474949	0.626626853163	0.578490006385	0.814935864205	0.629420261844	0.748673821888	0.817782866707	0.508201736769	0.379030909056	0.488119634973	0.470235605746	0.705884254874	0.676300448107	0.449322811199	0.438584569724	0.458005447716	0.526515232414	0.260120975993	0.683487026595	0.74616364515	0.536054907433	0.554814560635	0.5694601027	0.583579950191	0.68397992407	0.665962410266	0.759896080518	0.783288464772	0.703637851115	0.671463677313	0.690370001644	0.427488001638	0.556469079692	0.504531442219
-0.118554257038	0.238916419144	0.598356185453	0.317384942135	-0.00881915216593	0.17252276338	0.0440998287968	0.166233017393	0.126922489627	0.0667530359928	0.00616403346547	0.169315001979	0.632566852085	0.519029617234	0.595572816388	0.586427424276	0.690136189996	0.456025045847	0.662800451786	0.810763195136	0.717058089963	0.710496724559	0.682988684478	0.577586931161	0.487597069353	0.54445091374	0.493087041739	0.666241213235	0.655580512535	0.484344872434	0.35310794373	0.273718249679	0.729669615386	0.291885928048	0.709945308037	0.478647344149	0.59010942174	0.682336888532	0.660364421782	0.59593417058	0.528185242351	0.752773276695	0.668918510585	0.677773907796	0.801847130438	0.739563749065	0.764671812597	0.559001404797	0.651559090322	0.292064052342
-0.159004623994	-0.239220574685	0.134101671018	-0.192961272679	0.214651566771	0.351307282989	0.376666947623	0.34437790128	0.38457764007	0.389342902425	0.447411714187	0.469055231095	0.331547197362	-0.0665631827452	0.194908215421	0.0224045812439	0.420664062015	0.141161200637	0.249385168097	0.558773657367	0.435535475108	0.6249683348	0.616423187041	0.0564833679417	-0.0651893050642	0.284970296116	0.273787247016	0.346823341403	0.219218852041	0.00717419747858	-0.0371440929986	0.0769329387387	0.440783616707	0.265425731286	0.400472869687	0.448220705898	0.371366483364	0.261167985592	0.358475528218	0.421367492917	0.499331571151	0.51024564983	0.702560378099	0.633237773103	0.469383270968	0.526183869675	0.478641451658	0.124349999567	0.296377064742	0.274918870198
0.267491341455	0.569724440549	0.659566379884	0.606428082049	-0.124343428576	-0.0369906507943	0.0108757256669	0.0546006952117	0.0420533862924	-0.187445530393	-0.121529676129	0.0131439036649	0.522856054678	0.793133262478	0.423483128297	0.780167947786	0.34441710018	0.65077122422	0.451118996404	0.542190093856	0.381483198894	0.379642852112	0.392004316837	0.595383632441	0.542390237701	0.499042042694	0.50512711453	0.37207353932	0.62554275805	0.596605830354	0.625992704911	0.51197845687	0.267092875609	0.148696789567	0.494243481248	0.324912722112	0.373303554276	0.575227445044	0.503493076536	0.407947634095	0.514593606784	0.421053121226	0.367507637119	0.362648437598	0.541939565881	0.344519634244	0.494654936076	0.489759811796	0.658553963454	0.505133580963
-0.273415895124	-0.361282857733	0.16236077915	-0.364411995742	0.0502525214957	0.38736704187	0.245224573809	0.237816763283	0.325634926797	0.287631630866	0.239163697723	0.303309940468	0.437665099546	-0.0480018385968	0.330935045067	0.079592293374	0.6966046373	0.16701299848	0.442076768938	0.666463996359	0.65283825091	0.742931472808	0.799335712938	0.218693731957	0.0516872860494	0.333539396808	0.281146973921	0.598360814549	0.37638918013	0.145741482018	-0.0618217823938	-0.0120312528513	0.676082996817	0.367900777452	0.523967289285	0.538746500301	0.545848475099	0.394932414543	0.529259388403	0.548121099401	0.536826881497	0.607886204244	0.728225326768	0.732879407896	0.601273483813	0.664198675605	0.623215164437	0.271661655616	0.365151319164	0.196864561286
-0.199938449659	-0.392668318084	0.116118381983	-0.349074634822	0.102467454904	0.448426701129	0.349367048413	0.322650854816	0.456110641594	0.326894489531	0.318904694034	0.353348900278	0.398579554007	-0.0317279858234	0.263962938061	0.0571842427236	0.660694186961	0.18852320175	0.36660960313	0.616226571275	0.572043416278	0.712107843991	0.788569873729	0.131515338566	-0.0593262507116	0.272008958134	0.234564881131	0.516929068412	0.372799938965	0.194024778783	-0.0210557745624	0.0908343279975	0.618691365836	0.336312713992	0.500116967295	0.610251630327	0.492207144278	0.36046854657	0.508635041863	0.53531156891	0.606359162984	0.570969151683	0.731424311119	0.718254733257	0.525631747279	0.608683134216	0.57006314986	0.214932054047	0.353558455403	0.288405750469
-0.198608793338	-0.276590245196	0.223541388456	-0.339943495186	-0.125642392242	0.147520421285	0.0858748926573	0.0660735449021	0.174042882425	0.0859153335259	0.0734910540801	0.0753698906505	0.474561303494	0.109260402899	0.391784497417	0.233764676157	0.687271824186	0.217625707994	0.455275864106	0.626276641901	0.668108582458	0.739620497541	0.666463993451	0.249429200427	0.104539317527	0.537690830072	0.498512519594	0.576955659329	0.426488342028	0.306700262947	0.113088560572	0.0655591655329	0.620911078792	0.361332904768	0.570868952826	0.42862547905	0.593326195347	0.407854831613	0.553351731189	0.54834404099	0.549987551928	0.532454029985	0.650578914863	0.686406883951	0.598382075902	0.569944170091	0.502988549184	0.280020072534	0.475374552443	0.115629259853
-0.221851712116	-0.415564968209	0.0626720926152	-0.340763628144	0.213263542487	0.435795575532	0.375281282408	0.330475365762	0.416480432301	0.424326299962	0.417017924003	0.423199126176	0.352665431932	-0.111164983666	0.182134884988	-0.0362181914468	0.565616227718	0.137000982988	0.273940160248	0.579844371025	0.506116024011	0.67503417165	0.730156111312	0.0132019734863	-0.155111409845	0.23047969163	0.215763293094	0.451309299811	0.297583606959	0.0515154839756	-0.0740850117159	0.0651130656069	0.521904355965	0.311235563223	0.434312393736	0.57757295715	0.433573052358	0.298764893506	0.419150892561	0.503577211747	0.556144060179	0.52449141012	0.715308558793	0.659391563026	0.461264197294	0.605822091177	0.495554005293	0.163491282691	0.225499565583	0.288676327477
-0.176633047433	-0.324682501093	0.0876669827905	-0.223548775379	0.277283891749	0.488664513217	0.439473300749	0.390906366202	0.471965292726	0.462745027586	0.465247821734	0.491415981686	0.349027996548	-0.0593085904493	0.175757958215	-0.00150804928338	0.538251229878	0.199251275496	0.288362926618	0.60009663795	0.483654231052	0.670627885973	0.743612838071	0.0394060470591	-0.124916763389	0.201324448544	0.204218820121	0.449623089243	0.333251489918	0.0804978543914	-0.0187786214305	0.148659427009	0.493084163673	0.278193715753	0.432512718359	0.615706902979	0.407197785685	0.309524667271	0.40405648795	0.490680925279	0.580486251882	0.530256163301	0.724924698431	0.666256624559	0.466481464717	0.616517162944	0.519617190389	0.170015055996	0.227329844843	0.362429251622
-0.2009986984	-0.341264022627	0.0180327276856	-0.2688847	0.30748224823	0.530678681133	0.47733680861	0.433587708222	0.490404003296	0.520472416665	0.504662921066	0.52128142315	0.268576395612	-0.14969099681	0.129025737572	-0.0973120037916	0.482852773236	0.128071702761	0.239945276746	0.545051096753	0.423998931274	0.622340774534	0.704941011021	-0.00472056591668	-0.151028511784	0.155136588995	0.162181613548	0.43537290137	0.284520923713	0.0286068705389	-0.0514963236928	0.134622124295	0.446760598872	0.259066912825	0.385395622135	0.608086463282	0.348685255375	0.237318119348	0.33568312495	0.44505164379	0.518515383338	0.501990065655	0.697808566976	0.646812480307	0.409151665232	0.575761925713	0.451547688578	0.127599945867	0.146898211544	0.30672795732
-0.197980890013	-0.455500421725	-0.0725385902827	-0.363640492463	0.314275542542	0.515426614657	0.486125313648	0.41629185446	0.494659798669	0.555270442458	0.536918830786	0.512753516809	0.189615409506	-0.240650940414	0.0584722939027	-0.204795492451	0.422436348489	0.0591164738441	0.147716650631	0.463109924462	0.371600604268	0.578712405288	0.64631840411	-0.139065776363	-0.288246794798	0.0919801240322	0.105849949086	0.355514410615	0.202619027133	-0.0385431708048	-0.110622427673	0.0946565435256	0.389342518127	0.246348167816	0.322918323673	0.585432047058	0.289905923064	0.158210262678	0.258226627642	0.387728496533	0.478514267549	0.43846773452	0.660378923762	0.600630721403	0.323025235136	0.508437448825	0.358468584359	0.0420466011538	0.0643751406201	0.286597601896
-0.192321009509	-0.464602069225	-0.100013336122	-0.358163406268	0.356395255071	0.518411495413	0.501528430975	0.432601090177	0.492115191726	0.60582870487	0.577338323423	0.533868046069	0.173315267612	-0.277240128075	0.0259501072986	-0.251345409801	0.388982702807	0.0357462050294	0.108634400812	0.433417412217	0.339293365663	0.550184793841	0.604769281951	-0.191905208578	-0.331370821298	0.0704168542025	0.0880190174481	0.337525159303	0.174486398136	-0.0758586297477	-0.119277303304	0.0974842184351	0.342132337691	0.233217752986	0.293724618559	0.57865284574	0.26052323296	0.133563663526	0.213992078453	0.36338221204	0.446259211489	0.408351475933	0.644022679393	0.570647924685	0.278578279205	0.472784196962	0.299426101879	0.0135166347962	0.00309653224134	0.267227604002
-0.179399144493	-0.474242316518	-0.138492529752	-0.376734200424	0.361003978373	0.544517324063	0.539772426174	0.466250563752	0.545661885108	0.6153120919	0.599645168906	0.550098654421	0.12127463051	-0.305453931904	-0.00987156349687	-0.28419837092	0.353245188382	0.0247653831152	0.0772246738295	0.394714357571	0.301897712696	0.517219866159	0.590446939251	-0.215342745369	-0.360729156689	0.0223424569311	0.0413601045628	0.309211904283	0.139035965276	-0.0804501304648	-0.134097523386	0.10022321854	0.310579985663	0.211595724496	0.256412034515	0.582992415679	0.21529143606	0.0914397074398	0.182457933803	0.320005871257	0.43152151614	0.384079523397	0.631410347221	0.555356498808	0.239717129769	0.425044199152	0.266933742752	-0.0108326569337	-0.01399299684	0.277409008539
-0.0620456765805	-0.341192078665	-0.0384952997101	-0.274896576722	0.307660797355	0.592893964169	0.598484003037	0.536626682226	0.625590486239	0.592746121807	0.59199527498	0.56426820494	0.180232754368	-0.165982031163	0.0437631484648	-0.158609747382	0.392607004594	0.169874534341	0.14281683585	0.453145656992	0.324671990349	0.554789359577	0.66637551966	-0.0872203090429	-0.243601073465	0.0716445534569	0.0991280192424	0.384588257318	0.27496508574	0.0855131356848	0.0324693276	0.262685270147	0.323410102617	0.216319695149	0.338155646669	0.695555182658	0.254424177031	0.165752594068	0.252033587584	0.369493688775	0.521078584439	0.42188783596	0.672292335329	0.62417839369	0.299231084736	0.43649696627	0.331430638476	0.0645172107238	0.0906667380081	0.387428262199
-0.0965287573445	-0.408289469913	-0.101770199087	-0.30634029657	0.353413981289	0.581901840271	0.592446487926	0.520466626122	0.593574402583	0.640343109379	0.628410693498	0.584046723433	0.141705878786	-0.249602579034	0.00406166437432	-0.242692805557	0.352953117432	0.10991511638	0.0898721515296	0.41772704731	0.301368772404	0.53535368751	0.62652750974	-0.173002854536	-0.320748276376	0.0309127222441	0.0474813506023	0.334541395956	0.194153036964	-0.0177345710984	-0.0521811098451	0.189183075049	0.292876258911	0.209912842093	0.276354388485	0.643442732158	0.221947031437	0.118490609887	0.189863852544	0.330899361856	0.467611983026	0.388809131292	0.645824577254	0.580411056634	0.255585203741	0.412834914778	0.275952028186	0.00176409788801	0.0173925151022	0.357395938406
-0.174684590484	-0.500951003726	-0.146112901667	-0.405774388497	0.319325580295	0.580198985138	0.549945166423	0.493423237387	0.597426952187	0.589227187693	0.577951482122	0.547229838309	0.122120966466	-0.314001125709	0.0158955986561	-0.283458044093	0.395080975894	0.0206613361625	0.0997095185526	0.391671556712	0.334100757268	0.529212112192	0.611110881667	-0.184898999399	-0.343505656884	-0.000384485541891	-0.00293537714801	0.315501960077	0.135960174396	-0.0373917825656	-0.157251789918	0.0786551886988	0.370347200068	0.211978022638	0.262522992835	0.584737044126	0.228880950074	0.106719008141	0.205578932744	0.316439712673	0.444082285613	0.402837841226	0.635164198602	0.575200762199	0.258955576673	0.410930514358	0.292594619699	-0.0174063796722	0.0361458323659	0.250821040148
-0.0732794696474	-0.40336854907	-0.0703064592943	-0.326501167664	0.265958672425	0.617169513005	0.604669000286	0.55089222844	0.679115020917	0.563185153633	0.575739123138	0.550221525533	0.147227345053	-0.202202326313	0.0353244867392	-0.182696228945	0.40127113666	0.128762876084	0.131031513255	0.415886477617	0.329049009727	0.537020343386	0.660202524365	-0.100054240017	-0.273247045941	0.0129550762433	0.0186930436607	0.346169923346	0.22785821737	0.0903916867441	-0.0278802380384	0.207388600112	0.366428960045	0.217869820485	0.312306392617	0.67158819182	0.235669150555	0.150057116829	0.259550926654	0.340885027259	0.525223941862	0.418224700653	0.654747770325	0.61752973276	0.284222656726	0.39593519913	0.333999706732	0.0414244576034	0.121936899309	0.357334645164
-0.176659599408	-0.4771476378	-0.13045672713	-0.374361041317	0.338653349394	0.592964430463	0.557972836733	0.502419649517	0.605544162094	0.617435961959	0.595814216756	0.566674206234	0.120525704978	-0.318055661628	-0.00026508357247	-0.294661615314	0.387282111319	0.00667689548113	0.105071371533	0.391388292422	0.337573540626	0.521157088558	0.596602427183	-0.191672043039	-0.348484033328	-0.0221534382197	-0.0236210420868	0.312700083073	0.114225757088	-0.0593916857299	-0.176751482636	0.0609312564544	0.368552828514	0.209888148961	0.242969639788	0.561518342955	0.211513645725	0.0991321734246	0.186453807695	0.284513121461	0.419915764504	0.413075910782	0.63701191507	0.566517501585	0.260943679173	0.4027201212	0.287592268242	0.00341804213033	0.0339015616802	0.242868959184
0.0146291101573	-0.318549331244	-0.0694796561054	-0.194145280073	0.405508189463	0.623235182382	0.665157263945	0.5791219909	0.656794998205	0.682451811566	0.682315745544	0.626165031424	0.146972412893	-0.179714797205	-0.033611549863	-0.212417726368	0.306549216911	0.196775546642	0.0581098645432	0.391765719413	0.248620355038	0.499163036593	0.601016337147	-0.182233461795	-0.33211805739	-0.00362454707281	0.0266673721282	0.306764839139	0.216987285998	0.0214714695395	0.0298705131078	0.288466176006	0.19451648816	0.184316308542	0.257489065701	0.687180086775	0.182435290595	0.114114691413	0.154707642166	0.300744710307	0.500043790529	0.337433551416	0.626731722449	0.550028777002	0.206866781066	0.358977773014	0.240960047297	-0.00329685704688	0.00323218437606	0.447754016454
-0.173387704798	-0.387725352354	-0.0950590960432	-0.306662102711	0.348975248547	0.649806101125	0.592618807819	0.556148496872	0.630684656327	0.636435862892	0.594191337499	0.585395371897	0.127639963534	-0.285610283192	0.0236100716833	-0.272584796637	0.398555703623	0.00998261613597	0.145563373485	0.409191817183	0.348168707865	0.517051506047	0.595323501247	-0.131790031192	-0.27088479103	-0.0137005541509	-0.0122489234429	0.352571780904	0.164938514216	-0.00766811345699	-0.117839387034	0.109433590356	0.38187783676	0.206495738452	0.273054579814	0.588110710959	0.197686717256	0.124557746706	0.201593824704	0.288859780694	0.419319448383	0.440204391982	0.647000231042	0.588436362544	0.274944713931	0.4060315386	0.304026753331	0.0489628070259	0.0506549917788	0.218766881849
-0.0431545683875	-0.357995841292	-0.0807376107629	-0.263422555572	0.334135370607	0.649341042478	0.641765809439	0.581517319346	0.699806860195	0.624689129388	0.619284833826	0.590646154465	0.150065784884	-0.192461084416	0.00898546708619	-0.204828428883	0.390197309007	0.155490811045	0.125796498845	0.411774644212	0.328154824146	0.534154501757	0.642717456699	-0.11334769903	-0.278581347461	0.00211289981147	0.0158684483652	0.344766539688	0.238433709447	0.0981192369223	0.0117035311149	0.250963037874	0.314437348742	0.181372187201	0.295136840413	0.681817515876	0.201016780713	0.131795788619	0.211306911919	0.306426400583	0.499914379803	0.402012753303	0.662323702858	0.601527175427	0.25378727036	0.379701040801	0.299675078929	0.0369809189104	0.0836826816797	0.372226116573
0.0185085171019	-0.274136320035	-0.0514658238476	-0.192570158323	0.367752541527	0.677200146328	0.699837977406	0.637815264358	0.722637683157	0.67096543981	0.667611781319	0.635638811232	0.129640490942	-0.156939702167	-0.011467998959	-0.196418263431	0.328822376384	0.205327877427	0.101543038989	0.405869754515	0.264898348318	0.503700026163	0.63339343837	-0.110131335676	-0.261729667002	-0.00859995632487	0.0165549825204	0.34218290117	0.249255736373	0.0897254101617	0.065807984937	0.31934298345	0.248554181472	0.1757435765	0.289933830477	0.72363075635	0.170074941231	0.116622083014	0.17666787155	0.289445180681	0.498710009362	0.386465227012	0.653596807758	0.595968418952	0.235215244821	0.361784996706	0.289271090467	0.0329421065822	0.0661357619609	0.434702351858
0.0913828120639	-0.17077314212	0.0684717002742	-0.119454686512	0.29777031974	0.630143615879	0.660328064236	0.61979118431	0.693261637479	0.595869690408	0.603817315083	0.591794003004	0.224689503314	-0.0219887306306	0.0842737694478	-0.0507704425953	0.364989785542	0.336739213557	0.181510803191	0.458828726008	0.298791585969	0.524922297456	0.67322015826	0.0213085825372	-0.13252909264	0.0757281721485	0.106386929922	0.399046070729	0.356257154336	0.196050985605	0.185841106208	0.394201174068	0.254980091931	0.201341508986	0.366844989487	0.75312992081	0.237698720452	0.197061469551	0.257442186642	0.357370870348	0.565073142021	0.409519058989	0.668954669837	0.622593505953	0.294166076881	0.399364582347	0.343994204332	0.126380481874	0.154781015067	0.497978621478
0.10076378929	-0.250282978871	0.0158046716081	-0.196764251383	0.25997009088	0.608447379006	0.645394683782	0.578270349099	0.70022873848	0.560998574362	0.593656215236	0.559668682265	0.187659746416	-0.0638447604838	0.0332261610019	-0.084953214857	0.356936939758	0.307365461557	0.128711155476	0.409170051038	0.278427051271	0.511018699064	0.660592949083	-0.0320210503577	-0.199726225176	0.0373323732473	0.0667034420328	0.353829855967	0.30343975628	0.170591535259	0.129770553043	0.348472202183	0.239616250677	0.194930080342	0.332692245162	0.730871747579	0.215142030504	0.148296739523	0.23897691184	0.330713740647	0.567921094028	0.355974325367	0.634150981306	0.59473450467	0.258243499576	0.372870342613	0.316731692971	0.0814447013337	0.139432779032	0.503149731609
-0.0122112998605	-0.290128723332	0.0204330424726	-0.244763004109	0.261246261292	0.655787125721	0.620563509271	0.593547755425	0.710497995007	0.5597797018	0.569005125086	0.582556918894	0.231296618723	-0.125956964711	0.106008240513	-0.116294294693	0.450664982072	0.23143742516	0.230075645832	0.468680041789	0.384443147466	0.55882473362	0.703741749332	0.0379719103493	-0.140489953238	0.0255015328701	0.02576203198	0.416948377125	0.264383196961	0.133264626609	0.00266436550332	0.211836258739	0.38809677065	0.231483486889	0.340838380909	0.67340741141	0.257359275625	0.178066441155	0.279608293952	0.331756048293	0.532774268314	0.45232284289	0.67780022433	0.644627137441	0.339542859972	0.431425986385	0.408329003254	0.122060878001	0.196992567722	0.380919062296
0.193477843727	-0.0160979159992	0.146928656004	-0.00860000413309	0.258065901419	0.60350463733	0.655914266939	0.636089048006	0.709451013281	0.554716262166	0.578841278355	0.601563402873	0.275259036223	0.0752439885798	0.122103008665	0.0267056528017	0.331666779061	0.477859938839	0.238604196102	0.447251775348	0.278828057498	0.47878957192	0.654419945648	0.153047005665	0.00308748113774	0.047665158324	0.0867216877971	0.41342617898	0.368006338886	0.241646623532	0.246626805552	0.438676676636	0.209055191105	0.164022515426	0.364685997193	0.733026185358	0.215709342764	0.177338097927	0.217865638081	0.291153340696	0.54769192999	0.364756454079	0.601114537402	0.592984278315	0.304093279154	0.389926324442	0.380972547038	0.169995568124	0.20359270892	0.55275698676
0.0117000736022	-0.229098881164	0.0459213758265	-0.187491010649	0.325141486532	0.644449119485	0.655269961815	0.638053739862	0.702584408268	0.660808345208	0.651874239503	0.662217051946	0.215386823103	-0.140881213169	0.093855989137	-0.142102717981	0.373390620137	0.256714637137	0.194350320031	0.476056341956	0.350192948446	0.5558469351	0.687673189474	0.00716514329717	-0.146659731441	0.0259294969614	0.0518423557117	0.424295674678	0.283133825416	0.106339138963	0.073358825804	0.299764957267	0.323198583495	0.20126298731	0.355674077488	0.706481974756	0.239053331578	0.162062493544	0.208318585927	0.310151469431	0.502734623089	0.441413545271	0.67832970702	0.656250287718	0.337421822948	0.445848240145	0.382962728779	0.116626016559	0.126733593422	0.406537550047
-0.1884794387	0.307613574071	0.311328814652	0.148504418697	0.0477813267558	0.307235971783	0.0732724577236	0.191500620895	0.0508425738846	0.127695412234	0.00754272082805	0.243819911255	0.340513326405	0.163086478716	0.426229994209	0.229224317165	0.448183715551	0.288189209078	0.60292336202	0.578229258913	0.526590011346	0.459420858274	0.54309749195	0.662280110003	0.638288908599	0.247381349366	0.180361697978	0.654421751434	0.352577095934	0.124872343767	0.0508304554942	-0.0243071361135	0.51850110401	0.172312158671	0.378011490127	0.238989576705	0.370994039827	0.333458946525	0.302688871291	0.2603975865	0.122538165074	0.519907095019	0.401850108727	0.496988133514	0.600497446008	0.584161928134	0.642271186379	0.408148578985	0.373927867299	0.00412668312406
-0.0599746155596	-0.127938220093	0.280290536182	-0.145417005508	0.0894398458223	0.541286709889	0.455752798597	0.459051389532	0.541546584999	0.392444294344	0.365385445684	0.435072024212	0.492232921358	0.129201936088	0.368058452183	0.194316930149	0.692379727448	0.431440768302	0.512768682957	0.755107128057	0.651238363554	0.800955552844	0.891329270412	0.338959935905	0.156288811095	0.367174820238	0.323966147891	0.722801975273	0.54235599385	0.359084005423	0.210604781378	0.291980636614	0.619256872189	0.337284135928	0.636224982501	0.770608009394	0.54932946427	0.460263205961	0.541487296898	0.560000454704	0.664028186532	0.659947929912	0.813832379703	0.848576438142	0.669097278657	0.657116787277	0.678862188618	0.324365146877	0.474165676386	0.40311868154
-0.0299599258971	-0.278418899045	0.0640715988291	-0.216777945802	0.240310078647	0.621066221996	0.602835868378	0.537883540246	0.641233019207	0.580360305726	0.580027566444	0.555110113649	0.323237477178	-0.0645277707739	0.143356150095	-0.0551736652689	0.520252766755	0.30717295117	0.273619469802	0.583305713937	0.462269357917	0.681540919162	0.764556767966	0.00605497620384	-0.183270463163	0.160147428172	0.138817688003	0.502328551631	0.316753917544	0.137472682981	0.0477085848289	0.238801118436	0.409343750154	0.244117493349	0.445675808428	0.756640761965	0.350527288596	0.237615948688	0.324646294437	0.404504479666	0.59813807041	0.496122015693	0.742934422466	0.723225802952	0.437996261689	0.511413810561	0.444620756136	0.120226798387	0.226635174732	0.435410259823
-0.379504712073	-0.314056288826	0.17788500582	-0.340568485101	0.0290485465642	0.379426706116	0.172053904707	0.250284915058	0.296474083843	0.256699802458	0.178729233292	0.274293294803	0.452747749651	-0.112771462489	0.442081345396	0.0410769414201	0.730673075568	0.0698817409173	0.5451049928	0.656518903629	0.71655593777	0.706114371502	0.71128576707	0.319851837891	0.172402027177	0.318625006971	0.22670226765	0.646253267211	0.293533459178	0.123767438631	-0.16616849735	-0.158270689381	0.775605138794	0.36813399599	0.498670642699	0.391743720444	0.50570243833	0.392275427094	0.518598224167	0.477229523671	0.413501383886	0.635573869683	0.675935671133	0.701598112508	0.630411750914	0.615466202549	0.602854873001	0.335083822237	0.394713158347	-0.0376943518089
-0.254708914865	-0.314369302901	0.124203464521	-0.337149350389	0.112593794598	0.526393978129	0.354366715461	0.384415430863	0.464396089408	0.381861652137	0.329304134013	0.398084618646	0.406690790025	-0.0977741157024	0.324116476277	0.00923472891608	0.701367350666	0.146236790742	0.463940852594	0.658715299891	0.639266723656	0.724110538077	0.784493813294	0.244010074287	0.0759220972958	0.274504883503	0.20651800537	0.638188818124	0.344631384206	0.152356171631	-0.0910526476894	-0.0129996653343	0.682754443164	0.337288923463	0.512928947161	0.573384313039	0.483454443381	0.3599768181	0.498294114688	0.500824998757	0.526837741425	0.635737497669	0.746598834758	0.757904996331	0.580838424729	0.610396002391	0.586185476213	0.262762323173	0.361321014122	0.138181750117
-0.066499366714	-0.278071377057	0.136902261567	-0.273060990739	0.0977500385102	0.550095424547	0.448114129105	0.432631194128	0.580307322804	0.385240957064	0.371157241325	0.401268028048	0.394356467236	0.0349881879587	0.271591641996	0.0903119502695	0.660757932744	0.310580558657	0.411988217295	0.638621457364	0.587359545213	0.727908685054	0.826400637336	0.204184805905	0.00207687542757	0.265350119776	0.229194705902	0.602482500084	0.443067473374	0.300820667472	0.0947640908972	0.20554315865	0.576275901813	0.309838570266	0.54523300553	0.728733902352	0.472146302716	0.371328927313	0.508189594046	0.520998245472	0.650146026018	0.576188205693	0.771758805125	0.775772017259	0.534300996593	0.556686915782	0.561127576	0.222196235433	0.385064559432	0.351690646742
-0.00414386466294	-0.176647313106	0.119048794819	-0.138593531344	0.247484574514	0.649118914942	0.589165384518	0.562339655034	0.644652729997	0.533405574441	0.519570633479	0.546419433914	0.323167127042	0.0302585180608	0.204407412075	0.0386850463101	0.554174685091	0.333918689823	0.354273939192	0.642761571008	0.49614141603	0.705325091532	0.819715120312	0.153426936387	-0.0242883005413	0.221225857919	0.209393610282	0.586443819158	0.455822033544	0.262957374023	0.165307022522	0.342545104853	0.479950631769	0.274248308578	0.512297786046	0.806728803279	0.400789900636	0.335619930073	0.42320889917	0.487427663429	0.643617631951	0.568542845775	0.787681266257	0.782757553565	0.497437557679	0.537603773674	0.527096070088	0.180096334811	0.304195272982	0.437364086557
-0.0234815178749	-0.260632387505	0.0428616155907	-0.158320985919	0.357909038848	0.634981331065	0.612640693957	0.567030137256	0.61990438588	0.627337334542	0.620965193918	0.602068892508	0.273649138021	-0.059106689765	0.131612438563	-0.0713946727354	0.471074379583	0.263881345781	0.238600982424	0.582154454476	0.414900920919	0.659577450922	0.738576008229	-0.0234976891915	-0.195587052952	0.160552701178	0.164541974777	0.478586103886	0.356960167531	0.121764746216	0.088360000079	0.301685294911	0.375445367291	0.231550183017	0.43471512069	0.771364035448	0.333396908556	0.264174192807	0.325007357407	0.443692581977	0.605814315617	0.514112283293	0.773817109541	0.704911620736	0.396930265447	0.497090935301	0.420856200624	0.107847768941	0.166819775311	0.434939863245
-0.0528234819107	-0.231981606592	0.0304169472584	-0.17229015573	0.393302782262	0.681432078661	0.650176185004	0.616994076346	0.63904211684	0.698764021653	0.671059411172	0.646269990473	0.243038151067	-0.114949241739	0.128331030073	-0.144319223085	0.437515871852	0.248232714717	0.250578727631	0.556352295647	0.395433058805	0.614074319	0.703469434918	-0.0124322870369	-0.166752122718	0.107000996306	0.116710170665	0.498869870338	0.302503702837	0.0446413377722	0.0339291008226	0.248634874878	0.343328888607	0.213887791675	0.399973529272	0.757360406153	0.282667995294	0.200513153186	0.257279865074	0.38568589195	0.542500148931	0.498915140272	0.746312795472	0.692937538735	0.367441177489	0.488604222178	0.391049321952	0.110910680635	0.0999288637728	0.372300122496
-0.0753807470215	0.128064832643	0.409316050707	0.173262810343	0.256815123429	0.520805843998	0.432706204297	0.512318651501	0.461363171154	0.467305107032	0.422798973035	0.542532398071	0.533398866048	0.264743702638	0.467324586535	0.277278438162	0.624575637452	0.457787684017	0.576742225105	0.815733805447	0.635729088766	0.731491112224	0.782825972952	0.427772307802	0.30182521019	0.381749159329	0.359392040209	0.720388031505	0.566167468687	0.290160786079	0.243411320325	0.311377163073	0.586517505064	0.302181661136	0.614365916904	0.688854840706	0.48498605268	0.524770048858	0.511943515455	0.531763244151	0.604380504621	0.740555957044	0.819383631953	0.781114069542	0.685860781364	0.674647610865	0.669845093533	0.424035831061	0.456381756834	0.361522858379
0.0929832622758	0.164372475612	0.400820740158	0.15717815668	0.185974525475	0.457146422238	0.452395692125	0.494861591477	0.491655644525	0.407722386536	0.408773041571	0.50930472289	0.484053078075	0.353336159059	0.413645490407	0.341904298108	0.537610112825	0.601441009499	0.506115841706	0.76575198418	0.550826886316	0.708094203489	0.78764902385	0.422679205439	0.289739394457	0.417557002965	0.445177166272	0.68480426056	0.681575336046	0.434369342833	0.454487725123	0.527277080843	0.474128251674	0.257498993634	0.661146663641	0.799715484795	0.484426249041	0.510325863167	0.504766243987	0.558634162507	0.702708606723	0.638259642767	0.795242808335	0.788515696179	0.633157008111	0.631460281612	0.644005896549	0.36542249505	0.474505978254	0.524163365587
-0.0446386174636	-0.23393006933	0.216322485796	-0.230617030535	0.0835335117009	0.481355691847	0.413397731968	0.417264434337	0.545653524361	0.366771754954	0.386525160668	0.428459092272	0.458401111056	0.115257536118	0.374063475943	0.175074139897	0.686691363752	0.39182739319	0.484248327253	0.713979818659	0.646387193345	0.784310512416	0.845320303082	0.275658465364	0.0758542387405	0.349419815214	0.342476085303	0.628630912596	0.522902933894	0.347609848862	0.167521019627	0.262128468264	0.627610192637	0.334798167581	0.621220506466	0.732160047614	0.517375789658	0.411072844452	0.544808935652	0.55937518836	0.710244862698	0.644561682624	0.829818420912	0.831759065236	0.606653749764	0.65250768432	0.629691241847	0.293424036073	0.458421586588	0.377839479592
-0.0669521733449	-0.080457218795	0.369324930576	-0.0059494924558	0.149709858214	0.34957961253	0.300148596213	0.319173087128	0.337865469308	0.324781532332	0.288238984337	0.330984703058	0.612216861208	0.305175614353	0.410061551102	0.361390143575	0.722967133867	0.415131435819	0.498338107225	0.832099476728	0.661768660296	0.835511868518	0.832605204638	0.302279254375	0.158315236854	0.577481770093	0.565133910473	0.706882731694	0.709965190167	0.43486796798	0.379812122672	0.421250900545	0.631121953748	0.354816742754	0.744854276762	0.763929900176	0.630157786479	0.604841301066	0.669127949461	0.742149252825	0.747376146225	0.709083111958	0.849381139095	0.811030443799	0.693027632971	0.703919244786	0.647538844701	0.369016599757	0.495772967217	0.42473260603
0.235336241994	0.225813361946	0.423835694606	0.274102850638	0.179364069606	0.418643770284	0.43969601397	0.459708705129	0.47154264412	0.325828443452	0.335084336895	0.369159482379	0.510312173099	0.483855481631	0.352710602198	0.429885406385	0.527934796562	0.612404479922	0.456001851569	0.703341222632	0.479912069276	0.652278239308	0.716401091018	0.375013004901	0.244565578455	0.461766736027	0.473681770913	0.61625109437	0.727875729631	0.571287039385	0.600209052079	0.677785579923	0.38427212802	0.18695620532	0.641806117616	0.81966643253	0.444524976682	0.522597115612	0.530876756375	0.570103058762	0.72299475765	0.566112440573	0.719561670346	0.696944988591	0.55147899801	0.492452625222	0.52593355366	0.352330536957	0.495135683242	0.598533162854
-0.208002367642	-0.0981234144024	0.511161809065	-0.0873836597394	-0.256166730138	-0.0163434546746	-0.119295394909	-0.0288207599674	0.00323364475402	-0.0872146730962	-0.159257341344	-0.135571461788	0.71767737969	0.478276276419	0.608231308689	0.590334078151	0.849239075021	0.290903274325	0.604305755498	0.78827161071	0.758879843385	0.759531003494	0.620536016838	0.377190917465	0.274963859743	0.797195991941	0.734173440442	0.692852468736	0.751561192721	0.607598343039	0.433003865555	0.257441826898	0.813117059884	0.389360008017	0.876546256453	0.527289910345	0.733405644003	0.736119492064	0.82880726149	0.786463863878	0.630470051475	0.773544385195	0.714771903202	0.707504311559	0.766228356313	0.655873360413	0.650453532869	0.476271093465	0.695442943988	0.173359888646
-0.208488192565	-0.204561411508	0.392198815441	-0.121181696462	-0.00982848832044	0.222058314464	0.147112851413	0.206750060163	0.236685152567	0.217291392911	0.160528781086	0.157463823712	0.653714254879	0.287582502254	0.514464041845	0.357561018561	0.805907219339	0.26222312157	0.525699453704	0.79461864436	0.722180845289	0.799262485252	0.685850321822	0.219409282604	0.090363718114	0.641320226372	0.583196716615	0.659545158882	0.622750885945	0.426674297946	0.284714694823	0.241342349925	0.7575302479	0.365428686219	0.785049339053	0.627416103109	0.649609173866	0.640065455705	0.711731020224	0.729998221293	0.66856426488	0.782693271643	0.812122042033	0.767485330129	0.714079154449	0.673527848975	0.601732749086	0.395775807895	0.561279494083	0.243281525226
-0.190982736932	-0.182456797395	0.284821669706	-0.142417909705	0.0527932088254	0.328759688132	0.251339086423	0.285874197931	0.311814233398	0.287937066124	0.260067364024	0.267317416029	0.492922761145	0.197461736506	0.45922024149	0.235055076013	0.695063031348	0.232366218331	0.504096281449	0.727609273968	0.632201236844	0.739902566277	0.683194377168	0.192102369923	0.0481306412214	0.482550162325	0.440839776195	0.617060751727	0.475060090607	0.291270228322	0.152762008623	0.160688176161	0.663925488053	0.368046564327	0.658935999202	0.6120788028	0.565026965366	0.511673736486	0.568278947984	0.596486191543	0.593379646127	0.722087107803	0.788268376829	0.753228749942	0.627248759641	0.622963213398	0.580352533583	0.29658665578	0.42916801802	0.259496544846
-0.123925095335	0.203970654764	0.68911211953	0.22672477126	-0.306018993018	-0.338079646268	-0.419272833458	-0.306822390544	-0.303679454054	-0.428391194542	-0.448489236999	-0.310976141973	0.754318998635	0.725349182995	0.64458969116	0.859658793528	0.69267279436	0.451211067758	0.629697384637	0.700075622177	0.67356719982	0.603833083863	0.504714795235	0.657601469762	0.608430365781	0.825549806984	0.807473453748	0.583935941738	0.814649193179	0.68075819331	0.562367630072	0.307668027216	0.680105620888	0.326271532291	0.760783073327	0.253717877075	0.731956506826	0.797074576802	0.838527224416	0.761551881545	0.568446770352	0.58448337091	0.446705064359	0.471196348997	0.749680799328	0.660023049573	0.663481047906	0.623892707065	0.750864280356	0.184078244899
0.186024568427	-0.184927021156	0.249938405495	-0.108300358298	-0.248382175358	-0.0579787171013	-0.0698967894703	-0.0876392025263	0.0356353236716	-0.172616135437	-0.118585506905	-0.188356361454	0.303406085579	0.245562831401	0.221120114236	0.271157832491	0.324988463019	0.194543371231	0.11913370936	0.175578254799	0.218640407041	0.221013983439	0.217038990355	0.0700032442808	-0.0333860629169	0.239585083305	0.211184318223	0.125108100101	0.225946252657	0.313381116155	0.15936323438	0.0863530591846	0.17790499785	0.263597707732	0.273104007181	0.170054667815	0.248949659535	0.24177282022	0.33702487633	0.290205482369	0.350019724257	0.109109748099	0.163031984508	0.16457498178	0.160808831731	0.120158851399	0.150559539239	0.169345709659	0.323965547059	0.192943682605
-0.0112964165105	0.23084778039	0.305434709205	0.265470607893	0.101158061318	0.189803205858	0.108566964257	0.183537315138	0.118345384023	0.0972805968972	0.0780655333175	0.187669203395	0.316893846827	0.262902197774	0.294176036247	0.308833700456	0.349824257125	0.328806390354	0.338361305594	0.467506962408	0.371210907746	0.384918700197	0.388674828306	0.362813707121	0.31181141347	0.245273369037	0.240989069102	0.41170287703	0.365677730022	0.22755509952	0.193830501162	0.157334431147	0.341909886112	0.164164678193	0.364011718512	0.286400292851	0.299391174786	0.329802596739	0.302126848559	0.271834328842	0.268594953998	0.374946907502	0.387866994364	0.381384762957	0.421284310127	0.405082752978	0.471989991636	0.288607277891	0.351428901885	0.213486969652
-0.0915638163442	0.0440040838019	-0.0801030967668	0.00272408401175	0.276850769497	0.304402576747	0.20206231227	0.226537353968	0.189631359878	0.263226915053	0.231307844518	0.300457295578	0.0459063292763	-0.119828011078	0.0382823666613	-0.120565907569	0.182282908725	-0.0797577290206	0.20536963149	0.212984311107	0.182660049193	0.193554234857	0.211988109489	0.128710362423	0.118711172568	0.0347310046015	0.0392985398543	0.212573514952	0.0577407816608	-0.071977556785	-0.114118044917	-0.0341041093452	0.213508539433	0.0394759375822	0.0941438279947	0.122814123196	0.0681921054416	0.0532478193048	0.0719094629802	0.0725707123036	0.0584790144083	0.28430261147	0.263755754516	0.255306775537	0.184683472172	0.267223902852	0.206041981497	0.0440138543443	0.0367176318571	-0.0623421842953
0.0417484604763	-0.26298437304	-0.0834616289609	-0.178057457943	0.157331945754	0.170508842453	0.206022993641	0.114094846292	0.175778761562	0.200225959435	0.257012677207	0.135319999227	0.036087295356	-0.131083522064	-0.155349404977	-0.155634566101	0.0896419016269	0.0275279843245	-0.11736083117	0.0617298289623	0.0351632226759	0.13748377302	0.128191425094	-0.188705911166	-0.265579922101	-0.00174281016681	0.00179215337236	0.0320418150623	-0.0294727702952	-0.0736104859298	-0.0684691462901	-0.0150637463224	-0.0223018389641	-0.00380077642671	-0.00066791382583	0.180349437313	-0.0135981340321	-0.0443423390129	0.0151548210333	0.0679945650364	0.186669002519	-0.0112487695211	0.18073131148	0.105158485891	-0.0444238772732	0.0499400606035	-0.0726494929083	-0.121700690812	-0.0940305520069	0.0938400488758
0.144227939628	-0.189160382784	0.240299218181	-0.1059696893	-0.194014153876	-0.0203346583845	-0.0538670387196	-0.0582402841665	0.0361803308367	-0.117416379076	-0.0800963182095	-0.136317156084	0.292350046923	0.185686898271	0.225869786613	0.216183045097	0.312128221213	0.154454662952	0.128193406095	0.175073814958	0.219861887206	0.210139695853	0.216513070746	0.0658975740051	-0.0300266311498	0.195787459994	0.16677890751	0.130327647618	0.181025679198	0.245256555889	0.0952673373881	0.0367167118746	0.1824077063	0.267568378584	0.237626441543	0.143640015121	0.2282579281	0.219562308694	0.304754919749	0.262554455188	0.300875797798	0.113937001902	0.164029719297	0.155446434214	0.149745802478	0.126276971181	0.146343301752	0.177744571285	0.267589199679	0.148267288151
-0.0930950935944	-0.239585726603	0.138361203971	-0.246185138275	-0.0991052422248	-0.0133600453886	-0.0593807474481	-0.0440473856963	0.0412271965764	-0.0258814034405	-0.0520066923503	-0.047075900479	0.211757238466	0.0216117182045	0.224206812113	0.0932324174879	0.330352669635	0.107372841439	0.138305666597	0.179473460422	0.224131788204	0.256608111237	0.268015595962	0.0717920565626	0.00146536863331	0.181011435625	0.154241897927	0.202538756495	0.156009526078	0.123515611452	0.00799436097035	-0.0340597916587	0.234503488564	0.165138526689	0.215365354837	0.165634630487	0.216656090898	0.0888593475791	0.241585216628	0.254979867097	0.187073881613	0.14074706543	0.202485700957	0.20363874765	0.166100944012	0.200905482404	0.156169431224	0.15894510053	0.201615511749	0.0528072625136
0.00465278061776	0.00575713857215	0.308859201733	0.0547914659838	-0.0540555846739	0.118541442385	0.0931316048818	0.143769111307	0.180082472376	0.0622023841054	0.112304085171	0.161112906447	0.362624812338	0.229066592543	0.278898397568	0.239289632258	0.369503580291	0.314152891061	0.280846204687	0.384205647117	0.32252586965	0.368214548253	0.366035959614	0.268944054746	0.173504843529	0.243288763536	0.18079065241	0.333332355869	0.260200564261	0.202530643294	0.121831562079	0.0991584039508	0.290306285985	0.146145325967	0.313743841751	0.285701900282	0.292025583571	0.282467987203	0.283184186517	0.233593417661	0.284262768706	0.315837721031	0.360847764641	0.340033005983	0.367081989368	0.323403415293	0.332263585578	0.188177854888	0.364385728257	0.24682397658
-0.111210676143	0.209262668678	0.567346742365	0.122535123557	-0.372463863609	0.0103790041953	-0.146219934146	-0.0559748731889	-0.00233153724664	-0.275299259628	-0.301754615175	-0.166354075852	0.574089428656	0.561353443268	0.627585212412	0.692070886384	0.697535817658	0.370709520505	0.691379785116	0.747097750784	0.736810174532	0.659752912984	0.593361052921	0.673057006469	0.580547472477	0.695470959237	0.633244609775	0.713681348452	0.698253791642	0.628932293764	0.407478237335	0.191194469598	0.784451831422	0.30602581917	0.767611250644	0.389930245943	0.619929128357	0.702530201641	0.764797664097	0.605836775948	0.543941135201	0.72785635767	0.604710929946	0.674906313097	0.817848405529	0.567516167671	0.769627675613	0.511792173483	0.824401092604	0.160271242134
0.15192829204	0.165702837653	0.422255431448	0.138539841876	-0.210794513039	0.0736862773644	0.0964784006998	0.102690065674	0.151667918639	-0.0676064147667	-0.0266765669016	-0.0255460811632	0.41274128639	0.538158366778	0.405584332748	0.562254019185	0.429788766224	0.426112863006	0.400177437742	0.593453966794	0.450009166723	0.543482549891	0.482572440473	0.330817422841	0.238385671359	0.598041182519	0.631997746635	0.486834391463	0.680627462249	0.584234021373	0.585395843106	0.481477333835	0.440465516584	0.219256618904	0.717941026207	0.584206158796	0.447357619184	0.554334089774	0.59885221885	0.580174396357	0.652246472899	0.545952691993	0.598789385515	0.613117940302	0.553886950865	0.404509759462	0.556323110334	0.27756371009	0.590752421686	0.436030413367
0.411779128145	0.766567000815	0.466231883062	0.743086169862	-0.0561800686597	0.00732705417713	0.103601619425	0.0919083751089	0.0691929165438	-0.135317738288	-0.0689907303506	0.0159951947806	0.209929747359	0.726847246946	0.154981999716	0.611589439318	0.0076964886645	0.558272206737	0.22577231022	0.216865910041	0.0131030495351	0.0509434840084	0.116412814971	0.388356586575	0.389441346728	0.198900328903	0.238211743328	0.12202166829	0.391382184513	0.442404095256	0.576649262392	0.530224299275	-0.102490215657	-0.0472993722634	0.186858866304	0.212076541719	0.0787511950186	0.294936199951	0.158071017115	0.0767778674292	0.246194536804	0.107599815338	0.0847585893573	0.0895391774913	0.224950420213	0.0396179009961	0.208421014713	0.253195095645	0.355068131936	0.487673569664
-0.102617924435	-0.0894766048248	0.518419256771	-0.119365314059	-0.285245287015	0.0499184438185	-0.0458046522224	-0.0166500809527	0.10467819171	-0.127711985511	-0.138920043044	-0.0690328379024	0.711074076403	0.489245354036	0.629162091329	0.623063841216	0.873027854768	0.515878640019	0.679363203107	0.84106891358	0.861175294712	0.891703775736	0.833004014821	0.534368236997	0.367952271638	0.765855225302	0.725396882357	0.766558979614	0.801238896158	0.690236667961	0.464387282236	0.335056775661	0.813807713378	0.418012175753	0.874102253215	0.614384065282	0.78307378759	0.727051107197	0.855561940724	0.801542510869	0.779942419183	0.709890480205	0.764413646708	0.824865045754	0.834004885819	0.729963004185	0.761774735736	0.504236392003	0.772357823928	0.312114395511
0.18719160292	-0.0923539044636	0.106470870926	-0.0977837343544	0.145904320328	0.591235146889	0.617706210949	0.530870028016	0.659420138308	0.475480564886	0.502867233812	0.473513762822	0.180406752355	0.11652491814	0.172871272034	0.0645860023746	0.405707908576	0.490153167748	0.282934041925	0.524562335244	0.420376418378	0.631927512417	0.748711437558	0.113974067011	-0.0727214234197	0.179689157208	0.194471879139	0.511176527422	0.456338831895	0.375199027284	0.335343195262	0.513485220065	0.289255788718	0.192658567071	0.457958112093	0.853031886979	0.303588868792	0.256491554917	0.300672934506	0.355612354429	0.63737555574	0.418372850485	0.710731795732	0.734271632094	0.388002795446	0.377902534143	0.39530976428	0.123587865744	0.277928687056	0.557571878888
-0.0507915056839	-0.132114744617	0.370832114754	-0.212180058249	-0.147089273491	0.294217176237	0.231070732796	0.238131737969	0.3381648006	0.160159654367	0.144319800227	0.206233664839	0.513023444813	0.293698568617	0.523266736238	0.376525319465	0.743268261563	0.52426870833	0.6016803284	0.81294844998	0.775842010246	0.874248106532	0.908285746835	0.447954378679	0.261685352124	0.571217095234	0.558765401576	0.788957868838	0.693442132189	0.535316322248	0.371031309479	0.351966736735	0.71272286028	0.348721994057	0.789958623796	0.768108150251	0.642368502009	0.540072210252	0.659630516368	0.6572261293	0.727687931468	0.710789472744	0.866094498382	0.916936710948	0.752487669498	0.715189922835	0.716347855231	0.393428798587	0.601535244893	0.397912650257
-0.0169266559242	-0.19084925166	0.229915420034	-0.210867523569	0.0692441525731	0.45489503404	0.436133137582	0.411097017214	0.483535703743	0.423978661151	0.408817909196	0.420151446485	0.382242195363	0.141328727788	0.361064528933	0.165261222997	0.607968389205	0.433411314288	0.448369101389	0.749933302975	0.641918029845	0.816405582628	0.858371106428	0.216383281752	0.0370487656011	0.416519639771	0.435508333614	0.6797522322	0.578766409948	0.357517258909	0.294719137213	0.375419550729	0.570237545256	0.294533842005	0.693943728913	0.839211688868	0.503744218571	0.404964679018	0.493037598151	0.562016878453	0.693420140781	0.673028767567	0.894118915681	0.894768583135	0.622351946851	0.662349942337	0.618528861501	0.239856221374	0.411017628763	0.460088616972
-0.0845138151999	0.251283258445	0.617859029572	0.0949897065425	-0.319925987379	0.0299879214857	-0.135623250223	-0.0282529113457	-0.0389180447893	-0.215980012306	-0.267640779483	-0.0941476772177	0.673617694057	0.558324395428	0.71525731927	0.693152458424	0.78757866187	0.538280118887	0.809855977224	0.845349969883	0.836061497149	0.771087482241	0.758851916342	0.843704220628	0.74270129974	0.764173760056	0.695020059986	0.858518748581	0.768583560161	0.637737283228	0.447445828664	0.235246949188	0.796249053327	0.368992170493	0.794486296768	0.437668430395	0.728127247196	0.7276704975	0.783822018395	0.672199841015	0.569181952871	0.726987338747	0.649559060484	0.755810516323	0.896029390853	0.704297746529	0.806220231015	0.619329579102	0.823852742291	0.171781595312
-0.0475930482933	0.148616438428	0.392720655972	0.237684687616	0.140988049742	0.287159768442	0.252880542791	0.280406828321	0.236790883132	0.277360448593	0.236280507144	0.335550503176	0.378539743462	0.337735210267	0.417464483625	0.361408003558	0.490966335766	0.501932870758	0.522414302825	0.751731926349	0.625294920797	0.720840533582	0.704237231358	0.363268898949	0.247919878607	0.422518518757	0.424329401994	0.618686766276	0.540813270821	0.34914191872	0.330546217116	0.364512245464	0.51804176235	0.24942055738	0.58338906177	0.591346733571	0.432919826845	0.470153395117	0.438032733991	0.449313382909	0.501070276178	0.62846068612	0.7238807751	0.713145971151	0.677932366225	0.627213686439	0.652545031293	0.349112087994	0.444645921128	0.380667187063
-0.0614422421332	0.183923808059	0.640086684208	0.0725204479089	-0.462852029004	-0.198211868771	-0.311719126984	-0.219575715665	-0.177573081838	-0.402932117021	-0.441433888527	-0.319158287464	0.708425797665	0.695401291136	0.663908016463	0.800890873671	0.793578343511	0.506630108979	0.716854153133	0.741400626212	0.765112084266	0.692796315535	0.598640221238	0.724109988532	0.640508660604	0.848035652613	0.778158498481	0.742144609576	0.819395221344	0.753305726166	0.555454670789	0.292692606286	0.749825328889	0.34993435319	0.823306010677	0.378606042085	0.776838153703	0.770988097559	0.828826183134	0.718161803174	0.591648074524	0.655009878206	0.536348017509	0.624226679888	0.801175114351	0.614000911254	0.67810645132	0.583354047095	0.852807307354	0.15437324463
-0.22233443434	0.372840181274	0.586386987308	0.190570071252	-0.15400155142	0.0353168436126	-0.165020724889	-0.00284953200525	-0.122728376539	-0.148540254392	-0.222822670543	0.0140505357628	0.66855068234	0.397408687122	0.619501249923	0.548637070159	0.659228874546	0.359003401065	0.753271919882	0.716820771516	0.677678541309	0.559686346217	0.559510839015	0.864812162456	0.848862584903	0.600021864892	0.504823293665	0.747367706006	0.533015829746	0.343430566066	0.202073473666	-0.00263350649918	0.673729389947	0.334390070229	0.560724838931	0.165574076637	0.606914179765	0.598763561865	0.613957957591	0.495307278705	0.300664067721	0.617884883653	0.452901017316	0.530819886058	0.767264475494	0.631338050189	0.715334146016	0.596637187128	0.633797776333	-0.0547040103011
-0.145848530223	-0.192982204516	0.441699566027	-0.228878133766	-0.242712218691	0.0327474021605	-0.0378318459624	-0.0410361512623	0.0736596682827	-0.0824189774906	-0.0703784253533	-0.00841672261543	0.700851583891	0.37900070212	0.498089432361	0.509568864349	0.83751151423	0.429553177301	0.585213703955	0.806654950274	0.776126255947	0.852817029451	0.828309417565	0.452293892578	0.284881013739	0.721025360652	0.656975505009	0.705197307473	0.650800867431	0.474737469313	0.272515601989	0.172429185277	0.748079580509	0.380228908104	0.770240535972	0.555977534032	0.782270269287	0.637575225785	0.786507999952	0.752563729102	0.720385657539	0.66596170881	0.753171092971	0.76856697239	0.78127220457	0.734322702366	0.707614785164	0.40857025261	0.686406886072	0.301355843329
-0.169384247983	-0.320736232775	0.290106146013	-0.330808276148	-0.127617386633	0.183979769631	0.121709312909	0.0898099209275	0.210013498169	0.0991523528583	0.107902869556	0.139247059058	0.555311382435	0.199344665631	0.416092479926	0.305775215859	0.772964269082	0.33632533773	0.518336833372	0.775518417532	0.736472030911	0.857340091975	0.859957383084	0.293241940424	0.108893716872	0.589022331169	0.543633793178	0.675764060909	0.554234684964	0.361176153401	0.169631220875	0.160849977855	0.715773933314	0.359280980034	0.701615358126	0.633208419555	0.695652719216	0.532520470741	0.683173762199	0.693243976454	0.70148791953	0.655898537397	0.808392494043	0.812050920733	0.720480475765	0.716773110528	0.64859946056	0.30388484639	0.544447685325	0.312184022913
-0.181476376182	-0.371562214146	0.190900741915	-0.358295971994	-0.0312685289112	0.254447223824	0.20605182895	0.149979443804	0.262576587099	0.209401054367	0.212200853654	0.217052323079	0.449314181399	0.101624804912	0.328348615971	0.182341476815	0.697214035998	0.276783403666	0.431517187782	0.732682402582	0.680532755382	0.832240181678	0.84004193183	0.182622670956	0.00275309440841	0.506597615585	0.488706507293	0.631070214846	0.506906881985	0.291274966478	0.138360568898	0.178216511794	0.645780923228	0.339778614225	0.641889785539	0.661038744789	0.608065747734	0.446721574765	0.593900322899	0.64281235977	0.671839543334	0.624003057487	0.817925918931	0.801058803148	0.641498398936	0.681271658224	0.579165993522	0.23781042267	0.429281224052	0.317550443875
-0.111833886075	-0.313069736352	0.116560328782	-0.243315654602	0.167988651617	0.349114340065	0.362497797985	0.281135720623	0.332771459756	0.40272474104	0.407573954297	0.380619914255	0.341295300636	0.0283709684542	0.198659755344	0.0488316527449	0.530208459318	0.26753901772	0.301178811342	0.664743099563	0.541023958442	0.754692463678	0.771321951014	0.039966555427	-0.115225433998	0.387033310204	0.404357152901	0.536618537703	0.431664867259	0.181005600882	0.149039975779	0.269799180397	0.467530107524	0.274063683941	0.530684784261	0.688581919753	0.46128426728	0.345237325829	0.428495323115	0.542808124763	0.617590361632	0.555196911412	0.806415089545	0.735266663954	0.513577070487	0.602030840347	0.452630447979	0.142981025132	0.258693668022	0.38530146864
-0.28397429745	-0.20488558738	0.403316059856	-0.255349124817	-0.260322053003	0.0646898028577	-0.131298320835	-0.0619669564411	0.00863484498718	-0.12444150916	-0.191088126093	-0.1008877903	0.634109838977	0.326906793101	0.605816031776	0.48813774372	0.9049950905	0.270062934169	0.678905145086	0.822116323804	0.870620962152	0.856122392939	0.786892970715	0.506546388292	0.366303973756	0.725168357177	0.666407390788	0.771057861748	0.702449713266	0.527909321314	0.241237898555	0.0966356003345	0.917794184691	0.439161264249	0.81797303069	0.487119001692	0.776036717861	0.689512442928	0.840623322321	0.786131730708	0.642708941382	0.778450468456	0.762095209756	0.795536008651	0.82449455376	0.768780544599	0.765023182793	0.482311653338	0.701152063407	0.0907496348479
-0.213986801107	-0.292922643627	0.32319838319	-0.294421730284	-0.094082802959	0.194784191283	0.079537644402	0.0858654087706	0.170480672242	0.0904939064733	0.0572336055423	0.100638551992	0.567586253323	0.257370683053	0.494374590575	0.360151911338	0.827405563796	0.345197024738	0.559841881375	0.821096733546	0.790269803092	0.883689224188	0.85916020543	0.334842806049	0.163656043747	0.643505347289	0.621878720787	0.726819771634	0.676152365014	0.434387815443	0.247593751144	0.198107688314	0.786057703025	0.404006916086	0.792334413811	0.660010506027	0.715492058169	0.598789750832	0.748054392254	0.78124760445	0.737393597538	0.743935431393	0.845024014659	0.840101932982	0.753524909332	0.792144202527	0.717343820999	0.38161915693	0.576724946398	0.283772600515
-0.046817508125	0.00579212310666	0.398955230243	0.022155241154	0.0943338003665	0.321486434959	0.262620336344	0.264761178442	0.259862696883	0.253533699453	0.224391544913	0.27818177889	0.542904283032	0.394081118256	0.457074209759	0.40942418754	0.681951172213	0.514106894256	0.540518956627	0.84078582691	0.66785662412	0.820564556219	0.838846709851	0.380238632781	0.242813724453	0.598695385595	0.619206131292	0.730756270736	0.751291174059	0.445551230078	0.423536037176	0.436210573247	0.600335176927	0.327316990408	0.76657284366	0.772494802518	0.61866361078	0.5933534962	0.650583990193	0.728898767416	0.764292793192	0.729352789515	0.841648634049	0.825227291621	0.715955788138	0.760176016184	0.683994173216	0.399688974305	0.516187594754	0.458985132364
-0.0935760907489	-0.147578545581	0.257382022648	-0.111729944943	0.129822103831	0.459468793137	0.370046717244	0.371208735802	0.437618854223	0.350509027102	0.306393155645	0.328606883364	0.442034514302	0.234136893095	0.375500402823	0.249992130818	0.706306264894	0.389759058541	0.483742909426	0.771438808657	0.670570969587	0.820062280048	0.84386671	0.255203476028	0.0909187410839	0.478178739653	0.482580486852	0.710639113371	0.695585114362	0.476900306893	0.373050009392	0.443438157345	0.636165986285	0.326874217621	0.721768769324	0.833178340009	0.560072669606	0.541280738134	0.616332198142	0.678099589074	0.749781446061	0.705457818397	0.861687310506	0.851894825987	0.642654257695	0.659445444259	0.6206065754	0.313212928016	0.454798297239	0.410914898554
0.0760332710891	-0.0272727458047	0.282209691265	0.0195448758752	0.145347411342	0.495379119731	0.473113645794	0.441043564718	0.527470022674	0.369422920196	0.387535819587	0.410876029709	0.409940427117	0.32044857715	0.326986828203	0.276324716969	0.610829372303	0.536290418239	0.449237747256	0.731988321732	0.581666079616	0.762922138509	0.833460010857	0.286488889465	0.106389200036	0.406225936319	0.424416649841	0.644629474326	0.660455812589	0.486467248624	0.424318752017	0.534259137083	0.489796277511	0.281617635543	0.640892640802	0.857047109133	0.475189923884	0.480881735447	0.526189657077	0.578667550813	0.769218526164	0.624862573073	0.831494311278	0.808084206355	0.582366173128	0.589517460948	0.575489237868	0.285863125263	0.462554485735	0.554220211361
-0.0343604800092	0.137622439358	0.637971627951	0.0765647510624	-0.356397186423	-0.0382057415006	-0.13745077931	-0.0670809724174	0.00702680924347	-0.238743114376	-0.259115554106	-0.149478550102	0.726768927995	0.679214233745	0.671446759903	0.775945809159	0.842398456959	0.582584088142	0.725012525037	0.853646740847	0.819227115465	0.818186002187	0.766862296925	0.684253721021	0.561815590433	0.840287394793	0.796674022506	0.810213452384	0.899259672076	0.794967540656	0.608937644676	0.419984520524	0.784510890325	0.36908038843	0.897429355345	0.579819885164	0.776930703113	0.80047014631	0.873686461775	0.79025677236	0.743442132204	0.733669859579	0.704216196853	0.766925796524	0.860318859098	0.676023734169	0.748655109804	0.591470038132	0.842350947307	0.316281743434
-0.148622155335	0.0800872661193	0.600148721911	0.0305588280837	-0.236976254387	0.0419531860386	-0.0965715133041	-0.00197858872838	0.0164544348664	-0.0860838763155	-0.155988895884	-0.0324594437442	0.741229244095	0.512223548811	0.68363270554	0.63435319576	0.862762707107	0.508961919875	0.764110751507	0.915448580628	0.917273301734	0.879477999914	0.812853819096	0.660207068492	0.530738995466	0.790746128145	0.720668270444	0.881264007254	0.784041373348	0.605253034436	0.420709761599	0.248056023026	0.85071617629	0.40933846817	0.854920347983	0.533684024469	0.770080042768	0.775212721671	0.825636206853	0.745556300022	0.640432159343	0.794127477414	0.786020056621	0.810104693423	0.918476340668	0.747425184049	0.801962690996	0.578381905845	0.788385537795	0.212316035173
-0.158594268882	-0.0107736064406	0.538783867398	-0.0727930524995	-0.218447906084	0.0942671153996	-0.0413142846582	0.0413505264801	0.0651945376182	-0.0365738321798	-0.111237073903	-0.00498937421652	0.714854166045	0.453606780262	0.653047678209	0.580683001722	0.874389318352	0.491323923031	0.734525777001	0.899443425554	0.881143284961	0.887935999408	0.842510695803	0.599258681683	0.46792606826	0.781851984625	0.725339570678	0.896817297921	0.818552313806	0.617812630442	0.441662135177	0.29656966248	0.846836924541	0.42356084811	0.891722153347	0.625070398794	0.796018084021	0.756472054958	0.832435294387	0.796043286349	0.685213498198	0.78436629237	0.795044497138	0.848120467657	0.891414216951	0.781949397723	0.794925346722	0.543851135177	0.731554296623	0.23524698991
-0.0279364719518	-0.185027687831	0.344144565453	-0.203551094277	-0.114303174802	0.300715611665	0.246022318211	0.237835471969	0.368641394039	0.150586180337	0.142340464571	0.179352049944	0.555503422664	0.322799515574	0.448968267199	0.388189142878	0.772907091277	0.505619046262	0.542610624315	0.788600245398	0.726767476938	0.856823041458	0.890733510746	0.352013732269	0.156773590474	0.572740033201	0.540068628637	0.753156373592	0.709000424428	0.56281976725	0.388009403924	0.390756947162	0.694499096165	0.366114499022	0.787832791182	0.806730865865	0.675453566051	0.580488856641	0.703521738015	0.70792691207	0.780614822888	0.676417748149	0.825399051662	0.868654944533	0.728032566481	0.683369098236	0.694064264044	0.347962197062	0.603727771886	0.438711468822
0.0999757955829	-0.0330967205565	0.306300192466	-0.0597551992272	-0.0565808566791	0.40854459912	0.380088930453	0.359471436719	0.488773804563	0.200956752748	0.212012329582	0.261954435756	0.411254143523	0.354062128666	0.368832382919	0.364419270259	0.619811803966	0.54966090388	0.485575779132	0.704721051439	0.581365480751	0.746089099987	0.849566827117	0.36150201546	0.17492630823	0.442193706853	0.437616325393	0.684041677698	0.705319304488	0.603594000303	0.482614446263	0.539532599135	0.550028973275	0.285558398095	0.702698830402	0.862683442301	0.535661380072	0.492607620333	0.587232709927	0.581198776474	0.736544004264	0.593133793597	0.765086185402	0.82304801537	0.620685041656	0.563375090267	0.642727978964	0.282100882488	0.543427117974	0.526989225526
-0.0980944820099	-0.269790901153	0.198104669582	-0.224098237551	0.0824195275651	0.421885796427	0.368963330723	0.342249560843	0.415137403907	0.382243632459	0.339523377887	0.319321765524	0.405663111399	0.13370652334	0.337132111145	0.158752852462	0.664974662976	0.358611656167	0.421238734505	0.741287495333	0.6344458662	0.816591067532	0.842799288069	0.154558728494	-0.0198784194746	0.45056275033	0.450564854889	0.687779158539	0.599582029051	0.370819590473	0.271713376809	0.350345339106	0.593641746721	0.333261978846	0.684224100876	0.827848294275	0.527422126617	0.436038069813	0.542721109048	0.618317693519	0.680280921097	0.662683946276	0.866902509173	0.838645046122	0.592672538947	0.652367638374	0.564629086013	0.23926863768	0.383374489532	0.407321497233
-0.0962194664533	-0.210351320528	0.170950739754	-0.140714749893	0.236856246029	0.521620546998	0.457482516892	0.443459767616	0.475436972236	0.499666101941	0.444898553934	0.454706681117	0.378560787984	0.0737106975113	0.291737938837	0.0834164006727	0.613019006692	0.332685571521	0.403201073951	0.725363177818	0.587180761936	0.780033650592	0.826405563784	0.143217335926	-0.0193136185281	0.356562085134	0.356440821387	0.655209239658	0.54274876888	0.283283242503	0.22343670769	0.344386121661	0.549768955107	0.311475352608	0.605219197171	0.799590685757	0.47004458876	0.407518569226	0.468362003082	0.560579814686	0.630087952204	0.653404587045	0.852142484317	0.805970839872	0.559969648564	0.641014025948	0.563790597996	0.236219690182	0.320210989	0.393996774457
-0.0794450555712	-0.140837395794	0.17521630401	-0.0167515264315	0.302061550438	0.480823891666	0.450074242406	0.416730202314	0.400649878416	0.512926452201	0.460754144514	0.463202593048	0.330731711022	0.113396770271	0.239340927194	0.101440598051	0.510696916462	0.309898443628	0.323100328183	0.708208605923	0.512684814839	0.726486115408	0.752374220171	0.0661894913977	-0.0650252900059	0.356961669347	0.378892263699	0.593154443895	0.544020393598	0.245429930517	0.2755653251	0.407643722347	0.457523801628	0.268840346845	0.579528362853	0.786851075106	0.421725507883	0.416502601936	0.421955741605	0.550793278018	0.608710449352	0.642721325589	0.818644034857	0.742868616668	0.530500536913	0.608923818354	0.509268139835	0.202053748382	0.255581514835	0.429498375515
-0.123499427391	-0.248661424937	0.0936832452632	-0.153219249903	0.287613694006	0.539693116429	0.476367955231	0.445508502227	0.472826655497	0.525051105999	0.475231454423	0.476648368245	0.287118766215	0.00677674859848	0.212872181982	0.00924115428805	0.540332598463	0.232917489921	0.315975157503	0.667543437231	0.517344250644	0.723656080407	0.771741763585	0.0359277912249	-0.115756891324	0.28424670053	0.291694517489	0.57828260856	0.471082380026	0.207474312325	0.164391571793	0.313817421279	0.50195148162	0.271647855051	0.540062150708	0.768998471002	0.405835454983	0.358822439714	0.410227601938	0.523054762455	0.589360742053	0.626714029804	0.820941303919	0.75323014781	0.499224414034	0.594208379491	0.510957059336	0.155678448689	0.231005647942	0.375748333801
0.0359678756653	-0.0545076362956	0.159930104488	-0.00134214529971	0.296958881546	0.646688054413	0.613865925534	0.581913331238	0.634731192476	0.532967978122	0.531924599325	0.567386003949	0.278298577561	0.128610669945	0.224503001766	0.0889667833405	0.495386140902	0.418037825318	0.377953920569	0.661201459353	0.485562600562	0.691441849047	0.804695791717	0.181096407606	0.0102025774577	0.22604649243	0.245428871658	0.585655014351	0.518762510133	0.320944258935	0.279038544177	0.463988576809	0.435791229249	0.237903192252	0.519975417267	0.840173203982	0.346066214836	0.345910135668	0.384812733793	0.449356857181	0.653591826026	0.586772423929	0.814656343332	0.777667765138	0.492770109474	0.531826931306	0.537172673048	0.17931891873	0.312075744237	0.495127176692
0.0111820959231	-0.00443897007322	0.16607706784	0.0711829116736	0.334119647845	0.623882075187	0.603065847014	0.595040425462	0.614052248985	0.574094821032	0.571708289285	0.634384080763	0.2533840296	0.0975117517485	0.217159546469	0.0563045995781	0.431341485773	0.389673407969	0.3600891535	0.659089894486	0.475921535048	0.659311310556	0.75802329503	0.185417442694	0.0270099970536	0.178018410991	0.191451224987	0.562301750377	0.428616618557	0.218186605633	0.194825753568	0.384289171658	0.416926567789	0.200719887592	0.463415182675	0.757173047667	0.298078794598	0.317117649625	0.314038167717	0.371040078808	0.564021122938	0.599649408105	0.803904078532	0.737000341496	0.503169618508	0.532228190296	0.53051904062	0.182175234265	0.299807963401	0.461101503511
-0.0979158010728	0.0754662762313	0.479565020647	0.0384246802029	-0.0479878471527	0.230375174456	0.0885217322519	0.146509687961	0.208061149896	0.0687969136767	0.0410172607174	0.217760154046	0.636570288525	0.373028591216	0.576285826856	0.474667868964	0.776463768589	0.606084629844	0.693727474041	0.809593120572	0.794805513947	0.787921218818	0.83118335239	0.658296784567	0.501729646003	0.502070695784	0.44117086306	0.717640113095	0.613707000025	0.41550548232	0.215914414261	0.156980178659	0.716046636917	0.323132501688	0.649436500429	0.508673129969	0.637056433945	0.575934381542	0.620840687918	0.563106394181	0.592863621145	0.655364816585	0.702651303315	0.739329399308	0.781175846129	0.756512323271	0.811742644569	0.511836952746	0.655143224308	0.302779722292
-0.173925326992	-0.0763456960686	0.377165905838	-0.029342565713	0.00431010648461	0.107098648104	0.0404587804621	0.0441137793348	0.0787960443829	0.122010993799	0.0948644338677	0.193169788576	0.578342908912	0.275910447044	0.413373092368	0.377462745893	0.699177084718	0.493831198965	0.498530595258	0.782435911305	0.725482834319	0.811896088982	0.751611633715	0.404921788833	0.291000736121	0.561406182712	0.525013169153	0.606854023156	0.553236892522	0.272727510417	0.173674858942	0.118291045853	0.6259135764	0.299253151767	0.643655992438	0.471415304673	0.613296114123	0.481386435826	0.533110374432	0.567502979279	0.529617785158	0.62301298599	0.691839387155	0.688263415522	0.725831503845	0.831562370026	0.738544907396	0.36188751621	0.544766606796	0.344108364261
-0.212365301428	-0.241183249478	0.303451462557	-0.223156489148	-0.049499904685	0.137169733327	0.062684349673	0.0507819464887	0.100691845262	0.166017834494	0.112383927945	0.123335892199	0.562918256152	0.214356810305	0.434863820765	0.305568619063	0.767719609191	0.370216272988	0.479084800323	0.801041280061	0.75732451436	0.873272012362	0.765975498042	0.268286297091	0.139435237752	0.658446923592	0.62192541804	0.679217685224	0.592487918829	0.30862198273	0.192573337965	0.144002553262	0.680703121591	0.350994853281	0.7373398128	0.589225971419	0.666605234776	0.52249959932	0.613150732233	0.675088955785	0.64175059116	0.691922625999	0.800947616415	0.785974274743	0.712609089371	0.768398288569	0.645859740051	0.309630727206	0.526981582274	0.282790022597
-0.0911135640696	0.0606108441847	0.628564778741	0.00293616722003	-0.291365489289	-0.040473474314	-0.133969051673	-0.061156573578	0.00800212240255	-0.181193757363	-0.20187279131	-0.0797341943959	0.795063118564	0.589573420961	0.670102698237	0.72709549778	0.862978969925	0.568319299908	0.73591440499	0.877337407355	0.825347404044	0.846595815496	0.80543240807	0.674957692154	0.539544696277	0.825441963679	0.772626057997	0.805327566785	0.82481130053	0.656992341338	0.476489895181	0.304609791951	0.797448576136	0.424208658833	0.876475488866	0.54490914884	0.834879774461	0.78074002363	0.872236754006	0.810832183789	0.738338620204	0.720066778373	0.716969179883	0.776828081518	0.885602677742	0.763499339485	0.811753911072	0.583546176291	0.826121729957	0.311821980743
0.0316758322044	0.0310586657787	0.493469774294	-0.00445840013998	-0.123332559718	0.165427051726	0.147746836954	0.166801108012	0.238615798713	0.085787064666	0.0696505412981	0.132056611889	0.633459839895	0.499115799972	0.539812438432	0.563053391369	0.728075699614	0.610233030609	0.612576339308	0.835568947568	0.719383495532	0.845627339148	0.85042767157	0.491357258969	0.339638370226	0.706684313319	0.716472091197	0.780412529587	0.846686286087	0.651948735693	0.582795450937	0.532355653574	0.636249475545	0.362376639114	0.846729506271	0.777420956199	0.71047878555	0.674145875817	0.742985403825	0.763147177605	0.800615705645	0.669701220448	0.801691878496	0.848070752598	0.76582843645	0.695300228938	0.703724655433	0.450970997833	0.649742779705	0.47410659385
-0.130420091732	-0.151208783375	0.29547977624	-0.134428319572	0.0793711853319	0.370290777521	0.30119704933	0.309756502852	0.358498665349	0.309634882591	0.28407984054	0.349928074222	0.460740698374	0.190607034433	0.420312746402	0.256951514325	0.685460461289	0.400521088864	0.513045077513	0.818373619578	0.714018238	0.862429523262	0.878318361925	0.316777882201	0.155751813401	0.513917066184	0.51446462787	0.741652519665	0.654585040482	0.410432500419	0.306856573101	0.359816986488	0.674624174004	0.346006707202	0.719869703496	0.76369209853	0.604395827848	0.542088968582	0.610316690273	0.663768154655	0.702791904559	0.702103439081	0.872653203833	0.880919563065	0.718461836744	0.72173749521	0.684948732179	0.319783586268	0.491502209845	0.366200430359
-0.284463742938	-0.0572006375432	0.466992540237	-0.0997200639141	-0.128001473352	0.0429916581717	-0.0678316423267	0.00947516757009	-0.00536143936969	-0.016626556727	-0.0567702574968	0.0523056484261	0.636649880371	0.338566932801	0.588588920237	0.48094636835	0.779766153247	0.341950769386	0.638621100784	0.857609820307	0.805520703126	0.830522701112	0.725402967913	0.497652098408	0.396337958697	0.76790338544	0.714946789811	0.766193083197	0.673956085912	0.436638302258	0.286311507061	0.145928259059	0.809979889455	0.404754583973	0.808950285912	0.472785157075	0.721279490817	0.66986584924	0.751161082412	0.738715903263	0.599942299129	0.77665544311	0.790916988243	0.780587693511	0.831986941447	0.753908118839	0.746921310502	0.477229662086	0.683757771804	0.134293035347
-0.10978292855	0.104566087293	0.502217459704	0.0547858399025	-0.112041164707	0.0969364364264	0.0180328027958	0.0768746495923	0.105384560428	-0.0658012977588	-0.0727333653863	0.0332842026655	0.621777438557	0.511838195784	0.56360373773	0.595654965207	0.739172270174	0.472827961199	0.642600727584	0.843266467887	0.743178792761	0.793208978314	0.720836220034	0.567237709364	0.450134149122	0.766253916369	0.751611846702	0.749754606491	0.80106818088	0.623997010372	0.503016263422	0.376414192859	0.743937962982	0.346285159535	0.858067719385	0.593620037108	0.68642139493	0.706016968046	0.778805152159	0.742423576078	0.722424788385	0.740244002775	0.75652563436	0.789755155311	0.821870800568	0.716462086121	0.785204339283	0.44331378184	0.754170179822	0.258430326416
0.00961859021083	0.0662423025665	0.35001679168	0.102546152656	0.145348058598	0.301690254246	0.275360874308	0.292114500674	0.341882228038	0.230097295335	0.232231531929	0.265676649425	0.477491177175	0.377065070601	0.408883203196	0.395259611738	0.599448904795	0.493261412528	0.49974710636	0.739393793133	0.622030136821	0.736675367414	0.698013827836	0.362753091668	0.228440014886	0.543992322731	0.56810035513	0.661352493326	0.708489525253	0.527919720773	0.493297374053	0.511008154942	0.517678398588	0.278791042679	0.686235436692	0.691006714812	0.542352143989	0.576493246502	0.592767840434	0.633979319739	0.740312558342	0.601725596115	0.739704584354	0.735856722679	0.6308151483	0.570067563696	0.581462772359	0.349210905664	0.534021045627	0.389413935284
-0.0423706411217	0.408342558455	0.671448880052	0.283074417204	-0.253599740121	-0.0496072616691	-0.179774810684	-0.0644914335109	-0.162774080295	-0.183942983823	-0.271467911423	-0.140619172183	0.710381504412	0.663428969758	0.685444203119	0.743968657784	0.705643033586	0.52040960642	0.767168082691	0.798354345278	0.731759018811	0.669274282766	0.579372501503	0.771020135574	0.733052234694	0.814652427579	0.759052766437	0.795256672582	0.78951625622	0.611828853396	0.548950100132	0.306171719752	0.657918026941	0.355694223453	0.781854796234	0.391378954602	0.690400415787	0.752321544678	0.728504562268	0.658132152393	0.500825045114	0.676819202982	0.555807260275	0.638054119931	0.819942611543	0.641888788286	0.703300648629	0.612372735856	0.73506645155	0.158928260257
-0.18248058597	-0.189496120231	0.316450358958	-0.269596336343	-0.131135600447	0.313035749468	0.212264147821	0.212213242948	0.303600155074	0.164106433655	0.141847847812	0.226875079865	0.506626313776	0.212613471982	0.497722394483	0.317913302704	0.770432093065	0.359793256946	0.615371685695	0.83547941018	0.80502171257	0.885403968916	0.871514076718	0.397680629212	0.222117684932	0.561367749357	0.52680325463	0.736989948384	0.58874806093	0.38999186605	0.184979989585	0.163279691779	0.804649221394	0.344626580207	0.782062592982	0.679670253134	0.656806781121	0.530193245487	0.661192283702	0.643343550391	0.691903046807	0.763198053384	0.859688866875	0.93549217009	0.81320427272	0.782000373335	0.799217112568	0.324633267503	0.619788616848	0.275612448865
-0.00312970991372	-0.00413702631434	0.300501164507	-0.0738305061031	-0.0135714854787	0.458402339969	0.414629238863	0.387805823087	0.468408734965	0.283951627232	0.315704658685	0.404428767602	0.379052974387	0.259584336184	0.387297107311	0.291005422251	0.597988488505	0.471260476745	0.524565136774	0.770257191669	0.61948467826	0.776546230957	0.839236380604	0.372791918912	0.198699945474	0.404100044666	0.399902567546	0.647420220342	0.547371441817	0.354233543627	0.241268516879	0.303691446678	0.588987376917	0.267353749119	0.668899018788	0.762506737619	0.510871284708	0.432601596364	0.512662316315	0.517761960354	0.706228572212	0.696685788607	0.835050245823	0.882957745492	0.69675906332	0.660888177499	0.727957917998	0.250890518607	0.54900640778	0.455905018064
-0.0662388949336	0.0247328664959	0.563791865292	-0.00160491088258	-0.446591585568	-0.328312376189	-0.408613135743	-0.334029306006	-0.28037065674	-0.471828032747	-0.49792740458	-0.455844426633	0.695746945677	0.668984099785	0.565683874691	0.779900243811	0.743786805108	0.378866109675	0.524101273888	0.623272432181	0.623918853677	0.598857305471	0.465896488075	0.508010229827	0.441791978147	0.87966363613	0.826500785013	0.557976517431	0.817126992431	0.746333716877	0.588016442971	0.315017728217	0.658795111575	0.340341525408	0.814714977858	0.351045804793	0.730928104116	0.740178741331	0.844094956916	0.784226779231	0.59765534932	0.549973897482	0.450335592118	0.479033295052	0.65674005452	0.546148984561	0.556259138298	0.489223670403	0.756352536079	0.172531577565
-0.220644966427	0.14156161504	0.612479238074	0.0543225785938	-0.346555527877	-0.150009769253	-0.324331699458	-0.194316389729	-0.210139270012	-0.34689836311	-0.402557726142	-0.268174091539	0.724614350639	0.577522739129	0.71075900526	0.736017727091	0.833750531618	0.35279341708	0.761338160856	0.795256568952	0.834955814296	0.723832486401	0.596661071535	0.737992718556	0.671075774462	0.857352564495	0.77712574814	0.755480211731	0.755101124731	0.633205216918	0.407460558146	0.142635572792	0.852573964499	0.419636925874	0.809918854716	0.288460526963	0.757575495749	0.774684428063	0.863211346805	0.738945554479	0.537902427795	0.724421010966	0.580452721407	0.644938017161	0.847843026956	0.678405594463	0.742862819364	0.606706943708	0.824179043606	0.0152919319818
-0.206463890257	-0.0876247943332	0.384869569469	-0.100030034098	-0.00538793714165	0.11536970469	0.0239239390694	0.0666443727459	0.0500650307996	0.122160110235	0.0538105803767	0.0564224340982	0.595149535962	0.34912861068	0.516171645223	0.420147459113	0.76273993896	0.342218219616	0.56076899856	0.823509431228	0.762617739618	0.829902244953	0.690195605358	0.347736267278	0.253973446802	0.769956846716	0.753089275069	0.750800082323	0.732761271623	0.45397504951	0.389584648731	0.298566949079	0.699462596071	0.346528763461	0.818882049434	0.609490709124	0.682961511737	0.658902179386	0.722236709077	0.789267680943	0.692607502872	0.732684056927	0.787452042489	0.782002114325	0.738532414142	0.72012029333	0.606281153511	0.399584047921	0.552350387631	0.181817323065
-0.0604924424245	-0.160664839481	0.139406957488	-0.148316976299	0.201014174593	0.434649901239	0.430755490201	0.383577957325	0.439723818628	0.442501627645	0.455144117652	0.418551364252	0.316789387127	0.124718528784	0.254208193765	0.117995614591	0.528964822036	0.334850658306	0.34663801102	0.686492716429	0.547454206554	0.753536884284	0.724200859355	0.0844831772412	-0.0580132781821	0.411505435995	0.452042033281	0.57399043264	0.530049935522	0.278975003302	0.268804897162	0.380415485203	0.482492913815	0.237070682896	0.631115219441	0.769038085823	0.435908042926	0.385486287293	0.447370199131	0.567879776505	0.705526472459	0.606801784083	0.813364804642	0.79815489065	0.565123349536	0.620263677442	0.513576943182	0.149253411525	0.336487747377	0.404290496089
0.005978089859	-0.107868422273	0.0306229876762	-0.0477016722563	0.37300904283	0.586724189991	0.601347357375	0.531469949758	0.55160054886	0.612591482347	0.632434138305	0.594074493931	0.16569484146	0.00120687168912	0.107967152234	-0.0558607855235	0.354057861237	0.307718085702	0.239236391656	0.545866150448	0.369964320059	0.598237825217	0.613320799378	-0.011145438874	-0.133930216422	0.198252032116	0.249659640237	0.447705305797	0.363973721588	0.134877960412	0.192162028202	0.379816316595	0.280874070505	0.156422759155	0.438698882916	0.74510444374	0.24562430922	0.203750617734	0.221420929508	0.36091257325	0.567346795646	0.490158151124	0.719327534945	0.68677901782	0.377744898368	0.482514385724	0.367662644803	0.0504433845425	0.148665378816	0.402127197147
-0.0755486882032	0.303665352	0.644477332901	0.228779551653	-0.334304262158	-0.176974388338	-0.260477237997	-0.15411512627	-0.183785610483	-0.353463912057	-0.360920476958	-0.236516899235	0.662488137574	0.707718942458	0.664417795622	0.790555767419	0.654997393554	0.461553583093	0.668636567908	0.729627923558	0.677592584537	0.600405751277	0.475327333151	0.667770571935	0.619534379444	0.810016283962	0.784211600207	0.61506426654	0.776455201366	0.651967491765	0.551639210809	0.289261495327	0.680549042851	0.288062638226	0.812243394615	0.330715834792	0.635452739479	0.729342388228	0.776777940161	0.675959863642	0.559317510294	0.669785718835	0.533877114969	0.574176946927	0.763244332819	0.630413919244	0.725428678766	0.529546837873	0.805154384788	0.186900991816
-0.140992425148	-0.103610080965	0.367439595823	-0.120845884823	-0.149134927951	0.0018746722977	-0.0274010091769	-0.013710875341	0.044725631477	-0.0716882589074	-0.0661750319499	-0.0556145536993	0.524317787029	0.433494020769	0.47516728524	0.481389490528	0.651029714261	0.326309072417	0.473831635208	0.69852558552	0.632995587488	0.692638310133	0.553930997886	0.275936599135	0.176487038825	0.716602672804	0.744401163155	0.537445946976	0.716401304842	0.534731195612	0.44904430578	0.331873468162	0.65831148448	0.295977465825	0.820059472151	0.546667474144	0.601633433221	0.595604576269	0.705193263058	0.727967538389	0.704896754608	0.677955574389	0.680157665953	0.688885157935	0.659336120789	0.685847670673	0.638116435268	0.316083084127	0.617641333987	0.257771099167
-0.0578025640686	0.109707618553	0.536843465474	0.0914609387037	-0.14429590883	0.0733052949469	0.0210820094487	0.0692621104234	0.103311264868	-0.0579652125116	-0.082608679848	-0.0152944333318	0.681256776287	0.594847517619	0.592604049467	0.656669058833	0.776184551551	0.522547993554	0.641133388583	0.856086232293	0.747893279767	0.818990024783	0.732365460838	0.524359757609	0.411312237372	0.83495466086	0.823663167874	0.7601825473	0.898465941944	0.733359308706	0.644697009257	0.518874723163	0.726077502863	0.366505537139	0.920442242638	0.684468121786	0.726935320219	0.770092426269	0.831784255994	0.823153995198	0.784477601892	0.736713539898	0.760525848791	0.806809264356	0.812836081382	0.707907705318	0.735499312046	0.465927977006	0.751099129644	0.354633792693
0.23281632769	0.335936126371	0.472040917209	0.389622773001	-0.00010052804174	0.153773143598	0.215694146751	0.209599279362	0.224331799337	0.0567414877864	0.0694733554051	0.0786111869269	0.430270601525	0.680304209921	0.380195499087	0.613671846685	0.434535057083	0.614198533969	0.419891177445	0.644995334705	0.428534588307	0.574800955543	0.552060759775	0.36499359279	0.280722599281	0.610392416319	0.660172336649	0.551373094363	0.838585719831	0.745807063078	0.829691299777	0.793757796779	0.333033339543	0.177131974583	0.706574919978	0.733377187933	0.436839624325	0.588035589404	0.559189645174	0.586248831835	0.696293615489	0.511162198201	0.598325111066	0.609132496963	0.542425332735	0.423623321166	0.472097193585	0.339336388272	0.545426514284	0.564788553283
-0.0785714281055	0.179714028537	0.61526839602	0.0834728504905	-0.225680034629	0.0167945825973	-0.0989707534966	-0.0101401449187	-0.0322728631798	-0.0966993713547	-0.165903004648	-0.0496994814035	0.735991017045	0.569420153901	0.684499385752	0.685133858889	0.789061525168	0.56357377985	0.761923251225	0.886837197948	0.816768116741	0.819551955816	0.785481189471	0.700104190718	0.59912920684	0.815872999203	0.783402200608	0.873001666349	0.848800322623	0.619690686666	0.523368388298	0.343801076673	0.74361636551	0.406327744817	0.87315839155	0.577275211286	0.772551151422	0.752588640479	0.805204626803	0.770324406052	0.643771209292	0.734567415548	0.726641046323	0.785943689515	0.867111188866	0.750653156608	0.791095403525	0.59183134327	0.72068937895	0.276801893474
0.0503647008025	0.11847252812	0.509878648426	0.142284540719	-0.144111341159	0.124257497901	0.0512530833564	0.0917223106741	0.144397071925	-0.0258858987001	-0.0760243976186	-0.0170271088176	0.578126724755	0.601957519012	0.52076390326	0.630346039318	0.702060636245	0.542330908581	0.579585248312	0.787933925498	0.686919231777	0.771632955207	0.748925351325	0.478354563001	0.351642289034	0.693938549467	0.685796798519	0.734128613592	0.885574499866	0.749685509919	0.663932864915	0.582267477673	0.64847752664	0.318910658237	0.842594541423	0.726908276564	0.662290707471	0.718277771402	0.750352071873	0.73189171295	0.712550818062	0.67109851593	0.713174987064	0.755654663018	0.735141257559	0.613879560401	0.696986635307	0.443120576268	0.672495764738	0.414413162251
0.169854644987	0.197915145055	0.45801918657	0.261743579946	0.0195689618037	0.220987033533	0.204863677962	0.207316609089	0.247712802159	0.109888574007	0.095636548358	0.128285333009	0.494458595393	0.614337533798	0.424346892007	0.571739466208	0.560715108136	0.604573972249	0.492256415408	0.728874069543	0.550799757598	0.698245929734	0.724089552089	0.382372508936	0.252012561996	0.577937977913	0.606201461086	0.629813496116	0.833300573262	0.663944070216	0.686007569779	0.678811656097	0.462051059885	0.269416691778	0.734266427169	0.779609884827	0.546318146942	0.639022015813	0.634216783502	0.660666753613	0.728012780704	0.587266010608	0.701822327241	0.698437482386	0.617566467293	0.542889547247	0.618114092021	0.360779727757	0.546694346378	0.584998119316
0.0767731331235	-0.0267555925436	0.184516560656	0.0741998315925	0.323950133074	0.47165021199	0.488266856809	0.446659096372	0.456753287517	0.495948507102	0.477483885489	0.457160714749	0.298948384457	0.232961558982	0.211506272639	0.156461840917	0.420532317572	0.428562148936	0.286652336034	0.642863725625	0.410875223887	0.663613463019	0.719303175934	0.0803279157822	-0.0546619765344	0.334945504482	0.391576837819	0.54118515445	0.596387107447	0.331487745717	0.428627550508	0.58123472041	0.328413579434	0.216164983512	0.56702406673	0.851073455567	0.372073935363	0.390307679869	0.386518580725	0.527793365632	0.649243595954	0.527712398113	0.761057872097	0.703436815158	0.451455081265	0.516284000925	0.477770135722	0.157147022011	0.239506017571	0.563057535865
-0.187264345964	0.108563302353	0.428140955084	0.059825463829	-0.142141812243	0.181324146278	-0.0239777567651	0.0626590925699	0.0900053433212	-0.108291836512	-0.165174724342	-0.0152549892513	0.516040519761	0.480763156642	0.563289113793	0.535627022395	0.732263505611	0.332642777668	0.652832395731	0.730232433943	0.685131413501	0.644221530837	0.627373273938	0.580977118271	0.482331962819	0.573354342459	0.541806846656	0.658507014552	0.744189887809	0.576705130949	0.371088055184	0.233024774701	0.778859952102	0.30181953292	0.755535591687	0.484609210172	0.603714716755	0.661650581679	0.736369248705	0.66109321297	0.583379415015	0.741344000214	0.641244411284	0.679783769572	0.714989857754	0.705183604943	0.791579696643	0.456096416045	0.689236257955	0.170069934453
-0.0811233509933	0.189759416829	0.370733106985	0.169413149685	0.00422243792067	0.214001398771	0.110244231898	0.152485111265	0.148253441144	0.0259884028272	-0.0111748965589	0.0986285848923	0.399868733174	0.496394507888	0.450821159529	0.475638032811	0.545342191577	0.381843658753	0.530128580549	0.679133878317	0.546973549549	0.581647440199	0.574642021092	0.460037499896	0.379467637567	0.524702520423	0.570774568488	0.586573574043	0.771368952548	0.566596979836	0.518382660512	0.446025110124	0.593965530411	0.215579706151	0.718394333485	0.576217403115	0.476812973047	0.588656600648	0.612234762623	0.615123086268	0.595278758119	0.668498668158	0.633918917565	0.653395522974	0.622500476957	0.660407445511	0.693190143477	0.374469413732	0.558146044906	0.313162917775
0.0260718125649	0.272981228452	0.366838660294	0.25559657256	-0.0245755147549	0.23106466404	0.153252545652	0.186777887797	0.189866336062	0.0122605130661	-0.00867089297612	0.0890621168778	0.324564156754	0.537827036034	0.383562314582	0.490721003023	0.453960142514	0.405819744319	0.466131894311	0.610172359688	0.451002418181	0.504687794691	0.517288675303	0.432606538095	0.359457756752	0.46704236206	0.526439977528	0.539077899559	0.769215449785	0.621363277067	0.598221141493	0.544268173688	0.504427517294	0.165741954936	0.677852817693	0.598742412422	0.397247325255	0.560493764201	0.555912832429	0.546742460047	0.582084103446	0.611584054592	0.57261268896	0.602660514597	0.559710998831	0.558148347306	0.626162043514	0.34680486261	0.538353975241	0.366916542899
-0.0337349829516	0.170912912761	0.428562389409	0.207062761415	0.0677111106702	0.236461335586	0.181254244658	0.214991960307	0.165318512799	0.182851688928	0.113134165475	0.175111936921	0.471791883232	0.491609065758	0.48636620138	0.477987712963	0.611737709589	0.479454788064	0.557165263372	0.807688800447	0.670595515959	0.757988118346	0.691375546378	0.418382540449	0.33804005607	0.65094441896	0.687057891044	0.720966193713	0.843209611603	0.615435978734	0.623293056053	0.585253207588	0.600274523794	0.278630360031	0.800601172404	0.713257015688	0.540654334704	0.650367287955	0.627993431987	0.685999164914	0.663516757505	0.729020420965	0.786818723357	0.77898132255	0.703605231474	0.691795507942	0.631874292086	0.412945816113	0.541703231793	0.379382069454
0.262453559509	0.318383580649	0.286499248348	0.456256229899	0.239640054908	0.308152563649	0.372401218967	0.34638725315	0.303050144614	0.293442937727	0.282318036732	0.265514637076	0.188432374614	0.515657276998	0.194089424678	0.355558738249	0.231169268403	0.496686219135	0.233354277571	0.491291876742	0.260140905846	0.436727047909	0.440275367911	0.136687700649	0.0790966056963	0.32818178645	0.42495388707	0.37374934622	0.685091398493	0.559260140236	0.726845667469	0.818849360034	0.156907619389	0.0824960347601	0.516145960252	0.711559371722	0.189976773767	0.40158140744	0.299169177489	0.404598909876	0.544544116974	0.425349142305	0.544730274228	0.487224187944	0.336013264404	0.351912305004	0.313148758057	0.20289122578	0.268738868177	0.590450449406
-0.140106986225	0.23772171049	0.603375375147	0.185864199416	-0.2270343975	-0.158558799286	-0.277034298907	-0.155159839615	-0.254219601403	-0.19215285858	-0.271963633624	-0.168186654253	0.676182302883	0.59603427537	0.694080238645	0.704128874558	0.685439386824	0.426707013395	0.679039103913	0.812096443535	0.757767345511	0.707021989122	0.569779013582	0.633303279464	0.596586646293	0.847809816338	0.820809930173	0.77290624891	0.785441009324	0.54503724941	0.502829165349	0.262610632826	0.70179914966	0.354869727311	0.810609281591	0.371398432342	0.694981495031	0.764954775795	0.76400941684	0.742144689656	0.52552498076	0.7050458655	0.62522296728	0.625373797376	0.799738747242	0.649591169958	0.666999875754	0.566825257351	0.667721055	0.157289629839
0.00519141484607	0.0196841136415	0.420749625695	0.0622960283254	-0.0919811887968	0.0171869365658	-0.0082975235591	0.0050614387847	0.0640896726852	-0.031741396023	-0.0347295530904	-0.030020191025	0.552760386492	0.561029115809	0.469281935961	0.585324887467	0.647285476792	0.469155470046	0.463363318007	0.735207831622	0.632779418132	0.742888094938	0.637000947828	0.328085701578	0.223210438734	0.737646892245	0.77252095655	0.630800420259	0.858893385398	0.666852408339	0.637118685271	0.543032840717	0.585815765994	0.298060897858	0.834866634394	0.670174549474	0.616256144291	0.674428579588	0.734623882148	0.787898636423	0.774703169122	0.638720939863	0.712795489852	0.690650009213	0.642462459974	0.586453737728	0.573970554154	0.373170678574	0.585783831277	0.421488379469
-0.193409037574	-0.103946614421	0.560020692377	-0.0862710026505	-0.28671632347	-0.186410173156	-0.286716534499	-0.198820167197	-0.173775308657	-0.218513913094	-0.281913542058	-0.226802088528	0.792236925797	0.497475183404	0.639801158835	0.668572364444	0.853293304502	0.395683756621	0.640063270291	0.802386980694	0.769764458981	0.770448458413	0.658578845931	0.494297995771	0.395192676531	0.853391782839	0.786330742335	0.730928807758	0.770660926309	0.593947595893	0.427895247322	0.216993345844	0.782832037225	0.407421753869	0.857231458447	0.451774218956	0.828431274057	0.734271152748	0.83842056472	0.809852770476	0.598689127251	0.691673867023	0.631020214082	0.64500808253	0.79084219255	0.721753705135	0.670459249444	0.531938857289	0.694369648579	0.157219776088
-0.185240011606	0.068587681713	0.623593295726	0.0280272837517	-0.365172705067	-0.22670107496	-0.347017474367	-0.248739442711	-0.231325184161	-0.343997411825	-0.395302434645	-0.312629366408	0.796151201395	0.61859902311	0.660653338398	0.77448463766	0.851759351224	0.369002402823	0.681522996839	0.795363311838	0.796789943028	0.742047053041	0.59318022402	0.582673244587	0.50884071179	0.905445036471	0.835079463148	0.695435089506	0.777395822025	0.637586877757	0.447521340813	0.189872027145	0.811545186313	0.393356469627	0.856525147396	0.350990864831	0.803670237437	0.796331811225	0.895534527099	0.812832809819	0.608510359472	0.716625782257	0.602175715079	0.624525396526	0.820461462832	0.681565091902	0.703209660873	0.550370533199	0.783899717126	0.132472566542
-0.170945167395	-0.0315467937807	0.563960852868	-0.0447051597596	-0.319416490002	-0.215273330042	-0.29851420729	-0.226301752129	-0.179211440685	-0.312498686473	-0.347293795554	-0.28982347499	0.764050967589	0.593718515897	0.645691307518	0.738845443082	0.841939742337	0.372743338728	0.6282685244	0.776238487428	0.761483601293	0.759210330582	0.607279788673	0.510892708835	0.426443543119	0.926746099218	0.882901007353	0.660779214461	0.840509753637	0.696744445897	0.532707799178	0.306672922362	0.779715046101	0.398663239324	0.887850125616	0.432112962409	0.804913501982	0.783847657118	0.904280691332	0.871370910788	0.700290230522	0.679423307041	0.611469317298	0.650410587681	0.780951868667	0.685814372598	0.65720739762	0.523109855458	0.758022108704	0.173425259478
-0.206294055145	-0.122974698553	0.516912980116	-0.0783059043459	-0.177639009414	-0.095839407118	-0.158390183018	-0.106259590402	-0.0459362539889	-0.142545054827	-0.1606767732	-0.116162246636	0.737553982352	0.501910467269	0.619399286685	0.628154237744	0.838814926627	0.366531375897	0.603343268399	0.822117244907	0.78907692631	0.826574342823	0.692206804408	0.40987896902	0.294987555643	0.860922789164	0.833507738021	0.659995527035	0.809161951995	0.628917806383	0.4821824377	0.334861225166	0.788433921444	0.398635174701	0.87583366382	0.522905666745	0.767377443942	0.753700323147	0.869920236323	0.866585421446	0.760489686451	0.711518101896	0.717163460864	0.717780873365	0.794609800144	0.737664735027	0.666404318253	0.488037841954	0.705272161686	0.242311645088
-0.00574923253646	0.144839472391	0.5560685285	0.212096676838	-0.0949910531959	-0.0170541014234	-0.039004425811	-0.00976989191935	0.016228581009	-0.0715180186901	-0.0683126590663	-0.00122532912353	0.624450995195	0.64233609297	0.567048370384	0.683927016649	0.682962122584	0.507815936175	0.573153184567	0.818822156803	0.659932162408	0.751807023996	0.672668395996	0.450743648678	0.353723179699	0.783561979616	0.796540794413	0.637287750764	0.854821794207	0.667165648863	0.632429390994	0.527427175325	0.613652561415	0.293661845992	0.819532712713	0.605140366843	0.654323790437	0.722347831315	0.745701000577	0.757606148674	0.733636132557	0.695379932365	0.704059742699	0.689299551504	0.761353141612	0.683784806393	0.64261416447	0.480511847969	0.66990888967	0.424098428797
0.261915757178	0.415421437074	0.589630276319	0.402373857414	-0.214568116787	-0.0271703909552	-0.000199182818354	0.0111507248305	0.0425702514267	-0.181858682617	-0.140788933529	-0.0707471493434	0.495813620592	0.816100220953	0.471822933373	0.770881947335	0.483711654684	0.664398949047	0.5046723141	0.638339882189	0.465423044318	0.543154322291	0.54505715477	0.519930421861	0.438701893692	0.645130730095	0.676220252381	0.520405614478	0.824460085048	0.756600942818	0.775822688133	0.655966701045	0.362053341909	0.191807677477	0.681995275034	0.567700529904	0.510426900319	0.619022035539	0.601753610344	0.575189292406	0.661654371448	0.507876833143	0.515744593203	0.538253599905	0.596388841321	0.458146452342	0.52180614437	0.422682894332	0.657647229392	0.539040599123
0.187558939946	0.266842737653	0.611231093051	0.298481470866	-0.278629516824	-0.161359981017	-0.108157839698	-0.107154126476	-0.0427695804726	-0.238825674138	-0.191444269575	-0.157782628103	0.670302289381	0.782137564588	0.473357219005	0.802954114273	0.590793035414	0.669477093906	0.488812009746	0.678959402542	0.547858726697	0.625669203588	0.537782104937	0.475517102285	0.37746556581	0.754114181779	0.74080088782	0.528419672197	0.766772732733	0.698252371283	0.664561623406	0.502285493928	0.445025178018	0.226619494593	0.741294493669	0.498661319649	0.623821077981	0.671663437298	0.682794059607	0.646577479504	0.686012549499	0.50524129861	0.531871639969	0.532810810594	0.67007134422	0.537307599997	0.575382428835	0.430717584647	0.748277697291	0.503836000894
-0.168170185127	-0.0598940959882	0.460497328632	-0.0513895809703	-0.083368764794	0.204876090931	0.0266768584291	0.0931342526035	0.125584938707	0.0709305532325	0.0222911594066	0.11056475922	0.686822860659	0.332648158143	0.572553232566	0.435833430858	0.838821640142	0.378654020313	0.675713269184	0.828135306085	0.810177047188	0.823704710871	0.780630164132	0.508532012647	0.374384185134	0.580864794976	0.50885454625	0.731150221404	0.598963304212	0.373840940025	0.160980057458	0.0693948759207	0.784953445893	0.372544055518	0.709632528982	0.491967807412	0.682812474957	0.604730206929	0.693463054976	0.644212237335	0.585997328458	0.743139671889	0.74791591031	0.735793796559	0.782970204574	0.784831131629	0.774294821421	0.505737503955	0.641300327685	0.210984777631
0.136042384668	0.31538983063	0.545473886297	0.361818948169	-0.287474144781	-0.0816085688567	-0.0600446893974	-0.0376162774619	-0.00832491559876	-0.182472160847	-0.158242546672	-0.103785339576	0.358265653205	0.645726386226	0.416293742763	0.650985617066	0.363491282188	0.478468329079	0.392883106969	0.478159119478	0.37604599605	0.379412796929	0.337834108782	0.362278417179	0.304595749934	0.461735259662	0.465441944282	0.374547575007	0.504556494493	0.505058235251	0.463687970578	0.337021359148	0.307119237071	0.156618019694	0.513394155473	0.348036716678	0.36807010199	0.481729702883	0.425291193986	0.335414887559	0.39940962446	0.438973001631	0.370520298694	0.383807488977	0.496912110354	0.316440351963	0.423484812686	0.367172195141	0.498904860538	0.364977228744
-0.284651796518	-0.0260926270434	0.416277205123	-0.0776505648744	-0.201709906916	0.0734527805683	-0.113248392225	-0.00354455481132	0.0141547137989	-0.105502834516	-0.167388598187	-0.0556811786528	0.659163302789	0.360238936646	0.650665303436	0.495074996314	0.821860121614	0.308631588185	0.719831392317	0.762896397094	0.816851268485	0.733300946074	0.668398470881	0.564742284332	0.450124321074	0.638875430183	0.571019840139	0.730482393817	0.624205418165	0.460416953652	0.213607540956	0.0699782033995	0.827341004657	0.282206595701	0.741228609044	0.406016759029	0.654882542781	0.646006154992	0.758722299697	0.669807522031	0.540459404433	0.722837724362	0.65952835123	0.684021641765	0.774835552652	0.689390701646	0.729139270902	0.541721739626	0.667110653442	0.0758241048988
-0.207902025996	0.200250431667	0.686356985107	0.217997299017	-0.280559592305	-0.253369102844	-0.350872491501	-0.23250419065	-0.302684410139	-0.273266140369	-0.336719757556	-0.1712248346	0.748699978478	0.598781326529	0.664799691823	0.736137208508	0.700276943293	0.419003822898	0.673180958855	0.799188186964	0.758456366649	0.672441670466	0.543746880044	0.640481763193	0.602363284761	0.794712958811	0.720494188786	0.691470905773	0.648094278778	0.453955207209	0.348688061957	0.101574437459	0.720383128052	0.334492953356	0.732682583163	0.221142606541	0.723447539394	0.759789993648	0.734837154952	0.658714166809	0.450877868273	0.705738138924	0.539347243147	0.538645577053	0.86423149922	0.695883783656	0.706943987808	0.596445651854	0.740924788907	0.120007530659
-0.166595224451	0.0114097435963	0.552464472867	-0.00797972852752	-0.213574988368	-0.151448998429	-0.280446432408	-0.190333646096	-0.204394619283	-0.203458671582	-0.244799419179	-0.180117373464	0.746803177726	0.493603648144	0.619553435979	0.628252032695	0.783401216238	0.394583883389	0.620427962203	0.792290712021	0.742696869869	0.757214408725	0.65784633515	0.528509765309	0.44534982039	0.820301182411	0.768553082233	0.717145503264	0.731043231325	0.478328385762	0.372987716834	0.17110205771	0.739480076298	0.389418711541	0.798318938872	0.398131160703	0.769279084904	0.715165468492	0.806836804098	0.780201041096	0.574902175217	0.674194625428	0.634277735622	0.622075442875	0.781871509617	0.723924545636	0.711852395941	0.475606068444	0.673227870942	0.168522861552
0.030039872693	0.187747466557	0.635464159387	0.193843023654	-0.290787166238	-0.228745077829	-0.268699111302	-0.206830601991	-0.188290587203	-0.313412125882	-0.320227879682	-0.288630766404	0.743680746007	0.749150074455	0.597380721565	0.810881304928	0.71416343954	0.530310878911	0.575125687356	0.725652465477	0.648787608136	0.669976692623	0.541696124022	0.551702019785	0.483812875151	0.898368988957	0.862367780944	0.640477275128	0.874358588572	0.750557519974	0.694381820085	0.475496238795	0.586515887282	0.339324716829	0.820169019709	0.456290147112	0.709587758134	0.757377027573	0.808510549293	0.776827543352	0.661825370184	0.578687910328	0.533553660086	0.544579245018	0.709463428	0.572668705232	0.569755183715	0.514941832857	0.742768100234	0.313905645272
-0.280895187285	-0.131999597358	0.497039064412	-0.218741850744	-0.399835063406	-0.129945215134	-0.292391226976	-0.212307397348	-0.12074640009	-0.326420515306	-0.351184025086	-0.236080586027	0.705404581334	0.424190040959	0.638227818065	0.626045969843	0.879641600283	0.285957220619	0.686930306263	0.777828251951	0.866693343152	0.790376388437	0.703788499677	0.59324881495	0.46878415109	0.793381107754	0.705453224357	0.695105734213	0.668659778832	0.544335817009	0.247035130333	0.0372076952017	0.909420773399	0.409865658191	0.802510615928	0.347028358448	0.784584871626	0.712418284894	0.881548787948	0.763598728537	0.604014999039	0.714946675272	0.654426474733	0.707324387921	0.844251012966	0.720156740435	0.778426293035	0.490077430434	0.800729931318	0.0736566209798
-0.119999373796	-0.0547738407146	0.522993674771	-0.0807491790388	-0.232670619523	0.0788969957488	0.016972259584	0.0404471188292	0.129705249409	-0.0649264519474	-0.0616150863446	0.026670741894	0.716634653137	0.480218669556	0.569761820355	0.615350829202	0.821941982974	0.494367492541	0.640736908467	0.86595167506	0.783187648496	0.862241026614	0.826690701871	0.501212820581	0.342672375938	0.748212863144	0.69779094696	0.735940336105	0.746426154915	0.570328913112	0.406812225079	0.298249246112	0.782880794919	0.399914534256	0.866005357929	0.634963490672	0.785110608483	0.69967609168	0.816564777974	0.777704953525	0.7572572388	0.747747993035	0.780772766541	0.827986587194	0.857813985644	0.764575557048	0.836821248004	0.444377325519	0.763196137901	0.374564262874
-0.247410145204	-0.11754772465	0.516187983881	-0.164718175935	-0.249847694712	-0.0805157591317	-0.190309058358	-0.114102752127	-0.0708213693931	-0.169056559299	-0.198726806709	-0.12403757636	0.770164332518	0.433797116733	0.616272483523	0.597123532983	0.875977118557	0.31719905338	0.660715147281	0.849859283844	0.830556531605	0.843657003855	0.723196423298	0.518512034306	0.401232608061	0.853621374592	0.794335455388	0.730427437636	0.722272084895	0.520391435108	0.321683486646	0.141267893915	0.868181183962	0.439388142574	0.872548954053	0.454708457204	0.817798209219	0.72619702735	0.870945626702	0.827799842293	0.667903553635	0.764428267757	0.739057623448	0.756731912851	0.849198755813	0.791975251809	0.777346853466	0.481511489142	0.756276786294	0.127414418154
-0.295977118844	-0.198099145601	0.422643936183	-0.260628667451	-0.354783755156	-0.246376651978	-0.406526684969	-0.275963130835	-0.282614725828	-0.265806535891	-0.333019538935	-0.251922377551	0.587553810608	0.162132748686	0.619000893584	0.387424988725	0.680797838178	0.151900917153	0.529470504113	0.558441619365	0.674542422591	0.55029428792	0.431423835354	0.436436195107	0.382224761688	0.627128460695	0.539524841822	0.555689467029	0.411304732347	0.259736833435	0.0372628800109	-0.185216744309	0.705671896109	0.353304210781	0.568968423814	0.0899789699686	0.614658862744	0.490224223351	0.60911344926	0.555727205695	0.284235613124	0.503550923988	0.384694575189	0.43609092594	0.610123530958	0.52717396454	0.491592311869	0.420151526807	0.519151458032	-0.152624704346
-0.00491688418867	0.116730162353	0.487115827024	0.119077639188	-0.0158457001995	0.100792680065	0.0931249012814	0.108325241913	0.0871962161731	0.0914082834288	0.075536702662	0.0880010135417	0.616841893177	0.53040126444	0.51181420019	0.547490745657	0.654816805329	0.540679819871	0.553481537478	0.828695342536	0.642985902077	0.797053511419	0.71414370598	0.404062704753	0.310018521697	0.780303986105	0.793823023514	0.721237744513	0.832262738471	0.574425773092	0.615395688987	0.540649303489	0.553834353799	0.321913459999	0.845235480991	0.715291858769	0.654585083708	0.654961349939	0.693257721248	0.764282292541	0.745036711551	0.68354797628	0.761301378965	0.764903702836	0.728474892961	0.701472321058	0.640529024841	0.396027786128	0.589614340629	0.42817369313
0.0949846442317	0.034809800621	0.336833673991	0.00392487512118	-0.0302308691279	0.340431126885	0.344566938142	0.304879197725	0.397117015504	0.199490547788	0.242279682878	0.247547035637	0.398861000038	0.401875417199	0.397320464284	0.391171107014	0.581976950079	0.53949478896	0.47120968595	0.744756109262	0.583260342445	0.788406733795	0.803131624196	0.336317983549	0.179529303259	0.553998109025	0.587680580857	0.655950163814	0.742570969321	0.60241305844	0.553858447499	0.589727168609	0.516337064619	0.285216780029	0.745226664461	0.842663696434	0.517280178455	0.490577078771	0.577744680545	0.611813188634	0.778839270477	0.629113179776	0.808201688265	0.845522038236	0.641120228154	0.588182002955	0.622718443356	0.272654358336	0.55211239444	0.516137441005
0.106310647234	0.0492719490611	0.265329308898	0.0363864723309	0.0783806836278	0.459389798455	0.430187950763	0.396477538967	0.469017647542	0.274529130799	0.284091817616	0.335577813053	0.375073119028	0.289055838096	0.292560433513	0.314390555364	0.54463710206	0.447086015989	0.466529974976	0.679683294884	0.527307563319	0.694503169288	0.771461527517	0.313912904773	0.152350764082	0.405757348119	0.382526914912	0.601143314879	0.548534258895	0.419154453951	0.339049267727	0.423690432703	0.482543803829	0.240507592813	0.587750061812	0.744717981431	0.468794691979	0.44436263674	0.515991840475	0.499292362834	0.648075369725	0.570454712371	0.731993740945	0.780122684617	0.600481613745	0.500185420659	0.614375050176	0.217778884855	0.492384864497	0.466628389614
-0.237144433962	0.13551270527	0.491309657212	0.152994924289	-0.212986325671	-0.0479534301962	-0.22468971186	-0.116787382118	-0.15176838069	-0.173614776085	-0.275070131447	-0.154206945627	0.522316436817	0.529827618713	0.599151194625	0.591397517004	0.663966815367	0.299060512208	0.628382809347	0.69069892355	0.677325247292	0.585043701689	0.474726794966	0.511746977241	0.463037250089	0.618641088086	0.589124334586	0.604610912049	0.674009074643	0.497413027048	0.352850671816	0.152887743169	0.740449941394	0.270544094861	0.731501835801	0.329113785918	0.57735749156	0.653390923514	0.665583778981	0.599823634457	0.414488133458	0.71162977175	0.530629516153	0.559893475432	0.716161663491	0.693782129859	0.702068531764	0.504919330106	0.623953574762	0.0901111424841
-0.196261714347	0.234577166265	0.40220659515	0.239759727064	0.0174008066354	0.154854223439	-0.0132444366651	0.075319229071	-0.0105742587762	0.0973203019182	-0.0192339006832	0.117869723433	0.458054224101	0.371141046357	0.524406065581	0.443397487994	0.584643604275	0.329552867878	0.635731224071	0.726289872704	0.64369628835	0.621849219559	0.573478032428	0.468459325957	0.421363216298	0.481494789051	0.480490645433	0.638299422202	0.580087776748	0.336589788897	0.263483430695	0.182950209739	0.635311037482	0.240379033858	0.623662283048	0.396471697677	0.490319535818	0.54390816164	0.522107524106	0.518220018137	0.380079369358	0.676740483137	0.595050932581	0.612085929099	0.693159450837	0.713795326202	0.675123230463	0.449287325558	0.450654190046	0.136398223691
-0.248190773939	-0.245118643111	0.412624729861	-0.315920069576	-0.422768318772	-0.113454939978	-0.286458071096	-0.212999774892	-0.0665706448962	-0.336755078194	-0.352415488755	-0.248002672499	0.649738593264	0.326662122482	0.602582777254	0.526247036979	0.859842887582	0.262633930011	0.634486340913	0.679494810518	0.861581200189	0.73719124604	0.653894413343	0.525220410596	0.375367723837	0.655922270503	0.568708126317	0.615029565055	0.556968150882	0.524090745844	0.149656812232	-0.0468091271052	0.895628596514	0.382485161394	0.714768788105	0.278846409976	0.711242688177	0.618234870163	0.802771285503	0.658528311601	0.558343224581	0.637679347491	0.582109761211	0.646945221286	0.758458033792	0.644005937298	0.710159538712	0.434865186308	0.759318523682	0.00199437914438
-0.353942846408	-0.140115670033	0.405865496019	-0.203784058354	-0.254713944371	-0.0495828910468	-0.243059367418	-0.162514585356	-0.131551505433	-0.195779723955	-0.269599122169	-0.129092741522	0.599192605921	0.274095976697	0.620807275638	0.476180347576	0.822387300996	0.207499179019	0.686374004196	0.770755204673	0.801167760936	0.767291741709	0.702168982231	0.539333965262	0.447598471	0.700788850411	0.633480170062	0.704015188077	0.623201015905	0.44761568506	0.188169202685	0.0243944887992	0.86805121486	0.386816539993	0.730865905034	0.336221029322	0.764381160248	0.638424876779	0.748953932848	0.698143996206	0.495938119368	0.707027221133	0.624107505868	0.688086044688	0.79774457204	0.752156593754	0.731561512527	0.479179562687	0.63153692636	-0.0339941906936
-0.0958469899552	0.268710849722	0.591041673005	0.327417766252	-0.157667152881	-0.177360418105	-0.268735761492	-0.201641057593	-0.23920617315	-0.222685874102	-0.270388275663	-0.134486317281	0.590180434355	0.676799138196	0.540887063103	0.722927531625	0.570553313772	0.508523011372	0.541998404806	0.706880244559	0.568769893025	0.590251917144	0.544857711541	0.552849126279	0.509707429297	0.665860054956	0.678448074824	0.576108063978	0.785032223007	0.541363872462	0.535800906623	0.353069625169	0.550368600344	0.251885438673	0.699319725306	0.369507992792	0.623058902406	0.665432477309	0.645396867899	0.640407084939	0.473694613835	0.578096161372	0.481396696605	0.48053381091	0.68794262047	0.699545545801	0.701062688745	0.514528379957	0.603187603237	0.325277750858
-0.0522740976445	0.0274186142655	0.250267633036	0.0296074028368	0.195261164465	0.569404096245	0.464479963706	0.48090148771	0.520981168107	0.341369079576	0.343107154598	0.473948476552	0.375751987636	0.149686549473	0.338481393893	0.217780265485	0.596575456235	0.362644636032	0.526306084765	0.722437227458	0.643495256193	0.726810880186	0.782802253265	0.420872039486	0.267506190778	0.304210151111	0.286511781192	0.594209579604	0.492366773897	0.343540496093	0.181178722177	0.264774112138	0.634693668066	0.260567697541	0.563827529519	0.612617355863	0.414352508452	0.416631650341	0.488943210764	0.458385862336	0.594126438064	0.665018071072	0.772688328451	0.802313119753	0.651290814052	0.651647806854	0.726024025052	0.287608320492	0.518905275336	0.315971857911
-0.0941978625251	-0.122815126864	-0.0939064214269	-0.100836713167	0.0155236193675	0.00511042460057	-0.0764686819983	-0.0946612964473	-0.0561602457778	-0.028821691055	-0.0723539118088	-0.09247654741	0.0642299069704	-0.0108466162487	-0.0157423531376	-0.0179164371761	0.163305956605	-0.00645659910837	-0.00761045802966	0.0254076458319	0.037788329978	0.0439009586677	0.0789921480636	0.00273165884039	-0.00136316850046	0.0180755393181	0.00836648778333	0.0410204765241	0.0373986176092	-0.0568042006838	-0.11974129266	-0.12132567482	0.0383293220671	-0.0497289605633	0.00624369863976	0.0287058288461	0.0605552253964	0.0296247681003	0.0618556924552	0.111074110038	0.0590005297159	-0.0215855911867	-0.0021825303677	-0.00720173006466	-0.00631515007113	0.0749235706848	0.00466409073327	0.0249556914286	-0.0289407256193	-0.069321974354
0.0925798967678	0.366327175308	0.460477128664	0.482291672345	0.0344228850426	-0.0369088851413	-0.0420377698561	-0.0161797018618	-0.0961369590709	-0.0100708961475	-0.059534310644	0.000647265409585	0.397147063223	0.593808730603	0.361636010629	0.553641536158	0.321326299434	0.540454484739	0.363816433349	0.601383993765	0.414423832903	0.479232807477	0.403399378263	0.371798033406	0.33691326341	0.540461010883	0.583791882123	0.512290891013	0.689594006681	0.480842588844	0.603938555452	0.503417765494	0.284879797827	0.102651809592	0.581258248953	0.467929469924	0.370414554968	0.523473737526	0.414496969321	0.455070399205	0.424535944543	0.438400319775	0.468604332384	0.415403347229	0.493768957477	0.450331394539	0.473330185447	0.321873664335	0.423462195768	0.371456630918
0.294875651943	0.0966331635758	0.0861521500972	0.158196398436	0.133536145541	0.305234146928	0.368392110465	0.316429526753	0.36174853539	0.261110314121	0.293030815053	0.184197694932	0.13660571174	0.277519421994	0.0911246289287	0.171663301538	0.218788380848	0.426550900241	0.137060375313	0.329031208935	0.155322693613	0.366852001138	0.41941609098	0.0550803880116	-0.0341182072589	0.236162266522	0.281159465965	0.340637859749	0.478659110169	0.438176924167	0.504007730451	0.614738559382	0.0606622887143	0.105956391238	0.346379692334	0.657559238474	0.156445499056	0.222709192906	0.236990979037	0.319077530945	0.455915183406	0.216389571971	0.430603714452	0.393108195728	0.182672842738	0.180432327067	0.121108174436	0.0880629153798	0.157581156473	0.477290708375
-0.127568745951	0.231754011469	0.693548900219	0.249331945587	-0.261533110655	-0.00585817443933	-0.149259067629	-0.0255648864068	-0.00963797272013	-0.171362405195	-0.212027041571	-0.0391240985827	0.762437721674	0.588090923239	0.639999870415	0.702766801507	0.77236482479	0.48843394704	0.715463458499	0.799714831408	0.78491620015	0.682106167356	0.637078028339	0.692680494616	0.587816303748	0.626660994034	0.52159305454	0.713859110799	0.597688464286	0.497592922833	0.276664331671	0.0851588618934	0.756693103666	0.331700807976	0.683035603693	0.312539646165	0.670841336832	0.732607786359	0.724635856802	0.55896190712	0.508860239857	0.719621920605	0.593751298097	0.593822724631	0.843517642729	0.63642600913	0.763670290405	0.601197671589	0.795368940839	0.191656604383
-0.0451364980108	0.131557693523	0.595679953467	0.099500827615	-0.21956570847	0.0629219386499	-0.00247959033597	0.0352068344837	0.0724681856967	-0.0784242569786	-0.08550619698	0.0243051715074	0.658977051441	0.621407557993	0.628634348834	0.700843437977	0.779645534472	0.606539768639	0.698463403668	0.914464212507	0.799073574471	0.866893742045	0.823035145803	0.606423781859	0.471561474967	0.796815842196	0.788109895573	0.802405598044	0.86347874028	0.669701278489	0.557561384335	0.42521748879	0.73712609866	0.339909571823	0.888836382532	0.660511932577	0.750263710448	0.745637887015	0.802838084287	0.775952209587	0.772390017421	0.770325040044	0.802963588789	0.837739556435	0.882865511847	0.777632864751	0.804833337982	0.538238821968	0.781978361756	0.417581008507
-0.0625190496814	0.256216686864	0.582000998224	0.297994778725	-0.122909472108	-0.0301350159351	-0.140631565256	-0.0649049196337	-0.0783640338229	-0.11780723946	-0.160976904396	-0.00369168355243	0.602776620991	0.626033135726	0.562793020856	0.678721190708	0.626831496686	0.556519793292	0.609787693724	0.7726711658	0.630833972748	0.673124294159	0.668286492952	0.596380212216	0.513778034656	0.609904165113	0.602279398875	0.6483964751	0.753668569765	0.514669480198	0.459234305603	0.324106907407	0.617785612301	0.273018290537	0.714639854084	0.45144448887	0.647669587222	0.645960295532	0.644468220127	0.613436954785	0.50342122169	0.6419820743	0.580744963226	0.59541549444	0.755850395638	0.751794084447	0.802924356116	0.520308229197	0.650732997097	0.370900168387
0.122374007096	0.209415884685	0.450225205686	0.271412865418	-0.0226005852928	0.0678480819787	0.0557265759028	0.0784406178488	0.0940136030798	0.0379006405197	0.0306501676246	0.106363559991	0.468744759913	0.590102897678	0.449873333883	0.542046384067	0.479060632752	0.642918734949	0.473011292775	0.649478316909	0.519465410991	0.610613833381	0.628487660087	0.409094974932	0.285607895322	0.481926840476	0.518578543337	0.52713649661	0.678983030892	0.49513481917	0.515648650701	0.447343671549	0.387033948254	0.124270247217	0.612637330184	0.574154239959	0.471708871171	0.493853931781	0.468267850243	0.51354402442	0.542991696248	0.49942433114	0.579143673718	0.562210844059	0.56136433695	0.583325616285	0.586056853624	0.377400437262	0.490428921338	0.548628341543
0.114038557569	0.00605476341443	0.288110968706	0.037169713777	0.00690659270444	0.119741155064	0.0989176635493	0.108844764742	0.132362575408	0.0800147235767	0.078041620721	0.0806246107125	0.338268848141	0.273062555921	0.308244627993	0.218973596579	0.362802430473	0.354661579845	0.291910833471	0.381423361722	0.320046287082	0.381025174449	0.360651084447	0.171427143071	0.0891515751572	0.290219195139	0.29982051915	0.325661988197	0.389307455236	0.278156772084	0.260895179	0.24989542917	0.276700276348	0.171965790419	0.420980763121	0.419815838441	0.269888083651	0.280396345936	0.301096122133	0.338489092473	0.407705039907	0.323972105446	0.357026649365	0.372952221617	0.306862825544	0.39339257287	0.322703570504	0.223991799938	0.275708088661	0.226576620356
-0.0474655302431	0.331799939601	0.417519629312	0.391676557327	0.247682681749	0.315185046165	0.226846010646	0.306402453992	0.171624847987	0.275319276872	0.183380022269	0.274948590384	0.433929038122	0.434285011871	0.410449252063	0.418757620074	0.483167914142	0.439828135426	0.518977984607	0.734941945661	0.542024267481	0.620833887442	0.588984493109	0.428431894631	0.384106872105	0.512935043389	0.5231157361	0.675624826536	0.716836642558	0.457493249118	0.532456248668	0.527108153684	0.486489973168	0.250033018353	0.646380881509	0.618359148468	0.44071703185	0.594813899771	0.516896063775	0.568597673869	0.507765251339	0.648518602173	0.658731272235	0.635346993227	0.631583708884	0.602660700425	0.603899804044	0.382648956681	0.426895078727	0.35141864854
-0.310514259623	0.0547699300898	0.348692727237	0.0168576088941	0.112517126361	0.273508151478	0.108656318907	0.193233150952	0.110106343545	0.23978698295	0.150197173624	0.261022701428	0.554567731237	0.1317479757	0.41316769478	0.239796272815	0.67741183875	0.238442127452	0.596208854602	0.767519485343	0.690555010179	0.732135544161	0.658163302449	0.447002478327	0.381438922317	0.511371180594	0.430141084219	0.713744924269	0.425808569954	0.163974642388	0.0533081513096	-0.00632479037907	0.687850332934	0.307053978671	0.58498831363	0.378930263477	0.549724405413	0.452082079998	0.492983463395	0.484319387806	0.361870991766	0.680848143836	0.672725180876	0.675329356754	0.745591065373	0.760571687163	0.681301784777	0.401665935682	0.484671124532	0.0479609608668
-0.057694466074	0.349247015663	0.580336259086	0.344982216581	-0.119912228579	0.0796356990409	-0.0191428075699	0.0248780738037	-0.0166032137435	-0.0886186544721	-0.125968138227	-0.00507688986698	0.576981660994	0.659797399066	0.562381238006	0.708916649481	0.656067082736	0.512272243652	0.664847009102	0.829719476192	0.722162523869	0.726096260651	0.635550650023	0.605013598448	0.530952857929	0.737979493148	0.70730712627	0.714213979978	0.782489808989	0.600148118249	0.540937135313	0.384942280983	0.645053843169	0.273133316745	0.777276021041	0.509786406128	0.623629971506	0.727333368799	0.714827453025	0.642293084589	0.593576739371	0.743877986171	0.674531889253	0.698154238593	0.821599544896	0.669829109823	0.757285948955	0.517092327174	0.739739268137	0.325456234927
-0.1402346084	0.3359179664	0.433372566612	0.181606851117	-0.1047518251	0.289238456319	0.103332602842	0.185525939825	0.104901820022	0.0276397297783	-0.0754544576282	0.0972679037848	0.401645964257	0.380498685739	0.542155279918	0.447057348454	0.575932758104	0.349540927149	0.713199140811	0.738846324979	0.686854297288	0.633631623213	0.60543267123	0.671240492257	0.617495325519	0.537265169529	0.511391630476	0.746582939944	0.627752337488	0.458951440333	0.354863012734	0.228022045238	0.682379822545	0.24940294221	0.688666765858	0.455409260348	0.480787626996	0.545346411149	0.562197199397	0.480376139901	0.420040798229	0.69881645405	0.607174086167	0.739536839386	0.763213963192	0.638140366505	0.774393685561	0.43891303095	0.616601707003	0.0862946629685
-0.0806278284361	0.0640825091914	0.293438892974	0.042274977136	-0.00755561433391	0.343928854497	0.201618323117	0.210107430995	0.225061348749	0.152501742675	0.0887333022911	0.148981548336	0.379160983143	0.317623308205	0.472003686835	0.367378375263	0.66519766909	0.363474517011	0.591453974689	0.793152911097	0.757686856838	0.809492377789	0.726957948512	0.425077291245	0.303128686384	0.600756725207	0.572379761898	0.749931860071	0.670832463253	0.51862496751	0.384120488079	0.33991127266	0.678686737732	0.270559428837	0.726327707459	0.636373878784	0.520622164572	0.564007343121	0.603896394379	0.5880164428	0.610515409661	0.718587474217	0.786535384935	0.840829021067	0.738043672121	0.605551069915	0.651906872333	0.333032048248	0.597562991763	0.240800286594
-0.0597798164884	0.241907857274	0.368496390096	0.199402560169	0.0889472667952	0.250643925095	0.150180412155	0.174029469914	0.0621099977275	0.196739104684	0.122913251743	0.207121607363	0.392830865176	0.354043356239	0.462744870824	0.374981436825	0.520069562626	0.431801351641	0.571469160256	0.787596572823	0.661386319318	0.730334636526	0.657115915196	0.482599260598	0.417092011779	0.608107722837	0.608884586134	0.728727873892	0.631918407599	0.354641708	0.391696929257	0.315570603721	0.523667654169	0.244762844687	0.655826241999	0.539446712368	0.480693724768	0.521868383557	0.4929302756	0.540948170843	0.490490960981	0.659420334605	0.722565310911	0.737652754306	0.708160023357	0.643337407665	0.631305586804	0.372448743719	0.486221218502	0.253919182989
-0.0266462237348	0.0744718898791	0.231845161698	0.0710428665213	0.154131487455	0.421068044681	0.330442246564	0.300420321775	0.279943296734	0.314638262252	0.272810830595	0.303734977397	0.30457743688	0.266480520758	0.344328574552	0.262050533846	0.546467658474	0.38334249331	0.477233203933	0.754416704825	0.630397557944	0.772534609434	0.726535311845	0.307005380865	0.193227532317	0.515710687673	0.531215556515	0.675628474399	0.616605039062	0.382168077746	0.362103435349	0.387009342111	0.525789252064	0.221209227914	0.645874885866	0.691913654221	0.439256874054	0.463201302791	0.48076865497	0.545601247771	0.61077613925	0.668736749726	0.807994251288	0.806906329948	0.64452504048	0.618872797678	0.586133690596	0.260973261838	0.45187391932	0.352939180349
0.000339468689622	-0.0161683341135	-0.00492897949072	0.0570473161996	0.428430735911	0.528539442709	0.500260384438	0.431050677975	0.372806429417	0.559826190196	0.524648508163	0.478337832882	0.105828518422	0.0352375902345	0.0972073354209	-0.0347223021706	0.308077589042	0.240147353195	0.21632553438	0.549346275205	0.376193474016	0.587900823744	0.556050694859	-0.00414274172772	-0.0929326921053	0.258410582214	0.30216214756	0.445464219947	0.38557281063	0.105317237667	0.208589245061	0.357809052593	0.250305216385	0.141115205184	0.394635456889	0.650344695617	0.211901768353	0.235430968331	0.220958446525	0.383824570727	0.484946031754	0.470917012516	0.697701838095	0.620277364232	0.354264278494	0.441055305477	0.328310607289	0.0463037614947	0.119291419034	0.365386139386
0.0238338992676	-0.0464983699933	-0.0937295978637	0.13172664976	0.541801694625	0.604461071899	0.604252978636	0.517408552515	0.486612983239	0.629527553386	0.621435436575	0.531091213874	0.0098650844785	-0.019172040568	-0.0282664697583	-0.114811106737	0.218098349453	0.118142333035	0.0712353231774	0.435843987673	0.247949447147	0.476956272374	0.443854661855	-0.167969298474	-0.255160329481	0.12720352939	0.169678372509	0.294798770073	0.287224643361	0.0687113170643	0.16546598507	0.387636888846	0.151560280366	0.0899472508186	0.272357252484	0.624472190485	0.065234581343	0.165612491051	0.143824489203	0.283678274632	0.452995283035	0.410564826898	0.638989674272	0.510284424192	0.216936800801	0.287528162198	0.192473835876	-0.0332267873369	0.0460409366154	0.371435155724
-0.0430379404873	-0.168304120566	-0.170463731042	-0.0427545518049	0.59948807409	0.714619917542	0.711725958898	0.648021790537	0.659133717852	0.694165955103	0.740759699204	0.693778252133	-0.0098178209687	-0.212684177127	-0.0809741268792	-0.268899813275	0.207704177774	0.0548447755237	0.0562890166631	0.36891174556	0.212263163772	0.432009600378	0.463198136592	-0.167006189484	-0.281410776289	-0.0437086269946	-0.0212466707419	0.216511169175	0.106828587497	-0.0879730225512	-0.075065431823	0.213909747819	0.192739809131	0.110401110098	0.165384740756	0.563548953816	0.0301941206827	0.0580379828421	0.0970741592918	0.211785591007	0.442705658362	0.371959946454	0.624276322916	0.502160275532	0.175542468285	0.291049700228	0.227214546601	-0.0822741164167	0.0155996101201	0.306608320273
-0.104274814951	-0.115931293871	-0.0703239080515	-0.107986345515	0.411000315838	0.576771444547	0.52775534993	0.490823182613	0.506454369744	0.520257761059	0.552275768025	0.598182038715	0.0923183634675	-0.213278439717	0.0109103856538	-0.203515852668	0.24994594496	0.10809200277	0.149941210041	0.380205114068	0.268864332326	0.402610416253	0.473445553328	0.0462855954689	-0.0539401402744	-0.0115541158297	-0.0265521946268	0.288419157032	0.0691294897146	-0.127966941769	-0.167229312733	0.0166476088436	0.247345552564	0.0504172527909	0.148244372752	0.417256163177	0.0892971228275	0.0460250059381	0.103684495126	0.159907868369	0.316577769428	0.351428769064	0.529709141012	0.45679980203	0.247951257437	0.34842411681	0.317586296168	0.0131959338029	0.0927769738176	0.222694098409
0.113257380858	0.474166649401	0.480884658099	0.379937502202	-0.251165638025	-0.0829541235445	-0.193429243145	-0.0930768055524	-0.134925439605	-0.338797424498	-0.374397739465	-0.300882019645	0.396706344962	0.683134557992	0.478106390572	0.695630230607	0.432444534225	0.42749133523	0.513833805685	0.472587530233	0.449744647866	0.360820073921	0.266223187046	0.646785253877	0.648255151187	0.644843071155	0.63645396733	0.511716725258	0.749136150844	0.728797984947	0.676705656784	0.439582696789	0.419422639427	0.178216579042	0.621155369032	0.299126670342	0.387017289605	0.587335249941	0.592224410197	0.494794571094	0.412335420928	0.440339473645	0.308877671675	0.376783978743	0.489754528181	0.328889296438	0.45747219243	0.432195748559	0.630732952083	0.145513762494
0.00283489944534	0.146697836023	0.324493319884	0.169615884634	0.00659109438485	0.0214056629188	-0.0111323379846	0.0232858772654	-0.0215625681091	-0.0199647883788	-0.0638591860083	-0.0988528330721	0.359093312726	0.480908613516	0.395374990847	0.462602224079	0.455897742905	0.342818293881	0.394590545379	0.582270168359	0.514012636902	0.55597074827	0.394318852236	0.309724645078	0.275626818503	0.688231656237	0.738374367203	0.525246322347	0.758524147753	0.59165504547	0.636189206572	0.502696732542	0.449372882302	0.217078718466	0.718504873006	0.520056822966	0.401367846971	0.555170561652	0.580674464337	0.634575326963	0.568168680463	0.557783789624	0.573603288661	0.548126199506	0.497990355721	0.503329327527	0.443603404652	0.297915207188	0.469841260552	0.247072445898
-0.0338903283617	0.509549686918	0.526545896664	0.304365049491	-0.106611430728	0.220018937604	0.0424919041213	0.194101328891	0.0972357512962	-0.074144182545	-0.117178689198	0.130656658765	0.496975278815	0.402368559082	0.573243645695	0.500979954948	0.492542176016	0.44276463447	0.708004452357	0.599574396824	0.527440134227	0.43050819316	0.527133991563	0.892329235265	0.848651242906	0.403593731225	0.327462396045	0.664107718987	0.477862668323	0.375139816687	0.255550534834	0.113399100415	0.52127806457	0.270310398878	0.45163105396	0.228595033082	0.422574639607	0.474552952453	0.480845429591	0.336280218293	0.268085385414	0.51114867251	0.391731548992	0.507958915629	0.646811438977	0.473181366371	0.670724870538	0.534561566057	0.591553368843	0.058569117578
-0.111140957496	0.443951469973	0.519141056851	0.234576495933	-0.207507515888	0.136487437693	-0.0896606623732	0.0553764033503	0.0180530217741	-0.214642867908	-0.262465957453	0.00057519545036	0.501694528716	0.442664666874	0.565253079744	0.55218745145	0.589894587284	0.417849405631	0.733924364318	0.612584148247	0.61342412964	0.480004567235	0.532700945392	0.930657527911	0.894367024301	0.470269406035	0.383168590675	0.67492176602	0.538515831327	0.469378375223	0.263693619119	0.0805376632714	0.639422211876	0.248948078788	0.504047421135	0.185340939353	0.483924572337	0.528842131628	0.551721732285	0.378701362034	0.305968260669	0.540223890267	0.379348193981	0.51535488515	0.698289824332	0.530896415189	0.713919124297	0.551267986403	0.699256068121	-0.0159593309996
-0.199190113926	0.14848200128	0.276781438927	0.0243801592597	-0.152943720322	0.159972468772	-0.090990946348	0.00857795083826	0.0669027919342	-0.175279616044	-0.213158034912	0.00861935593095	0.312058833793	0.199063713071	0.371656911579	0.275900369755	0.538765158491	0.252826507084	0.539375844135	0.431397956915	0.543512862767	0.404764865857	0.439058496737	0.711254040118	0.65337271806	0.260933295145	0.158571080984	0.492206980371	0.330799455134	0.330677486805	0.0393918500917	-0.0919796442528	0.587740804677	0.17403745604	0.318332648579	0.0660847829477	0.336969677304	0.354115842212	0.383220497796	0.227337778131	0.217993338749	0.397740312582	0.275233543078	0.37749744675	0.517568634809	0.450403509263	0.548077089694	0.408085014229	0.568490534271	-0.127027878937
-0.132683177308	0.185493187267	0.327489220678	0.0483756347556	-0.200248216523	0.156962048243	-0.0781858426036	0.0149682763052	0.0888029979211	-0.20486753454	-0.237840507528	-0.0236176148323	0.348676695636	0.286247500575	0.415497149846	0.351829475458	0.568519412071	0.328833843024	0.572370148281	0.457516617745	0.559947446421	0.431343784372	0.47623707949	0.748274408198	0.678955072699	0.313479313793	0.215756710634	0.521518237666	0.412098142046	0.431304096898	0.143865936407	0.00201208836718	0.59156440257	0.19008327177	0.379454963702	0.137483044368	0.372730886266	0.401881558343	0.435986191945	0.27768945033	0.284688193845	0.410284346437	0.300815719244	0.419246857952	0.541421600706	0.455001788168	0.568910250938	0.437866568391	0.620509522602	-0.0591714498382
0.0961301175321	0.433974555913	0.458980372248	0.269919516037	-0.31303890098	-0.0244496097914	-0.16452637807	-0.0685353011508	-0.0313241361884	-0.358770191391	-0.36269076296	-0.17699998676	0.366897231666	0.513827300212	0.450425006237	0.539816104531	0.409071708528	0.50875082151	0.52686732891	0.349082647825	0.403841001634	0.266441518496	0.32069847232	0.820809854383	0.793191060937	0.358456038029	0.287244173612	0.443386501797	0.476211681157	0.561798334181	0.392735860039	0.185796106197	0.354596020099	0.147000966462	0.343656097469	0.0889502374661	0.313436141492	0.398779502546	0.396450196506	0.234354092754	0.249872983353	0.251764476033	0.124470029334	0.260028303142	0.429025518877	0.284329083825	0.436433094342	0.468356807364	0.612662025714	0.0622470052014
0.157578368556	0.517211502502	0.429969590604	0.355976910669	-0.28516889311	-0.0804736351877	-0.182600545542	-0.0991120069996	-0.0886669766309	-0.358805530508	-0.355874821449	-0.188891313422	0.284323579652	0.52469893839	0.347027447268	0.514896585628	0.262727990991	0.523568647136	0.420468826071	0.239046226811	0.264306140594	0.141830281575	0.198368488514	0.765654297513	0.77670406402	0.295615279207	0.249832787577	0.342632022049	0.432771578792	0.510561890504	0.43216392239	0.228543557036	0.18337086947	0.0625288353259	0.253333611527	0.0351257670731	0.214544666032	0.320035270117	0.277827986647	0.145849688651	0.171215866266	0.132626765992	0.00600064173396	0.129761758113	0.308955989103	0.192519449807	0.319000571026	0.416872081753	0.508449910915	0.0936723103307
0.217466788403	0.520263445655	0.410175818811	0.373638050731	-0.271753434423	-0.0985464724097	-0.162967129001	-0.0941414145369	-0.0781968607309	-0.344557731257	-0.320099439606	-0.181569277856	0.256875675254	0.5212054861	0.286212734269	0.495365705522	0.190924623751	0.548327847553	0.346998206544	0.177619076455	0.184893629405	0.0863821854584	0.152699966478	0.710264280213	0.721828422271	0.25228248591	0.221318468317	0.279762017768	0.402430215485	0.487414473735	0.449275064629	0.258341683863	0.0805150216775	0.0321220577914	0.20868432092	0.0352452561736	0.166261373971	0.269981215859	0.221693551433	0.107694816787	0.159958807423	0.0598014030671	-0.0423958502205	0.0696589006974	0.237575953791	0.142198839296	0.254283646702	0.384457058583	0.453658175959	0.14650095363
0.347282560289	0.4386774934	0.369212746581	0.341755233299	-0.300600779445	-0.17112915666	-0.149825477718	-0.130983287015	-0.0655708581705	-0.36367672681	-0.305602429686	-0.239026132554	0.213923988091	0.578123021029	0.212584543637	0.506490078956	0.118415920663	0.602896346311	0.214053443099	0.0915148590047	0.0859589899221	0.03978376746	0.0948403010631	0.538008336875	0.533261125313	0.243224074114	0.246673621025	0.152470961306	0.41742835374	0.536689107819	0.545754935498	0.381925929624	-0.0541104657916	-0.00987812677364	0.203143018302	0.10353553162	0.131077056775	0.224803763236	0.187942449531	0.11678250601	0.231504813874	-0.0382410088141	-0.0777853248061	0.0148209478744	0.122604615518	0.0549519313242	0.138119359087	0.290600458387	0.400545558365	0.28495374843
-0.272874864142	-0.259935833833	0.251269562527	-0.323845218384	-0.334073678761	-0.107577665231	-0.245388938339	-0.220074191155	-0.184097507511	-0.11907165515	-0.222067557447	-0.260104232804	0.415477091392	0.225483804905	0.530174543135	0.347418979861	0.700116933976	0.162239253519	0.490608119444	0.628404570354	0.754582199723	0.706699456282	0.503166894475	0.253923074326	0.179218967947	0.709616264027	0.673815692813	0.647676863321	0.572302787793	0.414566855553	0.244012021832	0.0487262222886	0.715106647279	0.297050503406	0.727264363178	0.383156227615	0.601574420899	0.528558884799	0.620655708387	0.634410183396	0.460446612771	0.610102825506	0.599105438523	0.642400728906	0.635996336628	0.575184349379	0.460066444788	0.332292731821	0.488488451197	-0.00432675930826
-0.0824710980991	-0.177406172706	0.236601050467	-0.220704357792	-0.296790734241	-0.0598516118766	-0.128900262844	-0.153369363969	-0.0963805237832	-0.0699021685432	-0.134444295741	-0.231402822787	0.314423267548	0.331026981705	0.442476314585	0.359817950823	0.584498037757	0.27646820238	0.396656184305	0.577871070735	0.642927706007	0.662316869067	0.482334603173	0.182175396889	0.0989195776559	0.667418368173	0.676007785122	0.580761754102	0.627166097491	0.491710359654	0.413285658552	0.259898956623	0.537909308539	0.243265101596	0.704268773697	0.509917459507	0.491462638431	0.477864230904	0.553948007698	0.601366692263	0.537016222772	0.535478293318	0.599465568878	0.620619455986	0.518451138974	0.47206218789	0.370983950971	0.268227596041	0.430534475213	0.199987537358
-0.220010329407	0.0637113780517	0.500173427437	-0.0564053138397	-0.364831758864	-0.0437096625859	-0.23862767431	-0.158535616278	-0.126951946475	-0.295007105951	-0.343735004081	-0.180926995897	0.584098816648	0.451753551161	0.678510885952	0.620251881846	0.779280933784	0.340378522432	0.775739922518	0.776988074096	0.822849002551	0.719220285811	0.677673207783	0.692270681746	0.59531860049	0.691087670733	0.64344822911	0.724348090619	0.669088497023	0.547240032719	0.293235298941	0.0899025509288	0.830557338793	0.358056412433	0.748638504241	0.347899135062	0.719534086935	0.637938599489	0.739130473582	0.622827354012	0.488440349438	0.707997502948	0.604083651337	0.699235527171	0.803659987298	0.684354380965	0.776599600555	0.515144713507	0.70696493364	0.033988798595
0.229390176281	0.0213109995728	0.107474034412	-0.0317716609876	-0.0987839659048	0.289020788799	0.27343280644	0.189992175475	0.273590798104	0.15748673401	0.155111242492	0.00957903606612	0.0771861660137	0.297617037052	0.198244795673	0.207783446677	0.338903059992	0.364375095484	0.236800666715	0.388209433954	0.352928014698	0.476819987935	0.449318378211	0.0927491095919	-0.0141532917976	0.357126364516	0.378239203577	0.437843721743	0.480358474497	0.452425483803	0.439159713536	0.444716292777	0.214835414621	0.117174368757	0.468655199814	0.65262686391	0.220242127384	0.263293262122	0.313038037537	0.345032798506	0.49961394229	0.362929041712	0.532140427135	0.548785215862	0.26997858282	0.201473424254	0.193776873405	0.0954712188798	0.285983274612	0.397524044064
-0.0413107662581	-0.156431880297	0.289768022305	-0.236788313538	-0.29236470263	0.201143895981	0.0966507151704	0.0858740118492	0.246148612157	-0.022365508582	-0.0292052366136	-0.0516171576363	0.426693654986	0.325163458311	0.495370966279	0.406467230042	0.750748474099	0.423042253166	0.552707150573	0.692473237089	0.736469738632	0.785849892257	0.747757674902	0.38423533584	0.210261633225	0.600053118623	0.555079784738	0.71115617806	0.647394733498	0.60285514727	0.364481593852	0.275857031661	0.691020318604	0.29734607878	0.751000094311	0.668430748505	0.598931144977	0.525876400437	0.670551349902	0.611777591539	0.673189327894	0.640627200092	0.748617031689	0.806718037461	0.660535719736	0.551940202225	0.597023529967	0.332051290519	0.643318911094	0.281481124585
0.155559379111	0.193479486914	0.505159795337	0.156036911226	-0.276702459169	0.0185238262838	-0.00172606219487	0.000579109857037	0.0683638720891	-0.145409987543	-0.155858769452	-0.151286374082	0.519697534561	0.67607508511	0.521956826636	0.699658589174	0.626739763823	0.627564791406	0.552390533234	0.727485566498	0.646476481809	0.72385688882	0.662335408653	0.503525880358	0.389655034201	0.771768529326	0.781173359044	0.704618332333	0.898450478567	0.822294911911	0.773975657604	0.625988623182	0.536125610612	0.282609947171	0.838802461132	0.694927930977	0.605874643522	0.673977167153	0.719648281603	0.694624306826	0.717555137227	0.604199113752	0.66454629157	0.712825253265	0.676137891022	0.529771169154	0.603767636671	0.42477839988	0.695113634321	0.473472009183
-0.121380126745	-0.413766661164	-0.0638210102857	-0.38242679756	0.0211447907017	0.404740122548	0.320388108023	0.203485954678	0.347393712456	0.222707039992	0.233576041217	0.179221440989	0.135277426817	-0.00694144080105	0.171609682502	0.0219173002822	0.533709003021	0.111853339175	0.238491825193	0.49201658334	0.48381712211	0.634906507489	0.603783580205	-0.0367089118734	-0.204683994189	0.297327287495	0.300030582325	0.362310753877	0.372512078245	0.247953774637	0.0725353499405	0.139688417344	0.474811082135	0.204599833409	0.491896170416	0.592738655772	0.360956921575	0.24165911756	0.404762249525	0.469662720796	0.580701695158	0.485314098977	0.653529531038	0.670065449286	0.401291097066	0.509297570385	0.431472366314	0.0251821689215	0.309862719526	0.262227287189
-0.0748541407259	0.117656608234	0.374611108359	0.0655080819448	-0.0949615560031	0.0131563418803	-0.0407262510347	0.0496243584418	0.062615267403	-0.0741595751855	-0.0761971832236	0.043357812251	0.464202633407	0.293469944665	0.426171941981	0.356507734998	0.468306718356	0.318292008272	0.457068479468	0.427669136796	0.406239371021	0.377613024985	0.420299829511	0.44148179682	0.370992296167	0.357519511969	0.296867693511	0.432214357182	0.360079299764	0.285006752913	0.170538038978	0.0754549120158	0.441983846463	0.322854780981	0.399574789755	0.227617830674	0.397290277277	0.385660973869	0.439957956142	0.362153138369	0.296336037308	0.357625853188	0.325049623735	0.360237484369	0.449665467832	0.391571947256	0.435148833629	0.36028932582	0.405003106515	0.109907258428
-0.101356138573	-0.166570528347	-0.0177555078587	-0.104854916927	0.323915527939	0.67998225538	0.583772372368	0.538704247373	0.594536503081	0.48317355013	0.48183695069	0.556848628982	0.131454591205	-0.0858241037424	0.139249257675	-0.0617404493392	0.447386830924	0.153351536354	0.314964499799	0.548188979246	0.467814090451	0.601130614859	0.663783496509	0.11603310101	-0.0365798864919	0.087835212169	0.0799720664707	0.392700292117	0.279436067681	0.137192246761	-0.0125005438382	0.165203141549	0.486410325619	0.173392905277	0.373694032993	0.582005819546	0.244040928757	0.210405625349	0.286291285629	0.310938225307	0.478127709607	0.541889519306	0.695866741375	0.697161356923	0.441700405192	0.529530358388	0.544103300401	0.0788288160882	0.282899686102	0.271661262631
-0.0651680609503	0.0214351360301	0.0993654015411	0.148681191407	0.515917455039	0.621284302805	0.603325813986	0.611976561864	0.514009698514	0.651825789559	0.606343227332	0.647476928774	0.217720489765	0.0065285547979	0.150099804177	-0.0216707812394	0.346879990539	0.207709896127	0.287040319376	0.619421092533	0.407394818859	0.588047873702	0.590852726301	0.0818503013301	-0.00355062867635	0.210202396365	0.221500382559	0.472046985279	0.367157207733	0.108464699018	0.168507749231	0.34921560027	0.379525830571	0.190995041947	0.433577177183	0.642364450754	0.239276573321	0.306944936506	0.263431353949	0.376205714711	0.45910735341	0.596078949873	0.740344987178	0.664591301407	0.454494871167	0.527770322002	0.466084206473	0.125347848627	0.200260282861	0.320782706654
-0.00401782294315	0.0103064197758	0.0838775495145	0.151969184676	0.544267225749	0.658347280053	0.683202207317	0.657863044303	0.596888423691	0.681643829774	0.674674375862	0.706970552069	0.19557409466	0.00748689758913	0.104353442305	-0.0490132140258	0.290340620175	0.269047605175	0.231687129521	0.563963201107	0.346059586498	0.55329919207	0.581897271682	0.0364054350013	-0.068260531362	0.131776758658	0.162443825702	0.388902006742	0.339042183392	0.101284692849	0.182739482123	0.398501355222	0.292292420982	0.149232146562	0.380141571427	0.663894480164	0.189513281108	0.250017685108	0.209813110678	0.328403519819	0.503250319183	0.510637888961	0.708255596107	0.637507611462	0.392414911199	0.481911187173	0.434485501391	0.0953370692397	0.17410574563	0.408728800909
-0.125153929845	0.0344025592329	0.417912260234	0.00561228403793	-0.21023004801	0.0587889115252	-0.0894867881093	-0.00443385438085	0.00226614952952	-0.0695749059971	-0.120099476654	-0.00442012658242	0.598711703773	0.345062116304	0.605103403645	0.431622202364	0.658417677352	0.414338885598	0.599739472526	0.660523872448	0.607938423438	0.593638188317	0.597622321558	0.532968364371	0.428564545434	0.476238908746	0.416077028932	0.66262118899	0.51487506819	0.368321815867	0.201257779637	0.0707645126242	0.570043808054	0.312276333729	0.584028843278	0.363190439603	0.543151596018	0.510292429622	0.549802983589	0.518959963765	0.468910290015	0.55603652424	0.503152735822	0.540180680599	0.598220949944	0.566985504618	0.596216463809	0.51565281527	0.477563709569	0.142620186278
0.103727829711	0.404606638365	0.429262937101	0.292736422325	0.077070123603	0.195573547964	0.149106769567	0.254707685078	0.113714504584	0.118120147609	0.0906813607345	0.22257294973	0.438363239415	0.31886807799	0.492635377197	0.359514039761	0.35450734663	0.493854989157	0.526128802753	0.54019697859	0.408199378568	0.401516169906	0.446613042511	0.625826726083	0.572355041208	0.374596694072	0.360589697741	0.554738916478	0.430253845484	0.262668861597	0.306256779322	0.228095253488	0.311204372272	0.239733369309	0.420958004894	0.303647233643	0.327800192111	0.374588131864	0.346836160085	0.326445552011	0.292867505032	0.405795746191	0.415399638518	0.452135549328	0.497047047469	0.449709888537	0.50222127734	0.423569924479	0.402904003861	0.157079624429
-0.34577563831	0.0167422356061	0.43695473411	-0.134772419323	-0.2766385335	0.0398066426111	-0.207142385155	-0.0955620812668	-0.0877297450766	-0.16744172823	-0.26411250175	-0.0610167193746	0.562110174258	0.253700567076	0.656484510481	0.466665352958	0.784356293256	0.264730799624	0.781631653505	0.768575315733	0.857236474037	0.725872647032	0.696389891368	0.710345180226	0.616862681997	0.593502804312	0.512991356369	0.805048760331	0.536857684751	0.367530490468	0.0812264395565	-0.104502022256	0.867039598495	0.370008696421	0.650042468373	0.266568229781	0.704770361994	0.597523758526	0.683767728483	0.558653911845	0.379513146573	0.698230683531	0.604557570337	0.701584588672	0.828103566772	0.693794274111	0.779355839352	0.521720410434	0.632957322538	-0.0989003430358
-0.258123075777	-0.246788023028	0.395404351788	-0.301590669305	-0.313967125369	-0.0221902381481	-0.156036581047	-0.131200542363	-0.0567539577676	-0.129192102198	-0.195238275172	-0.158609825501	0.645076509859	0.33901419288	0.609781631892	0.500705192806	0.885099735824	0.286443964532	0.638708659397	0.805854894786	0.840343059495	0.850037579639	0.725940893594	0.394429387795	0.265264316867	0.802689777521	0.752666465891	0.754395918058	0.720127052603	0.539322930541	0.314884005801	0.148197353681	0.848188922063	0.411872827516	0.857456171064	0.523101498251	0.801673916662	0.677796348458	0.819002508475	0.803045494775	0.656031602152	0.719826940423	0.728922471302	0.791551653429	0.805817478692	0.745433838054	0.686974864101	0.437375686649	0.651708082962	0.123271192412
-0.265415236517	-0.220598423684	0.353107013062	-0.23682804834	-0.177318187597	0.0249665456607	-0.0777204619353	-0.0745241510683	-0.0433348022704	-0.00852962562785	-0.087727833323	-0.0714298424376	0.568611478663	0.329047823723	0.559276631355	0.43914341129	0.803601972635	0.287988539729	0.591912151411	0.82113183615	0.802045655012	0.853861137348	0.722193567444	0.310939271063	0.192379410741	0.7849888462	0.767318784085	0.740756877562	0.721149264945	0.478288192487	0.341548475486	0.218418567821	0.778582844529	0.377720723062	0.8433698753	0.581918993163	0.744675765696	0.643669388351	0.750660178536	0.78643454803	0.647576024238	0.734051852649	0.783120770327	0.805532264897	0.775236830017	0.755993822184	0.655462601094	0.37960432288	0.569023256319	0.172178948287
-0.227982240417	-0.089144370041	0.361478130708	-0.0744452745838	-0.0637111364293	0.171930543934	0.0684219043853	0.0610799891749	0.0794355560461	0.09129892124	0.0316117026192	0.0926284313369	0.503054243854	0.357297768992	0.540838577442	0.439921852685	0.750155086489	0.351682265969	0.611817806483	0.864088633324	0.778682509762	0.863879975131	0.783371384363	0.345708729486	0.218880227309	0.690784793452	0.693162457303	0.747985331094	0.732437242568	0.478175570865	0.368768708235	0.312822908686	0.747253638295	0.337611173665	0.810590308109	0.657214827221	0.689234905534	0.640887622494	0.705423826551	0.737251660951	0.673688340275	0.767704539965	0.834457079773	0.847034942731	0.790390840313	0.758789562661	0.708085021871	0.372148151046	0.554113575988	0.264155175901
0.00290529475614	0.135292561029	0.389585848848	0.16435992378	-0.0443635688951	0.230258805456	0.178696313069	0.148676326365	0.160252358937	0.102578564054	0.0532310535971	0.088120519618	0.401415909994	0.528257723085	0.478007955839	0.513600455197	0.608756455626	0.482597313319	0.543478379874	0.789578236235	0.640438976983	0.767243979327	0.724593766003	0.348792090401	0.238029271839	0.644710036686	0.683599313385	0.706149616834	0.846728553519	0.663659928082	0.651409037223	0.618440965727	0.556779142057	0.266359902181	0.790181844059	0.773817689347	0.564420850137	0.63095085102	0.630867734557	0.670555491169	0.692357857144	0.682556701565	0.77011476913	0.792981614992	0.684463719613	0.598745085127	0.609252889174	0.34878131831	0.533153499222	0.438692885125
0.00941586720444	0.0794426037089	0.431992441812	0.123332437714	-0.0530909577437	0.260292819702	0.201979432836	0.178898803182	0.231786217776	0.124109769007	0.11866876634	0.150019709232	0.466616603405	0.492058407562	0.4925574747	0.487988175606	0.677942787163	0.561707387925	0.575713453378	0.840070708167	0.722716949693	0.830119447957	0.81156841235	0.397167078169	0.238055842658	0.608437528138	0.602864341933	0.761167384211	0.741665632026	0.57115392062	0.484270137135	0.464497210141	0.599661808632	0.274582818296	0.741605993479	0.756320072684	0.57345087841	0.620550658134	0.640126260918	0.627585857433	0.727539087831	0.72193166238	0.846615855485	0.810465420035	0.72775954068	0.607492804281	0.634077475547	0.398568045185	0.589729636146	0.468085659712
-0.10434546408	-0.302755704123	0.229686228424	-0.311492555299	-0.0159033800216	0.369592422792	0.294727924335	0.260843675361	0.372702689231	0.295995225933	0.276844309954	0.280623938184	0.497103453384	0.108696521607	0.368678350128	0.177847885317	0.732458420915	0.389733891302	0.482159924384	0.746202420919	0.683242264547	0.832956876281	0.867397584162	0.223642933324	0.0274165959134	0.449256953765	0.401073893085	0.713899445389	0.497567695511	0.291841844369	0.129978322	0.180074088534	0.626339433704	0.338444451814	0.649549388657	0.740200845436	0.606008367422	0.447738355258	0.560991072688	0.600215069255	0.683712812438	0.630693829244	0.823610591946	0.821448396263	0.646365158661	0.652339315916	0.593912124603	0.269427007075	0.427909637452	0.36571039108
-0.101038085953	0.196242860189	0.614031269965	0.097824204245	-0.454203875399	-0.1634220342	-0.294542210988	-0.179893979854	-0.192852208884	-0.323310868895	-0.431010585803	-0.317511504205	0.614390811205	0.630922728733	0.681864532586	0.737802856437	0.693750709513	0.462899077823	0.718003218659	0.687548789259	0.655558883113	0.580826974273	0.528435482713	0.634059821406	0.58232536576	0.73455485853	0.707013534588	0.702558364598	0.79011708495	0.683225609132	0.547232940701	0.291310585911	0.701741940479	0.322342900027	0.8343822413	0.421888412906	0.686717622298	0.681366274197	0.739013220384	0.651540065227	0.456854300384	0.641379622681	0.476355817861	0.595841638402	0.736588190692	0.631794773234	0.700012315457	0.557145067455	0.682326100694	0.149919480429
-0.220197656569	0.0919760970457	0.524062724428	0.0546639057487	-0.312992516919	-0.169395126267	-0.29587200517	-0.196739899222	-0.259387921219	-0.186611690464	-0.339438790249	-0.263977255658	0.548484139401	0.496747797272	0.62737228884	0.582896112824	0.644784706624	0.351414045456	0.645957363639	0.692436162687	0.674467926798	0.61469654448	0.489580814581	0.476568168764	0.447758748575	0.737200494358	0.725828505822	0.693752808551	0.737861750806	0.557073050031	0.487798264758	0.254669671055	0.682837973222	0.307343766312	0.807538388104	0.403639252314	0.634709294	0.642120629054	0.663092521521	0.641807358077	0.389060681212	0.649359791217	0.521304698106	0.592904389318	0.705806580111	0.663860142565	0.631033117132	0.487863859915	0.540183036372	0.0655605971569
-0.124623425065	0.162068635176	0.475344441204	0.150937647915	-0.235798801652	-0.122703783323	-0.21034201462	-0.139400949349	-0.21964001192	-0.115538308567	-0.262330667368	-0.220928212287	0.444547306895	0.516516468233	0.538124912104	0.54180154483	0.526536861537	0.375515699466	0.551446030105	0.631012367152	0.555313223294	0.548799648739	0.436177660246	0.393679627093	0.380960659959	0.678358911728	0.709601205648	0.632949815872	0.75537731357	0.572966709118	0.5905452115	0.397791345016	0.542880089757	0.253813404856	0.761863539538	0.464657612272	0.532525671529	0.583058241929	0.570082959722	0.591959575189	0.385745321831	0.582244606279	0.488221699651	0.547563524732	0.599681893192	0.589598202205	0.541852351127	0.410112982883	0.442164077136	0.153564758663
-0.0848464209219	0.243770808942	0.443220077666	0.260062206447	-0.16405722201	-0.0718802970386	-0.147872698287	-0.093092164996	-0.184138531876	-0.0778440537087	-0.218146278276	-0.187632366388	0.345847344508	0.526322407579	0.471129478924	0.516514501288	0.432161963717	0.352521805178	0.498851154082	0.579730821467	0.480794426903	0.486732372151	0.386211612079	0.344298089957	0.345424485066	0.600978894448	0.653666251221	0.565701254916	0.730085479757	0.564943361367	0.617759541546	0.460074912844	0.460310126867	0.204846411225	0.692550441709	0.460339230824	0.429626799604	0.538103438987	0.501948308904	0.527645788218	0.351203263968	0.54446302164	0.455861109179	0.499758341285	0.536047283652	0.528397707824	0.48404873047	0.37762496514	0.385769581715	0.190642492143
-0.0219956251203	0.259268147471	0.302200400336	0.289045871589	-0.0365651399228	-0.0385140954035	-0.0560952213194	-0.0313491103598	-0.171098442569	0.0402677190507	-0.10428443367	-0.127478516714	0.171616441719	0.421301990489	0.303019569176	0.35380951321	0.222278769587	0.257398816096	0.316133362059	0.426630494141	0.28504599176	0.344001863457	0.245024392927	0.165640172678	0.204293554337	0.485998473701	0.573828675854	0.432336904812	0.623850551404	0.455618970459	0.625771989171	0.524896659899	0.242849053265	0.132159505496	0.548017077046	0.436656696213	0.256302991923	0.388978868467	0.311849003396	0.397499150552	0.234638849125	0.414945312493	0.372346722381	0.379223924173	0.341315159383	0.361749722921	0.284592143661	0.236416748986	0.182482737818	0.189758826954
-0.282562015451	-0.0962344984351	0.435913842723	-0.230298259831	-0.27259666564	-0.017041044359	-0.158354851779	-0.073491473494	-0.0375002640115	-0.133994459311	-0.167234352104	-0.032484769333	0.68177097459	0.267242608667	0.603575838098	0.477911026954	0.793469432491	0.290357273306	0.66703540149	0.764857415422	0.799746975488	0.753505439017	0.680923017993	0.577109220558	0.468800225234	0.690166154607	0.610227788641	0.740574578248	0.527815376019	0.356379676443	0.119442935826	-0.0524875678777	0.807372855498	0.350992709624	0.713853465294	0.336746727356	0.713636443369	0.562166856108	0.713706789331	0.62173214773	0.505953414621	0.664566915717	0.631344064017	0.704214788727	0.817265652257	0.705072906541	0.705725030005	0.492128843927	0.658308327624	0.00262558527451
-0.0478143162629	0.152941762171	0.581370538948	0.0729705248022	-0.308528389462	0.0659167646632	-0.0694978676971	-0.0220217360498	0.0205560178372	-0.129170262932	-0.196274653237	-0.0830402100561	0.654754221391	0.598397512773	0.659574823116	0.6874798912	0.805770682683	0.592209863121	0.770719850573	0.88726769175	0.840470676333	0.840440988682	0.825076430261	0.669548369495	0.538441280831	0.746784488084	0.718415145711	0.882706721446	0.840550111633	0.669977828417	0.514453732356	0.347603206979	0.77412689243	0.355841223544	0.87069173599	0.623129436861	0.751677327153	0.733473202278	0.789489456763	0.720454908473	0.667318218114	0.752582211501	0.744773066029	0.820244014975	0.879479919294	0.734026663922	0.819841826383	0.557939432914	0.743694891382	0.331051959588
0.0407929926382	-0.0642643248307	0.405900375291	-0.119898046281	-0.25275972488	0.157569044214	0.0884012318778	0.0650300657881	0.144809201885	0.0404030891827	-0.00927919192221	-0.00891880273871	0.511573545316	0.465423773748	0.504315913222	0.503138538935	0.713943593143	0.56366846797	0.574610115335	0.792040607121	0.708528866597	0.827790432002	0.836383919913	0.383087866197	0.223969251024	0.652480756758	0.668230607679	0.785165425974	0.800854481757	0.599599770569	0.523726019709	0.441091767703	0.622961026233	0.317665901386	0.850948689175	0.802470858896	0.678856414395	0.600425334814	0.692384403796	0.726186436446	0.737572010891	0.664434138618	0.782455165117	0.837146209081	0.716708170761	0.679587527942	0.681156493794	0.383646687374	0.558672357568	0.48043981404
0.0822217881227	-0.0929566819432	0.347545850282	-0.1412927586	-0.215249301998	0.255444025301	0.190206862218	0.149493710642	0.261278999943	0.125972796899	0.0894576062877	0.0652695785261	0.462582329304	0.409845562685	0.427717255408	0.420387585479	0.684007427873	0.550116013812	0.526540595196	0.751756182955	0.666908801698	0.803290754319	0.833151655699	0.31090696857	0.131020227639	0.549611289616	0.564222503501	0.73859851016	0.719282356262	0.540531514521	0.448919353294	0.418614846467	0.57694664783	0.291689362094	0.789443704518	0.833143670596	0.603196805838	0.519110966833	0.622818063342	0.645768993153	0.731270294958	0.638606008853	0.793636331902	0.828805717921	0.653752167291	0.622790067085	0.644623959484	0.317838149844	0.517847090178	0.506893196672
-0.0251559842977	-0.157545530055	0.192863580484	-0.1697327136	0.00578065959129	0.442462975168	0.337326426044	0.305547636414	0.35387189864	0.354250056623	0.279991155292	0.256346372028	0.319003796056	0.185681916596	0.325802746135	0.174002257785	0.611479968132	0.358824962034	0.449198705624	0.723899289271	0.606991039445	0.773886382041	0.811503914399	0.174476195611	0.0155558896252	0.400500376736	0.411990129944	0.720141793617	0.585425427356	0.346452368643	0.280803007236	0.340169636856	0.564533536338	0.26457682077	0.679596882005	0.832628613888	0.490327090504	0.41754048081	0.490654356966	0.55605098128	0.619735174066	0.663891729021	0.821479277225	0.828042867864	0.589030821974	0.611923206377	0.588085380068	0.216350138038	0.34396991185	0.409474203639
0.00790831145716	-0.118782579639	0.122237465951	-0.0379385610884	0.224860311572	0.519600761458	0.476174095452	0.426361710187	0.425573874164	0.546088829131	0.49086746595	0.438305898988	0.227220480577	0.0930861054033	0.184292654016	0.026973509379	0.445062034698	0.331482254663	0.298489420596	0.641745780457	0.449622312938	0.669530898857	0.71068859639	0.0127751655753	-0.125702850353	0.249632261027	0.273443496271	0.589470602771	0.437452324406	0.161087035594	0.201020879647	0.336952225029	0.378239977566	0.184742551453	0.520208614101	0.80665906665	0.332737591711	0.302306511588	0.307482184188	0.423756725453	0.539936763037	0.579165109055	0.776443757558	0.714594718417	0.458059572933	0.53148198957	0.456224238322	0.122822595824	0.173903296999	0.451745190584
-0.0124457082289	-0.179417539836	0.0273452063177	-0.11492396061	0.307045769153	0.549384278846	0.512792125143	0.456052381567	0.449989299883	0.603802208198	0.560638412599	0.490259853663	0.183677108722	-0.0117650139312	0.145604507362	-0.0858028516982	0.408675309834	0.268749636287	0.265210980017	0.587808514232	0.403888407024	0.637820858565	0.675122440761	-0.0290897397649	-0.162619654874	0.199199608903	0.229625009227	0.544585692218	0.359382492462	0.0719963446816	0.120454767669	0.285185772752	0.318961552787	0.200487897578	0.444618009775	0.762451644601	0.286982186746	0.221260228431	0.242975570124	0.383362439551	0.502654842395	0.519842269824	0.755718196714	0.679900215658	0.369040171354	0.494979516424	0.382843253748	0.0674483098573	0.0817341234801	0.395262995692
-0.0374692155144	-0.0835373301364	0.472019859157	-0.173283955224	-0.321211013301	0.0497045101585	-0.00462108206729	-0.00789664761906	0.11134931209	-0.100660469948	-0.113934959935	-0.0547653400037	0.648260871462	0.471211112403	0.579324020089	0.587466840436	0.819953593405	0.508633283274	0.639783723322	0.800706995851	0.767461934988	0.852657429372	0.839353099144	0.501831039271	0.345272920989	0.76291931688	0.715186527519	0.758290006955	0.772155124048	0.661537005122	0.479070030927	0.370967098993	0.727449855456	0.387721995686	0.836804715547	0.66210029242	0.770099541266	0.637142273288	0.771424322396	0.739426564137	0.73948298633	0.647830611157	0.717427641328	0.829426067637	0.808487203598	0.676782659978	0.669918836756	0.445257950741	0.711420011256	0.340707115057
-0.282585847235	-0.133321746102	0.455252351819	-0.0999651045037	-0.145246973602	-0.153552270616	-0.235213029873	-0.192015852962	-0.207182310752	-0.130409870565	-0.169689659614	-0.114705013441	0.658615448809	0.399424636264	0.583027479027	0.534189545919	0.767720202114	0.329809693452	0.587723298414	0.83383945847	0.814882115025	0.843772925195	0.681936296186	0.416160918024	0.323788042398	0.847492735873	0.828400234681	0.697361132993	0.71309337474	0.472119283584	0.361466600282	0.194833464166	0.767252083341	0.395173736022	0.808330458845	0.41191443489	0.731397111058	0.67655380961	0.768765086308	0.799231819463	0.615684532955	0.703945128227	0.728239516053	0.690796173017	0.788142932539	0.783176792437	0.65493161936	0.448765065378	0.605486745612	0.142103097113
-0.119337645743	-0.167918910531	0.293154700018	-0.141391504792	-0.160315640517	-0.103622809526	-0.108677512816	-0.122512717094	-0.0589995421392	-0.15469970053	-0.160413855461	-0.156404440963	0.444202224385	0.324110418718	0.450893713317	0.41260724562	0.610925146001	0.210952513014	0.436981916429	0.596449722917	0.653387899427	0.676075311032	0.513797529986	0.261707196753	0.167148113332	0.732866904345	0.72188391409	0.505694511198	0.623169298974	0.643596028604	0.49688688346	0.387343705206	0.595839286777	0.280698010795	0.646537165219	0.385913640359	0.531831104159	0.52184337691	0.629518448533	0.630580654347	0.580441170554	0.491896402656	0.550061245175	0.588890917943	0.587737021499	0.462447443135	0.330368231863	0.31099613917	0.515977727462	0.0820252252899
-0.00822952208548	-0.0952335946951	0.283889707533	-0.0877845791469	0.00751168134962	0.225834309417	0.23897158707	0.206159493629	0.294718518333	0.146016198291	0.188516574075	0.212222907155	0.400501149091	0.260125260236	0.40906188392	0.292845634866	0.583388911888	0.3932172224	0.473953031244	0.6862823598	0.643077094861	0.754469143298	0.710745090502	0.289044320774	0.127839192115	0.530023109555	0.512962446598	0.561118607001	0.516651452133	0.486125014693	0.351151144971	0.376641527792	0.548870915459	0.266851572199	0.592346695989	0.578092538334	0.471425082328	0.409531787904	0.512075050273	0.505628563992	0.644897857733	0.546810837396	0.728293696436	0.741311244186	0.614849867972	0.512591137697	0.463440747268	0.275294040547	0.506861168634	0.295224156751
0.0521917601823	0.121259186264	0.360380351382	0.178810277642	0.104883025947	0.261333940071	0.287909944822	0.27685842208	0.289324185998	0.200810549182	0.235403501462	0.296818954721	0.377303650965	0.367970178851	0.422711158985	0.36665884973	0.489035668926	0.483168154651	0.495869491201	0.723562275763	0.586959243437	0.720515252321	0.697465816359	0.346865268081	0.211371832845	0.500253416544	0.490465820546	0.563936670808	0.569970563455	0.499209914885	0.458334320786	0.500073944634	0.476018082923	0.278565084196	0.584396002835	0.604433875277	0.435418521111	0.445420963471	0.46076334688	0.458967413044	0.600829447211	0.577672102968	0.725039921218	0.7239978563	0.624680431043	0.496529152658	0.518765681479	0.30214116209	0.508150770334	0.394938516685
-0.0448489316132	0.0227997741583	0.402100667035	0.076646969111	0.129754295212	0.271429346509	0.260842128289	0.273538162734	0.281761951903	0.244488448016	0.27014279138	0.36047413207	0.5109761262	0.330515468531	0.465150298635	0.373446453579	0.611164147592	0.458993571375	0.539465819083	0.825750206625	0.679576188755	0.813641714098	0.811352341515	0.371798549038	0.221359032441	0.529233907697	0.520182361793	0.623893904932	0.576239851699	0.385735089671	0.320387641175	0.360310397827	0.605264144738	0.333278077881	0.646140450997	0.616136913503	0.542212324473	0.496006027337	0.553103957927	0.56584815701	0.655856825066	0.69610597738	0.825845577947	0.791820402603	0.720122536492	0.669529097452	0.657211210115	0.349341048426	0.537765017604	0.398450040554
-0.138957215792	0.0945799031814	0.645346442727	0.00124777198097	-0.366117466587	-0.116983659738	-0.212511257056	-0.114482459382	-0.0680313488916	-0.2589199007	-0.295619978468	-0.162941802435	0.761644903249	0.612009599759	0.657874308381	0.746053275677	0.833346066915	0.517181996618	0.722840896918	0.833199885621	0.792756494289	0.786342127652	0.711707607525	0.672679025052	0.570799012885	0.845606519682	0.781119128985	0.79198780012	0.824709049922	0.683387091506	0.507153250017	0.306348971214	0.813825760337	0.391041245357	0.894204908367	0.502517098076	0.812461615398	0.774122459921	0.851499431164	0.768691175687	0.660983044527	0.722655642594	0.655276632358	0.728548505344	0.881750864996	0.738281953348	0.794134303444	0.571023958766	0.833230739511	0.217486306656
-0.0893111418608	0.275253265854	0.73212040468	0.248928415591	-0.306030219896	-0.208352637503	-0.274526757717	-0.15917006086	-0.193410865293	-0.284905888631	-0.330427932054	-0.20286172228	0.788797909376	0.73068173157	0.668030464728	0.830910057899	0.736694727682	0.54198972001	0.694136076965	0.812015506121	0.701922669269	0.692389636365	0.60006384798	0.66956422031	0.611357964095	0.869482080569	0.810264045276	0.725386885483	0.823153624258	0.663910647444	0.584589919569	0.355008739068	0.69742896168	0.350560955062	0.841139214352	0.418287261914	0.759918619057	0.794714308419	0.807963260867	0.734353338712	0.574675298179	0.678162708269	0.570185181139	0.601794610681	0.838399924447	0.667448083855	0.720474960805	0.584910542036	0.790611275572	0.245618616443
-0.117685536944	0.125149634784	0.627502498748	0.114726884574	-0.227305004814	-0.0381874366541	-0.114069540419	-0.0605549587074	-0.03593094344	-0.150500400026	-0.165301774418	-0.0443644911882	0.693662935491	0.63273831368	0.649901451526	0.703940825287	0.770796656449	0.562518571011	0.699557013113	0.888172495729	0.75933692295	0.828768389964	0.785656940456	0.59825033538	0.487498716014	0.810008506006	0.802929169158	0.768418991418	0.864887460861	0.654812986508	0.564162228356	0.423001331832	0.739780622328	0.372479414907	0.871629634029	0.597205838763	0.753623480979	0.73727947393	0.80342397074	0.776406753115	0.705598275431	0.733867611293	0.730160737278	0.7680920358	0.861203115234	0.774023644095	0.800624576939	0.511848077327	0.743508975366	0.344908375623
-0.0665995699251	0.115240453518	0.535832653068	0.0936640126044	-0.151720969497	0.141506381434	0.0629382368804	0.0685267520651	0.108089462531	-0.00402978129829	-0.0180826866647	0.091795872657	0.557230077397	0.534750248773	0.567520400185	0.588079389282	0.7052660485	0.569946011456	0.645046285958	0.889057591539	0.77930704222	0.864060400956	0.85544774285	0.53416434795	0.398586350407	0.686078410966	0.702677902366	0.789449775979	0.819972846758	0.603579304752	0.52167621118	0.439369529752	0.692487522139	0.317595788643	0.829250313096	0.683625103505	0.66747628952	0.658479906542	0.713304848415	0.696533099361	0.725070825615	0.741682402353	0.816265530445	0.84208539769	0.834720369852	0.758363643791	0.792149378278	0.465293330677	0.679906389164	0.43573086296
-0.0445292550849	0.0735671905308	0.477512410915	0.0631473728944	-0.0763348589343	0.218119141572	0.140836915875	0.138396458969	0.178242925709	0.0785668846835	0.077282463686	0.168447517393	0.531958644415	0.477784807877	0.516008876026	0.502306393877	0.695150605185	0.589090794582	0.602242572198	0.87375781255	0.741535096907	0.861459415359	0.877386777318	0.492439573025	0.344502368227	0.620610712986	0.636850976481	0.772702973525	0.790959951531	0.555979122888	0.490014975398	0.436034841965	0.648495911804	0.342786873593	0.789330324588	0.728433439748	0.623009469783	0.597636448912	0.662603186125	0.670002549339	0.717808170428	0.725376213521	0.840945601996	0.838253617712	0.779604079967	0.74957204209	0.770278145873	0.405152425879	0.618738407417	0.461043415744
-0.00535574132614	0.184813114117	0.524672931492	0.181883574234	-0.0620714210253	0.217477701826	0.147860658952	0.158204986454	0.183035010183	0.0457607346792	0.0569781701722	0.171464595735	0.547648192278	0.551395081138	0.512931722804	0.574506265149	0.685087084001	0.596432476243	0.62425673369	0.872588071072	0.73044651446	0.831995778479	0.843823433467	0.531159809235	0.390119765552	0.618986299002	0.628959554855	0.734860332443	0.784315802342	0.589223054734	0.511335852748	0.461793437812	0.645020554531	0.311478921362	0.776941866032	0.688935484787	0.597172654152	0.613333031931	0.664853238228	0.647106813504	0.701595006031	0.741330813453	0.827589028919	0.811353745549	0.788385505109	0.732316854564	0.781270844024	0.420346618625	0.659814332936	0.47060646243
-0.421353232546	-0.0376910971092	0.399082519769	-0.144178178615	-0.142444221611	0.0379280395105	-0.189929236407	-0.0525694138656	-0.0975756338146	-0.0633142700443	-0.171230122997	0.0294437307839	0.580505506226	0.157563034136	0.588638033687	0.342329638988	0.731244474224	0.184611549074	0.681540728755	0.72687550056	0.770929252423	0.669917416726	0.630533802908	0.609284650843	0.538371506825	0.544913296673	0.428611929933	0.726739729755	0.418412212069	0.19755820111	-0.0318537205797	-0.187547259721	0.838959558869	0.349289556549	0.58304123441	0.196488969629	0.660985539799	0.53795246657	0.596748102301	0.516352318633	0.289899067548	0.677053594096	0.545090536335	0.616016532435	0.805696924828	0.722177814425	0.746864656801	0.489559466912	0.57952073649	-0.1207290365
0.0325274941664	0.347632727864	0.709227334906	0.340065837604	-0.324713774274	-0.140080430281	-0.176872901529	-0.11878032234	-0.113393396411	-0.284320039158	-0.30181771803	-0.198759825553	0.684100217825	0.832432059771	0.601800072577	0.881616730656	0.683163844796	0.601287258035	0.637613520463	0.787556982958	0.653229401098	0.67786664217	0.609367741073	0.613802755932	0.533036093903	0.816116222597	0.774937714593	0.675182957047	0.841959824198	0.72985016736	0.657183459341	0.455774861399	0.607971825788	0.297640146525	0.817982641007	0.502368799876	0.701277289898	0.778221571165	0.776709691867	0.697154725167	0.635765213849	0.662860660355	0.589093521585	0.610828338384	0.792627304751	0.587334740154	0.686972445111	0.531025316037	0.788505969265	0.387696210571
-0.218741130749	0.310361908151	0.395210494951	0.259108392275	0.137495854014	0.272340963435	0.0920652856417	0.184587844553	0.0657799525654	0.154749553835	0.0372627603258	0.203068569254	0.428714207844	0.265004884524	0.384717809911	0.325470890819	0.504098941994	0.247121070813	0.585788566105	0.66769826073	0.597452900983	0.541384554136	0.513046007615	0.551138093555	0.53940576746	0.439167551532	0.395141133651	0.682612117654	0.507179432723	0.28592748737	0.24026614011	0.150868037078	0.564076991496	0.230248575986	0.515607965573	0.339905349593	0.39559084738	0.50392713182	0.473144915217	0.41602806566	0.310469953052	0.603651491343	0.547892987069	0.561050553251	0.62896310896	0.56014290127	0.618086182107	0.397503046271	0.432829981177	-0.00220991634498
-0.299122282691	-0.244922602687	0.465787177856	-0.233892543994	-0.323642262267	-0.200794756942	-0.311517064863	-0.252939363484	-0.196176651808	-0.175856537605	-0.248247573153	-0.222287662975	0.726558178415	0.380945429551	0.626744558965	0.520090896048	0.86761924061	0.317676554711	0.590345546598	0.777328696742	0.818233709767	0.817370886626	0.629383556186	0.374073965305	0.279463210735	0.834066130731	0.769415305421	0.710975576572	0.675556061301	0.485620477473	0.29524790265	0.0778339850572	0.804609434404	0.382334239068	0.829112630883	0.39597924484	0.788229008655	0.672459588028	0.773039906641	0.776036404796	0.585075842445	0.674149012304	0.64819098951	0.658463999781	0.77934149367	0.739866146518	0.611630577883	0.472319547914	0.63465294829	0.0768139768416
0.294745315771	0.488158736578	0.631168778262	0.453488655809	-0.288276373588	-0.175729231463	-0.113019133011	-0.113989072192	-0.0849889537553	-0.252995116444	-0.214033559226	-0.167582067734	0.565054313607	0.836509331069	0.426876660682	0.804026288907	0.409539320897	0.684646497571	0.452434974344	0.530680423091	0.373080881062	0.417236934768	0.390677673978	0.469083565712	0.400399468814	0.580803540155	0.585365345631	0.421235836906	0.636638230527	0.590681444077	0.626416783544	0.467546187753	0.242887768282	0.116114782432	0.562380372277	0.386324801424	0.466719234784	0.550507158414	0.50095570085	0.439336480412	0.503499362402	0.364273896175	0.364387987011	0.362032872394	0.529309416914	0.346003792881	0.438064704751	0.397208792592	0.580837857341	0.479758783469
0.0310676209013	0.10251441812	0.468932935853	0.12898234997	-0.0594264950864	0.160082904457	0.0850641662477	0.0848005677268	0.135829623647	0.0643611985447	0.0719191751073	0.127519492489	0.627035413566	0.517965917237	0.437924490879	0.540189727139	0.724597366314	0.57299471908	0.550159804082	0.799323975332	0.651421443692	0.772607431788	0.739771257275	0.423658194775	0.281953309871	0.601410426544	0.554983211184	0.63667555542	0.637944129106	0.428510948855	0.328227945733	0.269505069056	0.574343577594	0.21961506136	0.695986876349	0.60554214104	0.602713775381	0.539779392676	0.600302845458	0.596058550299	0.660521696953	0.631780514775	0.704585909078	0.678635254784	0.729314754572	0.72575037011	0.678580476362	0.404280239926	0.627006904743	0.472220953165
0.0939977326537	0.41196769282	0.715710755509	0.432032952811	-0.258460168334	-0.152070842302	-0.194057102771	-0.150904058486	-0.131614900414	-0.288547984375	-0.281572204511	-0.173053972614	0.642206013357	0.799770919148	0.493088177585	0.827440610087	0.572249911945	0.630265612568	0.56197224068	0.66577749837	0.531939529533	0.519661495631	0.504381328641	0.587058726541	0.521004244692	0.633379101842	0.613211213897	0.513584755751	0.704895247343	0.600689929021	0.547488195695	0.363608323127	0.448004150087	0.229373806131	0.640967163932	0.360044669984	0.571976243905	0.641270707874	0.634057841379	0.547176691023	0.539683213455	0.529922646906	0.441718254829	0.432703539076	0.671565746856	0.538714467234	0.604566532144	0.5640243883	0.693387991698	0.413035624319
0.0759790162909	0.286410787117	0.629345774323	0.322566670934	-0.178046207071	-0.0322091547228	-0.102717629283	-0.0644731217156	-0.0281234429906	-0.173479858719	-0.165485166773	-0.0611381390355	0.666189403843	0.684257824871	0.559767245083	0.728451185367	0.63499064217	0.566813120552	0.610999637162	0.697521623242	0.564437796932	0.580909189635	0.582630703051	0.534497928956	0.436221159912	0.587644329814	0.555016956804	0.53649722383	0.657665621627	0.51988835913	0.434494563856	0.29443567718	0.494853212203	0.246867268707	0.650888959144	0.417989931202	0.562009478167	0.59975059236	0.631433200863	0.562865545408	0.566840872764	0.5479734282	0.509394472686	0.49726770008	0.669727144192	0.60353467895	0.626345376857	0.522296893065	0.633662818418	0.398044280016
0.00281446096272	0.176501625372	0.719976625164	0.191144683472	-0.427934079514	-0.300010849147	-0.318351744301	-0.264349977781	-0.202407691102	-0.396675118426	-0.370209342236	-0.291402106158	0.740056896272	0.759253716162	0.575345426803	0.845893399646	0.693090235331	0.568310925981	0.596314653868	0.709835056693	0.664681350789	0.622933859209	0.548229856531	0.579904163668	0.482286094776	0.780262453837	0.729685507193	0.579514009579	0.694179508573	0.618386282668	0.472150043395	0.254187053148	0.599458533139	0.34520105299	0.730871258647	0.337465489103	0.718469173141	0.716288386042	0.76502574986	0.654495195316	0.592437966148	0.58012763363	0.499517946064	0.502854304845	0.752387624155	0.576791901604	0.623295174489	0.53066155196	0.793419050126	0.308780478135
0.0884625299009	0.323646689277	0.675370011255	0.292582278178	-0.354246967423	-0.161987936319	-0.185200597867	-0.15431295276	-0.0989630618829	-0.29409557852	-0.291302100436	-0.210458512669	0.670155720272	0.837711907684	0.561793332789	0.856972580684	0.667658339924	0.631866063501	0.616831178091	0.711644645637	0.620134677587	0.624734600602	0.577813376673	0.56484608082	0.469821971856	0.739642001851	0.716577269989	0.586968728429	0.773136562676	0.675222572402	0.586567731906	0.397798503992	0.539608249359	0.248918574961	0.75184082894	0.463261272373	0.653956487674	0.705589699283	0.724285016179	0.646169964843	0.642173158391	0.58323300808	0.544981437485	0.549262566899	0.725126711044	0.581327186633	0.625195155923	0.526440744001	0.75908240842	0.430577841523
0.0830722997055	0.387404590733	0.685965156698	0.339038421878	-0.327211115464	-0.151260303548	-0.176424224996	-0.137483470477	-0.108137851446	-0.269601845664	-0.275898992849	-0.184132299199	0.658466381849	0.836323909362	0.559332612732	0.850528056284	0.636165135602	0.644637462758	0.624590762729	0.712130388417	0.60075478022	0.604444052093	0.566085931554	0.587662346531	0.507863961097	0.728394675511	0.706073235273	0.599020580063	0.768977657093	0.655258737026	0.595081695035	0.407245112185	0.515704901605	0.253641025942	0.731741745181	0.449851334553	0.640061880919	0.699617287478	0.699783775216	0.62840749774	0.61485122572	0.57224967989	0.526613533311	0.537192890205	0.724288945982	0.580744135843	0.621810005128	0.539774813855	0.739965375641	0.423642848092
0.0251259566102	0.362367046488	0.707436872345	0.411557647746	-0.222788329799	-0.137405178401	-0.187586905265	-0.121473640141	-0.144404749507	-0.221594848339	-0.243737499302	-0.137173902248	0.645343594	0.831422313365	0.567085088842	0.773980956525	0.609731589021	0.587559316957	0.580505599652	0.71240970716	0.540485317604	0.562305611871	0.526212655658	0.554883921458	0.491206655072	0.665962504042	0.631826263833	0.561138151425	0.708737383611	0.554427354861	0.520781866522	0.34875317949	0.500279394831	0.265512156997	0.664315983645	0.379973529086	0.570745580029	0.658589580175	0.620200645166	0.57446176667	0.548292233073	0.614999161877	0.487554561881	0.460142168929	0.703468182747	0.59856220692	0.603992686651	0.577276615423	0.699215012632	0.425688424144
-0.0976255887611	0.162445345239	0.67254416142	0.118796553	-0.332755222846	-0.115194979259	-0.254104600126	-0.151092133978	-0.145681580781	-0.276242567306	-0.330291198019	-0.191536496908	0.779623153852	0.63082764753	0.669718159979	0.781221464259	0.832009920176	0.472528435948	0.717592310042	0.812751363698	0.754700122046	0.725062459855	0.640609369997	0.656819905029	0.575353959722	0.813520079595	0.737737317702	0.731690526259	0.77576424596	0.624668298424	0.448604889705	0.22280266807	0.760969995943	0.385662492356	0.825573378524	0.408642733151	0.808588967171	0.788134066549	0.844580037413	0.769457485555	0.624558021223	0.692097997232	0.586555263005	0.638996390963	0.842145098986	0.691219726762	0.71981974943	0.606903857167	0.784893482232	0.192418599099
0.0942381756758	0.469137984819	0.550756085018	0.520475530053	0.109504050692	0.19956368865	0.176135349801	0.202238570192	0.105292261882	0.130787109467	0.115855601301	0.221900601248	0.501102941887	0.610508320731	0.421962458737	0.595806316576	0.47637470313	0.617812219551	0.533200938086	0.754725846956	0.521056413178	0.608679169085	0.582926372194	0.50718978976	0.44423763454	0.575050279461	0.563359789015	0.646404754374	0.692132439711	0.483075892786	0.552611217355	0.504641077837	0.392186984633	0.178100866859	0.620370384797	0.56663736655	0.488872343427	0.608742693664	0.505584767382	0.512503693848	0.546572192587	0.624032891563	0.635675931594	0.597941611173	0.676647917358	0.539684973627	0.582442699923	0.463525042073	0.53372229346	0.458468609543
0.0475452157641	0.109955525473	0.153758953911	0.192056654931	0.366971358705	0.580630251922	0.533325580168	0.485295368267	0.43748636965	0.511082837131	0.48109888322	0.526972676279	0.236301665414	0.178276018195	0.247758073316	0.140511228508	0.401046223495	0.421394268084	0.380614581127	0.655817428134	0.427582899033	0.614575707279	0.666147387159	0.194516909208	0.0765805169162	0.272900605437	0.275736325119	0.572855562904	0.482061362607	0.219842200004	0.269904172256	0.410527958797	0.31626885829	0.187756605426	0.452451044221	0.725798161192	0.342897195922	0.340288763359	0.311856516528	0.40575344792	0.541038232813	0.539561640033	0.703792378914	0.681546772776	0.489894085124	0.496172041419	0.472675777592	0.195240177892	0.256428673413	0.452671066033
-0.222819631951	-0.255247072521	0.188242341909	-0.234448757843	0.0699951025697	0.397650064506	0.273455284633	0.266951092515	0.340759628602	0.268609133966	0.232900845001	0.297044651891	0.45848096939	0.0846566663769	0.414595089706	0.205362339407	0.739364592262	0.279065075663	0.537189476961	0.766434693927	0.706516544122	0.814690264385	0.799432595293	0.25514893501	0.089348583738	0.475035181939	0.430708752087	0.68871675155	0.532459370898	0.322859977415	0.128407583347	0.168577083662	0.722224587345	0.338965939431	0.673614302064	0.662291717816	0.617475785337	0.488442946563	0.607225021099	0.630911353854	0.638641229479	0.680941411176	0.787473638326	0.836061607747	0.705529950393	0.712231707538	0.68252422763	0.273451845807	0.46546953292	0.229585593866
0.145067749507	0.167132104458	0.415438409004	0.174647566861	0.0153317539931	0.262327520668	0.270554593896	0.251757717903	0.302417641421	0.121320717199	0.136568784401	0.170877962858	0.464739435542	0.568831027493	0.434725782795	0.530171532774	0.594069535709	0.617298737943	0.526607127593	0.74659195204	0.583514789306	0.740980744105	0.746481140533	0.402050837691	0.266497741834	0.624693423923	0.672404527754	0.651265227297	0.847176021752	0.709594480859	0.706333275537	0.713298187414	0.497246365849	0.271270828931	0.782541298281	0.815963161009	0.529632119455	0.582628818669	0.624872370691	0.664320135605	0.77516178987	0.608226959397	0.754063185695	0.780596982258	0.640841587953	0.606005231072	0.609569610876	0.349841869247	0.580468931328	0.543859997777
0.00185119432368	0.0515688901326	0.447752144232	0.0486256137838	-0.163144153495	0.071554213062	0.0267918756282	0.0270232182866	0.0765753789423	-0.0754688249068	-0.0946645625117	-0.0816038467299	0.540651101798	0.578807098889	0.537172236486	0.626509412303	0.720118156991	0.504347442814	0.577377804877	0.787747394619	0.714728675251	0.808619208326	0.732295524816	0.442613696795	0.320610199993	0.802287619738	0.814484258697	0.716975022707	0.906324989133	0.775161905545	0.698496400316	0.593893638793	0.64679540134	0.335348583257	0.871592353181	0.716633060219	0.652926615154	0.690996774363	0.7773729265	0.78404753831	0.757817478808	0.678611820704	0.75907804002	0.783981048619	0.707958423133	0.618162350226	0.619436396236	0.399596171892	0.648773595489	0.397486448559
-0.0167665040257	-0.0563529487592	0.288453910952	-0.0333798788073	0.100879461836	0.393152118009	0.36051077278	0.319885864597	0.33795346429	0.318956689896	0.301046874874	0.306338830106	0.417313937792	0.259263161422	0.394689558535	0.286215486549	0.627873473069	0.438526150988	0.512533221935	0.797568260744	0.66616119171	0.835932850487	0.822534260057	0.271642960389	0.117219541041	0.53864926397	0.551112109046	0.687927871276	0.641001059487	0.429721044816	0.392098062028	0.437515029822	0.572484042769	0.307722769906	0.716016309035	0.781788337606	0.542724843849	0.487068075041	0.544883853753	0.602049462191	0.67084408562	0.7112883592	0.882745368266	0.876415509377	0.672278345327	0.663319758558	0.633371027902	0.285332803402	0.464871457628	0.394354641904
0.00116901279444	-0.0712701655546	0.198672859063	-0.0481302777958	0.152080347159	0.457273520509	0.424319100576	0.363336890587	0.408011177272	0.373842705574	0.353558925683	0.366129856643	0.316766160668	0.197814187247	0.326704138688	0.214367092499	0.570965589644	0.442810988025	0.458932133614	0.753503604606	0.605574458077	0.808318195831	0.853472483049	0.233667933423	0.0715013267438	0.443747436154	0.45762910339	0.688999147788	0.616905065504	0.409595100577	0.373332202792	0.478365004939	0.509820661032	0.292119862643	0.638184781767	0.831175344398	0.497105947726	0.429885442176	0.4822609562	0.55011223683	0.647655457972	0.630212921036	0.851271241205	0.852039261178	0.607581300567	0.604718536952	0.581680994856	0.222596025304	0.37942551549	0.458055239222
-0.06520914874	-0.242330456016	0.142483348875	-0.193902128346	0.141518749802	0.392465959874	0.381298310683	0.303571342932	0.364129382307	0.396744694122	0.366988963427	0.350438962603	0.321257927455	0.0909007999376	0.287432529942	0.132504210545	0.565950504526	0.379294258664	0.381537573268	0.714344477625	0.580237989469	0.805015744185	0.835162288821	0.110123078981	-0.0540217943775	0.434811002188	0.447562001839	0.633295435411	0.551577344775	0.305420220256	0.283239827485	0.37937148822	0.495357958879	0.298538448766	0.619411686041	0.800900698436	0.514300226716	0.38441547557	0.458363514022	0.564392612556	0.630454552542	0.58235701886	0.819048796216	0.820609885888	0.572640357433	0.64415545418	0.544647125452	0.179276831644	0.310365935478	0.440620995181
-0.242074345476	-0.123680545922	0.30313091632	-0.213341429426	-0.0656270843854	0.296876036907	0.11590411361	0.15140879691	0.191415918452	0.152466473451	0.0863002218136	0.222197621907	0.517231730501	0.126769461244	0.519573255037	0.264213287562	0.761724477041	0.385551174967	0.674295092362	0.813731201678	0.824913136846	0.834003811289	0.857121852721	0.515287397697	0.350829493604	0.47731903166	0.42265708767	0.797869917888	0.493882224798	0.267434336229	0.0474362049438	0.00204071710937	0.772922727562	0.359495511972	0.645123838165	0.520935491893	0.636189041784	0.472409782203	0.570568716176	0.52601038112	0.498768859677	0.696044268558	0.76744482974	0.830981558676	0.78586621959	0.771365973706	0.793782046418	0.397023657288	0.536850124011	0.124896726708
-0.20244644059	0.0342411742007	0.57273524918	0.00389712890206	-0.201639039347	-0.0609251151687	-0.16396313762	-0.0796135527766	-0.107070064706	-0.102313946699	-0.172857453702	-0.0621734449474	0.752458748207	0.496042850511	0.682757814077	0.632130323941	0.821152818321	0.484075130124	0.707541326045	0.886091232914	0.823461648439	0.827149804256	0.714677304549	0.578302306129	0.479941127961	0.852561461307	0.795499978278	0.807640428229	0.779424825023	0.53397335327	0.419310478603	0.233622245931	0.801223628097	0.389819896824	0.885180641142	0.509259228192	0.807152147442	0.750592959143	0.803908733216	0.797544681986	0.639545715405	0.753548930615	0.709783893871	0.759412518798	0.892389203441	0.8204651278	0.782541307701	0.551134483711	0.736735182954	0.199993125934
0.0109862853622	0.519176773994	0.540653493456	0.402441223565	-0.0475926945158	0.0931198876003	-0.0356544814004	0.111270380694	-0.0061933184418	-0.0617652696244	-0.0904085007983	0.142522973755	0.520363971564	0.380061977464	0.568916895062	0.468595611565	0.384950422158	0.526767793039	0.618392263379	0.523095808626	0.462426982618	0.340415427969	0.419502994368	0.809910101218	0.760658847525	0.298979838242	0.220247597246	0.543336072004	0.337996034816	0.225831849215	0.159871676835	0.0109723868364	0.381329038126	0.220472336725	0.331261050492	0.100221033325	0.357199096965	0.390608083835	0.342715910308	0.211405940998	0.142824793973	0.383231055016	0.269819601508	0.339774447945	0.571871002697	0.447500917595	0.600623803317	0.531216801499	0.480003197854	0.0909689743472
-0.1766394194	0.34500213875	0.639582124471	0.184388596035	-0.27996389835	-0.0884163984652	-0.278233636412	-0.115574532397	-0.176635492341	-0.289305043204	-0.363702867729	-0.140334238183	0.713214704197	0.524764893254	0.717895282107	0.679624538904	0.710377111511	0.468561373299	0.798786128498	0.725355524256	0.740207347808	0.591345211874	0.574829773854	0.911733627309	0.862900328103	0.679864461833	0.594255411761	0.779032670195	0.653977703957	0.518233806537	0.341496921572	0.0821241204077	0.723938561812	0.337177588249	0.659425939501	0.205091524062	0.671653372433	0.674591024438	0.705000471062	0.56560108195	0.371056101985	0.599266576287	0.439098940085	0.545730364429	0.80093909592	0.639928818888	0.745144298806	0.662467954824	0.718562359379	-0.00706189396709
-0.0770058141492	0.161317064117	0.608426265065	0.115647068683	-0.362477737705	-0.270467898057	-0.358817822582	-0.271112711779	-0.287459235907	-0.347791142363	-0.413664798586	-0.330166593575	0.715832942474	0.681028914257	0.670059264509	0.798244651684	0.747761876763	0.508094662952	0.672977886305	0.774087303963	0.746312661106	0.709811988862	0.580209008395	0.630886407755	0.569011993411	0.927079966099	0.885741857565	0.750257659763	0.870707899843	0.712880263644	0.618420878528	0.352449771503	0.690225818505	0.339039103097	0.862528060356	0.421605388304	0.785409931323	0.790102155823	0.831284388854	0.790386887813	0.585487782322	0.627528083259	0.5463895947	0.613432034831	0.795932264322	0.655965718549	0.655369470569	0.551718405139	0.742571902155	0.194464325036
-0.0512860809574	0.187915815849	0.625540170792	0.166733924876	-0.258344631389	-0.112166269525	-0.206652406711	-0.108792503246	-0.140086084105	-0.184618861192	-0.273960691994	-0.195777956332	0.76569811889	0.661267816363	0.662126641115	0.758970665981	0.777655086543	0.530079235922	0.677355825868	0.80383134669	0.735314354305	0.713098412413	0.616011922918	0.593998259231	0.523486133776	0.852353570536	0.801904477224	0.789765692388	0.857728637236	0.675322918504	0.587751885115	0.381268314146	0.685910515475	0.356928111216	0.851732518089	0.502473239396	0.773299583396	0.798175768486	0.81669703194	0.785321770554	0.617757220587	0.672554404664	0.587583885072	0.638968471098	0.803053357754	0.659111904167	0.653262034266	0.593792636266	0.719649992363	0.248770295117
-0.0277771433139	-0.100559603064	0.342551154579	-0.0842538298023	-0.10411329423	0.185896712515	0.0829128859834	0.0971599296094	0.16475477286	0.0720586440378	0.00462764509122	-0.0202176607031	0.567883240038	0.432394481177	0.466073391472	0.462191042509	0.775248040849	0.453221297705	0.505409171881	0.722492264881	0.649837451094	0.746158523031	0.707260661163	0.311193731152	0.179231932099	0.66047023448	0.626317613748	0.726245150772	0.785730584778	0.603006063475	0.485913572656	0.423475126307	0.609729482222	0.316968686733	0.780785896638	0.737120092933	0.66449648512	0.635058166276	0.72403534472	0.766501078112	0.729492574732	0.620003154504	0.682274315262	0.715519852181	0.635272044511	0.607532312992	0.538140681325	0.391534621649	0.541647677149	0.367579262795
-0.126143606695	-0.0996309137308	0.204018579102	-0.0440462727198	0.206517954049	0.409526181759	0.309256542743	0.30030227617	0.280764781585	0.383464991132	0.308418372701	0.32610149812	0.385032989433	0.186894920024	0.373036974175	0.187962601716	0.620357549206	0.371527224059	0.465464317149	0.73297565351	0.581349548428	0.745956719864	0.752106914051	0.218736288365	0.100893039045	0.461668374737	0.458746529175	0.700936103679	0.614444463088	0.313844316652	0.296689560472	0.368536748637	0.52678612249	0.246655638975	0.628531732143	0.751424196567	0.509596655586	0.451819435159	0.486939440747	0.60320609431	0.592541557086	0.616806283685	0.75279034893	0.748748399683	0.591252427021	0.659908584305	0.53652407551	0.282495337377	0.314610069933	0.336986446563
-0.145592335108	-0.123036431408	0.453019539598	-0.202849872573	-0.272940439659	0.133474585136	-0.0145480491634	0.0761852962267	0.178494083271	-0.0875773886337	-0.0875684756397	0.0331968660091	0.613136864526	0.331497223653	0.61987482908	0.475800845608	0.788164326313	0.411481554788	0.620488286136	0.720113670599	0.720106843756	0.732006525518	0.739236366962	0.549707443966	0.399049761895	0.555102693583	0.478275948959	0.649423617146	0.613845495234	0.463497448823	0.19976544817	0.0928246517662	0.805120919831	0.394936968352	0.726174959752	0.473077739357	0.668379204425	0.56565297952	0.713413816641	0.635009520879	0.59882835212	0.686826719445	0.680639297733	0.730357946496	0.735990783935	0.710076145307	0.787931358459	0.46812748134	0.732331430507	0.214594309677
-0.121915343104	0.0668469118775	0.40545048857	0.103061162289	0.0924930272332	0.233969143741	0.118329311639	0.155435679128	0.132464558763	0.18784008725	0.177720212677	0.237645978288	0.570171304039	0.332075404079	0.413860221844	0.364576264252	0.659718875104	0.458122692911	0.530373025781	0.768717736691	0.624736211457	0.736079209589	0.713811237406	0.406094200924	0.298928390978	0.497874939149	0.462845494464	0.645336964065	0.550708624317	0.258748477594	0.192531587188	0.168914919062	0.587265992888	0.243009526289	0.62334026911	0.517350089473	0.530681696388	0.471252842079	0.529092073659	0.551875469683	0.525423650125	0.65215558844	0.692625208885	0.645204408221	0.680446521354	0.802379611226	0.686898049009	0.412323428056	0.494031449715	0.332374770371
-0.394569227887	0.207392551013	0.489867049768	0.071066086462	-0.20608630928	-0.0699852629337	-0.265841696535	-0.142927363316	-0.211643507034	-0.190382081339	-0.287625484093	-0.0909241201143	0.578343819785	0.407351141016	0.570401759683	0.493253498299	0.666862410373	0.217384869407	0.678482884262	0.681675274435	0.666502957747	0.581712286764	0.506534536999	0.660341548747	0.651471220929	0.628507941471	0.551585821733	0.669538570931	0.534348519547	0.348500098559	0.195408358784	0.00989165308528	0.737886269654	0.286029152088	0.601991822257	0.168053573476	0.614347264351	0.600790186458	0.606458345343	0.520168988599	0.312873330982	0.626920387218	0.457453891545	0.522664338129	0.73478090486	0.626956534969	0.670445401023	0.501224290941	0.578136685992	-0.133822321244
-0.0903577444267	0.0937017617988	0.425015835862	-0.00637957126515	-0.27409715505	-0.00858897870613	-0.102908686638	-0.0872374426343	-0.057335732466	-0.164411482492	-0.209307343545	-0.137783094527	0.492418368092	0.509633477529	0.506971108605	0.58428698743	0.656016847295	0.428603056581	0.620958066806	0.721072562607	0.670072916086	0.710367151171	0.659038789565	0.518729099629	0.431367947164	0.693272010796	0.702402423763	0.706145766666	0.749297035082	0.59959167486	0.494108790739	0.353000219912	0.620916771031	0.299818207818	0.766519069596	0.539859939939	0.639907837256	0.543683392061	0.667530529157	0.645447184724	0.560071456548	0.60001293723	0.623091718624	0.699086586952	0.677798261257	0.600478801654	0.612042870977	0.38316578225	0.568934572364	0.222940723015
0.219871955579	-0.100623240366	-0.00409182693133	-0.075520247457	-0.00860378338087	0.150434992895	0.202448290169	0.164247671417	0.250621785501	0.0988476500116	0.144606842682	0.103461259636	0.113923836291	0.0820779853195	0.0358365952619	0.0510723369334	0.138929683387	0.0907566806613	-0.000849792815569	0.096680023487	0.0402039599678	0.13862659488	0.179736767222	-0.0886399967635	-0.153101951612	0.0654806392246	0.071613061685	0.0582846540938	0.150836083801	0.184198555105	0.151226986647	0.221764137557	0.0605438326657	0.0532856190602	0.175719255832	0.310384661931	0.0701749059684	0.0755739791418	0.146466569465	0.151798375569	0.270414449821	0.12740263132	0.175653976807	0.188728981155	0.0456328547467	0.081602014425	0.0344819822775	-0.109598350209	0.0888686456866	0.189506125836
-0.199856986038	0.124800465458	0.620429250203	0.0192133218074	-0.26180507075	0.00244489993809	-0.152904012675	-0.0183925739789	-0.0181122735211	-0.178162015891	-0.197859114681	-0.0241746317193	0.794878651542	0.456638152425	0.650555949405	0.617193907378	0.834680463229	0.439865173437	0.738385637438	0.824150364031	0.811851775657	0.746667897074	0.709739591315	0.750565041342	0.642053920738	0.698962219033	0.582328606548	0.773090778558	0.605834369783	0.446305907827	0.208557393145	0.0281325956602	0.835705682142	0.398743208207	0.726829794614	0.330848196443	0.747828563853	0.700458899537	0.77506206682	0.650676493617	0.55326815314	0.723072283239	0.62299204537	0.666767485021	0.877393749123	0.729278210798	0.806438556268	0.593450809834	0.822906571362	0.104132402449
-0.0749795916966	0.142169976573	0.683184005231	0.0845608559808	-0.419534142971	-0.282590902571	-0.340033416123	-0.253472006514	-0.208396139641	-0.360822120347	-0.386411917538	-0.302336257604	0.77575467122	0.716988044158	0.717319578307	0.77498526614	0.746485787595	0.546884815154	0.720377546308	0.689269486385	0.698086035219	0.634147810184	0.547477986133	0.609506382555	0.521092012347	0.791274066982	0.723916663183	0.61839611172	0.700095174853	0.621945378373	0.471499325404	0.229942682512	0.666509401164	0.353825579811	0.759885471912	0.326253204372	0.721570408041	0.677915880446	0.754834772059	0.65364685678	0.524309657498	0.561563375826	0.497424903399	0.532546439714	0.733781859277	0.591066113489	0.627195742105	0.548285788723	0.738990203146	0.205350552904
-0.233739727365	-0.0718692060939	0.349413968331	-0.126920976594	-0.192739085512	-0.0551670548525	-0.188597075631	-0.0962087870162	-0.0759413388384	-0.122373786223	-0.154038123242	-0.0796942847502	0.486063963449	0.135269924771	0.385910162008	0.273135178735	0.517628375159	0.258728897252	0.439682461522	0.424051458804	0.491818278059	0.422793670154	0.417841208629	0.431486224962	0.370687864439	0.360875267411	0.266860195124	0.484037510923	0.27621085108	0.213638506131	0.0215420855495	-0.113738864521	0.483247673557	0.251482850768	0.356951614784	0.0940628415524	0.473854522057	0.342605510701	0.409738754187	0.335395179058	0.237573912519	0.330232064001	0.31084854363	0.33321091657	0.469963341645	0.408024728523	0.377936182589	0.427562107464	0.366273586572	-0.00304902174316
0.198940104079	-0.0793939629184	0.0599013662691	-0.0118947962483	-0.0702267635749	0.00293001176449	0.056450658464	0.0430732742311	0.151040219849	-0.00696781100399	0.0351656409285	-0.014306467942	0.120825413209	0.172091818996	0.0214058483162	0.122072373802	0.104176825072	0.231382013606	-0.026459533761	0.0803944790943	0.0423329270909	0.12726046922	0.0923902827625	-0.0114656861554	-0.0861129680151	0.0901337312713	0.104905683762	0.000294194629604	0.149170605593	0.219709505551	0.191677036937	0.205810476122	0.0303383917828	0.0499171410306	0.172736278658	0.211941610492	0.0933739610692	0.00697244055	0.107312245904	0.102155119119	0.208755393484	0.025308644162	0.0977701882252	0.102120877498	0.032480850629	0.0137357380275	0.0667767446331	-0.083687648923	0.170648340273	0.242262501917
-0.24594350573	-0.188875079167	0.438637147486	-0.206941330857	-0.23756406642	-0.0627343192938	-0.171533242161	-0.143944791079	-0.101381985632	-0.0816866596205	-0.148116300659	-0.0768063671927	0.668266133629	0.387059774573	0.516410203771	0.493153819945	0.815367946645	0.369067708466	0.580195936762	0.802054663586	0.763113980861	0.811903167555	0.749707368914	0.422208798798	0.304055554947	0.72117200189	0.66534498435	0.701328884677	0.678200920292	0.42577286878	0.280057384172	0.132613009661	0.764732522562	0.343560452869	0.805988793783	0.514179577359	0.754510026312	0.590231423528	0.709199914351	0.722754968571	0.567180752504	0.687445871283	0.678557012268	0.703257296647	0.78231705848	0.834950363013	0.71351221249	0.426581239659	0.604966914482	0.219040644722
-0.101230720531	-0.125402999998	0.467114347049	-0.0945365452543	-0.221508982912	-0.221179130464	-0.216782001164	-0.201711667671	-0.175078119622	-0.201673309644	-0.177065987168	-0.171420415626	0.664176134508	0.41031399977	0.479439435467	0.54842986761	0.654661887735	0.35402042583	0.41368301561	0.655447032729	0.652332073549	0.686848695462	0.583944708353	0.35978591045	0.274998945918	0.757967401396	0.715679756075	0.529041573544	0.635070802642	0.464025661374	0.399274550776	0.222643086801	0.586569381447	0.352276223743	0.683674035822	0.364946313625	0.668665068832	0.610293850178	0.728293563487	0.732902112898	0.611751575569	0.492155575489	0.517956104283	0.532691291994	0.654983393443	0.630127137726	0.499460072817	0.414294101108	0.581973296114	0.250360829407
-0.114183070058	-0.144588396752	0.435151607763	-0.16192525882	-0.190914666232	-0.175074098404	-0.228026244755	-0.132629015783	-0.115697270345	-0.159543422474	-0.188217852937	-0.154844083775	0.541878526017	0.272823229864	0.454926130493	0.345780805977	0.556213933979	0.269792852822	0.403770647912	0.417593792974	0.503478435459	0.462025741138	0.362448166625	0.327453837468	0.268559815261	0.523707823983	0.455485704118	0.369372807498	0.399764175354	0.319520262883	0.186985444829	0.0497577436613	0.500008523823	0.305422035197	0.485984640272	0.158765499184	0.490640430691	0.405412466119	0.491431968625	0.48990835851	0.35408296272	0.355177013756	0.347921410559	0.349725338396	0.448635866588	0.473959343421	0.33942424158	0.370085765955	0.447961490182	0.0497028368666
-0.104010442079	-0.0458086146309	0.279456358156	0.0767994472452	0.171611813522	0.179599673858	0.147390711752	0.126766577953	0.0651883849363	0.25597170241	0.243314329278	0.255522687447	0.417573880964	0.204049374259	0.313491831934	0.263539886774	0.498797329138	0.300591296574	0.411137258191	0.693332261724	0.548016921071	0.681080359202	0.59880926615	0.181708132536	0.0814905130642	0.464901680923	0.478251667111	0.527419101465	0.416103325101	0.13517455956	0.150121884497	0.173981611394	0.435782984797	0.234054069532	0.525112727399	0.47602974066	0.485153014095	0.427438972423	0.435473239664	0.520664727325	0.507874359064	0.568645323491	0.679674170049	0.606179822808	0.580000382705	0.647041220881	0.486879153739	0.245771311281	0.295562460909	0.280515784763
-0.163122099061	-0.200092259824	0.392062593444	-0.145300197075	-0.0394749951557	0.0431853049234	-0.0190606293128	0.00584275941094	0.0344692435275	0.06542077721	0.0403017731409	0.0950156957777	0.707080865563	0.285345652989	0.48576956112	0.425849984734	0.770453112609	0.398563503296	0.534803345184	0.80859653273	0.723313788829	0.839471928189	0.769298355132	0.350039821546	0.216253071995	0.688846003316	0.649157242001	0.690841351415	0.626453875101	0.353360323218	0.246657461832	0.191472198803	0.684745009511	0.384741450469	0.746330861092	0.53685291341	0.759670798204	0.618067089645	0.710718079372	0.770370901834	0.668433755152	0.637309478303	0.73949675923	0.718952623779	0.753808620192	0.775481883455	0.670085420471	0.399718204797	0.548842921528	0.273642615991
-0.235456933613	-0.0285473496223	0.260977123689	-0.0639460080523	-0.19243904559	0.0251924372245	-0.0864814650091	-0.070843230007	-0.0603253804747	-0.124210329951	-0.159559052463	-0.0963221510085	0.337243272944	0.323818174796	0.451818055761	0.429250163069	0.580744355848	0.0996164275407	0.510169902023	0.601145917509	0.617340813264	0.582103176545	0.404949368546	0.304209167656	0.249675430836	0.608920064291	0.596970184688	0.440571646368	0.518279255825	0.402746343696	0.233376047957	0.110083437286	0.683728031738	0.229199937879	0.648416234663	0.303905256976	0.503579476531	0.511984825853	0.59374797115	0.549775026218	0.465095022804	0.632672191873	0.552331687588	0.61302593404	0.638075587175	0.597074418655	0.575535210011	0.2849933479	0.56265655375	0.0327393429322
0.0262534632528	0.714949508897	0.655092097125	0.672395243515	-0.0841573148858	0.0357719873587	-0.0467448036035	0.0483262811416	-0.0622360665394	-0.1261577823	-0.150716926425	0.0355192505937	0.471797991644	0.690114389757	0.440135025795	0.70178240435	0.382552505152	0.435065929905	0.563500173924	0.59187664043	0.406614416513	0.353159364188	0.369913658912	0.645413129407	0.644915329859	0.448069697109	0.400491888105	0.494644033155	0.492283016943	0.38340205682	0.377746328184	0.233756357187	0.380957295143	0.129932754545	0.422353192479	0.194351691067	0.374150311326	0.577016255598	0.45462824032	0.323095301753	0.282735975169	0.529125350626	0.36481106849	0.349657155346	0.630370308261	0.401279240897	0.548530656347	0.513433762043	0.564222986398	0.265196411188
-0.250173761531	0.0204757588667	0.541339998538	0.00707756989802	-0.252556992806	-0.152692719272	-0.280385900605	-0.205165111705	-0.228020436932	-0.207472143885	-0.26520987991	-0.156560725869	0.719665199372	0.463036608187	0.658888567497	0.647196253751	0.798444947639	0.34712437229	0.687355917778	0.851983523935	0.847171970023	0.803397369369	0.643926576411	0.565436949235	0.479456184387	0.851654381453	0.774772274359	0.754637465468	0.661577575855	0.450696320019	0.282897074059	0.0643191248136	0.811363427412	0.37442530801	0.792648379309	0.321772164216	0.782931790141	0.724369063203	0.787256610813	0.728282650236	0.533346886548	0.739794702428	0.656877876788	0.683538381866	0.895544664685	0.763110063335	0.739895065078	0.528967703099	0.740357703518	0.085556521927
-0.0763546996735	-0.0295581705088	0.309686427878	-0.0482274659657	0.0349975520722	0.275512788937	0.196155342149	0.179276471573	0.194993489705	0.195759113026	0.167967494035	0.209009220789	0.468140006403	0.310196994929	0.469973813049	0.3732431495	0.67429383884	0.451770443284	0.570751712094	0.836186867853	0.726532912852	0.855286066228	0.802472612502	0.378461958693	0.23322899603	0.634947145621	0.625933370507	0.758057879763	0.668556011809	0.406353829363	0.339260787634	0.317532396204	0.638854206336	0.308786083468	0.754655660481	0.697206774907	0.625287769014	0.539318901551	0.604090944322	0.652277086631	0.676309575759	0.704167812438	0.823982342306	0.855807299924	0.762080739458	0.735302007	0.699170203839	0.33705856036	0.550335471505	0.347428097074
-0.0937732764635	-0.0737305218591	0.227525049904	-0.0224784840965	0.182786252171	0.408428006875	0.335238256632	0.316001117136	0.302940423714	0.359507106148	0.322953243864	0.36570520254	0.370383019939	0.161103525205	0.363174615378	0.224109280321	0.588984522243	0.341865702239	0.465505196566	0.798939347792	0.648283391425	0.820906457036	0.791134711974	0.242487317358	0.107664656297	0.493860048798	0.482097626079	0.697044715578	0.579099818544	0.305085803553	0.265138569328	0.324193460357	0.590368028807	0.297873750583	0.660598246485	0.716994333653	0.533497763184	0.480991630094	0.506368208932	0.581643104839	0.613946658677	0.701238630276	0.843507647879	0.83535322288	0.689746734691	0.677075888528	0.644750772182	0.243957209422	0.420358084031	0.351722815402
-0.196356462549	0.15306472119	0.525111005706	0.152619347647	-0.0318695838714	0.197220774728	0.0545789213339	0.137278239279	0.0702961833334	0.0715532868706	0.0142047929349	0.181323268861	0.593798838382	0.365731979357	0.616505083262	0.488067060571	0.701205210712	0.402892405779	0.702677056777	0.899468267648	0.807530858809	0.81054746391	0.758733623723	0.598345095768	0.496425302263	0.64306446004	0.564586708246	0.811522521998	0.604358196092	0.371687836292	0.243339585474	0.147980765742	0.763762987352	0.352049638526	0.708249654807	0.466294118466	0.652508828192	0.652637008459	0.653822679769	0.587623425702	0.506736527153	0.808637857137	0.77487231827	0.78398201893	0.879185192992	0.720549283942	0.805382638002	0.499389659896	0.674915345438	0.189595545149
0.0421005453663	0.279834972202	0.512917878262	0.345365859956	0.0980037080015	0.282530121753	0.251096388155	0.280364882268	0.240934612166	0.186903658684	0.175983442016	0.281310864145	0.553099951328	0.530563061853	0.503214264526	0.557630863761	0.59456949865	0.588352454748	0.58513526665	0.863928933693	0.650008940327	0.773618630397	0.75998798464	0.481339499215	0.362945812837	0.606298749309	0.58280982009	0.738449061692	0.733125051282	0.506786871178	0.510648107876	0.496768432398	0.548900041003	0.263351553385	0.727382576441	0.695863694495	0.578414494885	0.651939119899	0.612176986555	0.610714458511	0.670658730743	0.724144850736	0.791158947439	0.762532476955	0.769133608355	0.631980505696	0.712776475015	0.422224730277	0.624194805133	0.483509097267
-0.0634640883202	0.0965780676858	0.497385090075	0.0772679951084	-0.154065278807	0.00249790786893	-0.105710168323	-0.0402993929538	-0.0855989574961	-0.035787630572	-0.129741517698	-0.11039693702	0.65570442528	0.535473707799	0.576610069766	0.604840043522	0.7439314437	0.469857490441	0.602255314535	0.818699180264	0.71913705805	0.784301253091	0.678003553011	0.484699910708	0.406334906874	0.826684443211	0.787348928669	0.804143629595	0.831447711109	0.573856956728	0.532577967524	0.370255551674	0.656428255477	0.35057599683	0.852080101575	0.603525694667	0.72429407939	0.719967984319	0.750152030368	0.782676016077	0.622849314592	0.702017535082	0.706705446214	0.710480961937	0.751146253301	0.673506148946	0.641830369438	0.467370816321	0.621469432493	0.275328984637
0.19094779506	0.227452054017	0.436351983773	0.266913184165	-0.112518718121	0.0244282938934	-0.00984966906096	0.0209756845522	0.0124480622596	-0.0475201915944	-0.112474378269	-0.147526353872	0.463089127568	0.656974695872	0.403683056403	0.60513755665	0.518969765785	0.521966733858	0.402689820537	0.597823574202	0.450996762672	0.560861884889	0.501792284128	0.353058912801	0.29412771001	0.663785674568	0.676452209262	0.584311005348	0.851099099285	0.710857128909	0.763273802146	0.661696559887	0.367864559866	0.223287026498	0.72242836564	0.653838450489	0.495411384597	0.596816069667	0.600292580095	0.65039673468	0.604236772235	0.488291577629	0.515373820186	0.522292866653	0.484293413338	0.411931748906	0.416280902879	0.357498374105	0.496657907584	0.452113117085
-0.183122025916	-0.0574376318812	0.463351374253	-0.0961418206098	-0.224825264847	0.0346298672628	-0.0598150972596	-0.0479323424109	0.00224474345239	-0.0784060768514	-0.107024441586	-0.0405135047615	0.618245204541	0.44336440284	0.609986537523	0.570277634094	0.82940971121	0.431540948142	0.671415832686	0.889269343558	0.856296971799	0.911580439293	0.802639534981	0.486676366953	0.363395876642	0.827252659628	0.808468937603	0.779712667872	0.794772283826	0.602496472659	0.445446525209	0.3194274863	0.803597280415	0.388515972367	0.871607713319	0.596354756072	0.754021485766	0.678667425964	0.792790926474	0.779948238716	0.706217021916	0.773580486967	0.817712331335	0.856097809496	0.849583409727	0.765531314514	0.738831065623	0.431405308196	0.70275095709	0.266899559889
0.0124485059776	0.0298522972687	0.50562051285	0.0489647450836	-0.149555311418	0.116237341839	0.0347040233392	0.0867610071243	0.166257836748	-0.0376360075216	-0.0419270363977	-0.0141605763678	0.692659030114	0.53630705437	0.553662373993	0.606974599437	0.815826416435	0.550251038318	0.608360960743	0.759376461138	0.719514337181	0.7581695475	0.713181788349	0.499442246178	0.358963013034	0.697651224752	0.634549259957	0.712850819116	0.78144885418	0.660932621417	0.496376435793	0.401044172149	0.677981063735	0.380272320783	0.794451876742	0.635076955212	0.688776871822	0.688417259173	0.774285110354	0.726536398857	0.73135619705	0.646154968535	0.683260773926	0.697886697567	0.718323699539	0.623141988106	0.626442741797	0.499169783641	0.711428670828	0.376978291579
-0.20179013932	-0.179451091682	0.363252234235	-0.184827890727	-0.143517183904	-0.00175458634045	-0.0319772356262	-0.0470790093293	2.83972882638e-05	0.0190722042169	-0.0185948928817	-0.0298796037302	0.575828567681	0.357598292656	0.503887106253	0.453798401891	0.771933275407	0.374524305803	0.545354977163	0.822898616014	0.771843408126	0.879489402623	0.739473302232	0.29932248697	0.185625050914	0.823059816154	0.810302762836	0.705222162638	0.723281111454	0.505226437637	0.411007622872	0.320147379426	0.708715201507	0.374311186753	0.830730270378	0.618806123121	0.714257996215	0.61015918331	0.724407982726	0.773263476027	0.69061877808	0.69614451758	0.799475963872	0.806099028481	0.752210293946	0.730307030403	0.603868597296	0.340024558159	0.580542594211	0.269514384363
0.0463288086206	0.125651928398	0.622603003536	0.149498533706	-0.306643515536	-0.174429976334	-0.170256171406	-0.144373857519	-0.105598583645	-0.201116979189	-0.223644796091	-0.208745787949	0.737895143369	0.724858459496	0.609801185007	0.770040891305	0.735084129845	0.612974707781	0.598931041584	0.769429892735	0.692966640454	0.723186334786	0.597673226009	0.459142627266	0.357121840393	0.854924313771	0.825538413753	0.662793492377	0.820416315234	0.693625708652	0.62899823633	0.450897469292	0.580182313539	0.309083690576	0.844527477471	0.550566014523	0.720870446792	0.72516728598	0.764575233537	0.743037508604	0.700869292524	0.622903145819	0.619569541905	0.628485470385	0.732453875234	0.595596157753	0.566033406262	0.498642329661	0.71617715522	0.386940413827
-0.0891372822255	0.22179256899	0.710651733146	0.204806209173	-0.367216675172	-0.253329739248	-0.319389730288	-0.221363712978	-0.273450528342	-0.286412230219	-0.364675015399	-0.281989995239	0.738527459968	0.708276167327	0.695824799275	0.820384024817	0.724289288431	0.530405781368	0.685717830294	0.803227495853	0.751953719473	0.695487162726	0.551042462229	0.60472073301	0.553702288559	0.888181999022	0.843061782089	0.751684226387	0.812337151967	0.647510523385	0.573364191361	0.307867245284	0.691408282193	0.338460835346	0.862339394828	0.404771361136	0.746941787612	0.789783566239	0.78619527468	0.732766109157	0.546095719389	0.704611188356	0.583282640241	0.61069692655	0.834078738285	0.667078778335	0.663565058384	0.599135727972	0.746958000382	0.220199125439
-0.142342034741	-0.143346991362	0.193695692001	-0.0768599676489	0.1176962554	0.211168472663	0.159421604176	0.137792847559	0.123967988135	0.256225693035	0.181069543073	0.141118578648	0.311424235611	0.227778441155	0.347165744389	0.232975267294	0.566312231201	0.282569238086	0.398390747971	0.71207015393	0.598939000047	0.765460806737	0.667279541969	0.138375968251	0.0491525056552	0.595824170179	0.648240765936	0.656091569849	0.699550713458	0.455041515489	0.463535347812	0.477665955983	0.541097032427	0.293962243833	0.71137064573	0.709779214801	0.495402344646	0.483645366889	0.523830282008	0.657501939382	0.603002860025	0.631693663067	0.778379726742	0.743237820266	0.561253546977	0.611444445183	0.454103762693	0.233019251801	0.315863578277	0.272090550643
0.0863335961645	0.351936181896	0.532492624918	0.374576169276	-0.13512720934	-0.0859287690501	-0.0787499500861	-0.0691447897244	-0.128312902845	-0.124102047466	-0.15793815827	-0.11881479212	0.421756714461	0.703850106761	0.496335804491	0.695094237732	0.452037842275	0.55938248765	0.504173837311	0.695196420735	0.520483082644	0.609092706543	0.530324856242	0.460085362411	0.42324160217	0.741791144871	0.799777466434	0.628800723606	0.871847674602	0.715778924795	0.807418797797	0.677154978564	0.404154975875	0.230146065177	0.735195702391	0.571902097124	0.521237117965	0.630503535308	0.591974649304	0.626334990941	0.570910369452	0.546365040055	0.556887238128	0.577213314098	0.622425600333	0.503445550932	0.48667802702	0.430143183057	0.537661998967	0.411408271864
0.00784318578795	0.065919058148	0.439815468271	0.0740168414872	-0.231521051144	-0.13823328226	-0.149086217622	-0.163802991662	-0.151364576371	-0.146234112866	-0.191264244514	-0.202202115832	0.469235549104	0.592621953289	0.507449666158	0.628866046034	0.599183667299	0.490807588742	0.502946071496	0.731505827109	0.644415128262	0.745056229751	0.61997199134	0.36322408811	0.288886609981	0.841373830754	0.889931110182	0.678438642357	0.891325461376	0.727697552269	0.741492001782	0.586340539852	0.537055924745	0.295609359372	0.832537110501	0.620709850801	0.647545659485	0.656125945821	0.691107641218	0.750344686271	0.653589763625	0.583015561293	0.651073009398	0.678542370895	0.669161497391	0.588166511453	0.513353855321	0.389103195298	0.555543913396	0.359344337595
0.118714083302	0.169682288549	0.533220067787	0.0970402609036	-0.465016977377	-0.272992376887	-0.283164580892	-0.262504735831	-0.189669723925	-0.410689243437	-0.418235435111	-0.400107982305	0.530120590754	0.738035039994	0.557957516626	0.799560184183	0.596035895084	0.563268508392	0.542173322696	0.618439771954	0.587584789365	0.605837038752	0.519204509159	0.529432637085	0.453802780408	0.845598403918	0.855438750366	0.617367646165	0.886131187866	0.859599037927	0.788717030807	0.555893817332	0.512402037189	0.275806268493	0.80707516478	0.507308345536	0.660349066472	0.673963071528	0.747756067189	0.702856725665	0.62756582033	0.476130896134	0.467041903172	0.562273702974	0.634618637056	0.458390699132	0.503439409992	0.441742867666	0.694012874856	0.328959861573
-0.0762111417748	-0.0463996806447	0.53429663566	-0.134871416433	-0.504296587623	-0.291553523178	-0.345028269995	-0.308019603586	-0.206231382378	-0.418965293601	-0.41669191719	-0.382380401708	0.664837965763	0.625496621446	0.624324529516	0.761997541373	0.770978425027	0.47406152424	0.611031429283	0.720836266495	0.743390578045	0.73450853001	0.622411856282	0.53095622814	0.421007611959	0.90320132996	0.87365159968	0.681396684669	0.81720579438	0.726318296785	0.550721338746	0.30061962376	0.714717249574	0.358947721527	0.877364312391	0.464541507769	0.792300687932	0.718437015597	0.865770741869	0.805670751325	0.68495471828	0.596119247557	0.582671551385	0.652711535103	0.761077517523	0.626614146686	0.629094838959	0.482357755133	0.76932981093	0.232971562586
0.232550292841	0.226889261101	0.45596813888	0.173628225134	-0.493554280851	-0.346716780576	-0.314262336036	-0.313521237321	-0.233028186894	-0.484631217998	-0.456273937629	-0.491245793895	0.358726152223	0.734366551191	0.416059502875	0.744417864485	0.371164540127	0.497455201378	0.370495954418	0.396528037401	0.374648656311	0.380998918792	0.287685078146	0.399990892985	0.356025953647	0.69365716931	0.736895852131	0.409536933555	0.754922326034	0.816846071794	0.79706955003	0.570285357511	0.301316825499	0.15291896649	0.641029328568	0.381354683962	0.440007800006	0.520766970141	0.570537821731	0.513440652093	0.496839195828	0.300677836877	0.279089904198	0.342510028893	0.413732204197	0.22200019452	0.310136634565	0.326151755671	0.56587177965	0.329074244073
0.12164920703	0.167455038241	0.471250772152	0.126817840667	-0.460685018173	-0.419867804569	-0.377450236696	-0.377674078413	-0.364829461263	-0.446260142472	-0.451291691454	-0.482618994666	0.412087159526	0.70064075597	0.462024976931	0.74067355379	0.407023328602	0.465536716477	0.394199729327	0.501190827043	0.456685060619	0.474663092616	0.32996627587	0.367682103379	0.33790249194	0.815445350249	0.857329737068	0.47973036756	0.778348175302	0.727962269494	0.761273690169	0.510184508682	0.362884709583	0.190341562799	0.716280565976	0.382282538643	0.52765153305	0.572883231314	0.609167207627	0.606716564268	0.495566288846	0.390226347006	0.369933662974	0.406339160474	0.505886879128	0.352480277642	0.360682937232	0.336527849854	0.551760762519	0.299826466216
-0.0544810225499	-0.127881321265	0.203651583231	-0.168263099965	-0.028633454841	0.180758993761	0.145906580325	0.130007422984	0.192087880537	0.149627490212	0.153028196928	0.183252158309	0.356191149457	0.0672615886965	0.331267611958	0.133787408519	0.450631869162	0.316222315898	0.374498280069	0.492491471402	0.449462136648	0.524687252072	0.569133811398	0.231277053466	0.0863356699715	0.2700162255	0.220246916544	0.452177478374	0.246720430175	0.107410925017	-0.0202083192297	0.0297728517134	0.400499277304	0.258286525295	0.356454167138	0.389590705333	0.377273557565	0.230062391924	0.306310854309	0.320360983296	0.358639999107	0.401691644631	0.514925623761	0.485579286173	0.428986229255	0.437913805066	0.381118493052	0.230590922725	0.293207325946	0.262686714888
0.0661252240323	0.0446666304193	0.442547545035	0.018662973276	-0.446762393027	-0.374636771626	-0.357790533993	-0.364582510347	-0.329550494421	-0.390886935142	-0.417803676455	-0.471753965099	0.460991485397	0.640022709721	0.479130297377	0.70395848554	0.515349899836	0.435914290614	0.432883167141	0.561306895455	0.552466543594	0.571768411681	0.401143976654	0.337064018599	0.28063202458	0.854869678778	0.878536098865	0.546239982564	0.786499400007	0.725359202627	0.706419504716	0.461964622402	0.45661474269	0.237683043117	0.767005934439	0.433178327745	0.594974223749	0.600150539421	0.660078202158	0.65997104408	0.538116091571	0.449292589967	0.450037139032	0.489201253152	0.560027125797	0.421108994912	0.393574066476	0.34921769539	0.568900778507	0.263057448676
0.0709709637907	0.0779919310098	0.41815487946	0.0742320159191	-0.0958343059698	0.14822138969	0.120893136062	0.0896724556679	0.133653096257	0.0463765477391	0.0282311116048	0.0435710179906	0.49938540022	0.515663607052	0.454392402885	0.561532280246	0.640732628349	0.591166628083	0.526573227528	0.791490712655	0.668335526594	0.804734408754	0.769302056268	0.421765216898	0.293212527502	0.723669605543	0.730685164324	0.734478767365	0.842237100606	0.66461327703	0.648462672105	0.576391287823	0.534909123395	0.319181510731	0.81162126901	0.770096408006	0.637228137234	0.622468744396	0.676546319303	0.715370897141	0.743194906758	0.626472271196	0.760495363138	0.794037204106	0.694820738355	0.612794243339	0.62301037423	0.355302279309	0.596520687091	0.491840549062
-0.100911810565	0.146596689467	0.57392915314	0.0772430194936	-0.222677091091	-0.00241797171952	-0.0972003739396	-0.0545435943782	-0.0231019524145	-0.158912904988	-0.175621205936	-0.0417481761356	0.674816189934	0.570044518745	0.651194212265	0.700483827885	0.783623654226	0.580703818446	0.737684249519	0.892255911832	0.825216466705	0.847915604744	0.791802845553	0.679892182789	0.559989492755	0.829415877579	0.789958322926	0.816031070447	0.822498135371	0.643713329299	0.512001843399	0.347414681001	0.74980445543	0.364720175653	0.848215908189	0.550225507383	0.777603802427	0.740959631296	0.806771102804	0.753908522124	0.695336815989	0.721402792561	0.735315973804	0.798950736294	0.889897740776	0.746986093612	0.802070850809	0.534742556157	0.784856683578	0.298920912806
-0.122334019593	0.172824706227	0.613450873334	0.178002306064	-0.303033698937	-0.2966139927	-0.399394823225	-0.297051011205	-0.314679802012	-0.400667169147	-0.464545614602	-0.364387169955	0.685702784454	0.679717349234	0.617624655927	0.798336248876	0.701096754361	0.361036479279	0.602428768758	0.69755825765	0.696205939188	0.617387264771	0.470056030186	0.577396088632	0.544134872544	0.859474598935	0.826479976702	0.626605391917	0.815434121462	0.699899175787	0.584233609076	0.315536506608	0.701923510954	0.339610240047	0.788907532248	0.290579488668	0.701713199276	0.766815830626	0.818761232299	0.74691562567	0.524830431589	0.606639802736	0.465575996795	0.495349451928	0.737383018023	0.611416740077	0.610014346002	0.549148119856	0.731408194193	0.126383045471
0.178402789941	0.59872052267	0.52220907803	0.63883576682	0.033448445991	0.165087872113	0.149661405392	0.156897544795	0.105166694971	0.00102642492272	0.0391530064683	0.190906888031	0.314553251994	0.653036097996	0.362756734568	0.621456955833	0.303191066061	0.61066914955	0.480975357649	0.616028902073	0.401354566142	0.447330261918	0.482267766773	0.53543940991	0.472694418375	0.371786907521	0.383346213653	0.450416810512	0.522198667039	0.400937623911	0.437495461295	0.393784185184	0.279583704254	0.0760988599592	0.428128993882	0.395472777981	0.315382361897	0.473867793977	0.36474626391	0.298329265735	0.42687307003	0.501384816551	0.479355928348	0.459857746472	0.588712453479	0.445070250717	0.585345150105	0.38797933417	0.528339742156	0.503342311724
0.0210582431136	0.32526703083	0.470649328289	0.399283925104	0.0306868693935	0.184802123331	0.127410756977	0.11099904294	0.109351721486	0.0347262985567	0.0530771899487	0.19466291315	0.421995987219	0.561477966716	0.455716328867	0.590841501472	0.532898987787	0.572309012813	0.55843815586	0.78135220026	0.642810269909	0.701895000102	0.683700421911	0.503160635153	0.390954982199	0.51954167785	0.516325399396	0.58618089072	0.624740057614	0.451103929476	0.397320683711	0.350651266571	0.516762382598	0.184965625528	0.590573859825	0.49653024484	0.495294392453	0.582301041651	0.532085641882	0.493571149956	0.573375861023	0.646245738601	0.676678843535	0.656171508369	0.743646970162	0.650904430206	0.708097626775	0.416041173806	0.616003198018	0.469546460349
0.0134769821772	0.161274002484	0.466781057015	0.164607535606	-0.266236424969	-0.0195838799475	-0.104107671979	-0.125538329783	-0.0377507773348	-0.268069923405	-0.242644493709	-0.142626128906	0.473996638139	0.631218124284	0.521247743932	0.706598498001	0.663608116785	0.541139522584	0.573936373074	0.739083501651	0.706189543712	0.728262349206	0.649384543968	0.558418867053	0.44180253681	0.719176199953	0.706166541888	0.598196286803	0.773950335242	0.687422831687	0.534366262473	0.365178356257	0.619107225802	0.251795426747	0.734151172158	0.465988201624	0.624704623056	0.655619147541	0.709442981503	0.642596797593	0.654832438143	0.623867079324	0.626524793469	0.665519208665	0.74587052338	0.630271720772	0.707511721154	0.432767214293	0.772287205562	0.383461643554
0.0751891862733	0.751600064693	0.510886217773	0.627253856342	-0.078491160973	0.10004201587	0.00905768455329	0.0817290409882	-0.0466107173397	-0.0991938670227	-0.144963495919	0.0491602349275	0.313189530489	0.589986311859	0.372495557779	0.60708735992	0.250161212371	0.435860008995	0.541135839394	0.500837273344	0.314188213379	0.263217906586	0.311275774912	0.646485888672	0.653594572932	0.358107606304	0.33064751064	0.477686223936	0.440026945482	0.349402772942	0.37592593527	0.237475413194	0.264388619836	0.105522260271	0.356568927188	0.204675952756	0.308986415409	0.450521107645	0.347574434612	0.230546736798	0.192289303434	0.405576298815	0.281106531943	0.33446484121	0.520883361962	0.312360357975	0.506609761448	0.394406332632	0.45272081944	0.216379368963
0.0467496798388	0.358740775575	0.370996455493	0.299824255104	0.035554259354	0.276058723482	0.192693675537	0.23416441732	0.247041874004	0.0551532783305	0.0658504904602	0.164912707545	0.370535025598	0.398449783448	0.28428470531	0.424414953783	0.402744703249	0.398074980827	0.4660591823	0.527257846223	0.394169082578	0.422958460274	0.492482551647	0.524066029347	0.446567706574	0.347840686227	0.318336857007	0.522768437112	0.500273872969	0.437178234181	0.379678076552	0.332037207918	0.366172350375	0.17192329196	0.451151739009	0.426754019246	0.34330064262	0.432536022652	0.424784513471	0.349053116039	0.391398395415	0.459025927065	0.462134130147	0.500777625635	0.500269682878	0.359179838556	0.537084618297	0.318950709033	0.476906198512	0.277933478789
-0.0245807827041	0.558689769472	0.433761668738	0.37547162018	-0.0628034693738	0.129535837844	-0.0691076616433	0.057340939697	-0.0464940333192	-0.117270881393	-0.184615829536	0.0781310884825	0.352312769827	0.343018904098	0.419916928725	0.380378142856	0.328343339445	0.460028277344	0.567387014531	0.410230346611	0.390310881651	0.250941158006	0.350159309203	0.86940832116	0.875711950434	0.242518815722	0.171456609699	0.524045078289	0.354449340511	0.260173625073	0.189593903307	0.0302687998677	0.327938611087	0.149422370364	0.242999966523	0.0356281486514	0.26948818252	0.343854100499	0.262200213781	0.14650988866	0.0807614087256	0.296111606831	0.152804928823	0.26496433808	0.467882269762	0.382475985336	0.51792095325	0.483024801172	0.449154569499	-0.0164501678575
-0.0287798866928	0.523136019312	0.476469992057	0.354862964247	-0.144414901925	0.0310830487737	-0.157584634824	-0.0356523995576	-0.109395873328	-0.246867225731	-0.297363552672	-0.0364024221434	0.358494561006	0.455905102173	0.475995079722	0.492453030884	0.37934261473	0.494879761292	0.588623809787	0.43498805574	0.428132927891	0.29701799013	0.372762110724	0.888687311949	0.891122928053	0.346057236451	0.292256778443	0.5184943245	0.476745918557	0.40580798022	0.317862844159	0.128011975899	0.381322437036	0.159599494088	0.332892503578	0.0692666546195	0.332036010588	0.412065828197	0.356022293243	0.24706153631	0.179785658605	0.316116126302	0.16368519603	0.290691136057	0.506888473717	0.425291450663	0.546433071082	0.524781037174	0.541224562788	0.0304493832533
0.0280307276539	0.275064678421	0.469828453682	0.154765668959	-0.278256605873	0.00859298552844	-0.161400809627	-0.0786598228469	-0.00538287701062	-0.326414451047	-0.322590280358	-0.106080292061	0.450206730284	0.484292536532	0.529105026967	0.557468413738	0.551930122117	0.579782699749	0.6116587774	0.498786525192	0.566741855181	0.450940975705	0.529144874235	0.841353314179	0.749885501784	0.405501681628	0.339400601048	0.538731638915	0.546445825353	0.549874775317	0.333457432424	0.148694719716	0.510456228569	0.229599373778	0.448965883711	0.196058277977	0.468909377258	0.485504098454	0.510638088036	0.372639772618	0.388417849246	0.365328241414	0.283751257931	0.413715133682	0.574179633446	0.478356955424	0.625095861701	0.516636615369	0.677567240232	0.145185685138
-0.159376207704	0.324319560785	0.434390285761	0.155775318662	-0.173139444178	0.0981121721918	-0.141884539985	-0.00850438139639	-0.0259160338686	-0.231588650881	-0.277842523521	0.000368611346607	0.430555064593	0.311187025876	0.529524134124	0.430971329564	0.532833461772	0.37588563795	0.653177635698	0.508881253154	0.569708945034	0.408953984661	0.491467993229	0.885178073171	0.837769583163	0.34081703341	0.243104644084	0.582053886909	0.413476989982	0.35973843941	0.127508596987	-0.0442147767165	0.580675320771	0.250544629804	0.359979923812	0.0610957397243	0.432121635617	0.453528103066	0.458993550814	0.302043126327	0.216402045069	0.42700898793	0.272690859216	0.401713385286	0.60375693095	0.491921080497	0.646085808294	0.525781151759	0.600320875243	-0.0709541955642
-0.0994822999706	0.404162989998	0.501928373883	0.224474301214	-0.22260120596	0.0238949826474	-0.19283704307	-0.0612847764204	-0.0905796627684	-0.306288302519	-0.347823164015	-0.0715538429335	0.457804577535	0.440043931994	0.566397653063	0.547480299236	0.528896645059	0.442469883822	0.675965810904	0.5279889156	0.566570628216	0.410069701156	0.480282735247	0.922817499422	0.888199061545	0.427013939959	0.343382370186	0.58416273811	0.502904103879	0.447322505399	0.250938719908	0.0523163786123	0.56464766867	0.244473536998	0.415907003003	0.0835698034652	0.469372757582	0.508820997257	0.50833834216	0.355081174271	0.261204848748	0.430400274956	0.267363066231	0.405183849634	0.625978328982	0.494187086069	0.656374794657	0.553185654847	0.653587158837	-0.0141653931057
0.0257089692279	-0.0114193223686	0.48484792507	-0.104173499494	-0.420023280844	-0.0192747740945	-0.113068162	-0.0882774905016	0.0688323171057	-0.303296376588	-0.268866563695	-0.179580005962	0.623232900265	0.558995916476	0.576407354568	0.685267205099	0.777949812451	0.542269366525	0.641406786585	0.724270366154	0.751213715977	0.744783890094	0.72659689699	0.591518923928	0.418992646553	0.698306790755	0.658101589858	0.663544422755	0.73277724118	0.693665880527	0.432492066311	0.264715397291	0.726299732809	0.349454132606	0.795500576044	0.518990368639	0.721295075951	0.653424784668	0.809955449449	0.695506595606	0.711916394366	0.618678793069	0.645902225491	0.721565400189	0.75429056128	0.605660303925	0.762204310427	0.443089611214	0.815118082284	0.308436413
-0.138848455815	0.322046853495	0.58145700895	0.212753577638	-0.16453358432	0.162467575859	-0.0156727548869	0.0882453561688	0.0524382453871	-0.0952951379831	-0.152636326755	0.0717242986451	0.607571540793	0.518554637695	0.651684798058	0.643177300054	0.713405007719	0.486814203653	0.797633297297	0.8369715089	0.770095681217	0.696362795399	0.711648030265	0.788767958798	0.69399326116	0.617500587076	0.570191355852	0.815377338316	0.687743111828	0.507054781813	0.337575531962	0.187693609075	0.770478885294	0.305188441298	0.722295070881	0.430243186912	0.648981803257	0.687137864857	0.6991533732	0.585907363353	0.52836427492	0.758241887273	0.646516410046	0.730803507991	0.886849517883	0.71777359386	0.850692510509	0.597440847033	0.740223908444	0.180046223913
-0.0644601897312	-0.0647944448998	0.182084646556	-0.0585805819512	0.171690237858	0.558374028121	0.459182089662	0.451453662258	0.521818651142	0.367542373462	0.337915187827	0.418122032098	0.328989985846	0.163217037773	0.31794127278	0.2009705918	0.594223737701	0.394431750636	0.472578520968	0.688311505411	0.572952378265	0.698675765972	0.764557201038	0.273227611309	0.11173259287	0.319609272577	0.322109297552	0.652861005442	0.588957797622	0.408353165502	0.288191380545	0.389276511865	0.577434818076	0.254518057082	0.628026780696	0.782801847996	0.462386947663	0.450098999225	0.496949264602	0.532596083641	0.665664059172	0.636243594449	0.762937877597	0.802952912397	0.605488008339	0.607113558221	0.649906136223	0.2531877573	0.415283192335	0.383978678639
-0.274023751346	0.0266769073954	0.363863728778	0.0220911413365	0.0469252051371	0.244410136442	0.061302501168	0.159779598595	0.0547529595246	0.229492931189	0.0818094450663	0.18561748492	0.475022219253	0.164391503081	0.534737849057	0.253368286054	0.660723598579	0.263601801079	0.594392320501	0.720321333676	0.707261804366	0.678464585348	0.595020169612	0.40310595365	0.342884681333	0.478273385826	0.406351914062	0.726021005462	0.487638468866	0.249174307879	0.140577306601	0.0614286194105	0.665412593469	0.344424028529	0.592621084568	0.411149120107	0.532938303973	0.528605651506	0.486321369705	0.501319068803	0.348706469966	0.699736136716	0.661890565834	0.655533741147	0.671156064736	0.622104453632	0.567033852459	0.423336353638	0.413730777785	0.0469070817131
0.00935112518948	0.232932257307	0.51380661717	0.231490722614	0.0131494503864	0.268851073397	0.195407851745	0.27569807646	0.23887784627	0.171455701852	0.133345740606	0.185373906709	0.580096460651	0.515279218923	0.539052043486	0.512637321069	0.665854086609	0.601022887737	0.617274434194	0.766304672499	0.636960927358	0.693414200118	0.660711087508	0.524628831886	0.42737563074	0.595710984755	0.569034861157	0.73424197444	0.744686591926	0.566049274138	0.523597611873	0.463611334715	0.572002075048	0.28564027677	0.763945879914	0.68084624641	0.536364550214	0.627369920086	0.609286689038	0.621443855498	0.639249286138	0.689481702419	0.711791392413	0.714194911806	0.677352730279	0.624995559194	0.619905131452	0.490687907762	0.575764439524	0.389057385332
-0.151604334201	-0.208631164591	0.0488053482598	-0.117940256022	0.345864949626	0.338952997323	0.280869437833	0.29702241934	0.222395977903	0.484521735567	0.410946998174	0.346184709867	0.266359759766	-0.0589891408844	0.226558224376	-0.0672899995154	0.414549952689	0.137785295165	0.239908623399	0.488898400901	0.412948073983	0.529104284829	0.44719218952	-0.0238549158757	-0.0930789779934	0.280664483929	0.290565591204	0.411032203606	0.320095136619	0.0294491800093	0.0630909557302	0.133463365221	0.360423212393	0.225978793077	0.431217890759	0.488215056637	0.27861045277	0.273489167677	0.281445831851	0.441817303949	0.408644329288	0.445243160287	0.611286430593	0.512862192313	0.341285732548	0.525890466794	0.300506948294	0.130506686306	0.0852926374422	0.156480074965
-0.120200156574	0.313916116088	0.626983500703	0.260259985227	-0.180906594843	-0.0384296035446	-0.186414691366	-0.0958207720388	-0.166251951116	-0.208861861718	-0.25788824201	-0.0269204420235	0.67099240422	0.558531249165	0.662043894187	0.664486166014	0.664315221948	0.490206963782	0.725030987735	0.794489448253	0.761319076047	0.679932939528	0.638726969461	0.784644138967	0.720839036176	0.677207470685	0.602518938599	0.692184949919	0.645309070456	0.461434728698	0.348768386097	0.141781956554	0.68929119602	0.328736368168	0.644697357592	0.242910439472	0.674358606454	0.705745954231	0.675671475752	0.587900314325	0.462022395088	0.640809987971	0.528900883623	0.593784938661	0.840659656918	0.70356722705	0.795185799464	0.588184472452	0.741719656696	0.153926076041
0.180627124686	0.443985166481	0.642462485231	0.406663142672	-0.217731749916	-0.13036862477	-0.133399170437	-0.11126757528	-0.144439537123	-0.243693946097	-0.222008237227	-0.0852440373878	0.647375596036	0.742106149323	0.532819664071	0.775472739338	0.483789984503	0.689005868654	0.538689341594	0.652464197023	0.518984586803	0.534213065242	0.522942677523	0.658922563495	0.60457195007	0.653553675485	0.645221669785	0.533252166227	0.715766884438	0.568117712498	0.604902971339	0.411877265058	0.363295165121	0.23718880336	0.615368239582	0.351244654228	0.586092445626	0.638868521126	0.596683224305	0.562137142635	0.543926645927	0.437866040753	0.397318674158	0.453467721343	0.655034375066	0.546604786079	0.61341655491	0.524329083604	0.652034215822	0.423090668118
-0.157250670324	0.121372208057	0.561570208956	0.102800987329	-0.222933908946	-0.115052682683	-0.218624541931	-0.150045833541	-0.158110833357	-0.243375974702	-0.271119367725	-0.183654288635	0.688176632427	0.599900679169	0.622705670559	0.719794999729	0.788554960997	0.396079522174	0.646180424396	0.829601898893	0.774263111829	0.778075076304	0.625153654507	0.58388393414	0.506986233202	0.911933866229	0.860985722086	0.703945207182	0.804180046073	0.63518617131	0.504694818215	0.285233911074	0.759306963205	0.351737913041	0.835711100499	0.409638524722	0.739528838271	0.769245614877	0.841998819274	0.804353831198	0.656854613869	0.721920103219	0.663628147413	0.681553933985	0.831293428267	0.709797870305	0.692768043115	0.527465127079	0.796109237435	0.188962802962
-0.225911710361	0.255745028775	0.538807016777	0.109815150444	-0.222983178381	0.0230228817845	-0.150384118954	-0.0502722758846	-0.0605532048986	-0.203319973914	-0.229209676294	0.0112772514302	0.572409386798	0.420582373621	0.6168190947	0.593006658822	0.642741439318	0.380142824347	0.747751006011	0.739868520005	0.770620076218	0.650891753308	0.649342967444	0.789536597766	0.712364030467	0.565232299584	0.507708799966	0.681325534747	0.525249665969	0.379192874381	0.177133840143	-0.000292188475686	0.749692642091	0.307019851621	0.590697133388	0.203836214895	0.610328151111	0.565092623504	0.633646267548	0.483489872685	0.377679900061	0.664159956009	0.561059645079	0.628458027903	0.814730323624	0.672554314147	0.82428887522	0.548591992991	0.710627429396	0.0629633281609
-0.18075586012	0.0485398246982	0.484206890518	-0.0740964821887	-0.256369701457	0.0836036600911	-0.05916261374	-0.0102354052076	0.0754355790263	-0.165683114272	-0.146102013983	0.0509259961597	0.571614007765	0.384014457392	0.588542208181	0.558498326912	0.723514634848	0.417085393946	0.698447724104	0.759176743759	0.780816554601	0.747720815996	0.761870125951	0.677487473807	0.53529531564	0.56454267083	0.513263355684	0.664068559495	0.553702218353	0.418621191095	0.169103414511	0.0401213324629	0.780177577441	0.345562543927	0.648359045568	0.352701728151	0.689716312839	0.56060393996	0.680193798429	0.56171709014	0.539118475127	0.671324813224	0.652598810553	0.725575656063	0.8166385814	0.706696062675	0.845463694889	0.482789803078	0.743783183967	0.177436972471
-0.139428033139	-0.197457004788	0.269842378186	-0.23140002682	0.0180970988865	0.303515882099	0.256262984482	0.245206311551	0.349263870019	0.210019961705	0.268688612722	0.369710349523	0.471780287145	0.120477030162	0.389700488876	0.246266022926	0.622425812374	0.371229356071	0.479271119409	0.722580505089	0.646956740675	0.774126172084	0.804496164002	0.334243674619	0.156940854529	0.400564413616	0.391152160439	0.567239742808	0.435765439968	0.214612101344	0.0609805130036	0.0999718927211	0.648420635954	0.295128746891	0.605172736125	0.564773429199	0.565329821536	0.398385186753	0.527920772635	0.538549206455	0.632675673525	0.624274290942	0.774036730477	0.781148538462	0.685808546275	0.728231655302	0.742097675824	0.277362522235	0.513273251989	0.318970149332
-0.0320788958054	-0.00813388025313	0.259302475266	-0.0378162137165	-0.172140314741	0.121565522838	0.0115990815504	0.0310911399204	0.0743105641341	-0.0595541332331	-0.0788215306631	-0.0180841836676	0.301226442215	0.279086649546	0.40005717016	0.259394862681	0.45712400045	0.26353779287	0.473813401128	0.445001547896	0.436217072336	0.448683384709	0.505509653258	0.327003372907	0.238795578687	0.298156656295	0.272716901102	0.425878627968	0.400029230063	0.354175128792	0.23222368913	0.139471300269	0.463882765829	0.254645620062	0.430647300227	0.339186108962	0.349099610618	0.314174405294	0.382123340146	0.339946866938	0.337175749591	0.404774765254	0.384225152644	0.436581148286	0.440356904148	0.446203692403	0.431700363467	0.302529605865	0.335468073568	0.239320091784
0.0149641212699	-0.0848624188183	0.146211871533	-0.111495730106	0.119944965453	0.416900715959	0.359652344706	0.352240910986	0.409107791575	0.287996750289	0.315632133515	0.370935956484	0.277131888827	0.0270285681311	0.185486076065	0.0888359540137	0.410343581881	0.294110245001	0.33808968716	0.477414028672	0.432672635381	0.532703705527	0.61745088416	0.246265380318	0.106822934946	0.153409807633	0.137172686427	0.431586344674	0.265309963732	0.16008957569	0.0384489814113	0.140569315543	0.385801182853	0.307100660671	0.34742608389	0.485757015841	0.291174663435	0.220098027786	0.31838825202	0.319230771307	0.459173273638	0.392745389781	0.554465103081	0.566520955424	0.408747176869	0.458278274165	0.479171057634	0.197096814048	0.282811750652	0.270484828126
0.136143458595	0.0898573065684	0.354310143394	0.0397274997268	-0.235081374285	-0.043364820719	-0.0182735799444	0.0106706609859	0.012406278318	-0.104049812287	-0.0667347982894	-0.0423632778152	0.398515261137	0.385798798828	0.351606158873	0.413658141645	0.323448694788	0.397433326935	0.302786561725	0.35012825702	0.259261973681	0.286579241716	0.323644439593	0.2989263011	0.232307131831	0.364895464658	0.337189321613	0.290496019858	0.349113625645	0.29946012653	0.27626392767	0.176047862297	0.226504906002	0.177735068337	0.382465485771	0.268509324212	0.340691228732	0.321796950026	0.366822542943	0.361206319942	0.349691947428	0.284577718693	0.265821341987	0.297397163467	0.329341019978	0.273719382217	0.282999375829	0.278646134784	0.36425735049	0.280739694852
0.469440289986	0.0501742604632	0.176146051893	0.0635001068848	-0.212522375494	-0.102762303848	0.0825587625293	0.0130154832076	0.131738111052	-0.121617144081	0.00764693772989	-0.103710419097	0.187071248298	0.41918506826	0.0639719387841	0.320026365381	0.0707465213939	0.504517064224	-0.00978490252521	0.0830708344712	0.0101524444184	0.131942149522	0.140566865873	0.0338884323775	-0.0702101868345	0.204255824345	0.244318009108	0.0211424826697	0.284888485686	0.368110692262	0.413327999634	0.397798331364	-0.115740171637	0.0504479314622	0.252720672401	0.327445895786	0.103593527132	0.0850485267355	0.143419181588	0.158171834354	0.373968581644	-0.0433138166776	0.104822856717	0.134440055677	0.0511586718223	0.0268211156623	0.0514757594082	0.00243147924851	0.272756222782	0.487962033014
0.0743630708063	0.297440620631	0.607233586051	0.313545616003	-0.28687822991	-0.193941422441	-0.200429503942	-0.121978331159	-0.0812966673662	-0.280661128959	-0.26447637659	-0.184615051417	0.675195387802	0.76308639628	0.589293985095	0.785747369721	0.603654671974	0.55334405647	0.58587476192	0.614095463733	0.53233944237	0.500628511157	0.442641466164	0.566881000296	0.4981429403	0.669027600218	0.63485158172	0.483159943648	0.684040078321	0.615466961523	0.536227654727	0.35899658683	0.48502081028	0.275664597486	0.637920396872	0.321296921229	0.588575057375	0.670405383159	0.671392742269	0.585697170458	0.547527344378	0.521698065634	0.398585631806	0.42229002124	0.639966429975	0.507281579481	0.552570104539	0.539725944522	0.709109860269	0.37006591401
-0.144348992951	-0.192809074085	0.262913253295	-0.177442749468	-0.193677988545	0.0213146455067	-0.107706893133	-0.0637373732156	0.00230837919787	-0.116969018283	-0.13572453344	-0.0569404572479	0.374720786456	0.141500385147	0.373866491868	0.265592790223	0.534649859455	0.20624543302	0.374394376298	0.429200653382	0.514565160604	0.464445566023	0.4581211344	0.343948514575	0.252065680249	0.319417737151	0.267110915354	0.37351666993	0.311329691006	0.245448671561	0.0352956372453	-0.0598047439994	0.513680997261	0.183411892959	0.381635827788	0.163758069838	0.425412681112	0.306061143502	0.426244181713	0.378864138852	0.312823012385	0.346555567475	0.338006633298	0.383226042582	0.44279411371	0.477859304665	0.439657521511	0.316441528086	0.446684402916	0.0987976415459
nan	nan	nan	nan	nan	nan	nan	nan	nan	nan	nan	nan	nan	nan	nan	nan	nan	nan	nan	nan	nan	nan	nan	nan	nan	nan	nan	nan	nan	nan	nan	nan	nan	nan	nan	nan	nan	nan	nan	nan	nan	nan	nan	nan	nan	nan	nan	nan	nan	nan
-0.113019770324	-0.264092084923	0.013022819107	-0.245989493028	-0.0172402000115	0.145316294388	0.0617041722087	0.041742764262	0.111761666994	0.0648870052742	0.0944419121804	0.0970277383474	0.102780961566	-0.145798667778	0.0605647827111	-0.0883036806434	0.283742325735	0.0930666620332	0.0724923056582	0.221693801052	0.287867558533	0.325898085474	0.360303464484	0.0734080798051	-0.0140335621397	0.0648864151746	0.0262720362828	0.242327642731	0.058415587918	0.0165988076895	-0.138875085089	-0.127903198969	0.258885697201	0.0671176746587	0.132349451488	0.170181904846	0.212712633564	0.0729293994575	0.14645379382	0.145619747318	0.1703334767	0.143065958655	0.232119697655	0.267537245311	0.18701145176	0.262490361502	0.18531627932	0.0722544615217	0.112698974005	0.00455279174322
[truncated: 346 more rows]
[truncated: 819 more columns]
