# Supplementary material for: Defined chromosome structure in the genome-reduced bacterium Mycoplasma pneumoniae
Source: Nat Commun. 2017 Mar 8;8:14665. doi: 10.1038/ncomms14665 (PMC5344976; doi:10.1038/ncomms14665)
Supplement: Supplementary Software — We provide a folder containing all the data and scripts used to reproduce the analysis of identification of chromosomal interactions domains (CIDs). 1. Matrices_for_TADbit: contains the input raw and normalized matrices of the sum of the five HpaII replicates described in Figure 4a, of the HpaII with novobiocin described in Figure 5a, and of each of the five HpaII replicates, to calculate the CIDs borders. 2. Script_TADbit: contains the python script, iPython notebook script and html version, used in TADbit to detect the CIDs borders, and is saved in the Output_CIDs_detected/ directory. 3. Coexpression_Data: contains the two co-expression matrices (basal and Pearson) with their corresponding genes, as well as the co-expression for all genes pairs to compute the coexpression per CIDs. 4. Script_coexpression_CIDs: contains the R script used to compute the absolute mean coexpression of pairs of genes within and between CIDs. [file ncomms14665-s6.zip › 2017_Trussart_et_al_Coexpression_CIDs_borders/3.Coexpression_Data/Genes_basal.txt]

ncMPN200
ncMPN201
ncMPN381
MPN001
MPN002
MPN003
MPN004
MPN005
MPN006
MPN007
MPN008
MPN009
MPN010
MPN011
ncMPN005
MPN012
MPN013
ncMPN006
MPN014
MPN015
ncMPN204
MPN016
MPN017
MPNt01
MPNt02
MPN018
MPN019
ncMPN208
MPN020
MPN021
MPN022
MPN023
MPN024
ncMPN211
MPN025
MPN026
MPN027
MPN028
MPN029
MPN030
MPN031
MPN032
MPN033
MPN034
ncMPN214
MPN035
MPN036
ncMPN215
MPN037a
MPN037
MPN038
ncMPN401
MPN039
MPN040
MPN041
MPN042
MPN043
MPN044a
MPN044
MPN045
MPN046
MPN047
ncMPN220
ncMPN007
MPN048
MPN049
MPN050
MPN051
MPN052
MPN053
ncMPN223
ncMPN224
MPN054
ncMPN227
ncMPN229
MPN055
ncMPN230
MPN056
ncMPN232
MPN057
MPN058
MPN059
MPN060
MPN060a
MPN061
MPN062
MPN063
MPN064
MPN065
MPN066
MPN067
MPN068
MPN069
ncMPN413
MPN070
MPN071
MPN072
MPN073
MPN074
MPN075
MPN076
MPN077
MPNt03
ncMPN231
MPN078
MPN079
ncMPN013
MPN080
MPN081
MPN082
MPN083
MPN084
MPN085
ncMPN015
MPN086
ncMPN016
MPN087
ncMPN236
MPN088
MPN089
MPN090
MPN091
MPN092
MPN093
MPN094
ncMPN240
Mpnr01
ncMPN241
Mpnr02
Mpnr03
MPN095
MPN096
MPN097
MPN098
ncMPN247
MPN099
MPN100
ncMPN425
MPN101
MPN102
MPN103
MPN104
MPN104a
MPN105
MPN106
MPN107
MPN108
ncMPN251
MPN109
ncMPN254
MPN110
MPN111
ncMPN256
MPN112
MPN113
MPN114
MPN115
MPN116
MPN117
MPN118
MPN119
MPN120
MPN121
MPNt04
MPN122
MPN123
MPN124
MPN125
MPN126
ncMPN263
MPN127
MPN128
ncMPN019
MPN129
ncMPN265
MPN130
MPN131
MPN132
ncMPN021
MPN133
ncMPN268
MPN134
MPN135
MPN136
MPN137
MPN138
MPN139
MPN140
MPN141
MPN142
MPN143
ncMPN269
MPN144
MPN145
MPN146
MPN147
MPN148
MPN149
MPN150
MPN151
MPN152
MPN153
MPN154
MPN155a
MPN155
MPN156
MPN157
MPN158
MPN159
ncMPN274
MPN160
MPN161
MPN162
MPN163
MPN164
MPN165
ncMPN275
MPN166
MPN167
MPN168
MPN169
MPN170
MPN171
MPN172
MPN173
MPN174
MPN175
MPN176
MPN177
MPN178
MPN179
MPN180
MPN181
MPN182
MPN183
MPN184
MPN185
ncMPN279
MPN186
MPN187
MPN188
MPN189
MPN190
MPN191
MPN192
MPN193
MPN194
MPN195
MPN196
MPN197
MPN198
ncMPN025
MPN199
MPN200a
MPN200
ncMPN408
MPN201
MPN202
MPN203
MPN204
MPN205
MPN206
MPN207a
MPN207
ncMPN027
MPN208
MPN209
MPN210
MPN211
MPN212
MPN213
MPN214
ncMPN029
MPN215
MPN216
MPN217
MPN218
MPN219
MPN220
MPN221
MPN222
MPN223
MPN224
ncMPN030
MPN225
MPN226
MPN227
MPN228
MPN229
MPN230
MPN231
MPN232
MPN233
ncMPN031
MPN234
MPN235
MPN236
MPN237
MPN238
MPN239
MPN240
MPN241
MPN242
MPN243
MPN244
MPN245
MPN246
MPN247
MPN248
MPN249
MPN250
MPN251
MPN252
MPN253
MPN254
MPN255
MPN256
MPN257
MPN258
MPN259
MPN260
MPN261
MPN262
MPN263
MPN264
MPN265
MPN266
MPN267
MPN268
MPN269
MPN270
MPN271
ncMPN298
ncMPN032
ncMPN299
MPN272
MPN273
MPN274
MPN275
MPN276
MPN277
ncMPN300
MPN278
MPN279
MPN280
MPN281
MPN282
MPN283
ncMPN302
MPN284
ncMPN409
ncMPN303
MPN285
MPN286
MPN287
ncMPN412
MPN288
MPN289
MPN290
MPN291
ncMPN034
MPN293
MPN294
MPN295
MPN296
MPN297
MPN298
MPN299
MPN300
MPN301
MPN302
MPN303
MPNt05
MPNt06
MPNt07
MPNt08
MPNt09
MPNt10
MPNt11
MPNt12
MPN304
MPN305
ncMPN306
MPN306
MPN307
MPN308
MPN309
ncMPN311
MPN310
MPN311
MPN312
MPN313
MPNt13
ncMPN313
MPN314
MPN315
MPN316
MPN317
MPN318
MPN319
MPN320
MPN321
MPN322
MPN323
MPN324
ncMPN315
MPN325
MPN326
MPN327
MPN328
MPN329
MPN330
ncMPN316
MPN331
MPN332
MPN333
MPN334
MPN335
MPN336
MPN337
MPN338
MPN339
MPN340
MPN341
ncMPN321
MPN342
MPN343
MPN344
ncMPN037
MPN345
MPN346
MPN347
MPN347a
ncMPN322
MPN348a
MPN348
MPN349
MPN350
MPN351
MPN352
MPN353
MPN354
MPN355
MPN356
MPN357
MPNt14
MPN358
MPNt15
MPNt16
MPN359
MPN360
MPN361
MPN362
MPN363
MPN364
MPN365
MPN366
MPN367
MPN368
MPN369
MPN370
MPN371
MPN372
MPN373
ncMPN328
MPN374
MPN375
MPN376
ncMPN416
MPN377
MPN378
MPN379
ncMPN042
MPN380
MPN381
MPN382
MPN383
ncMPN043
MPN384
MPN385
MPN386
MPN387
MPN388
MPN389
MPN390
MPN391
MPN392
MPN393
ncMPN049
MPN394
MPN395
MPN396
MPN397
MPN398
MPN399
MPN400
ncMPN051
ncMPN052
MPNt18
MPNt19
MPNt20
MPNt21
MPNt22
MPN401
ncMPN053
MPN402
MPN403
MPN404
MPN405
MPN406
MPNt23
MPN407
MPN408a
ncMPN055
MPN408
ncMPN335
MPN409
MPN410
MPN410a
MPN411
MPN412
MPN413
MPN414
MPN415
MPN416
MPN417
MPN418
MPN419
MPN420
MPN421
MPN422
MPN423
MPN424
MPN425
MPN426
MPN427
MPN428
MPN429
MPN430
ncMPN062
MPN431
MPN432
MPN433
MPN434
MPN435
MPN436
MPN437
MPN438
MPN439
ncMPN065
MPN440
MPN441
MPN442
MPN443
MPN444
MPN445
MPN446
MPN447
MPN448
MPN449
ncMPN411
MPN450
MPN451
ncMPN076
MPN452
MPN453
MPN454
MPN455
MPNt24
MPNt25
MPN456
MPNt26
MPN457
MPN458
MPN459
MPNt27
MPNt28
MPNt29
MPNt30
MPNt31
MPNt32
MPNt33
MPN460
MPN461
MPN462
MPN463
MPN464
MPN464a
MPN465
MPN466
MPN467
ncMPN084
MPN468
MPN469
MPN470
MPN471
MPN472
MPN473
MPN474
MPN474a
MPN475
MPN476
MPN477
MPN478
MPN479
MPN480
MPN481
ncMPN419
MPN483
MPN484
MPN485
MPN486
MPN487
MPN488
MPN489
ncMPN088
ncMPN342
ncMPN089
MPN490
MPN491
MPN492
MPN493
MPN494
MPN495
MPN496
MPN497
MPN498
ncMPN343
MPN500
MPN501
MPN502
MPN503
MPN504
MPN505
ncMPN420
MPN506
MPN507
MPN508
ncMPN344
MPN509
MPN510
ncMPN345
MPN511
MPN512
MPN513
ncMPN347
MPN514
MPN515
MPN516
ncMPN348
MPN517
ncMPN404
ncMPN093
MPN518
MPN519
MPN520
ncMPN349
MPN521
ncMPN350
MPN522
MPNt34
ncMPN351
MPN523
MPNt35
MPN524
ncMPN095
MPN525
MPN526
MPNt36
MPN527
MPN528
MPN528a
MPN529
ncMPN352
MPN530
MPN531
MPN532
MPN533
ncMPN096
MPN534
ncMPN353
MPN535
MPN536
MPN537
MPN538
MPN539
MPN540
MPN541
MPN542
MPN543
ncMPN354
MPN544
ncMPN097
MPN545
MPN546
ncMPN356
MPN547
MPN548
MPN549
MPN550
MPN551
MPN552
MPN553
MPN554
MPN555
MPN556
ncMPN358
MPN557
MPN558
MPN559
MPNt37
MPN560
ncMPN099
MPN561
MPN562
MPN563
MPN564
MPN565
MPN566
MPN567
ncMPN103
MPN568
MPN569
ncMPN360
MPN570
MPN571
MPN572
MPN573
MPN574
MPN575
MPN576
MPN577
MPN578
MPN579
MPN580
MPN581
ncMPN361
ncMPN105
MPN582
MPN583
MPN584
MPN585
MPN586
ncMPN106
MPN587
MPN588
ncMPN362
ncMPN107
MPN589
MPN590
MPN591
MPN592
MPN593
ncMPN108
MPN594
MPN595
MPN596
ncMPN363
MPN597
MPN598
MPN599
MPN600
MPN601
MPN602
MPN603
MPN604
MPN605
MPN606
MPN607
MPN608
MPN609
MPN610
MPN611
MPN612
MPN613
MPN614
MPN615
ncMPN405
MPN616
MPN617
MPN618
ncMPN365
MPN619
MPN620
ncMPN406
MPN621
MPN622
MPN623
MPN624
MPN625
MPN626
ncMPN111
MPN627
MPN628
MPN629
MPN630
MPN631
MPN632
MPN633
MPN634
ncMPN113
MPN635
MPN636
MPN637
MPN638
MPN639
MPN640
MPN641
MPN642
MPN643
MPN644
MPN645
MPN646
MPN647
MPN648
MPN649
MPN650
ncMPN115
ncMPN369
MPN651
MPN652
MPN653
MPN654
ncMPN117
MPN655
MPN656
MPN657
MPN658
MPN659
MPN660
MPN661
MPN662
ncMPN372
ncMPN122
MPN663
ncMPN421
MPN664
MPN665
MPN666
MPN667
MPN668
MPN669
MPN670
MPN671a
MPN671
MPN672a
MPN672
MPN673
ncMPN124
MPN674
MPN675
ncMPN375
MPN676
ncMPN376
ncMPN377
ncMPN125
MPN677
MPN678
MPN679
MPN680
MPN681
MPN682
MPN683
MPN684
MPN685
ncMPN379
MPN686
MPN687
MPN688
