# Supplementary material for: Defined chromosome structure in the genome-reduced bacterium Mycoplasma pneumoniae
Source: Nat Commun. 2017 Mar 8;8:14665. doi: 10.1038/ncomms14665 (PMC5344976; doi:10.1038/ncomms14665)
Supplement: Supplementary Software — We provide a folder containing all the data and scripts used to reproduce the analysis of identification of chromosomal interactions domains (CIDs). 1. Matrices_for_TADbit: contains the input raw and normalized matrices of the sum of the five HpaII replicates described in Figure 4a, of the HpaII with novobiocin described in Figure 5a, and of each of the five HpaII replicates, to calculate the CIDs borders. 2. Script_TADbit: contains the python script, iPython notebook script and html version, used in TADbit to detect the CIDs borders, and is saved in the Output_CIDs_detected/ directory. 3. Coexpression_Data: contains the two co-expression matrices (basal and Pearson) with their corresponding genes, as well as the co-expression for all genes pairs to compute the coexpression per CIDs. 4. Script_coexpression_CIDs: contains the R script used to compute the absolute mean coexpression of pairs of genes within and between CIDs. [file ncomms14665-s6.zip › 2017_Trussart_et_al_Coexpression_CIDs_borders/4.Script_coexpression_CIDs/Coexpression_CIDs_borders.R]

rm(list = ls(all = TRUE))
# Parameters
bin_size=3000
last_bin=273

## CIDs found by TADbit
dir="/Users/marie/Dropbox/HiC_project/Myco_3D_genome_paper/Review/NatCom/2016_Trussart_et_al_Coexpression_CIDs_borders/"
setwd(dir)
Tad_HpaII=read.table(paste(dir,"2.Script_TADbit/Output_CIDs_detected/All_5HpaII_Stat_CID_TADbit_",bin_size/1000,"kb.txt",sep=""))
d=dim(Tad_HpaII)
tad_HpaII_nb=d[1]
All_bins_Tad_HpaII=matrix(nrow=last_bin,ncol=2)
All_bins_Tad_HpaII[,1]=seq(1,last_bin)
for (i in c(1:last_bin)){
  All_bins_Tad_HpaII[i,2]=sum(Tad_HpaII[,2]==i)+sum(Tad_HpaII[,3]==i)
}
All_bins_Tad_HpaII[All_bins_Tad_HpaII[,2]==0,2]=NA
Tad_HpaII_pos=Tad_HpaII
Tad_HpaII_pos[,2]=(Tad_HpaII[,2]*bin_size)-bin_size+1
Tad_HpaII_pos[,3]=(Tad_HpaII[,3]*bin_size)+1
# Median, Max and Min size of CID
median(Tad_HpaII_pos[,3]-Tad_HpaII_pos[,2])
max(Tad_HpaII_pos[,3]-Tad_HpaII_pos[,2])
min(Tad_HpaII_pos[,3]-Tad_HpaII_pos[,2])

## Coexpression for all genes
All_genes_pairs_Coexp=read.table(paste(dir,"3.Coexpression_Data/All_genes_pairs_Coexpression_pearson_",bin_size/1000,"kb.txt",sep=""),header=T)
dim_pairs_Coexp=dim(All_genes_pairs_Coexp)
# Get co-expression within CIDs
Coexpressed_pairs_within_TAD<-list()
Coexpressed_levels_within_TAD<-list()
for (i in c(1:tad_HpaII_nb)){
  # Gene1 within TAD
  tmp1=All_genes_pairs_Coexp[((as.numeric(All_genes_pairs_Coexp[,4])>=Tad_HpaII[i,2]) & (as.numeric(All_genes_pairs_Coexp[,5]))<=Tad_HpaII[i,3]),]
  # Gene2 within TAD
  Coexpressed_pairs_within_TAD[[i]]=tmp1[((as.numeric(tmp1[,9])>=Tad_HpaII[i,2]) & (as.numeric(tmp1[,10]))<=Tad_HpaII[i,3]),]
  Coexpressed_levels_within_TAD[[i]]=c(as.numeric(tmp1[((as.numeric(tmp1[,9])>=Tad_HpaII[i,2]) & (as.numeric(tmp1[,10]))<=Tad_HpaII[i,3]),11]))
}
# Get co-expression between CIDs
Coexpressed_pairs_btw_TAD<-list()
Coexpressed_levels_btw_TAD<-list()
for (i in c(1:tad_HpaII_nb)){
  # Gene1 outside TAD
  tmp1=All_genes_pairs_Coexp[((as.numeric(All_genes_pairs_Coexp[,5])<Tad_HpaII[i,2]) | (as.numeric(All_genes_pairs_Coexp[,4]))>Tad_HpaII[i,3]),]
  # Gene2 within TAD
  Coexpressed_pairs_btw_TAD[[i]]=tmp1[((as.numeric(tmp1[,9])>=Tad_HpaII[i,2]) & (as.numeric(tmp1[,10]))<=Tad_HpaII[i,3]),]
  Coexpressed_levels_btw_TAD[[i]]=c(as.numeric(tmp1[((as.numeric(tmp1[,9])>=Tad_HpaII[i,2]) & (as.numeric(tmp1[,10]))<=Tad_HpaII[i,3]),11]))
}
#Save files for each CID
for (i in c(1:tad_HpaII_nb)){
  write.table(Coexpressed_levels_btw_TAD[[i]],file=paste(dir,"4.Script_coexpression_CIDs/Per_CID/Coexpression_levels_btw_TAD_",i,".txt",sep=""),quote = F,row.names = F,col.names = F)
}
for (i in c(1:tad_HpaII_nb)){
  write.table(Coexpressed_levels_within_TAD[[i]],file=paste(dir,"4.Script_coexpression_CIDs/Per_CID/Coexpression_levels_within_TAD_",i,".txt",sep=""),quote = F,row.names = F,col.names = F)
}

## Analysis coexpression between and within all CIDs
Stats_btw_CIDs=matrix(ncol=4,nrow=tad_HpaII_nb)
colnames(Stats_btw_CIDs)=c("Mean","Median","Abs_mean","Abs_median")
Stats_within_CIDs=matrix(ncol=4,nrow=tad_HpaII_nb)
colnames(Stats_within_CIDs)=c("Mean","Median","Abs_mean","Abs_median")
All_coexpressed_btw_CIDs=""
All_coexpressed_within_CIDs=""
for (i in c(1:tad_HpaII_nb)){
  Stats_btw_CIDs[i,1]=mean(Coexpressed_levels_btw_TAD[[i]],na.rm=T)
  Stats_within_CIDs[i,1]=mean(Coexpressed_levels_within_TAD[[i]],na.rm=T)
  Stats_btw_CIDs[i,2]=median(Coexpressed_levels_btw_TAD[[i]],na.rm=T)
  Stats_within_CIDs[i,2]=median(Coexpressed_levels_within_TAD[[i]],na.rm=T)
  Stats_btw_CIDs[i,3]=mean(abs(Coexpressed_levels_btw_TAD[[i]]),na.rm=T)
  Stats_within_CIDs[i,3]=mean(abs(Coexpressed_levels_within_TAD[[i]]),na.rm=T)
  Stats_btw_CIDs[i,4]=median(abs(Coexpressed_levels_btw_TAD[[i]]),na.rm=T)
  Stats_within_CIDs[i,4]=median(abs(Coexpressed_levels_within_TAD[[i]]),na.rm=T) 
  All_coexpressed_btw_CIDs=c(All_coexpressed_btw_CIDs,c(Coexpressed_levels_btw_TAD[[i]]),na.rm=T) 
  All_coexpressed_within_CIDs=c(All_coexpressed_within_CIDs,c(Coexpressed_levels_within_TAD[[i]]),na.rm=T)  
}
write.table(Stats_within_CIDs,file=paste(dir,"4.Script_coexpression_CIDs/Statistics_coexpression_pairs_genes_within_TAD.txt",sep=""),quote = F,row.names = T,col.names = T)
write.table(Stats_btw_CIDs,file=paste(dir,"4.Script_coexpression_CIDs/Statistics_coexpression_pairs_genes_between_TAD.txt",sep=""),quote = F,row.names = T,col.names = T)
