# Supplementary material for: Defined chromosome structure in the genome-reduced bacterium Mycoplasma pneumoniae
Source: Nat Commun. 2017 Mar 8;8:14665. doi: 10.1038/ncomms14665 (PMC5344976; doi:10.1038/ncomms14665)
Supplement: Supplementary Software — We provide a folder containing all the data and scripts used to reproduce the analysis of identification of chromosomal interactions domains (CIDs). 1. Matrices_for_TADbit: contains the input raw and normalized matrices of the sum of the five HpaII replicates described in Figure 4a, of the HpaII with novobiocin described in Figure 5a, and of each of the five HpaII replicates, to calculate the CIDs borders. 2. Script_TADbit: contains the python script, iPython notebook script and html version, used in TADbit to detect the CIDs borders, and is saved in the Output_CIDs_detected/ directory. 3. Coexpression_Data: contains the two co-expression matrices (basal and Pearson) with their corresponding genes, as well as the co-expression for all genes pairs to compute the coexpression per CIDs. 4. Script_coexpression_CIDs: contains the R script used to compute the absolute mean coexpression of pairs of genes within and between CIDs. [file ncomms14665-s6.zip › 2017_Trussart_et_al_Coexpression_CIDs_borders/4.Script_coexpression_CIDs/Statistics_coexpression_pairs_genes_between_TAD.txt]

Mean Median Abs_mean Abs_median
1 0.132181146832345 0.0932074112928 0.257526851916591 0.2059812454345
2 0.472873322176034 0.50521612423 0.483966937930852 0.5052242732335
3 0.502730254544894 0.5416238122715 0.508870285496058 0.5416238122715
4 0.421901395543477 0.4352535050365 0.433640145115897 0.4363887690745
5 0.452897597029596 0.4812868484335 0.461327530710642 0.481423309112
6 0.367631019884263 0.405826491442 0.3875662382352 0.407232214876
7 0.234986264053777 0.230289073738 0.279548603913107 0.2481653361345
8 0.304165959141557 0.29083457689 0.33245709969848 0.296668818129
9 0.406289861775971 0.41658227157 0.418107538370152 0.417800548427
10 0.359235260977502 0.3798903349605 0.37263957383434 0.3805938895375
11 0.32268906834328 0.354870153051 0.359682285471783 0.359512009788
12 0.380452037619981 0.3960386607625 0.398383994762092 0.397283215699
13 0.488267763135413 0.512323677297 0.493372357171903 0.512323677297
14 0.276808056546184 0.233359426906 0.294940049541027 0.235874378368
15 0.531295436728566 0.5686496467485 0.537599765989644 0.5686496467485
16 0.49606451423151 0.5265145169175 0.500054661502369 0.5265145169175
17 0.515476235661249 0.5593859525135 0.521123631743175 0.5593859525135
18 0.504177660517535 0.541658291406 0.512236145513203 0.541658291406
19 0.416087766601297 0.464984968245 0.428217314636633 0.4650479605765
20 0.437279101164897 0.478228931021 0.446774028511281 0.478228931021
21 0.354716298423527 0.367015285102 0.374384085515487 0.368230176184
22 0.477425590474032 0.5048292534895 0.486322076231652 0.5048591714295
23 0.517195229677133 0.54868771457 0.523885156616785 0.548780938522
24 0.481746771281091 0.517107516303 0.489445411330255 0.517107516303
25 0.48671744064671 0.5096219216155 0.493530532620998 0.5097082167355
26 0.477521134106754 0.5138893046155 0.484159157763827 0.5138893046155
27 0.432093926724371 0.451152810661 0.442892855445113 0.451660405027
28 0.421099331205152 0.4364029584335 0.433277939780721 0.4367019687015
29 0.487137014642853 0.51597278021 0.494676992577094 0.515981479211
30 0.410355516297877 0.439773561047 0.421062830597346 0.4401279603805
31 0.443556079407482 0.471111898061 0.457534989672756 0.471427030975
32 0.430655294331955 0.478682761979 0.443525890180882 0.478682761979
33 0.380834996103451 0.3985510526885 0.393235920057683 0.399078977945
34 0.401630712528452 0.422428201943 0.414512460345246 0.422967167468
35 0.427494901908702 0.446338738462 0.437788523820614 0.446693615805
36 0.535776625244949 0.577884609286 0.541633231122919 0.577884609286
37 0.455195112231649 0.482467694781 0.464081483327812 0.482663450397
38 0.468225475343643 0.5121807127735 0.478684457810017 0.5122881135115
39 0.494930351803436 0.524634016882 0.4993098984583 0.5247029794245
40 0.429759305362413 0.441488093112 0.436651912904302 0.441515164998
41 0.507580449402225 0.5347338682575 0.513643798497196 0.5347338682575
42 0.383550340014324 0.400400677393 0.393414438078623 0.400628990302
43 0.505661232123104 0.540989532509 0.512363578322897 0.541020851328
44 0.35320716091126 0.3955698459255 0.395372524671202 0.402435548824
