# Supplementary material for: Defined chromosome structure in the genome-reduced bacterium Mycoplasma pneumoniae
Source: Nat Commun. 2017 Mar 8;8:14665. doi: 10.1038/ncomms14665 (PMC5344976; doi:10.1038/ncomms14665)
Supplement: Supplementary Software — We provide a folder containing all the data and scripts used to reproduce the analysis of identification of chromosomal interactions domains (CIDs). 1. Matrices_for_TADbit: contains the input raw and normalized matrices of the sum of the five HpaII replicates described in Figure 4a, of the HpaII with novobiocin described in Figure 5a, and of each of the five HpaII replicates, to calculate the CIDs borders. 2. Script_TADbit: contains the python script, iPython notebook script and html version, used in TADbit to detect the CIDs borders, and is saved in the Output_CIDs_detected/ directory. 3. Coexpression_Data: contains the two co-expression matrices (basal and Pearson) with their corresponding genes, as well as the co-expression for all genes pairs to compute the coexpression per CIDs. 4. Script_coexpression_CIDs: contains the R script used to compute the absolute mean coexpression of pairs of genes within and between CIDs. [file ncomms14665-s6.zip › 2017_Trussart_et_al_Coexpression_CIDs_borders/4.Script_coexpression_CIDs/Statistics_coexpression_pairs_genes_within_TAD.txt]

Mean Median Abs_mean Abs_median
1 0.259118296484984 0.160421661632 0.414911191532192 0.346468767335
2 0.56149382452376 0.5923873330205 0.562085696614832 0.5923873330205
3 0.605713625793178 0.636131338104 0.605713625793178 0.636131338104
4 0.442760661523854 0.427536632599 0.443280318580758 0.427536632599
5 0.487285790486549 0.48118423948 0.489109297715987 0.48118423948
6 0.34651930524856 0.396318185087 0.379541193476932 0.4005544820395
7 0.148123187693248 0.1012243108 0.22964832365225 0.156975538507
8 0.240401161355533 0.214533851957 0.257890708146406 0.214533851957
9 0.395237674512324 0.387624143754 0.407814288992001 0.387624143754
10 0.321441845314974 0.376451263004 0.346109343416198 0.376451263004
11 0.243720738024987 0.237458537375 0.313099689653007 0.2888169504955
12 0.641995868850893 0.6859535045065 0.645038840942425 0.6859535045065
13 0.590373024197227 0.6059403996945 0.590373024197227 0.6059403996945
14 0.204251735115673 0.176303250546 0.232525772316225 0.176303250546
15 0.702581391349057 0.731510610992 0.702581391349057 0.731510610992
16 0.672321605831867 0.6930772809715 0.672321605831867 0.6930772809715
17 0.64431221684367 0.6585998908905 0.64431221684367 0.6585998908905
18 0.658671769296053 0.712813435449 0.658671769296053 0.712813435449
19 0.404528212827749 0.432940015408 0.406949810303642 0.432940015408
20 0.52828099908895 0.552869923211 0.52828099908895 0.552869923211
21 0.414248572635588 0.38186481242 0.426923845810301 0.38186481242
22 0.606836038727587 0.6306267143165 0.606836038727587 0.6306267143165
23 0.684722950903909 0.699272764653 0.684722950903909 0.699272764653
24 0.621244693342914 0.672131188265 0.621244693342914 0.672131188265
25 0.572232279407324 0.568637133493 0.572232279407324 0.568637133493
26 0.568381181426063 0.634604636003 0.569251254068459 0.634604636003
27 0.485364700913775 0.482127041233 0.48587348147946 0.482127041233
28 0.433572187573011 0.483730618348 0.443205568888167 0.483730618348
29 0.601208414750064 0.59374073505 0.601208414750064 0.59374073505
30 0.42863207934642 0.416141443308 0.43206115162542 0.416141443308
31 0.498338802267969 0.543603981108 0.509373482633727 0.543603981108
32 0.439953876349473 0.492372806009 0.451971317893571 0.492372806009
33 0.361440055485788 0.377266948218 0.377854293468067 0.377266948218
34 0.388881690431412 0.392982302637 0.400639220219772 0.392982302637
35 0.509890972041713 0.5178597218755 0.51202028324029 0.5178597218755
36 0.700157692894695 0.7142832888505 0.700157692894695 0.7142832888505
37 0.495616944232147 0.515748654912 0.496331748185635 0.515748654912
38 0.561993526867737 0.653227823302 0.564667343287785 0.653227823302
39 0.682318327804879 0.7060899508665 0.682318327804879 0.7060899508665
40 0.492625635656249 0.4822209588565 0.492625635656249 0.4822209588565
41 0.644857534360175 0.64590257957 0.644857534360175 0.64590257957
42 0.537010477902473 0.561141123319 0.537010477902473 0.561141123319
43 0.621712570502608 0.652777485833 0.621712570502608 0.652777485833
44 0.38515675829228 0.4250272909435 0.423177825277353 0.429743217903
